# Supplementary material for: Interneuronal mechanisms of hippocampal theta oscillations in a full-scale model of the rodent CA1 circuit
Source: eLife. 2016 Dec 23;5:e18566. doi: 10.7554/eLife.18566 (PMC5313080; doi:10.7554/eLife.18566)
Supplement: Figure 2—source data 1. — The ion channel characterized in this figure was an Nav channel, inserted into a single compartment cell of diameter and length 16.8 microns (a soma) with a density such that the maximum, macroscopic conductance was 0.001 μS/cm2. The reversal potential of the channel was + 55 mV and the settings during the characterization protocol were: temperature = 34 degrees Celsius, axial resistance = 210 ohm*cm, [Ca2+]internal=5.0000e-06 mM, specific membrane capacitance = 1 μF/cm2. For activation steps, the cell was held at −120 mV and then stepped to potential levels ranging from −90 mV to + 90 mV. For inactivation steps, the cell was held at various potential levels ranging from −90 mV to + 40 mV for 500 ms and then stepped to + 20 mV. Each current injection step is recorded in three columns, where t: time (ms), i: injection (nA), g: conductance (S/cm2). The column labels are followed by the voltage (hold or step, according to the file), with activation steps being recorded in the Na_Channel_Step.dat and inactivation steps being recorded in the Na_Channel_Hold.dat file. DOI: http://dx.doi.org/10.7554/eLife.18566.006 [file elife-18566-fig2-data1.dat]

t-90	i-90	g-90	t-80	i-80	g-80	t-70	i-70	g-70	t-60	i-60	g-60	t-50	i-50	g-50	t-40	i-40	g-40	t-30	i-30	g-30	t-20	i-20	g-20	t-10	i-10	g-10	t0	i0	g0	t+10	i+10	g+10	t+20	i+20	g+20	t+30	i+30	g+30	t+40	i+40	g+40	t+50	i+50	g+50	t+60	i+60	g+60	t+70	i+70
0	0	0	0	0	0	0	0	0	0	0	0	0	0	0	0	0	0	0	0	0	0	0	0	0	0	0	0	0	0	0	0	0	0	0	0	0	0	0	0	0	0	0	0	0	0	0	0	0	0
0.01	0	0	0.01	0	0	0.01	0	0	0.01	0	0	0.01	0	0	0.01	0	0	0.01	0	0	0.01	0	0	0.01	0	0	0.01	0	0	0.01	0	0	0.01	0	0	0.01	0	0	0.01	0	0	0.01	0	0	0.01	0	0	0.01	0
0.02	0	0	0.02	0	0	0.02	0	0	0.02	0	0	0.02	0	0	0.02	0	0	0.02	0	0	0.02	0	0	0.02	0	0	0.02	0	0	0.02	0	0	0.02	0	0	0.02	0	0	0.02	0	0	0.02	0	0	0.02	0	0	0.02	0
0.03	0	0	0.03	0	0	0.03	0	0	0.03	0	0	0.03	0	0	0.03	0	0	0.03	0	0	0.03	0	0	0.03	0	0	0.03	0	0	0.03	0	0	0.03	0	0	0.03	0	0	0.03	0	0	0.03	0	0	0.03	0	0	0.03	0
0.04	0	0	0.04	0	0	0.04	0	0	0.04	0	0	0.04	0	0	0.04	0	0	0.04	0	0	0.04	0	0	0.04	0	0	0.04	0	0	0.04	0	0	0.04	0	0	0.04	0	0	0.04	0	0	0.04	0	0	0.04	0	0	0.04	0
0.05	0	0	0.05	0	0	0.05	0	0	0.05	0	0	0.05	0	0	0.05	0	0	0.05	0	0	0.05	0	0	0.05	0	0	0.05	0	0	0.05	0	0	0.05	0	0	0.05	0	0	0.05	0	0	0.05	0	0	0.05	0	0	0.05	0
0.06	0	0	0.06	0	0	0.06	0	0	0.06	0	0	0.06	0	0	0.06	0	0	0.06	0	0	0.06	0	0	0.06	0	0	0.06	0	0	0.06	0	0	0.06	0	0	0.06	0	0	0.06	0	0	0.06	0	0	0.06	0	0	0.06	0
0.07	0	0	0.07	0	0	0.07	0	0	0.07	0	0	0.07	0	0	0.07	0	0	0.07	0	0	0.07	0	0	0.07	0	0	0.07	0	0	0.07	0	0	0.07	0	0	0.07	0	0	0.07	0	0	0.07	0	0	0.07	0	0	0.07	0
0.08	0	0	0.08	0	0	0.08	0	0	0.08	0	0	0.08	0	0	0.08	0	0	0.08	0	0	0.08	0	0	0.08	0	0	0.08	0	0	0.08	0	0	0.08	0	0	0.08	0	0	0.08	0	0	0.08	0	0	0.08	0	0	0.08	0
0.09	0	0	0.09	0	0	0.09	0	0	0.09	0	0	0.09	0	0	0.09	0	0	0.09	0	0	0.09	0	0	0.09	0	0	0.09	0	0	0.09	0	0	0.09	0	0	0.09	0	0	0.09	0	0	0.09	0	0	0.09	0	0	0.09	0
0.1	0	0	0.1	0	0	0.1	0	0	0.1	0	0	0.1	0	0	0.1	0	0	0.1	0	0	0.1	0	0	0.1	0	0	0.1	0	0	0.1	0	0	0.1	0	0	0.1	0	0	0.1	0	0	0.1	0	0	0.1	0	0	0.1	0
0.11	0	0	0.11	0	0	0.11	0	0	0.11	0	0	0.11	0	0	0.11	0	0	0.11	0	0	0.11	0	0	0.11	0	0	0.11	0	0	0.11	0	0	0.11	0	0	0.11	0	0	0.11	0	0	0.11	0	0	0.11	0	0	0.11	0
0.12	0	0	0.12	0	0	0.12	0	0	0.12	0	0	0.12	0	0	0.12	0	0	0.12	0	0	0.12	0	0	0.12	0	0	0.12	0	0	0.12	0	0	0.12	0	0	0.12	0	0	0.12	0	0	0.12	0	0	0.12	0	0	0.12	0
0.13	0	0	0.13	0	0	0.13	0	0	0.13	0	0	0.13	0	0	0.13	0	0	0.13	0	0	0.13	0	0	0.13	0	0	0.13	0	0	0.13	0	0	0.13	0	0	0.13	0	0	0.13	0	0	0.13	0	0	0.13	0	0	0.13	0
0.14	0	0	0.14	0	0	0.14	0	0	0.14	0	0	0.14	0	0	0.14	0	0	0.14	0	0	0.14	0	0	0.14	0	0	0.14	0	0	0.14	0	0	0.14	0	0	0.14	0	0	0.14	0	0	0.14	0	0	0.14	0	0	0.14	0
0.15	0	0	0.15	0	0	0.15	0	0	0.15	0	0	0.15	0	0	0.15	0	0	0.15	0	0	0.15	0	0	0.15	0	0	0.15	0	0	0.15	0	0	0.15	0	0	0.15	0	0	0.15	0	0	0.15	0	0	0.15	0	0	0.15	0
0.16	0	0	0.16	0	0	0.16	0	0	0.16	0	0	0.16	0	0	0.16	0	0	0.16	0	0	0.16	0	0	0.16	0	0	0.16	0	0	0.16	0	0	0.16	0	0	0.16	0	0	0.16	0	0	0.16	0	0	0.16	0	0	0.16	0
0.17	0	0	0.17	0	0	0.17	0	0	0.17	0	0	0.17	0	0	0.17	0	0	0.17	0	0	0.17	0	0	0.17	0	0	0.17	0	0	0.17	0	0	0.17	0	0	0.17	0	0	0.17	0	0	0.17	0	0	0.17	0	0	0.17	0
0.18	0	0	0.18	0	0	0.18	0	0	0.18	0	0	0.18	0	0	0.18	0	0	0.18	0	0	0.18	0	0	0.18	0	0	0.18	0	0	0.18	0	0	0.18	0	0	0.18	0	0	0.18	0	0	0.18	0	0	0.18	0	0	0.18	0
0.19	0	0	0.19	0	0	0.19	0	0	0.19	0	0	0.19	0	0	0.19	0	0	0.19	0	0	0.19	0	0	0.19	0	0	0.19	0	0	0.19	0	0	0.19	0	0	0.19	0	0	0.19	0	0	0.19	0	0	0.19	0	0	0.19	0
0.2	0	0	0.2	0	0	0.2	0	0	0.2	0	0	0.2	0	0	0.2	0	0	0.2	0	0	0.2	0	0	0.2	0	0	0.2	0	0	0.2	0	0	0.2	0	0	0.2	0	0	0.2	0	0	0.2	0	0	0.2	0	0	0.2	0
0.21	0	0	0.21	0	0	0.21	0	0	0.21	0	0	0.21	0	0	0.21	0	0	0.21	0	0	0.21	0	0	0.21	0	0	0.21	0	0	0.21	0	0	0.21	0	0	0.21	0	0	0.21	0	0	0.21	0	0	0.21	0	0	0.21	0
0.22	0	0	0.22	0	0	0.22	0	0	0.22	0	0	0.22	0	0	0.22	0	0	0.22	0	0	0.22	0	0	0.22	0	0	0.22	0	0	0.22	0	0	0.22	0	0	0.22	0	0	0.22	0	0	0.22	0	0	0.22	0	0	0.22	0
0.23	0	0	0.23	0	0	0.23	0	0	0.23	0	0	0.23	0	0	0.23	0	0	0.23	0	0	0.23	0	0	0.23	0	0	0.23	0	0	0.23	0	0	0.23	0	0	0.23	0	0	0.23	0	0	0.23	0	0	0.23	0	0	0.23	0
0.24	0	0	0.24	0	0	0.24	0	0	0.24	0	0	0.24	0	0	0.24	0	0	0.24	0	0	0.24	0	0	0.24	0	0	0.24	0	0	0.24	0	0	0.24	0	0	0.24	0	0	0.24	0	0	0.24	0	0	0.24	0	0	0.24	0
0.25	0	0	0.25	0	0	0.25	0	0	0.25	0	0	0.25	0	0	0.25	0	0	0.25	0	0	0.25	0	0	0.25	0	0	0.25	0	0	0.25	0	0	0.25	0	0	0.25	0	0	0.25	0	0	0.25	0	0	0.25	0	0	0.25	0
0.26	0	0	0.26	0	0	0.26	0	0	0.26	0	0	0.26	0	0	0.26	0	0	0.26	0	0	0.26	0	0	0.26	0	0	0.26	0	0	0.26	0	0	0.26	0	0	0.26	0	0	0.26	0	0	0.26	0	0	0.26	0	0	0.26	0
0.27	0	0	0.27	0	0	0.27	0	0	0.27	0	0	0.27	0	0	0.27	0	0	0.27	0	0	0.27	0	0	0.27	0	0	0.27	0	0	0.27	0	0	0.27	0	0	0.27	0	0	0.27	0	0	0.27	0	0	0.27	0	0	0.27	0
0.28	0	0	0.28	0	0	0.28	0	0	0.28	0	0	0.28	0	0	0.28	0	0	0.28	0	0	0.28	0	0	0.28	0	0	0.28	0	0	0.28	0	0	0.28	0	0	0.28	0	0	0.28	0	0	0.28	0	0	0.28	0	0	0.28	0
0.29	0	0	0.29	0	0	0.29	0	0	0.29	0	0	0.29	0	0	0.29	0	0	0.29	0	0	0.29	0	0	0.29	0	0	0.29	0	0	0.29	0	0	0.29	0	0	0.29	0	0	0.29	0	0	0.29	0	0	0.29	0	0	0.29	0
0.3	0	0	0.3	0	0	0.3	0	0	0.3	0	0	0.3	0	0	0.3	0	0	0.3	0	0	0.3	0	0	0.3	0	0	0.3	0	0	0.3	0	0	0.3	0	0	0.3	0	0	0.3	0	0	0.3	0	0	0.3	0	0	0.3	0
0.31	0	0	0.31	0	0	0.31	0	0	0.31	0	0	0.31	0	0	0.31	0	0	0.31	0	0	0.31	0	0	0.31	0	0	0.31	0	0	0.31	0	0	0.31	0	0	0.31	0	0	0.31	0	0	0.31	0	0	0.31	0	0	0.31	0
0.32	0	0	0.32	0	0	0.32	0	0	0.32	0	0	0.32	0	0	0.32	0	0	0.32	0	0	0.32	0	0	0.32	0	0	0.32	0	0	0.32	0	0	0.32	0	0	0.32	0	0	0.32	0	0	0.32	0	0	0.32	0	0	0.32	0
0.33	0	0	0.33	0	0	0.33	0	0	0.33	0	0	0.33	0	0	0.33	0	0	0.33	0	0	0.33	0	0	0.33	0	0	0.33	0	0	0.33	0	0	0.33	0	0	0.33	0	0	0.33	0	0	0.33	0	0	0.33	0	0	0.33	0
0.34	0	0	0.34	0	0	0.34	0	0	0.34	0	0	0.34	0	0	0.34	0	0	0.34	0	0	0.34	0	0	0.34	0	0	0.34	0	0	0.34	0	0	0.34	0	0	0.34	0	0	0.34	0	0	0.34	0	0	0.34	0	0	0.34	0
0.35	0	0	0.35	0	0	0.35	0	0	0.35	0	0	0.35	0	0	0.35	0	0	0.35	0	0	0.35	0	0	0.35	0	0	0.35	0	0	0.35	0	0	0.35	0	0	0.35	0	0	0.35	0	0	0.35	0	0	0.35	0	0	0.35	0
0.36	0	0	0.36	0	0	0.36	0	0	0.36	0	0	0.36	0	0	0.36	0	0	0.36	0	0	0.36	0	0	0.36	0	0	0.36	0	0	0.36	0	0	0.36	0	0	0.36	0	0	0.36	0	0	0.36	0	0	0.36	0	0	0.36	0
0.37	0	0	0.37	0	0	0.37	0	0	0.37	0	0	0.37	0	0	0.37	0	0	0.37	0	0	0.37	0	0	0.37	0	0	0.37	0	0	0.37	0	0	0.37	0	0	0.37	0	0	0.37	0	0	0.37	0	0	0.37	0	0	0.37	0
0.38	0	0	0.38	0	0	0.38	0	0	0.38	0	0	0.38	0	0	0.38	0	0	0.38	0	0	0.38	0	0	0.38	0	0	0.38	0	0	0.38	0	0	0.38	0	0	0.38	0	0	0.38	0	0	0.38	0	0	0.38	0	0	0.38	0
0.39	0	0	0.39	0	0	0.39	0	0	0.39	0	0	0.39	0	0	0.39	0	0	0.39	0	0	0.39	0	0	0.39	0	0	0.39	0	0	0.39	0	0	0.39	0	0	0.39	0	0	0.39	0	0	0.39	0	0	0.39	0	0	0.39	0
0.4	0	0	0.4	0	0	0.4	0	0	0.4	0	0	0.4	0	0	0.4	0	0	0.4	0	0	0.4	0	0	0.4	0	0	0.4	0	0	0.4	0	0	0.4	0	0	0.4	0	0	0.4	0	0	0.4	0	0	0.4	0	0	0.4	0
0.41	0	0	0.41	0	0	0.41	0	0	0.41	0	0	0.41	0	0	0.41	0	0	0.41	0	0	0.41	0	0	0.41	0	0	0.41	0	0	0.41	0	0	0.41	0	0	0.41	0	0	0.41	0	0	0.41	0	0	0.41	0	0	0.41	0
0.42	0	0	0.42	0	0	0.42	0	0	0.42	0	0	0.42	0	0	0.42	0	0	0.42	0	0	0.42	0	0	0.42	0	0	0.42	0	0	0.42	0	0	0.42	0	0	0.42	0	0	0.42	0	0	0.42	0	0	0.42	0	0	0.42	0
0.43	0	0	0.43	0	0	0.43	0	0	0.43	0	0	0.43	0	0	0.43	0	0	0.43	0	0	0.43	0	0	0.43	0	0	0.43	0	0	0.43	0	0	0.43	0	0	0.43	0	0	0.43	0	0	0.43	0	0	0.43	0	0	0.43	0
0.44	0	0	0.44	0	0	0.44	0	0	0.44	0	0	0.44	0	0	0.44	0	0	0.44	0	0	0.44	0	0	0.44	0	0	0.44	0	0	0.44	0	0	0.44	0	0	0.44	0	0	0.44	0	0	0.44	0	0	0.44	0	0	0.44	0
0.45	0	0	0.45	0	0	0.45	0	0	0.45	0	0	0.45	0	0	0.45	0	0	0.45	0	0	0.45	0	0	0.45	0	0	0.45	0	0	0.45	0	0	0.45	0	0	0.45	0	0	0.45	0	0	0.45	0	0	0.45	0	0	0.45	0
0.46	0	0	0.46	0	0	0.46	0	0	0.46	0	0	0.46	0	0	0.46	0	0	0.46	0	0	0.46	0	0	0.46	0	0	0.46	0	0	0.46	0	0	0.46	0	0	0.46	0	0	0.46	0	0	0.46	0	0	0.46	0	0	0.46	0
0.47	0	0	0.47	0	0	0.47	0	0	0.47	0	0	0.47	0	0	0.47	0	0	0.47	0	0	0.47	0	0	0.47	0	0	0.47	0	0	0.47	0	0	0.47	0	0	0.47	0	0	0.47	0	0	0.47	0	0	0.47	0	0	0.47	0
0.48	0	0	0.48	0	0	0.48	0	0	0.48	0	0	0.48	0	0	0.48	0	0	0.48	0	0	0.48	0	0	0.48	0	0	0.48	0	0	0.48	0	0	0.48	0	0	0.48	0	0	0.48	0	0	0.48	0	0	0.48	0	0	0.48	0
0.49	0	0	0.49	0	0	0.49	0	0	0.49	0	0	0.49	0	0	0.49	0	0	0.49	0	0	0.49	0	0	0.49	0	0	0.49	0	0	0.49	0	0	0.49	0	0	0.49	0	0	0.49	0	0	0.49	0	0	0.49	0	0	0.49	0
0.5	0	0	0.5	0	0	0.5	0	0	0.5	0	0	0.5	0	0	0.5	0	0	0.5	0	0	0.5	0	0	0.5	0	0	0.5	0	0	0.5	0	0	0.5	0	0	0.5	0	0	0.5	0	0	0.5	0	0	0.5	0	0	0.5	0
0.51	0	0	0.51	0	0	0.51	0	0	0.51	0	0	0.51	0	0	0.51	0	0	0.51	0	0	0.51	0	0	0.51	0	0	0.51	0	0	0.51	0	0	0.51	0	0	0.51	0	0	0.51	0	0	0.51	0	0	0.51	0	0	0.51	0
0.52	0	0	0.52	0	0	0.52	0	0	0.52	0	0	0.52	0	0	0.52	0	0	0.52	0	0	0.52	0	0	0.52	0	0	0.52	0	0	0.52	0	0	0.52	0	0	0.52	0	0	0.52	0	0	0.52	0	0	0.52	0	0	0.52	0
0.53	0	0	0.53	0	0	0.53	0	0	0.53	0	0	0.53	0	0	0.53	0	0	0.53	0	0	0.53	0	0	0.53	0	0	0.53	0	0	0.53	0	0	0.53	0	0	0.53	0	0	0.53	0	0	0.53	0	0	0.53	0	0	0.53	0
0.54	0	0	0.54	0	0	0.54	0	0	0.54	0	0	0.54	0	0	0.54	0	0	0.54	0	0	0.54	0	0	0.54	0	0	0.54	0	0	0.54	0	0	0.54	0	0	0.54	0	0	0.54	0	0	0.54	0	0	0.54	0	0	0.54	0
0.55	0	0	0.55	0	0	0.55	0	0	0.55	0	0	0.55	0	0	0.55	0	0	0.55	0	0	0.55	0	0	0.55	0	0	0.55	0	0	0.55	0	0	0.55	0	0	0.55	0	0	0.55	0	0	0.55	0	0	0.55	0	0	0.55	0
0.56	0	0	0.56	0	0	0.56	0	0	0.56	0	0	0.56	0	0	0.56	0	0	0.56	0	0	0.56	0	0	0.56	0	0	0.56	0	0	0.56	0	0	0.56	0	0	0.56	0	0	0.56	0	0	0.56	0	0	0.56	0	0	0.56	0
0.57	0	0	0.57	0	0	0.57	0	0	0.57	0	0	0.57	0	0	0.57	0	0	0.57	0	0	0.57	0	0	0.57	0	0	0.57	0	0	0.57	0	0	0.57	0	0	0.57	0	0	0.57	0	0	0.57	0	0	0.57	0	0	0.57	0
0.58	0	0	0.58	0	0	0.58	0	0	0.58	0	0	0.58	0	0	0.58	0	0	0.58	0	0	0.58	0	0	0.58	0	0	0.58	0	0	0.58	0	0	0.58	0	0	0.58	0	0	0.58	0	0	0.58	0	0	0.58	0	0	0.58	0
0.59	0	0	0.59	0	0	0.59	0	0	0.59	0	0	0.59	0	0	0.59	0	0	0.59	0	0	0.59	0	0	0.59	0	0	0.59	0	0	0.59	0	0	0.59	0	0	0.59	0	0	0.59	0	0	0.59	0	0	0.59	0	0	0.59	0
0.6	0	0	0.6	0	0	0.6	0	0	0.6	0	0	0.6	0	0	0.6	0	0	0.6	0	0	0.6	0	0	0.6	0	0	0.6	0	0	0.6	0	0	0.6	0	0	0.6	0	0	0.6	0	0	0.6	0	0	0.6	0	0	0.6	0
0.61	0	0	0.61	0	0	0.61	0	0	0.61	0	0	0.61	0	0	0.61	0	0	0.61	0	0	0.61	0	0	0.61	0	0	0.61	0	0	0.61	0	0	0.61	0	0	0.61	0	0	0.61	0	0	0.61	0	0	0.61	0	0	0.61	0
0.62	0	0	0.62	0	0	0.62	0	0	0.62	0	0	0.62	0	0	0.62	0	0	0.62	0	0	0.62	0	0	0.62	0	0	0.62	0	0	0.62	0	0	0.62	0	0	0.62	0	0	0.62	0	0	0.62	0	0	0.62	0	0	0.62	0
0.63	0	0	0.63	0	0	0.63	0	0	0.63	0	0	0.63	0	0	0.63	0	0	0.63	0	0	0.63	0	0	0.63	0	0	0.63	0	0	0.63	0	0	0.63	0	0	0.63	0	0	0.63	0	0	0.63	0	0	0.63	0	0	0.63	0
0.64	0	0	0.64	0	0	0.64	0	0	0.64	0	0	0.64	0	0	0.64	0	0	0.64	0	0	0.64	0	0	0.64	0	0	0.64	0	0	0.64	0	0	0.64	0	0	0.64	0	0	0.64	0	0	0.64	0	0	0.64	0	0	0.64	0
0.65	0	0	0.65	0	0	0.65	0	0	0.65	0	0	0.65	0	0	0.65	0	0	0.65	0	0	0.65	0	0	0.65	0	0	0.65	0	0	0.65	0	0	0.65	0	0	0.65	0	0	0.65	0	0	0.65	0	0	0.65	0	0	0.65	0
0.66	0	0	0.66	0	0	0.66	0	0	0.66	0	0	0.66	0	0	0.66	0	0	0.66	0	0	0.66	0	0	0.66	0	0	0.66	0	0	0.66	0	0	0.66	0	0	0.66	0	0	0.66	0	0	0.66	0	0	0.66	0	0	0.66	0
0.67	0	0	0.67	0	0	0.67	0	0	0.67	0	0	0.67	0	0	0.67	0	0	0.67	0	0	0.67	0	0	0.67	0	0	0.67	0	0	0.67	0	0	0.67	0	0	0.67	0	0	0.67	0	0	0.67	0	0	0.67	0	0	0.67	0
0.68	0	0	0.68	0	0	0.68	0	0	0.68	0	0	0.68	0	0	0.68	0	0	0.68	0	0	0.68	0	0	0.68	0	0	0.68	0	0	0.68	0	0	0.68	0	0	0.68	0	0	0.68	0	0	0.68	0	0	0.68	0	0	0.68	0
0.69	0	0	0.69	0	0	0.69	0	0	0.69	0	0	0.69	0	0	0.69	0	0	0.69	0	0	0.69	0	0	0.69	0	0	0.69	0	0	0.69	0	0	0.69	0	0	0.69	0	0	0.69	0	0	0.69	0	0	0.69	0	0	0.69	0
0.7	0	0	0.7	0	0	0.7	0	0	0.7	0	0	0.7	0	0	0.7	0	0	0.7	0	0	0.7	0	0	0.7	0	0	0.7	0	0	0.7	0	0	0.7	0	0	0.7	0	0	0.7	0	0	0.7	0	0	0.7	0	0	0.7	0
0.71	0	0	0.71	0	0	0.71	0	0	0.71	0	0	0.71	0	0	0.71	0	0	0.71	0	0	0.71	0	0	0.71	0	0	0.71	0	0	0.71	0	0	0.71	0	0	0.71	0	0	0.71	0	0	0.71	0	0	0.71	0	0	0.71	0
0.72	0	0	0.72	0	0	0.72	0	0	0.72	0	0	0.72	0	0	0.72	0	0	0.72	0	0	0.72	0	0	0.72	0	0	0.72	0	0	0.72	0	0	0.72	0	0	0.72	0	0	0.72	0	0	0.72	0	0	0.72	0	0	0.72	0
0.73	0	0	0.73	0	0	0.73	0	0	0.73	0	0	0.73	0	0	0.73	0	0	0.73	0	0	0.73	0	0	0.73	0	0	0.73	0	0	0.73	0	0	0.73	0	0	0.73	0	0	0.73	0	0	0.73	0	0	0.73	0	0	0.73	0
0.74	0	0	0.74	0	0	0.74	0	0	0.74	0	0	0.74	0	0	0.74	0	0	0.74	0	0	0.74	0	0	0.74	0	0	0.74	0	0	0.74	0	0	0.74	0	0	0.74	0	0	0.74	0	0	0.74	0	0	0.74	0	0	0.74	0
0.75	0	0	0.75	0	0	0.75	0	0	0.75	0	0	0.75	0	0	0.75	0	0	0.75	0	0	0.75	0	0	0.75	0	0	0.75	0	0	0.75	0	0	0.75	0	0	0.75	0	0	0.75	0	0	0.75	0	0	0.75	0	0	0.75	0
0.76	0	0	0.76	0	0	0.76	0	0	0.76	0	0	0.76	0	0	0.76	0	0	0.76	0	0	0.76	0	0	0.76	0	0	0.76	0	0	0.76	0	0	0.76	0	0	0.76	0	0	0.76	0	0	0.76	0	0	0.76	0	0	0.76	0
0.77	0	0	0.77	0	0	0.77	0	0	0.77	0	0	0.77	0	0	0.77	0	0	0.77	0	0	0.77	0	0	0.77	0	0	0.77	0	0	0.77	0	0	0.77	0	0	0.77	0	0	0.77	0	0	0.77	0	0	0.77	0	0	0.77	0
0.78	0	0	0.78	0	0	0.78	0	0	0.78	0	0	0.78	0	0	0.78	0	0	0.78	0	0	0.78	0	0	0.78	0	0	0.78	0	0	0.78	0	0	0.78	0	0	0.78	0	0	0.78	0	0	0.78	0	0	0.78	0	0	0.78	0
0.79	0	0	0.79	0	0	0.79	0	0	0.79	0	0	0.79	0	0	0.79	0	0	0.79	0	0	0.79	0	0	0.79	0	0	0.79	0	0	0.79	0	0	0.79	0	0	0.79	0	0	0.79	0	0	0.79	0	0	0.79	0	0	0.79	0
0.8	0	0	0.8	0	0	0.8	0	0	0.8	0	0	0.8	0	0	0.8	0	0	0.8	0	0	0.8	0	0	0.8	0	0	0.8	0	0	0.8	0	0	0.8	0	0	0.8	0	0	0.8	0	0	0.8	0	0	0.8	0	0	0.8	0
0.81	0	0	0.81	0	0	0.81	0	0	0.81	0	0	0.81	0	0	0.81	0	0	0.81	0	0	0.81	0	0	0.81	0	0	0.81	0	0	0.81	0	0	0.81	0	0	0.81	0	0	0.81	0	0	0.81	0	0	0.81	0	0	0.81	0
0.82	0	0	0.82	0	0	0.82	0	0	0.82	0	0	0.82	0	0	0.82	0	0	0.82	0	0	0.82	0	0	0.82	0	0	0.82	0	0	0.82	0	0	0.82	0	0	0.82	0	0	0.82	0	0	0.82	0	0	0.82	0	0	0.82	0
0.83	0	0	0.83	0	0	0.83	0	0	0.83	0	0	0.83	0	0	0.83	0	0	0.83	0	0	0.83	0	0	0.83	0	0	0.83	0	0	0.83	0	0	0.83	0	0	0.83	0	0	0.83	0	0	0.83	0	0	0.83	0	0	0.83	0
0.84	0	0	0.84	0	0	0.84	0	0	0.84	0	0	0.84	0	0	0.84	0	0	0.84	0	0	0.84	0	0	0.84	0	0	0.84	0	0	0.84	0	0	0.84	0	0	0.84	0	0	0.84	0	0	0.84	0	0	0.84	0	0	0.84	0
0.85	0	0	0.85	0	0	0.85	0	0	0.85	0	0	0.85	0	0	0.85	0	0	0.85	0	0	0.85	0	0	0.85	0	0	0.85	0	0	0.85	0	0	0.85	0	0	0.85	0	0	0.85	0	0	0.85	0	0	0.85	0	0	0.85	0
0.86	0	0	0.86	0	0	0.86	0	0	0.86	0	0	0.86	0	0	0.86	0	0	0.86	0	0	0.86	0	0	0.86	0	0	0.86	0	0	0.86	0	0	0.86	0	0	0.86	0	0	0.86	0	0	0.86	0	0	0.86	0	0	0.86	0
0.87	0	0	0.87	0	0	0.87	0	0	0.87	0	0	0.87	0	0	0.87	0	0	0.87	0	0	0.87	0	0	0.87	0	0	0.87	0	0	0.87	0	0	0.87	0	0	0.87	0	0	0.87	0	0	0.87	0	0	0.87	0	0	0.87	0
0.88	0	0	0.88	0	0	0.88	0	0	0.88	0	0	0.88	0	0	0.88	0	0	0.88	0	0	0.88	0	0	0.88	0	0	0.88	0	0	0.88	0	0	0.88	0	0	0.88	0	0	0.88	0	0	0.88	0	0	0.88	0	0	0.88	0
0.89	0	0	0.89	0	0	0.89	0	0	0.89	0	0	0.89	0	0	0.89	0	0	0.89	0	0	0.89	0	0	0.89	0	0	0.89	0	0	0.89	0	0	0.89	0	0	0.89	0	0	0.89	0	0	0.89	0	0	0.89	0	0	0.89	0
0.9	0	0	0.9	0	0	0.9	0	0	0.9	0	0	0.9	0	0	0.9	0	0	0.9	0	0	0.9	0	0	0.9	0	0	0.9	0	0	0.9	0	0	0.9	0	0	0.9	0	0	0.9	0	0	0.9	0	0	0.9	0	0	0.9	0
0.91	0	0	0.91	0	0	0.91	0	0	0.91	0	0	0.91	0	0	0.91	0	0	0.91	0	0	0.91	0	0	0.91	0	0	0.91	0	0	0.91	0	0	0.91	0	0	0.91	0	0	0.91	0	0	0.91	0	0	0.91	0	0	0.91	0
0.92	0	0	0.92	0	0	0.92	0	0	0.92	0	0	0.92	0	0	0.92	0	0	0.92	0	0	0.92	0	0	0.92	0	0	0.92	0	0	0.92	0	0	0.92	0	0	0.92	0	0	0.92	0	0	0.92	0	0	0.92	0	0	0.92	0
0.93	0	0	0.93	0	0	0.93	0	0	0.93	0	0	0.93	0	0	0.93	0	0	0.93	0	0	0.93	0	0	0.93	0	0	0.93	0	0	0.93	0	0	0.93	0	0	0.93	0	0	0.93	0	0	0.93	0	0	0.93	0	0	0.93	0
0.94	0	0	0.94	0	0	0.94	0	0	0.94	0	0	0.94	0	0	0.94	0	0	0.94	0	0	0.94	0	0	0.94	0	0	0.94	0	0	0.94	0	0	0.94	0	0	0.94	0	0	0.94	0	0	0.94	0	0	0.94	0	0	0.94	0
0.95	0	0	0.95	0	0	0.95	0	0	0.95	0	0	0.95	0	0	0.95	0	0	0.95	0	0	0.95	0	0	0.95	0	0	0.95	0	0	0.95	0	0	0.95	0	0	0.95	0	0	0.95	0	0	0.95	0	0	0.95	0	0	0.95	0
0.96	0	0	0.96	0	0	0.96	0	0	0.96	0	0	0.96	0	0	0.96	0	0	0.96	0	0	0.96	0	0	0.96	0	0	0.96	0	0	0.96	0	0	0.96	0	0	0.96	0	0	0.96	0	0	0.96	0	0	0.96	0	0	0.96	0
0.97	0	0	0.97	0	0	0.97	0	0	0.97	0	0	0.97	0	0	0.97	0	0	0.97	0	0	0.97	0	0	0.97	0	0	0.97	0	0	0.97	0	0	0.97	0	0	0.97	0	0	0.97	0	0	0.97	0	0	0.97	0	0	0.97	0
0.98	0	0	0.98	0	0	0.98	0	0	0.98	0	0	0.98	0	0	0.98	0	0	0.98	0	0	0.98	0	0	0.98	0	0	0.98	0	0	0.98	0	0	0.98	0	0	0.98	0	0	0.98	0	0	0.98	0	0	0.98	0	0	0.98	0
0.99	0	0	0.99	0	0	0.99	0	0	0.99	0	0	0.99	0	0	0.99	0	0	0.99	0	0	0.99	0	0	0.99	0	0	0.99	0	0	0.99	0	0	0.99	0	0	0.99	0	0	0.99	0	0	0.99	0	0	0.99	0	0	0.99	0
1	0	0	1	0	0	1	0	0	1	0	0	1	0	0	1	0	0	1	0	0	1	0	0	1	0	0	1	0	0	1	0	0	1	0	0	1	0	0	1	0	0	1	0	0	1	0	0	1	0
1.01	0	0	1.01	0	0	1.01	0	0	1.01	0	0	1.01	0	0	1.01	0	0	1.01	0	0	1.01	0	0	1.01	0	0	1.01	0	0	1.01	0	0	1.01	0	0	1.01	0	0	1.01	0	0	1.01	0	0	1.01	0	0	1.01	0
1.02	0	0	1.02	0	0	1.02	0	0	1.02	0	0	1.02	0	0	1.02	0	0	1.02	0	0	1.02	0	0	1.02	0	0	1.02	0	0	1.02	0	0	1.02	0	0	1.02	0	0	1.02	0	0	1.02	0	0	1.02	0	0	1.02	0
1.03	0	0	1.03	0	0	1.03	0	0	1.03	0	0	1.03	0	0	1.03	0	0	1.03	0	0	1.03	0	0	1.03	0	0	1.03	0	0	1.03	0	0	1.03	0	0	1.03	0	0	1.03	0	0	1.03	0	0	1.03	0	0	1.03	0
1.04	0	0	1.04	0	0	1.04	0	0	1.04	0	0	1.04	0	0	1.04	0	0	1.04	0	0	1.04	0	0	1.04	0	0	1.04	0	0	1.04	0	0	1.04	0	0	1.04	0	0	1.04	0	0	1.04	0	0	1.04	0	0	1.04	0
1.05	0	0	1.05	0	0	1.05	0	0	1.05	0	0	1.05	0	0	1.05	0	0	1.05	0	0	1.05	0	0	1.05	0	0	1.05	0	0	1.05	0	0	1.05	0	0	1.05	0	0	1.05	0	0	1.05	0	0	1.05	0	0	1.05	0
1.06	0	0	1.06	0	0	1.06	0	0	1.06	0	0	1.06	0	0	1.06	0	0	1.06	0	0	1.06	0	0	1.06	0	0	1.06	0	0	1.06	0	0	1.06	0	0	1.06	0	0	1.06	0	0	1.06	0	0	1.06	0	0	1.06	0
1.07	0	0	1.07	0	0	1.07	0	0	1.07	0	0	1.07	0	0	1.07	0	0	1.07	0	0	1.07	0	0	1.07	0	0	1.07	0	0	1.07	0	0	1.07	0	0	1.07	0	0	1.07	0	0	1.07	0	0	1.07	0	0	1.07	0
1.08	0	0	1.08	0	0	1.08	0	0	1.08	0	0	1.08	0	0	1.08	0	0	1.08	0	0	1.08	0	0	1.08	0	0	1.08	0	0	1.08	0	0	1.08	0	0	1.08	0	0	1.08	0	0	1.08	0	0	1.08	0	0	1.08	0
1.09	0	0	1.09	0	0	1.09	0	0	1.09	0	0	1.09	0	0	1.09	0	0	1.09	0	0	1.09	0	0	1.09	0	0	1.09	0	0	1.09	0	0	1.09	0	0	1.09	0	0	1.09	0	0	1.09	0	0	1.09	0	0	1.09	0
1.1	0	0	1.1	0	0	1.1	0	0	1.1	0	0	1.1	0	0	1.1	0	0	1.1	0	0	1.1	0	0	1.1	0	0	1.1	0	0	1.1	0	0	1.1	0	0	1.1	0	0	1.1	0	0	1.1	0	0	1.1	0	0	1.1	0
1.11	0	0	1.11	0	0	1.11	0	0	1.11	0	0	1.11	0	0	1.11	0	0	1.11	0	0	1.11	0	0	1.11	0	0	1.11	0	0	1.11	0	0	1.11	0	0	1.11	0	0	1.11	0	0	1.11	0	0	1.11	0	0	1.11	0
1.12	0	0	1.12	0	0	1.12	0	0	1.12	0	0	1.12	0	0	1.12	0	0	1.12	0	0	1.12	0	0	1.12	0	0	1.12	0	0	1.12	0	0	1.12	0	0	1.12	0	0	1.12	0	0	1.12	0	0	1.12	0	0	1.12	0
1.13	0	0	1.13	0	0	1.13	0	0	1.13	0	0	1.13	0	0	1.13	0	0	1.13	0	0	1.13	0	0	1.13	0	0	1.13	0	0	1.13	0	0	1.13	0	0	1.13	0	0	1.13	0	0	1.13	0	0	1.13	0	0	1.13	0
1.14	0	0	1.14	0	0	1.14	0	0	1.14	0	0	1.14	0	0	1.14	0	0	1.14	0	0	1.14	0	0	1.14	0	0	1.14	0	0	1.14	0	0	1.14	0	0	1.14	0	0	1.14	0	0	1.14	0	0	1.14	0	0	1.14	0
1.15	0	0	1.15	0	0	1.15	0	0	1.15	0	0	1.15	0	0	1.15	0	0	1.15	0	0	1.15	0	0	1.15	0	0	1.15	0	0	1.15	0	0	1.15	0	0	1.15	0	0	1.15	0	0	1.15	0	0	1.15	0	0	1.15	0
1.16	0	0	1.16	0	0	1.16	0	0	1.16	0	0	1.16	0	0	1.16	0	0	1.16	0	0	1.16	0	0	1.16	0	0	1.16	0	0	1.16	0	0	1.16	0	0	1.16	0	0	1.16	0	0	1.16	0	0	1.16	0	0	1.16	0
1.17	0	0	1.17	0	0	1.17	0	0	1.17	0	0	1.17	0	0	1.17	0	0	1.17	0	0	1.17	0	0	1.17	0	0	1.17	0	0	1.17	0	0	1.17	0	0	1.17	0	0	1.17	0	0	1.17	0	0	1.17	0	0	1.17	0
1.18	0	0	1.18	0	0	1.18	0	0	1.18	0	0	1.18	0	0	1.18	0	0	1.18	0	0	1.18	0	0	1.18	0	0	1.18	0	0	1.18	0	0	1.18	0	0	1.18	0	0	1.18	0	0	1.18	0	0	1.18	0	0	1.18	0
1.19	0	0	1.19	0	0	1.19	0	0	1.19	0	0	1.19	0	0	1.19	0	0	1.19	0	0	1.19	0	0	1.19	0	0	1.19	0	0	1.19	0	0	1.19	0	0	1.19	0	0	1.19	0	0	1.19	0	0	1.19	0	0	1.19	0
1.2	0	0	1.2	0	0	1.2	0	0	1.2	0	0	1.2	0	0	1.2	0	0	1.2	0	0	1.2	0	0	1.2	0	0	1.2	0	0	1.2	0	0	1.2	0	0	1.2	0	0	1.2	0	0	1.2	0	0	1.2	0	0	1.2	0
1.21	0	0	1.21	0	0	1.21	0	0	1.21	0	0	1.21	0	0	1.21	0	0	1.21	0	0	1.21	0	0	1.21	0	0	1.21	0	0	1.21	0	0	1.21	0	0	1.21	0	0	1.21	0	0	1.21	0	0	1.21	0	0	1.21	0
1.22	0	0	1.22	0	0	1.22	0	0	1.22	0	0	1.22	0	0	1.22	0	0	1.22	0	0	1.22	0	0	1.22	0	0	1.22	0	0	1.22	0	0	1.22	0	0	1.22	0	0	1.22	0	0	1.22	0	0	1.22	0	0	1.22	0
1.23	0	0	1.23	0	0	1.23	0	0	1.23	0	0	1.23	0	0	1.23	0	0	1.23	0	0	1.23	0	0	1.23	0	0	1.23	0	0	1.23	0	0	1.23	0	0	1.23	0	0	1.23	0	0	1.23	0	0	1.23	0	0	1.23	0
1.24	0	0	1.24	0	0	1.24	0	0	1.24	0	0	1.24	0	0	1.24	0	0	1.24	0	0	1.24	0	0	1.24	0	0	1.24	0	0	1.24	0	0	1.24	0	0	1.24	0	0	1.24	0	0	1.24	0	0	1.24	0	0	1.24	0
1.25	0	0	1.25	0	0	1.25	0	0	1.25	0	0	1.25	0	0	1.25	0	0	1.25	0	0	1.25	0	0	1.25	0	0	1.25	0	0	1.25	0	0	1.25	0	0	1.25	0	0	1.25	0	0	1.25	0	0	1.25	0	0	1.25	0
1.26	0	0	1.26	0	0	1.26	0	0	1.26	0	0	1.26	0	0	1.26	0	0	1.26	0	0	1.26	0	0	1.26	0	0	1.26	0	0	1.26	0	0	1.26	0	0	1.26	0	0	1.26	0	0	1.26	0	0	1.26	0	0	1.26	0
1.27	0	0	1.27	0	0	1.27	0	0	1.27	0	0	1.27	0	0	1.27	0	0	1.27	0	0	1.27	0	0	1.27	0	0	1.27	0	0	1.27	0	0	1.27	0	0	1.27	0	0	1.27	0	0	1.27	0	0	1.27	0	0	1.27	0
1.28	0	0	1.28	0	0	1.28	0	0	1.28	0	0	1.28	0	0	1.28	0	0	1.28	0	0	1.28	0	0	1.28	0	0	1.28	0	0	1.28	0	0	1.28	0	0	1.28	0	0	1.28	0	0	1.28	0	0	1.28	0	0	1.28	0
1.29	0	0	1.29	0	0	1.29	0	0	1.29	0	0	1.29	0	0	1.29	0	0	1.29	0	0	1.29	0	0	1.29	0	0	1.29	0	0	1.29	0	0	1.29	0	0	1.29	0	0	1.29	0	0	1.29	0	0	1.29	0	0	1.29	0
1.3	0	0	1.3	0	0	1.3	0	0	1.3	0	0	1.3	0	0	1.3	0	0	1.3	0	0	1.3	0	0	1.3	0	0	1.3	0	0	1.3	0	0	1.3	0	0	1.3	0	0	1.3	0	0	1.3	0	0	1.3	0	0	1.3	0
1.31	0	0	1.31	0	0	1.31	0	0	1.31	0	0	1.31	0	0	1.31	0	0	1.31	0	0	1.31	0	0	1.31	0	0	1.31	0	0	1.31	0	0	1.31	0	0	1.31	0	0	1.31	0	0	1.31	0	0	1.31	0	0	1.31	0
1.32	0	0	1.32	0	0	1.32	0	0	1.32	0	0	1.32	0	0	1.32	0	0	1.32	0	0	1.32	0	0	1.32	0	0	1.32	0	0	1.32	0	0	1.32	0	0	1.32	0	0	1.32	0	0	1.32	0	0	1.32	0	0	1.32	0
1.33	0	0	1.33	0	0	1.33	0	0	1.33	0	0	1.33	0	0	1.33	0	0	1.33	0	0	1.33	0	0	1.33	0	0	1.33	0	0	1.33	0	0	1.33	0	0	1.33	0	0	1.33	0	0	1.33	0	0	1.33	0	0	1.33	0
1.34	0	0	1.34	0	0	1.34	0	0	1.34	0	0	1.34	0	0	1.34	0	0	1.34	0	0	1.34	0	0	1.34	0	0	1.34	0	0	1.34	0	0	1.34	0	0	1.34	0	0	1.34	0	0	1.34	0	0	1.34	0	0	1.34	0
1.35	0	0	1.35	0	0	1.35	0	0	1.35	0	0	1.35	0	0	1.35	0	0	1.35	0	0	1.35	0	0	1.35	0	0	1.35	0	0	1.35	0	0	1.35	0	0	1.35	0	0	1.35	0	0	1.35	0	0	1.35	0	0	1.35	0
1.36	0	0	1.36	0	0	1.36	0	0	1.36	0	0	1.36	0	0	1.36	0	0	1.36	0	0	1.36	0	0	1.36	0	0	1.36	0	0	1.36	0	0	1.36	0	0	1.36	0	0	1.36	0	0	1.36	0	0	1.36	0	0	1.36	0
1.37	0	0	1.37	0	0	1.37	0	0	1.37	0	0	1.37	0	0	1.37	0	0	1.37	0	0	1.37	0	0	1.37	0	0	1.37	0	0	1.37	0	0	1.37	0	0	1.37	0	0	1.37	0	0	1.37	0	0	1.37	0	0	1.37	0
1.38	0	0	1.38	0	0	1.38	0	0	1.38	0	0	1.38	0	0	1.38	0	0	1.38	0	0	1.38	0	0	1.38	0	0	1.38	0	0	1.38	0	0	1.38	0	0	1.38	0	0	1.38	0	0	1.38	0	0	1.38	0	0	1.38	0
1.39	0	0	1.39	0	0	1.39	0	0	1.39	0	0	1.39	0	0	1.39	0	0	1.39	0	0	1.39	0	0	1.39	0	0	1.39	0	0	1.39	0	0	1.39	0	0	1.39	0	0	1.39	0	0	1.39	0	0	1.39	0	0	1.39	0
1.4	0	0	1.4	0	0	1.4	0	0	1.4	0	0	1.4	0	0	1.4	0	0	1.4	0	0	1.4	0	0	1.4	0	0	1.4	0	0	1.4	0	0	1.4	0	0	1.4	0	0	1.4	0	0	1.4	0	0	1.4	0	0	1.4	0
1.41	0	0	1.41	0	0	1.41	0	0	1.41	0	0	1.41	0	0	1.41	0	0	1.41	0	0	1.41	0	0	1.41	0	0	1.41	0	0	1.41	0	0	1.41	0	0	1.41	0	0	1.41	0	0	1.41	0	0	1.41	0	0	1.41	0
1.42	0	0	1.42	0	0	1.42	0	0	1.42	0	0	1.42	0	0	1.42	0	0	1.42	0	0	1.42	0	0	1.42	0	0	1.42	0	0	1.42	0	0	1.42	0	0	1.42	0	0	1.42	0	0	1.42	0	0	1.42	0	0	1.42	0
1.43	0	0	1.43	0	0	1.43	0	0	1.43	0	0	1.43	0	0	1.43	0	0	1.43	0	0	1.43	0	0	1.43	0	0	1.43	0	0	1.43	0	0	1.43	0	0	1.43	0	0	1.43	0	0	1.43	0	0	1.43	0	0	1.43	0
1.44	0	0	1.44	0	0	1.44	0	0	1.44	0	0	1.44	0	0	1.44	0	0	1.44	0	0	1.44	0	0	1.44	0	0	1.44	0	0	1.44	0	0	1.44	0	0	1.44	0	0	1.44	0	0	1.44	0	0	1.44	0	0	1.44	0
1.45	0	0	1.45	0	0	1.45	0	0	1.45	0	0	1.45	0	0	1.45	0	0	1.45	0	0	1.45	0	0	1.45	0	0	1.45	0	0	1.45	0	0	1.45	0	0	1.45	0	0	1.45	0	0	1.45	0	0	1.45	0	0	1.45	0
1.46	0	0	1.46	0	0	1.46	0	0	1.46	0	0	1.46	0	0	1.46	0	0	1.46	0	0	1.46	0	0	1.46	0	0	1.46	0	0	1.46	0	0	1.46	0	0	1.46	0	0	1.46	0	0	1.46	0	0	1.46	0	0	1.46	0
1.47	0	0	1.47	0	0	1.47	0	0	1.47	0	0	1.47	0	0	1.47	0	0	1.47	0	0	1.47	0	0	1.47	0	0	1.47	0	0	1.47	0	0	1.47	0	0	1.47	0	0	1.47	0	0	1.47	0	0	1.47	0	0	1.47	0
1.48	0	0	1.48	0	0	1.48	0	0	1.48	0	0	1.48	0	0	1.48	0	0	1.48	0	0	1.48	0	0	1.48	0	0	1.48	0	0	1.48	0	0	1.48	0	0	1.48	0	0	1.48	0	0	1.48	0	0	1.48	0	0	1.48	0
1.49	0	0	1.49	0	0	1.49	0	0	1.49	0	0	1.49	0	0	1.49	0	0	1.49	0	0	1.49	0	0	1.49	0	0	1.49	0	0	1.49	0	0	1.49	0	0	1.49	0	0	1.49	0	0	1.49	0	0	1.49	0	0	1.49	0
1.5	0	0	1.5	0	0	1.5	0	0	1.5	0	0	1.5	0	0	1.5	0	0	1.5	0	0	1.5	0	0	1.5	0	0	1.5	0	0	1.5	0	0	1.5	0	0	1.5	0	0	1.5	0	0	1.5	0	0	1.5	0	0	1.5	0
1.51	0	0	1.51	0	0	1.51	0	0	1.51	0	0	1.51	0	0	1.51	0	0	1.51	0	0	1.51	0	0	1.51	0	0	1.51	0	0	1.51	0	0	1.51	0	0	1.51	0	0	1.51	0	0	1.51	0	0	1.51	0	0	1.51	0
1.52	0	0	1.52	0	0	1.52	0	0	1.52	0	0	1.52	0	0	1.52	0	0	1.52	0	0	1.52	0	0	1.52	0	0	1.52	0	0	1.52	0	0	1.52	0	0	1.52	0	0	1.52	0	0	1.52	0	0	1.52	0	0	1.52	0
1.53	0	0	1.53	0	0	1.53	0	0	1.53	0	0	1.53	0	0	1.53	0	0	1.53	0	0	1.53	0	0	1.53	0	0	1.53	0	0	1.53	0	0	1.53	0	0	1.53	0	0	1.53	0	0	1.53	0	0	1.53	0	0	1.53	0
1.54	0	0	1.54	0	0	1.54	0	0	1.54	0	0	1.54	0	0	1.54	0	0	1.54	0	0	1.54	0	0	1.54	0	0	1.54	0	0	1.54	0	0	1.54	0	0	1.54	0	0	1.54	0	0	1.54	0	0	1.54	0	0	1.54	0
1.55	0	0	1.55	0	0	1.55	0	0	1.55	0	0	1.55	0	0	1.55	0	0	1.55	0	0	1.55	0	0	1.55	0	0	1.55	0	0	1.55	0	0	1.55	0	0	1.55	0	0	1.55	0	0	1.55	0	0	1.55	0	0	1.55	0
1.56	0	0	1.56	0	0	1.56	0	0	1.56	0	0	1.56	0	0	1.56	0	0	1.56	0	0	1.56	0	0	1.56	0	0	1.56	0	0	1.56	0	0	1.56	0	0	1.56	0	0	1.56	0	0	1.56	0	0	1.56	0	0	1.56	0
1.57	0	0	1.57	0	0	1.57	0	0	1.57	0	0	1.57	0	0	1.57	0	0	1.57	0	0	1.57	0	0	1.57	0	0	1.57	0	0	1.57	0	0	1.57	0	0	1.57	0	0	1.57	0	0	1.57	0	0	1.57	0	0	1.57	0
1.58	0	0	1.58	0	0	1.58	0	0	1.58	0	0	1.58	0	0	1.58	0	0	1.58	0	0	1.58	0	0	1.58	0	0	1.58	0	0	1.58	0	0	1.58	0	0	1.58	0	0	1.58	0	0	1.58	0	0	1.58	0	0	1.58	0
1.59	0	0	1.59	0	0	1.59	0	0	1.59	0	0	1.59	0	0	1.59	0	0	1.59	0	0	1.59	0	0	1.59	0	0	1.59	0	0	1.59	0	0	1.59	0	0	1.59	0	0	1.59	0	0	1.59	0	0	1.59	0	0	1.59	0
1.6	0	0	1.6	0	0	1.6	0	0	1.6	0	0	1.6	0	0	1.6	0	0	1.6	0	0	1.6	0	0	1.6	0	0	1.6	0	0	1.6	0	0	1.6	0	0	1.6	0	0	1.6	0	0	1.6	0	0	1.6	0	0	1.6	0
1.61	0	0	1.61	0	0	1.61	0	0	1.61	0	0	1.61	0	0	1.61	0	0	1.61	0	0	1.61	0	0	1.61	0	0	1.61	0	0	1.61	0	0	1.61	0	0	1.61	0	0	1.61	0	0	1.61	0	0	1.61	0	0	1.61	0
1.62	0	0	1.62	0	0	1.62	0	0	1.62	0	0	1.62	0	0	1.62	0	0	1.62	0	0	1.62	0	0	1.62	0	0	1.62	0	0	1.62	0	0	1.62	0	0	1.62	0	0	1.62	0	0	1.62	0	0	1.62	0	0	1.62	0
1.63	0	0	1.63	0	0	1.63	0	0	1.63	0	0	1.63	0	0	1.63	0	0	1.63	0	0	1.63	0	0	1.63	0	0	1.63	0	0	1.63	0	0	1.63	0	0	1.63	0	0	1.63	0	0	1.63	0	0	1.63	0	0	1.63	0
1.64	0	0	1.64	0	0	1.64	0	0	1.64	0	0	1.64	0	0	1.64	0	0	1.64	0	0	1.64	0	0	1.64	0	0	1.64	0	0	1.64	0	0	1.64	0	0	1.64	0	0	1.64	0	0	1.64	0	0	1.64	0	0	1.64	0
1.65	0	0	1.65	0	0	1.65	0	0	1.65	0	0	1.65	0	0	1.65	0	0	1.65	0	0	1.65	0	0	1.65	0	0	1.65	0	0	1.65	0	0	1.65	0	0	1.65	0	0	1.65	0	0	1.65	0	0	1.65	0	0	1.65	0
1.66	0	0	1.66	0	0	1.66	0	0	1.66	0	0	1.66	0	0	1.66	0	0	1.66	0	0	1.66	0	0	1.66	0	0	1.66	0	0	1.66	0	0	1.66	0	0	1.66	0	0	1.66	0	0	1.66	0	0	1.66	0	0	1.66	0
1.67	0	0	1.67	0	0	1.67	0	0	1.67	0	0	1.67	0	0	1.67	0	0	1.67	0	0	1.67	0	0	1.67	0	0	1.67	0	0	1.67	0	0	1.67	0	0	1.67	0	0	1.67	0	0	1.67	0	0	1.67	0	0	1.67	0
1.68	0	0	1.68	0	0	1.68	0	0	1.68	0	0	1.68	0	0	1.68	0	0	1.68	0	0	1.68	0	0	1.68	0	0	1.68	0	0	1.68	0	0	1.68	0	0	1.68	0	0	1.68	0	0	1.68	0	0	1.68	0	0	1.68	0
1.69	0	0	1.69	0	0	1.69	0	0	1.69	0	0	1.69	0	0	1.69	0	0	1.69	0	0	1.69	0	0	1.69	0	0	1.69	0	0	1.69	0	0	1.69	0	0	1.69	0	0	1.69	0	0	1.69	0	0	1.69	0	0	1.69	0
1.7	0	0	1.7	0	0	1.7	0	0	1.7	0	0	1.7	0	0	1.7	0	0	1.7	0	0	1.7	0	0	1.7	0	0	1.7	0	0	1.7	0	0	1.7	0	0	1.7	0	0	1.7	0	0	1.7	0	0	1.7	0	0	1.7	0
1.71	0	0	1.71	0	0	1.71	0	0	1.71	0	0	1.71	0	0	1.71	0	0	1.71	0	0	1.71	0	0	1.71	0	0	1.71	0	0	1.71	0	0	1.71	0	0	1.71	0	0	1.71	0	0	1.71	0	0	1.71	0	0	1.71	0
1.72	0	0	1.72	0	0	1.72	0	0	1.72	0	0	1.72	0	0	1.72	0	0	1.72	0	0	1.72	0	0	1.72	0	0	1.72	0	0	1.72	0	0	1.72	0	0	1.72	0	0	1.72	0	0	1.72	0	0	1.72	0	0	1.72	0
1.73	0	0	1.73	0	0	1.73	0	0	1.73	0	0	1.73	0	0	1.73	0	0	1.73	0	0	1.73	0	0	1.73	0	0	1.73	0	0	1.73	0	0	1.73	0	0	1.73	0	0	1.73	0	0	1.73	0	0	1.73	0	0	1.73	0
1.74	0	0	1.74	0	0	1.74	0	0	1.74	0	0	1.74	0	0	1.74	0	0	1.74	0	0	1.74	0	0	1.74	0	0	1.74	0	0	1.74	0	0	1.74	0	0	1.74	0	0	1.74	0	0	1.74	0	0	1.74	0	0	1.74	0
1.75	0	0	1.75	0	0	1.75	0	0	1.75	0	0	1.75	0	0	1.75	0	0	1.75	0	0	1.75	0	0	1.75	0	0	1.75	0	0	1.75	0	0	1.75	0	0	1.75	0	0	1.75	0	0	1.75	0	0	1.75	0	0	1.75	0
1.76	0	0	1.76	0	0	1.76	0	0	1.76	0	0	1.76	0	0	1.76	0	0	1.76	0	0	1.76	0	0	1.76	0	0	1.76	0	0	1.76	0	0	1.76	0	0	1.76	0	0	1.76	0	0	1.76	0	0	1.76	0	0	1.76	0
1.77	0	0	1.77	0	0	1.77	0	0	1.77	0	0	1.77	0	0	1.77	0	0	1.77	0	0	1.77	0	0	1.77	0	0	1.77	0	0	1.77	0	0	1.77	0	0	1.77	0	0	1.77	0	0	1.77	0	0	1.77	0	0	1.77	0
1.78	0	0	1.78	0	0	1.78	0	0	1.78	0	0	1.78	0	0	1.78	0	0	1.78	0	0	1.78	0	0	1.78	0	0	1.78	0	0	1.78	0	0	1.78	0	0	1.78	0	0	1.78	0	0	1.78	0	0	1.78	0	0	1.78	0
1.79	0	0	1.79	0	0	1.79	0	0	1.79	0	0	1.79	0	0	1.79	0	0	1.79	0	0	1.79	0	0	1.79	0	0	1.79	0	0	1.79	0	0	1.79	0	0	1.79	0	0	1.79	0	0	1.79	0	0	1.79	0	0	1.79	0
1.8	0	0	1.8	0	0	1.8	0	0	1.8	0	0	1.8	0	0	1.8	0	0	1.8	0	0	1.8	0	0	1.8	0	0	1.8	0	0	1.8	0	0	1.8	0	0	1.8	0	0	1.8	0	0	1.8	0	0	1.8	0	0	1.8	0
1.81	0	0	1.81	0	0	1.81	0	0	1.81	0	0	1.81	0	0	1.81	0	0	1.81	0	0	1.81	0	0	1.81	0	0	1.81	0	0	1.81	0	0	1.81	0	0	1.81	0	0	1.81	0	0	1.81	0	0	1.81	0	0	1.81	0
1.82	0	0	1.82	0	0	1.82	0	0	1.82	0	0	1.82	0	0	1.82	0	0	1.82	0	0	1.82	0	0	1.82	0	0	1.82	0	0	1.82	0	0	1.82	0	0	1.82	0	0	1.82	0	0	1.82	0	0	1.82	0	0	1.82	0
1.83	0	0	1.83	0	0	1.83	0	0	1.83	0	0	1.83	0	0	1.83	0	0	1.83	0	0	1.83	0	0	1.83	0	0	1.83	0	0	1.83	0	0	1.83	0	0	1.83	0	0	1.83	0	0	1.83	0	0	1.83	0	0	1.83	0
1.84	0	0	1.84	0	0	1.84	0	0	1.84	0	0	1.84	0	0	1.84	0	0	1.84	0	0	1.84	0	0	1.84	0	0	1.84	0	0	1.84	0	0	1.84	0	0	1.84	0	0	1.84	0	0	1.84	0	0	1.84	0	0	1.84	0
1.85	0	0	1.85	0	0	1.85	0	0	1.85	0	0	1.85	0	0	1.85	0	0	1.85	0	0	1.85	0	0	1.85	0	0	1.85	0	0	1.85	0	0	1.85	0	0	1.85	0	0	1.85	0	0	1.85	0	0	1.85	0	0	1.85	0
1.86	0	0	1.86	0	0	1.86	0	0	1.86	0	0	1.86	0	0	1.86	0	0	1.86	0	0	1.86	0	0	1.86	0	0	1.86	0	0	1.86	0	0	1.86	0	0	1.86	0	0	1.86	0	0	1.86	0	0	1.86	0	0	1.86	0
1.87	0	0	1.87	0	0	1.87	0	0	1.87	0	0	1.87	0	0	1.87	0	0	1.87	0	0	1.87	0	0	1.87	0	0	1.87	0	0	1.87	0	0	1.87	0	0	1.87	0	0	1.87	0	0	1.87	0	0	1.87	0	0	1.87	0
1.88	0	0	1.88	0	0	1.88	0	0	1.88	0	0	1.88	0	0	1.88	0	0	1.88	0	0	1.88	0	0	1.88	0	0	1.88	0	0	1.88	0	0	1.88	0	0	1.88	0	0	1.88	0	0	1.88	0	0	1.88	0	0	1.88	0
1.89	0	0	1.89	0	0	1.89	0	0	1.89	0	0	1.89	0	0	1.89	0	0	1.89	0	0	1.89	0	0	1.89	0	0	1.89	0	0	1.89	0	0	1.89	0	0	1.89	0	0	1.89	0	0	1.89	0	0	1.89	0	0	1.89	0
1.9	0	0	1.9	0	0	1.9	0	0	1.9	0	0	1.9	0	0	1.9	0	0	1.9	0	0	1.9	0	0	1.9	0	0	1.9	0	0	1.9	0	0	1.9	0	0	1.9	0	0	1.9	0	0	1.9	0	0	1.9	0	0	1.9	0
1.91	0	0	1.91	0	0	1.91	0	0	1.91	0	0	1.91	0	0	1.91	0	0	1.91	0	0	1.91	0	0	1.91	0	0	1.91	0	0	1.91	0	0	1.91	0	0	1.91	0	0	1.91	0	0	1.91	0	0	1.91	0	0	1.91	0
1.92	0	0	1.92	0	0	1.92	0	0	1.92	0	0	1.92	0	0	1.92	0	0	1.92	0	0	1.92	0	0	1.92	0	0	1.92	0	0	1.92	0	0	1.92	0	0	1.92	0	0	1.92	0	0	1.92	0	0	1.92	0	0	1.92	0
1.93	0	0	1.93	0	0	1.93	0	0	1.93	0	0	1.93	0	0	1.93	0	0	1.93	0	0	1.93	0	0	1.93	0	0	1.93	0	0	1.93	0	0	1.93	0	0	1.93	0	0	1.93	0	0	1.93	0	0	1.93	0	0	1.93	0
1.94	0	0	1.94	0	0	1.94	0	0	1.94	0	0	1.94	0	0	1.94	0	0	1.94	0	0	1.94	0	0	1.94	0	0	1.94	0	0	1.94	0	0	1.94	0	0	1.94	0	0	1.94	0	0	1.94	0	0	1.94	0	0	1.94	0
1.95	0	0	1.95	0	0	1.95	0	0	1.95	0	0	1.95	0	0	1.95	0	0	1.95	0	0	1.95	0	0	1.95	0	0	1.95	0	0	1.95	0	0	1.95	0	0	1.95	0	0	1.95	0	0	1.95	0	0	1.95	0	0	1.95	0
1.96	0	0	1.96	0	0	1.96	0	0	1.96	0	0	1.96	0	0	1.96	0	0	1.96	0	0	1.96	0	0	1.96	0	0	1.96	0	0	1.96	0	0	1.96	0	0	1.96	0	0	1.96	0	0	1.96	0	0	1.96	0	0	1.96	0
1.97	0	0	1.97	0	0	1.97	0	0	1.97	0	0	1.97	0	0	1.97	0	0	1.97	0	0	1.97	0	0	1.97	0	0	1.97	0	0	1.97	0	0	1.97	0	0	1.97	0	0	1.97	0	0	1.97	0	0	1.97	0	0	1.97	0
1.98	0	0	1.98	0	0	1.98	0	0	1.98	0	0	1.98	0	0	1.98	0	0	1.98	0	0	1.98	0	0	1.98	0	0	1.98	0	0	1.98	0	0	1.98	0	0	1.98	0	0	1.98	0	0	1.98	0	0	1.98	0	0	1.98	0
1.99	0	0	1.99	0	0	1.99	0	0	1.99	0	0	1.99	0	0	1.99	0	0	1.99	0	0	1.99	0	0	1.99	0	0	1.99	0	0	1.99	0	0	1.99	0	0	1.99	0	0	1.99	0	0	1.99	0	0	1.99	0	0	1.99	0
2	0	0	2	0	0	2	0	0	2	0	0	2	0	0	2	0	0	2	0	0	2	0	0	2	0	0	2	0	0	2	0	0	2	0	0	2	0	0	2	0	0	2	0	0	2	0	0	2	0
2.01	0	0	2.01	0	0	2.01	0	0	2.01	0	0	2.01	0	0	2.01	0	0	2.01	0	0	2.01	0	0	2.01	0	0	2.01	0	0	2.01	0	0	2.01	0	0	2.01	0	0	2.01	0	0	2.01	0	0	2.01	0	0	2.01	0
2.02	0	0	2.02	0	0	2.02	0	0	2.02	0	0	2.02	0	0	2.02	0	0	2.02	0	0	2.02	0	0	2.02	0	0	2.02	0	0	2.02	0	0	2.02	0	0	2.02	0	0	2.02	0	0	2.02	0	0	2.02	0	0	2.02	0
2.03	0	0	2.03	0	0	2.03	0	0	2.03	0	0	2.03	0	0	2.03	0	0	2.03	0	0	2.03	0	0	2.03	0	0	2.03	0	0	2.03	0	0	2.03	0	0	2.03	0	0	2.03	0	0	2.03	0	0	2.03	0	0	2.03	0
2.04	0	0	2.04	0	0	2.04	0	0	2.04	0	0	2.04	0	0	2.04	0	0	2.04	0	0	2.04	0	0	2.04	0	0	2.04	0	0	2.04	0	0	2.04	0	0	2.04	0	0	2.04	0	0	2.04	0	0	2.04	0	0	2.04	0
2.05	0	0	2.05	0	0	2.05	0	0	2.05	0	0	2.05	0	0	2.05	0	0	2.05	0	0	2.05	0	0	2.05	0	0	2.05	0	0	2.05	0	0	2.05	0	0	2.05	0	0	2.05	0	0	2.05	0	0	2.05	0	0	2.05	0
2.06	0	0	2.06	0	0	2.06	0	0	2.06	0	0	2.06	0	0	2.06	0	0	2.06	0	0	2.06	0	0	2.06	0	0	2.06	0	0	2.06	0	0	2.06	0	0	2.06	0	0	2.06	0	0	2.06	0	0	2.06	0	0	2.06	0
2.07	0	0	2.07	0	0	2.07	0	0	2.07	0	0	2.07	0	0	2.07	0	0	2.07	0	0	2.07	0	0	2.07	0	0	2.07	0	0	2.07	0	0	2.07	0	0	2.07	0	0	2.07	0	0	2.07	0	0	2.07	0	0	2.07	0
2.08	0	0	2.08	0	0	2.08	0	0	2.08	0	0	2.08	0	0	2.08	0	0	2.08	0	0	2.08	0	0	2.08	0	0	2.08	0	0	2.08	0	0	2.08	0	0	2.08	0	0	2.08	0	0	2.08	0	0	2.08	0	0	2.08	0
2.09	0	0	2.09	0	0	2.09	0	0	2.09	0	0	2.09	0	0	2.09	0	0	2.09	0	0	2.09	0	0	2.09	0	0	2.09	0	0	2.09	0	0	2.09	0	0	2.09	0	0	2.09	0	0	2.09	0	0	2.09	0	0	2.09	0
2.1	0	0	2.1	0	0	2.1	0	0	2.1	0	0	2.1	0	0	2.1	0	0	2.1	0	0	2.1	0	0	2.1	0	0	2.1	0	0	2.1	0	0	2.1	0	0	2.1	0	0	2.1	0	0	2.1	0	0	2.1	0	0	2.1	0
2.11	0	0	2.11	0	0	2.11	0	0	2.11	0	0	2.11	0	0	2.11	0	0	2.11	0	0	2.11	0	0	2.11	0	0	2.11	0	0	2.11	0	0	2.11	0	0	2.11	0	0	2.11	0	0	2.11	0	0	2.11	0	0	2.11	0
2.12	0	0	2.12	0	0	2.12	0	0	2.12	0	0	2.12	0	0	2.12	0	0	2.12	0	0	2.12	0	0	2.12	0	0	2.12	0	0	2.12	0	0	2.12	0	0	2.12	0	0	2.12	0	0	2.12	0	0	2.12	0	0	2.12	0
2.13	0	0	2.13	0	0	2.13	0	0	2.13	0	0	2.13	0	0	2.13	0	0	2.13	0	0	2.13	0	0	2.13	0	0	2.13	0	0	2.13	0	0	2.13	0	0	2.13	0	0	2.13	0	0	2.13	0	0	2.13	0	0	2.13	0
2.14	0	0	2.14	0	0	2.14	0	0	2.14	0	0	2.14	0	0	2.14	0	0	2.14	0	0	2.14	0	0	2.14	0	0	2.14	0	0	2.14	0	0	2.14	0	0	2.14	0	0	2.14	0	0	2.14	0	0	2.14	0	0	2.14	0
2.15	0	0	2.15	0	0	2.15	0	0	2.15	0	0	2.15	0	0	2.15	0	0	2.15	0	0	2.15	0	0	2.15	0	0	2.15	0	0	2.15	0	0	2.15	0	0	2.15	0	0	2.15	0	0	2.15	0	0	2.15	0	0	2.15	0
2.16	0	0	2.16	0	0	2.16	0	0	2.16	0	0	2.16	0	0	2.16	0	0	2.16	0	0	2.16	0	0	2.16	0	0	2.16	0	0	2.16	0	0	2.16	0	0	2.16	0	0	2.16	0	0	2.16	0	0	2.16	0	0	2.16	0
2.17	0	0	2.17	0	0	2.17	0	0	2.17	0	0	2.17	0	0	2.17	0	0	2.17	0	0	2.17	0	0	2.17	0	0	2.17	0	0	2.17	0	0	2.17	0	0	2.17	0	0	2.17	0	0	2.17	0	0	2.17	0	0	2.17	0
2.18	0	0	2.18	0	0	2.18	0	0	2.18	0	0	2.18	0	0	2.18	0	0	2.18	0	0	2.18	0	0	2.18	0	0	2.18	0	0	2.18	0	0	2.18	0	0	2.18	0	0	2.18	0	0	2.18	0	0	2.18	0	0	2.18	0
2.19	0	0	2.19	0	0	2.19	0	0	2.19	0	0	2.19	0	0	2.19	0	0	2.19	0	0	2.19	0	0	2.19	0	0	2.19	0	0	2.19	0	0	2.19	0	0	2.19	0	0	2.19	0	0	2.19	0	0	2.19	0	0	2.19	0
2.2	0	0	2.2	0	0	2.2	0	0	2.2	0	0	2.2	0	0	2.2	0	0	2.2	0	0	2.2	0	0	2.2	0	0	2.2	0	0	2.2	0	0	2.2	0	0	2.2	0	0	2.2	0	0	2.2	0	0	2.2	0	0	2.2	0
2.21	0	0	2.21	0	0	2.21	0	0	2.21	0	0	2.21	0	0	2.21	0	0	2.21	0	0	2.21	0	0	2.21	0	0	2.21	0	0	2.21	0	0	2.21	0	0	2.21	0	0	2.21	0	0	2.21	0	0	2.21	0	0	2.21	0
2.22	0	0	2.22	0	0	2.22	0	0	2.22	0	0	2.22	0	0	2.22	0	0	2.22	0	0	2.22	0	0	2.22	0	0	2.22	0	0	2.22	0	0	2.22	0	0	2.22	0	0	2.22	0	0	2.22	0	0	2.22	0	0	2.22	0
2.23	0	0	2.23	0	0	2.23	0	0	2.23	0	0	2.23	0	0	2.23	0	0	2.23	0	0	2.23	0	0	2.23	0	0	2.23	0	0	2.23	0	0	2.23	0	0	2.23	0	0	2.23	0	0	2.23	0	0	2.23	0	0	2.23	0
2.24	0	0	2.24	0	0	2.24	0	0	2.24	0	0	2.24	0	0	2.24	0	0	2.24	0	0	2.24	0	0	2.24	0	0	2.24	0	0	2.24	0	0	2.24	0	0	2.24	0	0	2.24	0	0	2.24	0	0	2.24	0	0	2.24	0
2.25	0	0	2.25	0	0	2.25	0	0	2.25	0	0	2.25	0	0	2.25	0	0	2.25	0	0	2.25	0	0	2.25	0	0	2.25	0	0	2.25	0	0	2.25	0	0	2.25	0	0	2.25	0	0	2.25	0	0	2.25	0	0	2.25	0
2.26	0	0	2.26	0	0	2.26	0	0	2.26	0	0	2.26	0	0	2.26	0	0	2.26	0	0	2.26	0	0	2.26	0	0	2.26	0	0	2.26	0	0	2.26	0	0	2.26	0	0	2.26	0	0	2.26	0	0	2.26	0	0	2.26	0
2.27	0	0	2.27	0	0	2.27	0	0	2.27	0	0	2.27	0	0	2.27	0	0	2.27	0	0	2.27	0	0	2.27	0	0	2.27	0	0	2.27	0	0	2.27	0	0	2.27	0	0	2.27	0	0	2.27	0	0	2.27	0	0	2.27	0
2.28	0	0	2.28	0	0	2.28	0	0	2.28	0	0	2.28	0	0	2.28	0	0	2.28	0	0	2.28	0	0	2.28	0	0	2.28	0	0	2.28	0	0	2.28	0	0	2.28	0	0	2.28	0	0	2.28	0	0	2.28	0	0	2.28	0
2.29	0	0	2.29	0	0	2.29	0	0	2.29	0	0	2.29	0	0	2.29	0	0	2.29	0	0	2.29	0	0	2.29	0	0	2.29	0	0	2.29	0	0	2.29	0	0	2.29	0	0	2.29	0	0	2.29	0	0	2.29	0	0	2.29	0
2.3	0	0	2.3	0	0	2.3	0	0	2.3	0	0	2.3	0	0	2.3	0	0	2.3	0	0	2.3	0	0	2.3	0	0	2.3	0	0	2.3	0	0	2.3	0	0	2.3	0	0	2.3	0	0	2.3	0	0	2.3	0	0	2.3	0
2.31	0	0	2.31	0	0	2.31	0	0	2.31	0	0	2.31	0	0	2.31	0	0	2.31	0	0	2.31	0	0	2.31	0	0	2.31	0	0	2.31	0	0	2.31	0	0	2.31	0	0	2.31	0	0	2.31	0	0	2.31	0	0	2.31	0
2.32	0	0	2.32	0	0	2.32	0	0	2.32	0	0	2.32	0	0	2.32	0	0	2.32	0	0	2.32	0	0	2.32	0	0	2.32	0	0	2.32	0	0	2.32	0	0	2.32	0	0	2.32	0	0	2.32	0	0	2.32	0	0	2.32	0
2.33	0	0	2.33	0	0	2.33	0	0	2.33	0	0	2.33	0	0	2.33	0	0	2.33	0	0	2.33	0	0	2.33	0	0	2.33	0	0	2.33	0	0	2.33	0	0	2.33	0	0	2.33	0	0	2.33	0	0	2.33	0	0	2.33	0
2.34	0	0	2.34	0	0	2.34	0	0	2.34	0	0	2.34	0	0	2.34	0	0	2.34	0	0	2.34	0	0	2.34	0	0	2.34	0	0	2.34	0	0	2.34	0	0	2.34	0	0	2.34	0	0	2.34	0	0	2.34	0	0	2.34	0
2.35	0	0	2.35	0	0	2.35	0	0	2.35	0	0	2.35	0	0	2.35	0	0	2.35	0	0	2.35	0	0	2.35	0	0	2.35	0	0	2.35	0	0	2.35	0	0	2.35	0	0	2.35	0	0	2.35	0	0	2.35	0	0	2.35	0
2.36	0	0	2.36	0	0	2.36	0	0	2.36	0	0	2.36	0	0	2.36	0	0	2.36	0	0	2.36	0	0	2.36	0	0	2.36	0	0	2.36	0	0	2.36	0	0	2.36	0	0	2.36	0	0	2.36	0	0	2.36	0	0	2.36	0
2.37	0	0	2.37	0	0	2.37	0	0	2.37	0	0	2.37	0	0	2.37	0	0	2.37	0	0	2.37	0	0	2.37	0	0	2.37	0	0	2.37	0	0	2.37	0	0	2.37	0	0	2.37	0	0	2.37	0	0	2.37	0	0	2.37	0
2.38	0	0	2.38	0	0	2.38	0	0	2.38	0	0	2.38	0	0	2.38	0	0	2.38	0	0	2.38	0	0	2.38	0	0	2.38	0	0	2.38	0	0	2.38	0	0	2.38	0	0	2.38	0	0	2.38	0	0	2.38	0	0	2.38	0
2.39	0	0	2.39	0	0	2.39	0	0	2.39	0	0	2.39	0	0	2.39	0	0	2.39	0	0	2.39	0	0	2.39	0	0	2.39	0	0	2.39	0	0	2.39	0	0	2.39	0	0	2.39	0	0	2.39	0	0	2.39	0	0	2.39	0
2.4	0	0	2.4	0	0	2.4	0	0	2.4	0	0	2.4	0	0	2.4	0	0	2.4	0	0	2.4	0	0	2.4	0	0	2.4	0	0	2.4	0	0	2.4	0	0	2.4	0	0	2.4	0	0	2.4	0	0	2.4	0	0	2.4	0
2.41	0	0	2.41	0	0	2.41	0	0	2.41	0	0	2.41	0	0	2.41	0	0	2.41	0	0	2.41	0	0	2.41	0	0	2.41	0	0	2.41	0	0	2.41	0	0	2.41	0	0	2.41	0	0	2.41	0	0	2.41	0	0	2.41	0
2.42	0	0	2.42	0	0	2.42	0	0	2.42	0	0	2.42	0	0	2.42	0	0	2.42	0	0	2.42	0	0	2.42	0	0	2.42	0	0	2.42	0	0	2.42	0	0	2.42	0	0	2.42	0	0	2.42	0	0	2.42	0	0	2.42	0
2.43	0	0	2.43	0	0	2.43	0	0	2.43	0	0	2.43	0	0	2.43	0	0	2.43	0	0	2.43	0	0	2.43	0	0	2.43	0	0	2.43	0	0	2.43	0	0	2.43	0	0	2.43	0	0	2.43	0	0	2.43	0	0	2.43	0
2.44	0	0	2.44	0	0	2.44	0	0	2.44	0	0	2.44	0	0	2.44	0	0	2.44	0	0	2.44	0	0	2.44	0	0	2.44	0	0	2.44	0	0	2.44	0	0	2.44	0	0	2.44	0	0	2.44	0	0	2.44	0	0	2.44	0
2.45	0	0	2.45	0	0	2.45	0	0	2.45	0	0	2.45	0	0	2.45	0	0	2.45	0	0	2.45	0	0	2.45	0	0	2.45	0	0	2.45	0	0	2.45	0	0	2.45	0	0	2.45	0	0	2.45	0	0	2.45	0	0	2.45	0
2.46	0	0	2.46	0	0	2.46	0	0	2.46	0	0	2.46	0	0	2.46	0	0	2.46	0	0	2.46	0	0	2.46	0	0	2.46	0	0	2.46	0	0	2.46	0	0	2.46	0	0	2.46	0	0	2.46	0	0	2.46	0	0	2.46	0
2.47	0	0	2.47	0	0	2.47	0	0	2.47	0	0	2.47	0	0	2.47	0	0	2.47	0	0	2.47	0	0	2.47	0	0	2.47	0	0	2.47	0	0	2.47	0	0	2.47	0	0	2.47	0	0	2.47	0	0	2.47	0	0	2.47	0
2.48	0	0	2.48	0	0	2.48	0	0	2.48	0	0	2.48	0	0	2.48	0	0	2.48	0	0	2.48	0	0	2.48	0	0	2.48	0	0	2.48	0	0	2.48	0	0	2.48	0	0	2.48	0	0	2.48	0	0	2.48	0	0	2.48	0
2.49	0	0	2.49	0	0	2.49	0	0	2.49	0	0	2.49	0	0	2.49	0	0	2.49	0	0	2.49	0	0	2.49	0	0	2.49	0	0	2.49	0	0	2.49	0	0	2.49	0	0	2.49	0	0	2.49	0	0	2.49	0	0	2.49	0
2.5	0	0	2.5	0	0	2.5	0	0	2.5	0	0	2.5	0	0	2.5	0	0	2.5	0	0	2.5	0	0	2.5	0	0	2.5	0	0	2.5	0	0	2.5	0	0	2.5	0	0	2.5	0	0	2.5	0	0	2.5	0	0	2.5	0
2.51	0	0	2.51	0	0	2.51	0	0	2.51	0	0	2.51	0	0	2.51	0	0	2.51	0	0	2.51	0	0	2.51	0	0	2.51	0	0	2.51	0	0	2.51	0	0	2.51	0	0	2.51	0	0	2.51	0	0	2.51	0	0	2.51	0
2.52	0	0	2.52	0	0	2.52	0	0	2.52	0	0	2.52	0	0	2.52	0	0	2.52	0	0	2.52	0	0	2.52	0	0	2.52	0	0	2.52	0	0	2.52	0	0	2.52	0	0	2.52	0	0	2.52	0	0	2.52	0	0	2.52	0
2.53	0	0	2.53	0	0	2.53	0	0	2.53	0	0	2.53	0	0	2.53	0	0	2.53	0	0	2.53	0	0	2.53	0	0	2.53	0	0	2.53	0	0	2.53	0	0	2.53	0	0	2.53	0	0	2.53	0	0	2.53	0	0	2.53	0
2.54	0	0	2.54	0	0	2.54	0	0	2.54	0	0	2.54	0	0	2.54	0	0	2.54	0	0	2.54	0	0	2.54	0	0	2.54	0	0	2.54	0	0	2.54	0	0	2.54	0	0	2.54	0	0	2.54	0	0	2.54	0	0	2.54	0
2.55	0	0	2.55	0	0	2.55	0	0	2.55	0	0	2.55	0	0	2.55	0	0	2.55	0	0	2.55	0	0	2.55	0	0	2.55	0	0	2.55	0	0	2.55	0	0	2.55	0	0	2.55	0	0	2.55	0	0	2.55	0	0	2.55	0
2.56	0	0	2.56	0	0	2.56	0	0	2.56	0	0	2.56	0	0	2.56	0	0	2.56	0	0	2.56	0	0	2.56	0	0	2.56	0	0	2.56	0	0	2.56	0	0	2.56	0	0	2.56	0	0	2.56	0	0	2.56	0	0	2.56	0
2.57	0	0	2.57	0	0	2.57	0	0	2.57	0	0	2.57	0	0	2.57	0	0	2.57	0	0	2.57	0	0	2.57	0	0	2.57	0	0	2.57	0	0	2.57	0	0	2.57	0	0	2.57	0	0	2.57	0	0	2.57	0	0	2.57	0
2.58	0	0	2.58	0	0	2.58	0	0	2.58	0	0	2.58	0	0	2.58	0	0	2.58	0	0	2.58	0	0	2.58	0	0	2.58	0	0	2.58	0	0	2.58	0	0	2.58	0	0	2.58	0	0	2.58	0	0	2.58	0	0	2.58	0
2.59	0	0	2.59	0	0	2.59	0	0	2.59	0	0	2.59	0	0	2.59	0	0	2.59	0	0	2.59	0	0	2.59	0	0	2.59	0	0	2.59	0	0	2.59	0	0	2.59	0	0	2.59	0	0	2.59	0	0	2.59	0	0	2.59	0
2.6	0	0	2.6	0	0	2.6	0	0	2.6	0	0	2.6	0	0	2.6	0	0	2.6	0	0	2.6	0	0	2.6	0	0	2.6	0	0	2.6	0	0	2.6	0	0	2.6	0	0	2.6	0	0	2.6	0	0	2.6	0	0	2.6	0
2.61	0	0	2.61	0	0	2.61	0	0	2.61	0	0	2.61	0	0	2.61	0	0	2.61	0	0	2.61	0	0	2.61	0	0	2.61	0	0	2.61	0	0	2.61	0	0	2.61	0	0	2.61	0	0	2.61	0	0	2.61	0	0	2.61	0
2.62	0	0	2.62	0	0	2.62	0	0	2.62	0	0	2.62	0	0	2.62	0	0	2.62	0	0	2.62	0	0	2.62	0	0	2.62	0	0	2.62	0	0	2.62	0	0	2.62	0	0	2.62	0	0	2.62	0	0	2.62	0	0	2.62	0
2.63	0	0	2.63	0	0	2.63	0	0	2.63	0	0	2.63	0	0	2.63	0	0	2.63	0	0	2.63	0	0	2.63	0	0	2.63	0	0	2.63	0	0	2.63	0	0	2.63	0	0	2.63	0	0	2.63	0	0	2.63	0	0	2.63	0
2.64	0	0	2.64	0	0	2.64	0	0	2.64	0	0	2.64	0	0	2.64	0	0	2.64	0	0	2.64	0	0	2.64	0	0	2.64	0	0	2.64	0	0	2.64	0	0	2.64	0	0	2.64	0	0	2.64	0	0	2.64	0	0	2.64	0
2.65	0	0	2.65	0	0	2.65	0	0	2.65	0	0	2.65	0	0	2.65	0	0	2.65	0	0	2.65	0	0	2.65	0	0	2.65	0	0	2.65	0	0	2.65	0	0	2.65	0	0	2.65	0	0	2.65	0	0	2.65	0	0	2.65	0
2.66	0	0	2.66	0	0	2.66	0	0	2.66	0	0	2.66	0	0	2.66	0	0	2.66	0	0	2.66	0	0	2.66	0	0	2.66	0	0	2.66	0	0	2.66	0	0	2.66	0	0	2.66	0	0	2.66	0	0	2.66	0	0	2.66	0
2.67	0	0	2.67	0	0	2.67	0	0	2.67	0	0	2.67	0	0	2.67	0	0	2.67	0	0	2.67	0	0	2.67	0	0	2.67	0	0	2.67	0	0	2.67	0	0	2.67	0	0	2.67	0	0	2.67	0	0	2.67	0	0	2.67	0
2.68	0	0	2.68	0	0	2.68	0	0	2.68	0	0	2.68	0	0	2.68	0	0	2.68	0	0	2.68	0	0	2.68	0	0	2.68	0	0	2.68	0	0	2.68	0	0	2.68	0	0	2.68	0	0	2.68	0	0	2.68	0	0	2.68	0
2.69	0	0	2.69	0	0	2.69	0	0	2.69	0	0	2.69	0	0	2.69	0	0	2.69	0	0	2.69	0	0	2.69	0	0	2.69	0	0	2.69	0	0	2.69	0	0	2.69	0	0	2.69	0	0	2.69	0	0	2.69	0	0	2.69	0
2.7	0	0	2.7	0	0	2.7	0	0	2.7	0	0	2.7	0	0	2.7	0	0	2.7	0	0	2.7	0	0	2.7	0	0	2.7	0	0	2.7	0	0	2.7	0	0	2.7	0	0	2.7	0	0	2.7	0	0	2.7	0	0	2.7	0
2.71	0	0	2.71	0	0	2.71	0	0	2.71	0	0	2.71	0	0	2.71	0	0	2.71	0	0	2.71	0	0	2.71	0	0	2.71	0	0	2.71	0	0	2.71	0	0	2.71	0	0	2.71	0	0	2.71	0	0	2.71	0	0	2.71	0
2.72	0	0	2.72	0	0	2.72	0	0	2.72	0	0	2.72	0	0	2.72	0	0	2.72	0	0	2.72	0	0	2.72	0	0	2.72	0	0	2.72	0	0	2.72	0	0	2.72	0	0	2.72	0	0	2.72	0	0	2.72	0	0	2.72	0
2.73	0	0	2.73	0	0	2.73	0	0	2.73	0	0	2.73	0	0	2.73	0	0	2.73	0	0	2.73	0	0	2.73	0	0	2.73	0	0	2.73	0	0	2.73	0	0	2.73	0	0	2.73	0	0	2.73	0	0	2.73	0	0	2.73	0
2.74	0	0	2.74	0	0	2.74	0	0	2.74	0	0	2.74	0	0	2.74	0	0	2.74	0	0	2.74	0	0	2.74	0	0	2.74	0	0	2.74	0	0	2.74	0	0	2.74	0	0	2.74	0	0	2.74	0	0	2.74	0	0	2.74	0
2.75	0	0	2.75	0	0	2.75	0	0	2.75	0	0	2.75	0	0	2.75	0	0	2.75	0	0	2.75	0	0	2.75	0	0	2.75	0	0	2.75	0	0	2.75	0	0	2.75	0	0	2.75	0	0	2.75	0	0	2.75	0	0	2.75	0
2.76	0	0	2.76	0	0	2.76	0	0	2.76	0	0	2.76	0	0	2.76	0	0	2.76	0	0	2.76	0	0	2.76	0	0	2.76	0	0	2.76	0	0	2.76	0	0	2.76	0	0	2.76	0	0	2.76	0	0	2.76	0	0	2.76	0
2.77	0	0	2.77	0	0	2.77	0	0	2.77	0	0	2.77	0	0	2.77	0	0	2.77	0	0	2.77	0	0	2.77	0	0	2.77	0	0	2.77	0	0	2.77	0	0	2.77	0	0	2.77	0	0	2.77	0	0	2.77	0	0	2.77	0
2.78	0	0	2.78	0	0	2.78	0	0	2.78	0	0	2.78	0	0	2.78	0	0	2.78	0	0	2.78	0	0	2.78	0	0	2.78	0	0	2.78	0	0	2.78	0	0	2.78	0	0	2.78	0	0	2.78	0	0	2.78	0	0	2.78	0
2.79	0	0	2.79	0	0	2.79	0	0	2.79	0	0	2.79	0	0	2.79	0	0	2.79	0	0	2.79	0	0	2.79	0	0	2.79	0	0	2.79	0	0	2.79	0	0	2.79	0	0	2.79	0	0	2.79	0	0	2.79	0	0	2.79	0
2.8	0	0	2.8	0	0	2.8	0	0	2.8	0	0	2.8	0	0	2.8	0	0	2.8	0	0	2.8	0	0	2.8	0	0	2.8	0	0	2.8	0	0	2.8	0	0	2.8	0	0	2.8	0	0	2.8	0	0	2.8	0	0	2.8	0
2.81	0	0	2.81	0	0	2.81	0	0	2.81	0	0	2.81	0	0	2.81	0	0	2.81	0	0	2.81	0	0	2.81	0	0	2.81	0	0	2.81	0	0	2.81	0	0	2.81	0	0	2.81	0	0	2.81	0	0	2.81	0	0	2.81	0
2.82	0	0	2.82	0	0	2.82	0	0	2.82	0	0	2.82	0	0	2.82	0	0	2.82	0	0	2.82	0	0	2.82	0	0	2.82	0	0	2.82	0	0	2.82	0	0	2.82	0	0	2.82	0	0	2.82	0	0	2.82	0	0	2.82	0
2.83	0	0	2.83	0	0	2.83	0	0	2.83	0	0	2.83	0	0	2.83	0	0	2.83	0	0	2.83	0	0	2.83	0	0	2.83	0	0	2.83	0	0	2.83	0	0	2.83	0	0	2.83	0	0	2.83	0	0	2.83	0	0	2.83	0
2.84	0	0	2.84	0	0	2.84	0	0	2.84	0	0	2.84	0	0	2.84	0	0	2.84	0	0	2.84	0	0	2.84	0	0	2.84	0	0	2.84	0	0	2.84	0	0	2.84	0	0	2.84	0	0	2.84	0	0	2.84	0	0	2.84	0
2.85	0	0	2.85	0	0	2.85	0	0	2.85	0	0	2.85	0	0	2.85	0	0	2.85	0	0	2.85	0	0	2.85	0	0	2.85	0	0	2.85	0	0	2.85	0	0	2.85	0	0	2.85	0	0	2.85	0	0	2.85	0	0	2.85	0
2.86	0	0	2.86	0	0	2.86	0	0	2.86	0	0	2.86	0	0	2.86	0	0	2.86	0	0	2.86	0	0	2.86	0	0	2.86	0	0	2.86	0	0	2.86	0	0	2.86	0	0	2.86	0	0	2.86	0	0	2.86	0	0	2.86	0
2.87	0	0	2.87	0	0	2.87	0	0	2.87	0	0	2.87	0	0	2.87	0	0	2.87	0	0	2.87	0	0	2.87	0	0	2.87	0	0	2.87	0	0	2.87	0	0	2.87	0	0	2.87	0	0	2.87	0	0	2.87	0	0	2.87	0
2.88	0	0	2.88	0	0	2.88	0	0	2.88	0	0	2.88	0	0	2.88	0	0	2.88	0	0	2.88	0	0	2.88	0	0	2.88	0	0	2.88	0	0	2.88	0	0	2.88	0	0	2.88	0	0	2.88	0	0	2.88	0	0	2.88	0
2.89	0	0	2.89	0	0	2.89	0	0	2.89	0	0	2.89	0	0	2.89	0	0	2.89	0	0	2.89	0	0	2.89	0	0	2.89	0	0	2.89	0	0	2.89	0	0	2.89	0	0	2.89	0	0	2.89	0	0	2.89	0	0	2.89	0
2.9	0	0	2.9	0	0	2.9	0	0	2.9	0	0	2.9	0	0	2.9	0	0	2.9	0	0	2.9	0	0	2.9	0	0	2.9	0	0	2.9	0	0	2.9	0	0	2.9	0	0	2.9	0	0	2.9	0	0	2.9	0	0	2.9	0
2.91	0	0	2.91	0	0	2.91	0	0	2.91	0	0	2.91	0	0	2.91	0	0	2.91	0	0	2.91	0	0	2.91	0	0	2.91	0	0	2.91	0	0	2.91	0	0	2.91	0	0	2.91	0	0	2.91	0	0	2.91	0	0	2.91	0
2.92	0	0	2.92	0	0	2.92	0	0	2.92	0	0	2.92	0	0	2.92	0	0	2.92	0	0	2.92	0	0	2.92	0	0	2.92	0	0	2.92	0	0	2.92	0	0	2.92	0	0	2.92	0	0	2.92	0	0	2.92	0	0	2.92	0
2.93	0	0	2.93	0	0	2.93	0	0	2.93	0	0	2.93	0	0	2.93	0	0	2.93	0	0	2.93	0	0	2.93	0	0	2.93	0	0	2.93	0	0	2.93	0	0	2.93	0	0	2.93	0	0	2.93	0	0	2.93	0	0	2.93	0
2.94	0	0	2.94	0	0	2.94	0	0	2.94	0	0	2.94	0	0	2.94	0	0	2.94	0	0	2.94	0	0	2.94	0	0	2.94	0	0	2.94	0	0	2.94	0	0	2.94	0	0	2.94	0	0	2.94	0	0	2.94	0	0	2.94	0
2.95	0	0	2.95	0	0	2.95	0	0	2.95	0	0	2.95	0	0	2.95	0	0	2.95	0	0	2.95	0	0	2.95	0	0	2.95	0	0	2.95	0	0	2.95	0	0	2.95	0	0	2.95	0	0	2.95	0	0	2.95	0	0	2.95	0
2.96	0	0	2.96	0	0	2.96	0	0	2.96	0	0	2.96	0	0	2.96	0	0	2.96	0	0	2.96	0	0	2.96	0	0	2.96	0	0	2.96	0	0	2.96	0	0	2.96	0	0	2.96	0	0	2.96	0	0	2.96	0	0	2.96	0
2.97	0	0	2.97	0	0	2.97	0	0	2.97	0	0	2.97	0	0	2.97	0	0	2.97	0	0	2.97	0	0	2.97	0	0	2.97	0	0	2.97	0	0	2.97	0	0	2.97	0	0	2.97	0	0	2.97	0	0	2.97	0	0	2.97	0
2.98	0	0	2.98	0	0	2.98	0	0	2.98	0	0	2.98	0	0	2.98	0	0	2.98	0	0	2.98	0	0	2.98	0	0	2.98	0	0	2.98	0	0	2.98	0	0	2.98	0	0	2.98	0	0	2.98	0	0	2.98	0	0	2.98	0
2.99	0	0	2.99	0	0	2.99	0	0	2.99	0	0	2.99	0	0	2.99	0	0	2.99	0	0	2.99	0	0	2.99	0	0	2.99	0	0	2.99	0	0	2.99	0	0	2.99	0	0	2.99	0	0	2.99	0	0	2.99	0	0	2.99	0
3	0	0	3	0	0	3	0	0	3	0	0	3	0	0	3	0	0	3	0	0	3	0	0	3	0	0	3	0	0	3	0	0	3	0	0	3	0	0	3	0	0	3	0	0	3	0	0	3	0
3.01	0	0	3.01	0	0	3.01	0	0	3.01	0	0	3.01	0	0	3.01	0	0	3.01	0	0	3.01	0	0	3.01	0	0	3.01	0	0	3.01	0	0	3.01	0	0	3.01	0	0	3.01	0	0	3.01	0	0	3.01	0	0	3.01	0
3.02	0	0	3.02	0	0	3.02	0	0	3.02	0	0	3.02	0	0	3.02	0	0	3.02	0	0	3.02	0	0	3.02	0	0	3.02	0	0	3.02	0	0	3.02	0	0	3.02	0	0	3.02	0	0	3.02	0	0	3.02	0	0	3.02	0
3.03	0	0	3.03	0	0	3.03	0	0	3.03	0	0	3.03	0	0	3.03	0	0	3.03	0	0	3.03	0	0	3.03	0	0	3.03	0	0	3.03	0	0	3.03	0	0	3.03	0	0	3.03	0	0	3.03	0	0	3.03	0	0	3.03	0
3.04	0	0	3.04	0	0	3.04	0	0	3.04	0	0	3.04	0	0	3.04	0	0	3.04	0	0	3.04	0	0	3.04	0	0	3.04	0	0	3.04	0	0	3.04	0	0	3.04	0	0	3.04	0	0	3.04	0	0	3.04	0	0	3.04	0
3.05	0	0	3.05	0	0	3.05	0	0	3.05	0	0	3.05	0	0	3.05	0	0	3.05	0	0	3.05	0	0	3.05	0	0	3.05	0	0	3.05	0	0	3.05	0	0	3.05	0	0	3.05	0	0	3.05	0	0	3.05	0	0	3.05	0
3.06	0	0	3.06	0	0	3.06	0	0	3.06	0	0	3.06	0	0	3.06	0	0	3.06	0	0	3.06	0	0	3.06	0	0	3.06	0	0	3.06	0	0	3.06	0	0	3.06	0	0	3.06	0	0	3.06	0	0	3.06	0	0	3.06	0
3.07	0	0	3.07	0	0	3.07	0	0	3.07	0	0	3.07	0	0	3.07	0	0	3.07	0	0	3.07	0	0	3.07	0	0	3.07	0	0	3.07	0	0	3.07	0	0	3.07	0	0	3.07	0	0	3.07	0	0	3.07	0	0	3.07	0
3.08	0	0	3.08	0	0	3.08	0	0	3.08	0	0	3.08	0	0	3.08	0	0	3.08	0	0	3.08	0	0	3.08	0	0	3.08	0	0	3.08	0	0	3.08	0	0	3.08	0	0	3.08	0	0	3.08	0	0	3.08	0	0	3.08	0
3.09	0	0	3.09	0	0	3.09	0	0	3.09	0	0	3.09	0	0	3.09	0	0	3.09	0	0	3.09	0	0	3.09	0	0	3.09	0	0	3.09	0	0	3.09	0	0	3.09	0	0	3.09	0	0	3.09	0	0	3.09	0	0	3.09	0
3.1	0	0	3.1	0	0	3.1	0	0	3.1	0	0	3.1	0	0	3.1	0	0	3.1	0	0	3.1	0	0	3.1	0	0	3.1	0	0	3.1	0	0	3.1	0	0	3.1	0	0	3.1	0	0	3.1	0	0	3.1	0	0	3.1	0
3.11	0	0	3.11	0	0	3.11	0	0	3.11	0	0	3.11	0	0	3.11	0	0	3.11	0	0	3.11	0	0	3.11	0	0	3.11	0	0	3.11	0	0	3.11	0	0	3.11	0	0	3.11	0	0	3.11	0	0	3.11	0	0	3.11	0
3.12	0	0	3.12	0	0	3.12	0	0	3.12	0	0	3.12	0	0	3.12	0	0	3.12	0	0	3.12	0	0	3.12	0	0	3.12	0	0	3.12	0	0	3.12	0	0	3.12	0	0	3.12	0	0	3.12	0	0	3.12	0	0	3.12	0
3.13	0	0	3.13	0	0	3.13	0	0	3.13	0	0	3.13	0	0	3.13	0	0	3.13	0	0	3.13	0	0	3.13	0	0	3.13	0	0	3.13	0	0	3.13	0	0	3.13	0	0	3.13	0	0	3.13	0	0	3.13	0	0	3.13	0
3.14	0	0	3.14	0	0	3.14	0	0	3.14	0	0	3.14	0	0	3.14	0	0	3.14	0	0	3.14	0	0	3.14	0	0	3.14	0	0	3.14	0	0	3.14	0	0	3.14	0	0	3.14	0	0	3.14	0	0	3.14	0	0	3.14	0
3.15	0	0	3.15	0	0	3.15	0	0	3.15	0	0	3.15	0	0	3.15	0	0	3.15	0	0	3.15	0	0	3.15	0	0	3.15	0	0	3.15	0	0	3.15	0	0	3.15	0	0	3.15	0	0	3.15	0	0	3.15	0	0	3.15	0
3.16	0	0	3.16	0	0	3.16	0	0	3.16	0	0	3.16	0	0	3.16	0	0	3.16	0	0	3.16	0	0	3.16	0	0	3.16	0	0	3.16	0	0	3.16	0	0	3.16	0	0	3.16	0	0	3.16	0	0	3.16	0	0	3.16	0
3.17	0	0	3.17	0	0	3.17	0	0	3.17	0	0	3.17	0	0	3.17	0	0	3.17	0	0	3.17	0	0	3.17	0	0	3.17	0	0	3.17	0	0	3.17	0	0	3.17	0	0	3.17	0	0	3.17	0	0	3.17	0	0	3.17	0
3.18	0	0	3.18	0	0	3.18	0	0	3.18	0	0	3.18	0	0	3.18	0	0	3.18	0	0	3.18	0	0	3.18	0	0	3.18	0	0	3.18	0	0	3.18	0	0	3.18	0	0	3.18	0	0	3.18	0	0	3.18	0	0	3.18	0
3.19	0	0	3.19	0	0	3.19	0	0	3.19	0	0	3.19	0	0	3.19	0	0	3.19	0	0	3.19	0	0	3.19	0	0	3.19	0	0	3.19	0	0	3.19	0	0	3.19	0	0	3.19	0	0	3.19	0	0	3.19	0	0	3.19	0
3.2	0	0	3.2	0	0	3.2	0	0	3.2	0	0	3.2	0	0	3.2	0	0	3.2	0	0	3.2	0	0	3.2	0	0	3.2	0	0	3.2	0	0	3.2	0	0	3.2	0	0	3.2	0	0	3.2	0	0	3.2	0	0	3.2	0
3.21	0	0	3.21	0	0	3.21	0	0	3.21	0	0	3.21	0	0	3.21	0	0	3.21	0	0	3.21	0	0	3.21	0	0	3.21	0	0	3.21	0	0	3.21	0	0	3.21	0	0	3.21	0	0	3.21	0	0	3.21	0	0	3.21	0
3.22	0	0	3.22	0	0	3.22	0	0	3.22	0	0	3.22	0	0	3.22	0	0	3.22	0	0	3.22	0	0	3.22	0	0	3.22	0	0	3.22	0	0	3.22	0	0	3.22	0	0	3.22	0	0	3.22	0	0	3.22	0	0	3.22	0
3.23	0	0	3.23	0	0	3.23	0	0	3.23	0	0	3.23	0	0	3.23	0	0	3.23	0	0	3.23	0	0	3.23	0	0	3.23	0	0	3.23	0	0	3.23	0	0	3.23	0	0	3.23	0	0	3.23	0	0	3.23	0	0	3.23	0
3.24	0	0	3.24	0	0	3.24	0	0	3.24	0	0	3.24	0	0	3.24	0	0	3.24	0	0	3.24	0	0	3.24	0	0	3.24	0	0	3.24	0	0	3.24	0	0	3.24	0	0	3.24	0	0	3.24	0	0	3.24	0	0	3.24	0
3.25	0	0	3.25	0	0	3.25	0	0	3.25	0	0	3.25	0	0	3.25	0	0	3.25	0	0	3.25	0	0	3.25	0	0	3.25	0	0	3.25	0	0	3.25	0	0	3.25	0	0	3.25	0	0	3.25	0	0	3.25	0	0	3.25	0
3.26	0	0	3.26	0	0	3.26	0	0	3.26	0	0	3.26	0	0	3.26	0	0	3.26	0	0	3.26	0	0	3.26	0	0	3.26	0	0	3.26	0	0	3.26	0	0	3.26	0	0	3.26	0	0	3.26	0	0	3.26	0	0	3.26	0
3.27	0	0	3.27	0	0	3.27	0	0	3.27	0	0	3.27	0	0	3.27	0	0	3.27	0	0	3.27	0	0	3.27	0	0	3.27	0	0	3.27	0	0	3.27	0	0	3.27	0	0	3.27	0	0	3.27	0	0	3.27	0	0	3.27	0
3.28	0	0	3.28	0	0	3.28	0	0	3.28	0	0	3.28	0	0	3.28	0	0	3.28	0	0	3.28	0	0	3.28	0	0	3.28	0	0	3.28	0	0	3.28	0	0	3.28	0	0	3.28	0	0	3.28	0	0	3.28	0	0	3.28	0
3.29	0	0	3.29	0	0	3.29	0	0	3.29	0	0	3.29	0	0	3.29	0	0	3.29	0	0	3.29	0	0	3.29	0	0	3.29	0	0	3.29	0	0	3.29	0	0	3.29	0	0	3.29	0	0	3.29	0	0	3.29	0	0	3.29	0
3.3	0	0	3.3	0	0	3.3	0	0	3.3	0	0	3.3	0	0	3.3	0	0	3.3	0	0	3.3	0	0	3.3	0	0	3.3	0	0	3.3	0	0	3.3	0	0	3.3	0	0	3.3	0	0	3.3	0	0	3.3	0	0	3.3	0
3.31	0	0	3.31	0	0	3.31	0	0	3.31	0	0	3.31	0	0	3.31	0	0	3.31	0	0	3.31	0	0	3.31	0	0	3.31	0	0	3.31	0	0	3.31	0	0	3.31	0	0	3.31	0	0	3.31	0	0	3.31	0	0	3.31	0
3.32	0	0	3.32	0	0	3.32	0	0	3.32	0	0	3.32	0	0	3.32	0	0	3.32	0	0	3.32	0	0	3.32	0	0	3.32	0	0	3.32	0	0	3.32	0	0	3.32	0	0	3.32	0	0	3.32	0	0	3.32	0	0	3.32	0
3.33	0	0	3.33	0	0	3.33	0	0	3.33	0	0	3.33	0	0	3.33	0	0	3.33	0	0	3.33	0	0	3.33	0	0	3.33	0	0	3.33	0	0	3.33	0	0	3.33	0	0	3.33	0	0	3.33	0	0	3.33	0	0	3.33	0
3.34	0	0	3.34	0	0	3.34	0	0	3.34	0	0	3.34	0	0	3.34	0	0	3.34	0	0	3.34	0	0	3.34	0	0	3.34	0	0	3.34	0	0	3.34	0	0	3.34	0	0	3.34	0	0	3.34	0	0	3.34	0	0	3.34	0
3.35	0	0	3.35	0	0	3.35	0	0	3.35	0	0	3.35	0	0	3.35	0	0	3.35	0	0	3.35	0	0	3.35	0	0	3.35	0	0	3.35	0	0	3.35	0	0	3.35	0	0	3.35	0	0	3.35	0	0	3.35	0	0	3.35	0
3.36	0	0	3.36	0	0	3.36	0	0	3.36	0	0	3.36	0	0	3.36	0	0	3.36	0	0	3.36	0	0	3.36	0	0	3.36	0	0	3.36	0	0	3.36	0	0	3.36	0	0	3.36	0	0	3.36	0	0	3.36	0	0	3.36	0
3.37	0	0	3.37	0	0	3.37	0	0	3.37	0	0	3.37	0	0	3.37	0	0	3.37	0	0	3.37	0	0	3.37	0	0	3.37	0	0	3.37	0	0	3.37	0	0	3.37	0	0	3.37	0	0	3.37	0	0	3.37	0	0	3.37	0
3.38	0	0	3.38	0	0	3.38	0	0	3.38	0	0	3.38	0	0	3.38	0	0	3.38	0	0	3.38	0	0	3.38	0	0	3.38	0	0	3.38	0	0	3.38	0	0	3.38	0	0	3.38	0	0	3.38	0	0	3.38	0	0	3.38	0
3.39	0	0	3.39	0	0	3.39	0	0	3.39	0	0	3.39	0	0	3.39	0	0	3.39	0	0	3.39	0	0	3.39	0	0	3.39	0	0	3.39	0	0	3.39	0	0	3.39	0	0	3.39	0	0	3.39	0	0	3.39	0	0	3.39	0
3.4	0	0	3.4	0	0	3.4	0	0	3.4	0	0	3.4	0	0	3.4	0	0	3.4	0	0	3.4	0	0	3.4	0	0	3.4	0	0	3.4	0	0	3.4	0	0	3.4	0	0	3.4	0	0	3.4	0	0	3.4	0	0	3.4	0
3.41	0	0	3.41	0	0	3.41	0	0	3.41	0	0	3.41	0	0	3.41	0	0	3.41	0	0	3.41	0	0	3.41	0	0	3.41	0	0	3.41	0	0	3.41	0	0	3.41	0	0	3.41	0	0	3.41	0	0	3.41	0	0	3.41	0
3.42	0	0	3.42	0	0	3.42	0	0	3.42	0	0	3.42	0	0	3.42	0	0	3.42	0	0	3.42	0	0	3.42	0	0	3.42	0	0	3.42	0	0	3.42	0	0	3.42	0	0	3.42	0	0	3.42	0	0	3.42	0	0	3.42	0
3.43	0	0	3.43	0	0	3.43	0	0	3.43	0	0	3.43	0	0	3.43	0	0	3.43	0	0	3.43	0	0	3.43	0	0	3.43	0	0	3.43	0	0	3.43	0	0	3.43	0	0	3.43	0	0	3.43	0	0	3.43	0	0	3.43	0
3.44	0	0	3.44	0	0	3.44	0	0	3.44	0	0	3.44	0	0	3.44	0	0	3.44	0	0	3.44	0	0	3.44	0	0	3.44	0	0	3.44	0	0	3.44	0	0	3.44	0	0	3.44	0	0	3.44	0	0	3.44	0	0	3.44	0
3.45	0	0	3.45	0	0	3.45	0	0	3.45	0	0	3.45	0	0	3.45	0	0	3.45	0	0	3.45	0	0	3.45	0	0	3.45	0	0	3.45	0	0	3.45	0	0	3.45	0	0	3.45	0	0	3.45	0	0	3.45	0	0	3.45	0
3.46	0	0	3.46	0	0	3.46	0	0	3.46	0	0	3.46	0	0	3.46	0	0	3.46	0	0	3.46	0	0	3.46	0	0	3.46	0	0	3.46	0	0	3.46	0	0	3.46	0	0	3.46	0	0	3.46	0	0	3.46	0	0	3.46	0
3.47	0	0	3.47	0	0	3.47	0	0	3.47	0	0	3.47	0	0	3.47	0	0	3.47	0	0	3.47	0	0	3.47	0	0	3.47	0	0	3.47	0	0	3.47	0	0	3.47	0	0	3.47	0	0	3.47	0	0	3.47	0	0	3.47	0
3.48	0	0	3.48	0	0	3.48	0	0	3.48	0	0	3.48	0	0	3.48	0	0	3.48	0	0	3.48	0	0	3.48	0	0	3.48	0	0	3.48	0	0	3.48	0	0	3.48	0	0	3.48	0	0	3.48	0	0	3.48	0	0	3.48	0
3.49	0	0	3.49	0	0	3.49	0	0	3.49	0	0	3.49	0	0	3.49	0	0	3.49	0	0	3.49	0	0	3.49	0	0	3.49	0	0	3.49	0	0	3.49	0	0	3.49	0	0	3.49	0	0	3.49	0	0	3.49	0	0	3.49	0
3.5	0	0	3.5	0	0	3.5	0	0	3.5	0	0	3.5	0	0	3.5	0	0	3.5	0	0	3.5	0	0	3.5	0	0	3.5	0	0	3.5	0	0	3.5	0	0	3.5	0	0	3.5	0	0	3.5	0	0	3.5	0	0	3.5	0
3.51	0	0	3.51	0	0	3.51	0	0	3.51	0	0	3.51	0	0	3.51	0	0	3.51	0	0	3.51	0	0	3.51	0	0	3.51	0	0	3.51	0	0	3.51	0	0	3.51	0	0	3.51	0	0	3.51	0	0	3.51	0	0	3.51	0
3.52	0	0	3.52	0	0	3.52	0	0	3.52	0	0	3.52	0	0	3.52	0	0	3.52	0	0	3.52	0	0	3.52	0	0	3.52	0	0	3.52	0	0	3.52	0	0	3.52	0	0	3.52	0	0	3.52	0	0	3.52	0	0	3.52	0
3.53	0	0	3.53	0	0	3.53	0	0	3.53	0	0	3.53	0	0	3.53	0	0	3.53	0	0	3.53	0	0	3.53	0	0	3.53	0	0	3.53	0	0	3.53	0	0	3.53	0	0	3.53	0	0	3.53	0	0	3.53	0	0	3.53	0
3.54	0	0	3.54	0	0	3.54	0	0	3.54	0	0	3.54	0	0	3.54	0	0	3.54	0	0	3.54	0	0	3.54	0	0	3.54	0	0	3.54	0	0	3.54	0	0	3.54	0	0	3.54	0	0	3.54	0	0	3.54	0	0	3.54	0
3.55	0	0	3.55	0	0	3.55	0	0	3.55	0	0	3.55	0	0	3.55	0	0	3.55	0	0	3.55	0	0	3.55	0	0	3.55	0	0	3.55	0	0	3.55	0	0	3.55	0	0	3.55	0	0	3.55	0	0	3.55	0	0	3.55	0
3.56	0	0	3.56	0	0	3.56	0	0	3.56	0	0	3.56	0	0	3.56	0	0	3.56	0	0	3.56	0	0	3.56	0	0	3.56	0	0	3.56	0	0	3.56	0	0	3.56	0	0	3.56	0	0	3.56	0	0	3.56	0	0	3.56	0
3.57	0	0	3.57	0	0	3.57	0	0	3.57	0	0	3.57	0	0	3.57	0	0	3.57	0	0	3.57	0	0	3.57	0	0	3.57	0	0	3.57	0	0	3.57	0	0	3.57	0	0	3.57	0	0	3.57	0	0	3.57	0	0	3.57	0
3.58	0	0	3.58	0	0	3.58	0	0	3.58	0	0	3.58	0	0	3.58	0	0	3.58	0	0	3.58	0	0	3.58	0	0	3.58	0	0	3.58	0	0	3.58	0	0	3.58	0	0	3.58	0	0	3.58	0	0	3.58	0	0	3.58	0
3.59	0	0	3.59	0	0	3.59	0	0	3.59	0	0	3.59	0	0	3.59	0	0	3.59	0	0	3.59	0	0	3.59	0	0	3.59	0	0	3.59	0	0	3.59	0	0	3.59	0	0	3.59	0	0	3.59	0	0	3.59	0	0	3.59	0
3.6	0	0	3.6	0	0	3.6	0	0	3.6	0	0	3.6	0	0	3.6	0	0	3.6	0	0	3.6	0	0	3.6	0	0	3.6	0	0	3.6	0	0	3.6	0	0	3.6	0	0	3.6	0	0	3.6	0	0	3.6	0	0	3.6	0
3.61	0	0	3.61	0	0	3.61	0	0	3.61	0	0	3.61	0	0	3.61	0	0	3.61	0	0	3.61	0	0	3.61	0	0	3.61	0	0	3.61	0	0	3.61	0	0	3.61	0	0	3.61	0	0	3.61	0	0	3.61	0	0	3.61	0
3.62	0	0	3.62	0	0	3.62	0	0	3.62	0	0	3.62	0	0	3.62	0	0	3.62	0	0	3.62	0	0	3.62	0	0	3.62	0	0	3.62	0	0	3.62	0	0	3.62	0	0	3.62	0	0	3.62	0	0	3.62	0	0	3.62	0
3.63	0	0	3.63	0	0	3.63	0	0	3.63	0	0	3.63	0	0	3.63	0	0	3.63	0	0	3.63	0	0	3.63	0	0	3.63	0	0	3.63	0	0	3.63	0	0	3.63	0	0	3.63	0	0	3.63	0	0	3.63	0	0	3.63	0
3.64	0	0	3.64	0	0	3.64	0	0	3.64	0	0	3.64	0	0	3.64	0	0	3.64	0	0	3.64	0	0	3.64	0	0	3.64	0	0	3.64	0	0	3.64	0	0	3.64	0	0	3.64	0	0	3.64	0	0	3.64	0	0	3.64	0
3.65	0	0	3.65	0	0	3.65	0	0	3.65	0	0	3.65	0	0	3.65	0	0	3.65	0	0	3.65	0	0	3.65	0	0	3.65	0	0	3.65	0	0	3.65	0	0	3.65	0	0	3.65	0	0	3.65	0	0	3.65	0	0	3.65	0
3.66	0	0	3.66	0	0	3.66	0	0	3.66	0	0	3.66	0	0	3.66	0	0	3.66	0	0	3.66	0	0	3.66	0	0	3.66	0	0	3.66	0	0	3.66	0	0	3.66	0	0	3.66	0	0	3.66	0	0	3.66	0	0	3.66	0
3.67	0	0	3.67	0	0	3.67	0	0	3.67	0	0	3.67	0	0	3.67	0	0	3.67	0	0	3.67	0	0	3.67	0	0	3.67	0	0	3.67	0	0	3.67	0	0	3.67	0	0	3.67	0	0	3.67	0	0	3.67	0	0	3.67	0
3.68	0	0	3.68	0	0	3.68	0	0	3.68	0	0	3.68	0	0	3.68	0	0	3.68	0	0	3.68	0	0	3.68	0	0	3.68	0	0	3.68	0	0	3.68	0	0	3.68	0	0	3.68	0	0	3.68	0	0	3.68	0	0	3.68	0
3.69	0	0	3.69	0	0	3.69	0	0	3.69	0	0	3.69	0	0	3.69	0	0	3.69	0	0	3.69	0	0	3.69	0	0	3.69	0	0	3.69	0	0	3.69	0	0	3.69	0	0	3.69	0	0	3.69	0	0	3.69	0	0	3.69	0
3.7	0	0	3.7	0	0	3.7	0	0	3.7	0	0	3.7	0	0	3.7	0	0	3.7	0	0	3.7	0	0	3.7	0	0	3.7	0	0	3.7	0	0	3.7	0	0	3.7	0	0	3.7	0	0	3.7	0	0	3.7	0	0	3.7	0
3.71	0	0	3.71	0	0	3.71	0	0	3.71	0	0	3.71	0	0	3.71	0	0	3.71	0	0	3.71	0	0	3.71	0	0	3.71	0	0	3.71	0	0	3.71	0	0	3.71	0	0	3.71	0	0	3.71	0	0	3.71	0	0	3.71	0
3.72	0	0	3.72	0	0	3.72	0	0	3.72	0	0	3.72	0	0	3.72	0	0	3.72	0	0	3.72	0	0	3.72	0	0	3.72	0	0	3.72	0	0	3.72	0	0	3.72	0	0	3.72	0	0	3.72	0	0	3.72	0	0	3.72	0
3.73	0	0	3.73	0	0	3.73	0	0	3.73	0	0	3.73	0	0	3.73	0	0	3.73	0	0	3.73	0	0	3.73	0	0	3.73	0	0	3.73	0	0	3.73	0	0	3.73	0	0	3.73	0	0	3.73	0	0	3.73	0	0	3.73	0
3.74	0	0	3.74	0	0	3.74	0	0	3.74	0	0	3.74	0	0	3.74	0	0	3.74	0	0	3.74	0	0	3.74	0	0	3.74	0	0	3.74	0	0	3.74	0	0	3.74	0	0	3.74	0	0	3.74	0	0	3.74	0	0	3.74	0
3.75	0	0	3.75	0	0	3.75	0	0	3.75	0	0	3.75	0	0	3.75	0	0	3.75	0	0	3.75	0	0	3.75	0	0	3.75	0	0	3.75	0	0	3.75	0	0	3.75	0	0	3.75	0	0	3.75	0	0	3.75	0	0	3.75	0
3.76	0	0	3.76	0	0	3.76	0	0	3.76	0	0	3.76	0	0	3.76	0	0	3.76	0	0	3.76	0	0	3.76	0	0	3.76	0	0	3.76	0	0	3.76	0	0	3.76	0	0	3.76	0	0	3.76	0	0	3.76	0	0	3.76	0
3.77	0	0	3.77	0	0	3.77	0	0	3.77	0	0	3.77	0	0	3.77	0	0	3.77	0	0	3.77	0	0	3.77	0	0	3.77	0	0	3.77	0	0	3.77	0	0	3.77	0	0	3.77	0	0	3.77	0	0	3.77	0	0	3.77	0
3.78	0	0	3.78	0	0	3.78	0	0	3.78	0	0	3.78	0	0	3.78	0	0	3.78	0	0	3.78	0	0	3.78	0	0	3.78	0	0	3.78	0	0	3.78	0	0	3.78	0	0	3.78	0	0	3.78	0	0	3.78	0	0	3.78	0
3.79	0	0	3.79	0	0	3.79	0	0	3.79	0	0	3.79	0	0	3.79	0	0	3.79	0	0	3.79	0	0	3.79	0	0	3.79	0	0	3.79	0	0	3.79	0	0	3.79	0	0	3.79	0	0	3.79	0	0	3.79	0	0	3.79	0
3.8	0	0	3.8	0	0	3.8	0	0	3.8	0	0	3.8	0	0	3.8	0	0	3.8	0	0	3.8	0	0	3.8	0	0	3.8	0	0	3.8	0	0	3.8	0	0	3.8	0	0	3.8	0	0	3.8	0	0	3.8	0	0	3.8	0
3.81	0	0	3.81	0	0	3.81	0	0	3.81	0	0	3.81	0	0	3.81	0	0	3.81	0	0	3.81	0	0	3.81	0	0	3.81	0	0	3.81	0	0	3.81	0	0	3.81	0	0	3.81	0	0	3.81	0	0	3.81	0	0	3.81	0
3.82	0	0	3.82	0	0	3.82	0	0	3.82	0	0	3.82	0	0	3.82	0	0	3.82	0	0	3.82	0	0	3.82	0	0	3.82	0	0	3.82	0	0	3.82	0	0	3.82	0	0	3.82	0	0	3.82	0	0	3.82	0	0	3.82	0
3.83	0	0	3.83	0	0	3.83	0	0	3.83	0	0	3.83	0	0	3.83	0	0	3.83	0	0	3.83	0	0	3.83	0	0	3.83	0	0	3.83	0	0	3.83	0	0	3.83	0	0	3.83	0	0	3.83	0	0	3.83	0	0	3.83	0
3.84	0	0	3.84	0	0	3.84	0	0	3.84	0	0	3.84	0	0	3.84	0	0	3.84	0	0	3.84	0	0	3.84	0	0	3.84	0	0	3.84	0	0	3.84	0	0	3.84	0	0	3.84	0	0	3.84	0	0	3.84	0	0	3.84	0
3.85	0	0	3.85	0	0	3.85	0	0	3.85	0	0	3.85	0	0	3.85	0	0	3.85	0	0	3.85	0	0	3.85	0	0	3.85	0	0	3.85	0	0	3.85	0	0	3.85	0	0	3.85	0	0	3.85	0	0	3.85	0	0	3.85	0
3.86	0	0	3.86	0	0	3.86	0	0	3.86	0	0	3.86	0	0	3.86	0	0	3.86	0	0	3.86	0	0	3.86	0	0	3.86	0	0	3.86	0	0	3.86	0	0	3.86	0	0	3.86	0	0	3.86	0	0	3.86	0	0	3.86	0
3.87	0	0	3.87	0	0	3.87	0	0	3.87	0	0	3.87	0	0	3.87	0	0	3.87	0	0	3.87	0	0	3.87	0	0	3.87	0	0	3.87	0	0	3.87	0	0	3.87	0	0	3.87	0	0	3.87	0	0	3.87	0	0	3.87	0
3.88	0	0	3.88	0	0	3.88	0	0	3.88	0	0	3.88	0	0	3.88	0	0	3.88	0	0	3.88	0	0	3.88	0	0	3.88	0	0	3.88	0	0	3.88	0	0	3.88	0	0	3.88	0	0	3.88	0	0	3.88	0	0	3.88	0
3.89	0	0	3.89	0	0	3.89	0	0	3.89	0	0	3.89	0	0	3.89	0	0	3.89	0	0	3.89	0	0	3.89	0	0	3.89	0	0	3.89	0	0	3.89	0	0	3.89	0	0	3.89	0	0	3.89	0	0	3.89	0	0	3.89	0
3.9	0	0	3.9	0	0	3.9	0	0	3.9	0	0	3.9	0	0	3.9	0	0	3.9	0	0	3.9	0	0	3.9	0	0	3.9	0	0	3.9	0	0	3.9	0	0	3.9	0	0	3.9	0	0	3.9	0	0	3.9	0	0	3.9	0
3.91	0	0	3.91	0	0	3.91	0	0	3.91	0	0	3.91	0	0	3.91	0	0	3.91	0	0	3.91	0	0	3.91	0	0	3.91	0	0	3.91	0	0	3.91	0	0	3.91	0	0	3.91	0	0	3.91	0	0	3.91	0	0	3.91	0
3.92	0	0	3.92	0	0	3.92	0	0	3.92	0	0	3.92	0	0	3.92	0	0	3.92	0	0	3.92	0	0	3.92	0	0	3.92	0	0	3.92	0	0	3.92	0	0	3.92	0	0	3.92	0	0	3.92	0	0	3.92	0	0	3.92	0
3.93	0	0	3.93	0	0	3.93	0	0	3.93	0	0	3.93	0	0	3.93	0	0	3.93	0	0	3.93	0	0	3.93	0	0	3.93	0	0	3.93	0	0	3.93	0	0	3.93	0	0	3.93	0	0	3.93	0	0	3.93	0	0	3.93	0
3.94	0	0	3.94	0	0	3.94	0	0	3.94	0	0	3.94	0	0	3.94	0	0	3.94	0	0	3.94	0	0	3.94	0	0	3.94	0	0	3.94	0	0	3.94	0	0	3.94	0	0	3.94	0	0	3.94	0	0	3.94	0	0	3.94	0
3.95	0	0	3.95	0	0	3.95	0	0	3.95	0	0	3.95	0	0	3.95	0	0	3.95	0	0	3.95	0	0	3.95	0	0	3.95	0	0	3.95	0	0	3.95	0	0	3.95	0	0	3.95	0	0	3.95	0	0	3.95	0	0	3.95	0
3.96	0	0	3.96	0	0	3.96	0	0	3.96	0	0	3.96	0	0	3.96	0	0	3.96	0	0	3.96	0	0	3.96	0	0	3.96	0	0	3.96	0	0	3.96	0	0	3.96	0	0	3.96	0	0	3.96	0	0	3.96	0	0	3.96	0
3.97	0	0	3.97	0	0	3.97	0	0	3.97	0	0	3.97	0	0	3.97	0	0	3.97	0	0	3.97	0	0	3.97	0	0	3.97	0	0	3.97	0	0	3.97	0	0	3.97	0	0	3.97	0	0	3.97	0	0	3.97	0	0	3.97	0
3.98	0	0	3.98	0	0	3.98	0	0	3.98	0	0	3.98	0	0	3.98	0	0	3.98	0	0	3.98	0	0	3.98	0	0	3.98	0	0	3.98	0	0	3.98	0	0	3.98	0	0	3.98	0	0	3.98	0	0	3.98	0	0	3.98	0
3.99	0	0	3.99	0	0	3.99	0	0	3.99	0	0	3.99	0	0	3.99	0	0	3.99	0	0	3.99	0	0	3.99	0	0	3.99	0	0	3.99	0	0	3.99	0	0	3.99	0	0	3.99	0	0	3.99	0	0	3.99	0	0	3.99	0
4	0	0	4	0	0	4	0	0	4	0	0	4	0	0	4	0	0	4	0	0	4	0	0	4	0	0	4	0	0	4	0	0	4	0	0	4	0	0	4	0	0	4	0	0	4	0	0	4	0
4.01	0	0	4.01	0	0	4.01	0	0	4.01	0	0	4.01	0	0	4.01	0	0	4.01	0	0	4.01	0	0	4.01	0	0	4.01	0	0	4.01	0	0	4.01	0	0	4.01	0	0	4.01	0	0	4.01	0	0	4.01	0	0	4.01	0
4.02	0	0	4.02	0	0	4.02	0	0	4.02	0	0	4.02	0	0	4.02	0	0	4.02	0	0	4.02	0	0	4.02	0	0	4.02	0	0	4.02	0	0	4.02	0	0	4.02	0	0	4.02	0	0	4.02	0	0	4.02	0	0	4.02	0
4.03	0	0	4.03	0	0	4.03	0	0	4.03	0	0	4.03	0	0	4.03	0	0	4.03	0	0	4.03	0	0	4.03	0	0	4.03	0	0	4.03	0	0	4.03	0	0	4.03	0	0	4.03	0	0	4.03	0	0	4.03	0	0	4.03	0
4.04	0	0	4.04	0	0	4.04	0	0	4.04	0	0	4.04	0	0	4.04	0	0	4.04	0	0	4.04	0	0	4.04	0	0	4.04	0	0	4.04	0	0	4.04	0	0	4.04	0	0	4.04	0	0	4.04	0	0	4.04	0	0	4.04	0
4.05	0	0	4.05	0	0	4.05	0	0	4.05	0	0	4.05	0	0	4.05	0	0	4.05	0	0	4.05	0	0	4.05	0	0	4.05	0	0	4.05	0	0	4.05	0	0	4.05	0	0	4.05	0	0	4.05	0	0	4.05	0	0	4.05	0
4.06	0	0	4.06	0	0	4.06	0	0	4.06	0	0	4.06	0	0	4.06	0	0	4.06	0	0	4.06	0	0	4.06	0	0	4.06	0	0	4.06	0	0	4.06	0	0	4.06	0	0	4.06	0	0	4.06	0	0	4.06	0	0	4.06	0
4.07	0	0	4.07	0	0	4.07	0	0	4.07	0	0	4.07	0	0	4.07	0	0	4.07	0	0	4.07	0	0	4.07	0	0	4.07	0	0	4.07	0	0	4.07	0	0	4.07	0	0	4.07	0	0	4.07	0	0	4.07	0	0	4.07	0
4.08	0	0	4.08	0	0	4.08	0	0	4.08	0	0	4.08	0	0	4.08	0	0	4.08	0	0	4.08	0	0	4.08	0	0	4.08	0	0	4.08	0	0	4.08	0	0	4.08	0	0	4.08	0	0	4.08	0	0	4.08	0	0	4.08	0
4.09	0	0	4.09	0	0	4.09	0	0	4.09	0	0	4.09	0	0	4.09	0	0	4.09	0	0	4.09	0	0	4.09	0	0	4.09	0	0	4.09	0	0	4.09	0	0	4.09	0	0	4.09	0	0	4.09	0	0	4.09	0	0	4.09	0
4.1	0	0	4.1	0	0	4.1	0	0	4.1	0	0	4.1	0	0	4.1	0	0	4.1	0	0	4.1	0	0	4.1	0	0	4.1	0	0	4.1	0	0	4.1	0	0	4.1	0	0	4.1	0	0	4.1	0	0	4.1	0	0	4.1	0
4.11	0	0	4.11	0	0	4.11	0	0	4.11	0	0	4.11	0	0	4.11	0	0	4.11	0	0	4.11	0	0	4.11	0	0	4.11	0	0	4.11	0	0	4.11	0	0	4.11	0	0	4.11	0	0	4.11	0	0	4.11	0	0	4.11	0
4.12	0	0	4.12	0	0	4.12	0	0	4.12	0	0	4.12	0	0	4.12	0	0	4.12	0	0	4.12	0	0	4.12	0	0	4.12	0	0	4.12	0	0	4.12	0	0	4.12	0	0	4.12	0	0	4.12	0	0	4.12	0	0	4.12	0
4.13	0	0	4.13	0	0	4.13	0	0	4.13	0	0	4.13	0	0	4.13	0	0	4.13	0	0	4.13	0	0	4.13	0	0	4.13	0	0	4.13	0	0	4.13	0	0	4.13	0	0	4.13	0	0	4.13	0	0	4.13	0	0	4.13	0
4.14	0	0	4.14	0	0	4.14	0	0	4.14	0	0	4.14	0	0	4.14	0	0	4.14	0	0	4.14	0	0	4.14	0	0	4.14	0	0	4.14	0	0	4.14	0	0	4.14	0	0	4.14	0	0	4.14	0	0	4.14	0	0	4.14	0
4.15	0	0	4.15	0	0	4.15	0	0	4.15	0	0	4.15	0	0	4.15	0	0	4.15	0	0	4.15	0	0	4.15	0	0	4.15	0	0	4.15	0	0	4.15	0	0	4.15	0	0	4.15	0	0	4.15	0	0	4.15	0	0	4.15	0
4.16	0	0	4.16	0	0	4.16	0	0	4.16	0	0	4.16	0	0	4.16	0	0	4.16	0	0	4.16	0	0	4.16	0	0	4.16	0	0	4.16	0	0	4.16	0	0	4.16	0	0	4.16	0	0	4.16	0	0	4.16	0	0	4.16	0
4.17	0	0	4.17	0	0	4.17	0	0	4.17	0	0	4.17	0	0	4.17	0	0	4.17	0	0	4.17	0	0	4.17	0	0	4.17	0	0	4.17	0	0	4.17	0	0	4.17	0	0	4.17	0	0	4.17	0	0	4.17	0	0	4.17	0
4.18	0	0	4.18	0	0	4.18	0	0	4.18	0	0	4.18	0	0	4.18	0	0	4.18	0	0	4.18	0	0	4.18	0	0	4.18	0	0	4.18	0	0	4.18	0	0	4.18	0	0	4.18	0	0	4.18	0	0	4.18	0	0	4.18	0
4.19	0	0	4.19	0	0	4.19	0	0	4.19	0	0	4.19	0	0	4.19	0	0	4.19	0	0	4.19	0	0	4.19	0	0	4.19	0	0	4.19	0	0	4.19	0	0	4.19	0	0	4.19	0	0	4.19	0	0	4.19	0	0	4.19	0
4.2	0	0	4.2	0	0	4.2	0	0	4.2	0	0	4.2	0	0	4.2	0	0	4.2	0	0	4.2	0	0	4.2	0	0	4.2	0	0	4.2	0	0	4.2	0	0	4.2	0	0	4.2	0	0	4.2	0	0	4.2	0	0	4.2	0
4.21	0	0	4.21	0	0	4.21	0	0	4.21	0	0	4.21	0	0	4.21	0	0	4.21	0	0	4.21	0	0	4.21	0	0	4.21	0	0	4.21	0	0	4.21	0	0	4.21	0	0	4.21	0	0	4.21	0	0	4.21	0	0	4.21	0
4.22	0	0	4.22	0	0	4.22	0	0	4.22	0	0	4.22	0	0	4.22	0	0	4.22	0	0	4.22	0	0	4.22	0	0	4.22	0	0	4.22	0	0	4.22	0	0	4.22	0	0	4.22	0	0	4.22	0	0	4.22	0	0	4.22	0
4.23	0	0	4.23	0	0	4.23	0	0	4.23	0	0	4.23	0	0	4.23	0	0	4.23	0	0	4.23	0	0	4.23	0	0	4.23	0	0	4.23	0	0	4.23	0	0	4.23	0	0	4.23	0	0	4.23	0	0	4.23	0	0	4.23	0
4.24	0	0	4.24	0	0	4.24	0	0	4.24	0	0	4.24	0	0	4.24	0	0	4.24	0	0	4.24	0	0	4.24	0	0	4.24	0	0	4.24	0	0	4.24	0	0	4.24	0	0	4.24	0	0	4.24	0	0	4.24	0	0	4.24	0
4.25	0	0	4.25	0	0	4.25	0	0	4.25	0	0	4.25	0	0	4.25	0	0	4.25	0	0	4.25	0	0	4.25	0	0	4.25	0	0	4.25	0	0	4.25	0	0	4.25	0	0	4.25	0	0	4.25	0	0	4.25	0	0	4.25	0
4.26	0	0	4.26	0	0	4.26	0	0	4.26	0	0	4.26	0	0	4.26	0	0	4.26	0	0	4.26	0	0	4.26	0	0	4.26	0	0	4.26	0	0	4.26	0	0	4.26	0	0	4.26	0	0	4.26	0	0	4.26	0	0	4.26	0
4.27	0	0	4.27	0	0	4.27	0	0	4.27	0	0	4.27	0	0	4.27	0	0	4.27	0	0	4.27	0	0	4.27	0	0	4.27	0	0	4.27	0	0	4.27	0	0	4.27	0	0	4.27	0	0	4.27	0	0	4.27	0	0	4.27	0
4.28	0	0	4.28	0	0	4.28	0	0	4.28	0	0	4.28	0	0	4.28	0	0	4.28	0	0	4.28	0	0	4.28	0	0	4.28	0	0	4.28	0	0	4.28	0	0	4.28	0	0	4.28	0	0	4.28	0	0	4.28	0	0	4.28	0
4.29	0	0	4.29	0	0	4.29	0	0	4.29	0	0	4.29	0	0	4.29	0	0	4.29	0	0	4.29	0	0	4.29	0	0	4.29	0	0	4.29	0	0	4.29	0	0	4.29	0	0	4.29	0	0	4.29	0	0	4.29	0	0	4.29	0
4.3	0	0	4.3	0	0	4.3	0	0	4.3	0	0	4.3	0	0	4.3	0	0	4.3	0	0	4.3	0	0	4.3	0	0	4.3	0	0	4.3	0	0	4.3	0	0	4.3	0	0	4.3	0	0	4.3	0	0	4.3	0	0	4.3	0
4.31	0	0	4.31	0	0	4.31	0	0	4.31	0	0	4.31	0	0	4.31	0	0	4.31	0	0	4.31	0	0	4.31	0	0	4.31	0	0	4.31	0	0	4.31	0	0	4.31	0	0	4.31	0	0	4.31	0	0	4.31	0	0	4.31	0
4.32	0	0	4.32	0	0	4.32	0	0	4.32	0	0	4.32	0	0	4.32	0	0	4.32	0	0	4.32	0	0	4.32	0	0	4.32	0	0	4.32	0	0	4.32	0	0	4.32	0	0	4.32	0	0	4.32	0	0	4.32	0	0	4.32	0
4.33	0	0	4.33	0	0	4.33	0	0	4.33	0	0	4.33	0	0	4.33	0	0	4.33	0	0	4.33	0	0	4.33	0	0	4.33	0	0	4.33	0	0	4.33	0	0	4.33	0	0	4.33	0	0	4.33	0	0	4.33	0	0	4.33	0
4.34	0	0	4.34	0	0	4.34	0	0	4.34	0	0	4.34	0	0	4.34	0	0	4.34	0	0	4.34	0	0	4.34	0	0	4.34	0	0	4.34	0	0	4.34	0	0	4.34	0	0	4.34	0	0	4.34	0	0	4.34	0	0	4.34	0
4.35	0	0	4.35	0	0	4.35	0	0	4.35	0	0	4.35	0	0	4.35	0	0	4.35	0	0	4.35	0	0	4.35	0	0	4.35	0	0	4.35	0	0	4.35	0	0	4.35	0	0	4.35	0	0	4.35	0	0	4.35	0	0	4.35	0
4.36	0	0	4.36	0	0	4.36	0	0	4.36	0	0	4.36	0	0	4.36	0	0	4.36	0	0	4.36	0	0	4.36	0	0	4.36	0	0	4.36	0	0	4.36	0	0	4.36	0	0	4.36	0	0	4.36	0	0	4.36	0	0	4.36	0
4.37	0	0	4.37	0	0	4.37	0	0	4.37	0	0	4.37	0	0	4.37	0	0	4.37	0	0	4.37	0	0	4.37	0	0	4.37	0	0	4.37	0	0	4.37	0	0	4.37	0	0	4.37	0	0	4.37	0	0	4.37	0	0	4.37	0
4.38	0	0	4.38	0	0	4.38	0	0	4.38	0	0	4.38	0	0	4.38	0	0	4.38	0	0	4.38	0	0	4.38	0	0	4.38	0	0	4.38	0	0	4.38	0	0	4.38	0	0	4.38	0	0	4.38	0	0	4.38	0	0	4.38	0
4.39	0	0	4.39	0	0	4.39	0	0	4.39	0	0	4.39	0	0	4.39	0	0	4.39	0	0	4.39	0	0	4.39	0	0	4.39	0	0	4.39	0	0	4.39	0	0	4.39	0	0	4.39	0	0	4.39	0	0	4.39	0	0	4.39	0
4.4	0	0	4.4	0	0	4.4	0	0	4.4	0	0	4.4	0	0	4.4	0	0	4.4	0	0	4.4	0	0	4.4	0	0	4.4	0	0	4.4	0	0	4.4	0	0	4.4	0	0	4.4	0	0	4.4	0	0	4.4	0	0	4.4	0
4.41	0	0	4.41	0	0	4.41	0	0	4.41	0	0	4.41	0	0	4.41	0	0	4.41	0	0	4.41	0	0	4.41	0	0	4.41	0	0	4.41	0	0	4.41	0	0	4.41	0	0	4.41	0	0	4.41	0	0	4.41	0	0	4.41	0
4.42	0	0	4.42	0	0	4.42	0	0	4.42	0	0	4.42	0	0	4.42	0	0	4.42	0	0	4.42	0	0	4.42	0	0	4.42	0	0	4.42	0	0	4.42	0	0	4.42	0	0	4.42	0	0	4.42	0	0	4.42	0	0	4.42	0
4.43	0	0	4.43	0	0	4.43	0	0	4.43	0	0	4.43	0	0	4.43	0	0	4.43	0	0	4.43	0	0	4.43	0	0	4.43	0	0	4.43	0	0	4.43	0	0	4.43	0	0	4.43	0	0	4.43	0	0	4.43	0	0	4.43	0
4.44	0	0	4.44	0	0	4.44	0	0	4.44	0	0	4.44	0	0	4.44	0	0	4.44	0	0	4.44	0	0	4.44	0	0	4.44	0	0	4.44	0	0	4.44	0	0	4.44	0	0	4.44	0	0	4.44	0	0	4.44	0	0	4.44	0
4.45	0	0	4.45	0	0	4.45	0	0	4.45	0	0	4.45	0	0	4.45	0	0	4.45	0	0	4.45	0	0	4.45	0	0	4.45	0	0	4.45	0	0	4.45	0	0	4.45	0	0	4.45	0	0	4.45	0	0	4.45	0	0	4.45	0
4.46	0	0	4.46	0	0	4.46	0	0	4.46	0	0	4.46	0	0	4.46	0	0	4.46	0	0	4.46	0	0	4.46	0	0	4.46	0	0	4.46	0	0	4.46	0	0	4.46	0	0	4.46	0	0	4.46	0	0	4.46	0	0	4.46	0
4.47	0	0	4.47	0	0	4.47	0	0	4.47	0	0	4.47	0	0	4.47	0	0	4.47	0	0	4.47	0	0	4.47	0	0	4.47	0	0	4.47	0	0	4.47	0	0	4.47	0	0	4.47	0	0	4.47	0	0	4.47	0	0	4.47	0
4.48	0	0	4.48	0	0	4.48	0	0	4.48	0	0	4.48	0	0	4.48	0	0	4.48	0	0	4.48	0	0	4.48	0	0	4.48	0	0	4.48	0	0	4.48	0	0	4.48	0	0	4.48	0	0	4.48	0	0	4.48	0	0	4.48	0
4.49	0	0	4.49	0	0	4.49	0	0	4.49	0	0	4.49	0	0	4.49	0	0	4.49	0	0	4.49	0	0	4.49	0	0	4.49	0	0	4.49	0	0	4.49	0	0	4.49	0	0	4.49	0	0	4.49	0	0	4.49	0	0	4.49	0
4.5	0	0	4.5	0	0	4.5	0	0	4.5	0	0	4.5	0	0	4.5	0	0	4.5	0	0	4.5	0	0	4.5	0	0	4.5	0	0	4.5	0	0	4.5	0	0	4.5	0	0	4.5	0	0	4.5	0	0	4.5	0	0	4.5	0
4.51	0	0	4.51	0	0	4.51	0	0	4.51	0	0	4.51	0	0	4.51	0	0	4.51	0	0	4.51	0	0	4.51	0	0	4.51	0	0	4.51	0	0	4.51	0	0	4.51	0	0	4.51	0	0	4.51	0	0	4.51	0	0	4.51	0
4.52	0	0	4.52	0	0	4.52	0	0	4.52	0	0	4.52	0	0	4.52	0	0	4.52	0	0	4.52	0	0	4.52	0	0	4.52	0	0	4.52	0	0	4.52	0	0	4.52	0	0	4.52	0	0	4.52	0	0	4.52	0	0	4.52	0
4.53	0	0	4.53	0	0	4.53	0	0	4.53	0	0	4.53	0	0	4.53	0	0	4.53	0	0	4.53	0	0	4.53	0	0	4.53	0	0	4.53	0	0	4.53	0	0	4.53	0	0	4.53	0	0	4.53	0	0	4.53	0	0	4.53	0
4.54	0	0	4.54	0	0	4.54	0	0	4.54	0	0	4.54	0	0	4.54	0	0	4.54	0	0	4.54	0	0	4.54	0	0	4.54	0	0	4.54	0	0	4.54	0	0	4.54	0	0	4.54	0	0	4.54	0	0	4.54	0	0	4.54	0
4.55	0	0	4.55	0	0	4.55	0	0	4.55	0	0	4.55	0	0	4.55	0	0	4.55	0	0	4.55	0	0	4.55	0	0	4.55	0	0	4.55	0	0	4.55	0	0	4.55	0	0	4.55	0	0	4.55	0	0	4.55	0	0	4.55	0
4.56	0	0	4.56	0	0	4.56	0	0	4.56	0	0	4.56	0	0	4.56	0	0	4.56	0	0	4.56	0	0	4.56	0	0	4.56	0	0	4.56	0	0	4.56	0	0	4.56	0	0	4.56	0	0	4.56	0	0	4.56	0	0	4.56	0
4.57	0	0	4.57	0	0	4.57	0	0	4.57	0	0	4.57	0	0	4.57	0	0	4.57	0	0	4.57	0	0	4.57	0	0	4.57	0	0	4.57	0	0	4.57	0	0	4.57	0	0	4.57	0	0	4.57	0	0	4.57	0	0	4.57	0
4.58	0	0	4.58	0	0	4.58	0	0	4.58	0	0	4.58	0	0	4.58	0	0	4.58	0	0	4.58	0	0	4.58	0	0	4.58	0	0	4.58	0	0	4.58	0	0	4.58	0	0	4.58	0	0	4.58	0	0	4.58	0	0	4.58	0
4.59	0	0	4.59	0	0	4.59	0	0	4.59	0	0	4.59	0	0	4.59	0	0	4.59	0	0	4.59	0	0	4.59	0	0	4.59	0	0	4.59	0	0	4.59	0	0	4.59	0	0	4.59	0	0	4.59	0	0	4.59	0	0	4.59	0
4.6	0	0	4.6	0	0	4.6	0	0	4.6	0	0	4.6	0	0	4.6	0	0	4.6	0	0	4.6	0	0	4.6	0	0	4.6	0	0	4.6	0	0	4.6	0	0	4.6	0	0	4.6	0	0	4.6	0	0	4.6	0	0	4.6	0
4.61	0	0	4.61	0	0	4.61	0	0	4.61	0	0	4.61	0	0	4.61	0	0	4.61	0	0	4.61	0	0	4.61	0	0	4.61	0	0	4.61	0	0	4.61	0	0	4.61	0	0	4.61	0	0	4.61	0	0	4.61	0	0	4.61	0
4.62	0	0	4.62	0	0	4.62	0	0	4.62	0	0	4.62	0	0	4.62	0	0	4.62	0	0	4.62	0	0	4.62	0	0	4.62	0	0	4.62	0	0	4.62	0	0	4.62	0	0	4.62	0	0	4.62	0	0	4.62	0	0	4.62	0
4.63	0	0	4.63	0	0	4.63	0	0	4.63	0	0	4.63	0	0	4.63	0	0	4.63	0	0	4.63	0	0	4.63	0	0	4.63	0	0	4.63	0	0	4.63	0	0	4.63	0	0	4.63	0	0	4.63	0	0	4.63	0	0	4.63	0
4.64	0	0	4.64	0	0	4.64	0	0	4.64	0	0	4.64	0	0	4.64	0	0	4.64	0	0	4.64	0	0	4.64	0	0	4.64	0	0	4.64	0	0	4.64	0	0	4.64	0	0	4.64	0	0	4.64	0	0	4.64	0	0	4.64	0
4.65	0	0	4.65	0	0	4.65	0	0	4.65	0	0	4.65	0	0	4.65	0	0	4.65	0	0	4.65	0	0	4.65	0	0	4.65	0	0	4.65	0	0	4.65	0	0	4.65	0	0	4.65	0	0	4.65	0	0	4.65	0	0	4.65	0
4.66	0	0	4.66	0	0	4.66	0	0	4.66	0	0	4.66	0	0	4.66	0	0	4.66	0	0	4.66	0	0	4.66	0	0	4.66	0	0	4.66	0	0	4.66	0	0	4.66	0	0	4.66	0	0	4.66	0	0	4.66	0	0	4.66	0
4.67	0	0	4.67	0	0	4.67	0	0	4.67	0	0	4.67	0	0	4.67	0	0	4.67	0	0	4.67	0	0	4.67	0	0	4.67	0	0	4.67	0	0	4.67	0	0	4.67	0	0	4.67	0	0	4.67	0	0	4.67	0	0	4.67	0
4.68	0	0	4.68	0	0	4.68	0	0	4.68	0	0	4.68	0	0	4.68	0	0	4.68	0	0	4.68	0	0	4.68	0	0	4.68	0	0	4.68	0	0	4.68	0	0	4.68	0	0	4.68	0	0	4.68	0	0	4.68	0	0	4.68	0
4.69	0	0	4.69	0	0	4.69	0	0	4.69	0	0	4.69	0	0	4.69	0	0	4.69	0	0	4.69	0	0	4.69	0	0	4.69	0	0	4.69	0	0	4.69	0	0	4.69	0	0	4.69	0	0	4.69	0	0	4.69	0	0	4.69	0
4.7	0	0	4.7	0	0	4.7	0	0	4.7	0	0	4.7	0	0	4.7	0	0	4.7	0	0	4.7	0	0	4.7	0	0	4.7	0	0	4.7	0	0	4.7	0	0	4.7	0	0	4.7	0	0	4.7	0	0	4.7	0	0	4.7	0
4.71	0	0	4.71	0	0	4.71	0	0	4.71	0	0	4.71	0	0	4.71	0	0	4.71	0	0	4.71	0	0	4.71	0	0	4.71	0	0	4.71	0	0	4.71	0	0	4.71	0	0	4.71	0	0	4.71	0	0	4.71	0	0	4.71	0
4.72	0	0	4.72	0	0	4.72	0	0	4.72	0	0	4.72	0	0	4.72	0	0	4.72	0	0	4.72	0	0	4.72	0	0	4.72	0	0	4.72	0	0	4.72	0	0	4.72	0	0	4.72	0	0	4.72	0	0	4.72	0	0	4.72	0
4.73	0	0	4.73	0	0	4.73	0	0	4.73	0	0	4.73	0	0	4.73	0	0	4.73	0	0	4.73	0	0	4.73	0	0	4.73	0	0	4.73	0	0	4.73	0	0	4.73	0	0	4.73	0	0	4.73	0	0	4.73	0	0	4.73	0
4.74	0	0	4.74	0	0	4.74	0	0	4.74	0	0	4.74	0	0	4.74	0	0	4.74	0	0	4.74	0	0	4.74	0	0	4.74	0	0	4.74	0	0	4.74	0	0	4.74	0	0	4.74	0	0	4.74	0	0	4.74	0	0	4.74	0
4.75	0	0	4.75	0	0	4.75	0	0	4.75	0	0	4.75	0	0	4.75	0	0	4.75	0	0	4.75	0	0	4.75	0	0	4.75	0	0	4.75	0	0	4.75	0	0	4.75	0	0	4.75	0	0	4.75	0	0	4.75	0	0	4.75	0
4.76	0	0	4.76	0	0	4.76	0	0	4.76	0	0	4.76	0	0	4.76	0	0	4.76	0	0	4.76	0	0	4.76	0	0	4.76	0	0	4.76	0	0	4.76	0	0	4.76	0	0	4.76	0	0	4.76	0	0	4.76	0	0	4.76	0
4.77	0	0	4.77	0	0	4.77	0	0	4.77	0	0	4.77	0	0	4.77	0	0	4.77	0	0	4.77	0	0	4.77	0	0	4.77	0	0	4.77	0	0	4.77	0	0	4.77	0	0	4.77	0	0	4.77	0	0	4.77	0	0	4.77	0
4.78	0	0	4.78	0	0	4.78	0	0	4.78	0	0	4.78	0	0	4.78	0	0	4.78	0	0	4.78	0	0	4.78	0	0	4.78	0	0	4.78	0	0	4.78	0	0	4.78	0	0	4.78	0	0	4.78	0	0	4.78	0	0	4.78	0
4.79	0	0	4.79	0	0	4.79	0	0	4.79	0	0	4.79	0	0	4.79	0	0	4.79	0	0	4.79	0	0	4.79	0	0	4.79	0	0	4.79	0	0	4.79	0	0	4.79	0	0	4.79	0	0	4.79	0	0	4.79	0	0	4.79	0
4.8	0	0	4.8	0	0	4.8	0	0	4.8	0	0	4.8	0	0	4.8	0	0	4.8	0	0	4.8	0	0	4.8	0	0	4.8	0	0	4.8	0	0	4.8	0	0	4.8	0	0	4.8	0	0	4.8	0	0	4.8	0	0	4.8	0
4.81	0	0	4.81	0	0	4.81	0	0	4.81	0	0	4.81	0	0	4.81	0	0	4.81	0	0	4.81	0	0	4.81	0	0	4.81	0	0	4.81	0	0	4.81	0	0	4.81	0	0	4.81	0	0	4.81	0	0	4.81	0	0	4.81	0
4.82	0	0	4.82	0	0	4.82	0	0	4.82	0	0	4.82	0	0	4.82	0	0	4.82	0	0	4.82	0	0	4.82	0	0	4.82	0	0	4.82	0	0	4.82	0	0	4.82	0	0	4.82	0	0	4.82	0	0	4.82	0	0	4.82	0
4.83	0	0	4.83	0	0	4.83	0	0	4.83	0	0	4.83	0	0	4.83	0	0	4.83	0	0	4.83	0	0	4.83	0	0	4.83	0	0	4.83	0	0	4.83	0	0	4.83	0	0	4.83	0	0	4.83	0	0	4.83	0	0	4.83	0
4.84	0	0	4.84	0	0	4.84	0	0	4.84	0	0	4.84	0	0	4.84	0	0	4.84	0	0	4.84	0	0	4.84	0	0	4.84	0	0	4.84	0	0	4.84	0	0	4.84	0	0	4.84	0	0	4.84	0	0	4.84	0	0	4.84	0
4.85	0	0	4.85	0	0	4.85	0	0	4.85	0	0	4.85	0	0	4.85	0	0	4.85	0	0	4.85	0	0	4.85	0	0	4.85	0	0	4.85	0	0	4.85	0	0	4.85	0	0	4.85	0	0	4.85	0	0	4.85	0	0	4.85	0
4.86	0	0	4.86	0	0	4.86	0	0	4.86	0	0	4.86	0	0	4.86	0	0	4.86	0	0	4.86	0	0	4.86	0	0	4.86	0	0	4.86	0	0	4.86	0	0	4.86	0	0	4.86	0	0	4.86	0	0	4.86	0	0	4.86	0
4.87	0	0	4.87	0	0	4.87	0	0	4.87	0	0	4.87	0	0	4.87	0	0	4.87	0	0	4.87	0	0	4.87	0	0	4.87	0	0	4.87	0	0	4.87	0	0	4.87	0	0	4.87	0	0	4.87	0	0	4.87	0	0	4.87	0
4.88	0	0	4.88	0	0	4.88	0	0	4.88	0	0	4.88	0	0	4.88	0	0	4.88	0	0	4.88	0	0	4.88	0	0	4.88	0	0	4.88	0	0	4.88	0	0	4.88	0	0	4.88	0	0	4.88	0	0	4.88	0	0	4.88	0
4.89	0	0	4.89	0	0	4.89	0	0	4.89	0	0	4.89	0	0	4.89	0	0	4.89	0	0	4.89	0	0	4.89	0	0	4.89	0	0	4.89	0	0	4.89	0	0	4.89	0	0	4.89	0	0	4.89	0	0	4.89	0	0	4.89	0
4.9	0	0	4.9	0	0	4.9	0	0	4.9	0	0	4.9	0	0	4.9	0	0	4.9	0	0	4.9	0	0	4.9	0	0	4.9	0	0	4.9	0	0	4.9	0	0	4.9	0	0	4.9	0	0	4.9	0	0	4.9	0	0	4.9	0
4.91	0	0	4.91	0	0	4.91	0	0	4.91	0	0	4.91	0	0	4.91	0	0	4.91	0	0	4.91	0	0	4.91	0	0	4.91	0	0	4.91	0	0	4.91	0	0	4.91	0	0	4.91	0	0	4.91	0	0	4.91	0	0	4.91	0
4.92	0	0	4.92	0	0	4.92	0	0	4.92	0	0	4.92	0	0	4.92	0	0	4.92	0	0	4.92	0	0	4.92	0	0	4.92	0	0	4.92	0	0	4.92	0	0	4.92	0	0	4.92	0	0	4.92	0	0	4.92	0	0	4.92	0
4.93	0	0	4.93	0	0	4.93	0	0	4.93	0	0	4.93	0	0	4.93	0	0	4.93	0	0	4.93	0	0	4.93	0	0	4.93	0	0	4.93	0	0	4.93	0	0	4.93	0	0	4.93	0	0	4.93	0	0	4.93	0	0	4.93	0
4.94	0	0	4.94	0	0	4.94	0	0	4.94	0	0	4.94	0	0	4.94	0	0	4.94	0	0	4.94	0	0	4.94	0	0	4.94	0	0	4.94	0	0	4.94	0	0	4.94	0	0	4.94	0	0	4.94	0	0	4.94	0	0	4.94	0
4.95	0	0	4.95	0	0	4.95	0	0	4.95	0	0	4.95	0	0	4.95	0	0	4.95	0	0	4.95	0	0	4.95	0	0	4.95	0	0	4.95	0	0	4.95	0	0	4.95	0	0	4.95	0	0	4.95	0	0	4.95	0	0	4.95	0
4.96	0	0	4.96	0	0	4.96	0	0	4.96	0	0	4.96	0	0	4.96	0	0	4.96	0	0	4.96	0	0	4.96	0	0	4.96	0	0	4.96	0	0	4.96	0	0	4.96	0	0	4.96	0	0	4.96	0	0	4.96	0	0	4.96	0
4.97	0	0	4.97	0	0	4.97	0	0	4.97	0	0	4.97	0	0	4.97	0	0	4.97	0	0	4.97	0	0	4.97	0	0	4.97	0	0	4.97	0	0	4.97	0	0	4.97	0	0	4.97	0	0	4.97	0	0	4.97	0	0	4.97	0
4.98	0	0	4.98	0	0	4.98	0	0	4.98	0	0	4.98	0	0	4.98	0	0	4.98	0	0	4.98	0	0	4.98	0	0	4.98	0	0	4.98	0	0	4.98	0	0	4.98	0	0	4.98	0	0	4.98	0	0	4.98	0	0	4.98	0
4.99	0	0	4.99	0	0	4.99	0	0	4.99	0	0	4.99	0	0	4.99	0	0	4.99	0	0	4.99	0	0	4.99	0	0	4.99	0	0	4.99	0	0	4.99	0	0	4.99	0	0	4.99	0	0	4.99	0	0	4.99	0	0	4.99	0
5	0	0	5	0	0	5	0	0	5	0	0	5	0	0	5	0	0	5	0	0	5	0	0	5	0	0	5	0	0	5	0	0	5	0	0	5	0	0	5	0	0	5	0	0	5	0	0	5	0
5.01	0	0	5.01	0	0	5.01	0	0	5.01	0	0	5.01	0	0	5.01	0	0	5.01	0	0	5.01	0	0	5.01	0	0	5.01	0	0	5.01	0	0	5.01	0	0	5.01	0	0	5.01	0	0	5.01	0	0	5.01	0	0	5.01	0
5.02	0	0	5.02	0	0	5.02	0	0	5.02	0	0	5.02	0	0	5.02	0	0	5.02	0	0	5.02	0	0	5.02	0	0	5.02	0	0	5.02	0	0	5.02	0	0	5.02	0	0	5.02	0	0	5.02	0	0	5.02	0	0	5.02	0
5.03	0	0	5.03	0	0	5.03	0	0	5.03	0	0	5.03	0	0	5.03	0	0	5.03	0	0	5.03	0	0	5.03	0	0	5.03	0	0	5.03	0	0	5.03	0	0	5.03	0	0	5.03	0	0	5.03	0	0	5.03	0	0	5.03	0
5.04	0	0	5.04	0	0	5.04	0	0	5.04	0	0	5.04	0	0	5.04	0	0	5.04	0	0	5.04	0	0	5.04	0	0	5.04	0	0	5.04	0	0	5.04	0	0	5.04	0	0	5.04	0	0	5.04	0	0	5.04	0	0	5.04	0
5.05	0	0	5.05	0	0	5.05	0	0	5.05	0	0	5.05	0	0	5.05	0	0	5.05	0	0	5.05	0	0	5.05	0	0	5.05	0	0	5.05	0	0	5.05	0	0	5.05	0	0	5.05	0	0	5.05	0	0	5.05	0	0	5.05	0
5.06	0	0	5.06	0	0	5.06	0	0	5.06	0	0	5.06	0	0	5.06	0	0	5.06	0	0	5.06	0	0	5.06	0	0	5.06	0	0	5.06	0	0	5.06	0	0	5.06	0	0	5.06	0	0	5.06	0	0	5.06	0	0	5.06	0
5.07	0	0	5.07	0	0	5.07	0	0	5.07	0	0	5.07	0	0	5.07	0	0	5.07	0	0	5.07	0	0	5.07	0	0	5.07	0	0	5.07	0	0	5.07	0	0	5.07	0	0	5.07	0	0	5.07	0	0	5.07	0	0	5.07	0
5.08	0	0	5.08	0	0	5.08	0	0	5.08	0	0	5.08	0	0	5.08	0	0	5.08	0	0	5.08	0	0	5.08	0	0	5.08	0	0	5.08	0	0	5.08	0	0	5.08	0	0	5.08	0	0	5.08	0	0	5.08	0	0	5.08	0
5.09	0	0	5.09	0	0	5.09	0	0	5.09	0	0	5.09	0	0	5.09	0	0	5.09	0	0	5.09	0	0	5.09	0	0	5.09	0	0	5.09	0	0	5.09	0	0	5.09	0	0	5.09	0	0	5.09	0	0	5.09	0	0	5.09	0
5.1	0	0	5.1	0	0	5.1	0	0	5.1	0	0	5.1	0	0	5.1	0	0	5.1	0	0	5.1	0	0	5.1	0	0	5.1	0	0	5.1	0	0	5.1	0	0	5.1	0	0	5.1	0	0	5.1	0	0	5.1	0	0	5.1	0
5.11	0	0	5.11	0	0	5.11	0	0	5.11	0	0	5.11	0	0	5.11	0	0	5.11	0	0	5.11	0	0	5.11	0	0	5.11	0	0	5.11	0	0	5.11	0	0	5.11	0	0	5.11	0	0	5.11	0	0	5.11	0	0	5.11	0
5.12	0	0	5.12	0	0	5.12	0	0	5.12	0	0	5.12	0	0	5.12	0	0	5.12	0	0	5.12	0	0	5.12	0	0	5.12	0	0	5.12	0	0	5.12	0	0	5.12	0	0	5.12	0	0	5.12	0	0	5.12	0	0	5.12	0
5.13	0	0	5.13	0	0	5.13	0	0	5.13	0	0	5.13	0	0	5.13	0	0	5.13	0	0	5.13	0	0	5.13	0	0	5.13	0	0	5.13	0	0	5.13	0	0	5.13	0	0	5.13	0	0	5.13	0	0	5.13	0	0	5.13	0
5.14	0	0	5.14	0	0	5.14	0	0	5.14	0	0	5.14	0	0	5.14	0	0	5.14	0	0	5.14	0	0	5.14	0	0	5.14	0	0	5.14	0	0	5.14	0	0	5.14	0	0	5.14	0	0	5.14	0	0	5.14	0	0	5.14	0
5.15	0	0	5.15	0	0	5.15	0	0	5.15	0	0	5.15	0	0	5.15	0	0	5.15	0	0	5.15	0	0	5.15	0	0	5.15	0	0	5.15	0	0	5.15	0	0	5.15	0	0	5.15	0	0	5.15	0	0	5.15	0	0	5.15	0
5.16	0	0	5.16	0	0	5.16	0	0	5.16	0	0	5.16	0	0	5.16	0	0	5.16	0	0	5.16	0	0	5.16	0	0	5.16	0	0	5.16	0	0	5.16	0	0	5.16	0	0	5.16	0	0	5.16	0	0	5.16	0	0	5.16	0
5.17	0	0	5.17	0	0	5.17	0	0	5.17	0	0	5.17	0	0	5.17	0	0	5.17	0	0	5.17	0	0	5.17	0	0	5.17	0	0	5.17	0	0	5.17	0	0	5.17	0	0	5.17	0	0	5.17	0	0	5.17	0	0	5.17	0
5.18	0	0	5.18	0	0	5.18	0	0	5.18	0	0	5.18	0	0	5.18	0	0	5.18	0	0	5.18	0	0	5.18	0	0	5.18	0	0	5.18	0	0	5.18	0	0	5.18	0	0	5.18	0	0	5.18	0	0	5.18	0	0	5.18	0
5.19	0	0	5.19	0	0	5.19	0	0	5.19	0	0	5.19	0	0	5.19	0	0	5.19	0	0	5.19	0	0	5.19	0	0	5.19	0	0	5.19	0	0	5.19	0	0	5.19	0	0	5.19	0	0	5.19	0	0	5.19	0	0	5.19	0
5.2	0	0	5.2	0	0	5.2	0	0	5.2	0	0	5.2	0	0	5.2	0	0	5.2	0	0	5.2	0	0	5.2	0	0	5.2	0	0	5.2	0	0	5.2	0	0	5.2	0	0	5.2	0	0	5.2	0	0	5.2	0	0	5.2	0
5.21	0	0	5.21	0	0	5.21	0	0	5.21	0	0	5.21	0	0	5.21	0	0	5.21	0	0	5.21	0	0	5.21	0	0	5.21	0	0	5.21	0	0	5.21	0	0	5.21	0	0	5.21	0	0	5.21	0	0	5.21	0	0	5.21	0
5.22	0	0	5.22	0	0	5.22	0	0	5.22	0	0	5.22	0	0	5.22	0	0	5.22	0	0	5.22	0	0	5.22	0	0	5.22	0	0	5.22	0	0	5.22	0	0	5.22	0	0	5.22	0	0	5.22	0	0	5.22	0	0	5.22	0
5.23	0	0	5.23	0	0	5.23	0	0	5.23	0	0	5.23	0	0	5.23	0	0	5.23	0	0	5.23	0	0	5.23	0	0	5.23	0	0	5.23	0	0	5.23	0	0	5.23	0	0	5.23	0	0	5.23	0	0	5.23	0	0	5.23	0
5.24	0	0	5.24	0	0	5.24	0	0	5.24	0	0	5.24	0	0	5.24	0	0	5.24	0	0	5.24	0	0	5.24	0	0	5.24	0	0	5.24	0	0	5.24	0	0	5.24	0	0	5.24	0	0	5.24	0	0	5.24	0	0	5.24	0
5.25	0	0	5.25	0	0	5.25	0	0	5.25	0	0	5.25	0	0	5.25	0	0	5.25	0	0	5.25	0	0	5.25	0	0	5.25	0	0	5.25	0	0	5.25	0	0	5.25	0	0	5.25	0	0	5.25	0	0	5.25	0	0	5.25	0
5.26	0	0	5.26	0	0	5.26	0	0	5.26	0	0	5.26	0	0	5.26	0	0	5.26	0	0	5.26	0	0	5.26	0	0	5.26	0	0	5.26	0	0	5.26	0	0	5.26	0	0	5.26	0	0	5.26	0	0	5.26	0	0	5.26	0
5.27	0	0	5.27	0	0	5.27	0	0	5.27	0	0	5.27	0	0	5.27	0	0	5.27	0	0	5.27	0	0	5.27	0	0	5.27	0	0	5.27	0	0	5.27	0	0	5.27	0	0	5.27	0	0	5.27	0	0	5.27	0	0	5.27	0
5.28	0	0	5.28	0	0	5.28	0	0	5.28	0	0	5.28	0	0	5.28	0	0	5.28	0	0	5.28	0	0	5.28	0	0	5.28	0	0	5.28	0	0	5.28	0	0	5.28	0	0	5.28	0	0	5.28	0	0	5.28	0	0	5.28	0
5.29	0	0	5.29	0	0	5.29	0	0	5.29	0	0	5.29	0	0	5.29	0	0	5.29	0	0	5.29	0	0	5.29	0	0	5.29	0	0	5.29	0	0	5.29	0	0	5.29	0	0	5.29	0	0	5.29	0	0	5.29	0	0	5.29	0
5.3	0	0	5.3	0	0	5.3	0	0	5.3	0	0	5.3	0	0	5.3	0	0	5.3	0	0	5.3	0	0	5.3	0	0	5.3	0	0	5.3	0	0	5.3	0	0	5.3	0	0	5.3	0	0	5.3	0	0	5.3	0	0	5.3	0
5.31	0	0	5.31	0	0	5.31	0	0	5.31	0	0	5.31	0	0	5.31	0	0	5.31	0	0	5.31	0	0	5.31	0	0	5.31	0	0	5.31	0	0	5.31	0	0	5.31	0	0	5.31	0	0	5.31	0	0	5.31	0	0	5.31	0
5.32	0	0	5.32	0	0	5.32	0	0	5.32	0	0	5.32	0	0	5.32	0	0	5.32	0	0	5.32	0	0	5.32	0	0	5.32	0	0	5.32	0	0	5.32	0	0	5.32	0	0	5.32	0	0	5.32	0	0	5.32	0	0	5.32	0
5.33	0	0	5.33	0	0	5.33	0	0	5.33	0	0	5.33	0	0	5.33	0	0	5.33	0	0	5.33	0	0	5.33	0	0	5.33	0	0	5.33	0	0	5.33	0	0	5.33	0	0	5.33	0	0	5.33	0	0	5.33	0	0	5.33	0
5.34	0	0	5.34	0	0	5.34	0	0	5.34	0	0	5.34	0	0	5.34	0	0	5.34	0	0	5.34	0	0	5.34	0	0	5.34	0	0	5.34	0	0	5.34	0	0	5.34	0	0	5.34	0	0	5.34	0	0	5.34	0	0	5.34	0
5.35	0	0	5.35	0	0	5.35	0	0	5.35	0	0	5.35	0	0	5.35	0	0	5.35	0	0	5.35	0	0	5.35	0	0	5.35	0	0	5.35	0	0	5.35	0	0	5.35	0	0	5.35	0	0	5.35	0	0	5.35	0	0	5.35	0
5.36	0	0	5.36	0	0	5.36	0	0	5.36	0	0	5.36	0	0	5.36	0	0	5.36	0	0	5.36	0	0	5.36	0	0	5.36	0	0	5.36	0	0	5.36	0	0	5.36	0	0	5.36	0	0	5.36	0	0	5.36	0	0	5.36	0
5.37	0	0	5.37	0	0	5.37	0	0	5.37	0	0	5.37	0	0	5.37	0	0	5.37	0	0	5.37	0	0	5.37	0	0	5.37	0	0	5.37	0	0	5.37	0	0	5.37	0	0	5.37	0	0	5.37	0	0	5.37	0	0	5.37	0
5.38	0	0	5.38	0	0	5.38	0	0	5.38	0	0	5.38	0	0	5.38	0	0	5.38	0	0	5.38	0	0	5.38	0	0	5.38	0	0	5.38	0	0	5.38	0	0	5.38	0	0	5.38	0	0	5.38	0	0	5.38	0	0	5.38	0
5.39	0	0	5.39	0	0	5.39	0	0	5.39	0	0	5.39	0	0	5.39	0	0	5.39	0	0	5.39	0	0	5.39	0	0	5.39	0	0	5.39	0	0	5.39	0	0	5.39	0	0	5.39	0	0	5.39	0	0	5.39	0	0	5.39	0
5.4	0	0	5.4	0	0	5.4	0	0	5.4	0	0	5.4	0	0	5.4	0	0	5.4	0	0	5.4	0	0	5.4	0	0	5.4	0	0	5.4	0	0	5.4	0	0	5.4	0	0	5.4	0	0	5.4	0	0	5.4	0	0	5.4	0
5.41	0	0	5.41	0	0	5.41	0	0	5.41	0	0	5.41	0	0	5.41	0	0	5.41	0	0	5.41	0	0	5.41	0	0	5.41	0	0	5.41	0	0	5.41	0	0	5.41	0	0	5.41	0	0	5.41	0	0	5.41	0	0	5.41	0
5.42	0	0	5.42	0	0	5.42	0	0	5.42	0	0	5.42	0	0	5.42	0	0	5.42	0	0	5.42	0	0	5.42	0	0	5.42	0	0	5.42	0	0	5.42	0	0	5.42	0	0	5.42	0	0	5.42	0	0	5.42	0	0	5.42	0
5.43	0	0	5.43	0	0	5.43	0	0	5.43	0	0	5.43	0	0	5.43	0	0	5.43	0	0	5.43	0	0	5.43	0	0	5.43	0	0	5.43	0	0	5.43	0	0	5.43	0	0	5.43	0	0	5.43	0	0	5.43	0	0	5.43	0
5.44	0	0	5.44	0	0	5.44	0	0	5.44	0	0	5.44	0	0	5.44	0	0	5.44	0	0	5.44	0	0	5.44	0	0	5.44	0	0	5.44	0	0	5.44	0	0	5.44	0	0	5.44	0	0	5.44	0	0	5.44	0	0	5.44	0
5.45	0	0	5.45	0	0	5.45	0	0	5.45	0	0	5.45	0	0	5.45	0	0	5.45	0	0	5.45	0	0	5.45	0	0	5.45	0	0	5.45	0	0	5.45	0	0	5.45	0	0	5.45	0	0	5.45	0	0	5.45	0	0	5.45	0
5.46	0	0	5.46	0	0	5.46	0	0	5.46	0	0	5.46	0	0	5.46	0	0	5.46	0	0	5.46	0	0	5.46	0	0	5.46	0	0	5.46	0	0	5.46	0	0	5.46	0	0	5.46	0	0	5.46	0	0	5.46	0	0	5.46	0
5.47	0	0	5.47	0	0	5.47	0	0	5.47	0	0	5.47	0	0	5.47	0	0	5.47	0	0	5.47	0	0	5.47	0	0	5.47	0	0	5.47	0	0	5.47	0	0	5.47	0	0	5.47	0	0	5.47	0	0	5.47	0	0	5.47	0
5.48	0	0	5.48	0	0	5.48	0	0	5.48	0	0	5.48	0	0	5.48	0	0	5.48	0	0	5.48	0	0	5.48	0	0	5.48	0	0	5.48	0	0	5.48	0	0	5.48	0	0	5.48	0	0	5.48	0	0	5.48	0	0	5.48	0
5.49	0	0	5.49	0	0	5.49	0	0	5.49	0	0	5.49	0	0	5.49	0	0	5.49	0	0	5.49	0	0	5.49	0	0	5.49	0	0	5.49	0	0	5.49	0	0	5.49	0	0	5.49	0	0	5.49	0	0	5.49	0	0	5.49	0
5.5	0	0	5.5	0	0	5.5	0	0	5.5	0	0	5.5	0	0	5.5	0	0	5.5	0	0	5.5	0	0	5.5	0	0	5.5	0	0	5.5	0	0	5.5	0	0	5.5	0	0	5.5	0	0	5.5	0	0	5.5	0	0	5.5	0
5.51	0	0	5.51	0	0	5.51	0	0	5.51	0	0	5.51	0	0	5.51	0	0	5.51	0	0	5.51	0	0	5.51	0	0	5.51	0	0	5.51	0	0	5.51	0	0	5.51	0	0	5.51	0	0	5.51	0	0	5.51	0	0	5.51	0
5.52	0	0	5.52	0	0	5.52	0	0	5.52	0	0	5.52	0	0	5.52	0	0	5.52	0	0	5.52	0	0	5.52	0	0	5.52	0	0	5.52	0	0	5.52	0	0	5.52	0	0	5.52	0	0	5.52	0	0	5.52	0	0	5.52	0
5.53	0	0	5.53	0	0	5.53	0	0	5.53	0	0	5.53	0	0	5.53	0	0	5.53	0	0	5.53	0	0	5.53	0	0	5.53	0	0	5.53	0	0	5.53	0	0	5.53	0	0	5.53	0	0	5.53	0	0	5.53	0	0	5.53	0
5.54	0	0	5.54	0	0	5.54	0	0	5.54	0	0	5.54	0	0	5.54	0	0	5.54	0	0	5.54	0	0	5.54	0	0	5.54	0	0	5.54	0	0	5.54	0	0	5.54	0	0	5.54	0	0	5.54	0	0	5.54	0	0	5.54	0
5.55	0	0	5.55	0	0	5.55	0	0	5.55	0	0	5.55	0	0	5.55	0	0	5.55	0	0	5.55	0	0	5.55	0	0	5.55	0	0	5.55	0	0	5.55	0	0	5.55	0	0	5.55	0	0	5.55	0	0	5.55	0	0	5.55	0
5.56	0	0	5.56	0	0	5.56	0	0	5.56	0	0	5.56	0	0	5.56	0	0	5.56	0	0	5.56	0	0	5.56	0	0	5.56	0	0	5.56	0	0	5.56	0	0	5.56	0	0	5.56	0	0	5.56	0	0	5.56	0	0	5.56	0
5.57	0	0	5.57	0	0	5.57	0	0	5.57	0	0	5.57	0	0	5.57	0	0	5.57	0	0	5.57	0	0	5.57	0	0	5.57	0	0	5.57	0	0	5.57	0	0	5.57	0	0	5.57	0	0	5.57	0	0	5.57	0	0	5.57	0
5.58	0	0	5.58	0	0	5.58	0	0	5.58	0	0	5.58	0	0	5.58	0	0	5.58	0	0	5.58	0	0	5.58	0	0	5.58	0	0	5.58	0	0	5.58	0	0	5.58	0	0	5.58	0	0	5.58	0	0	5.58	0	0	5.58	0
5.59	0	0	5.59	0	0	5.59	0	0	5.59	0	0	5.59	0	0	5.59	0	0	5.59	0	0	5.59	0	0	5.59	0	0	5.59	0	0	5.59	0	0	5.59	0	0	5.59	0	0	5.59	0	0	5.59	0	0	5.59	0	0	5.59	0
5.6	0	0	5.6	0	0	5.6	0	0	5.6	0	0	5.6	0	0	5.6	0	0	5.6	0	0	5.6	0	0	5.6	0	0	5.6	0	0	5.6	0	0	5.6	0	0	5.6	0	0	5.6	0	0	5.6	0	0	5.6	0	0	5.6	0
5.61	0	0	5.61	0	0	5.61	0	0	5.61	0	0	5.61	0	0	5.61	0	0	5.61	0	0	5.61	0	0	5.61	0	0	5.61	0	0	5.61	0	0	5.61	0	0	5.61	0	0	5.61	0	0	5.61	0	0	5.61	0	0	5.61	0
5.62	0	0	5.62	0	0	5.62	0	0	5.62	0	0	5.62	0	0	5.62	0	0	5.62	0	0	5.62	0	0	5.62	0	0	5.62	0	0	5.62	0	0	5.62	0	0	5.62	0	0	5.62	0	0	5.62	0	0	5.62	0	0	5.62	0
5.63	0	0	5.63	0	0	5.63	0	0	5.63	0	0	5.63	0	0	5.63	0	0	5.63	0	0	5.63	0	0	5.63	0	0	5.63	0	0	5.63	0	0	5.63	0	0	5.63	0	0	5.63	0	0	5.63	0	0	5.63	0	0	5.63	0
5.64	0	0	5.64	0	0	5.64	0	0	5.64	0	0	5.64	0	0	5.64	0	0	5.64	0	0	5.64	0	0	5.64	0	0	5.64	0	0	5.64	0	0	5.64	0	0	5.64	0	0	5.64	0	0	5.64	0	0	5.64	0	0	5.64	0
5.65	0	0	5.65	0	0	5.65	0	0	5.65	0	0	5.65	0	0	5.65	0	0	5.65	0	0	5.65	0	0	5.65	0	0	5.65	0	0	5.65	0	0	5.65	0	0	5.65	0	0	5.65	0	0	5.65	0	0	5.65	0	0	5.65	0
5.66	0	0	5.66	0	0	5.66	0	0	5.66	0	0	5.66	0	0	5.66	0	0	5.66	0	0	5.66	0	0	5.66	0	0	5.66	0	0	5.66	0	0	5.66	0	0	5.66	0	0	5.66	0	0	5.66	0	0	5.66	0	0	5.66	0
5.67	0	0	5.67	0	0	5.67	0	0	5.67	0	0	5.67	0	0	5.67	0	0	5.67	0	0	5.67	0	0	5.67	0	0	5.67	0	0	5.67	0	0	5.67	0	0	5.67	0	0	5.67	0	0	5.67	0	0	5.67	0	0	5.67	0
5.68	0	0	5.68	0	0	5.68	0	0	5.68	0	0	5.68	0	0	5.68	0	0	5.68	0	0	5.68	0	0	5.68	0	0	5.68	0	0	5.68	0	0	5.68	0	0	5.68	0	0	5.68	0	0	5.68	0	0	5.68	0	0	5.68	0
5.69	0	0	5.69	0	0	5.69	0	0	5.69	0	0	5.69	0	0	5.69	0	0	5.69	0	0	5.69	0	0	5.69	0	0	5.69	0	0	5.69	0	0	5.69	0	0	5.69	0	0	5.69	0	0	5.69	0	0	5.69	0	0	5.69	0
5.7	0	0	5.7	0	0	5.7	0	0	5.7	0	0	5.7	0	0	5.7	0	0	5.7	0	0	5.7	0	0	5.7	0	0	5.7	0	0	5.7	0	0	5.7	0	0	5.7	0	0	5.7	0	0	5.7	0	0	5.7	0	0	5.7	0
5.71	0	0	5.71	0	0	5.71	0	0	5.71	0	0	5.71	0	0	5.71	0	0	5.71	0	0	5.71	0	0	5.71	0	0	5.71	0	0	5.71	0	0	5.71	0	0	5.71	0	0	5.71	0	0	5.71	0	0	5.71	0	0	5.71	0
5.72	0	0	5.72	0	0	5.72	0	0	5.72	0	0	5.72	0	0	5.72	0	0	5.72	0	0	5.72	0	0	5.72	0	0	5.72	0	0	5.72	0	0	5.72	0	0	5.72	0	0	5.72	0	0	5.72	0	0	5.72	0	0	5.72	0
5.73	0	0	5.73	0	0	5.73	0	0	5.73	0	0	5.73	0	0	5.73	0	0	5.73	0	0	5.73	0	0	5.73	0	0	5.73	0	0	5.73	0	0	5.73	0	0	5.73	0	0	5.73	0	0	5.73	0	0	5.73	0	0	5.73	0
5.74	0	0	5.74	0	0	5.74	0	0	5.74	0	0	5.74	0	0	5.74	0	0	5.74	0	0	5.74	0	0	5.74	0	0	5.74	0	0	5.74	0	0	5.74	0	0	5.74	0	0	5.74	0	0	5.74	0	0	5.74	0	0	5.74	0
5.75	0	0	5.75	0	0	5.75	0	0	5.75	0	0	5.75	0	0	5.75	0	0	5.75	0	0	5.75	0	0	5.75	0	0	5.75	0	0	5.75	0	0	5.75	0	0	5.75	0	0	5.75	0	0	5.75	0	0	5.75	0	0	5.75	0
5.76	0	0	5.76	0	0	5.76	0	0	5.76	0	0	5.76	0	0	5.76	0	0	5.76	0	0	5.76	0	0	5.76	0	0	5.76	0	0	5.76	0	0	5.76	0	0	5.76	0	0	5.76	0	0	5.76	0	0	5.76	0	0	5.76	0
5.77	0	0	5.77	0	0	5.77	0	0	5.77	0	0	5.77	0	0	5.77	0	0	5.77	0	0	5.77	0	0	5.77	0	0	5.77	0	0	5.77	0	0	5.77	0	0	5.77	0	0	5.77	0	0	5.77	0	0	5.77	0	0	5.77	0
5.78	0	0	5.78	0	0	5.78	0	0	5.78	0	0	5.78	0	0	5.78	0	0	5.78	0	0	5.78	0	0	5.78	0	0	5.78	0	0	5.78	0	0	5.78	0	0	5.78	0	0	5.78	0	0	5.78	0	0	5.78	0	0	5.78	0
5.79	0	0	5.79	0	0	5.79	0	0	5.79	0	0	5.79	0	0	5.79	0	0	5.79	0	0	5.79	0	0	5.79	0	0	5.79	0	0	5.79	0	0	5.79	0	0	5.79	0	0	5.79	0	0	5.79	0	0	5.79	0	0	5.79	0
5.8	0	0	5.8	0	0	5.8	0	0	5.8	0	0	5.8	0	0	5.8	0	0	5.8	0	0	5.8	0	0	5.8	0	0	5.8	0	0	5.8	0	0	5.8	0	0	5.8	0	0	5.8	0	0	5.8	0	0	5.8	0	0	5.8	0
5.81	0	0	5.81	0	0	5.81	0	0	5.81	0	0	5.81	0	0	5.81	0	0	5.81	0	0	5.81	0	0	5.81	0	0	5.81	0	0	5.81	0	0	5.81	0	0	5.81	0	0	5.81	0	0	5.81	0	0	5.81	0	0	5.81	0
5.82	0	0	5.82	0	0	5.82	0	0	5.82	0	0	5.82	0	0	5.82	0	0	5.82	0	0	5.82	0	0	5.82	0	0	5.82	0	0	5.82	0	0	5.82	0	0	5.82	0	0	5.82	0	0	5.82	0	0	5.82	0	0	5.82	0
5.83	0	0	5.83	0	0	5.83	0	0	5.83	0	0	5.83	0	0	5.83	0	0	5.83	0	0	5.83	0	0	5.83	0	0	5.83	0	0	5.83	0	0	5.83	0	0	5.83	0	0	5.83	0	0	5.83	0	0	5.83	0	0	5.83	0
5.84	0	0	5.84	0	0	5.84	0	0	5.84	0	0	5.84	0	0	5.84	0	0	5.84	0	0	5.84	0	0	5.84	0	0	5.84	0	0	5.84	0	0	5.84	0	0	5.84	0	0	5.84	0	0	5.84	0	0	5.84	0	0	5.84	0
5.85	0	0	5.85	0	0	5.85	0	0	5.85	0	0	5.85	0	0	5.85	0	0	5.85	0	0	5.85	0	0	5.85	0	0	5.85	0	0	5.85	0	0	5.85	0	0	5.85	0	0	5.85	0	0	5.85	0	0	5.85	0	0	5.85	0
5.86	0	0	5.86	0	0	5.86	0	0	5.86	0	0	5.86	0	0	5.86	0	0	5.86	0	0	5.86	0	0	5.86	0	0	5.86	0	0	5.86	0	0	5.86	0	0	5.86	0	0	5.86	0	0	5.86	0	0	5.86	0	0	5.86	0
5.87	0	0	5.87	0	0	5.87	0	0	5.87	0	0	5.87	0	0	5.87	0	0	5.87	0	0	5.87	0	0	5.87	0	0	5.87	0	0	5.87	0	0	5.87	0	0	5.87	0	0	5.87	0	0	5.87	0	0	5.87	0	0	5.87	0
5.88	0	0	5.88	0	0	5.88	0	0	5.88	0	0	5.88	0	0	5.88	0	0	5.88	0	0	5.88	0	0	5.88	0	0	5.88	0	0	5.88	0	0	5.88	0	0	5.88	0	0	5.88	0	0	5.88	0	0	5.88	0	0	5.88	0
5.89	0	0	5.89	0	0	5.89	0	0	5.89	0	0	5.89	0	0	5.89	0	0	5.89	0	0	5.89	0	0	5.89	0	0	5.89	0	0	5.89	0	0	5.89	0	0	5.89	0	0	5.89	0	0	5.89	0	0	5.89	0	0	5.89	0
5.9	0	0	5.9	0	0	5.9	0	0	5.9	0	0	5.9	0	0	5.9	0	0	5.9	0	0	5.9	0	0	5.9	0	0	5.9	0	0	5.9	0	0	5.9	0	0	5.9	0	0	5.9	0	0	5.9	0	0	5.9	0	0	5.9	0
5.91	0	0	5.91	0	0	5.91	0	0	5.91	0	0	5.91	0	0	5.91	0	0	5.91	0	0	5.91	0	0	5.91	0	0	5.91	0	0	5.91	0	0	5.91	0	0	5.91	0	0	5.91	0	0	5.91	0	0	5.91	0	0	5.91	0
5.92	0	0	5.92	0	0	5.92	0	0	5.92	0	0	5.92	0	0	5.92	0	0	5.92	0	0	5.92	0	0	5.92	0	0	5.92	0	0	5.92	0	0	5.92	0	0	5.92	0	0	5.92	0	0	5.92	0	0	5.92	0	0	5.92	0
5.93	0	0	5.93	0	0	5.93	0	0	5.93	0	0	5.93	0	0	5.93	0	0	5.93	0	0	5.93	0	0	5.93	0	0	5.93	0	0	5.93	0	0	5.93	0	0	5.93	0	0	5.93	0	0	5.93	0	0	5.93	0	0	5.93	0
5.94	0	0	5.94	0	0	5.94	0	0	5.94	0	0	5.94	0	0	5.94	0	0	5.94	0	0	5.94	0	0	5.94	0	0	5.94	0	0	5.94	0	0	5.94	0	0	5.94	0	0	5.94	0	0	5.94	0	0	5.94	0	0	5.94	0
5.95	0	0	5.95	0	0	5.95	0	0	5.95	0	0	5.95	0	0	5.95	0	0	5.95	0	0	5.95	0	0	5.95	0	0	5.95	0	0	5.95	0	0	5.95	0	0	5.95	0	0	5.95	0	0	5.95	0	0	5.95	0	0	5.95	0
5.96	0	0	5.96	0	0	5.96	0	0	5.96	0	0	5.96	0	0	5.96	0	0	5.96	0	0	5.96	0	0	5.96	0	0	5.96	0	0	5.96	0	0	5.96	0	0	5.96	0	0	5.96	0	0	5.96	0	0	5.96	0	0	5.96	0
5.97	0	0	5.97	0	0	5.97	0	0	5.97	0	0	5.97	0	0	5.97	0	0	5.97	0	0	5.97	0	0	5.97	0	0	5.97	0	0	5.97	0	0	5.97	0	0	5.97	0	0	5.97	0	0	5.97	0	0	5.97	0	0	5.97	0
5.98	0	0	5.98	0	0	5.98	0	0	5.98	0	0	5.98	0	0	5.98	0	0	5.98	0	0	5.98	0	0	5.98	0	0	5.98	0	0	5.98	0	0	5.98	0	0	5.98	0	0	5.98	0	0	5.98	0	0	5.98	0	0	5.98	0
5.99	0	0	5.99	0	0	5.99	0	0	5.99	0	0	5.99	0	0	5.99	0	0	5.99	0	0	5.99	0	0	5.99	0	0	5.99	0	0	5.99	0	0	5.99	0	0	5.99	0	0	5.99	0	0	5.99	0	0	5.99	0	0	5.99	0
6	0	0	6	0	0	6	0	0	6	0	0	6	0	0	6	0	0	6	0	0	6	0	0	6	0	0	6	0	0	6	0	0	6	0	0	6	0	0	6	0	0	6	0	0	6	0	0	6	0
6.01	0	0	6.01	0	0	6.01	0	0	6.01	0	0	6.01	0	0	6.01	0	0	6.01	0	0	6.01	0	0	6.01	0	0	6.01	0	0	6.01	0	0	6.01	0	0	6.01	0	0	6.01	0	0	6.01	0	0	6.01	0	0	6.01	0
6.02	0	0	6.02	0	0	6.02	0	0	6.02	0	0	6.02	0	0	6.02	0	0	6.02	0	0	6.02	0	0	6.02	0	0	6.02	0	0	6.02	0	0	6.02	0	0	6.02	0	0	6.02	0	0	6.02	0	0	6.02	0	0	6.02	0
6.03	0	0	6.03	0	0	6.03	0	0	6.03	0	0	6.03	0	0	6.03	0	0	6.03	0	0	6.03	0	0	6.03	0	0	6.03	0	0	6.03	0	0	6.03	0	0	6.03	0	0	6.03	0	0	6.03	0	0	6.03	0	0	6.03	0
6.04	0	0	6.04	0	0	6.04	0	0	6.04	0	0	6.04	0	0	6.04	0	0	6.04	0	0	6.04	0	0	6.04	0	0	6.04	0	0	6.04	0	0	6.04	0	0	6.04	0	0	6.04	0	0	6.04	0	0	6.04	0	0	6.04	0
6.05	0	0	6.05	0	0	6.05	0	0	6.05	0	0	6.05	0	0	6.05	0	0	6.05	0	0	6.05	0	0	6.05	0	0	6.05	0	0	6.05	0	0	6.05	0	0	6.05	0	0	6.05	0	0	6.05	0	0	6.05	0	0	6.05	0
6.06	0	0	6.06	0	0	6.06	0	0	6.06	0	0	6.06	0	0	6.06	0	0	6.06	0	0	6.06	0	0	6.06	0	0	6.06	0	0	6.06	0	0	6.06	0	0	6.06	0	0	6.06	0	0	6.06	0	0	6.06	0	0	6.06	0
6.07	0	0	6.07	0	0	6.07	0	0	6.07	0	0	6.07	0	0	6.07	0	0	6.07	0	0	6.07	0	0	6.07	0	0	6.07	0	0	6.07	0	0	6.07	0	0	6.07	0	0	6.07	0	0	6.07	0	0	6.07	0	0	6.07	0
6.08	0	0	6.08	0	0	6.08	0	0	6.08	0	0	6.08	0	0	6.08	0	0	6.08	0	0	6.08	0	0	6.08	0	0	6.08	0	0	6.08	0	0	6.08	0	0	6.08	0	0	6.08	0	0	6.08	0	0	6.08	0	0	6.08	0
6.09	0	0	6.09	0	0	6.09	0	0	6.09	0	0	6.09	0	0	6.09	0	0	6.09	0	0	6.09	0	0	6.09	0	0	6.09	0	0	6.09	0	0	6.09	0	0	6.09	0	0	6.09	0	0	6.09	0	0	6.09	0	0	6.09	0
6.1	0	0	6.1	0	0	6.1	0	0	6.1	0	0	6.1	0	0	6.1	0	0	6.1	0	0	6.1	0	0	6.1	0	0	6.1	0	0	6.1	0	0	6.1	0	0	6.1	0	0	6.1	0	0	6.1	0	0	6.1	0	0	6.1	0
6.11	0	0	6.11	0	0	6.11	0	0	6.11	0	0	6.11	0	0	6.11	0	0	6.11	0	0	6.11	0	0	6.11	0	0	6.11	0	0	6.11	0	0	6.11	0	0	6.11	0	0	6.11	0	0	6.11	0	0	6.11	0	0	6.11	0
6.12	0	0	6.12	0	0	6.12	0	0	6.12	0	0	6.12	0	0	6.12	0	0	6.12	0	0	6.12	0	0	6.12	0	0	6.12	0	0	6.12	0	0	6.12	0	0	6.12	0	0	6.12	0	0	6.12	0	0	6.12	0	0	6.12	0
6.13	0	0	6.13	0	0	6.13	0	0	6.13	0	0	6.13	0	0	6.13	0	0	6.13	0	0	6.13	0	0	6.13	0	0	6.13	0	0	6.13	0	0	6.13	0	0	6.13	0	0	6.13	0	0	6.13	0	0	6.13	0	0	6.13	0
6.14	0	0	6.14	0	0	6.14	0	0	6.14	0	0	6.14	0	0	6.14	0	0	6.14	0	0	6.14	0	0	6.14	0	0	6.14	0	0	6.14	0	0	6.14	0	0	6.14	0	0	6.14	0	0	6.14	0	0	6.14	0	0	6.14	0
6.15	0	0	6.15	0	0	6.15	0	0	6.15	0	0	6.15	0	0	6.15	0	0	6.15	0	0	6.15	0	0	6.15	0	0	6.15	0	0	6.15	0	0	6.15	0	0	6.15	0	0	6.15	0	0	6.15	0	0	6.15	0	0	6.15	0
6.16	0	0	6.16	0	0	6.16	0	0	6.16	0	0	6.16	0	0	6.16	0	0	6.16	0	0	6.16	0	0	6.16	0	0	6.16	0	0	6.16	0	0	6.16	0	0	6.16	0	0	6.16	0	0	6.16	0	0	6.16	0	0	6.16	0
6.17	0	0	6.17	0	0	6.17	0	0	6.17	0	0	6.17	0	0	6.17	0	0	6.17	0	0	6.17	0	0	6.17	0	0	6.17	0	0	6.17	0	0	6.17	0	0	6.17	0	0	6.17	0	0	6.17	0	0	6.17	0	0	6.17	0
6.18	0	0	6.18	0	0	6.18	0	0	6.18	0	0	6.18	0	0	6.18	0	0	6.18	0	0	6.18	0	0	6.18	0	0	6.18	0	0	6.18	0	0	6.18	0	0	6.18	0	0	6.18	0	0	6.18	0	0	6.18	0	0	6.18	0
6.19	0	0	6.19	0	0	6.19	0	0	6.19	0	0	6.19	0	0	6.19	0	0	6.19	0	0	6.19	0	0	6.19	0	0	6.19	0	0	6.19	0	0	6.19	0	0	6.19	0	0	6.19	0	0	6.19	0	0	6.19	0	0	6.19	0
6.2	0	0	6.2	0	0	6.2	0	0	6.2	0	0	6.2	0	0	6.2	0	0	6.2	0	0	6.2	0	0	6.2	0	0	6.2	0	0	6.2	0	0	6.2	0	0	6.2	0	0	6.2	0	0	6.2	0	0	6.2	0	0	6.2	0
6.21	0	0	6.21	0	0	6.21	0	0	6.21	0	0	6.21	0	0	6.21	0	0	6.21	0	0	6.21	0	0	6.21	0	0	6.21	0	0	6.21	0	0	6.21	0	0	6.21	0	0	6.21	0	0	6.21	0	0	6.21	0	0	6.21	0
6.22	0	0	6.22	0	0	6.22	0	0	6.22	0	0	6.22	0	0	6.22	0	0	6.22	0	0	6.22	0	0	6.22	0	0	6.22	0	0	6.22	0	0	6.22	0	0	6.22	0	0	6.22	0	0	6.22	0	0	6.22	0	0	6.22	0
6.23	0	0	6.23	0	0	6.23	0	0	6.23	0	0	6.23	0	0	6.23	0	0	6.23	0	0	6.23	0	0	6.23	0	0	6.23	0	0	6.23	0	0	6.23	0	0	6.23	0	0	6.23	0	0	6.23	0	0	6.23	0	0	6.23	0
6.24	0	0	6.24	0	0	6.24	0	0	6.24	0	0	6.24	0	0	6.24	0	0	6.24	0	0	6.24	0	0	6.24	0	0	6.24	0	0	6.24	0	0	6.24	0	0	6.24	0	0	6.24	0	0	6.24	0	0	6.24	0	0	6.24	0
6.25	0	0	6.25	0	0	6.25	0	0	6.25	0	0	6.25	0	0	6.25	0	0	6.25	0	0	6.25	0	0	6.25	0	0	6.25	0	0	6.25	0	0	6.25	0	0	6.25	0	0	6.25	0	0	6.25	0	0	6.25	0	0	6.25	0
6.26	0	0	6.26	0	0	6.26	0	0	6.26	0	0	6.26	0	0	6.26	0	0	6.26	0	0	6.26	0	0	6.26	0	0	6.26	0	0	6.26	0	0	6.26	0	0	6.26	0	0	6.26	0	0	6.26	0	0	6.26	0	0	6.26	0
6.27	0	0	6.27	0	0	6.27	0	0	6.27	0	0	6.27	0	0	6.27	0	0	6.27	0	0	6.27	0	0	6.27	0	0	6.27	0	0	6.27	0	0	6.27	0	0	6.27	0	0	6.27	0	0	6.27	0	0	6.27	0	0	6.27	0
6.28	0	0	6.28	0	0	6.28	0	0	6.28	0	0	6.28	0	0	6.28	0	0	6.28	0	0	6.28	0	0	6.28	0	0	6.28	0	0	6.28	0	0	6.28	0	0	6.28	0	0	6.28	0	0	6.28	0	0	6.28	0	0	6.28	0
6.29	0	0	6.29	0	0	6.29	0	0	6.29	0	0	6.29	0	0	6.29	0	0	6.29	0	0	6.29	0	0	6.29	0	0	6.29	0	0	6.29	0	0	6.29	0	0	6.29	0	0	6.29	0	0	6.29	0	0	6.29	0	0	6.29	0
6.3	0	0	6.3	0	0	6.3	0	0	6.3	0	0	6.3	0	0	6.3	0	0	6.3	0	0	6.3	0	0	6.3	0	0	6.3	0	0	6.3	0	0	6.3	0	0	6.3	0	0	6.3	0	0	6.3	0	0	6.3	0	0	6.3	0
6.31	0	0	6.31	0	0	6.31	0	0	6.31	0	0	6.31	0	0	6.31	0	0	6.31	0	0	6.31	0	0	6.31	0	0	6.31	0	0	6.31	0	0	6.31	0	0	6.31	0	0	6.31	0	0	6.31	0	0	6.31	0	0	6.31	0
6.32	0	0	6.32	0	0	6.32	0	0	6.32	0	0	6.32	0	0	6.32	0	0	6.32	0	0	6.32	0	0	6.32	0	0	6.32	0	0	6.32	0	0	6.32	0	0	6.32	0	0	6.32	0	0	6.32	0	0	6.32	0	0	6.32	0
6.33	0	0	6.33	0	0	6.33	0	0	6.33	0	0	6.33	0	0	6.33	0	0	6.33	0	0	6.33	0	0	6.33	0	0	6.33	0	0	6.33	0	0	6.33	0	0	6.33	0	0	6.33	0	0	6.33	0	0	6.33	0	0	6.33	0
6.34	0	0	6.34	0	0	6.34	0	0	6.34	0	0	6.34	0	0	6.34	0	0	6.34	0	0	6.34	0	0	6.34	0	0	6.34	0	0	6.34	0	0	6.34	0	0	6.34	0	0	6.34	0	0	6.34	0	0	6.34	0	0	6.34	0
6.35	0	0	6.35	0	0	6.35	0	0	6.35	0	0	6.35	0	0	6.35	0	0	6.35	0	0	6.35	0	0	6.35	0	0	6.35	0	0	6.35	0	0	6.35	0	0	6.35	0	0	6.35	0	0	6.35	0	0	6.35	0	0	6.35	0
6.36	0	0	6.36	0	0	6.36	0	0	6.36	0	0	6.36	0	0	6.36	0	0	6.36	0	0	6.36	0	0	6.36	0	0	6.36	0	0	6.36	0	0	6.36	0	0	6.36	0	0	6.36	0	0	6.36	0	0	6.36	0	0	6.36	0
6.37	0	0	6.37	0	0	6.37	0	0	6.37	0	0	6.37	0	0	6.37	0	0	6.37	0	0	6.37	0	0	6.37	0	0	6.37	0	0	6.37	0	0	6.37	0	0	6.37	0	0	6.37	0	0	6.37	0	0	6.37	0	0	6.37	0
6.38	0	0	6.38	0	0	6.38	0	0	6.38	0	0	6.38	0	0	6.38	0	0	6.38	0	0	6.38	0	0	6.38	0	0	6.38	0	0	6.38	0	0	6.38	0	0	6.38	0	0	6.38	0	0	6.38	0	0	6.38	0	0	6.38	0
6.39	0	0	6.39	0	0	6.39	0	0	6.39	0	0	6.39	0	0	6.39	0	0	6.39	0	0	6.39	0	0	6.39	0	0	6.39	0	0	6.39	0	0	6.39	0	0	6.39	0	0	6.39	0	0	6.39	0	0	6.39	0	0	6.39	0
6.4	0	0	6.4	0	0	6.4	0	0	6.4	0	0	6.4	0	0	6.4	0	0	6.4	0	0	6.4	0	0	6.4	0	0	6.4	0	0	6.4	0	0	6.4	0	0	6.4	0	0	6.4	0	0	6.4	0	0	6.4	0	0	6.4	0
6.41	0	0	6.41	0	0	6.41	0	0	6.41	0	0	6.41	0	0	6.41	0	0	6.41	0	0	6.41	0	0	6.41	0	0	6.41	0	0	6.41	0	0	6.41	0	0	6.41	0	0	6.41	0	0	6.41	0	0	6.41	0	0	6.41	0
6.42	0	0	6.42	0	0	6.42	0	0	6.42	0	0	6.42	0	0	6.42	0	0	6.42	0	0	6.42	0	0	6.42	0	0	6.42	0	0	6.42	0	0	6.42	0	0	6.42	0	0	6.42	0	0	6.42	0	0	6.42	0	0	6.42	0
6.43	0	0	6.43	0	0	6.43	0	0	6.43	0	0	6.43	0	0	6.43	0	0	6.43	0	0	6.43	0	0	6.43	0	0	6.43	0	0	6.43	0	0	6.43	0	0	6.43	0	0	6.43	0	0	6.43	0	0	6.43	0	0	6.43	0
6.44	0	0	6.44	0	0	6.44	0	0	6.44	0	0	6.44	0	0	6.44	0	0	6.44	0	0	6.44	0	0	6.44	0	0	6.44	0	0	6.44	0	0	6.44	0	0	6.44	0	0	6.44	0	0	6.44	0	0	6.44	0	0	6.44	0
6.45	0	0	6.45	0	0	6.45	0	0	6.45	0	0	6.45	0	0	6.45	0	0	6.45	0	0	6.45	0	0	6.45	0	0	6.45	0	0	6.45	0	0	6.45	0	0	6.45	0	0	6.45	0	0	6.45	0	0	6.45	0	0	6.45	0
6.46	0	0	6.46	0	0	6.46	0	0	6.46	0	0	6.46	0	0	6.46	0	0	6.46	0	0	6.46	0	0	6.46	0	0	6.46	0	0	6.46	0	0	6.46	0	0	6.46	0	0	6.46	0	0	6.46	0	0	6.46	0	0	6.46	0
6.47	0	0	6.47	0	0	6.47	0	0	6.47	0	0	6.47	0	0	6.47	0	0	6.47	0	0	6.47	0	0	6.47	0	0	6.47	0	0	6.47	0	0	6.47	0	0	6.47	0	0	6.47	0	0	6.47	0	0	6.47	0	0	6.47	0
6.48	0	0	6.48	0	0	6.48	0	0	6.48	0	0	6.48	0	0	6.48	0	0	6.48	0	0	6.48	0	0	6.48	0	0	6.48	0	0	6.48	0	0	6.48	0	0	6.48	0	0	6.48	0	0	6.48	0	0	6.48	0	0	6.48	0
6.49	0	0	6.49	0	0	6.49	0	0	6.49	0	0	6.49	0	0	6.49	0	0	6.49	0	0	6.49	0	0	6.49	0	0	6.49	0	0	6.49	0	0	6.49	0	0	6.49	0	0	6.49	0	0	6.49	0	0	6.49	0	0	6.49	0
6.5	0	0	6.5	0	0	6.5	0	0	6.5	0	0	6.5	0	0	6.5	0	0	6.5	0	0	6.5	0	0	6.5	0	0	6.5	0	0	6.5	0	0	6.5	0	0	6.5	0	0	6.5	0	0	6.5	0	0	6.5	0	0	6.5	0
6.51	0	0	6.51	0	0	6.51	0	0	6.51	0	0	6.51	0	0	6.51	0	0	6.51	0	0	6.51	0	0	6.51	0	0	6.51	0	0	6.51	0	0	6.51	0	0	6.51	0	0	6.51	0	0	6.51	0	0	6.51	0	0	6.51	0
6.52	0	0	6.52	0	0	6.52	0	0	6.52	0	0	6.52	0	0	6.52	0	0	6.52	0	0	6.52	0	0	6.52	0	0	6.52	0	0	6.52	0	0	6.52	0	0	6.52	0	0	6.52	0	0	6.52	0	0	6.52	0	0	6.52	0
6.53	0	0	6.53	0	0	6.53	0	0	6.53	0	0	6.53	0	0	6.53	0	0	6.53	0	0	6.53	0	0	6.53	0	0	6.53	0	0	6.53	0	0	6.53	0	0	6.53	0	0	6.53	0	0	6.53	0	0	6.53	0	0	6.53	0
6.54	0	0	6.54	0	0	6.54	0	0	6.54	0	0	6.54	0	0	6.54	0	0	6.54	0	0	6.54	0	0	6.54	0	0	6.54	0	0	6.54	0	0	6.54	0	0	6.54	0	0	6.54	0	0	6.54	0	0	6.54	0	0	6.54	0
6.55	0	0	6.55	0	0	6.55	0	0	6.55	0	0	6.55	0	0	6.55	0	0	6.55	0	0	6.55	0	0	6.55	0	0	6.55	0	0	6.55	0	0	6.55	0	0	6.55	0	0	6.55	0	0	6.55	0	0	6.55	0	0	6.55	0
6.56	0	0	6.56	0	0	6.56	0	0	6.56	0	0	6.56	0	0	6.56	0	0	6.56	0	0	6.56	0	0	6.56	0	0	6.56	0	0	6.56	0	0	6.56	0	0	6.56	0	0	6.56	0	0	6.56	0	0	6.56	0	0	6.56	0
6.57	0	0	6.57	0	0	6.57	0	0	6.57	0	0	6.57	0	0	6.57	0	0	6.57	0	0	6.57	0	0	6.57	0	0	6.57	0	0	6.57	0	0	6.57	0	0	6.57	0	0	6.57	0	0	6.57	0	0	6.57	0	0	6.57	0
6.58	0	0	6.58	0	0	6.58	0	0	6.58	0	0	6.58	0	0	6.58	0	0	6.58	0	0	6.58	0	0	6.58	0	0	6.58	0	0	6.58	0	0	6.58	0	0	6.58	0	0	6.58	0	0	6.58	0	0	6.58	0	0	6.58	0
6.59	0	0	6.59	0	0	6.59	0	0	6.59	0	0	6.59	0	0	6.59	0	0	6.59	0	0	6.59	0	0	6.59	0	0	6.59	0	0	6.59	0	0	6.59	0	0	6.59	0	0	6.59	0	0	6.59	0	0	6.59	0	0	6.59	0
6.6	0	0	6.6	0	0	6.6	0	0	6.6	0	0	6.6	0	0	6.6	0	0	6.6	0	0	6.6	0	0	6.6	0	0	6.6	0	0	6.6	0	0	6.6	0	0	6.6	0	0	6.6	0	0	6.6	0	0	6.6	0	0	6.6	0
6.61	0	0	6.61	0	0	6.61	0	0	6.61	0	0	6.61	0	0	6.61	0	0	6.61	0	0	6.61	0	0	6.61	0	0	6.61	0	0	6.61	0	0	6.61	0	0	6.61	0	0	6.61	0	0	6.61	0	0	6.61	0	0	6.61	0
6.62	0	0	6.62	0	0	6.62	0	0	6.62	0	0	6.62	0	0	6.62	0	0	6.62	0	0	6.62	0	0	6.62	0	0	6.62	0	0	6.62	0	0	6.62	0	0	6.62	0	0	6.62	0	0	6.62	0	0	6.62	0	0	6.62	0
6.63	0	0	6.63	0	0	6.63	0	0	6.63	0	0	6.63	0	0	6.63	0	0	6.63	0	0	6.63	0	0	6.63	0	0	6.63	0	0	6.63	0	0	6.63	0	0	6.63	0	0	6.63	0	0	6.63	0	0	6.63	0	0	6.63	0
6.64	0	0	6.64	0	0	6.64	0	0	6.64	0	0	6.64	0	0	6.64	0	0	6.64	0	0	6.64	0	0	6.64	0	0	6.64	0	0	6.64	0	0	6.64	0	0	6.64	0	0	6.64	0	0	6.64	0	0	6.64	0	0	6.64	0
6.65	0	0	6.65	0	0	6.65	0	0	6.65	0	0	6.65	0	0	6.65	0	0	6.65	0	0	6.65	0	0	6.65	0	0	6.65	0	0	6.65	0	0	6.65	0	0	6.65	0	0	6.65	0	0	6.65	0	0	6.65	0	0	6.65	0
6.66	0	0	6.66	0	0	6.66	0	0	6.66	0	0	6.66	0	0	6.66	0	0	6.66	0	0	6.66	0	0	6.66	0	0	6.66	0	0	6.66	0	0	6.66	0	0	6.66	0	0	6.66	0	0	6.66	0	0	6.66	0	0	6.66	0
6.67	0	0	6.67	0	0	6.67	0	0	6.67	0	0	6.67	0	0	6.67	0	0	6.67	0	0	6.67	0	0	6.67	0	0	6.67	0	0	6.67	0	0	6.67	0	0	6.67	0	0	6.67	0	0	6.67	0	0	6.67	0	0	6.67	0
6.68	0	0	6.68	0	0	6.68	0	0	6.68	0	0	6.68	0	0	6.68	0	0	6.68	0	0	6.68	0	0	6.68	0	0	6.68	0	0	6.68	0	0	6.68	0	0	6.68	0	0	6.68	0	0	6.68	0	0	6.68	0	0	6.68	0
6.69	0	0	6.69	0	0	6.69	0	0	6.69	0	0	6.69	0	0	6.69	0	0	6.69	0	0	6.69	0	0	6.69	0	0	6.69	0	0	6.69	0	0	6.69	0	0	6.69	0	0	6.69	0	0	6.69	0	0	6.69	0	0	6.69	0
6.7	0	0	6.7	0	0	6.7	0	0	6.7	0	0	6.7	0	0	6.7	0	0	6.7	0	0	6.7	0	0	6.7	0	0	6.7	0	0	6.7	0	0	6.7	0	0	6.7	0	0	6.7	0	0	6.7	0	0	6.7	0	0	6.7	0
6.71	0	0	6.71	0	0	6.71	0	0	6.71	0	0	6.71	0	0	6.71	0	0	6.71	0	0	6.71	0	0	6.71	0	0	6.71	0	0	6.71	0	0	6.71	0	0	6.71	0	0	6.71	0	0	6.71	0	0	6.71	0	0	6.71	0
6.72	0	0	6.72	0	0	6.72	0	0	6.72	0	0	6.72	0	0	6.72	0	0	6.72	0	0	6.72	0	0	6.72	0	0	6.72	0	0	6.72	0	0	6.72	0	0	6.72	0	0	6.72	0	0	6.72	0	0	6.72	0	0	6.72	0
6.73	0	0	6.73	0	0	6.73	0	0	6.73	0	0	6.73	0	0	6.73	0	0	6.73	0	0	6.73	0	0	6.73	0	0	6.73	0	0	6.73	0	0	6.73	0	0	6.73	0	0	6.73	0	0	6.73	0	0	6.73	0	0	6.73	0
6.74	0	0	6.74	0	0	6.74	0	0	6.74	0	0	6.74	0	0	6.74	0	0	6.74	0	0	6.74	0	0	6.74	0	0	6.74	0	0	6.74	0	0	6.74	0	0	6.74	0	0	6.74	0	0	6.74	0	0	6.74	0	0	6.74	0
6.75	0	0	6.75	0	0	6.75	0	0	6.75	0	0	6.75	0	0	6.75	0	0	6.75	0	0	6.75	0	0	6.75	0	0	6.75	0	0	6.75	0	0	6.75	0	0	6.75	0	0	6.75	0	0	6.75	0	0	6.75	0	0	6.75	0
6.76	0	0	6.76	0	0	6.76	0	0	6.76	0	0	6.76	0	0	6.76	0	0	6.76	0	0	6.76	0	0	6.76	0	0	6.76	0	0	6.76	0	0	6.76	0	0	6.76	0	0	6.76	0	0	6.76	0	0	6.76	0	0	6.76	0
6.77	0	0	6.77	0	0	6.77	0	0	6.77	0	0	6.77	0	0	6.77	0	0	6.77	0	0	6.77	0	0	6.77	0	0	6.77	0	0	6.77	0	0	6.77	0	0	6.77	0	0	6.77	0	0	6.77	0	0	6.77	0	0	6.77	0
6.78	0	0	6.78	0	0	6.78	0	0	6.78	0	0	6.78	0	0	6.78	0	0	6.78	0	0	6.78	0	0	6.78	0	0	6.78	0	0	6.78	0	0	6.78	0	0	6.78	0	0	6.78	0	0	6.78	0	0	6.78	0	0	6.78	0
6.79	0	0	6.79	0	0	6.79	0	0	6.79	0	0	6.79	0	0	6.79	0	0	6.79	0	0	6.79	0	0	6.79	0	0	6.79	0	0	6.79	0	0	6.79	0	0	6.79	0	0	6.79	0	0	6.79	0	0	6.79	0	0	6.79	0
6.8	0	0	6.8	0	0	6.8	0	0	6.8	0	0	6.8	0	0	6.8	0	0	6.8	0	0	6.8	0	0	6.8	0	0	6.8	0	0	6.8	0	0	6.8	0	0	6.8	0	0	6.8	0	0	6.8	0	0	6.8	0	0	6.8	0
6.81	0	0	6.81	0	0	6.81	0	0	6.81	0	0	6.81	0	0	6.81	0	0	6.81	0	0	6.81	0	0	6.81	0	0	6.81	0	0	6.81	0	0	6.81	0	0	6.81	0	0	6.81	0	0	6.81	0	0	6.81	0	0	6.81	0
6.82	0	0	6.82	0	0	6.82	0	0	6.82	0	0	6.82	0	0	6.82	0	0	6.82	0	0	6.82	0	0	6.82	0	0	6.82	0	0	6.82	0	0	6.82	0	0	6.82	0	0	6.82	0	0	6.82	0	0	6.82	0	0	6.82	0
6.83	0	0	6.83	0	0	6.83	0	0	6.83	0	0	6.83	0	0	6.83	0	0	6.83	0	0	6.83	0	0	6.83	0	0	6.83	0	0	6.83	0	0	6.83	0	0	6.83	0	0	6.83	0	0	6.83	0	0	6.83	0	0	6.83	0
6.84	0	0	6.84	0	0	6.84	0	0	6.84	0	0	6.84	0	0	6.84	0	0	6.84	0	0	6.84	0	0	6.84	0	0	6.84	0	0	6.84	0	0	6.84	0	0	6.84	0	0	6.84	0	0	6.84	0	0	6.84	0	0	6.84	0
6.85	0	0	6.85	0	0	6.85	0	0	6.85	0	0	6.85	0	0	6.85	0	0	6.85	0	0	6.85	0	0	6.85	0	0	6.85	0	0	6.85	0	0	6.85	0	0	6.85	0	0	6.85	0	0	6.85	0	0	6.85	0	0	6.85	0
6.86	0	0	6.86	0	0	6.86	0	0	6.86	0	0	6.86	0	0	6.86	0	0	6.86	0	0	6.86	0	0	6.86	0	0	6.86	0	0	6.86	0	0	6.86	0	0	6.86	0	0	6.86	0	0	6.86	0	0	6.86	0	0	6.86	0
6.87	0	0	6.87	0	0	6.87	0	0	6.87	0	0	6.87	0	0	6.87	0	0	6.87	0	0	6.87	0	0	6.87	0	0	6.87	0	0	6.87	0	0	6.87	0	0	6.87	0	0	6.87	0	0	6.87	0	0	6.87	0	0	6.87	0
6.88	0	0	6.88	0	0	6.88	0	0	6.88	0	0	6.88	0	0	6.88	0	0	6.88	0	0	6.88	0	0	6.88	0	0	6.88	0	0	6.88	0	0	6.88	0	0	6.88	0	0	6.88	0	0	6.88	0	0	6.88	0	0	6.88	0
6.89	0	0	6.89	0	0	6.89	0	0	6.89	0	0	6.89	0	0	6.89	0	0	6.89	0	0	6.89	0	0	6.89	0	0	6.89	0	0	6.89	0	0	6.89	0	0	6.89	0	0	6.89	0	0	6.89	0	0	6.89	0	0	6.89	0
6.9	0	0	6.9	0	0	6.9	0	0	6.9	0	0	6.9	0	0	6.9	0	0	6.9	0	0	6.9	0	0	6.9	0	0	6.9	0	0	6.9	0	0	6.9	0	0	6.9	0	0	6.9	0	0	6.9	0	0	6.9	0	0	6.9	0
6.91	0	0	6.91	0	0	6.91	0	0	6.91	0	0	6.91	0	0	6.91	0	0	6.91	0	0	6.91	0	0	6.91	0	0	6.91	0	0	6.91	0	0	6.91	0	0	6.91	0	0	6.91	0	0	6.91	0	0	6.91	0	0	6.91	0
6.92	0	0	6.92	0	0	6.92	0	0	6.92	0	0	6.92	0	0	6.92	0	0	6.92	0	0	6.92	0	0	6.92	0	0	6.92	0	0	6.92	0	0	6.92	0	0	6.92	0	0	6.92	0	0	6.92	0	0	6.92	0	0	6.92	0
6.93	0	0	6.93	0	0	6.93	0	0	6.93	0	0	6.93	0	0	6.93	0	0	6.93	0	0	6.93	0	0	6.93	0	0	6.93	0	0	6.93	0	0	6.93	0	0	6.93	0	0	6.93	0	0	6.93	0	0	6.93	0	0	6.93	0
6.94	0	0	6.94	0	0	6.94	0	0	6.94	0	0	6.94	0	0	6.94	0	0	6.94	0	0	6.94	0	0	6.94	0	0	6.94	0	0	6.94	0	0	6.94	0	0	6.94	0	0	6.94	0	0	6.94	0	0	6.94	0	0	6.94	0
6.95	0	0	6.95	0	0	6.95	0	0	6.95	0	0	6.95	0	0	6.95	0	0	6.95	0	0	6.95	0	0	6.95	0	0	6.95	0	0	6.95	0	0	6.95	0	0	6.95	0	0	6.95	0	0	6.95	0	0	6.95	0	0	6.95	0
6.96	0	0	6.96	0	0	6.96	0	0	6.96	0	0	6.96	0	0	6.96	0	0	6.96	0	0	6.96	0	0	6.96	0	0	6.96	0	0	6.96	0	0	6.96	0	0	6.96	0	0	6.96	0	0	6.96	0	0	6.96	0	0	6.96	0
6.97	0	0	6.97	0	0	6.97	0	0	6.97	0	0	6.97	0	0	6.97	0	0	6.97	0	0	6.97	0	0	6.97	0	0	6.97	0	0	6.97	0	0	6.97	0	0	6.97	0	0	6.97	0	0	6.97	0	0	6.97	0	0	6.97	0
6.98	0	0	6.98	0	0	6.98	0	0	6.98	0	0	6.98	0	0	6.98	0	0	6.98	0	0	6.98	0	0	6.98	0	0	6.98	0	0	6.98	0	0	6.98	0	0	6.98	0	0	6.98	0	0	6.98	0	0	6.98	0	0	6.98	0
6.99	0	0	6.99	0	0	6.99	0	0	6.99	0	0	6.99	0	0	6.99	0	0	6.99	0	0	6.99	0	0	6.99	0	0	6.99	0	0	6.99	0	0	6.99	0	0	6.99	0	0	6.99	0	0	6.99	0	0	6.99	0	0	6.99	0
7	0	0	7	0	0	7	0	0	7	0	0	7	0	0	7	0	0	7	0	0	7	0	0	7	0	0	7	0	0	7	0	0	7	0	0	7	0	0	7	0	0	7	0	0	7	0	0	7	0
7.01	0	0	7.01	0	0	7.01	0	0	7.01	0	0	7.01	0	0	7.01	0	0	7.01	0	0	7.01	0	0	7.01	0	0	7.01	0	0	7.01	0	0	7.01	0	0	7.01	0	0	7.01	0	0	7.01	0	0	7.01	0	0	7.01	0
7.02	0	0	7.02	0	0	7.02	0	0	7.02	0	0	7.02	0	0	7.02	0	0	7.02	0	0	7.02	0	0	7.02	0	0	7.02	0	0	7.02	0	0	7.02	0	0	7.02	0	0	7.02	0	0	7.02	0	0	7.02	0	0	7.02	0
7.03	0	0	7.03	0	0	7.03	0	0	7.03	0	0	7.03	0	0	7.03	0	0	7.03	0	0	7.03	0	0	7.03	0	0	7.03	0	0	7.03	0	0	7.03	0	0	7.03	0	0	7.03	0	0	7.03	0	0	7.03	0	0	7.03	0
7.04	0	0	7.04	0	0	7.04	0	0	7.04	0	0	7.04	0	0	7.04	0	0	7.04	0	0	7.04	0	0	7.04	0	0	7.04	0	0	7.04	0	0	7.04	0	0	7.04	0	0	7.04	0	0	7.04	0	0	7.04	0	0	7.04	0
7.05	0	0	7.05	0	0	7.05	0	0	7.05	0	0	7.05	0	0	7.05	0	0	7.05	0	0	7.05	0	0	7.05	0	0	7.05	0	0	7.05	0	0	7.05	0	0	7.05	0	0	7.05	0	0	7.05	0	0	7.05	0	0	7.05	0
7.06	0	0	7.06	0	0	7.06	0	0	7.06	0	0	7.06	0	0	7.06	0	0	7.06	0	0	7.06	0	0	7.06	0	0	7.06	0	0	7.06	0	0	7.06	0	0	7.06	0	0	7.06	0	0	7.06	0	0	7.06	0	0	7.06	0
7.07	0	0	7.07	0	0	7.07	0	0	7.07	0	0	7.07	0	0	7.07	0	0	7.07	0	0	7.07	0	0	7.07	0	0	7.07	0	0	7.07	0	0	7.07	0	0	7.07	0	0	7.07	0	0	7.07	0	0	7.07	0	0	7.07	0
7.08	0	0	7.08	0	0	7.08	0	0	7.08	0	0	7.08	0	0	7.08	0	0	7.08	0	0	7.08	0	0	7.08	0	0	7.08	0	0	7.08	0	0	7.08	0	0	7.08	0	0	7.08	0	0	7.08	0	0	7.08	0	0	7.08	0
7.09	0	0	7.09	0	0	7.09	0	0	7.09	0	0	7.09	0	0	7.09	0	0	7.09	0	0	7.09	0	0	7.09	0	0	7.09	0	0	7.09	0	0	7.09	0	0	7.09	0	0	7.09	0	0	7.09	0	0	7.09	0	0	7.09	0
7.1	0	0	7.1	0	0	7.1	0	0	7.1	0	0	7.1	0	0	7.1	0	0	7.1	0	0	7.1	0	0	7.1	0	0	7.1	0	0	7.1	0	0	7.1	0	0	7.1	0	0	7.1	0	0	7.1	0	0	7.1	0	0	7.1	0
7.11	0	0	7.11	0	0	7.11	0	0	7.11	0	0	7.11	0	0	7.11	0	0	7.11	0	0	7.11	0	0	7.11	0	0	7.11	0	0	7.11	0	0	7.11	0	0	7.11	0	0	7.11	0	0	7.11	0	0	7.11	0	0	7.11	0
7.12	0	0	7.12	0	0	7.12	0	0	7.12	0	0	7.12	0	0	7.12	0	0	7.12	0	0	7.12	0	0	7.12	0	0	7.12	0	0	7.12	0	0	7.12	0	0	7.12	0	0	7.12	0	0	7.12	0	0	7.12	0	0	7.12	0
7.13	0	0	7.13	0	0	7.13	0	0	7.13	0	0	7.13	0	0	7.13	0	0	7.13	0	0	7.13	0	0	7.13	0	0	7.13	0	0	7.13	0	0	7.13	0	0	7.13	0	0	7.13	0	0	7.13	0	0	7.13	0	0	7.13	0
7.14	0	0	7.14	0	0	7.14	0	0	7.14	0	0	7.14	0	0	7.14	0	0	7.14	0	0	7.14	0	0	7.14	0	0	7.14	0	0	7.14	0	0	7.14	0	0	7.14	0	0	7.14	0	0	7.14	0	0	7.14	0	0	7.14	0
7.15	0	0	7.15	0	0	7.15	0	0	7.15	0	0	7.15	0	0	7.15	0	0	7.15	0	0	7.15	0	0	7.15	0	0	7.15	0	0	7.15	0	0	7.15	0	0	7.15	0	0	7.15	0	0	7.15	0	0	7.15	0	0	7.15	0
7.16	0	0	7.16	0	0	7.16	0	0	7.16	0	0	7.16	0	0	7.16	0	0	7.16	0	0	7.16	0	0	7.16	0	0	7.16	0	0	7.16	0	0	7.16	0	0	7.16	0	0	7.16	0	0	7.16	0	0	7.16	0	0	7.16	0
7.17	0	0	7.17	0	0	7.17	0	0	7.17	0	0	7.17	0	0	7.17	0	0	7.17	0	0	7.17	0	0	7.17	0	0	7.17	0	0	7.17	0	0	7.17	0	0	7.17	0	0	7.17	0	0	7.17	0	0	7.17	0	0	7.17	0
7.18	0	0	7.18	0	0	7.18	0	0	7.18	0	0	7.18	0	0	7.18	0	0	7.18	0	0	7.18	0	0	7.18	0	0	7.18	0	0	7.18	0	0	7.18	0	0	7.18	0	0	7.18	0	0	7.18	0	0	7.18	0	0	7.18	0
7.19	0	0	7.19	0	0	7.19	0	0	7.19	0	0	7.19	0	0	7.19	0	0	7.19	0	0	7.19	0	0	7.19	0	0	7.19	0	0	7.19	0	0	7.19	0	0	7.19	0	0	7.19	0	0	7.19	0	0	7.19	0	0	7.19	0
7.2	0	0	7.2	0	0	7.2	0	0	7.2	0	0	7.2	0	0	7.2	0	0	7.2	0	0	7.2	0	0	7.2	0	0	7.2	0	0	7.2	0	0	7.2	0	0	7.2	0	0	7.2	0	0	7.2	0	0	7.2	0	0	7.2	0
7.21	0	0	7.21	0	0	7.21	0	0	7.21	0	0	7.21	0	0	7.21	0	0	7.21	0	0	7.21	0	0	7.21	0	0	7.21	0	0	7.21	0	0	7.21	0	0	7.21	0	0	7.21	0	0	7.21	0	0	7.21	0	0	7.21	0
7.22	0	0	7.22	0	0	7.22	0	0	7.22	0	0	7.22	0	0	7.22	0	0	7.22	0	0	7.22	0	0	7.22	0	0	7.22	0	0	7.22	0	0	7.22	0	0	7.22	0	0	7.22	0	0	7.22	0	0	7.22	0	0	7.22	0
7.23	0	0	7.23	0	0	7.23	0	0	7.23	0	0	7.23	0	0	7.23	0	0	7.23	0	0	7.23	0	0	7.23	0	0	7.23	0	0	7.23	0	0	7.23	0	0	7.23	0	0	7.23	0	0	7.23	0	0	7.23	0	0	7.23	0
7.24	0	0	7.24	0	0	7.24	0	0	7.24	0	0	7.24	0	0	7.24	0	0	7.24	0	0	7.24	0	0	7.24	0	0	7.24	0	0	7.24	0	0	7.24	0	0	7.24	0	0	7.24	0	0	7.24	0	0	7.24	0	0	7.24	0
7.25	0	0	7.25	0	0	7.25	0	0	7.25	0	0	7.25	0	0	7.25	0	0	7.25	0	0	7.25	0	0	7.25	0	0	7.25	0	0	7.25	0	0	7.25	0	0	7.25	0	0	7.25	0	0	7.25	0	0	7.25	0	0	7.25	0
7.26	0	0	7.26	0	0	7.26	0	0	7.26	0	0	7.26	0	0	7.26	0	0	7.26	0	0	7.26	0	0	7.26	0	0	7.26	0	0	7.26	0	0	7.26	0	0	7.26	0	0	7.26	0	0	7.26	0	0	7.26	0	0	7.26	0
7.27	0	0	7.27	0	0	7.27	0	0	7.27	0	0	7.27	0	0	7.27	0	0	7.27	0	0	7.27	0	0	7.27	0	0	7.27	0	0	7.27	0	0	7.27	0	0	7.27	0	0	7.27	0	0	7.27	0	0	7.27	0	0	7.27	0
7.28	0	0	7.28	0	0	7.28	0	0	7.28	0	0	7.28	0	0	7.28	0	0	7.28	0	0	7.28	0	0	7.28	0	0	7.28	0	0	7.28	0	0	7.28	0	0	7.28	0	0	7.28	0	0	7.28	0	0	7.28	0	0	7.28	0
7.29	0	0	7.29	0	0	7.29	0	0	7.29	0	0	7.29	0	0	7.29	0	0	7.29	0	0	7.29	0	0	7.29	0	0	7.29	0	0	7.29	0	0	7.29	0	0	7.29	0	0	7.29	0	0	7.29	0	0	7.29	0	0	7.29	0
7.3	0	0	7.3	0	0	7.3	0	0	7.3	0	0	7.3	0	0	7.3	0	0	7.3	0	0	7.3	0	0	7.3	0	0	7.3	0	0	7.3	0	0	7.3	0	0	7.3	0	0	7.3	0	0	7.3	0	0	7.3	0	0	7.3	0
7.31	0	0	7.31	0	0	7.31	0	0	7.31	0	0	7.31	0	0	7.31	0	0	7.31	0	0	7.31	0	0	7.31	0	0	7.31	0	0	7.31	0	0	7.31	0	0	7.31	0	0	7.31	0	0	7.31	0	0	7.31	0	0	7.31	0
7.32	0	0	7.32	0	0	7.32	0	0	7.32	0	0	7.32	0	0	7.32	0	0	7.32	0	0	7.32	0	0	7.32	0	0	7.32	0	0	7.32	0	0	7.32	0	0	7.32	0	0	7.32	0	0	7.32	0	0	7.32	0	0	7.32	0
7.33	0	0	7.33	0	0	7.33	0	0	7.33	0	0	7.33	0	0	7.33	0	0	7.33	0	0	7.33	0	0	7.33	0	0	7.33	0	0	7.33	0	0	7.33	0	0	7.33	0	0	7.33	0	0	7.33	0	0	7.33	0	0	7.33	0
7.34	0	0	7.34	0	0	7.34	0	0	7.34	0	0	7.34	0	0	7.34	0	0	7.34	0	0	7.34	0	0	7.34	0	0	7.34	0	0	7.34	0	0	7.34	0	0	7.34	0	0	7.34	0	0	7.34	0	0	7.34	0	0	7.34	0
7.35	0	0	7.35	0	0	7.35	0	0	7.35	0	0	7.35	0	0	7.35	0	0	7.35	0	0	7.35	0	0	7.35	0	0	7.35	0	0	7.35	0	0	7.35	0	0	7.35	0	0	7.35	0	0	7.35	0	0	7.35	0	0	7.35	0
7.36	0	0	7.36	0	0	7.36	0	0	7.36	0	0	7.36	0	0	7.36	0	0	7.36	0	0	7.36	0	0	7.36	0	0	7.36	0	0	7.36	0	0	7.36	0	0	7.36	0	0	7.36	0	0	7.36	0	0	7.36	0	0	7.36	0
7.37	0	0	7.37	0	0	7.37	0	0	7.37	0	0	7.37	0	0	7.37	0	0	7.37	0	0	7.37	0	0	7.37	0	0	7.37	0	0	7.37	0	0	7.37	0	0	7.37	0	0	7.37	0	0	7.37	0	0	7.37	0	0	7.37	0
7.38	0	0	7.38	0	0	7.38	0	0	7.38	0	0	7.38	0	0	7.38	0	0	7.38	0	0	7.38	0	0	7.38	0	0	7.38	0	0	7.38	0	0	7.38	0	0	7.38	0	0	7.38	0	0	7.38	0	0	7.38	0	0	7.38	0
7.39	0	0	7.39	0	0	7.39	0	0	7.39	0	0	7.39	0	0	7.39	0	0	7.39	0	0	7.39	0	0	7.39	0	0	7.39	0	0	7.39	0	0	7.39	0	0	7.39	0	0	7.39	0	0	7.39	0	0	7.39	0	0	7.39	0
7.4	0	0	7.4	0	0	7.4	0	0	7.4	0	0	7.4	0	0	7.4	0	0	7.4	0	0	7.4	0	0	7.4	0	0	7.4	0	0	7.4	0	0	7.4	0	0	7.4	0	0	7.4	0	0	7.4	0	0	7.4	0	0	7.4	0
7.41	0	0	7.41	0	0	7.41	0	0	7.41	0	0	7.41	0	0	7.41	0	0	7.41	0	0	7.41	0	0	7.41	0	0	7.41	0	0	7.41	0	0	7.41	0	0	7.41	0	0	7.41	0	0	7.41	0	0	7.41	0	0	7.41	0
7.42	0	0	7.42	0	0	7.42	0	0	7.42	0	0	7.42	0	0	7.42	0	0	7.42	0	0	7.42	0	0	7.42	0	0	7.42	0	0	7.42	0	0	7.42	0	0	7.42	0	0	7.42	0	0	7.42	0	0	7.42	0	0	7.42	0
7.43	0	0	7.43	0	0	7.43	0	0	7.43	0	0	7.43	0	0	7.43	0	0	7.43	0	0	7.43	0	0	7.43	0	0	7.43	0	0	7.43	0	0	7.43	0	0	7.43	0	0	7.43	0	0	7.43	0	0	7.43	0	0	7.43	0
7.44	0	0	7.44	0	0	7.44	0	0	7.44	0	0	7.44	0	0	7.44	0	0	7.44	0	0	7.44	0	0	7.44	0	0	7.44	0	0	7.44	0	0	7.44	0	0	7.44	0	0	7.44	0	0	7.44	0	0	7.44	0	0	7.44	0
7.45	0	0	7.45	0	0	7.45	0	0	7.45	0	0	7.45	0	0	7.45	0	0	7.45	0	0	7.45	0	0	7.45	0	0	7.45	0	0	7.45	0	0	7.45	0	0	7.45	0	0	7.45	0	0	7.45	0	0	7.45	0	0	7.45	0
7.46	0	0	7.46	0	0	7.46	0	0	7.46	0	0	7.46	0	0	7.46	0	0	7.46	0	0	7.46	0	0	7.46	0	0	7.46	0	0	7.46	0	0	7.46	0	0	7.46	0	0	7.46	0	0	7.46	0	0	7.46	0	0	7.46	0
7.47	0	0	7.47	0	0	7.47	0	0	7.47	0	0	7.47	0	0	7.47	0	0	7.47	0	0	7.47	0	0	7.47	0	0	7.47	0	0	7.47	0	0	7.47	0	0	7.47	0	0	7.47	0	0	7.47	0	0	7.47	0	0	7.47	0
7.48	0	0	7.48	0	0	7.48	0	0	7.48	0	0	7.48	0	0	7.48	0	0	7.48	0	0	7.48	0	0	7.48	0	0	7.48	0	0	7.48	0	0	7.48	0	0	7.48	0	0	7.48	0	0	7.48	0	0	7.48	0	0	7.48	0
7.49	0	0	7.49	0	0	7.49	0	0	7.49	0	0	7.49	0	0	7.49	0	0	7.49	0	0	7.49	0	0	7.49	0	0	7.49	0	0	7.49	0	0	7.49	0	0	7.49	0	0	7.49	0	0	7.49	0	0	7.49	0	0	7.49	0
7.5	0	0	7.5	0	0	7.5	0	0	7.5	0	0	7.5	0	0	7.5	0	0	7.5	0	0	7.5	0	0	7.5	0	0	7.5	0	0	7.5	0	0	7.5	0	0	7.5	0	0	7.5	0	0	7.5	0	0	7.5	0	0	7.5	0
7.51	0	0	7.51	0	0	7.51	0	0	7.51	0	0	7.51	0	0	7.51	0	0	7.51	0	0	7.51	0	0	7.51	0	0	7.51	0	0	7.51	0	0	7.51	0	0	7.51	0	0	7.51	0	0	7.51	0	0	7.51	0	0	7.51	0
7.52	0	0	7.52	0	0	7.52	0	0	7.52	0	0	7.52	0	0	7.52	0	0	7.52	0	0	7.52	0	0	7.52	0	0	7.52	0	0	7.52	0	0	7.52	0	0	7.52	0	0	7.52	0	0	7.52	0	0	7.52	0	0	7.52	0
7.53	0	0	7.53	0	0	7.53	0	0	7.53	0	0	7.53	0	0	7.53	0	0	7.53	0	0	7.53	0	0	7.53	0	0	7.53	0	0	7.53	0	0	7.53	0	0	7.53	0	0	7.53	0	0	7.53	0	0	7.53	0	0	7.53	0
7.54	0	0	7.54	0	0	7.54	0	0	7.54	0	0	7.54	0	0	7.54	0	0	7.54	0	0	7.54	0	0	7.54	0	0	7.54	0	0	7.54	0	0	7.54	0	0	7.54	0	0	7.54	0	0	7.54	0	0	7.54	0	0	7.54	0
7.55	0	0	7.55	0	0	7.55	0	0	7.55	0	0	7.55	0	0	7.55	0	0	7.55	0	0	7.55	0	0	7.55	0	0	7.55	0	0	7.55	0	0	7.55	0	0	7.55	0	0	7.55	0	0	7.55	0	0	7.55	0	0	7.55	0
7.56	0	0	7.56	0	0	7.56	0	0	7.56	0	0	7.56	0	0	7.56	0	0	7.56	0	0	7.56	0	0	7.56	0	0	7.56	0	0	7.56	0	0	7.56	0	0	7.56	0	0	7.56	0	0	7.56	0	0	7.56	0	0	7.56	0
7.57	0	0	7.57	0	0	7.57	0	0	7.57	0	0	7.57	0	0	7.57	0	0	7.57	0	0	7.57	0	0	7.57	0	0	7.57	0	0	7.57	0	0	7.57	0	0	7.57	0	0	7.57	0	0	7.57	0	0	7.57	0	0	7.57	0
7.58	0	0	7.58	0	0	7.58	0	0	7.58	0	0	7.58	0	0	7.58	0	0	7.58	0	0	7.58	0	0	7.58	0	0	7.58	0	0	7.58	0	0	7.58	0	0	7.58	0	0	7.58	0	0	7.58	0	0	7.58	0	0	7.58	0
7.59	0	0	7.59	0	0	7.59	0	0	7.59	0	0	7.59	0	0	7.59	0	0	7.59	0	0	7.59	0	0	7.59	0	0	7.59	0	0	7.59	0	0	7.59	0	0	7.59	0	0	7.59	0	0	7.59	0	0	7.59	0	0	7.59	0
7.6	0	0	7.6	0	0	7.6	0	0	7.6	0	0	7.6	0	0	7.6	0	0	7.6	0	0	7.6	0	0	7.6	0	0	7.6	0	0	7.6	0	0	7.6	0	0	7.6	0	0	7.6	0	0	7.6	0	0	7.6	0	0	7.6	0
7.61	0	0	7.61	0	0	7.61	0	0	7.61	0	0	7.61	0	0	7.61	0	0	7.61	0	0	7.61	0	0	7.61	0	0	7.61	0	0	7.61	0	0	7.61	0	0	7.61	0	0	7.61	0	0	7.61	0	0	7.61	0	0	7.61	0
7.62	0	0	7.62	0	0	7.62	0	0	7.62	0	0	7.62	0	0	7.62	0	0	7.62	0	0	7.62	0	0	7.62	0	0	7.62	0	0	7.62	0	0	7.62	0	0	7.62	0	0	7.62	0	0	7.62	0	0	7.62	0	0	7.62	0
7.63	0	0	7.63	0	0	7.63	0	0	7.63	0	0	7.63	0	0	7.63	0	0	7.63	0	0	7.63	0	0	7.63	0	0	7.63	0	0	7.63	0	0	7.63	0	0	7.63	0	0	7.63	0	0	7.63	0	0	7.63	0	0	7.63	0
7.64	0	0	7.64	0	0	7.64	0	0	7.64	0	0	7.64	0	0	7.64	0	0	7.64	0	0	7.64	0	0	7.64	0	0	7.64	0	0	7.64	0	0	7.64	0	0	7.64	0	0	7.64	0	0	7.64	0	0	7.64	0	0	7.64	0
7.65	0	0	7.65	0	0	7.65	0	0	7.65	0	0	7.65	0	0	7.65	0	0	7.65	0	0	7.65	0	0	7.65	0	0	7.65	0	0	7.65	0	0	7.65	0	0	7.65	0	0	7.65	0	0	7.65	0	0	7.65	0	0	7.65	0
7.66	0	0	7.66	0	0	7.66	0	0	7.66	0	0	7.66	0	0	7.66	0	0	7.66	0	0	7.66	0	0	7.66	0	0	7.66	0	0	7.66	0	0	7.66	0	0	7.66	0	0	7.66	0	0	7.66	0	0	7.66	0	0	7.66	0
7.67	0	0	7.67	0	0	7.67	0	0	7.67	0	0	7.67	0	0	7.67	0	0	7.67	0	0	7.67	0	0	7.67	0	0	7.67	0	0	7.67	0	0	7.67	0	0	7.67	0	0	7.67	0	0	7.67	0	0	7.67	0	0	7.67	0
7.68	0	0	7.68	0	0	7.68	0	0	7.68	0	0	7.68	0	0	7.68	0	0	7.68	0	0	7.68	0	0	7.68	0	0	7.68	0	0	7.68	0	0	7.68	0	0	7.68	0	0	7.68	0	0	7.68	0	0	7.68	0	0	7.68	0
7.69	0	0	7.69	0	0	7.69	0	0	7.69	0	0	7.69	0	0	7.69	0	0	7.69	0	0	7.69	0	0	7.69	0	0	7.69	0	0	7.69	0	0	7.69	0	0	7.69	0	0	7.69	0	0	7.69	0	0	7.69	0	0	7.69	0
7.7	0	0	7.7	0	0	7.7	0	0	7.7	0	0	7.7	0	0	7.7	0	0	7.7	0	0	7.7	0	0	7.7	0	0	7.7	0	0	7.7	0	0	7.7	0	0	7.7	0	0	7.7	0	0	7.7	0	0	7.7	0	0	7.7	0
7.71	0	0	7.71	0	0	7.71	0	0	7.71	0	0	7.71	0	0	7.71	0	0	7.71	0	0	7.71	0	0	7.71	0	0	7.71	0	0	7.71	0	0	7.71	0	0	7.71	0	0	7.71	0	0	7.71	0	0	7.71	0	0	7.71	0
7.72	0	0	7.72	0	0	7.72	0	0	7.72	0	0	7.72	0	0	7.72	0	0	7.72	0	0	7.72	0	0	7.72	0	0	7.72	0	0	7.72	0	0	7.72	0	0	7.72	0	0	7.72	0	0	7.72	0	0	7.72	0	0	7.72	0
7.73	0	0	7.73	0	0	7.73	0	0	7.73	0	0	7.73	0	0	7.73	0	0	7.73	0	0	7.73	0	0	7.73	0	0	7.73	0	0	7.73	0	0	7.73	0	0	7.73	0	0	7.73	0	0	7.73	0	0	7.73	0	0	7.73	0
7.74	0	0	7.74	0	0	7.74	0	0	7.74	0	0	7.74	0	0	7.74	0	0	7.74	0	0	7.74	0	0	7.74	0	0	7.74	0	0	7.74	0	0	7.74	0	0	7.74	0	0	7.74	0	0	7.74	0	0	7.74	0	0	7.74	0
7.75	0	0	7.75	0	0	7.75	0	0	7.75	0	0	7.75	0	0	7.75	0	0	7.75	0	0	7.75	0	0	7.75	0	0	7.75	0	0	7.75	0	0	7.75	0	0	7.75	0	0	7.75	0	0	7.75	0	0	7.75	0	0	7.75	0
7.76	0	0	7.76	0	0	7.76	0	0	7.76	0	0	7.76	0	0	7.76	0	0	7.76	0	0	7.76	0	0	7.76	0	0	7.76	0	0	7.76	0	0	7.76	0	0	7.76	0	0	7.76	0	0	7.76	0	0	7.76	0	0	7.76	0
7.77	0	0	7.77	0	0	7.77	0	0	7.77	0	0	7.77	0	0	7.77	0	0	7.77	0	0	7.77	0	0	7.77	0	0	7.77	0	0	7.77	0	0	7.77	0	0	7.77	0	0	7.77	0	0	7.77	0	0	7.77	0	0	7.77	0
7.78	0	0	7.78	0	0	7.78	0	0	7.78	0	0	7.78	0	0	7.78	0	0	7.78	0	0	7.78	0	0	7.78	0	0	7.78	0	0	7.78	0	0	7.78	0	0	7.78	0	0	7.78	0	0	7.78	0	0	7.78	0	0	7.78	0
7.79	0	0	7.79	0	0	7.79	0	0	7.79	0	0	7.79	0	0	7.79	0	0	7.79	0	0	7.79	0	0	7.79	0	0	7.79	0	0	7.79	0	0	7.79	0	0	7.79	0	0	7.79	0	0	7.79	0	0	7.79	0	0	7.79	0
7.8	0	0	7.8	0	0	7.8	0	0	7.8	0	0	7.8	0	0	7.8	0	0	7.8	0	0	7.8	0	0	7.8	0	0	7.8	0	0	7.8	0	0	7.8	0	0	7.8	0	0	7.8	0	0	7.8	0	0	7.8	0	0	7.8	0
7.81	0	0	7.81	0	0	7.81	0	0	7.81	0	0	7.81	0	0	7.81	0	0	7.81	0	0	7.81	0	0	7.81	0	0	7.81	0	0	7.81	0	0	7.81	0	0	7.81	0	0	7.81	0	0	7.81	0	0	7.81	0	0	7.81	0
7.82	0	0	7.82	0	0	7.82	0	0	7.82	0	0	7.82	0	0	7.82	0	0	7.82	0	0	7.82	0	0	7.82	0	0	7.82	0	0	7.82	0	0	7.82	0	0	7.82	0	0	7.82	0	0	7.82	0	0	7.82	0	0	7.82	0
7.83	0	0	7.83	0	0	7.83	0	0	7.83	0	0	7.83	0	0	7.83	0	0	7.83	0	0	7.83	0	0	7.83	0	0	7.83	0	0	7.83	0	0	7.83	0	0	7.83	0	0	7.83	0	0	7.83	0	0	7.83	0	0	7.83	0
7.84	0	0	7.84	0	0	7.84	0	0	7.84	0	0	7.84	0	0	7.84	0	0	7.84	0	0	7.84	0	0	7.84	0	0	7.84	0	0	7.84	0	0	7.84	0	0	7.84	0	0	7.84	0	0	7.84	0	0	7.84	0	0	7.84	0
7.85	0	0	7.85	0	0	7.85	0	0	7.85	0	0	7.85	0	0	7.85	0	0	7.85	0	0	7.85	0	0	7.85	0	0	7.85	0	0	7.85	0	0	7.85	0	0	7.85	0	0	7.85	0	0	7.85	0	0	7.85	0	0	7.85	0
7.86	0	0	7.86	0	0	7.86	0	0	7.86	0	0	7.86	0	0	7.86	0	0	7.86	0	0	7.86	0	0	7.86	0	0	7.86	0	0	7.86	0	0	7.86	0	0	7.86	0	0	7.86	0	0	7.86	0	0	7.86	0	0	7.86	0
7.87	0	0	7.87	0	0	7.87	0	0	7.87	0	0	7.87	0	0	7.87	0	0	7.87	0	0	7.87	0	0	7.87	0	0	7.87	0	0	7.87	0	0	7.87	0	0	7.87	0	0	7.87	0	0	7.87	0	0	7.87	0	0	7.87	0
7.88	0	0	7.88	0	0	7.88	0	0	7.88	0	0	7.88	0	0	7.88	0	0	7.88	0	0	7.88	0	0	7.88	0	0	7.88	0	0	7.88	0	0	7.88	0	0	7.88	0	0	7.88	0	0	7.88	0	0	7.88	0	0	7.88	0
7.89	0	0	7.89	0	0	7.89	0	0	7.89	0	0	7.89	0	0	7.89	0	0	7.89	0	0	7.89	0	0	7.89	0	0	7.89	0	0	7.89	0	0	7.89	0	0	7.89	0	0	7.89	0	0	7.89	0	0	7.89	0	0	7.89	0
7.9	0	0	7.9	0	0	7.9	0	0	7.9	0	0	7.9	0	0	7.9	0	0	7.9	0	0	7.9	0	0	7.9	0	0	7.9	0	0	7.9	0	0	7.9	0	0	7.9	0	0	7.9	0	0	7.9	0	0	7.9	0	0	7.9	0
7.91	0	0	7.91	0	0	7.91	0	0	7.91	0	0	7.91	0	0	7.91	0	0	7.91	0	0	7.91	0	0	7.91	0	0	7.91	0	0	7.91	0	0	7.91	0	0	7.91	0	0	7.91	0	0	7.91	0	0	7.91	0	0	7.91	0
7.92	0	0	7.92	0	0	7.92	0	0	7.92	0	0	7.92	0	0	7.92	0	0	7.92	0	0	7.92	0	0	7.92	0	0	7.92	0	0	7.92	0	0	7.92	0	0	7.92	0	0	7.92	0	0	7.92	0	0	7.92	0	0	7.92	0
7.93	0	0	7.93	0	0	7.93	0	0	7.93	0	0	7.93	0	0	7.93	0	0	7.93	0	0	7.93	0	0	7.93	0	0	7.93	0	0	7.93	0	0	7.93	0	0	7.93	0	0	7.93	0	0	7.93	0	0	7.93	0	0	7.93	0
7.94	0	0	7.94	0	0	7.94	0	0	7.94	0	0	7.94	0	0	7.94	0	0	7.94	0	0	7.94	0	0	7.94	0	0	7.94	0	0	7.94	0	0	7.94	0	0	7.94	0	0	7.94	0	0	7.94	0	0	7.94	0	0	7.94	0
7.95	0	0	7.95	0	0	7.95	0	0	7.95	0	0	7.95	0	0	7.95	0	0	7.95	0	0	7.95	0	0	7.95	0	0	7.95	0	0	7.95	0	0	7.95	0	0	7.95	0	0	7.95	0	0	7.95	0	0	7.95	0	0	7.95	0
7.96	0	0	7.96	0	0	7.96	0	0	7.96	0	0	7.96	0	0	7.96	0	0	7.96	0	0	7.96	0	0	7.96	0	0	7.96	0	0	7.96	0	0	7.96	0	0	7.96	0	0	7.96	0	0	7.96	0	0	7.96	0	0	7.96	0
7.97	0	0	7.97	0	0	7.97	0	0	7.97	0	0	7.97	0	0	7.97	0	0	7.97	0	0	7.97	0	0	7.97	0	0	7.97	0	0	7.97	0	0	7.97	0	0	7.97	0	0	7.97	0	0	7.97	0	0	7.97	0	0	7.97	0
7.98	0	0	7.98	0	0	7.98	0	0	7.98	0	0	7.98	0	0	7.98	0	0	7.98	0	0	7.98	0	0	7.98	0	0	7.98	0	0	7.98	0	0	7.98	0	0	7.98	0	0	7.98	0	0	7.98	0	0	7.98	0	0	7.98	0
7.99	0	0	7.99	0	0	7.99	0	0	7.99	0	0	7.99	0	0	7.99	0	0	7.99	0	0	7.99	0	0	7.99	0	0	7.99	0	0	7.99	0	0	7.99	0	0	7.99	0	0	7.99	0	0	7.99	0	0	7.99	0	0	7.99	0
8	0	0	8	0	0	8	0	0	8	0	0	8	0	0	8	0	0	8	0	0	8	0	0	8	0	0	8	0	0	8	0	0	8	0	0	8	0	0	8	0	0	8	0	0	8	0	0	8	0
8.01	0	0	8.01	0	0	8.01	0	0	8.01	0	0	8.01	0	0	8.01	0	0	8.01	0	0	8.01	0	0	8.01	0	0	8.01	0	0	8.01	0	0	8.01	0	0	8.01	0	0	8.01	0	0	8.01	0	0	8.01	0	0	8.01	0
8.02	0	0	8.02	0	0	8.02	0	0	8.02	0	0	8.02	0	0	8.02	0	0	8.02	0	0	8.02	0	0	8.02	0	0	8.02	0	0	8.02	0	0	8.02	0	0	8.02	0	0	8.02	0	0	8.02	0	0	8.02	0	0	8.02	0
8.03	0	0	8.03	0	0	8.03	0	0	8.03	0	0	8.03	0	0	8.03	0	0	8.03	0	0	8.03	0	0	8.03	0	0	8.03	0	0	8.03	0	0	8.03	0	0	8.03	0	0	8.03	0	0	8.03	0	0	8.03	0	0	8.03	0
8.04	0	0	8.04	0	0	8.04	0	0	8.04	0	0	8.04	0	0	8.04	0	0	8.04	0	0	8.04	0	0	8.04	0	0	8.04	0	0	8.04	0	0	8.04	0	0	8.04	0	0	8.04	0	0	8.04	0	0	8.04	0	0	8.04	0
8.05	0	0	8.05	0	0	8.05	0	0	8.05	0	0	8.05	0	0	8.05	0	0	8.05	0	0	8.05	0	0	8.05	0	0	8.05	0	0	8.05	0	0	8.05	0	0	8.05	0	0	8.05	0	0	8.05	0	0	8.05	0	0	8.05	0
8.06	0	0	8.06	0	0	8.06	0	0	8.06	0	0	8.06	0	0	8.06	0	0	8.06	0	0	8.06	0	0	8.06	0	0	8.06	0	0	8.06	0	0	8.06	0	0	8.06	0	0	8.06	0	0	8.06	0	0	8.06	0	0	8.06	0
8.07	0	0	8.07	0	0	8.07	0	0	8.07	0	0	8.07	0	0	8.07	0	0	8.07	0	0	8.07	0	0	8.07	0	0	8.07	0	0	8.07	0	0	8.07	0	0	8.07	0	0	8.07	0	0	8.07	0	0	8.07	0	0	8.07	0
8.08	0	0	8.08	0	0	8.08	0	0	8.08	0	0	8.08	0	0	8.08	0	0	8.08	0	0	8.08	0	0	8.08	0	0	8.08	0	0	8.08	0	0	8.08	0	0	8.08	0	0	8.08	0	0	8.08	0	0	8.08	0	0	8.08	0
8.09	0	0	8.09	0	0	8.09	0	0	8.09	0	0	8.09	0	0	8.09	0	0	8.09	0	0	8.09	0	0	8.09	0	0	8.09	0	0	8.09	0	0	8.09	0	0	8.09	0	0	8.09	0	0	8.09	0	0	8.09	0	0	8.09	0
8.1	0	0	8.1	0	0	8.1	0	0	8.1	0	0	8.1	0	0	8.1	0	0	8.1	0	0	8.1	0	0	8.1	0	0	8.1	0	0	8.1	0	0	8.1	0	0	8.1	0	0	8.1	0	0	8.1	0	0	8.1	0	0	8.1	0
8.11	0	0	8.11	0	0	8.11	0	0	8.11	0	0	8.11	0	0	8.11	0	0	8.11	0	0	8.11	0	0	8.11	0	0	8.11	0	0	8.11	0	0	8.11	0	0	8.11	0	0	8.11	0	0	8.11	0	0	8.11	0	0	8.11	0
8.12	0	0	8.12	0	0	8.12	0	0	8.12	0	0	8.12	0	0	8.12	0	0	8.12	0	0	8.12	0	0	8.12	0	0	8.12	0	0	8.12	0	0	8.12	0	0	8.12	0	0	8.12	0	0	8.12	0	0	8.12	0	0	8.12	0
8.13	0	0	8.13	0	0	8.13	0	0	8.13	0	0	8.13	0	0	8.13	0	0	8.13	0	0	8.13	0	0	8.13	0	0	8.13	0	0	8.13	0	0	8.13	0	0	8.13	0	0	8.13	0	0	8.13	0	0	8.13	0	0	8.13	0
8.14	0	0	8.14	0	0	8.14	0	0	8.14	0	0	8.14	0	0	8.14	0	0	8.14	0	0	8.14	0	0	8.14	0	0	8.14	0	0	8.14	0	0	8.14	0	0	8.14	0	0	8.14	0	0	8.14	0	0	8.14	0	0	8.14	0
8.15	0	0	8.15	0	0	8.15	0	0	8.15	0	0	8.15	0	0	8.15	0	0	8.15	0	0	8.15	0	0	8.15	0	0	8.15	0	0	8.15	0	0	8.15	0	0	8.15	0	0	8.15	0	0	8.15	0	0	8.15	0	0	8.15	0
8.16	0	0	8.16	0	0	8.16	0	0	8.16	0	0	8.16	0	0	8.16	0	0	8.16	0	0	8.16	0	0	8.16	0	0	8.16	0	0	8.16	0	0	8.16	0	0	8.16	0	0	8.16	0	0	8.16	0	0	8.16	0	0	8.16	0
8.17	0	0	8.17	0	0	8.17	0	0	8.17	0	0	8.17	0	0	8.17	0	0	8.17	0	0	8.17	0	0	8.17	0	0	8.17	0	0	8.17	0	0	8.17	0	0	8.17	0	0	8.17	0	0	8.17	0	0	8.17	0	0	8.17	0
8.18	0	0	8.18	0	0	8.18	0	0	8.18	0	0	8.18	0	0	8.18	0	0	8.18	0	0	8.18	0	0	8.18	0	0	8.18	0	0	8.18	0	0	8.18	0	0	8.18	0	0	8.18	0	0	8.18	0	0	8.18	0	0	8.18	0
8.19	0	0	8.19	0	0	8.19	0	0	8.19	0	0	8.19	0	0	8.19	0	0	8.19	0	0	8.19	0	0	8.19	0	0	8.19	0	0	8.19	0	0	8.19	0	0	8.19	0	0	8.19	0	0	8.19	0	0	8.19	0	0	8.19	0
8.2	0	0	8.2	0	0	8.2	0	0	8.2	0	0	8.2	0	0	8.2	0	0	8.2	0	0	8.2	0	0	8.2	0	0	8.2	0	0	8.2	0	0	8.2	0	0	8.2	0	0	8.2	0	0	8.2	0	0	8.2	0	0	8.2	0
8.21	0	0	8.21	0	0	8.21	0	0	8.21	0	0	8.21	0	0	8.21	0	0	8.21	0	0	8.21	0	0	8.21	0	0	8.21	0	0	8.21	0	0	8.21	0	0	8.21	0	0	8.21	0	0	8.21	0	0	8.21	0	0	8.21	0
8.22	0	0	8.22	0	0	8.22	0	0	8.22	0	0	8.22	0	0	8.22	0	0	8.22	0	0	8.22	0	0	8.22	0	0	8.22	0	0	8.22	0	0	8.22	0	0	8.22	0	0	8.22	0	0	8.22	0	0	8.22	0	0	8.22	0
8.23	0	0	8.23	0	0	8.23	0	0	8.23	0	0	8.23	0	0	8.23	0	0	8.23	0	0	8.23	0	0	8.23	0	0	8.23	0	0	8.23	0	0	8.23	0	0	8.23	0	0	8.23	0	0	8.23	0	0	8.23	0	0	8.23	0
8.24	0	0	8.24	0	0	8.24	0	0	8.24	0	0	8.24	0	0	8.24	0	0	8.24	0	0	8.24	0	0	8.24	0	0	8.24	0	0	8.24	0	0	8.24	0	0	8.24	0	0	8.24	0	0	8.24	0	0	8.24	0	0	8.24	0
8.25	0	0	8.25	0	0	8.25	0	0	8.25	0	0	8.25	0	0	8.25	0	0	8.25	0	0	8.25	0	0	8.25	0	0	8.25	0	0	8.25	0	0	8.25	0	0	8.25	0	0	8.25	0	0	8.25	0	0	8.25	0	0	8.25	0
8.26	0	0	8.26	0	0	8.26	0	0	8.26	0	0	8.26	0	0	8.26	0	0	8.26	0	0	8.26	0	0	8.26	0	0	8.26	0	0	8.26	0	0	8.26	0	0	8.26	0	0	8.26	0	0	8.26	0	0	8.26	0	0	8.26	0
8.27	0	0	8.27	0	0	8.27	0	0	8.27	0	0	8.27	0	0	8.27	0	0	8.27	0	0	8.27	0	0	8.27	0	0	8.27	0	0	8.27	0	0	8.27	0	0	8.27	0	0	8.27	0	0	8.27	0	0	8.27	0	0	8.27	0
8.28	0	0	8.28	0	0	8.28	0	0	8.28	0	0	8.28	0	0	8.28	0	0	8.28	0	0	8.28	0	0	8.28	0	0	8.28	0	0	8.28	0	0	8.28	0	0	8.28	0	0	8.28	0	0	8.28	0	0	8.28	0	0	8.28	0
8.29	0	0	8.29	0	0	8.29	0	0	8.29	0	0	8.29	0	0	8.29	0	0	8.29	0	0	8.29	0	0	8.29	0	0	8.29	0	0	8.29	0	0	8.29	0	0	8.29	0	0	8.29	0	0	8.29	0	0	8.29	0	0	8.29	0
8.3	0	0	8.3	0	0	8.3	0	0	8.3	0	0	8.3	0	0	8.3	0	0	8.3	0	0	8.3	0	0	8.3	0	0	8.3	0	0	8.3	0	0	8.3	0	0	8.3	0	0	8.3	0	0	8.3	0	0	8.3	0	0	8.3	0
8.31	0	0	8.31	0	0	8.31	0	0	8.31	0	0	8.31	0	0	8.31	0	0	8.31	0	0	8.31	0	0	8.31	0	0	8.31	0	0	8.31	0	0	8.31	0	0	8.31	0	0	8.31	0	0	8.31	0	0	8.31	0	0	8.31	0
8.32	0	0	8.32	0	0	8.32	0	0	8.32	0	0	8.32	0	0	8.32	0	0	8.32	0	0	8.32	0	0	8.32	0	0	8.32	0	0	8.32	0	0	8.32	0	0	8.32	0	0	8.32	0	0	8.32	0	0	8.32	0	0	8.32	0
8.33	0	0	8.33	0	0	8.33	0	0	8.33	0	0	8.33	0	0	8.33	0	0	8.33	0	0	8.33	0	0	8.33	0	0	8.33	0	0	8.33	0	0	8.33	0	0	8.33	0	0	8.33	0	0	8.33	0	0	8.33	0	0	8.33	0
8.34	0	0	8.34	0	0	8.34	0	0	8.34	0	0	8.34	0	0	8.34	0	0	8.34	0	0	8.34	0	0	8.34	0	0	8.34	0	0	8.34	0	0	8.34	0	0	8.34	0	0	8.34	0	0	8.34	0	0	8.34	0	0	8.34	0
8.35	0	0	8.35	0	0	8.35	0	0	8.35	0	0	8.35	0	0	8.35	0	0	8.35	0	0	8.35	0	0	8.35	0	0	8.35	0	0	8.35	0	0	8.35	0	0	8.35	0	0	8.35	0	0	8.35	0	0	8.35	0	0	8.35	0
8.36	0	0	8.36	0	0	8.36	0	0	8.36	0	0	8.36	0	0	8.36	0	0	8.36	0	0	8.36	0	0	8.36	0	0	8.36	0	0	8.36	0	0	8.36	0	0	8.36	0	0	8.36	0	0	8.36	0	0	8.36	0	0	8.36	0
8.37	0	0	8.37	0	0	8.37	0	0	8.37	0	0	8.37	0	0	8.37	0	0	8.37	0	0	8.37	0	0	8.37	0	0	8.37	0	0	8.37	0	0	8.37	0	0	8.37	0	0	8.37	0	0	8.37	0	0	8.37	0	0	8.37	0
8.38	0	0	8.38	0	0	8.38	0	0	8.38	0	0	8.38	0	0	8.38	0	0	8.38	0	0	8.38	0	0	8.38	0	0	8.38	0	0	8.38	0	0	8.38	0	0	8.38	0	0	8.38	0	0	8.38	0	0	8.38	0	0	8.38	0
8.39	0	0	8.39	0	0	8.39	0	0	8.39	0	0	8.39	0	0	8.39	0	0	8.39	0	0	8.39	0	0	8.39	0	0	8.39	0	0	8.39	0	0	8.39	0	0	8.39	0	0	8.39	0	0	8.39	0	0	8.39	0	0	8.39	0
8.4	0	0	8.4	0	0	8.4	0	0	8.4	0	0	8.4	0	0	8.4	0	0	8.4	0	0	8.4	0	0	8.4	0	0	8.4	0	0	8.4	0	0	8.4	0	0	8.4	0	0	8.4	0	0	8.4	0	0	8.4	0	0	8.4	0
8.41	0	0	8.41	0	0	8.41	0	0	8.41	0	0	8.41	0	0	8.41	0	0	8.41	0	0	8.41	0	0	8.41	0	0	8.41	0	0	8.41	0	0	8.41	0	0	8.41	0	0	8.41	0	0	8.41	0	0	8.41	0	0	8.41	0
8.42	0	0	8.42	0	0	8.42	0	0	8.42	0	0	8.42	0	0	8.42	0	0	8.42	0	0	8.42	0	0	8.42	0	0	8.42	0	0	8.42	0	0	8.42	0	0	8.42	0	0	8.42	0	0	8.42	0	0	8.42	0	0	8.42	0
8.43	0	0	8.43	0	0	8.43	0	0	8.43	0	0	8.43	0	0	8.43	0	0	8.43	0	0	8.43	0	0	8.43	0	0	8.43	0	0	8.43	0	0	8.43	0	0	8.43	0	0	8.43	0	0	8.43	0	0	8.43	0	0	8.43	0
8.44	0	0	8.44	0	0	8.44	0	0	8.44	0	0	8.44	0	0	8.44	0	0	8.44	0	0	8.44	0	0	8.44	0	0	8.44	0	0	8.44	0	0	8.44	0	0	8.44	0	0	8.44	0	0	8.44	0	0	8.44	0	0	8.44	0
8.45	0	0	8.45	0	0	8.45	0	0	8.45	0	0	8.45	0	0	8.45	0	0	8.45	0	0	8.45	0	0	8.45	0	0	8.45	0	0	8.45	0	0	8.45	0	0	8.45	0	0	8.45	0	0	8.45	0	0	8.45	0	0	8.45	0
8.46	0	0	8.46	0	0	8.46	0	0	8.46	0	0	8.46	0	0	8.46	0	0	8.46	0	0	8.46	0	0	8.46	0	0	8.46	0	0	8.46	0	0	8.46	0	0	8.46	0	0	8.46	0	0	8.46	0	0	8.46	0	0	8.46	0
8.47	0	0	8.47	0	0	8.47	0	0	8.47	0	0	8.47	0	0	8.47	0	0	8.47	0	0	8.47	0	0	8.47	0	0	8.47	0	0	8.47	0	0	8.47	0	0	8.47	0	0	8.47	0	0	8.47	0	0	8.47	0	0	8.47	0
8.48	0	0	8.48	0	0	8.48	0	0	8.48	0	0	8.48	0	0	8.48	0	0	8.48	0	0	8.48	0	0	8.48	0	0	8.48	0	0	8.48	0	0	8.48	0	0	8.48	0	0	8.48	0	0	8.48	0	0	8.48	0	0	8.48	0
8.49	0	0	8.49	0	0	8.49	0	0	8.49	0	0	8.49	0	0	8.49	0	0	8.49	0	0	8.49	0	0	8.49	0	0	8.49	0	0	8.49	0	0	8.49	0	0	8.49	0	0	8.49	0	0	8.49	0	0	8.49	0	0	8.49	0
8.5	0	0	8.5	0	0	8.5	0	0	8.5	0	0	8.5	0	0	8.5	0	0	8.5	0	0	8.5	0	0	8.5	0	0	8.5	0	0	8.5	0	0	8.5	0	0	8.5	0	0	8.5	0	0	8.5	0	0	8.5	0	0	8.5	0
8.51	0	0	8.51	0	0	8.51	0	0	8.51	0	0	8.51	0	0	8.51	0	0	8.51	0	0	8.51	0	0	8.51	0	0	8.51	0	0	8.51	0	0	8.51	0	0	8.51	0	0	8.51	0	0	8.51	0	0	8.51	0	0	8.51	0
8.52	0	0	8.52	0	0	8.52	0	0	8.52	0	0	8.52	0	0	8.52	0	0	8.52	0	0	8.52	0	0	8.52	0	0	8.52	0	0	8.52	0	0	8.52	0	0	8.52	0	0	8.52	0	0	8.52	0	0	8.52	0	0	8.52	0
8.53	0	0	8.53	0	0	8.53	0	0	8.53	0	0	8.53	0	0	8.53	0	0	8.53	0	0	8.53	0	0	8.53	0	0	8.53	0	0	8.53	0	0	8.53	0	0	8.53	0	0	8.53	0	0	8.53	0	0	8.53	0	0	8.53	0
8.54	0	0	8.54	0	0	8.54	0	0	8.54	0	0	8.54	0	0	8.54	0	0	8.54	0	0	8.54	0	0	8.54	0	0	8.54	0	0	8.54	0	0	8.54	0	0	8.54	0	0	8.54	0	0	8.54	0	0	8.54	0	0	8.54	0
8.55	0	0	8.55	0	0	8.55	0	0	8.55	0	0	8.55	0	0	8.55	0	0	8.55	0	0	8.55	0	0	8.55	0	0	8.55	0	0	8.55	0	0	8.55	0	0	8.55	0	0	8.55	0	0	8.55	0	0	8.55	0	0	8.55	0
8.56	0	0	8.56	0	0	8.56	0	0	8.56	0	0	8.56	0	0	8.56	0	0	8.56	0	0	8.56	0	0	8.56	0	0	8.56	0	0	8.56	0	0	8.56	0	0	8.56	0	0	8.56	0	0	8.56	0	0	8.56	0	0	8.56	0
8.57	0	0	8.57	0	0	8.57	0	0	8.57	0	0	8.57	0	0	8.57	0	0	8.57	0	0	8.57	0	0	8.57	0	0	8.57	0	0	8.57	0	0	8.57	0	0	8.57	0	0	8.57	0	0	8.57	0	0	8.57	0	0	8.57	0
8.58	0	0	8.58	0	0	8.58	0	0	8.58	0	0	8.58	0	0	8.58	0	0	8.58	0	0	8.58	0	0	8.58	0	0	8.58	0	0	8.58	0	0	8.58	0	0	8.58	0	0	8.58	0	0	8.58	0	0	8.58	0	0	8.58	0
8.59	0	0	8.59	0	0	8.59	0	0	8.59	0	0	8.59	0	0	8.59	0	0	8.59	0	0	8.59	0	0	8.59	0	0	8.59	0	0	8.59	0	0	8.59	0	0	8.59	0	0	8.59	0	0	8.59	0	0	8.59	0	0	8.59	0
8.6	0	0	8.6	0	0	8.6	0	0	8.6	0	0	8.6	0	0	8.6	0	0	8.6	0	0	8.6	0	0	8.6	0	0	8.6	0	0	8.6	0	0	8.6	0	0	8.6	0	0	8.6	0	0	8.6	0	0	8.6	0	0	8.6	0
8.61	0	0	8.61	0	0	8.61	0	0	8.61	0	0	8.61	0	0	8.61	0	0	8.61	0	0	8.61	0	0	8.61	0	0	8.61	0	0	8.61	0	0	8.61	0	0	8.61	0	0	8.61	0	0	8.61	0	0	8.61	0	0	8.61	0
8.62	0	0	8.62	0	0	8.62	0	0	8.62	0	0	8.62	0	0	8.62	0	0	8.62	0	0	8.62	0	0	8.62	0	0	8.62	0	0	8.62	0	0	8.62	0	0	8.62	0	0	8.62	0	0	8.62	0	0	8.62	0	0	8.62	0
8.63	0	0	8.63	0	0	8.63	0	0	8.63	0	0	8.63	0	0	8.63	0	0	8.63	0	0	8.63	0	0	8.63	0	0	8.63	0	0	8.63	0	0	8.63	0	0	8.63	0	0	8.63	0	0	8.63	0	0	8.63	0	0	8.63	0
8.64	0	0	8.64	0	0	8.64	0	0	8.64	0	0	8.64	0	0	8.64	0	0	8.64	0	0	8.64	0	0	8.64	0	0	8.64	0	0	8.64	0	0	8.64	0	0	8.64	0	0	8.64	0	0	8.64	0	0	8.64	0	0	8.64	0
8.65	0	0	8.65	0	0	8.65	0	0	8.65	0	0	8.65	0	0	8.65	0	0	8.65	0	0	8.65	0	0	8.65	0	0	8.65	0	0	8.65	0	0	8.65	0	0	8.65	0	0	8.65	0	0	8.65	0	0	8.65	0	0	8.65	0
8.66	0	0	8.66	0	0	8.66	0	0	8.66	0	0	8.66	0	0	8.66	0	0	8.66	0	0	8.66	0	0	8.66	0	0	8.66	0	0	8.66	0	0	8.66	0	0	8.66	0	0	8.66	0	0	8.66	0	0	8.66	0	0	8.66	0
8.67	0	0	8.67	0	0	8.67	0	0	8.67	0	0	8.67	0	0	8.67	0	0	8.67	0	0	8.67	0	0	8.67	0	0	8.67	0	0	8.67	0	0	8.67	0	0	8.67	0	0	8.67	0	0	8.67	0	0	8.67	0	0	8.67	0
8.68	0	0	8.68	0	0	8.68	0	0	8.68	0	0	8.68	0	0	8.68	0	0	8.68	0	0	8.68	0	0	8.68	0	0	8.68	0	0	8.68	0	0	8.68	0	0	8.68	0	0	8.68	0	0	8.68	0	0	8.68	0	0	8.68	0
8.69	0	0	8.69	0	0	8.69	0	0	8.69	0	0	8.69	0	0	8.69	0	0	8.69	0	0	8.69	0	0	8.69	0	0	8.69	0	0	8.69	0	0	8.69	0	0	8.69	0	0	8.69	0	0	8.69	0	0	8.69	0	0	8.69	0
8.7	0	0	8.7	0	0	8.7	0	0	8.7	0	0	8.7	0	0	8.7	0	0	8.7	0	0	8.7	0	0	8.7	0	0	8.7	0	0	8.7	0	0	8.7	0	0	8.7	0	0	8.7	0	0	8.7	0	0	8.7	0	0	8.7	0
8.71	0	0	8.71	0	0	8.71	0	0	8.71	0	0	8.71	0	0	8.71	0	0	8.71	0	0	8.71	0	0	8.71	0	0	8.71	0	0	8.71	0	0	8.71	0	0	8.71	0	0	8.71	0	0	8.71	0	0	8.71	0	0	8.71	0
8.72	0	0	8.72	0	0	8.72	0	0	8.72	0	0	8.72	0	0	8.72	0	0	8.72	0	0	8.72	0	0	8.72	0	0	8.72	0	0	8.72	0	0	8.72	0	0	8.72	0	0	8.72	0	0	8.72	0	0	8.72	0	0	8.72	0
8.73	0	0	8.73	0	0	8.73	0	0	8.73	0	0	8.73	0	0	8.73	0	0	8.73	0	0	8.73	0	0	8.73	0	0	8.73	0	0	8.73	0	0	8.73	0	0	8.73	0	0	8.73	0	0	8.73	0	0	8.73	0	0	8.73	0
8.74	0	0	8.74	0	0	8.74	0	0	8.74	0	0	8.74	0	0	8.74	0	0	8.74	0	0	8.74	0	0	8.74	0	0	8.74	0	0	8.74	0	0	8.74	0	0	8.74	0	0	8.74	0	0	8.74	0	0	8.74	0	0	8.74	0
8.75	0	0	8.75	0	0	8.75	0	0	8.75	0	0	8.75	0	0	8.75	0	0	8.75	0	0	8.75	0	0	8.75	0	0	8.75	0	0	8.75	0	0	8.75	0	0	8.75	0	0	8.75	0	0	8.75	0	0	8.75	0	0	8.75	0
8.76	0	0	8.76	0	0	8.76	0	0	8.76	0	0	8.76	0	0	8.76	0	0	8.76	0	0	8.76	0	0	8.76	0	0	8.76	0	0	8.76	0	0	8.76	0	0	8.76	0	0	8.76	0	0	8.76	0	0	8.76	0	0	8.76	0
8.77	0	0	8.77	0	0	8.77	0	0	8.77	0	0	8.77	0	0	8.77	0	0	8.77	0	0	8.77	0	0	8.77	0	0	8.77	0	0	8.77	0	0	8.77	0	0	8.77	0	0	8.77	0	0	8.77	0	0	8.77	0	0	8.77	0
8.78	0	0	8.78	0	0	8.78	0	0	8.78	0	0	8.78	0	0	8.78	0	0	8.78	0	0	8.78	0	0	8.78	0	0	8.78	0	0	8.78	0	0	8.78	0	0	8.78	0	0	8.78	0	0	8.78	0	0	8.78	0	0	8.78	0
8.79	0	0	8.79	0	0	8.79	0	0	8.79	0	0	8.79	0	0	8.79	0	0	8.79	0	0	8.79	0	0	8.79	0	0	8.79	0	0	8.79	0	0	8.79	0	0	8.79	0	0	8.79	0	0	8.79	0	0	8.79	0	0	8.79	0
8.8	0	0	8.8	0	0	8.8	0	0	8.8	0	0	8.8	0	0	8.8	0	0	8.8	0	0	8.8	0	0	8.8	0	0	8.8	0	0	8.8	0	0	8.8	0	0	8.8	0	0	8.8	0	0	8.8	0	0	8.8	0	0	8.8	0
8.81	0	0	8.81	0	0	8.81	0	0	8.81	0	0	8.81	0	0	8.81	0	0	8.81	0	0	8.81	0	0	8.81	0	0	8.81	0	0	8.81	0	0	8.81	0	0	8.81	0	0	8.81	0	0	8.81	0	0	8.81	0	0	8.81	0
8.82	0	0	8.82	0	0	8.82	0	0	8.82	0	0	8.82	0	0	8.82	0	0	8.82	0	0	8.82	0	0	8.82	0	0	8.82	0	0	8.82	0	0	8.82	0	0	8.82	0	0	8.82	0	0	8.82	0	0	8.82	0	0	8.82	0
8.83	0	0	8.83	0	0	8.83	0	0	8.83	0	0	8.83	0	0	8.83	0	0	8.83	0	0	8.83	0	0	8.83	0	0	8.83	0	0	8.83	0	0	8.83	0	0	8.83	0	0	8.83	0	0	8.83	0	0	8.83	0	0	8.83	0
8.84	0	0	8.84	0	0	8.84	0	0	8.84	0	0	8.84	0	0	8.84	0	0	8.84	0	0	8.84	0	0	8.84	0	0	8.84	0	0	8.84	0	0	8.84	0	0	8.84	0	0	8.84	0	0	8.84	0	0	8.84	0	0	8.84	0
8.85	0	0	8.85	0	0	8.85	0	0	8.85	0	0	8.85	0	0	8.85	0	0	8.85	0	0	8.85	0	0	8.85	0	0	8.85	0	0	8.85	0	0	8.85	0	0	8.85	0	0	8.85	0	0	8.85	0	0	8.85	0	0	8.85	0
8.86	0	0	8.86	0	0	8.86	0	0	8.86	0	0	8.86	0	0	8.86	0	0	8.86	0	0	8.86	0	0	8.86	0	0	8.86	0	0	8.86	0	0	8.86	0	0	8.86	0	0	8.86	0	0	8.86	0	0	8.86	0	0	8.86	0
8.87	0	0	8.87	0	0	8.87	0	0	8.87	0	0	8.87	0	0	8.87	0	0	8.87	0	0	8.87	0	0	8.87	0	0	8.87	0	0	8.87	0	0	8.87	0	0	8.87	0	0	8.87	0	0	8.87	0	0	8.87	0	0	8.87	0
8.88	0	0	8.88	0	0	8.88	0	0	8.88	0	0	8.88	0	0	8.88	0	0	8.88	0	0	8.88	0	0	8.88	0	0	8.88	0	0	8.88	0	0	8.88	0	0	8.88	0	0	8.88	0	0	8.88	0	0	8.88	0	0	8.88	0
8.89	0	0	8.89	0	0	8.89	0	0	8.89	0	0	8.89	0	0	8.89	0	0	8.89	0	0	8.89	0	0	8.89	0	0	8.89	0	0	8.89	0	0	8.89	0	0	8.89	0	0	8.89	0	0	8.89	0	0	8.89	0	0	8.89	0
8.9	0	0	8.9	0	0	8.9	0	0	8.9	0	0	8.9	0	0	8.9	0	0	8.9	0	0	8.9	0	0	8.9	0	0	8.9	0	0	8.9	0	0	8.9	0	0	8.9	0	0	8.9	0	0	8.9	0	0	8.9	0	0	8.9	0
8.91	0	0	8.91	0	0	8.91	0	0	8.91	0	0	8.91	0	0	8.91	0	0	8.91	0	0	8.91	0	0	8.91	0	0	8.91	0	0	8.91	0	0	8.91	0	0	8.91	0	0	8.91	0	0	8.91	0	0	8.91	0	0	8.91	0
8.92	0	0	8.92	0	0	8.92	0	0	8.92	0	0	8.92	0	0	8.92	0	0	8.92	0	0	8.92	0	0	8.92	0	0	8.92	0	0	8.92	0	0	8.92	0	0	8.92	0	0	8.92	0	0	8.92	0	0	8.92	0	0	8.92	0
8.93	0	0	8.93	0	0	8.93	0	0	8.93	0	0	8.93	0	0	8.93	0	0	8.93	0	0	8.93	0	0	8.93	0	0	8.93	0	0	8.93	0	0	8.93	0	0	8.93	0	0	8.93	0	0	8.93	0	0	8.93	0	0	8.93	0
8.94	0	0	8.94	0	0	8.94	0	0	8.94	0	0	8.94	0	0	8.94	0	0	8.94	0	0	8.94	0	0	8.94	0	0	8.94	0	0	8.94	0	0	8.94	0	0	8.94	0	0	8.94	0	0	8.94	0	0	8.94	0	0	8.94	0
8.95	0	0	8.95	0	0	8.95	0	0	8.95	0	0	8.95	0	0	8.95	0	0	8.95	0	0	8.95	0	0	8.95	0	0	8.95	0	0	8.95	0	0	8.95	0	0	8.95	0	0	8.95	0	0	8.95	0	0	8.95	0	0	8.95	0
8.96	0	0	8.96	0	0	8.96	0	0	8.96	0	0	8.96	0	0	8.96	0	0	8.96	0	0	8.96	0	0	8.96	0	0	8.96	0	0	8.96	0	0	8.96	0	0	8.96	0	0	8.96	0	0	8.96	0	0	8.96	0	0	8.96	0
8.97	0	0	8.97	0	0	8.97	0	0	8.97	0	0	8.97	0	0	8.97	0	0	8.97	0	0	8.97	0	0	8.97	0	0	8.97	0	0	8.97	0	0	8.97	0	0	8.97	0	0	8.97	0	0	8.97	0	0	8.97	0	0	8.97	0
8.98	0	0	8.98	0	0	8.98	0	0	8.98	0	0	8.98	0	0	8.98	0	0	8.98	0	0	8.98	0	0	8.98	0	0	8.98	0	0	8.98	0	0	8.98	0	0	8.98	0	0	8.98	0	0	8.98	0	0	8.98	0	0	8.98	0
8.99	0	0	8.99	0	0	8.99	0	0	8.99	0	0	8.99	0	0	8.99	0	0	8.99	0	0	8.99	0	0	8.99	0	0	8.99	0	0	8.99	0	0	8.99	0	0	8.99	0	0	8.99	0	0	8.99	0	0	8.99	0	0	8.99	0
9	0	0	9	0	0	9	0	0	9	0	0	9	0	0	9	0	0	9	0	0	9	0	0	9	0	0	9	0	0	9	0	0	9	0	0	9	0	0	9	0	0	9	0	0	9	0	0	9	0
9.01	0	0	9.01	0	0	9.01	0	0	9.01	0	0	9.01	0	0	9.01	0	0	9.01	0	0	9.01	0	0	9.01	0	0	9.01	0	0	9.01	0	0	9.01	0	0	9.01	0	0	9.01	0	0	9.01	0	0	9.01	0	0	9.01	0
9.02	0	0	9.02	0	0	9.02	0	0	9.02	0	0	9.02	0	0	9.02	0	0	9.02	0	0	9.02	0	0	9.02	0	0	9.02	0	0	9.02	0	0	9.02	0	0	9.02	0	0	9.02	0	0	9.02	0	0	9.02	0	0	9.02	0
9.03	0	0	9.03	0	0	9.03	0	0	9.03	0	0	9.03	0	0	9.03	0	0	9.03	0	0	9.03	0	0	9.03	0	0	9.03	0	0	9.03	0	0	9.03	0	0	9.03	0	0	9.03	0	0	9.03	0	0	9.03	0	0	9.03	0
9.04	0	0	9.04	0	0	9.04	0	0	9.04	0	0	9.04	0	0	9.04	0	0	9.04	0	0	9.04	0	0	9.04	0	0	9.04	0	0	9.04	0	0	9.04	0	0	9.04	0	0	9.04	0	0	9.04	0	0	9.04	0	0	9.04	0
9.05	0	0	9.05	0	0	9.05	0	0	9.05	0	0	9.05	0	0	9.05	0	0	9.05	0	0	9.05	0	0	9.05	0	0	9.05	0	0	9.05	0	0	9.05	0	0	9.05	0	0	9.05	0	0	9.05	0	0	9.05	0	0	9.05	0
9.06	0	0	9.06	0	0	9.06	0	0	9.06	0	0	9.06	0	0	9.06	0	0	9.06	0	0	9.06	0	0	9.06	0	0	9.06	0	0	9.06	0	0	9.06	0	0	9.06	0	0	9.06	0	0	9.06	0	0	9.06	0	0	9.06	0
9.07	0	0	9.07	0	0	9.07	0	0	9.07	0	0	9.07	0	0	9.07	0	0	9.07	0	0	9.07	0	0	9.07	0	0	9.07	0	0	9.07	0	0	9.07	0	0	9.07	0	0	9.07	0	0	9.07	0	0	9.07	0	0	9.07	0
9.08	0	0	9.08	0	0	9.08	0	0	9.08	0	0	9.08	0	0	9.08	0	0	9.08	0	0	9.08	0	0	9.08	0	0	9.08	0	0	9.08	0	0	9.08	0	0	9.08	0	0	9.08	0	0	9.08	0	0	9.08	0	0	9.08	0
9.09	0	0	9.09	0	0	9.09	0	0	9.09	0	0	9.09	0	0	9.09	0	0	9.09	0	0	9.09	0	0	9.09	0	0	9.09	0	0	9.09	0	0	9.09	0	0	9.09	0	0	9.09	0	0	9.09	0	0	9.09	0	0	9.09	0
9.1	0	0	9.1	0	0	9.1	0	0	9.1	0	0	9.1	0	0	9.1	0	0	9.1	0	0	9.1	0	0	9.1	0	0	9.1	0	0	9.1	0	0	9.1	0	0	9.1	0	0	9.1	0	0	9.1	0	0	9.1	0	0	9.1	0
9.11	0	0	9.11	0	0	9.11	0	0	9.11	0	0	9.11	0	0	9.11	0	0	9.11	0	0	9.11	0	0	9.11	0	0	9.11	0	0	9.11	0	0	9.11	0	0	9.11	0	0	9.11	0	0	9.11	0	0	9.11	0	0	9.11	0
9.12	0	0	9.12	0	0	9.12	0	0	9.12	0	0	9.12	0	0	9.12	0	0	9.12	0	0	9.12	0	0	9.12	0	0	9.12	0	0	9.12	0	0	9.12	0	0	9.12	0	0	9.12	0	0	9.12	0	0	9.12	0	0	9.12	0
9.13	0	0	9.13	0	0	9.13	0	0	9.13	0	0	9.13	0	0	9.13	0	0	9.13	0	0	9.13	0	0	9.13	0	0	9.13	0	0	9.13	0	0	9.13	0	0	9.13	0	0	9.13	0	0	9.13	0	0	9.13	0	0	9.13	0
9.14	0	0	9.14	0	0	9.14	0	0	9.14	0	0	9.14	0	0	9.14	0	0	9.14	0	0	9.14	0	0	9.14	0	0	9.14	0	0	9.14	0	0	9.14	0	0	9.14	0	0	9.14	0	0	9.14	0	0	9.14	0	0	9.14	0
9.15	0	0	9.15	0	0	9.15	0	0	9.15	0	0	9.15	0	0	9.15	0	0	9.15	0	0	9.15	0	0	9.15	0	0	9.15	0	0	9.15	0	0	9.15	0	0	9.15	0	0	9.15	0	0	9.15	0	0	9.15	0	0	9.15	0
9.16	0	0	9.16	0	0	9.16	0	0	9.16	0	0	9.16	0	0	9.16	0	0	9.16	0	0	9.16	0	0	9.16	0	0	9.16	0	0	9.16	0	0	9.16	0	0	9.16	0	0	9.16	0	0	9.16	0	0	9.16	0	0	9.16	0
9.17	0	0	9.17	0	0	9.17	0	0	9.17	0	0	9.17	0	0	9.17	0	0	9.17	0	0	9.17	0	0	9.17	0	0	9.17	0	0	9.17	0	0	9.17	0	0	9.17	0	0	9.17	0	0	9.17	0	0	9.17	0	0	9.17	0
9.18	0	0	9.18	0	0	9.18	0	0	9.18	0	0	9.18	0	0	9.18	0	0	9.18	0	0	9.18	0	0	9.18	0	0	9.18	0	0	9.18	0	0	9.18	0	0	9.18	0	0	9.18	0	0	9.18	0	0	9.18	0	0	9.18	0
9.19	0	0	9.19	0	0	9.19	0	0	9.19	0	0	9.19	0	0	9.19	0	0	9.19	0	0	9.19	0	0	9.19	0	0	9.19	0	0	9.19	0	0	9.19	0	0	9.19	0	0	9.19	0	0	9.19	0	0	9.19	0	0	9.19	0
9.2	0	0	9.2	0	0	9.2	0	0	9.2	0	0	9.2	0	0	9.2	0	0	9.2	0	0	9.2	0	0	9.2	0	0	9.2	0	0	9.2	0	0	9.2	0	0	9.2	0	0	9.2	0	0	9.2	0	0	9.2	0	0	9.2	0
9.21	0	0	9.21	0	0	9.21	0	0	9.21	0	0	9.21	0	0	9.21	0	0	9.21	0	0	9.21	0	0	9.21	0	0	9.21	0	0	9.21	0	0	9.21	0	0	9.21	0	0	9.21	0	0	9.21	0	0	9.21	0	0	9.21	0
9.22	0	0	9.22	0	0	9.22	0	0	9.22	0	0	9.22	0	0	9.22	0	0	9.22	0	0	9.22	0	0	9.22	0	0	9.22	0	0	9.22	0	0	9.22	0	0	9.22	0	0	9.22	0	0	9.22	0	0	9.22	0	0	9.22	0
9.23	0	0	9.23	0	0	9.23	0	0	9.23	0	0	9.23	0	0	9.23	0	0	9.23	0	0	9.23	0	0	9.23	0	0	9.23	0	0	9.23	0	0	9.23	0	0	9.23	0	0	9.23	0	0	9.23	0	0	9.23	0	0	9.23	0
9.24	0	0	9.24	0	0	9.24	0	0	9.24	0	0	9.24	0	0	9.24	0	0	9.24	0	0	9.24	0	0	9.24	0	0	9.24	0	0	9.24	0	0	9.24	0	0	9.24	0	0	9.24	0	0	9.24	0	0	9.24	0	0	9.24	0
9.25	0	0	9.25	0	0	9.25	0	0	9.25	0	0	9.25	0	0	9.25	0	0	9.25	0	0	9.25	0	0	9.25	0	0	9.25	0	0	9.25	0	0	9.25	0	0	9.25	0	0	9.25	0	0	9.25	0	0	9.25	0	0	9.25	0
9.26	0	0	9.26	0	0	9.26	0	0	9.26	0	0	9.26	0	0	9.26	0	0	9.26	0	0	9.26	0	0	9.26	0	0	9.26	0	0	9.26	0	0	9.26	0	0	9.26	0	0	9.26	0	0	9.26	0	0	9.26	0	0	9.26	0
9.27	0	0	9.27	0	0	9.27	0	0	9.27	0	0	9.27	0	0	9.27	0	0	9.27	0	0	9.27	0	0	9.27	0	0	9.27	0	0	9.27	0	0	9.27	0	0	9.27	0	0	9.27	0	0	9.27	0	0	9.27	0	0	9.27	0
9.28	0	0	9.28	0	0	9.28	0	0	9.28	0	0	9.28	0	0	9.28	0	0	9.28	0	0	9.28	0	0	9.28	0	0	9.28	0	0	9.28	0	0	9.28	0	0	9.28	0	0	9.28	0	0	9.28	0	0	9.28	0	0	9.28	0
9.29	0	0	9.29	0	0	9.29	0	0	9.29	0	0	9.29	0	0	9.29	0	0	9.29	0	0	9.29	0	0	9.29	0	0	9.29	0	0	9.29	0	0	9.29	0	0	9.29	0	0	9.29	0	0	9.29	0	0	9.29	0	0	9.29	0
9.3	0	0	9.3	0	0	9.3	0	0	9.3	0	0	9.3	0	0	9.3	0	0	9.3	0	0	9.3	0	0	9.3	0	0	9.3	0	0	9.3	0	0	9.3	0	0	9.3	0	0	9.3	0	0	9.3	0	0	9.3	0	0	9.3	0
9.31	0	0	9.31	0	0	9.31	0	0	9.31	0	0	9.31	0	0	9.31	0	0	9.31	0	0	9.31	0	0	9.31	0	0	9.31	0	0	9.31	0	0	9.31	0	0	9.31	0	0	9.31	0	0	9.31	0	0	9.31	0	0	9.31	0
9.32	0	0	9.32	0	0	9.32	0	0	9.32	0	0	9.32	0	0	9.32	0	0	9.32	0	0	9.32	0	0	9.32	0	0	9.32	0	0	9.32	0	0	9.32	0	0	9.32	0	0	9.32	0	0	9.32	0	0	9.32	0	0	9.32	0
9.33	0	0	9.33	0	0	9.33	0	0	9.33	0	0	9.33	0	0	9.33	0	0	9.33	0	0	9.33	0	0	9.33	0	0	9.33	0	0	9.33	0	0	9.33	0	0	9.33	0	0	9.33	0	0	9.33	0	0	9.33	0	0	9.33	0
9.34	0	0	9.34	0	0	9.34	0	0	9.34	0	0	9.34	0	0	9.34	0	0	9.34	0	0	9.34	0	0	9.34	0	0	9.34	0	0	9.34	0	0	9.34	0	0	9.34	0	0	9.34	0	0	9.34	0	0	9.34	0	0	9.34	0
9.35	0	0	9.35	0	0	9.35	0	0	9.35	0	0	9.35	0	0	9.35	0	0	9.35	0	0	9.35	0	0	9.35	0	0	9.35	0	0	9.35	0	0	9.35	0	0	9.35	0	0	9.35	0	0	9.35	0	0	9.35	0	0	9.35	0
9.36	0	0	9.36	0	0	9.36	0	0	9.36	0	0	9.36	0	0	9.36	0	0	9.36	0	0	9.36	0	0	9.36	0	0	9.36	0	0	9.36	0	0	9.36	0	0	9.36	0	0	9.36	0	0	9.36	0	0	9.36	0	0	9.36	0
9.37	0	0	9.37	0	0	9.37	0	0	9.37	0	0	9.37	0	0	9.37	0	0	9.37	0	0	9.37	0	0	9.37	0	0	9.37	0	0	9.37	0	0	9.37	0	0	9.37	0	0	9.37	0	0	9.37	0	0	9.37	0	0	9.37	0
9.38	0	0	9.38	0	0	9.38	0	0	9.38	0	0	9.38	0	0	9.38	0	0	9.38	0	0	9.38	0	0	9.38	0	0	9.38	0	0	9.38	0	0	9.38	0	0	9.38	0	0	9.38	0	0	9.38	0	0	9.38	0	0	9.38	0
9.39	0	0	9.39	0	0	9.39	0	0	9.39	0	0	9.39	0	0	9.39	0	0	9.39	0	0	9.39	0	0	9.39	0	0	9.39	0	0	9.39	0	0	9.39	0	0	9.39	0	0	9.39	0	0	9.39	0	0	9.39	0	0	9.39	0
9.4	0	0	9.4	0	0	9.4	0	0	9.4	0	0	9.4	0	0	9.4	0	0	9.4	0	0	9.4	0	0	9.4	0	0	9.4	0	0	9.4	0	0	9.4	0	0	9.4	0	0	9.4	0	0	9.4	0	0	9.4	0	0	9.4	0
9.41	0	0	9.41	0	0	9.41	0	0	9.41	0	0	9.41	0	0	9.41	0	0	9.41	0	0	9.41	0	0	9.41	0	0	9.41	0	0	9.41	0	0	9.41	0	0	9.41	0	0	9.41	0	0	9.41	0	0	9.41	0	0	9.41	0
9.42	0	0	9.42	0	0	9.42	0	0	9.42	0	0	9.42	0	0	9.42	0	0	9.42	0	0	9.42	0	0	9.42	0	0	9.42	0	0	9.42	0	0	9.42	0	0	9.42	0	0	9.42	0	0	9.42	0	0	9.42	0	0	9.42	0
9.43	0	0	9.43	0	0	9.43	0	0	9.43	0	0	9.43	0	0	9.43	0	0	9.43	0	0	9.43	0	0	9.43	0	0	9.43	0	0	9.43	0	0	9.43	0	0	9.43	0	0	9.43	0	0	9.43	0	0	9.43	0	0	9.43	0
9.44	0	0	9.44	0	0	9.44	0	0	9.44	0	0	9.44	0	0	9.44	0	0	9.44	0	0	9.44	0	0	9.44	0	0	9.44	0	0	9.44	0	0	9.44	0	0	9.44	0	0	9.44	0	0	9.44	0	0	9.44	0	0	9.44	0
9.45	0	0	9.45	0	0	9.45	0	0	9.45	0	0	9.45	0	0	9.45	0	0	9.45	0	0	9.45	0	0	9.45	0	0	9.45	0	0	9.45	0	0	9.45	0	0	9.45	0	0	9.45	0	0	9.45	0	0	9.45	0	0	9.45	0
9.46	0	0	9.46	0	0	9.46	0	0	9.46	0	0	9.46	0	0	9.46	0	0	9.46	0	0	9.46	0	0	9.46	0	0	9.46	0	0	9.46	0	0	9.46	0	0	9.46	0	0	9.46	0	0	9.46	0	0	9.46	0	0	9.46	0
9.47	0	0	9.47	0	0	9.47	0	0	9.47	0	0	9.47	0	0	9.47	0	0	9.47	0	0	9.47	0	0	9.47	0	0	9.47	0	0	9.47	0	0	9.47	0	0	9.47	0	0	9.47	0	0	9.47	0	0	9.47	0	0	9.47	0
9.48	0	0	9.48	0	0	9.48	0	0	9.48	0	0	9.48	0	0	9.48	0	0	9.48	0	0	9.48	0	0	9.48	0	0	9.48	0	0	9.48	0	0	9.48	0	0	9.48	0	0	9.48	0	0	9.48	0	0	9.48	0	0	9.48	0
9.49	0	0	9.49	0	0	9.49	0	0	9.49	0	0	9.49	0	0	9.49	0	0	9.49	0	0	9.49	0	0	9.49	0	0	9.49	0	0	9.49	0	0	9.49	0	0	9.49	0	0	9.49	0	0	9.49	0	0	9.49	0	0	9.49	0
9.5	0	0	9.5	0	0	9.5	0	0	9.5	0	0	9.5	0	0	9.5	0	0	9.5	0	0	9.5	0	0	9.5	0	0	9.5	0	0	9.5	0	0	9.5	0	0	9.5	0	0	9.5	0	0	9.5	0	0	9.5	0	0	9.5	0
9.51	0	0	9.51	0	0	9.51	0	0	9.51	0	0	9.51	0	0	9.51	0	0	9.51	0	0	9.51	0	0	9.51	0	0	9.51	0	0	9.51	0	0	9.51	0	0	9.51	0	0	9.51	0	0	9.51	0	0	9.51	0	0	9.51	0
9.52	0	0	9.52	0	0	9.52	0	0	9.52	0	0	9.52	0	0	9.52	0	0	9.52	0	0	9.52	0	0	9.52	0	0	9.52	0	0	9.52	0	0	9.52	0	0	9.52	0	0	9.52	0	0	9.52	0	0	9.52	0	0	9.52	0
9.53	0	0	9.53	0	0	9.53	0	0	9.53	0	0	9.53	0	0	9.53	0	0	9.53	0	0	9.53	0	0	9.53	0	0	9.53	0	0	9.53	0	0	9.53	0	0	9.53	0	0	9.53	0	0	9.53	0	0	9.53	0	0	9.53	0
9.54	0	0	9.54	0	0	9.54	0	0	9.54	0	0	9.54	0	0	9.54	0	0	9.54	0	0	9.54	0	0	9.54	0	0	9.54	0	0	9.54	0	0	9.54	0	0	9.54	0	0	9.54	0	0	9.54	0	0	9.54	0	0	9.54	0
9.55	0	0	9.55	0	0	9.55	0	0	9.55	0	0	9.55	0	0	9.55	0	0	9.55	0	0	9.55	0	0	9.55	0	0	9.55	0	0	9.55	0	0	9.55	0	0	9.55	0	0	9.55	0	0	9.55	0	0	9.55	0	0	9.55	0
9.56	0	0	9.56	0	0	9.56	0	0	9.56	0	0	9.56	0	0	9.56	0	0	9.56	0	0	9.56	0	0	9.56	0	0	9.56	0	0	9.56	0	0	9.56	0	0	9.56	0	0	9.56	0	0	9.56	0	0	9.56	0	0	9.56	0
9.57	0	0	9.57	0	0	9.57	0	0	9.57	0	0	9.57	0	0	9.57	0	0	9.57	0	0	9.57	0	0	9.57	0	0	9.57	0	0	9.57	0	0	9.57	0	0	9.57	0	0	9.57	0	0	9.57	0	0	9.57	0	0	9.57	0
9.58	0	0	9.58	0	0	9.58	0	0	9.58	0	0	9.58	0	0	9.58	0	0	9.58	0	0	9.58	0	0	9.58	0	0	9.58	0	0	9.58	0	0	9.58	0	0	9.58	0	0	9.58	0	0	9.58	0	0	9.58	0	0	9.58	0
9.59	0	0	9.59	0	0	9.59	0	0	9.59	0	0	9.59	0	0	9.59	0	0	9.59	0	0	9.59	0	0	9.59	0	0	9.59	0	0	9.59	0	0	9.59	0	0	9.59	0	0	9.59	0	0	9.59	0	0	9.59	0	0	9.59	0
9.6	0	0	9.6	0	0	9.6	0	0	9.6	0	0	9.6	0	0	9.6	0	0	9.6	0	0	9.6	0	0	9.6	0	0	9.6	0	0	9.6	0	0	9.6	0	0	9.6	0	0	9.6	0	0	9.6	0	0	9.6	0	0	9.6	0
9.61	0	0	9.61	0	0	9.61	0	0	9.61	0	0	9.61	0	0	9.61	0	0	9.61	0	0	9.61	0	0	9.61	0	0	9.61	0	0	9.61	0	0	9.61	0	0	9.61	0	0	9.61	0	0	9.61	0	0	9.61	0	0	9.61	0
9.62	0	0	9.62	0	0	9.62	0	0	9.62	0	0	9.62	0	0	9.62	0	0	9.62	0	0	9.62	0	0	9.62	0	0	9.62	0	0	9.62	0	0	9.62	0	0	9.62	0	0	9.62	0	0	9.62	0	0	9.62	0	0	9.62	0
9.63	0	0	9.63	0	0	9.63	0	0	9.63	0	0	9.63	0	0	9.63	0	0	9.63	0	0	9.63	0	0	9.63	0	0	9.63	0	0	9.63	0	0	9.63	0	0	9.63	0	0	9.63	0	0	9.63	0	0	9.63	0	0	9.63	0
9.64	0	0	9.64	0	0	9.64	0	0	9.64	0	0	9.64	0	0	9.64	0	0	9.64	0	0	9.64	0	0	9.64	0	0	9.64	0	0	9.64	0	0	9.64	0	0	9.64	0	0	9.64	0	0	9.64	0	0	9.64	0	0	9.64	0
9.65	0	0	9.65	0	0	9.65	0	0	9.65	0	0	9.65	0	0	9.65	0	0	9.65	0	0	9.65	0	0	9.65	0	0	9.65	0	0	9.65	0	0	9.65	0	0	9.65	0	0	9.65	0	0	9.65	0	0	9.65	0	0	9.65	0
9.66	0	0	9.66	0	0	9.66	0	0	9.66	0	0	9.66	0	0	9.66	0	0	9.66	0	0	9.66	0	0	9.66	0	0	9.66	0	0	9.66	0	0	9.66	0	0	9.66	0	0	9.66	0	0	9.66	0	0	9.66	0	0	9.66	0
9.67	0	0	9.67	0	0	9.67	0	0	9.67	0	0	9.67	0	0	9.67	0	0	9.67	0	0	9.67	0	0	9.67	0	0	9.67	0	0	9.67	0	0	9.67	0	0	9.67	0	0	9.67	0	0	9.67	0	0	9.67	0	0	9.67	0
9.68	0	0	9.68	0	0	9.68	0	0	9.68	0	0	9.68	0	0	9.68	0	0	9.68	0	0	9.68	0	0	9.68	0	0	9.68	0	0	9.68	0	0	9.68	0	0	9.68	0	0	9.68	0	0	9.68	0	0	9.68	0	0	9.68	0
9.69	0	0	9.69	0	0	9.69	0	0	9.69	0	0	9.69	0	0	9.69	0	0	9.69	0	0	9.69	0	0	9.69	0	0	9.69	0	0	9.69	0	0	9.69	0	0	9.69	0	0	9.69	0	0	9.69	0	0	9.69	0	0	9.69	0
9.7	0	0	9.7	0	0	9.7	0	0	9.7	0	0	9.7	0	0	9.7	0	0	9.7	0	0	9.7	0	0	9.7	0	0	9.7	0	0	9.7	0	0	9.7	0	0	9.7	0	0	9.7	0	0	9.7	0	0	9.7	0	0	9.7	0
9.71	0	0	9.71	0	0	9.71	0	0	9.71	0	0	9.71	0	0	9.71	0	0	9.71	0	0	9.71	0	0	9.71	0	0	9.71	0	0	9.71	0	0	9.71	0	0	9.71	0	0	9.71	0	0	9.71	0	0	9.71	0	0	9.71	0
9.72	0	0	9.72	0	0	9.72	0	0	9.72	0	0	9.72	0	0	9.72	0	0	9.72	0	0	9.72	0	0	9.72	0	0	9.72	0	0	9.72	0	0	9.72	0	0	9.72	0	0	9.72	0	0	9.72	0	0	9.72	0	0	9.72	0
9.73	0	0	9.73	0	0	9.73	0	0	9.73	0	0	9.73	0	0	9.73	0	0	9.73	0	0	9.73	0	0	9.73	0	0	9.73	0	0	9.73	0	0	9.73	0	0	9.73	0	0	9.73	0	0	9.73	0	0	9.73	0	0	9.73	0
9.74	0	0	9.74	0	0	9.74	0	0	9.74	0	0	9.74	0	0	9.74	0	0	9.74	0	0	9.74	0	0	9.74	0	0	9.74	0	0	9.74	0	0	9.74	0	0	9.74	0	0	9.74	0	0	9.74	0	0	9.74	0	0	9.74	0
9.75	0	0	9.75	0	0	9.75	0	0	9.75	0	0	9.75	0	0	9.75	0	0	9.75	0	0	9.75	0	0	9.75	0	0	9.75	0	0	9.75	0	0	9.75	0	0	9.75	0	0	9.75	0	0	9.75	0	0	9.75	0	0	9.75	0
9.76	0	0	9.76	0	0	9.76	0	0	9.76	0	0	9.76	0	0	9.76	0	0	9.76	0	0	9.76	0	0	9.76	0	0	9.76	0	0	9.76	0	0	9.76	0	0	9.76	0	0	9.76	0	0	9.76	0	0	9.76	0	0	9.76	0
9.77	0	0	9.77	0	0	9.77	0	0	9.77	0	0	9.77	0	0	9.77	0	0	9.77	0	0	9.77	0	0	9.77	0	0	9.77	0	0	9.77	0	0	9.77	0	0	9.77	0	0	9.77	0	0	9.77	0	0	9.77	0	0	9.77	0
9.78	0	0	9.78	0	0	9.78	0	0	9.78	0	0	9.78	0	0	9.78	0	0	9.78	0	0	9.78	0	0	9.78	0	0	9.78	0	0	9.78	0	0	9.78	0	0	9.78	0	0	9.78	0	0	9.78	0	0	9.78	0	0	9.78	0
9.79	0	0	9.79	0	0	9.79	0	0	9.79	0	0	9.79	0	0	9.79	0	0	9.79	0	0	9.79	0	0	9.79	0	0	9.79	0	0	9.79	0	0	9.79	0	0	9.79	0	0	9.79	0	0	9.79	0	0	9.79	0	0	9.79	0
9.8	0	0	9.8	0	0	9.8	0	0	9.8	0	0	9.8	0	0	9.8	0	0	9.8	0	0	9.8	0	0	9.8	0	0	9.8	0	0	9.8	0	0	9.8	0	0	9.8	0	0	9.8	0	0	9.8	0	0	9.8	0	0	9.8	0
9.81	0	0	9.81	0	0	9.81	0	0	9.81	0	0	9.81	0	0	9.81	0	0	9.81	0	0	9.81	0	0	9.81	0	0	9.81	0	0	9.81	0	0	9.81	0	0	9.81	0	0	9.81	0	0	9.81	0	0	9.81	0	0	9.81	0
9.82	0	0	9.82	0	0	9.82	0	0	9.82	0	0	9.82	0	0	9.82	0	0	9.82	0	0	9.82	0	0	9.82	0	0	9.82	0	0	9.82	0	0	9.82	0	0	9.82	0	0	9.82	0	0	9.82	0	0	9.82	0	0	9.82	0
9.83	0	0	9.83	0	0	9.83	0	0	9.83	0	0	9.83	0	0	9.83	0	0	9.83	0	0	9.83	0	0	9.83	0	0	9.83	0	0	9.83	0	0	9.83	0	0	9.83	0	0	9.83	0	0	9.83	0	0	9.83	0	0	9.83	0
9.84	0	0	9.84	0	0	9.84	0	0	9.84	0	0	9.84	0	0	9.84	0	0	9.84	0	0	9.84	0	0	9.84	0	0	9.84	0	0	9.84	0	0	9.84	0	0	9.84	0	0	9.84	0	0	9.84	0	0	9.84	0	0	9.84	0
9.85	0	0	9.85	0	0	9.85	0	0	9.85	0	0	9.85	0	0	9.85	0	0	9.85	0	0	9.85	0	0	9.85	0	0	9.85	0	0	9.85	0	0	9.85	0	0	9.85	0	0	9.85	0	0	9.85	0	0	9.85	0	0	9.85	0
9.86	0	0	9.86	0	0	9.86	0	0	9.86	0	0	9.86	0	0	9.86	0	0	9.86	0	0	9.86	0	0	9.86	0	0	9.86	0	0	9.86	0	0	9.86	0	0	9.86	0	0	9.86	0	0	9.86	0	0	9.86	0	0	9.86	0
9.87	0	0	9.87	0	0	9.87	0	0	9.87	0	0	9.87	0	0	9.87	0	0	9.87	0	0	9.87	0	0	9.87	0	0	9.87	0	0	9.87	0	0	9.87	0	0	9.87	0	0	9.87	0	0	9.87	0	0	9.87	0	0	9.87	0
9.88	0	0	9.88	0	0	9.88	0	0	9.88	0	0	9.88	0	0	9.88	0	0	9.88	0	0	9.88	0	0	9.88	0	0	9.88	0	0	9.88	0	0	9.88	0	0	9.88	0	0	9.88	0	0	9.88	0	0	9.88	0	0	9.88	0
9.89	0	0	9.89	0	0	9.89	0	0	9.89	0	0	9.89	0	0	9.89	0	0	9.89	0	0	9.89	0	0	9.89	0	0	9.89	0	0	9.89	0	0	9.89	0	0	9.89	0	0	9.89	0	0	9.89	0	0	9.89	0	0	9.89	0
9.9	0	0	9.9	0	0	9.9	0	0	9.9	0	0	9.9	0	0	9.9	0	0	9.9	0	0	9.9	0	0	9.9	0	0	9.9	0	0	9.9	0	0	9.9	0	0	9.9	0	0	9.9	0	0	9.9	0	0	9.9	0	0	9.9	0
9.91	0	0	9.91	0	0	9.91	0	0	9.91	0	0	9.91	0	0	9.91	0	0	9.91	0	0	9.91	0	0	9.91	0	0	9.91	0	0	9.91	0	0	9.91	0	0	9.91	0	0	9.91	0	0	9.91	0	0	9.91	0	0	9.91	0
9.92	0	0	9.92	0	0	9.92	0	0	9.92	0	0	9.92	0	0	9.92	0	0	9.92	0	0	9.92	0	0	9.92	0	0	9.92	0	0	9.92	0	0	9.92	0	0	9.92	0	0	9.92	0	0	9.92	0	0	9.92	0	0	9.92	0
9.93	0	0	9.93	0	0	9.93	0	0	9.93	0	0	9.93	0	0	9.93	0	0	9.93	0	0	9.93	0	0	9.93	0	0	9.93	0	0	9.93	0	0	9.93	0	0	9.93	0	0	9.93	0	0	9.93	0	0	9.93	0	0	9.93	0
9.94	0	0	9.94	0	0	9.94	0	0	9.94	0	0	9.94	0	0	9.94	0	0	9.94	0	0	9.94	0	0	9.94	0	0	9.94	0	0	9.94	0	0	9.94	0	0	9.94	0	0	9.94	0	0	9.94	0	0	9.94	0	0	9.94	0
9.95	0	0	9.95	0	0	9.95	0	0	9.95	0	0	9.95	0	0	9.95	0	0	9.95	0	0	9.95	0	0	9.95	0	0	9.95	0	0	9.95	0	0	9.95	0	0	9.95	0	0	9.95	0	0	9.95	0	0	9.95	0	0	9.95	0
9.96	0	0	9.96	0	0	9.96	0	0	9.96	0	0	9.96	0	0	9.96	0	0	9.96	0	0	9.96	0	0	9.96	0	0	9.96	0	0	9.96	0	0	9.96	0	0	9.96	0	0	9.96	0	0	9.96	0	0	9.96	0	0	9.96	0
9.97	0	0	9.97	0	0	9.97	0	0	9.97	0	0	9.97	0	0	9.97	0	0	9.97	0	0	9.97	0	0	9.97	0	0	9.97	0	0	9.97	0	0	9.97	0	0	9.97	0	0	9.97	0	0	9.97	0	0	9.97	0	0	9.97	0
9.98	0	0	9.98	0	0	9.98	0	0	9.98	0	0	9.98	0	0	9.98	0	0	9.98	0	0	9.98	0	0	9.98	0	0	9.98	0	0	9.98	0	0	9.98	0	0	9.98	0	0	9.98	0	0	9.98	0	0	9.98	0	0	9.98	0
9.99	0	0	9.99	0	0	9.99	0	0	9.99	0	0	9.99	0	0	9.99	0	0	9.99	0	0	9.99	0	0	9.99	0	0	9.99	0	0	9.99	0	0	9.99	0	0	9.99	0	0	9.99	0	0	9.99	0	0	9.99	0	0	9.99	0
10	0	0	10	0	0	10	0	0	10	0	0	10	0	0	10	0	0	10	0	0	10	0	0	10	0	0	10	0	0	10	0	0	10	0	0	10	0	0	10	0	0	10	0	0	10	0	0	10	0
10.01	0	0	10.01	0	0	10.01	0	0	10.01	0	0	10.01	0	0	10.01	0	0	10.01	0	0	10.01	0	0	10.01	0	0	10.01	0	0	10.01	0	0	10.01	0	0	10.01	0	0	10.01	0	0	10.01	0	0	10.01	0	0	10.01	0
10.02	0	0	10.02	0	0	10.02	0	0	10.02	0	0	10.02	0	0	10.02	0	0	10.02	0	0	10.02	0	0	10.02	0	0	10.02	0	0	10.02	0	0	10.02	0	0	10.02	0	0	10.02	0	0	10.02	0	0	10.02	0	0	10.02	0
10.03	0	0	10.03	0	0	10.03	0	0	10.03	0	0	10.03	0	0	10.03	0	0	10.03	0	0	10.03	0	0	10.03	0	0	10.03	0	0	10.03	0	0	10.03	0	0	10.03	0	0	10.03	0	0	10.03	0	0	10.03	0	0	10.03	0
10.04	0	0	10.04	0	0	10.04	0	0	10.04	0	0	10.04	0	0	10.04	0	0	10.04	0	0	10.04	0	0	10.04	0	0	10.04	0	0	10.04	0	0	10.04	0	0	10.04	0	0	10.04	0	0	10.04	0	0	10.04	0	0	10.04	0
10.05	0	0	10.05	0	0	10.05	0	0	10.05	0	0	10.05	0	0	10.05	0	0	10.05	0	0	10.05	0	0	10.05	0	0	10.05	0	0	10.05	0	0	10.05	0	0	10.05	0	0	10.05	0	0	10.05	0	0	10.05	0	0	10.05	0
10.06	0	0	10.06	0	0	10.06	0	0	10.06	0	0	10.06	0	0	10.06	0	0	10.06	0	0	10.06	0	0	10.06	0	0	10.06	0	0	10.06	0	0	10.06	0	0	10.06	0	0	10.06	0	0	10.06	0	0	10.06	0	0	10.06	0
10.07	0	0	10.07	0	0	10.07	0	0	10.07	0	0	10.07	0	0	10.07	0	0	10.07	0	0	10.07	0	0	10.07	0	0	10.07	0	0	10.07	0	0	10.07	0	0	10.07	0	0	10.07	0	0	10.07	0	0	10.07	0	0	10.07	0
10.08	0	0	10.08	0	0	10.08	0	0	10.08	0	0	10.08	0	0	10.08	0	0	10.08	0	0	10.08	0	0	10.08	0	0	10.08	0	0	10.08	0	0	10.08	0	0	10.08	0	0	10.08	0	0	10.08	0	0	10.08	0	0	10.08	0
10.09	0	0	10.09	0	0	10.09	0	0	10.09	0	0	10.09	0	0	10.09	0	0	10.09	0	0	10.09	0	0	10.09	0	0	10.09	0	0	10.09	0	0	10.09	0	0	10.09	0	0	10.09	0	0	10.09	0	0	10.09	0	0	10.09	0
10.1	0	0	10.1	0	0	10.1	0	0	10.1	0	0	10.1	0	0	10.1	0	0	10.1	0	0	10.1	0	0	10.1	0	0	10.1	0	0	10.1	0	0	10.1	0	0	10.1	0	0	10.1	0	0	10.1	0	0	10.1	0	0	10.1	0
10.11	0	0	10.11	0	0	10.11	0	0	10.11	0	0	10.11	0	0	10.11	0	0	10.11	0	0	10.11	0	0	10.11	0	0	10.11	0	0	10.11	0	0	10.11	0	0	10.11	0	0	10.11	0	0	10.11	0	0	10.11	0	0	10.11	0
10.12	0	0	10.12	0	0	10.12	0	0	10.12	0	0	10.12	0	0	10.12	0	0	10.12	0	0	10.12	0	0	10.12	0	0	10.12	0	0	10.12	0	0	10.12	0	0	10.12	0	0	10.12	0	0	10.12	0	0	10.12	0	0	10.12	0
10.13	0	0	10.13	0	0	10.13	0	0	10.13	0	0	10.13	0	0	10.13	0	0	10.13	0	0	10.13	0	0	10.13	0	0	10.13	0	0	10.13	0	0	10.13	0	0	10.13	0	0	10.13	0	0	10.13	0	0	10.13	0	0	10.13	0
10.14	0	0	10.14	0	0	10.14	0	0	10.14	0	0	10.14	0	0	10.14	0	0	10.14	0	0	10.14	0	0	10.14	0	0	10.14	0	0	10.14	0	0	10.14	0	0	10.14	0	0	10.14	0	0	10.14	0	0	10.14	0	0	10.14	0
10.15	0	0	10.15	0	0	10.15	0	0	10.15	0	0	10.15	0	0	10.15	0	0	10.15	0	0	10.15	0	0	10.15	0	0	10.15	0	0	10.15	0	0	10.15	0	0	10.15	0	0	10.15	0	0	10.15	0	0	10.15	0	0	10.15	0
10.16	0	0	10.16	0	0	10.16	0	0	10.16	0	0	10.16	0	0	10.16	0	0	10.16	0	0	10.16	0	0	10.16	0	0	10.16	0	0	10.16	0	0	10.16	0	0	10.16	0	0	10.16	0	0	10.16	0	0	10.16	0	0	10.16	0
10.17	0	0	10.17	0	0	10.17	0	0	10.17	0	0	10.17	0	0	10.17	0	0	10.17	0	0	10.17	0	0	10.17	0	0	10.17	0	0	10.17	0	0	10.17	0	0	10.17	0	0	10.17	0	0	10.17	0	0	10.17	0	0	10.17	0
10.18	0	0	10.18	0	0	10.18	0	0	10.18	0	0	10.18	0	0	10.18	0	0	10.18	0	0	10.18	0	0	10.18	0	0	10.18	0	0	10.18	0	0	10.18	0	0	10.18	0	0	10.18	0	0	10.18	0	0	10.18	0	0	10.18	0
10.19	0	0	10.19	0	0	10.19	0	0	10.19	0	0	10.19	0	0	10.19	0	0	10.19	0	0	10.19	0	0	10.19	0	0	10.19	0	0	10.19	0	0	10.19	0	0	10.19	0	0	10.19	0	0	10.19	0	0	10.19	0	0	10.19	0
10.2	0	0	10.2	0	0	10.2	0	0	10.2	0	0	10.2	0	0	10.2	0	0	10.2	0	0	10.2	0	0	10.2	0	0	10.2	0	0	10.2	0	0	10.2	0	0	10.2	0	0	10.2	0	0	10.2	0	0	10.2	0	0	10.2	0
10.21	0	0	10.21	0	0	10.21	0	0	10.21	0	0	10.21	0	0	10.21	0	0	10.21	0	0	10.21	0	0	10.21	0	0	10.21	0	0	10.21	0	0	10.21	0	0	10.21	0	0	10.21	0	0	10.21	0	0	10.21	0	0	10.21	0
10.22	0	0	10.22	0	0	10.22	0	0	10.22	0	0	10.22	0	0	10.22	0	0	10.22	0	0	10.22	0	0	10.22	0	0	10.22	0	0	10.22	0	0	10.22	0	0	10.22	0	0	10.22	0	0	10.22	0	0	10.22	0	0	10.22	0
10.23	0	0	10.23	0	0	10.23	0	0	10.23	0	0	10.23	0	0	10.23	0	0	10.23	0	0	10.23	0	0	10.23	0	0	10.23	0	0	10.23	0	0	10.23	0	0	10.23	0	0	10.23	0	0	10.23	0	0	10.23	0	0	10.23	0
10.24	0	0	10.24	0	0	10.24	0	0	10.24	0	0	10.24	0	0	10.24	0	0	10.24	0	0	10.24	0	0	10.24	0	0	10.24	0	0	10.24	0	0	10.24	0	0	10.24	0	0	10.24	0	0	10.24	0	0	10.24	0	0	10.24	0
10.25	0	0	10.25	0	0	10.25	0	0	10.25	0	0	10.25	0	0	10.25	0	0	10.25	0	0	10.25	0	0	10.25	0	0	10.25	0	0	10.25	0	0	10.25	0	0	10.25	0	0	10.25	0	0	10.25	0	0	10.25	0	0	10.25	0
10.26	0	0	10.26	0	0	10.26	0	0	10.26	0	0	10.26	0	0	10.26	0	0	10.26	0	0	10.26	0	0	10.26	0	0	10.26	0	0	10.26	0	0	10.26	0	0	10.26	0	0	10.26	0	0	10.26	0	0	10.26	0	0	10.26	0
10.27	0	0	10.27	0	0	10.27	0	0	10.27	0	0	10.27	0	0	10.27	0	0	10.27	0	0	10.27	0	0	10.27	0	0	10.27	0	0	10.27	0	0	10.27	0	0	10.27	0	0	10.27	0	0	10.27	0	0	10.27	0	0	10.27	0
10.28	0	0	10.28	0	0	10.28	0	0	10.28	0	0	10.28	0	0	10.28	0	0	10.28	0	0	10.28	0	0	10.28	0	0	10.28	0	0	10.28	0	0	10.28	0	0	10.28	0	0	10.28	0	0	10.28	0	0	10.28	0	0	10.28	0
10.29	0	0	10.29	0	0	10.29	0	0	10.29	0	0	10.29	0	0	10.29	0	0	10.29	0	0	10.29	0	0	10.29	0	0	10.29	0	0	10.29	0	0	10.29	0	0	10.29	0	0	10.29	0	0	10.29	0	0	10.29	0	0	10.29	0
10.3	0	0	10.3	0	0	10.3	0	0	10.3	0	0	10.3	0	0	10.3	0	0	10.3	0	0	10.3	0	0	10.3	0	0	10.3	0	0	10.3	0	0	10.3	0	0	10.3	0	0	10.3	0	0	10.3	0	0	10.3	0	0	10.3	0
10.31	0	0	10.31	0	0	10.31	0	0	10.31	0	0	10.31	0	0	10.31	0	0	10.31	0	0	10.31	0	0	10.31	0	0	10.31	0	0	10.31	0	0	10.31	0	0	10.31	0	0	10.31	0	0	10.31	0	0	10.31	0	0	10.31	0
10.32	0	0	10.32	0	0	10.32	0	0	10.32	0	0	10.32	0	0	10.32	0	0	10.32	0	0	10.32	0	0	10.32	0	0	10.32	0	0	10.32	0	0	10.32	0	0	10.32	0	0	10.32	0	0	10.32	0	0	10.32	0	0	10.32	0
10.33	0	0	10.33	0	0	10.33	0	0	10.33	0	0	10.33	0	0	10.33	0	0	10.33	0	0	10.33	0	0	10.33	0	0	10.33	0	0	10.33	0	0	10.33	0	0	10.33	0	0	10.33	0	0	10.33	0	0	10.33	0	0	10.33	0
10.34	0	0	10.34	0	0	10.34	0	0	10.34	0	0	10.34	0	0	10.34	0	0	10.34	0	0	10.34	0	0	10.34	0	0	10.34	0	0	10.34	0	0	10.34	0	0	10.34	0	0	10.34	0	0	10.34	0	0	10.34	0	0	10.34	0
10.35	0	0	10.35	0	0	10.35	0	0	10.35	0	0	10.35	0	0	10.35	0	0	10.35	0	0	10.35	0	0	10.35	0	0	10.35	0	0	10.35	0	0	10.35	0	0	10.35	0	0	10.35	0	0	10.35	0	0	10.35	0	0	10.35	0
10.36	0	0	10.36	0	0	10.36	0	0	10.36	0	0	10.36	0	0	10.36	0	0	10.36	0	0	10.36	0	0	10.36	0	0	10.36	0	0	10.36	0	0	10.36	0	0	10.36	0	0	10.36	0	0	10.36	0	0	10.36	0	0	10.36	0
10.37	0	0	10.37	0	0	10.37	0	0	10.37	0	0	10.37	0	0	10.37	0	0	10.37	0	0	10.37	0	0	10.37	0	0	10.37	0	0	10.37	0	0	10.37	0	0	10.37	0	0	10.37	0	0	10.37	0	0	10.37	0	0	10.37	0
10.38	0	0	10.38	0	0	10.38	0	0	10.38	0	0	10.38	0	0	10.38	0	0	10.38	0	0	10.38	0	0	10.38	0	0	10.38	0	0	10.38	0	0	10.38	0	0	10.38	0	0	10.38	0	0	10.38	0	0	10.38	0	0	10.38	0
10.39	0	0	10.39	0	0	10.39	0	0	10.39	0	0	10.39	0	0	10.39	0	0	10.39	0	0	10.39	0	0	10.39	0	0	10.39	0	0	10.39	0	0	10.39	0	0	10.39	0	0	10.39	0	0	10.39	0	0	10.39	0	0	10.39	0
10.4	0	0	10.4	0	0	10.4	0	0	10.4	0	0	10.4	0	0	10.4	0	0	10.4	0	0	10.4	0	0	10.4	0	0	10.4	0	0	10.4	0	0	10.4	0	0	10.4	0	0	10.4	0	0	10.4	0	0	10.4	0	0	10.4	0
10.41	0	0	10.41	0	0	10.41	0	0	10.41	0	0	10.41	0	0	10.41	0	0	10.41	0	0	10.41	0	0	10.41	0	0	10.41	0	0	10.41	0	0	10.41	0	0	10.41	0	0	10.41	0	0	10.41	0	0	10.41	0	0	10.41	0
10.42	0	0	10.42	0	0	10.42	0	0	10.42	0	0	10.42	0	0	10.42	0	0	10.42	0	0	10.42	0	0	10.42	0	0	10.42	0	0	10.42	0	0	10.42	0	0	10.42	0	0	10.42	0	0	10.42	0	0	10.42	0	0	10.42	0
10.43	0	0	10.43	0	0	10.43	0	0	10.43	0	0	10.43	0	0	10.43	0	0	10.43	0	0	10.43	0	0	10.43	0	0	10.43	0	0	10.43	0	0	10.43	0	0	10.43	0	0	10.43	0	0	10.43	0	0	10.43	0	0	10.43	0
10.44	0	0	10.44	0	0	10.44	0	0	10.44	0	0	10.44	0	0	10.44	0	0	10.44	0	0	10.44	0	0	10.44	0	0	10.44	0	0	10.44	0	0	10.44	0	0	10.44	0	0	10.44	0	0	10.44	0	0	10.44	0	0	10.44	0
10.45	0	0	10.45	0	0	10.45	0	0	10.45	0	0	10.45	0	0	10.45	0	0	10.45	0	0	10.45	0	0	10.45	0	0	10.45	0	0	10.45	0	0	10.45	0	0	10.45	0	0	10.45	0	0	10.45	0	0	10.45	0	0	10.45	0
10.46	0	0	10.46	0	0	10.46	0	0	10.46	0	0	10.46	0	0	10.46	0	0	10.46	0	0	10.46	0	0	10.46	0	0	10.46	0	0	10.46	0	0	10.46	0	0	10.46	0	0	10.46	0	0	10.46	0	0	10.46	0	0	10.46	0
10.47	0	0	10.47	0	0	10.47	0	0	10.47	0	0	10.47	0	0	10.47	0	0	10.47	0	0	10.47	0	0	10.47	0	0	10.47	0	0	10.47	0	0	10.47	0	0	10.47	0	0	10.47	0	0	10.47	0	0	10.47	0	0	10.47	0
10.48	0	0	10.48	0	0	10.48	0	0	10.48	0	0	10.48	0	0	10.48	0	0	10.48	0	0	10.48	0	0	10.48	0	0	10.48	0	0	10.48	0	0	10.48	0	0	10.48	0	0	10.48	0	0	10.48	0	0	10.48	0	0	10.48	0
10.49	0	0	10.49	0	0	10.49	0	0	10.49	0	0	10.49	0	0	10.49	0	0	10.49	0	0	10.49	0	0	10.49	0	0	10.49	0	0	10.49	0	0	10.49	0	0	10.49	0	0	10.49	0	0	10.49	0	0	10.49	0	0	10.49	0
10.5	0	0	10.5	0	0	10.5	0	0	10.5	0	0	10.5	0	0	10.5	0	0	10.5	0	0	10.5	0	0	10.5	0	0	10.5	0	0	10.5	0	0	10.5	0	0	10.5	0	0	10.5	0	0	10.5	0	0	10.5	0	0	10.5	0
10.51	0	0	10.51	0	0	10.51	0	0	10.51	0	0	10.51	0	0	10.51	0	0	10.51	0	0	10.51	0	0	10.51	0	0	10.51	0	0	10.51	0	0	10.51	0	0	10.51	0	0	10.51	0	0	10.51	0	0	10.51	0	0	10.51	0
10.52	0	0	10.52	0	0	10.52	0	0	10.52	0	0	10.52	0	0	10.52	0	0	10.52	0	0	10.52	0	0	10.52	0	0	10.52	0	0	10.52	0	0	10.52	0	0	10.52	0	0	10.52	0	0	10.52	0	0	10.52	0	0	10.52	0
10.53	0	0	10.53	0	0	10.53	0	0	10.53	0	0	10.53	0	0	10.53	0	0	10.53	0	0	10.53	0	0	10.53	0	0	10.53	0	0	10.53	0	0	10.53	0	0	10.53	0	0	10.53	0	0	10.53	0	0	10.53	0	0	10.53	0
10.54	0	0	10.54	0	0	10.54	0	0	10.54	0	0	10.54	0	0	10.54	0	0	10.54	0	0	10.54	0	0	10.54	0	0	10.54	0	0	10.54	0	0	10.54	0	0	10.54	0	0	10.54	0	0	10.54	0	0	10.54	0	0	10.54	0
10.55	0	0	10.55	0	0	10.55	0	0	10.55	0	0	10.55	0	0	10.55	0	0	10.55	0	0	10.55	0	0	10.55	0	0	10.55	0	0	10.55	0	0	10.55	0	0	10.55	0	0	10.55	0	0	10.55	0	0	10.55	0	0	10.55	0
10.56	0	0	10.56	0	0	10.56	0	0	10.56	0	0	10.56	0	0	10.56	0	0	10.56	0	0	10.56	0	0	10.56	0	0	10.56	0	0	10.56	0	0	10.56	0	0	10.56	0	0	10.56	0	0	10.56	0	0	10.56	0	0	10.56	0
10.57	0	0	10.57	0	0	10.57	0	0	10.57	0	0	10.57	0	0	10.57	0	0	10.57	0	0	10.57	0	0	10.57	0	0	10.57	0	0	10.57	0	0	10.57	0	0	10.57	0	0	10.57	0	0	10.57	0	0	10.57	0	0	10.57	0
10.58	0	0	10.58	0	0	10.58	0	0	10.58	0	0	10.58	0	0	10.58	0	0	10.58	0	0	10.58	0	0	10.58	0	0	10.58	0	0	10.58	0	0	10.58	0	0	10.58	0	0	10.58	0	0	10.58	0	0	10.58	0	0	10.58	0
10.59	0	0	10.59	0	0	10.59	0	0	10.59	0	0	10.59	0	0	10.59	0	0	10.59	0	0	10.59	0	0	10.59	0	0	10.59	0	0	10.59	0	0	10.59	0	0	10.59	0	0	10.59	0	0	10.59	0	0	10.59	0	0	10.59	0
10.6	0	0	10.6	0	0	10.6	0	0	10.6	0	0	10.6	0	0	10.6	0	0	10.6	0	0	10.6	0	0	10.6	0	0	10.6	0	0	10.6	0	0	10.6	0	0	10.6	0	0	10.6	0	0	10.6	0	0	10.6	0	0	10.6	0
10.61	0	0	10.61	0	0	10.61	0	0	10.61	0	0	10.61	0	0	10.61	0	0	10.61	0	0	10.61	0	0	10.61	0	0	10.61	0	0	10.61	0	0	10.61	0	0	10.61	0	0	10.61	0	0	10.61	0	0	10.61	0	0	10.61	0
10.62	0	0	10.62	0	0	10.62	0	0	10.62	0	0	10.62	0	0	10.62	0	0	10.62	0	0	10.62	0	0	10.62	0	0	10.62	0	0	10.62	0	0	10.62	0	0	10.62	0	0	10.62	0	0	10.62	0	0	10.62	0	0	10.62	0
10.63	0	0	10.63	0	0	10.63	0	0	10.63	0	0	10.63	0	0	10.63	0	0	10.63	0	0	10.63	0	0	10.63	0	0	10.63	0	0	10.63	0	0	10.63	0	0	10.63	0	0	10.63	0	0	10.63	0	0	10.63	0	0	10.63	0
10.64	0	0	10.64	0	0	10.64	0	0	10.64	0	0	10.64	0	0	10.64	0	0	10.64	0	0	10.64	0	0	10.64	0	0	10.64	0	0	10.64	0	0	10.64	0	0	10.64	0	0	10.64	0	0	10.64	0	0	10.64	0	0	10.64	0
10.65	0	0	10.65	0	0	10.65	0	0	10.65	0	0	10.65	0	0	10.65	0	0	10.65	0	0	10.65	0	0	10.65	0	0	10.65	0	0	10.65	0	0	10.65	0	0	10.65	0	0	10.65	0	0	10.65	0	0	10.65	0	0	10.65	0
10.66	0	0	10.66	0	0	10.66	0	0	10.66	0	0	10.66	0	0	10.66	0	0	10.66	0	0	10.66	0	0	10.66	0	0	10.66	0	0	10.66	0	0	10.66	0	0	10.66	0	0	10.66	0	0	10.66	0	0	10.66	0	0	10.66	0
10.67	0	0	10.67	0	0	10.67	0	0	10.67	0	0	10.67	0	0	10.67	0	0	10.67	0	0	10.67	0	0	10.67	0	0	10.67	0	0	10.67	0	0	10.67	0	0	10.67	0	0	10.67	0	0	10.67	0	0	10.67	0	0	10.67	0
10.68	0	0	10.68	0	0	10.68	0	0	10.68	0	0	10.68	0	0	10.68	0	0	10.68	0	0	10.68	0	0	10.68	0	0	10.68	0	0	10.68	0	0	10.68	0	0	10.68	0	0	10.68	0	0	10.68	0	0	10.68	0	0	10.68	0
10.69	0	0	10.69	0	0	10.69	0	0	10.69	0	0	10.69	0	0	10.69	0	0	10.69	0	0	10.69	0	0	10.69	0	0	10.69	0	0	10.69	0	0	10.69	0	0	10.69	0	0	10.69	0	0	10.69	0	0	10.69	0	0	10.69	0
10.7	0	0	10.7	0	0	10.7	0	0	10.7	0	0	10.7	0	0	10.7	0	0	10.7	0	0	10.7	0	0	10.7	0	0	10.7	0	0	10.7	0	0	10.7	0	0	10.7	0	0	10.7	0	0	10.7	0	0	10.7	0	0	10.7	0
10.71	0	0	10.71	0	0	10.71	0	0	10.71	0	0	10.71	0	0	10.71	0	0	10.71	0	0	10.71	0	0	10.71	0	0	10.71	0	0	10.71	0	0	10.71	0	0	10.71	0	0	10.71	0	0	10.71	0	0	10.71	0	0	10.71	0
10.72	0	0	10.72	0	0	10.72	0	0	10.72	0	0	10.72	0	0	10.72	0	0	10.72	0	0	10.72	0	0	10.72	0	0	10.72	0	0	10.72	0	0	10.72	0	0	10.72	0	0	10.72	0	0	10.72	0	0	10.72	0	0	10.72	0
10.73	0	0	10.73	0	0	10.73	0	0	10.73	0	0	10.73	0	0	10.73	0	0	10.73	0	0	10.73	0	0	10.73	0	0	10.73	0	0	10.73	0	0	10.73	0	0	10.73	0	0	10.73	0	0	10.73	0	0	10.73	0	0	10.73	0
10.74	0	0	10.74	0	0	10.74	0	0	10.74	0	0	10.74	0	0	10.74	0	0	10.74	0	0	10.74	0	0	10.74	0	0	10.74	0	0	10.74	0	0	10.74	0	0	10.74	0	0	10.74	0	0	10.74	0	0	10.74	0	0	10.74	0
10.75	0	0	10.75	0	0	10.75	0	0	10.75	0	0	10.75	0	0	10.75	0	0	10.75	0	0	10.75	0	0	10.75	0	0	10.75	0	0	10.75	0	0	10.75	0	0	10.75	0	0	10.75	0	0	10.75	0	0	10.75	0	0	10.75	0
10.76	0	0	10.76	0	0	10.76	0	0	10.76	0	0	10.76	0	0	10.76	0	0	10.76	0	0	10.76	0	0	10.76	0	0	10.76	0	0	10.76	0	0	10.76	0	0	10.76	0	0	10.76	0	0	10.76	0	0	10.76	0	0	10.76	0
10.77	0	0	10.77	0	0	10.77	0	0	10.77	0	0	10.77	0	0	10.77	0	0	10.77	0	0	10.77	0	0	10.77	0	0	10.77	0	0	10.77	0	0	10.77	0	0	10.77	0	0	10.77	0	0	10.77	0	0	10.77	0	0	10.77	0
10.78	0	0	10.78	0	0	10.78	0	0	10.78	0	0	10.78	0	0	10.78	0	0	10.78	0	0	10.78	0	0	10.78	0	0	10.78	0	0	10.78	0	0	10.78	0	0	10.78	0	0	10.78	0	0	10.78	0	0	10.78	0	0	10.78	0
10.79	0	0	10.79	0	0	10.79	0	0	10.79	0	0	10.79	0	0	10.79	0	0	10.79	0	0	10.79	0	0	10.79	0	0	10.79	0	0	10.79	0	0	10.79	0	0	10.79	0	0	10.79	0	0	10.79	0	0	10.79	0	0	10.79	0
10.8	0	0	10.8	0	0	10.8	0	0	10.8	0	0	10.8	0	0	10.8	0	0	10.8	0	0	10.8	0	0	10.8	0	0	10.8	0	0	10.8	0	0	10.8	0	0	10.8	0	0	10.8	0	0	10.8	0	0	10.8	0	0	10.8	0
10.81	0	0	10.81	0	0	10.81	0	0	10.81	0	0	10.81	0	0	10.81	0	0	10.81	0	0	10.81	0	0	10.81	0	0	10.81	0	0	10.81	0	0	10.81	0	0	10.81	0	0	10.81	0	0	10.81	0	0	10.81	0	0	10.81	0
10.82	0	0	10.82	0	0	10.82	0	0	10.82	0	0	10.82	0	0	10.82	0	0	10.82	0	0	10.82	0	0	10.82	0	0	10.82	0	0	10.82	0	0	10.82	0	0	10.82	0	0	10.82	0	0	10.82	0	0	10.82	0	0	10.82	0
10.83	0	0	10.83	0	0	10.83	0	0	10.83	0	0	10.83	0	0	10.83	0	0	10.83	0	0	10.83	0	0	10.83	0	0	10.83	0	0	10.83	0	0	10.83	0	0	10.83	0	0	10.83	0	0	10.83	0	0	10.83	0	0	10.83	0
10.84	0	0	10.84	0	0	10.84	0	0	10.84	0	0	10.84	0	0	10.84	0	0	10.84	0	0	10.84	0	0	10.84	0	0	10.84	0	0	10.84	0	0	10.84	0	0	10.84	0	0	10.84	0	0	10.84	0	0	10.84	0	0	10.84	0
10.85	0	0	10.85	0	0	10.85	0	0	10.85	0	0	10.85	0	0	10.85	0	0	10.85	0	0	10.85	0	0	10.85	0	0	10.85	0	0	10.85	0	0	10.85	0	0	10.85	0	0	10.85	0	0	10.85	0	0	10.85	0	0	10.85	0
10.86	0	0	10.86	0	0	10.86	0	0	10.86	0	0	10.86	0	0	10.86	0	0	10.86	0	0	10.86	0	0	10.86	0	0	10.86	0	0	10.86	0	0	10.86	0	0	10.86	0	0	10.86	0	0	10.86	0	0	10.86	0	0	10.86	0
10.87	0	0	10.87	0	0	10.87	0	0	10.87	0	0	10.87	0	0	10.87	0	0	10.87	0	0	10.87	0	0	10.87	0	0	10.87	0	0	10.87	0	0	10.87	0	0	10.87	0	0	10.87	0	0	10.87	0	0	10.87	0	0	10.87	0
10.88	0	0	10.88	0	0	10.88	0	0	10.88	0	0	10.88	0	0	10.88	0	0	10.88	0	0	10.88	0	0	10.88	0	0	10.88	0	0	10.88	0	0	10.88	0	0	10.88	0	0	10.88	0	0	10.88	0	0	10.88	0	0	10.88	0
10.89	0	0	10.89	0	0	10.89	0	0	10.89	0	0	10.89	0	0	10.89	0	0	10.89	0	0	10.89	0	0	10.89	0	0	10.89	0	0	10.89	0	0	10.89	0	0	10.89	0	0	10.89	0	0	10.89	0	0	10.89	0	0	10.89	0
10.9	0	0	10.9	0	0	10.9	0	0	10.9	0	0	10.9	0	0	10.9	0	0	10.9	0	0	10.9	0	0	10.9	0	0	10.9	0	0	10.9	0	0	10.9	0	0	10.9	0	0	10.9	0	0	10.9	0	0	10.9	0	0	10.9	0
10.91	0	0	10.91	0	0	10.91	0	0	10.91	0	0	10.91	0	0	10.91	0	0	10.91	0	0	10.91	0	0	10.91	0	0	10.91	0	0	10.91	0	0	10.91	0	0	10.91	0	0	10.91	0	0	10.91	0	0	10.91	0	0	10.91	0
10.92	0	0	10.92	0	0	10.92	0	0	10.92	0	0	10.92	0	0	10.92	0	0	10.92	0	0	10.92	0	0	10.92	0	0	10.92	0	0	10.92	0	0	10.92	0	0	10.92	0	0	10.92	0	0	10.92	0	0	10.92	0	0	10.92	0
10.93	0	0	10.93	0	0	10.93	0	0	10.93	0	0	10.93	0	0	10.93	0	0	10.93	0	0	10.93	0	0	10.93	0	0	10.93	0	0	10.93	0	0	10.93	0	0	10.93	0	0	10.93	0	0	10.93	0	0	10.93	0	0	10.93	0
10.94	0	0	10.94	0	0	10.94	0	0	10.94	0	0	10.94	0	0	10.94	0	0	10.94	0	0	10.94	0	0	10.94	0	0	10.94	0	0	10.94	0	0	10.94	0	0	10.94	0	0	10.94	0	0	10.94	0	0	10.94	0	0	10.94	0
10.95	0	0	10.95	0	0	10.95	0	0	10.95	0	0	10.95	0	0	10.95	0	0	10.95	0	0	10.95	0	0	10.95	0	0	10.95	0	0	10.95	0	0	10.95	0	0	10.95	0	0	10.95	0	0	10.95	0	0	10.95	0	0	10.95	0
10.96	0	0	10.96	0	0	10.96	0	0	10.96	0	0	10.96	0	0	10.96	0	0	10.96	0	0	10.96	0	0	10.96	0	0	10.96	0	0	10.96	0	0	10.96	0	0	10.96	0	0	10.96	0	0	10.96	0	0	10.96	0	0	10.96	0
10.97	0	0	10.97	0	0	10.97	0	0	10.97	0	0	10.97	0	0	10.97	0	0	10.97	0	0	10.97	0	0	10.97	0	0	10.97	0	0	10.97	0	0	10.97	0	0	10.97	0	0	10.97	0	0	10.97	0	0	10.97	0	0	10.97	0
10.98	0	0	10.98	0	0	10.98	0	0	10.98	0	0	10.98	0	0	10.98	0	0	10.98	0	0	10.98	0	0	10.98	0	0	10.98	0	0	10.98	0	0	10.98	0	0	10.98	0	0	10.98	0	0	10.98	0	0	10.98	0	0	10.98	0
10.99	0	0	10.99	0	0	10.99	0	0	10.99	0	0	10.99	0	0	10.99	0	0	10.99	0	0	10.99	0	0	10.99	0	0	10.99	0	0	10.99	0	0	10.99	0	0	10.99	0	0	10.99	0	0	10.99	0	0	10.99	0	0	10.99	0
11	0	0	11	0	0	11	0	0	11	0	0	11	0	0	11	0	0	11	0	0	11	0	0	11	0	0	11	0	0	11	0	0	11	0	0	11	0	0	11	0	0	11	0	0	11	0	0	11	0
11.01	0	0	11.01	0	0	11.01	0	0	11.01	0	0	11.01	0	0	11.01	0	0	11.01	0	0	11.01	0	0	11.01	0	0	11.01	0	0	11.01	0	0	11.01	0	0	11.01	0	0	11.01	0	0	11.01	0	0	11.01	0	0	11.01	0
11.02	0	0	11.02	0	0	11.02	0	0	11.02	0	0	11.02	0	0	11.02	0	0	11.02	0	0	11.02	0	0	11.02	0	0	11.02	0	0	11.02	0	0	11.02	0	0	11.02	0	0	11.02	0	0	11.02	0	0	11.02	0	0	11.02	0
11.03	0	0	11.03	0	0	11.03	0	0	11.03	0	0	11.03	0	0	11.03	0	0	11.03	0	0	11.03	0	0	11.03	0	0	11.03	0	0	11.03	0	0	11.03	0	0	11.03	0	0	11.03	0	0	11.03	0	0	11.03	0	0	11.03	0
11.04	0	0	11.04	0	0	11.04	0	0	11.04	0	0	11.04	0	0	11.04	0	0	11.04	0	0	11.04	0	0	11.04	0	0	11.04	0	0	11.04	0	0	11.04	0	0	11.04	0	0	11.04	0	0	11.04	0	0	11.04	0	0	11.04	0
11.05	0	0	11.05	0	0	11.05	0	0	11.05	0	0	11.05	0	0	11.05	0	0	11.05	0	0	11.05	0	0	11.05	0	0	11.05	0	0	11.05	0	0	11.05	0	0	11.05	0	0	11.05	0	0	11.05	0	0	11.05	0	0	11.05	0
11.06	0	0	11.06	0	0	11.06	0	0	11.06	0	0	11.06	0	0	11.06	0	0	11.06	0	0	11.06	0	0	11.06	0	0	11.06	0	0	11.06	0	0	11.06	0	0	11.06	0	0	11.06	0	0	11.06	0	0	11.06	0	0	11.06	0
11.07	0	0	11.07	0	0	11.07	0	0	11.07	0	0	11.07	0	0	11.07	0	0	11.07	0	0	11.07	0	0	11.07	0	0	11.07	0	0	11.07	0	0	11.07	0	0	11.07	0	0	11.07	0	0	11.07	0	0	11.07	0	0	11.07	0
11.08	0	0	11.08	0	0	11.08	0	0	11.08	0	0	11.08	0	0	11.08	0	0	11.08	0	0	11.08	0	0	11.08	0	0	11.08	0	0	11.08	0	0	11.08	0	0	11.08	0	0	11.08	0	0	11.08	0	0	11.08	0	0	11.08	0
11.09	0	0	11.09	0	0	11.09	0	0	11.09	0	0	11.09	0	0	11.09	0	0	11.09	0	0	11.09	0	0	11.09	0	0	11.09	0	0	11.09	0	0	11.09	0	0	11.09	0	0	11.09	0	0	11.09	0	0	11.09	0	0	11.09	0
11.1	0	0	11.1	0	0	11.1	0	0	11.1	0	0	11.1	0	0	11.1	0	0	11.1	0	0	11.1	0	0	11.1	0	0	11.1	0	0	11.1	0	0	11.1	0	0	11.1	0	0	11.1	0	0	11.1	0	0	11.1	0	0	11.1	0
11.11	0	0	11.11	0	0	11.11	0	0	11.11	0	0	11.11	0	0	11.11	0	0	11.11	0	0	11.11	0	0	11.11	0	0	11.11	0	0	11.11	0	0	11.11	0	0	11.11	0	0	11.11	0	0	11.11	0	0	11.11	0	0	11.11	0
11.12	0	0	11.12	0	0	11.12	0	0	11.12	0	0	11.12	0	0	11.12	0	0	11.12	0	0	11.12	0	0	11.12	0	0	11.12	0	0	11.12	0	0	11.12	0	0	11.12	0	0	11.12	0	0	11.12	0	0	11.12	0	0	11.12	0
11.13	0	0	11.13	0	0	11.13	0	0	11.13	0	0	11.13	0	0	11.13	0	0	11.13	0	0	11.13	0	0	11.13	0	0	11.13	0	0	11.13	0	0	11.13	0	0	11.13	0	0	11.13	0	0	11.13	0	0	11.13	0	0	11.13	0
11.14	0	0	11.14	0	0	11.14	0	0	11.14	0	0	11.14	0	0	11.14	0	0	11.14	0	0	11.14	0	0	11.14	0	0	11.14	0	0	11.14	0	0	11.14	0	0	11.14	0	0	11.14	0	0	11.14	0	0	11.14	0	0	11.14	0
11.15	0	0	11.15	0	0	11.15	0	0	11.15	0	0	11.15	0	0	11.15	0	0	11.15	0	0	11.15	0	0	11.15	0	0	11.15	0	0	11.15	0	0	11.15	0	0	11.15	0	0	11.15	0	0	11.15	0	0	11.15	0	0	11.15	0
11.16	0	0	11.16	0	0	11.16	0	0	11.16	0	0	11.16	0	0	11.16	0	0	11.16	0	0	11.16	0	0	11.16	0	0	11.16	0	0	11.16	0	0	11.16	0	0	11.16	0	0	11.16	0	0	11.16	0	0	11.16	0	0	11.16	0
11.17	0	0	11.17	0	0	11.17	0	0	11.17	0	0	11.17	0	0	11.17	0	0	11.17	0	0	11.17	0	0	11.17	0	0	11.17	0	0	11.17	0	0	11.17	0	0	11.17	0	0	11.17	0	0	11.17	0	0	11.17	0	0	11.17	0
11.18	0	0	11.18	0	0	11.18	0	0	11.18	0	0	11.18	0	0	11.18	0	0	11.18	0	0	11.18	0	0	11.18	0	0	11.18	0	0	11.18	0	0	11.18	0	0	11.18	0	0	11.18	0	0	11.18	0	0	11.18	0	0	11.18	0
11.19	0	0	11.19	0	0	11.19	0	0	11.19	0	0	11.19	0	0	11.19	0	0	11.19	0	0	11.19	0	0	11.19	0	0	11.19	0	0	11.19	0	0	11.19	0	0	11.19	0	0	11.19	0	0	11.19	0	0	11.19	0	0	11.19	0
11.2	0	0	11.2	0	0	11.2	0	0	11.2	0	0	11.2	0	0	11.2	0	0	11.2	0	0	11.2	0	0	11.2	0	0	11.2	0	0	11.2	0	0	11.2	0	0	11.2	0	0	11.2	0	0	11.2	0	0	11.2	0	0	11.2	0
11.21	0	0	11.21	0	0	11.21	0	0	11.21	0	0	11.21	0	0	11.21	0	0	11.21	0	0	11.21	0	0	11.21	0	0	11.21	0	0	11.21	0	0	11.21	0	0	11.21	0	0	11.21	0	0	11.21	0	0	11.21	0	0	11.21	0
11.22	0	0	11.22	0	0	11.22	0	0	11.22	0	0	11.22	0	0	11.22	0	0	11.22	0	0	11.22	0	0	11.22	0	0	11.22	0	0	11.22	0	0	11.22	0	0	11.22	0	0	11.22	0	0	11.22	0	0	11.22	0	0	11.22	0
11.23	0	0	11.23	0	0	11.23	0	0	11.23	0	0	11.23	0	0	11.23	0	0	11.23	0	0	11.23	0	0	11.23	0	0	11.23	0	0	11.23	0	0	11.23	0	0	11.23	0	0	11.23	0	0	11.23	0	0	11.23	0	0	11.23	0
11.24	0	0	11.24	0	0	11.24	0	0	11.24	0	0	11.24	0	0	11.24	0	0	11.24	0	0	11.24	0	0	11.24	0	0	11.24	0	0	11.24	0	0	11.24	0	0	11.24	0	0	11.24	0	0	11.24	0	0	11.24	0	0	11.24	0
11.25	0	0	11.25	0	0	11.25	0	0	11.25	0	0	11.25	0	0	11.25	0	0	11.25	0	0	11.25	0	0	11.25	0	0	11.25	0	0	11.25	0	0	11.25	0	0	11.25	0	0	11.25	0	0	11.25	0	0	11.25	0	0	11.25	0
11.26	0	0	11.26	0	0	11.26	0	0	11.26	0	0	11.26	0	0	11.26	0	0	11.26	0	0	11.26	0	0	11.26	0	0	11.26	0	0	11.26	0	0	11.26	0	0	11.26	0	0	11.26	0	0	11.26	0	0	11.26	0	0	11.26	0
11.27	0	0	11.27	0	0	11.27	0	0	11.27	0	0	11.27	0	0	11.27	0	0	11.27	0	0	11.27	0	0	11.27	0	0	11.27	0	0	11.27	0	0	11.27	0	0	11.27	0	0	11.27	0	0	11.27	0	0	11.27	0	0	11.27	0
11.28	0	0	11.28	0	0	11.28	0	0	11.28	0	0	11.28	0	0	11.28	0	0	11.28	0	0	11.28	0	0	11.28	0	0	11.28	0	0	11.28	0	0	11.28	0	0	11.28	0	0	11.28	0	0	11.28	0	0	11.28	0	0	11.28	0
11.29	0	0	11.29	0	0	11.29	0	0	11.29	0	0	11.29	0	0	11.29	0	0	11.29	0	0	11.29	0	0	11.29	0	0	11.29	0	0	11.29	0	0	11.29	0	0	11.29	0	0	11.29	0	0	11.29	0	0	11.29	0	0	11.29	0
11.3	0	0	11.3	0	0	11.3	0	0	11.3	0	0	11.3	0	0	11.3	0	0	11.3	0	0	11.3	0	0	11.3	0	0	11.3	0	0	11.3	0	0	11.3	0	0	11.3	0	0	11.3	0	0	11.3	0	0	11.3	0	0	11.3	0
11.31	0	0	11.31	0	0	11.31	0	0	11.31	0	0	11.31	0	0	11.31	0	0	11.31	0	0	11.31	0	0	11.31	0	0	11.31	0	0	11.31	0	0	11.31	0	0	11.31	0	0	11.31	0	0	11.31	0	0	11.31	0	0	11.31	0
11.32	0	0	11.32	0	0	11.32	0	0	11.32	0	0	11.32	0	0	11.32	0	0	11.32	0	0	11.32	0	0	11.32	0	0	11.32	0	0	11.32	0	0	11.32	0	0	11.32	0	0	11.32	0	0	11.32	0	0	11.32	0	0	11.32	0
11.33	0	0	11.33	0	0	11.33	0	0	11.33	0	0	11.33	0	0	11.33	0	0	11.33	0	0	11.33	0	0	11.33	0	0	11.33	0	0	11.33	0	0	11.33	0	0	11.33	0	0	11.33	0	0	11.33	0	0	11.33	0	0	11.33	0
11.34	0	0	11.34	0	0	11.34	0	0	11.34	0	0	11.34	0	0	11.34	0	0	11.34	0	0	11.34	0	0	11.34	0	0	11.34	0	0	11.34	0	0	11.34	0	0	11.34	0	0	11.34	0	0	11.34	0	0	11.34	0	0	11.34	0
11.35	0	0	11.35	0	0	11.35	0	0	11.35	0	0	11.35	0	0	11.35	0	0	11.35	0	0	11.35	0	0	11.35	0	0	11.35	0	0	11.35	0	0	11.35	0	0	11.35	0	0	11.35	0	0	11.35	0	0	11.35	0	0	11.35	0
11.36	0	0	11.36	0	0	11.36	0	0	11.36	0	0	11.36	0	0	11.36	0	0	11.36	0	0	11.36	0	0	11.36	0	0	11.36	0	0	11.36	0	0	11.36	0	0	11.36	0	0	11.36	0	0	11.36	0	0	11.36	0	0	11.36	0
11.37	0	0	11.37	0	0	11.37	0	0	11.37	0	0	11.37	0	0	11.37	0	0	11.37	0	0	11.37	0	0	11.37	0	0	11.37	0	0	11.37	0	0	11.37	0	0	11.37	0	0	11.37	0	0	11.37	0	0	11.37	0	0	11.37	0
11.38	0	0	11.38	0	0	11.38	0	0	11.38	0	0	11.38	0	0	11.38	0	0	11.38	0	0	11.38	0	0	11.38	0	0	11.38	0	0	11.38	0	0	11.38	0	0	11.38	0	0	11.38	0	0	11.38	0	0	11.38	0	0	11.38	0
11.39	0	0	11.39	0	0	11.39	0	0	11.39	0	0	11.39	0	0	11.39	0	0	11.39	0	0	11.39	0	0	11.39	0	0	11.39	0	0	11.39	0	0	11.39	0	0	11.39	0	0	11.39	0	0	11.39	0	0	11.39	0	0	11.39	0
11.4	0	0	11.4	0	0	11.4	0	0	11.4	0	0	11.4	0	0	11.4	0	0	11.4	0	0	11.4	0	0	11.4	0	0	11.4	0	0	11.4	0	0	11.4	0	0	11.4	0	0	11.4	0	0	11.4	0	0	11.4	0	0	11.4	0
11.41	0	0	11.41	0	0	11.41	0	0	11.41	0	0	11.41	0	0	11.41	0	0	11.41	0	0	11.41	0	0	11.41	0	0	11.41	0	0	11.41	0	0	11.41	0	0	11.41	0	0	11.41	0	0	11.41	0	0	11.41	0	0	11.41	0
11.42	0	0	11.42	0	0	11.42	0	0	11.42	0	0	11.42	0	0	11.42	0	0	11.42	0	0	11.42	0	0	11.42	0	0	11.42	0	0	11.42	0	0	11.42	0	0	11.42	0	0	11.42	0	0	11.42	0	0	11.42	0	0	11.42	0
11.43	0	0	11.43	0	0	11.43	0	0	11.43	0	0	11.43	0	0	11.43	0	0	11.43	0	0	11.43	0	0	11.43	0	0	11.43	0	0	11.43	0	0	11.43	0	0	11.43	0	0	11.43	0	0	11.43	0	0	11.43	0	0	11.43	0
11.44	0	0	11.44	0	0	11.44	0	0	11.44	0	0	11.44	0	0	11.44	0	0	11.44	0	0	11.44	0	0	11.44	0	0	11.44	0	0	11.44	0	0	11.44	0	0	11.44	0	0	11.44	0	0	11.44	0	0	11.44	0	0	11.44	0
11.45	0	0	11.45	0	0	11.45	0	0	11.45	0	0	11.45	0	0	11.45	0	0	11.45	0	0	11.45	0	0	11.45	0	0	11.45	0	0	11.45	0	0	11.45	0	0	11.45	0	0	11.45	0	0	11.45	0	0	11.45	0	0	11.45	0
11.46	0	0	11.46	0	0	11.46	0	0	11.46	0	0	11.46	0	0	11.46	0	0	11.46	0	0	11.46	0	0	11.46	0	0	11.46	0	0	11.46	0	0	11.46	0	0	11.46	0	0	11.46	0	0	11.46	0	0	11.46	0	0	11.46	0
11.47	0	0	11.47	0	0	11.47	0	0	11.47	0	0	11.47	0	0	11.47	0	0	11.47	0	0	11.47	0	0	11.47	0	0	11.47	0	0	11.47	0	0	11.47	0	0	11.47	0	0	11.47	0	0	11.47	0	0	11.47	0	0	11.47	0
11.48	0	0	11.48	0	0	11.48	0	0	11.48	0	0	11.48	0	0	11.48	0	0	11.48	0	0	11.48	0	0	11.48	0	0	11.48	0	0	11.48	0	0	11.48	0	0	11.48	0	0	11.48	0	0	11.48	0	0	11.48	0	0	11.48	0
11.49	0	0	11.49	0	0	11.49	0	0	11.49	0	0	11.49	0	0	11.49	0	0	11.49	0	0	11.49	0	0	11.49	0	0	11.49	0	0	11.49	0	0	11.49	0	0	11.49	0	0	11.49	0	0	11.49	0	0	11.49	0	0	11.49	0
11.5	0	0	11.5	0	0	11.5	0	0	11.5	0	0	11.5	0	0	11.5	0	0	11.5	0	0	11.5	0	0	11.5	0	0	11.5	0	0	11.5	0	0	11.5	0	0	11.5	0	0	11.5	0	0	11.5	0	0	11.5	0	0	11.5	0
11.51	0	0	11.51	0	0	11.51	0	0	11.51	0	0	11.51	0	0	11.51	0	0	11.51	0	0	11.51	0	0	11.51	0	0	11.51	0	0	11.51	0	0	11.51	0	0	11.51	0	0	11.51	0	0	11.51	0	0	11.51	0	0	11.51	0
11.52	0	0	11.52	0	0	11.52	0	0	11.52	0	0	11.52	0	0	11.52	0	0	11.52	0	0	11.52	0	0	11.52	0	0	11.52	0	0	11.52	0	0	11.52	0	0	11.52	0	0	11.52	0	0	11.52	0	0	11.52	0	0	11.52	0
11.53	0	0	11.53	0	0	11.53	0	0	11.53	0	0	11.53	0	0	11.53	0	0	11.53	0	0	11.53	0	0	11.53	0	0	11.53	0	0	11.53	0	0	11.53	0	0	11.53	0	0	11.53	0	0	11.53	0	0	11.53	0	0	11.53	0
11.54	0	0	11.54	0	0	11.54	0	0	11.54	0	0	11.54	0	0	11.54	0	0	11.54	0	0	11.54	0	0	11.54	0	0	11.54	0	0	11.54	0	0	11.54	0	0	11.54	0	0	11.54	0	0	11.54	0	0	11.54	0	0	11.54	0
11.55	0	0	11.55	0	0	11.55	0	0	11.55	0	0	11.55	0	0	11.55	0	0	11.55	0	0	11.55	0	0	11.55	0	0	11.55	0	0	11.55	0	0	11.55	0	0	11.55	0	0	11.55	0	0	11.55	0	0	11.55	0	0	11.55	0
11.56	0	0	11.56	0	0	11.56	0	0	11.56	0	0	11.56	0	0	11.56	0	0	11.56	0	0	11.56	0	0	11.56	0	0	11.56	0	0	11.56	0	0	11.56	0	0	11.56	0	0	11.56	0	0	11.56	0	0	11.56	0	0	11.56	0
11.57	0	0	11.57	0	0	11.57	0	0	11.57	0	0	11.57	0	0	11.57	0	0	11.57	0	0	11.57	0	0	11.57	0	0	11.57	0	0	11.57	0	0	11.57	0	0	11.57	0	0	11.57	0	0	11.57	0	0	11.57	0	0	11.57	0
11.58	0	0	11.58	0	0	11.58	0	0	11.58	0	0	11.58	0	0	11.58	0	0	11.58	0	0	11.58	0	0	11.58	0	0	11.58	0	0	11.58	0	0	11.58	0	0	11.58	0	0	11.58	0	0	11.58	0	0	11.58	0	0	11.58	0
11.59	0	0	11.59	0	0	11.59	0	0	11.59	0	0	11.59	0	0	11.59	0	0	11.59	0	0	11.59	0	0	11.59	0	0	11.59	0	0	11.59	0	0	11.59	0	0	11.59	0	0	11.59	0	0	11.59	0	0	11.59	0	0	11.59	0
11.6	0	0	11.6	0	0	11.6	0	0	11.6	0	0	11.6	0	0	11.6	0	0	11.6	0	0	11.6	0	0	11.6	0	0	11.6	0	0	11.6	0	0	11.6	0	0	11.6	0	0	11.6	0	0	11.6	0	0	11.6	0	0	11.6	0
11.61	0	0	11.61	0	0	11.61	0	0	11.61	0	0	11.61	0	0	11.61	0	0	11.61	0	0	11.61	0	0	11.61	0	0	11.61	0	0	11.61	0	0	11.61	0	0	11.61	0	0	11.61	0	0	11.61	0	0	11.61	0	0	11.61	0
11.62	0	0	11.62	0	0	11.62	0	0	11.62	0	0	11.62	0	0	11.62	0	0	11.62	0	0	11.62	0	0	11.62	0	0	11.62	0	0	11.62	0	0	11.62	0	0	11.62	0	0	11.62	0	0	11.62	0	0	11.62	0	0	11.62	0
11.63	0	0	11.63	0	0	11.63	0	0	11.63	0	0	11.63	0	0	11.63	0	0	11.63	0	0	11.63	0	0	11.63	0	0	11.63	0	0	11.63	0	0	11.63	0	0	11.63	0	0	11.63	0	0	11.63	0	0	11.63	0	0	11.63	0
11.64	0	0	11.64	0	0	11.64	0	0	11.64	0	0	11.64	0	0	11.64	0	0	11.64	0	0	11.64	0	0	11.64	0	0	11.64	0	0	11.64	0	0	11.64	0	0	11.64	0	0	11.64	0	0	11.64	0	0	11.64	0	0	11.64	0
11.65	0	0	11.65	0	0	11.65	0	0	11.65	0	0	11.65	0	0	11.65	0	0	11.65	0	0	11.65	0	0	11.65	0	0	11.65	0	0	11.65	0	0	11.65	0	0	11.65	0	0	11.65	0	0	11.65	0	0	11.65	0	0	11.65	0
11.66	0	0	11.66	0	0	11.66	0	0	11.66	0	0	11.66	0	0	11.66	0	0	11.66	0	0	11.66	0	0	11.66	0	0	11.66	0	0	11.66	0	0	11.66	0	0	11.66	0	0	11.66	0	0	11.66	0	0	11.66	0	0	11.66	0
11.67	0	0	11.67	0	0	11.67	0	0	11.67	0	0	11.67	0	0	11.67	0	0	11.67	0	0	11.67	0	0	11.67	0	0	11.67	0	0	11.67	0	0	11.67	0	0	11.67	0	0	11.67	0	0	11.67	0	0	11.67	0	0	11.67	0
11.68	0	0	11.68	0	0	11.68	0	0	11.68	0	0	11.68	0	0	11.68	0	0	11.68	0	0	11.68	0	0	11.68	0	0	11.68	0	0	11.68	0	0	11.68	0	0	11.68	0	0	11.68	0	0	11.68	0	0	11.68	0	0	11.68	0
11.69	0	0	11.69	0	0	11.69	0	0	11.69	0	0	11.69	0	0	11.69	0	0	11.69	0	0	11.69	0	0	11.69	0	0	11.69	0	0	11.69	0	0	11.69	0	0	11.69	0	0	11.69	0	0	11.69	0	0	11.69	0	0	11.69	0
11.7	0	0	11.7	0	0	11.7	0	0	11.7	0	0	11.7	0	0	11.7	0	0	11.7	0	0	11.7	0	0	11.7	0	0	11.7	0	0	11.7	0	0	11.7	0	0	11.7	0	0	11.7	0	0	11.7	0	0	11.7	0	0	11.7	0
11.71	0	0	11.71	0	0	11.71	0	0	11.71	0	0	11.71	0	0	11.71	0	0	11.71	0	0	11.71	0	0	11.71	0	0	11.71	0	0	11.71	0	0	11.71	0	0	11.71	0	0	11.71	0	0	11.71	0	0	11.71	0	0	11.71	0
11.72	0	0	11.72	0	0	11.72	0	0	11.72	0	0	11.72	0	0	11.72	0	0	11.72	0	0	11.72	0	0	11.72	0	0	11.72	0	0	11.72	0	0	11.72	0	0	11.72	0	0	11.72	0	0	11.72	0	0	11.72	0	0	11.72	0
11.73	0	0	11.73	0	0	11.73	0	0	11.73	0	0	11.73	0	0	11.73	0	0	11.73	0	0	11.73	0	0	11.73	0	0	11.73	0	0	11.73	0	0	11.73	0	0	11.73	0	0	11.73	0	0	11.73	0	0	11.73	0	0	11.73	0
11.74	0	0	11.74	0	0	11.74	0	0	11.74	0	0	11.74	0	0	11.74	0	0	11.74	0	0	11.74	0	0	11.74	0	0	11.74	0	0	11.74	0	0	11.74	0	0	11.74	0	0	11.74	0	0	11.74	0	0	11.74	0	0	11.74	0
11.75	0	0	11.75	0	0	11.75	0	0	11.75	0	0	11.75	0	0	11.75	0	0	11.75	0	0	11.75	0	0	11.75	0	0	11.75	0	0	11.75	0	0	11.75	0	0	11.75	0	0	11.75	0	0	11.75	0	0	11.75	0	0	11.75	0
11.76	0	0	11.76	0	0	11.76	0	0	11.76	0	0	11.76	0	0	11.76	0	0	11.76	0	0	11.76	0	0	11.76	0	0	11.76	0	0	11.76	0	0	11.76	0	0	11.76	0	0	11.76	0	0	11.76	0	0	11.76	0	0	11.76	0
11.77	0	0	11.77	0	0	11.77	0	0	11.77	0	0	11.77	0	0	11.77	0	0	11.77	0	0	11.77	0	0	11.77	0	0	11.77	0	0	11.77	0	0	11.77	0	0	11.77	0	0	11.77	0	0	11.77	0	0	11.77	0	0	11.77	0
11.78	0	0	11.78	0	0	11.78	0	0	11.78	0	0	11.78	0	0	11.78	0	0	11.78	0	0	11.78	0	0	11.78	0	0	11.78	0	0	11.78	0	0	11.78	0	0	11.78	0	0	11.78	0	0	11.78	0	0	11.78	0	0	11.78	0
11.79	0	0	11.79	0	0	11.79	0	0	11.79	0	0	11.79	0	0	11.79	0	0	11.79	0	0	11.79	0	0	11.79	0	0	11.79	0	0	11.79	0	0	11.79	0	0	11.79	0	0	11.79	0	0	11.79	0	0	11.79	0	0	11.79	0
11.8	0	0	11.8	0	0	11.8	0	0	11.8	0	0	11.8	0	0	11.8	0	0	11.8	0	0	11.8	0	0	11.8	0	0	11.8	0	0	11.8	0	0	11.8	0	0	11.8	0	0	11.8	0	0	11.8	0	0	11.8	0	0	11.8	0
11.81	0	0	11.81	0	0	11.81	0	0	11.81	0	0	11.81	0	0	11.81	0	0	11.81	0	0	11.81	0	0	11.81	0	0	11.81	0	0	11.81	0	0	11.81	0	0	11.81	0	0	11.81	0	0	11.81	0	0	11.81	0	0	11.81	0
11.82	0	0	11.82	0	0	11.82	0	0	11.82	0	0	11.82	0	0	11.82	0	0	11.82	0	0	11.82	0	0	11.82	0	0	11.82	0	0	11.82	0	0	11.82	0	0	11.82	0	0	11.82	0	0	11.82	0	0	11.82	0	0	11.82	0
11.83	0	0	11.83	0	0	11.83	0	0	11.83	0	0	11.83	0	0	11.83	0	0	11.83	0	0	11.83	0	0	11.83	0	0	11.83	0	0	11.83	0	0	11.83	0	0	11.83	0	0	11.83	0	0	11.83	0	0	11.83	0	0	11.83	0
11.84	0	0	11.84	0	0	11.84	0	0	11.84	0	0	11.84	0	0	11.84	0	0	11.84	0	0	11.84	0	0	11.84	0	0	11.84	0	0	11.84	0	0	11.84	0	0	11.84	0	0	11.84	0	0	11.84	0	0	11.84	0	0	11.84	0
11.85	0	0	11.85	0	0	11.85	0	0	11.85	0	0	11.85	0	0	11.85	0	0	11.85	0	0	11.85	0	0	11.85	0	0	11.85	0	0	11.85	0	0	11.85	0	0	11.85	0	0	11.85	0	0	11.85	0	0	11.85	0	0	11.85	0
11.86	0	0	11.86	0	0	11.86	0	0	11.86	0	0	11.86	0	0	11.86	0	0	11.86	0	0	11.86	0	0	11.86	0	0	11.86	0	0	11.86	0	0	11.86	0	0	11.86	0	0	11.86	0	0	11.86	0	0	11.86	0	0	11.86	0
11.87	0	0	11.87	0	0	11.87	0	0	11.87	0	0	11.87	0	0	11.87	0	0	11.87	0	0	11.87	0	0	11.87	0	0	11.87	0	0	11.87	0	0	11.87	0	0	11.87	0	0	11.87	0	0	11.87	0	0	11.87	0	0	11.87	0
11.88	0	0	11.88	0	0	11.88	0	0	11.88	0	0	11.88	0	0	11.88	0	0	11.88	0	0	11.88	0	0	11.88	0	0	11.88	0	0	11.88	0	0	11.88	0	0	11.88	0	0	11.88	0	0	11.88	0	0	11.88	0	0	11.88	0
11.89	0	0	11.89	0	0	11.89	0	0	11.89	0	0	11.89	0	0	11.89	0	0	11.89	0	0	11.89	0	0	11.89	0	0	11.89	0	0	11.89	0	0	11.89	0	0	11.89	0	0	11.89	0	0	11.89	0	0	11.89	0	0	11.89	0
11.9	0	0	11.9	0	0	11.9	0	0	11.9	0	0	11.9	0	0	11.9	0	0	11.9	0	0	11.9	0	0	11.9	0	0	11.9	0	0	11.9	0	0	11.9	0	0	11.9	0	0	11.9	0	0	11.9	0	0	11.9	0	0	11.9	0
11.91	0	0	11.91	0	0	11.91	0	0	11.91	0	0	11.91	0	0	11.91	0	0	11.91	0	0	11.91	0	0	11.91	0	0	11.91	0	0	11.91	0	0	11.91	0	0	11.91	0	0	11.91	0	0	11.91	0	0	11.91	0	0	11.91	0
11.92	0	0	11.92	0	0	11.92	0	0	11.92	0	0	11.92	0	0	11.92	0	0	11.92	0	0	11.92	0	0	11.92	0	0	11.92	0	0	11.92	0	0	11.92	0	0	11.92	0	0	11.92	0	0	11.92	0	0	11.92	0	0	11.92	0
11.93	0	0	11.93	0	0	11.93	0	0	11.93	0	0	11.93	0	0	11.93	0	0	11.93	0	0	11.93	0	0	11.93	0	0	11.93	0	0	11.93	0	0	11.93	0	0	11.93	0	0	11.93	0	0	11.93	0	0	11.93	0	0	11.93	0
11.94	0	0	11.94	0	0	11.94	0	0	11.94	0	0	11.94	0	0	11.94	0	0	11.94	0	0	11.94	0	0	11.94	0	0	11.94	0	0	11.94	0	0	11.94	0	0	11.94	0	0	11.94	0	0	11.94	0	0	11.94	0	0	11.94	0
11.95	0	0	11.95	0	0	11.95	0	0	11.95	0	0	11.95	0	0	11.95	0	0	11.95	0	0	11.95	0	0	11.95	0	0	11.95	0	0	11.95	0	0	11.95	0	0	11.95	0	0	11.95	0	0	11.95	0	0	11.95	0	0	11.95	0
11.96	0	0	11.96	0	0	11.96	0	0	11.96	0	0	11.96	0	0	11.96	0	0	11.96	0	0	11.96	0	0	11.96	0	0	11.96	0	0	11.96	0	0	11.96	0	0	11.96	0	0	11.96	0	0	11.96	0	0	11.96	0	0	11.96	0
11.97	0	0	11.97	0	0	11.97	0	0	11.97	0	0	11.97	0	0	11.97	0	0	11.97	0	0	11.97	0	0	11.97	0	0	11.97	0	0	11.97	0	0	11.97	0	0	11.97	0	0	11.97	0	0	11.97	0	0	11.97	0	0	11.97	0
11.98	0	0	11.98	0	0	11.98	0	0	11.98	0	0	11.98	0	0	11.98	0	0	11.98	0	0	11.98	0	0	11.98	0	0	11.98	0	0	11.98	0	0	11.98	0	0	11.98	0	0	11.98	0	0	11.98	0	0	11.98	0	0	11.98	0
11.99	0	0	11.99	0	0	11.99	0	0	11.99	0	0	11.99	0	0	11.99	0	0	11.99	0	0	11.99	0	0	11.99	0	0	11.99	0	0	11.99	0	0	11.99	0	0	11.99	0	0	11.99	0	0	11.99	0	0	11.99	0	0	11.99	0
12	0	0	12	0	0	12	0	0	12	0	0	12	0	0	12	0	0	12	0	0	12	0	0	12	0	0	12	0	0	12	0	0	12	0	0	12	0	0	12	0	0	12	0	0	12	0	0	12	0
12.01	0	0	12.01	0	0	12.01	0	0	12.01	0	0	12.01	0	0	12.01	0	0	12.01	0	0	12.01	0	0	12.01	0	0	12.01	0	0	12.01	0	0	12.01	0	0	12.01	0	0	12.01	0	0	12.01	0	0	12.01	0	0	12.01	0
12.02	0	0	12.02	0	0	12.02	0	0	12.02	0	0	12.02	0	0	12.02	0	0	12.02	0	0	12.02	0	0	12.02	0	0	12.02	0	0	12.02	0	0	12.02	0	0	12.02	0	0	12.02	0	0	12.02	0	0	12.02	0	0	12.02	0
12.03	0	0	12.03	0	0	12.03	0	0	12.03	0	0	12.03	0	0	12.03	0	0	12.03	0	0	12.03	0	0	12.03	0	0	12.03	0	0	12.03	0	0	12.03	0	0	12.03	0	0	12.03	0	0	12.03	0	0	12.03	0	0	12.03	0
12.04	0	0	12.04	0	0	12.04	0	0	12.04	0	0	12.04	0	0	12.04	0	0	12.04	0	0	12.04	0	0	12.04	0	0	12.04	0	0	12.04	0	0	12.04	0	0	12.04	0	0	12.04	0	0	12.04	0	0	12.04	0	0	12.04	0
12.05	0	0	12.05	0	0	12.05	0	0	12.05	0	0	12.05	0	0	12.05	0	0	12.05	0	0	12.05	0	0	12.05	0	0	12.05	0	0	12.05	0	0	12.05	0	0	12.05	0	0	12.05	0	0	12.05	0	0	12.05	0	0	12.05	0
12.06	0	0	12.06	0	0	12.06	0	0	12.06	0	0	12.06	0	0	12.06	0	0	12.06	0	0	12.06	0	0	12.06	0	0	12.06	0	0	12.06	0	0	12.06	0	0	12.06	0	0	12.06	0	0	12.06	0	0	12.06	0	0	12.06	0
12.07	0	0	12.07	0	0	12.07	0	0	12.07	0	0	12.07	0	0	12.07	0	0	12.07	0	0	12.07	0	0	12.07	0	0	12.07	0	0	12.07	0	0	12.07	0	0	12.07	0	0	12.07	0	0	12.07	0	0	12.07	0	0	12.07	0
12.08	0	0	12.08	0	0	12.08	0	0	12.08	0	0	12.08	0	0	12.08	0	0	12.08	0	0	12.08	0	0	12.08	0	0	12.08	0	0	12.08	0	0	12.08	0	0	12.08	0	0	12.08	0	0	12.08	0	0	12.08	0	0	12.08	0
12.09	0	0	12.09	0	0	12.09	0	0	12.09	0	0	12.09	0	0	12.09	0	0	12.09	0	0	12.09	0	0	12.09	0	0	12.09	0	0	12.09	0	0	12.09	0	0	12.09	0	0	12.09	0	0	12.09	0	0	12.09	0	0	12.09	0
12.1	0	0	12.1	0	0	12.1	0	0	12.1	0	0	12.1	0	0	12.1	0	0	12.1	0	0	12.1	0	0	12.1	0	0	12.1	0	0	12.1	0	0	12.1	0	0	12.1	0	0	12.1	0	0	12.1	0	0	12.1	0	0	12.1	0
12.11	0	0	12.11	0	0	12.11	0	0	12.11	0	0	12.11	0	0	12.11	0	0	12.11	0	0	12.11	0	0	12.11	0	0	12.11	0	0	12.11	0	0	12.11	0	0	12.11	0	0	12.11	0	0	12.11	0	0	12.11	0	0	12.11	0
12.12	0	0	12.12	0	0	12.12	0	0	12.12	0	0	12.12	0	0	12.12	0	0	12.12	0	0	12.12	0	0	12.12	0	0	12.12	0	0	12.12	0	0	12.12	0	0	12.12	0	0	12.12	0	0	12.12	0	0	12.12	0	0	12.12	0
12.13	0	0	12.13	0	0	12.13	0	0	12.13	0	0	12.13	0	0	12.13	0	0	12.13	0	0	12.13	0	0	12.13	0	0	12.13	0	0	12.13	0	0	12.13	0	0	12.13	0	0	12.13	0	0	12.13	0	0	12.13	0	0	12.13	0
12.14	0	0	12.14	0	0	12.14	0	0	12.14	0	0	12.14	0	0	12.14	0	0	12.14	0	0	12.14	0	0	12.14	0	0	12.14	0	0	12.14	0	0	12.14	0	0	12.14	0	0	12.14	0	0	12.14	0	0	12.14	0	0	12.14	0
12.15	0	0	12.15	0	0	12.15	0	0	12.15	0	0	12.15	0	0	12.15	0	0	12.15	0	0	12.15	0	0	12.15	0	0	12.15	0	0	12.15	0	0	12.15	0	0	12.15	0	0	12.15	0	0	12.15	0	0	12.15	0	0	12.15	0
12.16	0	0	12.16	0	0	12.16	0	0	12.16	0	0	12.16	0	0	12.16	0	0	12.16	0	0	12.16	0	0	12.16	0	0	12.16	0	0	12.16	0	0	12.16	0	0	12.16	0	0	12.16	0	0	12.16	0	0	12.16	0	0	12.16	0
12.17	0	0	12.17	0	0	12.17	0	0	12.17	0	0	12.17	0	0	12.17	0	0	12.17	0	0	12.17	0	0	12.17	0	0	12.17	0	0	12.17	0	0	12.17	0	0	12.17	0	0	12.17	0	0	12.17	0	0	12.17	0	0	12.17	0
12.18	0	0	12.18	0	0	12.18	0	0	12.18	0	0	12.18	0	0	12.18	0	0	12.18	0	0	12.18	0	0	12.18	0	0	12.18	0	0	12.18	0	0	12.18	0	0	12.18	0	0	12.18	0	0	12.18	0	0	12.18	0	0	12.18	0
12.19	0	0	12.19	0	0	12.19	0	0	12.19	0	0	12.19	0	0	12.19	0	0	12.19	0	0	12.19	0	0	12.19	0	0	12.19	0	0	12.19	0	0	12.19	0	0	12.19	0	0	12.19	0	0	12.19	0	0	12.19	0	0	12.19	0
12.2	0	0	12.2	0	0	12.2	0	0	12.2	0	0	12.2	0	0	12.2	0	0	12.2	0	0	12.2	0	0	12.2	0	0	12.2	0	0	12.2	0	0	12.2	0	0	12.2	0	0	12.2	0	0	12.2	0	0	12.2	0	0	12.2	0
12.21	0	0	12.21	0	0	12.21	0	0	12.21	0	0	12.21	0	0	12.21	0	0	12.21	0	0	12.21	0	0	12.21	0	0	12.21	0	0	12.21	0	0	12.21	0	0	12.21	0	0	12.21	0	0	12.21	0	0	12.21	0	0	12.21	0
12.22	0	0	12.22	0	0	12.22	0	0	12.22	0	0	12.22	0	0	12.22	0	0	12.22	0	0	12.22	0	0	12.22	0	0	12.22	0	0	12.22	0	0	12.22	0	0	12.22	0	0	12.22	0	0	12.22	0	0	12.22	0	0	12.22	0
12.23	0	0	12.23	0	0	12.23	0	0	12.23	0	0	12.23	0	0	12.23	0	0	12.23	0	0	12.23	0	0	12.23	0	0	12.23	0	0	12.23	0	0	12.23	0	0	12.23	0	0	12.23	0	0	12.23	0	0	12.23	0	0	12.23	0
12.24	0	0	12.24	0	0	12.24	0	0	12.24	0	0	12.24	0	0	12.24	0	0	12.24	0	0	12.24	0	0	12.24	0	0	12.24	0	0	12.24	0	0	12.24	0	0	12.24	0	0	12.24	0	0	12.24	0	0	12.24	0	0	12.24	0
12.25	0	0	12.25	0	0	12.25	0	0	12.25	0	0	12.25	0	0	12.25	0	0	12.25	0	0	12.25	0	0	12.25	0	0	12.25	0	0	12.25	0	0	12.25	0	0	12.25	0	0	12.25	0	0	12.25	0	0	12.25	0	0	12.25	0
12.26	0	0	12.26	0	0	12.26	0	0	12.26	0	0	12.26	0	0	12.26	0	0	12.26	0	0	12.26	0	0	12.26	0	0	12.26	0	0	12.26	0	0	12.26	0	0	12.26	0	0	12.26	0	0	12.26	0	0	12.26	0	0	12.26	0
12.27	0	0	12.27	0	0	12.27	0	0	12.27	0	0	12.27	0	0	12.27	0	0	12.27	0	0	12.27	0	0	12.27	0	0	12.27	0	0	12.27	0	0	12.27	0	0	12.27	0	0	12.27	0	0	12.27	0	0	12.27	0	0	12.27	0
12.28	0	0	12.28	0	0	12.28	0	0	12.28	0	0	12.28	0	0	12.28	0	0	12.28	0	0	12.28	0	0	12.28	0	0	12.28	0	0	12.28	0	0	12.28	0	0	12.28	0	0	12.28	0	0	12.28	0	0	12.28	0	0	12.28	0
12.29	0	0	12.29	0	0	12.29	0	0	12.29	0	0	12.29	0	0	12.29	0	0	12.29	0	0	12.29	0	0	12.29	0	0	12.29	0	0	12.29	0	0	12.29	0	0	12.29	0	0	12.29	0	0	12.29	0	0	12.29	0	0	12.29	0
12.3	0	0	12.3	0	0	12.3	0	0	12.3	0	0	12.3	0	0	12.3	0	0	12.3	0	0	12.3	0	0	12.3	0	0	12.3	0	0	12.3	0	0	12.3	0	0	12.3	0	0	12.3	0	0	12.3	0	0	12.3	0	0	12.3	0
12.31	0	0	12.31	0	0	12.31	0	0	12.31	0	0	12.31	0	0	12.31	0	0	12.31	0	0	12.31	0	0	12.31	0	0	12.31	0	0	12.31	0	0	12.31	0	0	12.31	0	0	12.31	0	0	12.31	0	0	12.31	0	0	12.31	0
12.32	0	0	12.32	0	0	12.32	0	0	12.32	0	0	12.32	0	0	12.32	0	0	12.32	0	0	12.32	0	0	12.32	0	0	12.32	0	0	12.32	0	0	12.32	0	0	12.32	0	0	12.32	0	0	12.32	0	0	12.32	0	0	12.32	0
12.33	0	0	12.33	0	0	12.33	0	0	12.33	0	0	12.33	0	0	12.33	0	0	12.33	0	0	12.33	0	0	12.33	0	0	12.33	0	0	12.33	0	0	12.33	0	0	12.33	0	0	12.33	0	0	12.33	0	0	12.33	0	0	12.33	0
12.34	0	0	12.34	0	0	12.34	0	0	12.34	0	0	12.34	0	0	12.34	0	0	12.34	0	0	12.34	0	0	12.34	0	0	12.34	0	0	12.34	0	0	12.34	0	0	12.34	0	0	12.34	0	0	12.34	0	0	12.34	0	0	12.34	0
12.35	0	0	12.35	0	0	12.35	0	0	12.35	0	0	12.35	0	0	12.35	0	0	12.35	0	0	12.35	0	0	12.35	0	0	12.35	0	0	12.35	0	0	12.35	0	0	12.35	0	0	12.35	0	0	12.35	0	0	12.35	0	0	12.35	0
12.36	0	0	12.36	0	0	12.36	0	0	12.36	0	0	12.36	0	0	12.36	0	0	12.36	0	0	12.36	0	0	12.36	0	0	12.36	0	0	12.36	0	0	12.36	0	0	12.36	0	0	12.36	0	0	12.36	0	0	12.36	0	0	12.36	0
12.37	0	0	12.37	0	0	12.37	0	0	12.37	0	0	12.37	0	0	12.37	0	0	12.37	0	0	12.37	0	0	12.37	0	0	12.37	0	0	12.37	0	0	12.37	0	0	12.37	0	0	12.37	0	0	12.37	0	0	12.37	0	0	12.37	0
12.38	0	0	12.38	0	0	12.38	0	0	12.38	0	0	12.38	0	0	12.38	0	0	12.38	0	0	12.38	0	0	12.38	0	0	12.38	0	0	12.38	0	0	12.38	0	0	12.38	0	0	12.38	0	0	12.38	0	0	12.38	0	0	12.38	0
12.39	0	0	12.39	0	0	12.39	0	0	12.39	0	0	12.39	0	0	12.39	0	0	12.39	0	0	12.39	0	0	12.39	0	0	12.39	0	0	12.39	0	0	12.39	0	0	12.39	0	0	12.39	0	0	12.39	0	0	12.39	0	0	12.39	0
12.4	0	0	12.4	0	0	12.4	0	0	12.4	0	0	12.4	0	0	12.4	0	0	12.4	0	0	12.4	0	0	12.4	0	0	12.4	0	0	12.4	0	0	12.4	0	0	12.4	0	0	12.4	0	0	12.4	0	0	12.4	0	0	12.4	0
12.41	0	0	12.41	0	0	12.41	0	0	12.41	0	0	12.41	0	0	12.41	0	0	12.41	0	0	12.41	0	0	12.41	0	0	12.41	0	0	12.41	0	0	12.41	0	0	12.41	0	0	12.41	0	0	12.41	0	0	12.41	0	0	12.41	0
12.42	0	0	12.42	0	0	12.42	0	0	12.42	0	0	12.42	0	0	12.42	0	0	12.42	0	0	12.42	0	0	12.42	0	0	12.42	0	0	12.42	0	0	12.42	0	0	12.42	0	0	12.42	0	0	12.42	0	0	12.42	0	0	12.42	0
12.43	0	0	12.43	0	0	12.43	0	0	12.43	0	0	12.43	0	0	12.43	0	0	12.43	0	0	12.43	0	0	12.43	0	0	12.43	0	0	12.43	0	0	12.43	0	0	12.43	0	0	12.43	0	0	12.43	0	0	12.43	0	0	12.43	0
12.44	0	0	12.44	0	0	12.44	0	0	12.44	0	0	12.44	0	0	12.44	0	0	12.44	0	0	12.44	0	0	12.44	0	0	12.44	0	0	12.44	0	0	12.44	0	0	12.44	0	0	12.44	0	0	12.44	0	0	12.44	0	0	12.44	0
12.45	0	0	12.45	0	0	12.45	0	0	12.45	0	0	12.45	0	0	12.45	0	0	12.45	0	0	12.45	0	0	12.45	0	0	12.45	0	0	12.45	0	0	12.45	0	0	12.45	0	0	12.45	0	0	12.45	0	0	12.45	0	0	12.45	0
12.46	0	0	12.46	0	0	12.46	0	0	12.46	0	0	12.46	0	0	12.46	0	0	12.46	0	0	12.46	0	0	12.46	0	0	12.46	0	0	12.46	0	0	12.46	0	0	12.46	0	0	12.46	0	0	12.46	0	0	12.46	0	0	12.46	0
12.47	0	0	12.47	0	0	12.47	0	0	12.47	0	0	12.47	0	0	12.47	0	0	12.47	0	0	12.47	0	0	12.47	0	0	12.47	0	0	12.47	0	0	12.47	0	0	12.47	0	0	12.47	0	0	12.47	0	0	12.47	0	0	12.47	0
12.48	0	0	12.48	0	0	12.48	0	0	12.48	0	0	12.48	0	0	12.48	0	0	12.48	0	0	12.48	0	0	12.48	0	0	12.48	0	0	12.48	0	0	12.48	0	0	12.48	0	0	12.48	0	0	12.48	0	0	12.48	0	0	12.48	0
12.49	0	0	12.49	0	0	12.49	0	0	12.49	0	0	12.49	0	0	12.49	0	0	12.49	0	0	12.49	0	0	12.49	0	0	12.49	0	0	12.49	0	0	12.49	0	0	12.49	0	0	12.49	0	0	12.49	0	0	12.49	0	0	12.49	0
12.5	0	0	12.5	0	0	12.5	0	0	12.5	0	0	12.5	0	0	12.5	0	0	12.5	0	0	12.5	0	0	12.5	0	0	12.5	0	0	12.5	0	0	12.5	0	0	12.5	0	0	12.5	0	0	12.5	0	0	12.5	0	0	12.5	0
12.51	0	0	12.51	0	0	12.51	0	0	12.51	0	0	12.51	0	0	12.51	0	0	12.51	0	0	12.51	0	0	12.51	0	0	12.51	0	0	12.51	0	0	12.51	0	0	12.51	0	0	12.51	0	0	12.51	0	0	12.51	0	0	12.51	0
12.52	0	0	12.52	0	0	12.52	0	0	12.52	0	0	12.52	0	0	12.52	0	0	12.52	0	0	12.52	0	0	12.52	0	0	12.52	0	0	12.52	0	0	12.52	0	0	12.52	0	0	12.52	0	0	12.52	0	0	12.52	0	0	12.52	0
12.53	0	0	12.53	0	0	12.53	0	0	12.53	0	0	12.53	0	0	12.53	0	0	12.53	0	0	12.53	0	0	12.53	0	0	12.53	0	0	12.53	0	0	12.53	0	0	12.53	0	0	12.53	0	0	12.53	0	0	12.53	0	0	12.53	0
12.54	0	0	12.54	0	0	12.54	0	0	12.54	0	0	12.54	0	0	12.54	0	0	12.54	0	0	12.54	0	0	12.54	0	0	12.54	0	0	12.54	0	0	12.54	0	0	12.54	0	0	12.54	0	0	12.54	0	0	12.54	0	0	12.54	0
12.55	0	0	12.55	0	0	12.55	0	0	12.55	0	0	12.55	0	0	12.55	0	0	12.55	0	0	12.55	0	0	12.55	0	0	12.55	0	0	12.55	0	0	12.55	0	0	12.55	0	0	12.55	0	0	12.55	0	0	12.55	0	0	12.55	0
12.56	0	0	12.56	0	0	12.56	0	0	12.56	0	0	12.56	0	0	12.56	0	0	12.56	0	0	12.56	0	0	12.56	0	0	12.56	0	0	12.56	0	0	12.56	0	0	12.56	0	0	12.56	0	0	12.56	0	0	12.56	0	0	12.56	0
12.57	0	0	12.57	0	0	12.57	0	0	12.57	0	0	12.57	0	0	12.57	0	0	12.57	0	0	12.57	0	0	12.57	0	0	12.57	0	0	12.57	0	0	12.57	0	0	12.57	0	0	12.57	0	0	12.57	0	0	12.57	0	0	12.57	0
12.58	0	0	12.58	0	0	12.58	0	0	12.58	0	0	12.58	0	0	12.58	0	0	12.58	0	0	12.58	0	0	12.58	0	0	12.58	0	0	12.58	0	0	12.58	0	0	12.58	0	0	12.58	0	0	12.58	0	0	12.58	0	0	12.58	0
12.59	0	0	12.59	0	0	12.59	0	0	12.59	0	0	12.59	0	0	12.59	0	0	12.59	0	0	12.59	0	0	12.59	0	0	12.59	0	0	12.59	0	0	12.59	0	0	12.59	0	0	12.59	0	0	12.59	0	0	12.59	0	0	12.59	0
12.6	0	0	12.6	0	0	12.6	0	0	12.6	0	0	12.6	0	0	12.6	0	0	12.6	0	0	12.6	0	0	12.6	0	0	12.6	0	0	12.6	0	0	12.6	0	0	12.6	0	0	12.6	0	0	12.6	0	0	12.6	0	0	12.6	0
12.61	0	0	12.61	0	0	12.61	0	0	12.61	0	0	12.61	0	0	12.61	0	0	12.61	0	0	12.61	0	0	12.61	0	0	12.61	0	0	12.61	0	0	12.61	0	0	12.61	0	0	12.61	0	0	12.61	0	0	12.61	0	0	12.61	0
12.62	0	0	12.62	0	0	12.62	0	0	12.62	0	0	12.62	0	0	12.62	0	0	12.62	0	0	12.62	0	0	12.62	0	0	12.62	0	0	12.62	0	0	12.62	0	0	12.62	0	0	12.62	0	0	12.62	0	0	12.62	0	0	12.62	0
12.63	0	0	12.63	0	0	12.63	0	0	12.63	0	0	12.63	0	0	12.63	0	0	12.63	0	0	12.63	0	0	12.63	0	0	12.63	0	0	12.63	0	0	12.63	0	0	12.63	0	0	12.63	0	0	12.63	0	0	12.63	0	0	12.63	0
12.64	0	0	12.64	0	0	12.64	0	0	12.64	0	0	12.64	0	0	12.64	0	0	12.64	0	0	12.64	0	0	12.64	0	0	12.64	0	0	12.64	0	0	12.64	0	0	12.64	0	0	12.64	0	0	12.64	0	0	12.64	0	0	12.64	0
12.65	0	0	12.65	0	0	12.65	0	0	12.65	0	0	12.65	0	0	12.65	0	0	12.65	0	0	12.65	0	0	12.65	0	0	12.65	0	0	12.65	0	0	12.65	0	0	12.65	0	0	12.65	0	0	12.65	0	0	12.65	0	0	12.65	0
12.66	0	0	12.66	0	0	12.66	0	0	12.66	0	0	12.66	0	0	12.66	0	0	12.66	0	0	12.66	0	0	12.66	0	0	12.66	0	0	12.66	0	0	12.66	0	0	12.66	0	0	12.66	0	0	12.66	0	0	12.66	0	0	12.66	0
12.67	0	0	12.67	0	0	12.67	0	0	12.67	0	0	12.67	0	0	12.67	0	0	12.67	0	0	12.67	0	0	12.67	0	0	12.67	0	0	12.67	0	0	12.67	0	0	12.67	0	0	12.67	0	0	12.67	0	0	12.67	0	0	12.67	0
12.68	0	0	12.68	0	0	12.68	0	0	12.68	0	0	12.68	0	0	12.68	0	0	12.68	0	0	12.68	0	0	12.68	0	0	12.68	0	0	12.68	0	0	12.68	0	0	12.68	0	0	12.68	0	0	12.68	0	0	12.68	0	0	12.68	0
12.69	0	0	12.69	0	0	12.69	0	0	12.69	0	0	12.69	0	0	12.69	0	0	12.69	0	0	12.69	0	0	12.69	0	0	12.69	0	0	12.69	0	0	12.69	0	0	12.69	0	0	12.69	0	0	12.69	0	0	12.69	0	0	12.69	0
12.7	0	0	12.7	0	0	12.7	0	0	12.7	0	0	12.7	0	0	12.7	0	0	12.7	0	0	12.7	0	0	12.7	0	0	12.7	0	0	12.7	0	0	12.7	0	0	12.7	0	0	12.7	0	0	12.7	0	0	12.7	0	0	12.7	0
12.71	0	0	12.71	0	0	12.71	0	0	12.71	0	0	12.71	0	0	12.71	0	0	12.71	0	0	12.71	0	0	12.71	0	0	12.71	0	0	12.71	0	0	12.71	0	0	12.71	0	0	12.71	0	0	12.71	0	0	12.71	0	0	12.71	0
12.72	0	0	12.72	0	0	12.72	0	0	12.72	0	0	12.72	0	0	12.72	0	0	12.72	0	0	12.72	0	0	12.72	0	0	12.72	0	0	12.72	0	0	12.72	0	0	12.72	0	0	12.72	0	0	12.72	0	0	12.72	0	0	12.72	0
12.73	0	0	12.73	0	0	12.73	0	0	12.73	0	0	12.73	0	0	12.73	0	0	12.73	0	0	12.73	0	0	12.73	0	0	12.73	0	0	12.73	0	0	12.73	0	0	12.73	0	0	12.73	0	0	12.73	0	0	12.73	0	0	12.73	0
12.74	0	0	12.74	0	0	12.74	0	0	12.74	0	0	12.74	0	0	12.74	0	0	12.74	0	0	12.74	0	0	12.74	0	0	12.74	0	0	12.74	0	0	12.74	0	0	12.74	0	0	12.74	0	0	12.74	0	0	12.74	0	0	12.74	0
12.75	0	0	12.75	0	0	12.75	0	0	12.75	0	0	12.75	0	0	12.75	0	0	12.75	0	0	12.75	0	0	12.75	0	0	12.75	0	0	12.75	0	0	12.75	0	0	12.75	0	0	12.75	0	0	12.75	0	0	12.75	0	0	12.75	0
12.76	0	0	12.76	0	0	12.76	0	0	12.76	0	0	12.76	0	0	12.76	0	0	12.76	0	0	12.76	0	0	12.76	0	0	12.76	0	0	12.76	0	0	12.76	0	0	12.76	0	0	12.76	0	0	12.76	0	0	12.76	0	0	12.76	0
12.77	0	0	12.77	0	0	12.77	0	0	12.77	0	0	12.77	0	0	12.77	0	0	12.77	0	0	12.77	0	0	12.77	0	0	12.77	0	0	12.77	0	0	12.77	0	0	12.77	0	0	12.77	0	0	12.77	0	0	12.77	0	0	12.77	0
12.78	0	0	12.78	0	0	12.78	0	0	12.78	0	0	12.78	0	0	12.78	0	0	12.78	0	0	12.78	0	0	12.78	0	0	12.78	0	0	12.78	0	0	12.78	0	0	12.78	0	0	12.78	0	0	12.78	0	0	12.78	0	0	12.78	0
12.79	0	0	12.79	0	0	12.79	0	0	12.79	0	0	12.79	0	0	12.79	0	0	12.79	0	0	12.79	0	0	12.79	0	0	12.79	0	0	12.79	0	0	12.79	0	0	12.79	0	0	12.79	0	0	12.79	0	0	12.79	0	0	12.79	0
12.8	0	0	12.8	0	0	12.8	0	0	12.8	0	0	12.8	0	0	12.8	0	0	12.8	0	0	12.8	0	0	12.8	0	0	12.8	0	0	12.8	0	0	12.8	0	0	12.8	0	0	12.8	0	0	12.8	0	0	12.8	0	0	12.8	0
12.81	0	0	12.81	0	0	12.81	0	0	12.81	0	0	12.81	0	0	12.81	0	0	12.81	0	0	12.81	0	0	12.81	0	0	12.81	0	0	12.81	0	0	12.81	0	0	12.81	0	0	12.81	0	0	12.81	0	0	12.81	0	0	12.81	0
12.82	0	0	12.82	0	0	12.82	0	0	12.82	0	0	12.82	0	0	12.82	0	0	12.82	0	0	12.82	0	0	12.82	0	0	12.82	0	0	12.82	0	0	12.82	0	0	12.82	0	0	12.82	0	0	12.82	0	0	12.82	0	0	12.82	0
12.83	0	0	12.83	0	0	12.83	0	0	12.83	0	0	12.83	0	0	12.83	0	0	12.83	0	0	12.83	0	0	12.83	0	0	12.83	0	0	12.83	0	0	12.83	0	0	12.83	0	0	12.83	0	0	12.83	0	0	12.83	0	0	12.83	0
12.84	0	0	12.84	0	0	12.84	0	0	12.84	0	0	12.84	0	0	12.84	0	0	12.84	0	0	12.84	0	0	12.84	0	0	12.84	0	0	12.84	0	0	12.84	0	0	12.84	0	0	12.84	0	0	12.84	0	0	12.84	0	0	12.84	0
12.85	0	0	12.85	0	0	12.85	0	0	12.85	0	0	12.85	0	0	12.85	0	0	12.85	0	0	12.85	0	0	12.85	0	0	12.85	0	0	12.85	0	0	12.85	0	0	12.85	0	0	12.85	0	0	12.85	0	0	12.85	0	0	12.85	0
12.86	0	0	12.86	0	0	12.86	0	0	12.86	0	0	12.86	0	0	12.86	0	0	12.86	0	0	12.86	0	0	12.86	0	0	12.86	0	0	12.86	0	0	12.86	0	0	12.86	0	0	12.86	0	0	12.86	0	0	12.86	0	0	12.86	0
12.87	0	0	12.87	0	0	12.87	0	0	12.87	0	0	12.87	0	0	12.87	0	0	12.87	0	0	12.87	0	0	12.87	0	0	12.87	0	0	12.87	0	0	12.87	0	0	12.87	0	0	12.87	0	0	12.87	0	0	12.87	0	0	12.87	0
12.88	0	0	12.88	0	0	12.88	0	0	12.88	0	0	12.88	0	0	12.88	0	0	12.88	0	0	12.88	0	0	12.88	0	0	12.88	0	0	12.88	0	0	12.88	0	0	12.88	0	0	12.88	0	0	12.88	0	0	12.88	0	0	12.88	0
12.89	0	0	12.89	0	0	12.89	0	0	12.89	0	0	12.89	0	0	12.89	0	0	12.89	0	0	12.89	0	0	12.89	0	0	12.89	0	0	12.89	0	0	12.89	0	0	12.89	0	0	12.89	0	0	12.89	0	0	12.89	0	0	12.89	0
12.9	0	0	12.9	0	0	12.9	0	0	12.9	0	0	12.9	0	0	12.9	0	0	12.9	0	0	12.9	0	0	12.9	0	0	12.9	0	0	12.9	0	0	12.9	0	0	12.9	0	0	12.9	0	0	12.9	0	0	12.9	0	0	12.9	0
12.91	0	0	12.91	0	0	12.91	0	0	12.91	0	0	12.91	0	0	12.91	0	0	12.91	0	0	12.91	0	0	12.91	0	0	12.91	0	0	12.91	0	0	12.91	0	0	12.91	0	0	12.91	0	0	12.91	0	0	12.91	0	0	12.91	0
12.92	0	0	12.92	0	0	12.92	0	0	12.92	0	0	12.92	0	0	12.92	0	0	12.92	0	0	12.92	0	0	12.92	0	0	12.92	0	0	12.92	0	0	12.92	0	0	12.92	0	0	12.92	0	0	12.92	0	0	12.92	0	0	12.92	0
12.93	0	0	12.93	0	0	12.93	0	0	12.93	0	0	12.93	0	0	12.93	0	0	12.93	0	0	12.93	0	0	12.93	0	0	12.93	0	0	12.93	0	0	12.93	0	0	12.93	0	0	12.93	0	0	12.93	0	0	12.93	0	0	12.93	0
12.94	0	0	12.94	0	0	12.94	0	0	12.94	0	0	12.94	0	0	12.94	0	0	12.94	0	0	12.94	0	0	12.94	0	0	12.94	0	0	12.94	0	0	12.94	0	0	12.94	0	0	12.94	0	0	12.94	0	0	12.94	0	0	12.94	0
12.95	0	0	12.95	0	0	12.95	0	0	12.95	0	0	12.95	0	0	12.95	0	0	12.95	0	0	12.95	0	0	12.95	0	0	12.95	0	0	12.95	0	0	12.95	0	0	12.95	0	0	12.95	0	0	12.95	0	0	12.95	0	0	12.95	0
12.96	0	0	12.96	0	0	12.96	0	0	12.96	0	0	12.96	0	0	12.96	0	0	12.96	0	0	12.96	0	0	12.96	0	0	12.96	0	0	12.96	0	0	12.96	0	0	12.96	0	0	12.96	0	0	12.96	0	0	12.96	0	0	12.96	0
12.97	0	0	12.97	0	0	12.97	0	0	12.97	0	0	12.97	0	0	12.97	0	0	12.97	0	0	12.97	0	0	12.97	0	0	12.97	0	0	12.97	0	0	12.97	0	0	12.97	0	0	12.97	0	0	12.97	0	0	12.97	0	0	12.97	0
12.98	0	0	12.98	0	0	12.98	0	0	12.98	0	0	12.98	0	0	12.98	0	0	12.98	0	0	12.98	0	0	12.98	0	0	12.98	0	0	12.98	0	0	12.98	0	0	12.98	0	0	12.98	0	0	12.98	0	0	12.98	0	0	12.98	0
12.99	0	0	12.99	0	0	12.99	0	0	12.99	0	0	12.99	0	0	12.99	0	0	12.99	0	0	12.99	0	0	12.99	0	0	12.99	0	0	12.99	0	0	12.99	0	0	12.99	0	0	12.99	0	0	12.99	0	0	12.99	0	0	12.99	0
13	0	0	13	0	0	13	0	0	13	0	0	13	0	0	13	0	0	13	0	0	13	0	0	13	0	0	13	0	0	13	0	0	13	0	0	13	0	0	13	0	0	13	0	0	13	0	0	13	0
13.01	0	0	13.01	0	0	13.01	0	0	13.01	0	0	13.01	0	0	13.01	0	0	13.01	0	0	13.01	0	0	13.01	0	0	13.01	0	0	13.01	0	0	13.01	0	0	13.01	0	0	13.01	0	0	13.01	0	0	13.01	0	0	13.01	0
13.02	0	0	13.02	0	0	13.02	0	0	13.02	0	0	13.02	0	0	13.02	0	0	13.02	0	0	13.02	0	0	13.02	0	0	13.02	0	0	13.02	0	0	13.02	0	0	13.02	0	0	13.02	0	0	13.02	0	0	13.02	0	0	13.02	0
13.03	0	0	13.03	0	0	13.03	0	0	13.03	0	0	13.03	0	0	13.03	0	0	13.03	0	0	13.03	0	0	13.03	0	0	13.03	0	0	13.03	0	0	13.03	0	0	13.03	0	0	13.03	0	0	13.03	0	0	13.03	0	0	13.03	0
13.04	0	0	13.04	0	0	13.04	0	0	13.04	0	0	13.04	0	0	13.04	0	0	13.04	0	0	13.04	0	0	13.04	0	0	13.04	0	0	13.04	0	0	13.04	0	0	13.04	0	0	13.04	0	0	13.04	0	0	13.04	0	0	13.04	0
13.05	0	0	13.05	0	0	13.05	0	0	13.05	0	0	13.05	0	0	13.05	0	0	13.05	0	0	13.05	0	0	13.05	0	0	13.05	0	0	13.05	0	0	13.05	0	0	13.05	0	0	13.05	0	0	13.05	0	0	13.05	0	0	13.05	0
13.06	0	0	13.06	0	0	13.06	0	0	13.06	0	0	13.06	0	0	13.06	0	0	13.06	0	0	13.06	0	0	13.06	0	0	13.06	0	0	13.06	0	0	13.06	0	0	13.06	0	0	13.06	0	0	13.06	0	0	13.06	0	0	13.06	0
13.07	0	0	13.07	0	0	13.07	0	0	13.07	0	0	13.07	0	0	13.07	0	0	13.07	0	0	13.07	0	0	13.07	0	0	13.07	0	0	13.07	0	0	13.07	0	0	13.07	0	0	13.07	0	0	13.07	0	0	13.07	0	0	13.07	0
13.08	0	0	13.08	0	0	13.08	0	0	13.08	0	0	13.08	0	0	13.08	0	0	13.08	0	0	13.08	0	0	13.08	0	0	13.08	0	0	13.08	0	0	13.08	0	0	13.08	0	0	13.08	0	0	13.08	0	0	13.08	0	0	13.08	0
13.09	0	0	13.09	0	0	13.09	0	0	13.09	0	0	13.09	0	0	13.09	0	0	13.09	0	0	13.09	0	0	13.09	0	0	13.09	0	0	13.09	0	0	13.09	0	0	13.09	0	0	13.09	0	0	13.09	0	0	13.09	0	0	13.09	0
13.1	0	0	13.1	0	0	13.1	0	0	13.1	0	0	13.1	0	0	13.1	0	0	13.1	0	0	13.1	0	0	13.1	0	0	13.1	0	0	13.1	0	0	13.1	0	0	13.1	0	0	13.1	0	0	13.1	0	0	13.1	0	0	13.1	0
13.11	0	0	13.11	0	0	13.11	0	0	13.11	0	0	13.11	0	0	13.11	0	0	13.11	0	0	13.11	0	0	13.11	0	0	13.11	0	0	13.11	0	0	13.11	0	0	13.11	0	0	13.11	0	0	13.11	0	0	13.11	0	0	13.11	0
13.12	0	0	13.12	0	0	13.12	0	0	13.12	0	0	13.12	0	0	13.12	0	0	13.12	0	0	13.12	0	0	13.12	0	0	13.12	0	0	13.12	0	0	13.12	0	0	13.12	0	0	13.12	0	0	13.12	0	0	13.12	0	0	13.12	0
13.13	0	0	13.13	0	0	13.13	0	0	13.13	0	0	13.13	0	0	13.13	0	0	13.13	0	0	13.13	0	0	13.13	0	0	13.13	0	0	13.13	0	0	13.13	0	0	13.13	0	0	13.13	0	0	13.13	0	0	13.13	0	0	13.13	0
13.14	0	0	13.14	0	0	13.14	0	0	13.14	0	0	13.14	0	0	13.14	0	0	13.14	0	0	13.14	0	0	13.14	0	0	13.14	0	0	13.14	0	0	13.14	0	0	13.14	0	0	13.14	0	0	13.14	0	0	13.14	0	0	13.14	0
13.15	0	0	13.15	0	0	13.15	0	0	13.15	0	0	13.15	0	0	13.15	0	0	13.15	0	0	13.15	0	0	13.15	0	0	13.15	0	0	13.15	0	0	13.15	0	0	13.15	0	0	13.15	0	0	13.15	0	0	13.15	0	0	13.15	0
13.16	0	0	13.16	0	0	13.16	0	0	13.16	0	0	13.16	0	0	13.16	0	0	13.16	0	0	13.16	0	0	13.16	0	0	13.16	0	0	13.16	0	0	13.16	0	0	13.16	0	0	13.16	0	0	13.16	0	0	13.16	0	0	13.16	0
13.17	0	0	13.17	0	0	13.17	0	0	13.17	0	0	13.17	0	0	13.17	0	0	13.17	0	0	13.17	0	0	13.17	0	0	13.17	0	0	13.17	0	0	13.17	0	0	13.17	0	0	13.17	0	0	13.17	0	0	13.17	0	0	13.17	0
13.18	0	0	13.18	0	0	13.18	0	0	13.18	0	0	13.18	0	0	13.18	0	0	13.18	0	0	13.18	0	0	13.18	0	0	13.18	0	0	13.18	0	0	13.18	0	0	13.18	0	0	13.18	0	0	13.18	0	0	13.18	0	0	13.18	0
13.19	0	0	13.19	0	0	13.19	0	0	13.19	0	0	13.19	0	0	13.19	0	0	13.19	0	0	13.19	0	0	13.19	0	0	13.19	0	0	13.19	0	0	13.19	0	0	13.19	0	0	13.19	0	0	13.19	0	0	13.19	0	0	13.19	0
13.2	0	0	13.2	0	0	13.2	0	0	13.2	0	0	13.2	0	0	13.2	0	0	13.2	0	0	13.2	0	0	13.2	0	0	13.2	0	0	13.2	0	0	13.2	0	0	13.2	0	0	13.2	0	0	13.2	0	0	13.2	0	0	13.2	0
13.21	0	0	13.21	0	0	13.21	0	0	13.21	0	0	13.21	0	0	13.21	0	0	13.21	0	0	13.21	0	0	13.21	0	0	13.21	0	0	13.21	0	0	13.21	0	0	13.21	0	0	13.21	0	0	13.21	0	0	13.21	0	0	13.21	0
13.22	0	0	13.22	0	0	13.22	0	0	13.22	0	0	13.22	0	0	13.22	0	0	13.22	0	0	13.22	0	0	13.22	0	0	13.22	0	0	13.22	0	0	13.22	0	0	13.22	0	0	13.22	0	0	13.22	0	0	13.22	0	0	13.22	0
13.23	0	0	13.23	0	0	13.23	0	0	13.23	0	0	13.23	0	0	13.23	0	0	13.23	0	0	13.23	0	0	13.23	0	0	13.23	0	0	13.23	0	0	13.23	0	0	13.23	0	0	13.23	0	0	13.23	0	0	13.23	0	0	13.23	0
13.24	0	0	13.24	0	0	13.24	0	0	13.24	0	0	13.24	0	0	13.24	0	0	13.24	0	0	13.24	0	0	13.24	0	0	13.24	0	0	13.24	0	0	13.24	0	0	13.24	0	0	13.24	0	0	13.24	0	0	13.24	0	0	13.24	0
13.25	0	0	13.25	0	0	13.25	0	0	13.25	0	0	13.25	0	0	13.25	0	0	13.25	0	0	13.25	0	0	13.25	0	0	13.25	0	0	13.25	0	0	13.25	0	0	13.25	0	0	13.25	0	0	13.25	0	0	13.25	0	0	13.25	0
13.26	0	0	13.26	0	0	13.26	0	0	13.26	0	0	13.26	0	0	13.26	0	0	13.26	0	0	13.26	0	0	13.26	0	0	13.26	0	0	13.26	0	0	13.26	0	0	13.26	0	0	13.26	0	0	13.26	0	0	13.26	0	0	13.26	0
13.27	0	0	13.27	0	0	13.27	0	0	13.27	0	0	13.27	0	0	13.27	0	0	13.27	0	0	13.27	0	0	13.27	0	0	13.27	0	0	13.27	0	0	13.27	0	0	13.27	0	0	13.27	0	0	13.27	0	0	13.27	0	0	13.27	0
13.28	0	0	13.28	0	0	13.28	0	0	13.28	0	0	13.28	0	0	13.28	0	0	13.28	0	0	13.28	0	0	13.28	0	0	13.28	0	0	13.28	0	0	13.28	0	0	13.28	0	0	13.28	0	0	13.28	0	0	13.28	0	0	13.28	0
13.29	0	0	13.29	0	0	13.29	0	0	13.29	0	0	13.29	0	0	13.29	0	0	13.29	0	0	13.29	0	0	13.29	0	0	13.29	0	0	13.29	0	0	13.29	0	0	13.29	0	0	13.29	0	0	13.29	0	0	13.29	0	0	13.29	0
13.3	0	0	13.3	0	0	13.3	0	0	13.3	0	0	13.3	0	0	13.3	0	0	13.3	0	0	13.3	0	0	13.3	0	0	13.3	0	0	13.3	0	0	13.3	0	0	13.3	0	0	13.3	0	0	13.3	0	0	13.3	0	0	13.3	0
13.31	0	0	13.31	0	0	13.31	0	0	13.31	0	0	13.31	0	0	13.31	0	0	13.31	0	0	13.31	0	0	13.31	0	0	13.31	0	0	13.31	0	0	13.31	0	0	13.31	0	0	13.31	0	0	13.31	0	0	13.31	0	0	13.31	0
13.32	0	0	13.32	0	0	13.32	0	0	13.32	0	0	13.32	0	0	13.32	0	0	13.32	0	0	13.32	0	0	13.32	0	0	13.32	0	0	13.32	0	0	13.32	0	0	13.32	0	0	13.32	0	0	13.32	0	0	13.32	0	0	13.32	0
13.33	0	0	13.33	0	0	13.33	0	0	13.33	0	0	13.33	0	0	13.33	0	0	13.33	0	0	13.33	0	0	13.33	0	0	13.33	0	0	13.33	0	0	13.33	0	0	13.33	0	0	13.33	0	0	13.33	0	0	13.33	0	0	13.33	0
13.34	0	0	13.34	0	0	13.34	0	0	13.34	0	0	13.34	0	0	13.34	0	0	13.34	0	0	13.34	0	0	13.34	0	0	13.34	0	0	13.34	0	0	13.34	0	0	13.34	0	0	13.34	0	0	13.34	0	0	13.34	0	0	13.34	0
13.35	0	0	13.35	0	0	13.35	0	0	13.35	0	0	13.35	0	0	13.35	0	0	13.35	0	0	13.35	0	0	13.35	0	0	13.35	0	0	13.35	0	0	13.35	0	0	13.35	0	0	13.35	0	0	13.35	0	0	13.35	0	0	13.35	0
13.36	0	0	13.36	0	0	13.36	0	0	13.36	0	0	13.36	0	0	13.36	0	0	13.36	0	0	13.36	0	0	13.36	0	0	13.36	0	0	13.36	0	0	13.36	0	0	13.36	0	0	13.36	0	0	13.36	0	0	13.36	0	0	13.36	0
13.37	0	0	13.37	0	0	13.37	0	0	13.37	0	0	13.37	0	0	13.37	0	0	13.37	0	0	13.37	0	0	13.37	0	0	13.37	0	0	13.37	0	0	13.37	0	0	13.37	0	0	13.37	0	0	13.37	0	0	13.37	0	0	13.37	0
13.38	0	0	13.38	0	0	13.38	0	0	13.38	0	0	13.38	0	0	13.38	0	0	13.38	0	0	13.38	0	0	13.38	0	0	13.38	0	0	13.38	0	0	13.38	0	0	13.38	0	0	13.38	0	0	13.38	0	0	13.38	0	0	13.38	0
13.39	0	0	13.39	0	0	13.39	0	0	13.39	0	0	13.39	0	0	13.39	0	0	13.39	0	0	13.39	0	0	13.39	0	0	13.39	0	0	13.39	0	0	13.39	0	0	13.39	0	0	13.39	0	0	13.39	0	0	13.39	0	0	13.39	0
13.4	0	0	13.4	0	0	13.4	0	0	13.4	0	0	13.4	0	0	13.4	0	0	13.4	0	0	13.4	0	0	13.4	0	0	13.4	0	0	13.4	0	0	13.4	0	0	13.4	0	0	13.4	0	0	13.4	0	0	13.4	0	0	13.4	0
13.41	0	0	13.41	0	0	13.41	0	0	13.41	0	0	13.41	0	0	13.41	0	0	13.41	0	0	13.41	0	0	13.41	0	0	13.41	0	0	13.41	0	0	13.41	0	0	13.41	0	0	13.41	0	0	13.41	0	0	13.41	0	0	13.41	0
13.42	0	0	13.42	0	0	13.42	0	0	13.42	0	0	13.42	0	0	13.42	0	0	13.42	0	0	13.42	0	0	13.42	0	0	13.42	0	0	13.42	0	0	13.42	0	0	13.42	0	0	13.42	0	0	13.42	0	0	13.42	0	0	13.42	0
13.43	0	0	13.43	0	0	13.43	0	0	13.43	0	0	13.43	0	0	13.43	0	0	13.43	0	0	13.43	0	0	13.43	0	0	13.43	0	0	13.43	0	0	13.43	0	0	13.43	0	0	13.43	0	0	13.43	0	0	13.43	0	0	13.43	0
13.44	0	0	13.44	0	0	13.44	0	0	13.44	0	0	13.44	0	0	13.44	0	0	13.44	0	0	13.44	0	0	13.44	0	0	13.44	0	0	13.44	0	0	13.44	0	0	13.44	0	0	13.44	0	0	13.44	0	0	13.44	0	0	13.44	0
13.45	0	0	13.45	0	0	13.45	0	0	13.45	0	0	13.45	0	0	13.45	0	0	13.45	0	0	13.45	0	0	13.45	0	0	13.45	0	0	13.45	0	0	13.45	0	0	13.45	0	0	13.45	0	0	13.45	0	0	13.45	0	0	13.45	0
13.46	0	0	13.46	0	0	13.46	0	0	13.46	0	0	13.46	0	0	13.46	0	0	13.46	0	0	13.46	0	0	13.46	0	0	13.46	0	0	13.46	0	0	13.46	0	0	13.46	0	0	13.46	0	0	13.46	0	0	13.46	0	0	13.46	0
13.47	0	0	13.47	0	0	13.47	0	0	13.47	0	0	13.47	0	0	13.47	0	0	13.47	0	0	13.47	0	0	13.47	0	0	13.47	0	0	13.47	0	0	13.47	0	0	13.47	0	0	13.47	0	0	13.47	0	0	13.47	0	0	13.47	0
13.48	0	0	13.48	0	0	13.48	0	0	13.48	0	0	13.48	0	0	13.48	0	0	13.48	0	0	13.48	0	0	13.48	0	0	13.48	0	0	13.48	0	0	13.48	0	0	13.48	0	0	13.48	0	0	13.48	0	0	13.48	0	0	13.48	0
13.49	0	0	13.49	0	0	13.49	0	0	13.49	0	0	13.49	0	0	13.49	0	0	13.49	0	0	13.49	0	0	13.49	0	0	13.49	0	0	13.49	0	0	13.49	0	0	13.49	0	0	13.49	0	0	13.49	0	0	13.49	0	0	13.49	0
13.5	0	0	13.5	0	0	13.5	0	0	13.5	0	0	13.5	0	0	13.5	0	0	13.5	0	0	13.5	0	0	13.5	0	0	13.5	0	0	13.5	0	0	13.5	0	0	13.5	0	0	13.5	0	0	13.5	0	0	13.5	0	0	13.5	0
13.51	0	0	13.51	0	0	13.51	0	0	13.51	0	0	13.51	0	0	13.51	0	0	13.51	0	0	13.51	0	0	13.51	0	0	13.51	0	0	13.51	0	0	13.51	0	0	13.51	0	0	13.51	0	0	13.51	0	0	13.51	0	0	13.51	0
13.52	0	0	13.52	0	0	13.52	0	0	13.52	0	0	13.52	0	0	13.52	0	0	13.52	0	0	13.52	0	0	13.52	0	0	13.52	0	0	13.52	0	0	13.52	0	0	13.52	0	0	13.52	0	0	13.52	0	0	13.52	0	0	13.52	0
13.53	0	0	13.53	0	0	13.53	0	0	13.53	0	0	13.53	0	0	13.53	0	0	13.53	0	0	13.53	0	0	13.53	0	0	13.53	0	0	13.53	0	0	13.53	0	0	13.53	0	0	13.53	0	0	13.53	0	0	13.53	0	0	13.53	0
13.54	0	0	13.54	0	0	13.54	0	0	13.54	0	0	13.54	0	0	13.54	0	0	13.54	0	0	13.54	0	0	13.54	0	0	13.54	0	0	13.54	0	0	13.54	0	0	13.54	0	0	13.54	0	0	13.54	0	0	13.54	0	0	13.54	0
13.55	0	0	13.55	0	0	13.55	0	0	13.55	0	0	13.55	0	0	13.55	0	0	13.55	0	0	13.55	0	0	13.55	0	0	13.55	0	0	13.55	0	0	13.55	0	0	13.55	0	0	13.55	0	0	13.55	0	0	13.55	0	0	13.55	0
13.56	0	0	13.56	0	0	13.56	0	0	13.56	0	0	13.56	0	0	13.56	0	0	13.56	0	0	13.56	0	0	13.56	0	0	13.56	0	0	13.56	0	0	13.56	0	0	13.56	0	0	13.56	0	0	13.56	0	0	13.56	0	0	13.56	0
13.57	0	0	13.57	0	0	13.57	0	0	13.57	0	0	13.57	0	0	13.57	0	0	13.57	0	0	13.57	0	0	13.57	0	0	13.57	0	0	13.57	0	0	13.57	0	0	13.57	0	0	13.57	0	0	13.57	0	0	13.57	0	0	13.57	0
13.58	0	0	13.58	0	0	13.58	0	0	13.58	0	0	13.58	0	0	13.58	0	0	13.58	0	0	13.58	0	0	13.58	0	0	13.58	0	0	13.58	0	0	13.58	0	0	13.58	0	0	13.58	0	0	13.58	0	0	13.58	0	0	13.58	0
13.59	0	0	13.59	0	0	13.59	0	0	13.59	0	0	13.59	0	0	13.59	0	0	13.59	0	0	13.59	0	0	13.59	0	0	13.59	0	0	13.59	0	0	13.59	0	0	13.59	0	0	13.59	0	0	13.59	0	0	13.59	0	0	13.59	0
13.6	0	0	13.6	0	0	13.6	0	0	13.6	0	0	13.6	0	0	13.6	0	0	13.6	0	0	13.6	0	0	13.6	0	0	13.6	0	0	13.6	0	0	13.6	0	0	13.6	0	0	13.6	0	0	13.6	0	0	13.6	0	0	13.6	0
13.61	0	0	13.61	0	0	13.61	0	0	13.61	0	0	13.61	0	0	13.61	0	0	13.61	0	0	13.61	0	0	13.61	0	0	13.61	0	0	13.61	0	0	13.61	0	0	13.61	0	0	13.61	0	0	13.61	0	0	13.61	0	0	13.61	0
13.62	0	0	13.62	0	0	13.62	0	0	13.62	0	0	13.62	0	0	13.62	0	0	13.62	0	0	13.62	0	0	13.62	0	0	13.62	0	0	13.62	0	0	13.62	0	0	13.62	0	0	13.62	0	0	13.62	0	0	13.62	0	0	13.62	0
13.63	0	0	13.63	0	0	13.63	0	0	13.63	0	0	13.63	0	0	13.63	0	0	13.63	0	0	13.63	0	0	13.63	0	0	13.63	0	0	13.63	0	0	13.63	0	0	13.63	0	0	13.63	0	0	13.63	0	0	13.63	0	0	13.63	0
13.64	0	0	13.64	0	0	13.64	0	0	13.64	0	0	13.64	0	0	13.64	0	0	13.64	0	0	13.64	0	0	13.64	0	0	13.64	0	0	13.64	0	0	13.64	0	0	13.64	0	0	13.64	0	0	13.64	0	0	13.64	0	0	13.64	0
13.65	0	0	13.65	0	0	13.65	0	0	13.65	0	0	13.65	0	0	13.65	0	0	13.65	0	0	13.65	0	0	13.65	0	0	13.65	0	0	13.65	0	0	13.65	0	0	13.65	0	0	13.65	0	0	13.65	0	0	13.65	0	0	13.65	0
13.66	0	0	13.66	0	0	13.66	0	0	13.66	0	0	13.66	0	0	13.66	0	0	13.66	0	0	13.66	0	0	13.66	0	0	13.66	0	0	13.66	0	0	13.66	0	0	13.66	0	0	13.66	0	0	13.66	0	0	13.66	0	0	13.66	0
13.67	0	0	13.67	0	0	13.67	0	0	13.67	0	0	13.67	0	0	13.67	0	0	13.67	0	0	13.67	0	0	13.67	0	0	13.67	0	0	13.67	0	0	13.67	0	0	13.67	0	0	13.67	0	0	13.67	0	0	13.67	0	0	13.67	0
13.68	0	0	13.68	0	0	13.68	0	0	13.68	0	0	13.68	0	0	13.68	0	0	13.68	0	0	13.68	0	0	13.68	0	0	13.68	0	0	13.68	0	0	13.68	0	0	13.68	0	0	13.68	0	0	13.68	0	0	13.68	0	0	13.68	0
13.69	0	0	13.69	0	0	13.69	0	0	13.69	0	0	13.69	0	0	13.69	0	0	13.69	0	0	13.69	0	0	13.69	0	0	13.69	0	0	13.69	0	0	13.69	0	0	13.69	0	0	13.69	0	0	13.69	0	0	13.69	0	0	13.69	0
13.7	0	0	13.7	0	0	13.7	0	0	13.7	0	0	13.7	0	0	13.7	0	0	13.7	0	0	13.7	0	0	13.7	0	0	13.7	0	0	13.7	0	0	13.7	0	0	13.7	0	0	13.7	0	0	13.7	0	0	13.7	0	0	13.7	0
13.71	0	0	13.71	0	0	13.71	0	0	13.71	0	0	13.71	0	0	13.71	0	0	13.71	0	0	13.71	0	0	13.71	0	0	13.71	0	0	13.71	0	0	13.71	0	0	13.71	0	0	13.71	0	0	13.71	0	0	13.71	0	0	13.71	0
13.72	0	0	13.72	0	0	13.72	0	0	13.72	0	0	13.72	0	0	13.72	0	0	13.72	0	0	13.72	0	0	13.72	0	0	13.72	0	0	13.72	0	0	13.72	0	0	13.72	0	0	13.72	0	0	13.72	0	0	13.72	0	0	13.72	0
13.73	0	0	13.73	0	0	13.73	0	0	13.73	0	0	13.73	0	0	13.73	0	0	13.73	0	0	13.73	0	0	13.73	0	0	13.73	0	0	13.73	0	0	13.73	0	0	13.73	0	0	13.73	0	0	13.73	0	0	13.73	0	0	13.73	0
13.74	0	0	13.74	0	0	13.74	0	0	13.74	0	0	13.74	0	0	13.74	0	0	13.74	0	0	13.74	0	0	13.74	0	0	13.74	0	0	13.74	0	0	13.74	0	0	13.74	0	0	13.74	0	0	13.74	0	0	13.74	0	0	13.74	0
13.75	0	0	13.75	0	0	13.75	0	0	13.75	0	0	13.75	0	0	13.75	0	0	13.75	0	0	13.75	0	0	13.75	0	0	13.75	0	0	13.75	0	0	13.75	0	0	13.75	0	0	13.75	0	0	13.75	0	0	13.75	0	0	13.75	0
13.76	0	0	13.76	0	0	13.76	0	0	13.76	0	0	13.76	0	0	13.76	0	0	13.76	0	0	13.76	0	0	13.76	0	0	13.76	0	0	13.76	0	0	13.76	0	0	13.76	0	0	13.76	0	0	13.76	0	0	13.76	0	0	13.76	0
13.77	0	0	13.77	0	0	13.77	0	0	13.77	0	0	13.77	0	0	13.77	0	0	13.77	0	0	13.77	0	0	13.77	0	0	13.77	0	0	13.77	0	0	13.77	0	0	13.77	0	0	13.77	0	0	13.77	0	0	13.77	0	0	13.77	0
13.78	0	0	13.78	0	0	13.78	0	0	13.78	0	0	13.78	0	0	13.78	0	0	13.78	0	0	13.78	0	0	13.78	0	0	13.78	0	0	13.78	0	0	13.78	0	0	13.78	0	0	13.78	0	0	13.78	0	0	13.78	0	0	13.78	0
13.79	0	0	13.79	0	0	13.79	0	0	13.79	0	0	13.79	0	0	13.79	0	0	13.79	0	0	13.79	0	0	13.79	0	0	13.79	0	0	13.79	0	0	13.79	0	0	13.79	0	0	13.79	0	0	13.79	0	0	13.79	0	0	13.79	0
13.8	0	0	13.8	0	0	13.8	0	0	13.8	0	0	13.8	0	0	13.8	0	0	13.8	0	0	13.8	0	0	13.8	0	0	13.8	0	0	13.8	0	0	13.8	0	0	13.8	0	0	13.8	0	0	13.8	0	0	13.8	0	0	13.8	0
13.81	0	0	13.81	0	0	13.81	0	0	13.81	0	0	13.81	0	0	13.81	0	0	13.81	0	0	13.81	0	0	13.81	0	0	13.81	0	0	13.81	0	0	13.81	0	0	13.81	0	0	13.81	0	0	13.81	0	0	13.81	0	0	13.81	0
13.82	0	0	13.82	0	0	13.82	0	0	13.82	0	0	13.82	0	0	13.82	0	0	13.82	0	0	13.82	0	0	13.82	0	0	13.82	0	0	13.82	0	0	13.82	0	0	13.82	0	0	13.82	0	0	13.82	0	0	13.82	0	0	13.82	0
13.83	0	0	13.83	0	0	13.83	0	0	13.83	0	0	13.83	0	0	13.83	0	0	13.83	0	0	13.83	0	0	13.83	0	0	13.83	0	0	13.83	0	0	13.83	0	0	13.83	0	0	13.83	0	0	13.83	0	0	13.83	0	0	13.83	0
13.84	0	0	13.84	0	0	13.84	0	0	13.84	0	0	13.84	0	0	13.84	0	0	13.84	0	0	13.84	0	0	13.84	0	0	13.84	0	0	13.84	0	0	13.84	0	0	13.84	0	0	13.84	0	0	13.84	0	0	13.84	0	0	13.84	0
13.85	0	0	13.85	0	0	13.85	0	0	13.85	0	0	13.85	0	0	13.85	0	0	13.85	0	0	13.85	0	0	13.85	0	0	13.85	0	0	13.85	0	0	13.85	0	0	13.85	0	0	13.85	0	0	13.85	0	0	13.85	0	0	13.85	0
13.86	0	0	13.86	0	0	13.86	0	0	13.86	0	0	13.86	0	0	13.86	0	0	13.86	0	0	13.86	0	0	13.86	0	0	13.86	0	0	13.86	0	0	13.86	0	0	13.86	0	0	13.86	0	0	13.86	0	0	13.86	0	0	13.86	0
13.87	0	0	13.87	0	0	13.87	0	0	13.87	0	0	13.87	0	0	13.87	0	0	13.87	0	0	13.87	0	0	13.87	0	0	13.87	0	0	13.87	0	0	13.87	0	0	13.87	0	0	13.87	0	0	13.87	0	0	13.87	0	0	13.87	0
13.88	0	0	13.88	0	0	13.88	0	0	13.88	0	0	13.88	0	0	13.88	0	0	13.88	0	0	13.88	0	0	13.88	0	0	13.88	0	0	13.88	0	0	13.88	0	0	13.88	0	0	13.88	0	0	13.88	0	0	13.88	0	0	13.88	0
13.89	0	0	13.89	0	0	13.89	0	0	13.89	0	0	13.89	0	0	13.89	0	0	13.89	0	0	13.89	0	0	13.89	0	0	13.89	0	0	13.89	0	0	13.89	0	0	13.89	0	0	13.89	0	0	13.89	0	0	13.89	0	0	13.89	0
13.9	0	0	13.9	0	0	13.9	0	0	13.9	0	0	13.9	0	0	13.9	0	0	13.9	0	0	13.9	0	0	13.9	0	0	13.9	0	0	13.9	0	0	13.9	0	0	13.9	0	0	13.9	0	0	13.9	0	0	13.9	0	0	13.9	0
13.91	0	0	13.91	0	0	13.91	0	0	13.91	0	0	13.91	0	0	13.91	0	0	13.91	0	0	13.91	0	0	13.91	0	0	13.91	0	0	13.91	0	0	13.91	0	0	13.91	0	0	13.91	0	0	13.91	0	0	13.91	0	0	13.91	0
13.92	0	0	13.92	0	0	13.92	0	0	13.92	0	0	13.92	0	0	13.92	0	0	13.92	0	0	13.92	0	0	13.92	0	0	13.92	0	0	13.92	0	0	13.92	0	0	13.92	0	0	13.92	0	0	13.92	0	0	13.92	0	0	13.92	0
13.93	0	0	13.93	0	0	13.93	0	0	13.93	0	0	13.93	0	0	13.93	0	0	13.93	0	0	13.93	0	0	13.93	0	0	13.93	0	0	13.93	0	0	13.93	0	0	13.93	0	0	13.93	0	0	13.93	0	0	13.93	0	0	13.93	0
13.94	0	0	13.94	0	0	13.94	0	0	13.94	0	0	13.94	0	0	13.94	0	0	13.94	0	0	13.94	0	0	13.94	0	0	13.94	0	0	13.94	0	0	13.94	0	0	13.94	0	0	13.94	0	0	13.94	0	0	13.94	0	0	13.94	0
13.95	0	0	13.95	0	0	13.95	0	0	13.95	0	0	13.95	0	0	13.95	0	0	13.95	0	0	13.95	0	0	13.95	0	0	13.95	0	0	13.95	0	0	13.95	0	0	13.95	0	0	13.95	0	0	13.95	0	0	13.95	0	0	13.95	0
13.96	0	0	13.96	0	0	13.96	0	0	13.96	0	0	13.96	0	0	13.96	0	0	13.96	0	0	13.96	0	0	13.96	0	0	13.96	0	0	13.96	0	0	13.96	0	0	13.96	0	0	13.96	0	0	13.96	0	0	13.96	0	0	13.96	0
13.97	0	0	13.97	0	0	13.97	0	0	13.97	0	0	13.97	0	0	13.97	0	0	13.97	0	0	13.97	0	0	13.97	0	0	13.97	0	0	13.97	0	0	13.97	0	0	13.97	0	0	13.97	0	0	13.97	0	0	13.97	0	0	13.97	0
13.98	0	0	13.98	0	0	13.98	0	0	13.98	0	0	13.98	0	0	13.98	0	0	13.98	0	0	13.98	0	0	13.98	0	0	13.98	0	0	13.98	0	0	13.98	0	0	13.98	0	0	13.98	0	0	13.98	0	0	13.98	0	0	13.98	0
13.99	0	0	13.99	0	0	13.99	0	0	13.99	0	0	13.99	0	0	13.99	0	0	13.99	0	0	13.99	0	0	13.99	0	0	13.99	0	0	13.99	0	0	13.99	0	0	13.99	0	0	13.99	0	0	13.99	0	0	13.99	0	0	13.99	0
14	0	0	14	0	0	14	0	0	14	0	0	14	0	0	14	0	0	14	0	0	14	0	0	14	0	0	14	0	0	14	0	0	14	0	0	14	0	0	14	0	0	14	0	0	14	0	0	14	0
14.01	0	0	14.01	0	0	14.01	0	0	14.01	0	0	14.01	0	0	14.01	0	0	14.01	0	0	14.01	0	0	14.01	0	0	14.01	0	0	14.01	0	0	14.01	0	0	14.01	0	0	14.01	0	0	14.01	0	0	14.01	0	0	14.01	0
14.02	0	0	14.02	0	0	14.02	0	0	14.02	0	0	14.02	0	0	14.02	0	0	14.02	0	0	14.02	0	0	14.02	0	0	14.02	0	0	14.02	0	0	14.02	0	0	14.02	0	0	14.02	0	0	14.02	0	0	14.02	0	0	14.02	0
14.03	0	0	14.03	0	0	14.03	0	0	14.03	0	0	14.03	0	0	14.03	0	0	14.03	0	0	14.03	0	0	14.03	0	0	14.03	0	0	14.03	0	0	14.03	0	0	14.03	0	0	14.03	0	0	14.03	0	0	14.03	0	0	14.03	0
14.04	0	0	14.04	0	0	14.04	0	0	14.04	0	0	14.04	0	0	14.04	0	0	14.04	0	0	14.04	0	0	14.04	0	0	14.04	0	0	14.04	0	0	14.04	0	0	14.04	0	0	14.04	0	0	14.04	0	0	14.04	0	0	14.04	0
14.05	0	0	14.05	0	0	14.05	0	0	14.05	0	0	14.05	0	0	14.05	0	0	14.05	0	0	14.05	0	0	14.05	0	0	14.05	0	0	14.05	0	0	14.05	0	0	14.05	0	0	14.05	0	0	14.05	0	0	14.05	0	0	14.05	0
14.06	0	0	14.06	0	0	14.06	0	0	14.06	0	0	14.06	0	0	14.06	0	0	14.06	0	0	14.06	0	0	14.06	0	0	14.06	0	0	14.06	0	0	14.06	0	0	14.06	0	0	14.06	0	0	14.06	0	0	14.06	0	0	14.06	0
14.07	0	0	14.07	0	0	14.07	0	0	14.07	0	0	14.07	0	0	14.07	0	0	14.07	0	0	14.07	0	0	14.07	0	0	14.07	0	0	14.07	0	0	14.07	0	0	14.07	0	0	14.07	0	0	14.07	0	0	14.07	0	0	14.07	0
14.08	0	0	14.08	0	0	14.08	0	0	14.08	0	0	14.08	0	0	14.08	0	0	14.08	0	0	14.08	0	0	14.08	0	0	14.08	0	0	14.08	0	0	14.08	0	0	14.08	0	0	14.08	0	0	14.08	0	0	14.08	0	0	14.08	0
14.09	0	0	14.09	0	0	14.09	0	0	14.09	0	0	14.09	0	0	14.09	0	0	14.09	0	0	14.09	0	0	14.09	0	0	14.09	0	0	14.09	0	0	14.09	0	0	14.09	0	0	14.09	0	0	14.09	0	0	14.09	0	0	14.09	0
14.1	0	0	14.1	0	0	14.1	0	0	14.1	0	0	14.1	0	0	14.1	0	0	14.1	0	0	14.1	0	0	14.1	0	0	14.1	0	0	14.1	0	0	14.1	0	0	14.1	0	0	14.1	0	0	14.1	0	0	14.1	0	0	14.1	0
14.11	0	0	14.11	0	0	14.11	0	0	14.11	0	0	14.11	0	0	14.11	0	0	14.11	0	0	14.11	0	0	14.11	0	0	14.11	0	0	14.11	0	0	14.11	0	0	14.11	0	0	14.11	0	0	14.11	0	0	14.11	0	0	14.11	0
14.12	0	0	14.12	0	0	14.12	0	0	14.12	0	0	14.12	0	0	14.12	0	0	14.12	0	0	14.12	0	0	14.12	0	0	14.12	0	0	14.12	0	0	14.12	0	0	14.12	0	0	14.12	0	0	14.12	0	0	14.12	0	0	14.12	0
14.13	0	0	14.13	0	0	14.13	0	0	14.13	0	0	14.13	0	0	14.13	0	0	14.13	0	0	14.13	0	0	14.13	0	0	14.13	0	0	14.13	0	0	14.13	0	0	14.13	0	0	14.13	0	0	14.13	0	0	14.13	0	0	14.13	0
14.14	0	0	14.14	0	0	14.14	0	0	14.14	0	0	14.14	0	0	14.14	0	0	14.14	0	0	14.14	0	0	14.14	0	0	14.14	0	0	14.14	0	0	14.14	0	0	14.14	0	0	14.14	0	0	14.14	0	0	14.14	0	0	14.14	0
14.15	0	0	14.15	0	0	14.15	0	0	14.15	0	0	14.15	0	0	14.15	0	0	14.15	0	0	14.15	0	0	14.15	0	0	14.15	0	0	14.15	0	0	14.15	0	0	14.15	0	0	14.15	0	0	14.15	0	0	14.15	0	0	14.15	0
14.16	0	0	14.16	0	0	14.16	0	0	14.16	0	0	14.16	0	0	14.16	0	0	14.16	0	0	14.16	0	0	14.16	0	0	14.16	0	0	14.16	0	0	14.16	0	0	14.16	0	0	14.16	0	0	14.16	0	0	14.16	0	0	14.16	0
14.17	0	0	14.17	0	0	14.17	0	0	14.17	0	0	14.17	0	0	14.17	0	0	14.17	0	0	14.17	0	0	14.17	0	0	14.17	0	0	14.17	0	0	14.17	0	0	14.17	0	0	14.17	0	0	14.17	0	0	14.17	0	0	14.17	0
14.18	0	0	14.18	0	0	14.18	0	0	14.18	0	0	14.18	0	0	14.18	0	0	14.18	0	0	14.18	0	0	14.18	0	0	14.18	0	0	14.18	0	0	14.18	0	0	14.18	0	0	14.18	0	0	14.18	0	0	14.18	0	0	14.18	0
14.19	0	0	14.19	0	0	14.19	0	0	14.19	0	0	14.19	0	0	14.19	0	0	14.19	0	0	14.19	0	0	14.19	0	0	14.19	0	0	14.19	0	0	14.19	0	0	14.19	0	0	14.19	0	0	14.19	0	0	14.19	0	0	14.19	0
14.2	0	0	14.2	0	0	14.2	0	0	14.2	0	0	14.2	0	0	14.2	0	0	14.2	0	0	14.2	0	0	14.2	0	0	14.2	0	0	14.2	0	0	14.2	0	0	14.2	0	0	14.2	0	0	14.2	0	0	14.2	0	0	14.2	0
14.21	0	0	14.21	0	0	14.21	0	0	14.21	0	0	14.21	0	0	14.21	0	0	14.21	0	0	14.21	0	0	14.21	0	0	14.21	0	0	14.21	0	0	14.21	0	0	14.21	0	0	14.21	0	0	14.21	0	0	14.21	0	0	14.21	0
14.22	0	0	14.22	0	0	14.22	0	0	14.22	0	0	14.22	0	0	14.22	0	0	14.22	0	0	14.22	0	0	14.22	0	0	14.22	0	0	14.22	0	0	14.22	0	0	14.22	0	0	14.22	0	0	14.22	0	0	14.22	0	0	14.22	0
14.23	0	0	14.23	0	0	14.23	0	0	14.23	0	0	14.23	0	0	14.23	0	0	14.23	0	0	14.23	0	0	14.23	0	0	14.23	0	0	14.23	0	0	14.23	0	0	14.23	0	0	14.23	0	0	14.23	0	0	14.23	0	0	14.23	0
14.24	0	0	14.24	0	0	14.24	0	0	14.24	0	0	14.24	0	0	14.24	0	0	14.24	0	0	14.24	0	0	14.24	0	0	14.24	0	0	14.24	0	0	14.24	0	0	14.24	0	0	14.24	0	0	14.24	0	0	14.24	0	0	14.24	0
14.25	0	0	14.25	0	0	14.25	0	0	14.25	0	0	14.25	0	0	14.25	0	0	14.25	0	0	14.25	0	0	14.25	0	0	14.25	0	0	14.25	0	0	14.25	0	0	14.25	0	0	14.25	0	0	14.25	0	0	14.25	0	0	14.25	0
14.26	0	0	14.26	0	0	14.26	0	0	14.26	0	0	14.26	0	0	14.26	0	0	14.26	0	0	14.26	0	0	14.26	0	0	14.26	0	0	14.26	0	0	14.26	0	0	14.26	0	0	14.26	0	0	14.26	0	0	14.26	0	0	14.26	0
14.27	0	0	14.27	0	0	14.27	0	0	14.27	0	0	14.27	0	0	14.27	0	0	14.27	0	0	14.27	0	0	14.27	0	0	14.27	0	0	14.27	0	0	14.27	0	0	14.27	0	0	14.27	0	0	14.27	0	0	14.27	0	0	14.27	0
14.28	0	0	14.28	0	0	14.28	0	0	14.28	0	0	14.28	0	0	14.28	0	0	14.28	0	0	14.28	0	0	14.28	0	0	14.28	0	0	14.28	0	0	14.28	0	0	14.28	0	0	14.28	0	0	14.28	0	0	14.28	0	0	14.28	0
14.29	0	0	14.29	0	0	14.29	0	0	14.29	0	0	14.29	0	0	14.29	0	0	14.29	0	0	14.29	0	0	14.29	0	0	14.29	0	0	14.29	0	0	14.29	0	0	14.29	0	0	14.29	0	0	14.29	0	0	14.29	0	0	14.29	0
14.3	0	0	14.3	0	0	14.3	0	0	14.3	0	0	14.3	0	0	14.3	0	0	14.3	0	0	14.3	0	0	14.3	0	0	14.3	0	0	14.3	0	0	14.3	0	0	14.3	0	0	14.3	0	0	14.3	0	0	14.3	0	0	14.3	0
14.31	0	0	14.31	0	0	14.31	0	0	14.31	0	0	14.31	0	0	14.31	0	0	14.31	0	0	14.31	0	0	14.31	0	0	14.31	0	0	14.31	0	0	14.31	0	0	14.31	0	0	14.31	0	0	14.31	0	0	14.31	0	0	14.31	0
14.32	0	0	14.32	0	0	14.32	0	0	14.32	0	0	14.32	0	0	14.32	0	0	14.32	0	0	14.32	0	0	14.32	0	0	14.32	0	0	14.32	0	0	14.32	0	0	14.32	0	0	14.32	0	0	14.32	0	0	14.32	0	0	14.32	0
14.33	0	0	14.33	0	0	14.33	0	0	14.33	0	0	14.33	0	0	14.33	0	0	14.33	0	0	14.33	0	0	14.33	0	0	14.33	0	0	14.33	0	0	14.33	0	0	14.33	0	0	14.33	0	0	14.33	0	0	14.33	0	0	14.33	0
14.34	0	0	14.34	0	0	14.34	0	0	14.34	0	0	14.34	0	0	14.34	0	0	14.34	0	0	14.34	0	0	14.34	0	0	14.34	0	0	14.34	0	0	14.34	0	0	14.34	0	0	14.34	0	0	14.34	0	0	14.34	0	0	14.34	0
14.35	0	0	14.35	0	0	14.35	0	0	14.35	0	0	14.35	0	0	14.35	0	0	14.35	0	0	14.35	0	0	14.35	0	0	14.35	0	0	14.35	0	0	14.35	0	0	14.35	0	0	14.35	0	0	14.35	0	0	14.35	0	0	14.35	0
14.36	0	0	14.36	0	0	14.36	0	0	14.36	0	0	14.36	0	0	14.36	0	0	14.36	0	0	14.36	0	0	14.36	0	0	14.36	0	0	14.36	0	0	14.36	0	0	14.36	0	0	14.36	0	0	14.36	0	0	14.36	0	0	14.36	0
14.37	0	0	14.37	0	0	14.37	0	0	14.37	0	0	14.37	0	0	14.37	0	0	14.37	0	0	14.37	0	0	14.37	0	0	14.37	0	0	14.37	0	0	14.37	0	0	14.37	0	0	14.37	0	0	14.37	0	0	14.37	0	0	14.37	0
14.38	0	0	14.38	0	0	14.38	0	0	14.38	0	0	14.38	0	0	14.38	0	0	14.38	0	0	14.38	0	0	14.38	0	0	14.38	0	0	14.38	0	0	14.38	0	0	14.38	0	0	14.38	0	0	14.38	0	0	14.38	0	0	14.38	0
14.39	0	0	14.39	0	0	14.39	0	0	14.39	0	0	14.39	0	0	14.39	0	0	14.39	0	0	14.39	0	0	14.39	0	0	14.39	0	0	14.39	0	0	14.39	0	0	14.39	0	0	14.39	0	0	14.39	0	0	14.39	0	0	14.39	0
14.4	0	0	14.4	0	0	14.4	0	0	14.4	0	0	14.4	0	0	14.4	0	0	14.4	0	0	14.4	0	0	14.4	0	0	14.4	0	0	14.4	0	0	14.4	0	0	14.4	0	0	14.4	0	0	14.4	0	0	14.4	0	0	14.4	0
14.41	0	0	14.41	0	0	14.41	0	0	14.41	0	0	14.41	0	0	14.41	0	0	14.41	0	0	14.41	0	0	14.41	0	0	14.41	0	0	14.41	0	0	14.41	0	0	14.41	0	0	14.41	0	0	14.41	0	0	14.41	0	0	14.41	0
14.42	0	0	14.42	0	0	14.42	0	0	14.42	0	0	14.42	0	0	14.42	0	0	14.42	0	0	14.42	0	0	14.42	0	0	14.42	0	0	14.42	0	0	14.42	0	0	14.42	0	0	14.42	0	0	14.42	0	0	14.42	0	0	14.42	0
14.43	0	0	14.43	0	0	14.43	0	0	14.43	0	0	14.43	0	0	14.43	0	0	14.43	0	0	14.43	0	0	14.43	0	0	14.43	0	0	14.43	0	0	14.43	0	0	14.43	0	0	14.43	0	0	14.43	0	0	14.43	0	0	14.43	0
14.44	0	0	14.44	0	0	14.44	0	0	14.44	0	0	14.44	0	0	14.44	0	0	14.44	0	0	14.44	0	0	14.44	0	0	14.44	0	0	14.44	0	0	14.44	0	0	14.44	0	0	14.44	0	0	14.44	0	0	14.44	0	0	14.44	0
14.45	0	0	14.45	0	0	14.45	0	0	14.45	0	0	14.45	0	0	14.45	0	0	14.45	0	0	14.45	0	0	14.45	0	0	14.45	0	0	14.45	0	0	14.45	0	0	14.45	0	0	14.45	0	0	14.45	0	0	14.45	0	0	14.45	0
14.46	0	0	14.46	0	0	14.46	0	0	14.46	0	0	14.46	0	0	14.46	0	0	14.46	0	0	14.46	0	0	14.46	0	0	14.46	0	0	14.46	0	0	14.46	0	0	14.46	0	0	14.46	0	0	14.46	0	0	14.46	0	0	14.46	0
14.47	0	0	14.47	0	0	14.47	0	0	14.47	0	0	14.47	0	0	14.47	0	0	14.47	0	0	14.47	0	0	14.47	0	0	14.47	0	0	14.47	0	0	14.47	0	0	14.47	0	0	14.47	0	0	14.47	0	0	14.47	0	0	14.47	0
14.48	0	0	14.48	0	0	14.48	0	0	14.48	0	0	14.48	0	0	14.48	0	0	14.48	0	0	14.48	0	0	14.48	0	0	14.48	0	0	14.48	0	0	14.48	0	0	14.48	0	0	14.48	0	0	14.48	0	0	14.48	0	0	14.48	0
14.49	0	0	14.49	0	0	14.49	0	0	14.49	0	0	14.49	0	0	14.49	0	0	14.49	0	0	14.49	0	0	14.49	0	0	14.49	0	0	14.49	0	0	14.49	0	0	14.49	0	0	14.49	0	0	14.49	0	0	14.49	0	0	14.49	0
14.5	0	0	14.5	0	0	14.5	0	0	14.5	0	0	14.5	0	0	14.5	0	0	14.5	0	0	14.5	0	0	14.5	0	0	14.5	0	0	14.5	0	0	14.5	0	0	14.5	0	0	14.5	0	0	14.5	0	0	14.5	0	0	14.5	0
14.51	0	0	14.51	0	0	14.51	0	0	14.51	0	0	14.51	0	0	14.51	0	0	14.51	0	0	14.51	0	0	14.51	0	0	14.51	0	0	14.51	0	0	14.51	0	0	14.51	0	0	14.51	0	0	14.51	0	0	14.51	0	0	14.51	0
14.52	0	0	14.52	0	0	14.52	0	0	14.52	0	0	14.52	0	0	14.52	0	0	14.52	0	0	14.52	0	0	14.52	0	0	14.52	0	0	14.52	0	0	14.52	0	0	14.52	0	0	14.52	0	0	14.52	0	0	14.52	0	0	14.52	0
14.53	0	0	14.53	0	0	14.53	0	0	14.53	0	0	14.53	0	0	14.53	0	0	14.53	0	0	14.53	0	0	14.53	0	0	14.53	0	0	14.53	0	0	14.53	0	0	14.53	0	0	14.53	0	0	14.53	0	0	14.53	0	0	14.53	0
14.54	0	0	14.54	0	0	14.54	0	0	14.54	0	0	14.54	0	0	14.54	0	0	14.54	0	0	14.54	0	0	14.54	0	0	14.54	0	0	14.54	0	0	14.54	0	0	14.54	0	0	14.54	0	0	14.54	0	0	14.54	0	0	14.54	0
14.55	0	0	14.55	0	0	14.55	0	0	14.55	0	0	14.55	0	0	14.55	0	0	14.55	0	0	14.55	0	0	14.55	0	0	14.55	0	0	14.55	0	0	14.55	0	0	14.55	0	0	14.55	0	0	14.55	0	0	14.55	0	0	14.55	0
14.56	0	0	14.56	0	0	14.56	0	0	14.56	0	0	14.56	0	0	14.56	0	0	14.56	0	0	14.56	0	0	14.56	0	0	14.56	0	0	14.56	0	0	14.56	0	0	14.56	0	0	14.56	0	0	14.56	0	0	14.56	0	0	14.56	0
14.57	0	0	14.57	0	0	14.57	0	0	14.57	0	0	14.57	0	0	14.57	0	0	14.57	0	0	14.57	0	0	14.57	0	0	14.57	0	0	14.57	0	0	14.57	0	0	14.57	0	0	14.57	0	0	14.57	0	0	14.57	0	0	14.57	0
14.58	0	0	14.58	0	0	14.58	0	0	14.58	0	0	14.58	0	0	14.58	0	0	14.58	0	0	14.58	0	0	14.58	0	0	14.58	0	0	14.58	0	0	14.58	0	0	14.58	0	0	14.58	0	0	14.58	0	0	14.58	0	0	14.58	0
14.59	0	0	14.59	0	0	14.59	0	0	14.59	0	0	14.59	0	0	14.59	0	0	14.59	0	0	14.59	0	0	14.59	0	0	14.59	0	0	14.59	0	0	14.59	0	0	14.59	0	0	14.59	0	0	14.59	0	0	14.59	0	0	14.59	0
14.6	0	0	14.6	0	0	14.6	0	0	14.6	0	0	14.6	0	0	14.6	0	0	14.6	0	0	14.6	0	0	14.6	0	0	14.6	0	0	14.6	0	0	14.6	0	0	14.6	0	0	14.6	0	0	14.6	0	0	14.6	0	0	14.6	0
14.61	0	0	14.61	0	0	14.61	0	0	14.61	0	0	14.61	0	0	14.61	0	0	14.61	0	0	14.61	0	0	14.61	0	0	14.61	0	0	14.61	0	0	14.61	0	0	14.61	0	0	14.61	0	0	14.61	0	0	14.61	0	0	14.61	0
14.62	0	0	14.62	0	0	14.62	0	0	14.62	0	0	14.62	0	0	14.62	0	0	14.62	0	0	14.62	0	0	14.62	0	0	14.62	0	0	14.62	0	0	14.62	0	0	14.62	0	0	14.62	0	0	14.62	0	0	14.62	0	0	14.62	0
14.63	0	0	14.63	0	0	14.63	0	0	14.63	0	0	14.63	0	0	14.63	0	0	14.63	0	0	14.63	0	0	14.63	0	0	14.63	0	0	14.63	0	0	14.63	0	0	14.63	0	0	14.63	0	0	14.63	0	0	14.63	0	0	14.63	0
14.64	0	0	14.64	0	0	14.64	0	0	14.64	0	0	14.64	0	0	14.64	0	0	14.64	0	0	14.64	0	0	14.64	0	0	14.64	0	0	14.64	0	0	14.64	0	0	14.64	0	0	14.64	0	0	14.64	0	0	14.64	0	0	14.64	0
14.65	0	0	14.65	0	0	14.65	0	0	14.65	0	0	14.65	0	0	14.65	0	0	14.65	0	0	14.65	0	0	14.65	0	0	14.65	0	0	14.65	0	0	14.65	0	0	14.65	0	0	14.65	0	0	14.65	0	0	14.65	0	0	14.65	0
14.66	0	0	14.66	0	0	14.66	0	0	14.66	0	0	14.66	0	0	14.66	0	0	14.66	0	0	14.66	0	0	14.66	0	0	14.66	0	0	14.66	0	0	14.66	0	0	14.66	0	0	14.66	0	0	14.66	0	0	14.66	0	0	14.66	0
14.67	0	0	14.67	0	0	14.67	0	0	14.67	0	0	14.67	0	0	14.67	0	0	14.67	0	0	14.67	0	0	14.67	0	0	14.67	0	0	14.67	0	0	14.67	0	0	14.67	0	0	14.67	0	0	14.67	0	0	14.67	0	0	14.67	0
14.68	0	0	14.68	0	0	14.68	0	0	14.68	0	0	14.68	0	0	14.68	0	0	14.68	0	0	14.68	0	0	14.68	0	0	14.68	0	0	14.68	0	0	14.68	0	0	14.68	0	0	14.68	0	0	14.68	0	0	14.68	0	0	14.68	0
14.69	0	0	14.69	0	0	14.69	0	0	14.69	0	0	14.69	0	0	14.69	0	0	14.69	0	0	14.69	0	0	14.69	0	0	14.69	0	0	14.69	0	0	14.69	0	0	14.69	0	0	14.69	0	0	14.69	0	0	14.69	0	0	14.69	0
14.7	0	0	14.7	0	0	14.7	0	0	14.7	0	0	14.7	0	0	14.7	0	0	14.7	0	0	14.7	0	0	14.7	0	0	14.7	0	0	14.7	0	0	14.7	0	0	14.7	0	0	14.7	0	0	14.7	0	0	14.7	0	0	14.7	0
14.71	0	0	14.71	0	0	14.71	0	0	14.71	0	0	14.71	0	0	14.71	0	0	14.71	0	0	14.71	0	0	14.71	0	0	14.71	0	0	14.71	0	0	14.71	0	0	14.71	0	0	14.71	0	0	14.71	0	0	14.71	0	0	14.71	0
14.72	0	0	14.72	0	0	14.72	0	0	14.72	0	0	14.72	0	0	14.72	0	0	14.72	0	0	14.72	0	0	14.72	0	0	14.72	0	0	14.72	0	0	14.72	0	0	14.72	0	0	14.72	0	0	14.72	0	0	14.72	0	0	14.72	0
14.73	0	0	14.73	0	0	14.73	0	0	14.73	0	0	14.73	0	0	14.73	0	0	14.73	0	0	14.73	0	0	14.73	0	0	14.73	0	0	14.73	0	0	14.73	0	0	14.73	0	0	14.73	0	0	14.73	0	0	14.73	0	0	14.73	0
14.74	0	0	14.74	0	0	14.74	0	0	14.74	0	0	14.74	0	0	14.74	0	0	14.74	0	0	14.74	0	0	14.74	0	0	14.74	0	0	14.74	0	0	14.74	0	0	14.74	0	0	14.74	0	0	14.74	0	0	14.74	0	0	14.74	0
14.75	0	0	14.75	0	0	14.75	0	0	14.75	0	0	14.75	0	0	14.75	0	0	14.75	0	0	14.75	0	0	14.75	0	0	14.75	0	0	14.75	0	0	14.75	0	0	14.75	0	0	14.75	0	0	14.75	0	0	14.75	0	0	14.75	0
14.76	0	0	14.76	0	0	14.76	0	0	14.76	0	0	14.76	0	0	14.76	0	0	14.76	0	0	14.76	0	0	14.76	0	0	14.76	0	0	14.76	0	0	14.76	0	0	14.76	0	0	14.76	0	0	14.76	0	0	14.76	0	0	14.76	0
14.77	0	0	14.77	0	0	14.77	0	0	14.77	0	0	14.77	0	0	14.77	0	0	14.77	0	0	14.77	0	0	14.77	0	0	14.77	0	0	14.77	0	0	14.77	0	0	14.77	0	0	14.77	0	0	14.77	0	0	14.77	0	0	14.77	0
14.78	0	0	14.78	0	0	14.78	0	0	14.78	0	0	14.78	0	0	14.78	0	0	14.78	0	0	14.78	0	0	14.78	0	0	14.78	0	0	14.78	0	0	14.78	0	0	14.78	0	0	14.78	0	0	14.78	0	0	14.78	0	0	14.78	0
14.79	0	0	14.79	0	0	14.79	0	0	14.79	0	0	14.79	0	0	14.79	0	0	14.79	0	0	14.79	0	0	14.79	0	0	14.79	0	0	14.79	0	0	14.79	0	0	14.79	0	0	14.79	0	0	14.79	0	0	14.79	0	0	14.79	0
14.8	0	0	14.8	0	0	14.8	0	0	14.8	0	0	14.8	0	0	14.8	0	0	14.8	0	0	14.8	0	0	14.8	0	0	14.8	0	0	14.8	0	0	14.8	0	0	14.8	0	0	14.8	0	0	14.8	0	0	14.8	0	0	14.8	0
14.81	0	0	14.81	0	0	14.81	0	0	14.81	0	0	14.81	0	0	14.81	0	0	14.81	0	0	14.81	0	0	14.81	0	0	14.81	0	0	14.81	0	0	14.81	0	0	14.81	0	0	14.81	0	0	14.81	0	0	14.81	0	0	14.81	0
14.82	0	0	14.82	0	0	14.82	0	0	14.82	0	0	14.82	0	0	14.82	0	0	14.82	0	0	14.82	0	0	14.82	0	0	14.82	0	0	14.82	0	0	14.82	0	0	14.82	0	0	14.82	0	0	14.82	0	0	14.82	0	0	14.82	0
14.83	0	0	14.83	0	0	14.83	0	0	14.83	0	0	14.83	0	0	14.83	0	0	14.83	0	0	14.83	0	0	14.83	0	0	14.83	0	0	14.83	0	0	14.83	0	0	14.83	0	0	14.83	0	0	14.83	0	0	14.83	0	0	14.83	0
14.84	0	0	14.84	0	0	14.84	0	0	14.84	0	0	14.84	0	0	14.84	0	0	14.84	0	0	14.84	0	0	14.84	0	0	14.84	0	0	14.84	0	0	14.84	0	0	14.84	0	0	14.84	0	0	14.84	0	0	14.84	0	0	14.84	0
14.85	0	0	14.85	0	0	14.85	0	0	14.85	0	0	14.85	0	0	14.85	0	0	14.85	0	0	14.85	0	0	14.85	0	0	14.85	0	0	14.85	0	0	14.85	0	0	14.85	0	0	14.85	0	0	14.85	0	0	14.85	0	0	14.85	0
14.86	0	0	14.86	0	0	14.86	0	0	14.86	0	0	14.86	0	0	14.86	0	0	14.86	0	0	14.86	0	0	14.86	0	0	14.86	0	0	14.86	0	0	14.86	0	0	14.86	0	0	14.86	0	0	14.86	0	0	14.86	0	0	14.86	0
14.87	0	0	14.87	0	0	14.87	0	0	14.87	0	0	14.87	0	0	14.87	0	0	14.87	0	0	14.87	0	0	14.87	0	0	14.87	0	0	14.87	0	0	14.87	0	0	14.87	0	0	14.87	0	0	14.87	0	0	14.87	0	0	14.87	0
14.88	0	0	14.88	0	0	14.88	0	0	14.88	0	0	14.88	0	0	14.88	0	0	14.88	0	0	14.88	0	0	14.88	0	0	14.88	0	0	14.88	0	0	14.88	0	0	14.88	0	0	14.88	0	0	14.88	0	0	14.88	0	0	14.88	0
14.89	0	0	14.89	0	0	14.89	0	0	14.89	0	0	14.89	0	0	14.89	0	0	14.89	0	0	14.89	0	0	14.89	0	0	14.89	0	0	14.89	0	0	14.89	0	0	14.89	0	0	14.89	0	0	14.89	0	0	14.89	0	0	14.89	0
14.9	0	0	14.9	0	0	14.9	0	0	14.9	0	0	14.9	0	0	14.9	0	0	14.9	0	0	14.9	0	0	14.9	0	0	14.9	0	0	14.9	0	0	14.9	0	0	14.9	0	0	14.9	0	0	14.9	0	0	14.9	0	0	14.9	0
14.91	0	0	14.91	0	0	14.91	0	0	14.91	0	0	14.91	0	0	14.91	0	0	14.91	0	0	14.91	0	0	14.91	0	0	14.91	0	0	14.91	0	0	14.91	0	0	14.91	0	0	14.91	0	0	14.91	0	0	14.91	0	0	14.91	0
14.92	0	0	14.92	0	0	14.92	0	0	14.92	0	0	14.92	0	0	14.92	0	0	14.92	0	0	14.92	0	0	14.92	0	0	14.92	0	0	14.92	0	0	14.92	0	0	14.92	0	0	14.92	0	0	14.92	0	0	14.92	0	0	14.92	0
14.93	0	0	14.93	0	0	14.93	0	0	14.93	0	0	14.93	0	0	14.93	0	0	14.93	0	0	14.93	0	0	14.93	0	0	14.93	0	0	14.93	0	0	14.93	0	0	14.93	0	0	14.93	0	0	14.93	0	0	14.93	0	0	14.93	0
14.94	0	0	14.94	0	0	14.94	0	0	14.94	0	0	14.94	0	0	14.94	0	0	14.94	0	0	14.94	0	0	14.94	0	0	14.94	0	0	14.94	0	0	14.94	0	0	14.94	0	0	14.94	0	0	14.94	0	0	14.94	0	0	14.94	0
14.95	0	0	14.95	0	0	14.95	0	0	14.95	0	0	14.95	0	0	14.95	0	0	14.95	0	0	14.95	0	0	14.95	0	0	14.95	0	0	14.95	0	0	14.95	0	0	14.95	0	0	14.95	0	0	14.95	0	0	14.95	0	0	14.95	0
14.96	0	0	14.96	0	0	14.96	0	0	14.96	0	0	14.96	0	0	14.96	0	0	14.96	0	0	14.96	0	0	14.96	0	0	14.96	0	0	14.96	0	0	14.96	0	0	14.96	0	0	14.96	0	0	14.96	0	0	14.96	0	0	14.96	0
14.97	0	0	14.97	0	0	14.97	0	0	14.97	0	0	14.97	0	0	14.97	0	0	14.97	0	0	14.97	0	0	14.97	0	0	14.97	0	0	14.97	0	0	14.97	0	0	14.97	0	0	14.97	0	0	14.97	0	0	14.97	0	0	14.97	0
14.98	0	0	14.98	0	0	14.98	0	0	14.98	0	0	14.98	0	0	14.98	0	0	14.98	0	0	14.98	0	0	14.98	0	0	14.98	0	0	14.98	0	0	14.98	0	0	14.98	0	0	14.98	0	0	14.98	0	0	14.98	0	0	14.98	0
14.99	0	0	14.99	0	0	14.99	0	0	14.99	0	0	14.99	0	0	14.99	0	0	14.99	0	0	14.99	0	0	14.99	0	0	14.99	0	0	14.99	0	0	14.99	0	0	14.99	0	0	14.99	0	0	14.99	0	0	14.99	0	0	14.99	0
15	0	0	15	0	0	15	0	0	15	0	0	15	0	0	15	0	0	15	0	0	15	0	0	15	0	0	15	0	0	15	0	0	15	0	0	15	0	0	15	0	0	15	0	0	15	0	0	15	0
15.01	0	0	15.01	0	0	15.01	0	0	15.01	0	0	15.01	0	0	15.01	0	0	15.01	0	0	15.01	0	0	15.01	0	0	15.01	0	0	15.01	0	0	15.01	0	0	15.01	0	0	15.01	0	0	15.01	0	0	15.01	0	0	15.01	0
15.02	0	0	15.02	0	0	15.02	0	0	15.02	0	0	15.02	0	0	15.02	0	0	15.02	0	0	15.02	0	0	15.02	0	0	15.02	0	0	15.02	0	0	15.02	0	0	15.02	0	0	15.02	0	0	15.02	0	0	15.02	0	0	15.02	0
15.03	0	0	15.03	0	0	15.03	0	0	15.03	0	0	15.03	0	0	15.03	0	0	15.03	0	0	15.03	0	0	15.03	0	0	15.03	0	0	15.03	0	0	15.03	0	0	15.03	0	0	15.03	0	0	15.03	0	0	15.03	0	0	15.03	0
15.04	0	0	15.04	0	0	15.04	0	0	15.04	0	0	15.04	0	0	15.04	0	0	15.04	0	0	15.04	0	0	15.04	0	0	15.04	0	0	15.04	0	0	15.04	0	0	15.04	0	0	15.04	0	0	15.04	0	0	15.04	0	0	15.04	0
15.05	0	0	15.05	0	0	15.05	0	0	15.05	0	0	15.05	0	0	15.05	0	0	15.05	0	0	15.05	0	0	15.05	0	0	15.05	0	0	15.05	0	0	15.05	0	0	15.05	0	0	15.05	0	0	15.05	0	0	15.05	0	0	15.05	0
15.06	0	0	15.06	0	0	15.06	0	0	15.06	0	0	15.06	0	0	15.06	0	0	15.06	0	0	15.06	0	0	15.06	0	0	15.06	0	0	15.06	0	0	15.06	0	0	15.06	0	0	15.06	0	0	15.06	0	0	15.06	0	0	15.06	0
15.07	0	0	15.07	0	0	15.07	0	0	15.07	0	0	15.07	0	0	15.07	0	0	15.07	0	0	15.07	0	0	15.07	0	0	15.07	0	0	15.07	0	0	15.07	0	0	15.07	0	0	15.07	0	0	15.07	0	0	15.07	0	0	15.07	0
15.08	0	0	15.08	0	0	15.08	0	0	15.08	0	0	15.08	0	0	15.08	0	0	15.08	0	0	15.08	0	0	15.08	0	0	15.08	0	0	15.08	0	0	15.08	0	0	15.08	0	0	15.08	0	0	15.08	0	0	15.08	0	0	15.08	0
15.09	0	0	15.09	0	0	15.09	0	0	15.09	0	0	15.09	0	0	15.09	0	0	15.09	0	0	15.09	0	0	15.09	0	0	15.09	0	0	15.09	0	0	15.09	0	0	15.09	0	0	15.09	0	0	15.09	0	0	15.09	0	0	15.09	0
15.1	0	0	15.1	0	0	15.1	0	0	15.1	0	0	15.1	0	0	15.1	0	0	15.1	0	0	15.1	0	0	15.1	0	0	15.1	0	0	15.1	0	0	15.1	0	0	15.1	0	0	15.1	0	0	15.1	0	0	15.1	0	0	15.1	0
15.11	0	0	15.11	0	0	15.11	0	0	15.11	0	0	15.11	0	0	15.11	0	0	15.11	0	0	15.11	0	0	15.11	0	0	15.11	0	0	15.11	0	0	15.11	0	0	15.11	0	0	15.11	0	0	15.11	0	0	15.11	0	0	15.11	0
15.12	0	0	15.12	0	0	15.12	0	0	15.12	0	0	15.12	0	0	15.12	0	0	15.12	0	0	15.12	0	0	15.12	0	0	15.12	0	0	15.12	0	0	15.12	0	0	15.12	0	0	15.12	0	0	15.12	0	0	15.12	0	0	15.12	0
15.13	0	0	15.13	0	0	15.13	0	0	15.13	0	0	15.13	0	0	15.13	0	0	15.13	0	0	15.13	0	0	15.13	0	0	15.13	0	0	15.13	0	0	15.13	0	0	15.13	0	0	15.13	0	0	15.13	0	0	15.13	0	0	15.13	0
15.14	0	0	15.14	0	0	15.14	0	0	15.14	0	0	15.14	0	0	15.14	0	0	15.14	0	0	15.14	0	0	15.14	0	0	15.14	0	0	15.14	0	0	15.14	0	0	15.14	0	0	15.14	0	0	15.14	0	0	15.14	0	0	15.14	0
15.15	0	0	15.15	0	0	15.15	0	0	15.15	0	0	15.15	0	0	15.15	0	0	15.15	0	0	15.15	0	0	15.15	0	0	15.15	0	0	15.15	0	0	15.15	0	0	15.15	0	0	15.15	0	0	15.15	0	0	15.15	0	0	15.15	0
15.16	0	0	15.16	0	0	15.16	0	0	15.16	0	0	15.16	0	0	15.16	0	0	15.16	0	0	15.16	0	0	15.16	0	0	15.16	0	0	15.16	0	0	15.16	0	0	15.16	0	0	15.16	0	0	15.16	0	0	15.16	0	0	15.16	0
15.17	0	0	15.17	0	0	15.17	0	0	15.17	0	0	15.17	0	0	15.17	0	0	15.17	0	0	15.17	0	0	15.17	0	0	15.17	0	0	15.17	0	0	15.17	0	0	15.17	0	0	15.17	0	0	15.17	0	0	15.17	0	0	15.17	0
15.18	0	0	15.18	0	0	15.18	0	0	15.18	0	0	15.18	0	0	15.18	0	0	15.18	0	0	15.18	0	0	15.18	0	0	15.18	0	0	15.18	0	0	15.18	0	0	15.18	0	0	15.18	0	0	15.18	0	0	15.18	0	0	15.18	0
15.19	0	0	15.19	0	0	15.19	0	0	15.19	0	0	15.19	0	0	15.19	0	0	15.19	0	0	15.19	0	0	15.19	0	0	15.19	0	0	15.19	0	0	15.19	0	0	15.19	0	0	15.19	0	0	15.19	0	0	15.19	0	0	15.19	0
15.2	0	0	15.2	0	0	15.2	0	0	15.2	0	0	15.2	0	0	15.2	0	0	15.2	0	0	15.2	0	0	15.2	0	0	15.2	0	0	15.2	0	0	15.2	0	0	15.2	0	0	15.2	0	0	15.2	0	0	15.2	0	0	15.2	0
15.21	0	0	15.21	0	0	15.21	0	0	15.21	0	0	15.21	0	0	15.21	0	0	15.21	0	0	15.21	0	0	15.21	0	0	15.21	0	0	15.21	0	0	15.21	0	0	15.21	0	0	15.21	0	0	15.21	0	0	15.21	0	0	15.21	0
15.22	0	0	15.22	0	0	15.22	0	0	15.22	0	0	15.22	0	0	15.22	0	0	15.22	0	0	15.22	0	0	15.22	0	0	15.22	0	0	15.22	0	0	15.22	0	0	15.22	0	0	15.22	0	0	15.22	0	0	15.22	0	0	15.22	0
15.23	0	0	15.23	0	0	15.23	0	0	15.23	0	0	15.23	0	0	15.23	0	0	15.23	0	0	15.23	0	0	15.23	0	0	15.23	0	0	15.23	0	0	15.23	0	0	15.23	0	0	15.23	0	0	15.23	0	0	15.23	0	0	15.23	0
15.24	0	0	15.24	0	0	15.24	0	0	15.24	0	0	15.24	0	0	15.24	0	0	15.24	0	0	15.24	0	0	15.24	0	0	15.24	0	0	15.24	0	0	15.24	0	0	15.24	0	0	15.24	0	0	15.24	0	0	15.24	0	0	15.24	0
15.25	0	0	15.25	0	0	15.25	0	0	15.25	0	0	15.25	0	0	15.25	0	0	15.25	0	0	15.25	0	0	15.25	0	0	15.25	0	0	15.25	0	0	15.25	0	0	15.25	0	0	15.25	0	0	15.25	0	0	15.25	0	0	15.25	0
15.26	0	0	15.26	0	0	15.26	0	0	15.26	0	0	15.26	0	0	15.26	0	0	15.26	0	0	15.26	0	0	15.26	0	0	15.26	0	0	15.26	0	0	15.26	0	0	15.26	0	0	15.26	0	0	15.26	0	0	15.26	0	0	15.26	0
15.27	0	0	15.27	0	0	15.27	0	0	15.27	0	0	15.27	0	0	15.27	0	0	15.27	0	0	15.27	0	0	15.27	0	0	15.27	0	0	15.27	0	0	15.27	0	0	15.27	0	0	15.27	0	0	15.27	0	0	15.27	0	0	15.27	0
15.28	0	0	15.28	0	0	15.28	0	0	15.28	0	0	15.28	0	0	15.28	0	0	15.28	0	0	15.28	0	0	15.28	0	0	15.28	0	0	15.28	0	0	15.28	0	0	15.28	0	0	15.28	0	0	15.28	0	0	15.28	0	0	15.28	0
15.29	0	0	15.29	0	0	15.29	0	0	15.29	0	0	15.29	0	0	15.29	0	0	15.29	0	0	15.29	0	0	15.29	0	0	15.29	0	0	15.29	0	0	15.29	0	0	15.29	0	0	15.29	0	0	15.29	0	0	15.29	0	0	15.29	0
15.3	0	0	15.3	0	0	15.3	0	0	15.3	0	0	15.3	0	0	15.3	0	0	15.3	0	0	15.3	0	0	15.3	0	0	15.3	0	0	15.3	0	0	15.3	0	0	15.3	0	0	15.3	0	0	15.3	0	0	15.3	0	0	15.3	0
15.31	0	0	15.31	0	0	15.31	0	0	15.31	0	0	15.31	0	0	15.31	0	0	15.31	0	0	15.31	0	0	15.31	0	0	15.31	0	0	15.31	0	0	15.31	0	0	15.31	0	0	15.31	0	0	15.31	0	0	15.31	0	0	15.31	0
15.32	0	0	15.32	0	0	15.32	0	0	15.32	0	0	15.32	0	0	15.32	0	0	15.32	0	0	15.32	0	0	15.32	0	0	15.32	0	0	15.32	0	0	15.32	0	0	15.32	0	0	15.32	0	0	15.32	0	0	15.32	0	0	15.32	0
15.33	0	0	15.33	0	0	15.33	0	0	15.33	0	0	15.33	0	0	15.33	0	0	15.33	0	0	15.33	0	0	15.33	0	0	15.33	0	0	15.33	0	0	15.33	0	0	15.33	0	0	15.33	0	0	15.33	0	0	15.33	0	0	15.33	0
15.34	0	0	15.34	0	0	15.34	0	0	15.34	0	0	15.34	0	0	15.34	0	0	15.34	0	0	15.34	0	0	15.34	0	0	15.34	0	0	15.34	0	0	15.34	0	0	15.34	0	0	15.34	0	0	15.34	0	0	15.34	0	0	15.34	0
15.35	0	0	15.35	0	0	15.35	0	0	15.35	0	0	15.35	0	0	15.35	0	0	15.35	0	0	15.35	0	0	15.35	0	0	15.35	0	0	15.35	0	0	15.35	0	0	15.35	0	0	15.35	0	0	15.35	0	0	15.35	0	0	15.35	0
15.36	0	0	15.36	0	0	15.36	0	0	15.36	0	0	15.36	0	0	15.36	0	0	15.36	0	0	15.36	0	0	15.36	0	0	15.36	0	0	15.36	0	0	15.36	0	0	15.36	0	0	15.36	0	0	15.36	0	0	15.36	0	0	15.36	0
15.37	0	0	15.37	0	0	15.37	0	0	15.37	0	0	15.37	0	0	15.37	0	0	15.37	0	0	15.37	0	0	15.37	0	0	15.37	0	0	15.37	0	0	15.37	0	0	15.37	0	0	15.37	0	0	15.37	0	0	15.37	0	0	15.37	0
15.38	0	0	15.38	0	0	15.38	0	0	15.38	0	0	15.38	0	0	15.38	0	0	15.38	0	0	15.38	0	0	15.38	0	0	15.38	0	0	15.38	0	0	15.38	0	0	15.38	0	0	15.38	0	0	15.38	0	0	15.38	0	0	15.38	0
15.39	0	0	15.39	0	0	15.39	0	0	15.39	0	0	15.39	0	0	15.39	0	0	15.39	0	0	15.39	0	0	15.39	0	0	15.39	0	0	15.39	0	0	15.39	0	0	15.39	0	0	15.39	0	0	15.39	0	0	15.39	0	0	15.39	0
15.4	0	0	15.4	0	0	15.4	0	0	15.4	0	0	15.4	0	0	15.4	0	0	15.4	0	0	15.4	0	0	15.4	0	0	15.4	0	0	15.4	0	0	15.4	0	0	15.4	0	0	15.4	0	0	15.4	0	0	15.4	0	0	15.4	0
15.41	0	0	15.41	0	0	15.41	0	0	15.41	0	0	15.41	0	0	15.41	0	0	15.41	0	0	15.41	0	0	15.41	0	0	15.41	0	0	15.41	0	0	15.41	0	0	15.41	0	0	15.41	0	0	15.41	0	0	15.41	0	0	15.41	0
15.42	0	0	15.42	0	0	15.42	0	0	15.42	0	0	15.42	0	0	15.42	0	0	15.42	0	0	15.42	0	0	15.42	0	0	15.42	0	0	15.42	0	0	15.42	0	0	15.42	0	0	15.42	0	0	15.42	0	0	15.42	0	0	15.42	0
15.43	0	0	15.43	0	0	15.43	0	0	15.43	0	0	15.43	0	0	15.43	0	0	15.43	0	0	15.43	0	0	15.43	0	0	15.43	0	0	15.43	0	0	15.43	0	0	15.43	0	0	15.43	0	0	15.43	0	0	15.43	0	0	15.43	0
15.44	0	0	15.44	0	0	15.44	0	0	15.44	0	0	15.44	0	0	15.44	0	0	15.44	0	0	15.44	0	0	15.44	0	0	15.44	0	0	15.44	0	0	15.44	0	0	15.44	0	0	15.44	0	0	15.44	0	0	15.44	0	0	15.44	0
15.45	0	0	15.45	0	0	15.45	0	0	15.45	0	0	15.45	0	0	15.45	0	0	15.45	0	0	15.45	0	0	15.45	0	0	15.45	0	0	15.45	0	0	15.45	0	0	15.45	0	0	15.45	0	0	15.45	0	0	15.45	0	0	15.45	0
15.46	0	0	15.46	0	0	15.46	0	0	15.46	0	0	15.46	0	0	15.46	0	0	15.46	0	0	15.46	0	0	15.46	0	0	15.46	0	0	15.46	0	0	15.46	0	0	15.46	0	0	15.46	0	0	15.46	0	0	15.46	0	0	15.46	0
15.47	0	0	15.47	0	0	15.47	0	0	15.47	0	0	15.47	0	0	15.47	0	0	15.47	0	0	15.47	0	0	15.47	0	0	15.47	0	0	15.47	0	0	15.47	0	0	15.47	0	0	15.47	0	0	15.47	0	0	15.47	0	0	15.47	0
15.48	0	0	15.48	0	0	15.48	0	0	15.48	0	0	15.48	0	0	15.48	0	0	15.48	0	0	15.48	0	0	15.48	0	0	15.48	0	0	15.48	0	0	15.48	0	0	15.48	0	0	15.48	0	0	15.48	0	0	15.48	0	0	15.48	0
15.49	0	0	15.49	0	0	15.49	0	0	15.49	0	0	15.49	0	0	15.49	0	0	15.49	0	0	15.49	0	0	15.49	0	0	15.49	0	0	15.49	0	0	15.49	0	0	15.49	0	0	15.49	0	0	15.49	0	0	15.49	0	0	15.49	0
15.5	0	0	15.5	0	0	15.5	0	0	15.5	0	0	15.5	0	0	15.5	0	0	15.5	0	0	15.5	0	0	15.5	0	0	15.5	0	0	15.5	0	0	15.5	0	0	15.5	0	0	15.5	0	0	15.5	0	0	15.5	0	0	15.5	0
15.51	0	0	15.51	0	0	15.51	0	0	15.51	0	0	15.51	0	0	15.51	0	0	15.51	0	0	15.51	0	0	15.51	0	0	15.51	0	0	15.51	0	0	15.51	0	0	15.51	0	0	15.51	0	0	15.51	0	0	15.51	0	0	15.51	0
15.52	0	0	15.52	0	0	15.52	0	0	15.52	0	0	15.52	0	0	15.52	0	0	15.52	0	0	15.52	0	0	15.52	0	0	15.52	0	0	15.52	0	0	15.52	0	0	15.52	0	0	15.52	0	0	15.52	0	0	15.52	0	0	15.52	0
15.53	0	0	15.53	0	0	15.53	0	0	15.53	0	0	15.53	0	0	15.53	0	0	15.53	0	0	15.53	0	0	15.53	0	0	15.53	0	0	15.53	0	0	15.53	0	0	15.53	0	0	15.53	0	0	15.53	0	0	15.53	0	0	15.53	0
15.54	0	0	15.54	0	0	15.54	0	0	15.54	0	0	15.54	0	0	15.54	0	0	15.54	0	0	15.54	0	0	15.54	0	0	15.54	0	0	15.54	0	0	15.54	0	0	15.54	0	0	15.54	0	0	15.54	0	0	15.54	0	0	15.54	0
15.55	0	0	15.55	0	0	15.55	0	0	15.55	0	0	15.55	0	0	15.55	0	0	15.55	0	0	15.55	0	0	15.55	0	0	15.55	0	0	15.55	0	0	15.55	0	0	15.55	0	0	15.55	0	0	15.55	0	0	15.55	0	0	15.55	0
15.56	0	0	15.56	0	0	15.56	0	0	15.56	0	0	15.56	0	0	15.56	0	0	15.56	0	0	15.56	0	0	15.56	0	0	15.56	0	0	15.56	0	0	15.56	0	0	15.56	0	0	15.56	0	0	15.56	0	0	15.56	0	0	15.56	0
15.57	0	0	15.57	0	0	15.57	0	0	15.57	0	0	15.57	0	0	15.57	0	0	15.57	0	0	15.57	0	0	15.57	0	0	15.57	0	0	15.57	0	0	15.57	0	0	15.57	0	0	15.57	0	0	15.57	0	0	15.57	0	0	15.57	0
15.58	0	0	15.58	0	0	15.58	0	0	15.58	0	0	15.58	0	0	15.58	0	0	15.58	0	0	15.58	0	0	15.58	0	0	15.58	0	0	15.58	0	0	15.58	0	0	15.58	0	0	15.58	0	0	15.58	0	0	15.58	0	0	15.58	0
15.59	0	0	15.59	0	0	15.59	0	0	15.59	0	0	15.59	0	0	15.59	0	0	15.59	0	0	15.59	0	0	15.59	0	0	15.59	0	0	15.59	0	0	15.59	0	0	15.59	0	0	15.59	0	0	15.59	0	0	15.59	0	0	15.59	0
15.6	0	0	15.6	0	0	15.6	0	0	15.6	0	0	15.6	0	0	15.6	0	0	15.6	0	0	15.6	0	0	15.6	0	0	15.6	0	0	15.6	0	0	15.6	0	0	15.6	0	0	15.6	0	0	15.6	0	0	15.6	0	0	15.6	0
15.61	0	0	15.61	0	0	15.61	0	0	15.61	0	0	15.61	0	0	15.61	0	0	15.61	0	0	15.61	0	0	15.61	0	0	15.61	0	0	15.61	0	0	15.61	0	0	15.61	0	0	15.61	0	0	15.61	0	0	15.61	0	0	15.61	0
15.62	0	0	15.62	0	0	15.62	0	0	15.62	0	0	15.62	0	0	15.62	0	0	15.62	0	0	15.62	0	0	15.62	0	0	15.62	0	0	15.62	0	0	15.62	0	0	15.62	0	0	15.62	0	0	15.62	0	0	15.62	0	0	15.62	0
15.63	0	0	15.63	0	0	15.63	0	0	15.63	0	0	15.63	0	0	15.63	0	0	15.63	0	0	15.63	0	0	15.63	0	0	15.63	0	0	15.63	0	0	15.63	0	0	15.63	0	0	15.63	0	0	15.63	0	0	15.63	0	0	15.63	0
15.64	0	0	15.64	0	0	15.64	0	0	15.64	0	0	15.64	0	0	15.64	0	0	15.64	0	0	15.64	0	0	15.64	0	0	15.64	0	0	15.64	0	0	15.64	0	0	15.64	0	0	15.64	0	0	15.64	0	0	15.64	0	0	15.64	0
15.65	0	0	15.65	0	0	15.65	0	0	15.65	0	0	15.65	0	0	15.65	0	0	15.65	0	0	15.65	0	0	15.65	0	0	15.65	0	0	15.65	0	0	15.65	0	0	15.65	0	0	15.65	0	0	15.65	0	0	15.65	0	0	15.65	0
15.66	0	0	15.66	0	0	15.66	0	0	15.66	0	0	15.66	0	0	15.66	0	0	15.66	0	0	15.66	0	0	15.66	0	0	15.66	0	0	15.66	0	0	15.66	0	0	15.66	0	0	15.66	0	0	15.66	0	0	15.66	0	0	15.66	0
15.67	0	0	15.67	0	0	15.67	0	0	15.67	0	0	15.67	0	0	15.67	0	0	15.67	0	0	15.67	0	0	15.67	0	0	15.67	0	0	15.67	0	0	15.67	0	0	15.67	0	0	15.67	0	0	15.67	0	0	15.67	0	0	15.67	0
15.68	0	0	15.68	0	0	15.68	0	0	15.68	0	0	15.68	0	0	15.68	0	0	15.68	0	0	15.68	0	0	15.68	0	0	15.68	0	0	15.68	0	0	15.68	0	0	15.68	0	0	15.68	0	0	15.68	0	0	15.68	0	0	15.68	0
15.69	0	0	15.69	0	0	15.69	0	0	15.69	0	0	15.69	0	0	15.69	0	0	15.69	0	0	15.69	0	0	15.69	0	0	15.69	0	0	15.69	0	0	15.69	0	0	15.69	0	0	15.69	0	0	15.69	0	0	15.69	0	0	15.69	0
15.7	0	0	15.7	0	0	15.7	0	0	15.7	0	0	15.7	0	0	15.7	0	0	15.7	0	0	15.7	0	0	15.7	0	0	15.7	0	0	15.7	0	0	15.7	0	0	15.7	0	0	15.7	0	0	15.7	0	0	15.7	0	0	15.7	0
15.71	0	0	15.71	0	0	15.71	0	0	15.71	0	0	15.71	0	0	15.71	0	0	15.71	0	0	15.71	0	0	15.71	0	0	15.71	0	0	15.71	0	0	15.71	0	0	15.71	0	0	15.71	0	0	15.71	0	0	15.71	0	0	15.71	0
15.72	0	0	15.72	0	0	15.72	0	0	15.72	0	0	15.72	0	0	15.72	0	0	15.72	0	0	15.72	0	0	15.72	0	0	15.72	0	0	15.72	0	0	15.72	0	0	15.72	0	0	15.72	0	0	15.72	0	0	15.72	0	0	15.72	0
15.73	0	0	15.73	0	0	15.73	0	0	15.73	0	0	15.73	0	0	15.73	0	0	15.73	0	0	15.73	0	0	15.73	0	0	15.73	0	0	15.73	0	0	15.73	0	0	15.73	0	0	15.73	0	0	15.73	0	0	15.73	0	0	15.73	0
15.74	0	0	15.74	0	0	15.74	0	0	15.74	0	0	15.74	0	0	15.74	0	0	15.74	0	0	15.74	0	0	15.74	0	0	15.74	0	0	15.74	0	0	15.74	0	0	15.74	0	0	15.74	0	0	15.74	0	0	15.74	0	0	15.74	0
15.75	0	0	15.75	0	0	15.75	0	0	15.75	0	0	15.75	0	0	15.75	0	0	15.75	0	0	15.75	0	0	15.75	0	0	15.75	0	0	15.75	0	0	15.75	0	0	15.75	0	0	15.75	0	0	15.75	0	0	15.75	0	0	15.75	0
15.76	0	0	15.76	0	0	15.76	0	0	15.76	0	0	15.76	0	0	15.76	0	0	15.76	0	0	15.76	0	0	15.76	0	0	15.76	0	0	15.76	0	0	15.76	0	0	15.76	0	0	15.76	0	0	15.76	0	0	15.76	0	0	15.76	0
15.77	0	0	15.77	0	0	15.77	0	0	15.77	0	0	15.77	0	0	15.77	0	0	15.77	0	0	15.77	0	0	15.77	0	0	15.77	0	0	15.77	0	0	15.77	0	0	15.77	0	0	15.77	0	0	15.77	0	0	15.77	0	0	15.77	0
15.78	0	0	15.78	0	0	15.78	0	0	15.78	0	0	15.78	0	0	15.78	0	0	15.78	0	0	15.78	0	0	15.78	0	0	15.78	0	0	15.78	0	0	15.78	0	0	15.78	0	0	15.78	0	0	15.78	0	0	15.78	0	0	15.78	0
15.79	0	0	15.79	0	0	15.79	0	0	15.79	0	0	15.79	0	0	15.79	0	0	15.79	0	0	15.79	0	0	15.79	0	0	15.79	0	0	15.79	0	0	15.79	0	0	15.79	0	0	15.79	0	0	15.79	0	0	15.79	0	0	15.79	0
15.8	0	0	15.8	0	0	15.8	0	0	15.8	0	0	15.8	0	0	15.8	0	0	15.8	0	0	15.8	0	0	15.8	0	0	15.8	0	0	15.8	0	0	15.8	0	0	15.8	0	0	15.8	0	0	15.8	0	0	15.8	0	0	15.8	0
15.81	0	0	15.81	0	0	15.81	0	0	15.81	0	0	15.81	0	0	15.81	0	0	15.81	0	0	15.81	0	0	15.81	0	0	15.81	0	0	15.81	0	0	15.81	0	0	15.81	0	0	15.81	0	0	15.81	0	0	15.81	0	0	15.81	0
15.82	0	0	15.82	0	0	15.82	0	0	15.82	0	0	15.82	0	0	15.82	0	0	15.82	0	0	15.82	0	0	15.82	0	0	15.82	0	0	15.82	0	0	15.82	0	0	15.82	0	0	15.82	0	0	15.82	0	0	15.82	0	0	15.82	0
15.83	0	0	15.83	0	0	15.83	0	0	15.83	0	0	15.83	0	0	15.83	0	0	15.83	0	0	15.83	0	0	15.83	0	0	15.83	0	0	15.83	0	0	15.83	0	0	15.83	0	0	15.83	0	0	15.83	0	0	15.83	0	0	15.83	0
15.84	0	0	15.84	0	0	15.84	0	0	15.84	0	0	15.84	0	0	15.84	0	0	15.84	0	0	15.84	0	0	15.84	0	0	15.84	0	0	15.84	0	0	15.84	0	0	15.84	0	0	15.84	0	0	15.84	0	0	15.84	0	0	15.84	0
15.85	0	0	15.85	0	0	15.85	0	0	15.85	0	0	15.85	0	0	15.85	0	0	15.85	0	0	15.85	0	0	15.85	0	0	15.85	0	0	15.85	0	0	15.85	0	0	15.85	0	0	15.85	0	0	15.85	0	0	15.85	0	0	15.85	0
15.86	0	0	15.86	0	0	15.86	0	0	15.86	0	0	15.86	0	0	15.86	0	0	15.86	0	0	15.86	0	0	15.86	0	0	15.86	0	0	15.86	0	0	15.86	0	0	15.86	0	0	15.86	0	0	15.86	0	0	15.86	0	0	15.86	0
15.87	0	0	15.87	0	0	15.87	0	0	15.87	0	0	15.87	0	0	15.87	0	0	15.87	0	0	15.87	0	0	15.87	0	0	15.87	0	0	15.87	0	0	15.87	0	0	15.87	0	0	15.87	0	0	15.87	0	0	15.87	0	0	15.87	0
15.88	0	0	15.88	0	0	15.88	0	0	15.88	0	0	15.88	0	0	15.88	0	0	15.88	0	0	15.88	0	0	15.88	0	0	15.88	0	0	15.88	0	0	15.88	0	0	15.88	0	0	15.88	0	0	15.88	0	0	15.88	0	0	15.88	0
15.89	0	0	15.89	0	0	15.89	0	0	15.89	0	0	15.89	0	0	15.89	0	0	15.89	0	0	15.89	0	0	15.89	0	0	15.89	0	0	15.89	0	0	15.89	0	0	15.89	0	0	15.89	0	0	15.89	0	0	15.89	0	0	15.89	0
15.9	0	0	15.9	0	0	15.9	0	0	15.9	0	0	15.9	0	0	15.9	0	0	15.9	0	0	15.9	0	0	15.9	0	0	15.9	0	0	15.9	0	0	15.9	0	0	15.9	0	0	15.9	0	0	15.9	0	0	15.9	0	0	15.9	0
15.91	0	0	15.91	0	0	15.91	0	0	15.91	0	0	15.91	0	0	15.91	0	0	15.91	0	0	15.91	0	0	15.91	0	0	15.91	0	0	15.91	0	0	15.91	0	0	15.91	0	0	15.91	0	0	15.91	0	0	15.91	0	0	15.91	0
15.92	0	0	15.92	0	0	15.92	0	0	15.92	0	0	15.92	0	0	15.92	0	0	15.92	0	0	15.92	0	0	15.92	0	0	15.92	0	0	15.92	0	0	15.92	0	0	15.92	0	0	15.92	0	0	15.92	0	0	15.92	0	0	15.92	0
15.93	0	0	15.93	0	0	15.93	0	0	15.93	0	0	15.93	0	0	15.93	0	0	15.93	0	0	15.93	0	0	15.93	0	0	15.93	0	0	15.93	0	0	15.93	0	0	15.93	0	0	15.93	0	0	15.93	0	0	15.93	0	0	15.93	0
15.94	0	0	15.94	0	0	15.94	0	0	15.94	0	0	15.94	0	0	15.94	0	0	15.94	0	0	15.94	0	0	15.94	0	0	15.94	0	0	15.94	0	0	15.94	0	0	15.94	0	0	15.94	0	0	15.94	0	0	15.94	0	0	15.94	0
15.95	0	0	15.95	0	0	15.95	0	0	15.95	0	0	15.95	0	0	15.95	0	0	15.95	0	0	15.95	0	0	15.95	0	0	15.95	0	0	15.95	0	0	15.95	0	0	15.95	0	0	15.95	0	0	15.95	0	0	15.95	0	0	15.95	0
15.96	0	0	15.96	0	0	15.96	0	0	15.96	0	0	15.96	0	0	15.96	0	0	15.96	0	0	15.96	0	0	15.96	0	0	15.96	0	0	15.96	0	0	15.96	0	0	15.96	0	0	15.96	0	0	15.96	0	0	15.96	0	0	15.96	0
15.97	0	0	15.97	0	0	15.97	0	0	15.97	0	0	15.97	0	0	15.97	0	0	15.97	0	0	15.97	0	0	15.97	0	0	15.97	0	0	15.97	0	0	15.97	0	0	15.97	0	0	15.97	0	0	15.97	0	0	15.97	0	0	15.97	0
15.98	0	0	15.98	0	0	15.98	0	0	15.98	0	0	15.98	0	0	15.98	0	0	15.98	0	0	15.98	0	0	15.98	0	0	15.98	0	0	15.98	0	0	15.98	0	0	15.98	0	0	15.98	0	0	15.98	0	0	15.98	0	0	15.98	0
15.99	0	0	15.99	0	0	15.99	0	0	15.99	0	0	15.99	0	0	15.99	0	0	15.99	0	0	15.99	0	0	15.99	0	0	15.99	0	0	15.99	0	0	15.99	0	0	15.99	0	0	15.99	0	0	15.99	0	0	15.99	0	0	15.99	0
16	0	0	16	0	0	16	0	0	16	0	0	16	0	0	16	0	0	16	0	0	16	0	0	16	0	0	16	0	0	16	0	0	16	0	0	16	0	0	16	0	0	16	0	0	16	0	0	16	0
16.01	0	0	16.01	0	0	16.01	0	0	16.01	0	0	16.01	0	0	16.01	0	0	16.01	0	0	16.01	0	0	16.01	0	0	16.01	0	0	16.01	0	0	16.01	0	0	16.01	0	0	16.01	0	0	16.01	0	0	16.01	0	0	16.01	0
16.02	0	0	16.02	0	0	16.02	0	0	16.02	0	0	16.02	0	0	16.02	0	0	16.02	0	0	16.02	0	0	16.02	0	0	16.02	0	0	16.02	0	0	16.02	0	0	16.02	0	0	16.02	0	0	16.02	0	0	16.02	0	0	16.02	0
16.03	0	0	16.03	0	0	16.03	0	0	16.03	0	0	16.03	0	0	16.03	0	0	16.03	0	0	16.03	0	0	16.03	0	0	16.03	0	0	16.03	0	0	16.03	0	0	16.03	0	0	16.03	0	0	16.03	0	0	16.03	0	0	16.03	0
16.04	0	0	16.04	0	0	16.04	0	0	16.04	0	0	16.04	0	0	16.04	0	0	16.04	0	0	16.04	0	0	16.04	0	0	16.04	0	0	16.04	0	0	16.04	0	0	16.04	0	0	16.04	0	0	16.04	0	0	16.04	0	0	16.04	0
16.05	0	0	16.05	0	0	16.05	0	0	16.05	0	0	16.05	0	0	16.05	0	0	16.05	0	0	16.05	0	0	16.05	0	0	16.05	0	0	16.05	0	0	16.05	0	0	16.05	0	0	16.05	0	0	16.05	0	0	16.05	0	0	16.05	0
16.06	0	0	16.06	0	0	16.06	0	0	16.06	0	0	16.06	0	0	16.06	0	0	16.06	0	0	16.06	0	0	16.06	0	0	16.06	0	0	16.06	0	0	16.06	0	0	16.06	0	0	16.06	0	0	16.06	0	0	16.06	0	0	16.06	0
16.07	0	0	16.07	0	0	16.07	0	0	16.07	0	0	16.07	0	0	16.07	0	0	16.07	0	0	16.07	0	0	16.07	0	0	16.07	0	0	16.07	0	0	16.07	0	0	16.07	0	0	16.07	0	0	16.07	0	0	16.07	0	0	16.07	0
16.08	0	0	16.08	0	0	16.08	0	0	16.08	0	0	16.08	0	0	16.08	0	0	16.08	0	0	16.08	0	0	16.08	0	0	16.08	0	0	16.08	0	0	16.08	0	0	16.08	0	0	16.08	0	0	16.08	0	0	16.08	0	0	16.08	0
16.09	0	0	16.09	0	0	16.09	0	0	16.09	0	0	16.09	0	0	16.09	0	0	16.09	0	0	16.09	0	0	16.09	0	0	16.09	0	0	16.09	0	0	16.09	0	0	16.09	0	0	16.09	0	0	16.09	0	0	16.09	0	0	16.09	0
16.1	0	0	16.1	0	0	16.1	0	0	16.1	0	0	16.1	0	0	16.1	0	0	16.1	0	0	16.1	0	0	16.1	0	0	16.1	0	0	16.1	0	0	16.1	0	0	16.1	0	0	16.1	0	0	16.1	0	0	16.1	0	0	16.1	0
16.11	0	0	16.11	0	0	16.11	0	0	16.11	0	0	16.11	0	0	16.11	0	0	16.11	0	0	16.11	0	0	16.11	0	0	16.11	0	0	16.11	0	0	16.11	0	0	16.11	0	0	16.11	0	0	16.11	0	0	16.11	0	0	16.11	0
16.12	0	0	16.12	0	0	16.12	0	0	16.12	0	0	16.12	0	0	16.12	0	0	16.12	0	0	16.12	0	0	16.12	0	0	16.12	0	0	16.12	0	0	16.12	0	0	16.12	0	0	16.12	0	0	16.12	0	0	16.12	0	0	16.12	0
16.13	0	0	16.13	0	0	16.13	0	0	16.13	0	0	16.13	0	0	16.13	0	0	16.13	0	0	16.13	0	0	16.13	0	0	16.13	0	0	16.13	0	0	16.13	0	0	16.13	0	0	16.13	0	0	16.13	0	0	16.13	0	0	16.13	0
16.14	0	0	16.14	0	0	16.14	0	0	16.14	0	0	16.14	0	0	16.14	0	0	16.14	0	0	16.14	0	0	16.14	0	0	16.14	0	0	16.14	0	0	16.14	0	0	16.14	0	0	16.14	0	0	16.14	0	0	16.14	0	0	16.14	0
16.15	0	0	16.15	0	0	16.15	0	0	16.15	0	0	16.15	0	0	16.15	0	0	16.15	0	0	16.15	0	0	16.15	0	0	16.15	0	0	16.15	0	0	16.15	0	0	16.15	0	0	16.15	0	0	16.15	0	0	16.15	0	0	16.15	0
16.16	0	0	16.16	0	0	16.16	0	0	16.16	0	0	16.16	0	0	16.16	0	0	16.16	0	0	16.16	0	0	16.16	0	0	16.16	0	0	16.16	0	0	16.16	0	0	16.16	0	0	16.16	0	0	16.16	0	0	16.16	0	0	16.16	0
16.17	0	0	16.17	0	0	16.17	0	0	16.17	0	0	16.17	0	0	16.17	0	0	16.17	0	0	16.17	0	0	16.17	0	0	16.17	0	0	16.17	0	0	16.17	0	0	16.17	0	0	16.17	0	0	16.17	0	0	16.17	0	0	16.17	0
16.18	0	0	16.18	0	0	16.18	0	0	16.18	0	0	16.18	0	0	16.18	0	0	16.18	0	0	16.18	0	0	16.18	0	0	16.18	0	0	16.18	0	0	16.18	0	0	16.18	0	0	16.18	0	0	16.18	0	0	16.18	0	0	16.18	0
16.19	0	0	16.19	0	0	16.19	0	0	16.19	0	0	16.19	0	0	16.19	0	0	16.19	0	0	16.19	0	0	16.19	0	0	16.19	0	0	16.19	0	0	16.19	0	0	16.19	0	0	16.19	0	0	16.19	0	0	16.19	0	0	16.19	0
16.2	0	0	16.2	0	0	16.2	0	0	16.2	0	0	16.2	0	0	16.2	0	0	16.2	0	0	16.2	0	0	16.2	0	0	16.2	0	0	16.2	0	0	16.2	0	0	16.2	0	0	16.2	0	0	16.2	0	0	16.2	0	0	16.2	0
16.21	0	0	16.21	0	0	16.21	0	0	16.21	0	0	16.21	0	0	16.21	0	0	16.21	0	0	16.21	0	0	16.21	0	0	16.21	0	0	16.21	0	0	16.21	0	0	16.21	0	0	16.21	0	0	16.21	0	0	16.21	0	0	16.21	0
16.22	0	0	16.22	0	0	16.22	0	0	16.22	0	0	16.22	0	0	16.22	0	0	16.22	0	0	16.22	0	0	16.22	0	0	16.22	0	0	16.22	0	0	16.22	0	0	16.22	0	0	16.22	0	0	16.22	0	0	16.22	0	0	16.22	0
16.23	0	0	16.23	0	0	16.23	0	0	16.23	0	0	16.23	0	0	16.23	0	0	16.23	0	0	16.23	0	0	16.23	0	0	16.23	0	0	16.23	0	0	16.23	0	0	16.23	0	0	16.23	0	0	16.23	0	0	16.23	0	0	16.23	0
16.24	0	0	16.24	0	0	16.24	0	0	16.24	0	0	16.24	0	0	16.24	0	0	16.24	0	0	16.24	0	0	16.24	0	0	16.24	0	0	16.24	0	0	16.24	0	0	16.24	0	0	16.24	0	0	16.24	0	0	16.24	0	0	16.24	0
16.25	0	0	16.25	0	0	16.25	0	0	16.25	0	0	16.25	0	0	16.25	0	0	16.25	0	0	16.25	0	0	16.25	0	0	16.25	0	0	16.25	0	0	16.25	0	0	16.25	0	0	16.25	0	0	16.25	0	0	16.25	0	0	16.25	0
16.26	0	0	16.26	0	0	16.26	0	0	16.26	0	0	16.26	0	0	16.26	0	0	16.26	0	0	16.26	0	0	16.26	0	0	16.26	0	0	16.26	0	0	16.26	0	0	16.26	0	0	16.26	0	0	16.26	0	0	16.26	0	0	16.26	0
16.27	0	0	16.27	0	0	16.27	0	0	16.27	0	0	16.27	0	0	16.27	0	0	16.27	0	0	16.27	0	0	16.27	0	0	16.27	0	0	16.27	0	0	16.27	0	0	16.27	0	0	16.27	0	0	16.27	0	0	16.27	0	0	16.27	0
16.28	0	0	16.28	0	0	16.28	0	0	16.28	0	0	16.28	0	0	16.28	0	0	16.28	0	0	16.28	0	0	16.28	0	0	16.28	0	0	16.28	0	0	16.28	0	0	16.28	0	0	16.28	0	0	16.28	0	0	16.28	0	0	16.28	0
16.29	0	0	16.29	0	0	16.29	0	0	16.29	0	0	16.29	0	0	16.29	0	0	16.29	0	0	16.29	0	0	16.29	0	0	16.29	0	0	16.29	0	0	16.29	0	0	16.29	0	0	16.29	0	0	16.29	0	0	16.29	0	0	16.29	0
16.3	0	0	16.3	0	0	16.3	0	0	16.3	0	0	16.3	0	0	16.3	0	0	16.3	0	0	16.3	0	0	16.3	0	0	16.3	0	0	16.3	0	0	16.3	0	0	16.3	0	0	16.3	0	0	16.3	0	0	16.3	0	0	16.3	0
16.31	0	0	16.31	0	0	16.31	0	0	16.31	0	0	16.31	0	0	16.31	0	0	16.31	0	0	16.31	0	0	16.31	0	0	16.31	0	0	16.31	0	0	16.31	0	0	16.31	0	0	16.31	0	0	16.31	0	0	16.31	0	0	16.31	0
16.32	0	0	16.32	0	0	16.32	0	0	16.32	0	0	16.32	0	0	16.32	0	0	16.32	0	0	16.32	0	0	16.32	0	0	16.32	0	0	16.32	0	0	16.32	0	0	16.32	0	0	16.32	0	0	16.32	0	0	16.32	0	0	16.32	0
16.33	0	0	16.33	0	0	16.33	0	0	16.33	0	0	16.33	0	0	16.33	0	0	16.33	0	0	16.33	0	0	16.33	0	0	16.33	0	0	16.33	0	0	16.33	0	0	16.33	0	0	16.33	0	0	16.33	0	0	16.33	0	0	16.33	0
16.34	0	0	16.34	0	0	16.34	0	0	16.34	0	0	16.34	0	0	16.34	0	0	16.34	0	0	16.34	0	0	16.34	0	0	16.34	0	0	16.34	0	0	16.34	0	0	16.34	0	0	16.34	0	0	16.34	0	0	16.34	0	0	16.34	0
16.35	0	0	16.35	0	0	16.35	0	0	16.35	0	0	16.35	0	0	16.35	0	0	16.35	0	0	16.35	0	0	16.35	0	0	16.35	0	0	16.35	0	0	16.35	0	0	16.35	0	0	16.35	0	0	16.35	0	0	16.35	0	0	16.35	0
16.36	0	0	16.36	0	0	16.36	0	0	16.36	0	0	16.36	0	0	16.36	0	0	16.36	0	0	16.36	0	0	16.36	0	0	16.36	0	0	16.36	0	0	16.36	0	0	16.36	0	0	16.36	0	0	16.36	0	0	16.36	0	0	16.36	0
16.37	0	0	16.37	0	0	16.37	0	0	16.37	0	0	16.37	0	0	16.37	0	0	16.37	0	0	16.37	0	0	16.37	0	0	16.37	0	0	16.37	0	0	16.37	0	0	16.37	0	0	16.37	0	0	16.37	0	0	16.37	0	0	16.37	0
16.38	0	0	16.38	0	0	16.38	0	0	16.38	0	0	16.38	0	0	16.38	0	0	16.38	0	0	16.38	0	0	16.38	0	0	16.38	0	0	16.38	0	0	16.38	0	0	16.38	0	0	16.38	0	0	16.38	0	0	16.38	0	0	16.38	0
16.39	0	0	16.39	0	0	16.39	0	0	16.39	0	0	16.39	0	0	16.39	0	0	16.39	0	0	16.39	0	0	16.39	0	0	16.39	0	0	16.39	0	0	16.39	0	0	16.39	0	0	16.39	0	0	16.39	0	0	16.39	0	0	16.39	0
16.4	0	0	16.4	0	0	16.4	0	0	16.4	0	0	16.4	0	0	16.4	0	0	16.4	0	0	16.4	0	0	16.4	0	0	16.4	0	0	16.4	0	0	16.4	0	0	16.4	0	0	16.4	0	0	16.4	0	0	16.4	0	0	16.4	0
16.41	0	0	16.41	0	0	16.41	0	0	16.41	0	0	16.41	0	0	16.41	0	0	16.41	0	0	16.41	0	0	16.41	0	0	16.41	0	0	16.41	0	0	16.41	0	0	16.41	0	0	16.41	0	0	16.41	0	0	16.41	0	0	16.41	0
16.42	0	0	16.42	0	0	16.42	0	0	16.42	0	0	16.42	0	0	16.42	0	0	16.42	0	0	16.42	0	0	16.42	0	0	16.42	0	0	16.42	0	0	16.42	0	0	16.42	0	0	16.42	0	0	16.42	0	0	16.42	0	0	16.42	0
16.43	0	0	16.43	0	0	16.43	0	0	16.43	0	0	16.43	0	0	16.43	0	0	16.43	0	0	16.43	0	0	16.43	0	0	16.43	0	0	16.43	0	0	16.43	0	0	16.43	0	0	16.43	0	0	16.43	0	0	16.43	0	0	16.43	0
16.44	0	0	16.44	0	0	16.44	0	0	16.44	0	0	16.44	0	0	16.44	0	0	16.44	0	0	16.44	0	0	16.44	0	0	16.44	0	0	16.44	0	0	16.44	0	0	16.44	0	0	16.44	0	0	16.44	0	0	16.44	0	0	16.44	0
16.45	0	0	16.45	0	0	16.45	0	0	16.45	0	0	16.45	0	0	16.45	0	0	16.45	0	0	16.45	0	0	16.45	0	0	16.45	0	0	16.45	0	0	16.45	0	0	16.45	0	0	16.45	0	0	16.45	0	0	16.45	0	0	16.45	0
16.46	0	0	16.46	0	0	16.46	0	0	16.46	0	0	16.46	0	0	16.46	0	0	16.46	0	0	16.46	0	0	16.46	0	0	16.46	0	0	16.46	0	0	16.46	0	0	16.46	0	0	16.46	0	0	16.46	0	0	16.46	0	0	16.46	0
16.47	0	0	16.47	0	0	16.47	0	0	16.47	0	0	16.47	0	0	16.47	0	0	16.47	0	0	16.47	0	0	16.47	0	0	16.47	0	0	16.47	0	0	16.47	0	0	16.47	0	0	16.47	0	0	16.47	0	0	16.47	0	0	16.47	0
16.48	0	0	16.48	0	0	16.48	0	0	16.48	0	0	16.48	0	0	16.48	0	0	16.48	0	0	16.48	0	0	16.48	0	0	16.48	0	0	16.48	0	0	16.48	0	0	16.48	0	0	16.48	0	0	16.48	0	0	16.48	0	0	16.48	0
16.49	0	0	16.49	0	0	16.49	0	0	16.49	0	0	16.49	0	0	16.49	0	0	16.49	0	0	16.49	0	0	16.49	0	0	16.49	0	0	16.49	0	0	16.49	0	0	16.49	0	0	16.49	0	0	16.49	0	0	16.49	0	0	16.49	0
16.5	0	0	16.5	0	0	16.5	0	0	16.5	0	0	16.5	0	0	16.5	0	0	16.5	0	0	16.5	0	0	16.5	0	0	16.5	0	0	16.5	0	0	16.5	0	0	16.5	0	0	16.5	0	0	16.5	0	0	16.5	0	0	16.5	0
16.51	0	0	16.51	0	0	16.51	0	0	16.51	0	0	16.51	0	0	16.51	0	0	16.51	0	0	16.51	0	0	16.51	0	0	16.51	0	0	16.51	0	0	16.51	0	0	16.51	0	0	16.51	0	0	16.51	0	0	16.51	0	0	16.51	0
16.52	0	0	16.52	0	0	16.52	0	0	16.52	0	0	16.52	0	0	16.52	0	0	16.52	0	0	16.52	0	0	16.52	0	0	16.52	0	0	16.52	0	0	16.52	0	0	16.52	0	0	16.52	0	0	16.52	0	0	16.52	0	0	16.52	0
16.53	0	0	16.53	0	0	16.53	0	0	16.53	0	0	16.53	0	0	16.53	0	0	16.53	0	0	16.53	0	0	16.53	0	0	16.53	0	0	16.53	0	0	16.53	0	0	16.53	0	0	16.53	0	0	16.53	0	0	16.53	0	0	16.53	0
16.54	0	0	16.54	0	0	16.54	0	0	16.54	0	0	16.54	0	0	16.54	0	0	16.54	0	0	16.54	0	0	16.54	0	0	16.54	0	0	16.54	0	0	16.54	0	0	16.54	0	0	16.54	0	0	16.54	0	0	16.54	0	0	16.54	0
16.55	0	0	16.55	0	0	16.55	0	0	16.55	0	0	16.55	0	0	16.55	0	0	16.55	0	0	16.55	0	0	16.55	0	0	16.55	0	0	16.55	0	0	16.55	0	0	16.55	0	0	16.55	0	0	16.55	0	0	16.55	0	0	16.55	0
16.56	0	0	16.56	0	0	16.56	0	0	16.56	0	0	16.56	0	0	16.56	0	0	16.56	0	0	16.56	0	0	16.56	0	0	16.56	0	0	16.56	0	0	16.56	0	0	16.56	0	0	16.56	0	0	16.56	0	0	16.56	0	0	16.56	0
16.57	0	0	16.57	0	0	16.57	0	0	16.57	0	0	16.57	0	0	16.57	0	0	16.57	0	0	16.57	0	0	16.57	0	0	16.57	0	0	16.57	0	0	16.57	0	0	16.57	0	0	16.57	0	0	16.57	0	0	16.57	0	0	16.57	0
16.58	0	0	16.58	0	0	16.58	0	0	16.58	0	0	16.58	0	0	16.58	0	0	16.58	0	0	16.58	0	0	16.58	0	0	16.58	0	0	16.58	0	0	16.58	0	0	16.58	0	0	16.58	0	0	16.58	0	0	16.58	0	0	16.58	0
16.59	0	0	16.59	0	0	16.59	0	0	16.59	0	0	16.59	0	0	16.59	0	0	16.59	0	0	16.59	0	0	16.59	0	0	16.59	0	0	16.59	0	0	16.59	0	0	16.59	0	0	16.59	0	0	16.59	0	0	16.59	0	0	16.59	0
16.6	0	0	16.6	0	0	16.6	0	0	16.6	0	0	16.6	0	0	16.6	0	0	16.6	0	0	16.6	0	0	16.6	0	0	16.6	0	0	16.6	0	0	16.6	0	0	16.6	0	0	16.6	0	0	16.6	0	0	16.6	0	0	16.6	0
16.61	0	0	16.61	0	0	16.61	0	0	16.61	0	0	16.61	0	0	16.61	0	0	16.61	0	0	16.61	0	0	16.61	0	0	16.61	0	0	16.61	0	0	16.61	0	0	16.61	0	0	16.61	0	0	16.61	0	0	16.61	0	0	16.61	0
16.62	0	0	16.62	0	0	16.62	0	0	16.62	0	0	16.62	0	0	16.62	0	0	16.62	0	0	16.62	0	0	16.62	0	0	16.62	0	0	16.62	0	0	16.62	0	0	16.62	0	0	16.62	0	0	16.62	0	0	16.62	0	0	16.62	0
16.63	0	0	16.63	0	0	16.63	0	0	16.63	0	0	16.63	0	0	16.63	0	0	16.63	0	0	16.63	0	0	16.63	0	0	16.63	0	0	16.63	0	0	16.63	0	0	16.63	0	0	16.63	0	0	16.63	0	0	16.63	0	0	16.63	0
16.64	0	0	16.64	0	0	16.64	0	0	16.64	0	0	16.64	0	0	16.64	0	0	16.64	0	0	16.64	0	0	16.64	0	0	16.64	0	0	16.64	0	0	16.64	0	0	16.64	0	0	16.64	0	0	16.64	0	0	16.64	0	0	16.64	0
16.65	0	0	16.65	0	0	16.65	0	0	16.65	0	0	16.65	0	0	16.65	0	0	16.65	0	0	16.65	0	0	16.65	0	0	16.65	0	0	16.65	0	0	16.65	0	0	16.65	0	0	16.65	0	0	16.65	0	0	16.65	0	0	16.65	0
16.66	0	0	16.66	0	0	16.66	0	0	16.66	0	0	16.66	0	0	16.66	0	0	16.66	0	0	16.66	0	0	16.66	0	0	16.66	0	0	16.66	0	0	16.66	0	0	16.66	0	0	16.66	0	0	16.66	0	0	16.66	0	0	16.66	0
16.67	0	0	16.67	0	0	16.67	0	0	16.67	0	0	16.67	0	0	16.67	0	0	16.67	0	0	16.67	0	0	16.67	0	0	16.67	0	0	16.67	0	0	16.67	0	0	16.67	0	0	16.67	0	0	16.67	0	0	16.67	0	0	16.67	0
16.68	0	0	16.68	0	0	16.68	0	0	16.68	0	0	16.68	0	0	16.68	0	0	16.68	0	0	16.68	0	0	16.68	0	0	16.68	0	0	16.68	0	0	16.68	0	0	16.68	0	0	16.68	0	0	16.68	0	0	16.68	0	0	16.68	0
16.69	0	0	16.69	0	0	16.69	0	0	16.69	0	0	16.69	0	0	16.69	0	0	16.69	0	0	16.69	0	0	16.69	0	0	16.69	0	0	16.69	0	0	16.69	0	0	16.69	0	0	16.69	0	0	16.69	0	0	16.69	0	0	16.69	0
16.7	0	0	16.7	0	0	16.7	0	0	16.7	0	0	16.7	0	0	16.7	0	0	16.7	0	0	16.7	0	0	16.7	0	0	16.7	0	0	16.7	0	0	16.7	0	0	16.7	0	0	16.7	0	0	16.7	0	0	16.7	0	0	16.7	0
16.71	0	0	16.71	0	0	16.71	0	0	16.71	0	0	16.71	0	0	16.71	0	0	16.71	0	0	16.71	0	0	16.71	0	0	16.71	0	0	16.71	0	0	16.71	0	0	16.71	0	0	16.71	0	0	16.71	0	0	16.71	0	0	16.71	0
16.72	0	0	16.72	0	0	16.72	0	0	16.72	0	0	16.72	0	0	16.72	0	0	16.72	0	0	16.72	0	0	16.72	0	0	16.72	0	0	16.72	0	0	16.72	0	0	16.72	0	0	16.72	0	0	16.72	0	0	16.72	0	0	16.72	0
16.73	0	0	16.73	0	0	16.73	0	0	16.73	0	0	16.73	0	0	16.73	0	0	16.73	0	0	16.73	0	0	16.73	0	0	16.73	0	0	16.73	0	0	16.73	0	0	16.73	0	0	16.73	0	0	16.73	0	0	16.73	0	0	16.73	0
16.74	0	0	16.74	0	0	16.74	0	0	16.74	0	0	16.74	0	0	16.74	0	0	16.74	0	0	16.74	0	0	16.74	0	0	16.74	0	0	16.74	0	0	16.74	0	0	16.74	0	0	16.74	0	0	16.74	0	0	16.74	0	0	16.74	0
16.75	0	0	16.75	0	0	16.75	0	0	16.75	0	0	16.75	0	0	16.75	0	0	16.75	0	0	16.75	0	0	16.75	0	0	16.75	0	0	16.75	0	0	16.75	0	0	16.75	0	0	16.75	0	0	16.75	0	0	16.75	0	0	16.75	0
16.76	0	0	16.76	0	0	16.76	0	0	16.76	0	0	16.76	0	0	16.76	0	0	16.76	0	0	16.76	0	0	16.76	0	0	16.76	0	0	16.76	0	0	16.76	0	0	16.76	0	0	16.76	0	0	16.76	0	0	16.76	0	0	16.76	0
16.77	0	0	16.77	0	0	16.77	0	0	16.77	0	0	16.77	0	0	16.77	0	0	16.77	0	0	16.77	0	0	16.77	0	0	16.77	0	0	16.77	0	0	16.77	0	0	16.77	0	0	16.77	0	0	16.77	0	0	16.77	0	0	16.77	0
16.78	0	0	16.78	0	0	16.78	0	0	16.78	0	0	16.78	0	0	16.78	0	0	16.78	0	0	16.78	0	0	16.78	0	0	16.78	0	0	16.78	0	0	16.78	0	0	16.78	0	0	16.78	0	0	16.78	0	0	16.78	0	0	16.78	0
16.79	0	0	16.79	0	0	16.79	0	0	16.79	0	0	16.79	0	0	16.79	0	0	16.79	0	0	16.79	0	0	16.79	0	0	16.79	0	0	16.79	0	0	16.79	0	0	16.79	0	0	16.79	0	0	16.79	0	0	16.79	0	0	16.79	0
16.8	0	0	16.8	0	0	16.8	0	0	16.8	0	0	16.8	0	0	16.8	0	0	16.8	0	0	16.8	0	0	16.8	0	0	16.8	0	0	16.8	0	0	16.8	0	0	16.8	0	0	16.8	0	0	16.8	0	0	16.8	0	0	16.8	0
16.81	0	0	16.81	0	0	16.81	0	0	16.81	0	0	16.81	0	0	16.81	0	0	16.81	0	0	16.81	0	0	16.81	0	0	16.81	0	0	16.81	0	0	16.81	0	0	16.81	0	0	16.81	0	0	16.81	0	0	16.81	0	0	16.81	0
16.82	0	0	16.82	0	0	16.82	0	0	16.82	0	0	16.82	0	0	16.82	0	0	16.82	0	0	16.82	0	0	16.82	0	0	16.82	0	0	16.82	0	0	16.82	0	0	16.82	0	0	16.82	0	0	16.82	0	0	16.82	0	0	16.82	0
16.83	0	0	16.83	0	0	16.83	0	0	16.83	0	0	16.83	0	0	16.83	0	0	16.83	0	0	16.83	0	0	16.83	0	0	16.83	0	0	16.83	0	0	16.83	0	0	16.83	0	0	16.83	0	0	16.83	0	0	16.83	0	0	16.83	0
16.84	0	0	16.84	0	0	16.84	0	0	16.84	0	0	16.84	0	0	16.84	0	0	16.84	0	0	16.84	0	0	16.84	0	0	16.84	0	0	16.84	0	0	16.84	0	0	16.84	0	0	16.84	0	0	16.84	0	0	16.84	0	0	16.84	0
16.85	0	0	16.85	0	0	16.85	0	0	16.85	0	0	16.85	0	0	16.85	0	0	16.85	0	0	16.85	0	0	16.85	0	0	16.85	0	0	16.85	0	0	16.85	0	0	16.85	0	0	16.85	0	0	16.85	0	0	16.85	0	0	16.85	0
16.86	0	0	16.86	0	0	16.86	0	0	16.86	0	0	16.86	0	0	16.86	0	0	16.86	0	0	16.86	0	0	16.86	0	0	16.86	0	0	16.86	0	0	16.86	0	0	16.86	0	0	16.86	0	0	16.86	0	0	16.86	0	0	16.86	0
16.87	0	0	16.87	0	0	16.87	0	0	16.87	0	0	16.87	0	0	16.87	0	0	16.87	0	0	16.87	0	0	16.87	0	0	16.87	0	0	16.87	0	0	16.87	0	0	16.87	0	0	16.87	0	0	16.87	0	0	16.87	0	0	16.87	0
16.88	0	0	16.88	0	0	16.88	0	0	16.88	0	0	16.88	0	0	16.88	0	0	16.88	0	0	16.88	0	0	16.88	0	0	16.88	0	0	16.88	0	0	16.88	0	0	16.88	0	0	16.88	0	0	16.88	0	0	16.88	0	0	16.88	0
16.89	0	0	16.89	0	0	16.89	0	0	16.89	0	0	16.89	0	0	16.89	0	0	16.89	0	0	16.89	0	0	16.89	0	0	16.89	0	0	16.89	0	0	16.89	0	0	16.89	0	0	16.89	0	0	16.89	0	0	16.89	0	0	16.89	0
16.9	0	0	16.9	0	0	16.9	0	0	16.9	0	0	16.9	0	0	16.9	0	0	16.9	0	0	16.9	0	0	16.9	0	0	16.9	0	0	16.9	0	0	16.9	0	0	16.9	0	0	16.9	0	0	16.9	0	0	16.9	0	0	16.9	0
16.91	0	0	16.91	0	0	16.91	0	0	16.91	0	0	16.91	0	0	16.91	0	0	16.91	0	0	16.91	0	0	16.91	0	0	16.91	0	0	16.91	0	0	16.91	0	0	16.91	0	0	16.91	0	0	16.91	0	0	16.91	0	0	16.91	0
16.92	0	0	16.92	0	0	16.92	0	0	16.92	0	0	16.92	0	0	16.92	0	0	16.92	0	0	16.92	0	0	16.92	0	0	16.92	0	0	16.92	0	0	16.92	0	0	16.92	0	0	16.92	0	0	16.92	0	0	16.92	0	0	16.92	0
16.93	0	0	16.93	0	0	16.93	0	0	16.93	0	0	16.93	0	0	16.93	0	0	16.93	0	0	16.93	0	0	16.93	0	0	16.93	0	0	16.93	0	0	16.93	0	0	16.93	0	0	16.93	0	0	16.93	0	0	16.93	0	0	16.93	0
16.94	0	0	16.94	0	0	16.94	0	0	16.94	0	0	16.94	0	0	16.94	0	0	16.94	0	0	16.94	0	0	16.94	0	0	16.94	0	0	16.94	0	0	16.94	0	0	16.94	0	0	16.94	0	0	16.94	0	0	16.94	0	0	16.94	0
16.95	0	0	16.95	0	0	16.95	0	0	16.95	0	0	16.95	0	0	16.95	0	0	16.95	0	0	16.95	0	0	16.95	0	0	16.95	0	0	16.95	0	0	16.95	0	0	16.95	0	0	16.95	0	0	16.95	0	0	16.95	0	0	16.95	0
16.96	0	0	16.96	0	0	16.96	0	0	16.96	0	0	16.96	0	0	16.96	0	0	16.96	0	0	16.96	0	0	16.96	0	0	16.96	0	0	16.96	0	0	16.96	0	0	16.96	0	0	16.96	0	0	16.96	0	0	16.96	0	0	16.96	0
16.97	0	0	16.97	0	0	16.97	0	0	16.97	0	0	16.97	0	0	16.97	0	0	16.97	0	0	16.97	0	0	16.97	0	0	16.97	0	0	16.97	0	0	16.97	0	0	16.97	0	0	16.97	0	0	16.97	0	0	16.97	0	0	16.97	0
16.98	0	0	16.98	0	0	16.98	0	0	16.98	0	0	16.98	0	0	16.98	0	0	16.98	0	0	16.98	0	0	16.98	0	0	16.98	0	0	16.98	0	0	16.98	0	0	16.98	0	0	16.98	0	0	16.98	0	0	16.98	0	0	16.98	0
16.99	0	0	16.99	0	0	16.99	0	0	16.99	0	0	16.99	0	0	16.99	0	0	16.99	0	0	16.99	0	0	16.99	0	0	16.99	0	0	16.99	0	0	16.99	0	0	16.99	0	0	16.99	0	0	16.99	0	0	16.99	0	0	16.99	0
17	0	0	17	0	0	17	0	0	17	0	0	17	0	0	17	0	0	17	0	0	17	0	0	17	0	0	17	0	0	17	0	0	17	0	0	17	0	0	17	0	0	17	0	0	17	0	0	17	0
17.01	0	0	17.01	0	0	17.01	0	0	17.01	0	0	17.01	0	0	17.01	0	0	17.01	0	0	17.01	0	0	17.01	0	0	17.01	0	0	17.01	0	0	17.01	0	0	17.01	0	0	17.01	0	0	17.01	0	0	17.01	0	0	17.01	0
17.02	0	0	17.02	0	0	17.02	0	0	17.02	0	0	17.02	0	0	17.02	0	0	17.02	0	0	17.02	0	0	17.02	0	0	17.02	0	0	17.02	0	0	17.02	0	0	17.02	0	0	17.02	0	0	17.02	0	0	17.02	0	0	17.02	0
17.03	0	0	17.03	0	0	17.03	0	0	17.03	0	0	17.03	0	0	17.03	0	0	17.03	0	0	17.03	0	0	17.03	0	0	17.03	0	0	17.03	0	0	17.03	0	0	17.03	0	0	17.03	0	0	17.03	0	0	17.03	0	0	17.03	0
17.04	0	0	17.04	0	0	17.04	0	0	17.04	0	0	17.04	0	0	17.04	0	0	17.04	0	0	17.04	0	0	17.04	0	0	17.04	0	0	17.04	0	0	17.04	0	0	17.04	0	0	17.04	0	0	17.04	0	0	17.04	0	0	17.04	0
17.05	0	0	17.05	0	0	17.05	0	0	17.05	0	0	17.05	0	0	17.05	0	0	17.05	0	0	17.05	0	0	17.05	0	0	17.05	0	0	17.05	0	0	17.05	0	0	17.05	0	0	17.05	0	0	17.05	0	0	17.05	0	0	17.05	0
17.06	0	0	17.06	0	0	17.06	0	0	17.06	0	0	17.06	0	0	17.06	0	0	17.06	0	0	17.06	0	0	17.06	0	0	17.06	0	0	17.06	0	0	17.06	0	0	17.06	0	0	17.06	0	0	17.06	0	0	17.06	0	0	17.06	0
17.07	0	0	17.07	0	0	17.07	0	0	17.07	0	0	17.07	0	0	17.07	0	0	17.07	0	0	17.07	0	0	17.07	0	0	17.07	0	0	17.07	0	0	17.07	0	0	17.07	0	0	17.07	0	0	17.07	0	0	17.07	0	0	17.07	0
17.08	0	0	17.08	0	0	17.08	0	0	17.08	0	0	17.08	0	0	17.08	0	0	17.08	0	0	17.08	0	0	17.08	0	0	17.08	0	0	17.08	0	0	17.08	0	0	17.08	0	0	17.08	0	0	17.08	0	0	17.08	0	0	17.08	0
17.09	0	0	17.09	0	0	17.09	0	0	17.09	0	0	17.09	0	0	17.09	0	0	17.09	0	0	17.09	0	0	17.09	0	0	17.09	0	0	17.09	0	0	17.09	0	0	17.09	0	0	17.09	0	0	17.09	0	0	17.09	0	0	17.09	0
17.1	0	0	17.1	0	0	17.1	0	0	17.1	0	0	17.1	0	0	17.1	0	0	17.1	0	0	17.1	0	0	17.1	0	0	17.1	0	0	17.1	0	0	17.1	0	0	17.1	0	0	17.1	0	0	17.1	0	0	17.1	0	0	17.1	0
17.11	0	0	17.11	0	0	17.11	0	0	17.11	0	0	17.11	0	0	17.11	0	0	17.11	0	0	17.11	0	0	17.11	0	0	17.11	0	0	17.11	0	0	17.11	0	0	17.11	0	0	17.11	0	0	17.11	0	0	17.11	0	0	17.11	0
17.12	0	0	17.12	0	0	17.12	0	0	17.12	0	0	17.12	0	0	17.12	0	0	17.12	0	0	17.12	0	0	17.12	0	0	17.12	0	0	17.12	0	0	17.12	0	0	17.12	0	0	17.12	0	0	17.12	0	0	17.12	0	0	17.12	0
17.13	0	0	17.13	0	0	17.13	0	0	17.13	0	0	17.13	0	0	17.13	0	0	17.13	0	0	17.13	0	0	17.13	0	0	17.13	0	0	17.13	0	0	17.13	0	0	17.13	0	0	17.13	0	0	17.13	0	0	17.13	0	0	17.13	0
17.14	0	0	17.14	0	0	17.14	0	0	17.14	0	0	17.14	0	0	17.14	0	0	17.14	0	0	17.14	0	0	17.14	0	0	17.14	0	0	17.14	0	0	17.14	0	0	17.14	0	0	17.14	0	0	17.14	0	0	17.14	0	0	17.14	0
17.15	0	0	17.15	0	0	17.15	0	0	17.15	0	0	17.15	0	0	17.15	0	0	17.15	0	0	17.15	0	0	17.15	0	0	17.15	0	0	17.15	0	0	17.15	0	0	17.15	0	0	17.15	0	0	17.15	0	0	17.15	0	0	17.15	0
17.16	0	0	17.16	0	0	17.16	0	0	17.16	0	0	17.16	0	0	17.16	0	0	17.16	0	0	17.16	0	0	17.16	0	0	17.16	0	0	17.16	0	0	17.16	0	0	17.16	0	0	17.16	0	0	17.16	0	0	17.16	0	0	17.16	0
17.17	0	0	17.17	0	0	17.17	0	0	17.17	0	0	17.17	0	0	17.17	0	0	17.17	0	0	17.17	0	0	17.17	0	0	17.17	0	0	17.17	0	0	17.17	0	0	17.17	0	0	17.17	0	0	17.17	0	0	17.17	0	0	17.17	0
17.18	0	0	17.18	0	0	17.18	0	0	17.18	0	0	17.18	0	0	17.18	0	0	17.18	0	0	17.18	0	0	17.18	0	0	17.18	0	0	17.18	0	0	17.18	0	0	17.18	0	0	17.18	0	0	17.18	0	0	17.18	0	0	17.18	0
17.19	0	0	17.19	0	0	17.19	0	0	17.19	0	0	17.19	0	0	17.19	0	0	17.19	0	0	17.19	0	0	17.19	0	0	17.19	0	0	17.19	0	0	17.19	0	0	17.19	0	0	17.19	0	0	17.19	0	0	17.19	0	0	17.19	0
17.2	0	0	17.2	0	0	17.2	0	0	17.2	0	0	17.2	0	0	17.2	0	0	17.2	0	0	17.2	0	0	17.2	0	0	17.2	0	0	17.2	0	0	17.2	0	0	17.2	0	0	17.2	0	0	17.2	0	0	17.2	0	0	17.2	0
17.21	0	0	17.21	0	0	17.21	0	0	17.21	0	0	17.21	0	0	17.21	0	0	17.21	0	0	17.21	0	0	17.21	0	0	17.21	0	0	17.21	0	0	17.21	0	0	17.21	0	0	17.21	0	0	17.21	0	0	17.21	0	0	17.21	0
17.22	0	0	17.22	0	0	17.22	0	0	17.22	0	0	17.22	0	0	17.22	0	0	17.22	0	0	17.22	0	0	17.22	0	0	17.22	0	0	17.22	0	0	17.22	0	0	17.22	0	0	17.22	0	0	17.22	0	0	17.22	0	0	17.22	0
17.23	0	0	17.23	0	0	17.23	0	0	17.23	0	0	17.23	0	0	17.23	0	0	17.23	0	0	17.23	0	0	17.23	0	0	17.23	0	0	17.23	0	0	17.23	0	0	17.23	0	0	17.23	0	0	17.23	0	0	17.23	0	0	17.23	0
17.24	0	0	17.24	0	0	17.24	0	0	17.24	0	0	17.24	0	0	17.24	0	0	17.24	0	0	17.24	0	0	17.24	0	0	17.24	0	0	17.24	0	0	17.24	0	0	17.24	0	0	17.24	0	0	17.24	0	0	17.24	0	0	17.24	0
17.25	0	0	17.25	0	0	17.25	0	0	17.25	0	0	17.25	0	0	17.25	0	0	17.25	0	0	17.25	0	0	17.25	0	0	17.25	0	0	17.25	0	0	17.25	0	0	17.25	0	0	17.25	0	0	17.25	0	0	17.25	0	0	17.25	0
17.26	0	0	17.26	0	0	17.26	0	0	17.26	0	0	17.26	0	0	17.26	0	0	17.26	0	0	17.26	0	0	17.26	0	0	17.26	0	0	17.26	0	0	17.26	0	0	17.26	0	0	17.26	0	0	17.26	0	0	17.26	0	0	17.26	0
17.27	0	0	17.27	0	0	17.27	0	0	17.27	0	0	17.27	0	0	17.27	0	0	17.27	0	0	17.27	0	0	17.27	0	0	17.27	0	0	17.27	0	0	17.27	0	0	17.27	0	0	17.27	0	0	17.27	0	0	17.27	0	0	17.27	0
17.28	0	0	17.28	0	0	17.28	0	0	17.28	0	0	17.28	0	0	17.28	0	0	17.28	0	0	17.28	0	0	17.28	0	0	17.28	0	0	17.28	0	0	17.28	0	0	17.28	0	0	17.28	0	0	17.28	0	0	17.28	0	0	17.28	0
17.29	0	0	17.29	0	0	17.29	0	0	17.29	0	0	17.29	0	0	17.29	0	0	17.29	0	0	17.29	0	0	17.29	0	0	17.29	0	0	17.29	0	0	17.29	0	0	17.29	0	0	17.29	0	0	17.29	0	0	17.29	0	0	17.29	0
17.3	0	0	17.3	0	0	17.3	0	0	17.3	0	0	17.3	0	0	17.3	0	0	17.3	0	0	17.3	0	0	17.3	0	0	17.3	0	0	17.3	0	0	17.3	0	0	17.3	0	0	17.3	0	0	17.3	0	0	17.3	0	0	17.3	0
17.31	0	0	17.31	0	0	17.31	0	0	17.31	0	0	17.31	0	0	17.31	0	0	17.31	0	0	17.31	0	0	17.31	0	0	17.31	0	0	17.31	0	0	17.31	0	0	17.31	0	0	17.31	0	0	17.31	0	0	17.31	0	0	17.31	0
17.32	0	0	17.32	0	0	17.32	0	0	17.32	0	0	17.32	0	0	17.32	0	0	17.32	0	0	17.32	0	0	17.32	0	0	17.32	0	0	17.32	0	0	17.32	0	0	17.32	0	0	17.32	0	0	17.32	0	0	17.32	0	0	17.32	0
17.33	0	0	17.33	0	0	17.33	0	0	17.33	0	0	17.33	0	0	17.33	0	0	17.33	0	0	17.33	0	0	17.33	0	0	17.33	0	0	17.33	0	0	17.33	0	0	17.33	0	0	17.33	0	0	17.33	0	0	17.33	0	0	17.33	0
17.34	0	0	17.34	0	0	17.34	0	0	17.34	0	0	17.34	0	0	17.34	0	0	17.34	0	0	17.34	0	0	17.34	0	0	17.34	0	0	17.34	0	0	17.34	0	0	17.34	0	0	17.34	0	0	17.34	0	0	17.34	0	0	17.34	0
17.35	0	0	17.35	0	0	17.35	0	0	17.35	0	0	17.35	0	0	17.35	0	0	17.35	0	0	17.35	0	0	17.35	0	0	17.35	0	0	17.35	0	0	17.35	0	0	17.35	0	0	17.35	0	0	17.35	0	0	17.35	0	0	17.35	0
17.36	0	0	17.36	0	0	17.36	0	0	17.36	0	0	17.36	0	0	17.36	0	0	17.36	0	0	17.36	0	0	17.36	0	0	17.36	0	0	17.36	0	0	17.36	0	0	17.36	0	0	17.36	0	0	17.36	0	0	17.36	0	0	17.36	0
17.37	0	0	17.37	0	0	17.37	0	0	17.37	0	0	17.37	0	0	17.37	0	0	17.37	0	0	17.37	0	0	17.37	0	0	17.37	0	0	17.37	0	0	17.37	0	0	17.37	0	0	17.37	0	0	17.37	0	0	17.37	0	0	17.37	0
17.38	0	0	17.38	0	0	17.38	0	0	17.38	0	0	17.38	0	0	17.38	0	0	17.38	0	0	17.38	0	0	17.38	0	0	17.38	0	0	17.38	0	0	17.38	0	0	17.38	0	0	17.38	0	0	17.38	0	0	17.38	0	0	17.38	0
17.39	0	0	17.39	0	0	17.39	0	0	17.39	0	0	17.39	0	0	17.39	0	0	17.39	0	0	17.39	0	0	17.39	0	0	17.39	0	0	17.39	0	0	17.39	0	0	17.39	0	0	17.39	0	0	17.39	0	0	17.39	0	0	17.39	0
17.4	0	0	17.4	0	0	17.4	0	0	17.4	0	0	17.4	0	0	17.4	0	0	17.4	0	0	17.4	0	0	17.4	0	0	17.4	0	0	17.4	0	0	17.4	0	0	17.4	0	0	17.4	0	0	17.4	0	0	17.4	0	0	17.4	0
17.41	0	0	17.41	0	0	17.41	0	0	17.41	0	0	17.41	0	0	17.41	0	0	17.41	0	0	17.41	0	0	17.41	0	0	17.41	0	0	17.41	0	0	17.41	0	0	17.41	0	0	17.41	0	0	17.41	0	0	17.41	0	0	17.41	0
17.42	0	0	17.42	0	0	17.42	0	0	17.42	0	0	17.42	0	0	17.42	0	0	17.42	0	0	17.42	0	0	17.42	0	0	17.42	0	0	17.42	0	0	17.42	0	0	17.42	0	0	17.42	0	0	17.42	0	0	17.42	0	0	17.42	0
17.43	0	0	17.43	0	0	17.43	0	0	17.43	0	0	17.43	0	0	17.43	0	0	17.43	0	0	17.43	0	0	17.43	0	0	17.43	0	0	17.43	0	0	17.43	0	0	17.43	0	0	17.43	0	0	17.43	0	0	17.43	0	0	17.43	0
17.44	0	0	17.44	0	0	17.44	0	0	17.44	0	0	17.44	0	0	17.44	0	0	17.44	0	0	17.44	0	0	17.44	0	0	17.44	0	0	17.44	0	0	17.44	0	0	17.44	0	0	17.44	0	0	17.44	0	0	17.44	0	0	17.44	0
17.45	0	0	17.45	0	0	17.45	0	0	17.45	0	0	17.45	0	0	17.45	0	0	17.45	0	0	17.45	0	0	17.45	0	0	17.45	0	0	17.45	0	0	17.45	0	0	17.45	0	0	17.45	0	0	17.45	0	0	17.45	0	0	17.45	0
17.46	0	0	17.46	0	0	17.46	0	0	17.46	0	0	17.46	0	0	17.46	0	0	17.46	0	0	17.46	0	0	17.46	0	0	17.46	0	0	17.46	0	0	17.46	0	0	17.46	0	0	17.46	0	0	17.46	0	0	17.46	0	0	17.46	0
17.47	0	0	17.47	0	0	17.47	0	0	17.47	0	0	17.47	0	0	17.47	0	0	17.47	0	0	17.47	0	0	17.47	0	0	17.47	0	0	17.47	0	0	17.47	0	0	17.47	0	0	17.47	0	0	17.47	0	0	17.47	0	0	17.47	0
17.48	0	0	17.48	0	0	17.48	0	0	17.48	0	0	17.48	0	0	17.48	0	0	17.48	0	0	17.48	0	0	17.48	0	0	17.48	0	0	17.48	0	0	17.48	0	0	17.48	0	0	17.48	0	0	17.48	0	0	17.48	0	0	17.48	0
17.49	0	0	17.49	0	0	17.49	0	0	17.49	0	0	17.49	0	0	17.49	0	0	17.49	0	0	17.49	0	0	17.49	0	0	17.49	0	0	17.49	0	0	17.49	0	0	17.49	0	0	17.49	0	0	17.49	0	0	17.49	0	0	17.49	0
17.5	0	0	17.5	0	0	17.5	0	0	17.5	0	0	17.5	0	0	17.5	0	0	17.5	0	0	17.5	0	0	17.5	0	0	17.5	0	0	17.5	0	0	17.5	0	0	17.5	0	0	17.5	0	0	17.5	0	0	17.5	0	0	17.5	0
17.51	0	0	17.51	0	0	17.51	0	0	17.51	0	0	17.51	0	0	17.51	0	0	17.51	0	0	17.51	0	0	17.51	0	0	17.51	0	0	17.51	0	0	17.51	0	0	17.51	0	0	17.51	0	0	17.51	0	0	17.51	0	0	17.51	0
17.52	0	0	17.52	0	0	17.52	0	0	17.52	0	0	17.52	0	0	17.52	0	0	17.52	0	0	17.52	0	0	17.52	0	0	17.52	0	0	17.52	0	0	17.52	0	0	17.52	0	0	17.52	0	0	17.52	0	0	17.52	0	0	17.52	0
17.53	0	0	17.53	0	0	17.53	0	0	17.53	0	0	17.53	0	0	17.53	0	0	17.53	0	0	17.53	0	0	17.53	0	0	17.53	0	0	17.53	0	0	17.53	0	0	17.53	0	0	17.53	0	0	17.53	0	0	17.53	0	0	17.53	0
17.54	0	0	17.54	0	0	17.54	0	0	17.54	0	0	17.54	0	0	17.54	0	0	17.54	0	0	17.54	0	0	17.54	0	0	17.54	0	0	17.54	0	0	17.54	0	0	17.54	0	0	17.54	0	0	17.54	0	0	17.54	0	0	17.54	0
17.55	0	0	17.55	0	0	17.55	0	0	17.55	0	0	17.55	0	0	17.55	0	0	17.55	0	0	17.55	0	0	17.55	0	0	17.55	0	0	17.55	0	0	17.55	0	0	17.55	0	0	17.55	0	0	17.55	0	0	17.55	0	0	17.55	0
17.56	0	0	17.56	0	0	17.56	0	0	17.56	0	0	17.56	0	0	17.56	0	0	17.56	0	0	17.56	0	0	17.56	0	0	17.56	0	0	17.56	0	0	17.56	0	0	17.56	0	0	17.56	0	0	17.56	0	0	17.56	0	0	17.56	0
17.57	0	0	17.57	0	0	17.57	0	0	17.57	0	0	17.57	0	0	17.57	0	0	17.57	0	0	17.57	0	0	17.57	0	0	17.57	0	0	17.57	0	0	17.57	0	0	17.57	0	0	17.57	0	0	17.57	0	0	17.57	0	0	17.57	0
17.58	0	0	17.58	0	0	17.58	0	0	17.58	0	0	17.58	0	0	17.58	0	0	17.58	0	0	17.58	0	0	17.58	0	0	17.58	0	0	17.58	0	0	17.58	0	0	17.58	0	0	17.58	0	0	17.58	0	0	17.58	0	0	17.58	0
17.59	0	0	17.59	0	0	17.59	0	0	17.59	0	0	17.59	0	0	17.59	0	0	17.59	0	0	17.59	0	0	17.59	0	0	17.59	0	0	17.59	0	0	17.59	0	0	17.59	0	0	17.59	0	0	17.59	0	0	17.59	0	0	17.59	0
17.6	0	0	17.6	0	0	17.6	0	0	17.6	0	0	17.6	0	0	17.6	0	0	17.6	0	0	17.6	0	0	17.6	0	0	17.6	0	0	17.6	0	0	17.6	0	0	17.6	0	0	17.6	0	0	17.6	0	0	17.6	0	0	17.6	0
17.61	0	0	17.61	0	0	17.61	0	0	17.61	0	0	17.61	0	0	17.61	0	0	17.61	0	0	17.61	0	0	17.61	0	0	17.61	0	0	17.61	0	0	17.61	0	0	17.61	0	0	17.61	0	0	17.61	0	0	17.61	0	0	17.61	0
17.62	0	0	17.62	0	0	17.62	0	0	17.62	0	0	17.62	0	0	17.62	0	0	17.62	0	0	17.62	0	0	17.62	0	0	17.62	0	0	17.62	0	0	17.62	0	0	17.62	0	0	17.62	0	0	17.62	0	0	17.62	0	0	17.62	0
17.63	0	0	17.63	0	0	17.63	0	0	17.63	0	0	17.63	0	0	17.63	0	0	17.63	0	0	17.63	0	0	17.63	0	0	17.63	0	0	17.63	0	0	17.63	0	0	17.63	0	0	17.63	0	0	17.63	0	0	17.63	0	0	17.63	0
17.64	0	0	17.64	0	0	17.64	0	0	17.64	0	0	17.64	0	0	17.64	0	0	17.64	0	0	17.64	0	0	17.64	0	0	17.64	0	0	17.64	0	0	17.64	0	0	17.64	0	0	17.64	0	0	17.64	0	0	17.64	0	0	17.64	0
17.65	0	0	17.65	0	0	17.65	0	0	17.65	0	0	17.65	0	0	17.65	0	0	17.65	0	0	17.65	0	0	17.65	0	0	17.65	0	0	17.65	0	0	17.65	0	0	17.65	0	0	17.65	0	0	17.65	0	0	17.65	0	0	17.65	0
17.66	0	0	17.66	0	0	17.66	0	0	17.66	0	0	17.66	0	0	17.66	0	0	17.66	0	0	17.66	0	0	17.66	0	0	17.66	0	0	17.66	0	0	17.66	0	0	17.66	0	0	17.66	0	0	17.66	0	0	17.66	0	0	17.66	0
17.67	0	0	17.67	0	0	17.67	0	0	17.67	0	0	17.67	0	0	17.67	0	0	17.67	0	0	17.67	0	0	17.67	0	0	17.67	0	0	17.67	0	0	17.67	0	0	17.67	0	0	17.67	0	0	17.67	0	0	17.67	0	0	17.67	0
17.68	0	0	17.68	0	0	17.68	0	0	17.68	0	0	17.68	0	0	17.68	0	0	17.68	0	0	17.68	0	0	17.68	0	0	17.68	0	0	17.68	0	0	17.68	0	0	17.68	0	0	17.68	0	0	17.68	0	0	17.68	0	0	17.68	0
17.69	0	0	17.69	0	0	17.69	0	0	17.69	0	0	17.69	0	0	17.69	0	0	17.69	0	0	17.69	0	0	17.69	0	0	17.69	0	0	17.69	0	0	17.69	0	0	17.69	0	0	17.69	0	0	17.69	0	0	17.69	0	0	17.69	0
17.7	0	0	17.7	0	0	17.7	0	0	17.7	0	0	17.7	0	0	17.7	0	0	17.7	0	0	17.7	0	0	17.7	0	0	17.7	0	0	17.7	0	0	17.7	0	0	17.7	0	0	17.7	0	0	17.7	0	0	17.7	0	0	17.7	0
17.71	0	0	17.71	0	0	17.71	0	0	17.71	0	0	17.71	0	0	17.71	0	0	17.71	0	0	17.71	0	0	17.71	0	0	17.71	0	0	17.71	0	0	17.71	0	0	17.71	0	0	17.71	0	0	17.71	0	0	17.71	0	0	17.71	0
17.72	0	0	17.72	0	0	17.72	0	0	17.72	0	0	17.72	0	0	17.72	0	0	17.72	0	0	17.72	0	0	17.72	0	0	17.72	0	0	17.72	0	0	17.72	0	0	17.72	0	0	17.72	0	0	17.72	0	0	17.72	0	0	17.72	0
17.73	0	0	17.73	0	0	17.73	0	0	17.73	0	0	17.73	0	0	17.73	0	0	17.73	0	0	17.73	0	0	17.73	0	0	17.73	0	0	17.73	0	0	17.73	0	0	17.73	0	0	17.73	0	0	17.73	0	0	17.73	0	0	17.73	0
17.74	0	0	17.74	0	0	17.74	0	0	17.74	0	0	17.74	0	0	17.74	0	0	17.74	0	0	17.74	0	0	17.74	0	0	17.74	0	0	17.74	0	0	17.74	0	0	17.74	0	0	17.74	0	0	17.74	0	0	17.74	0	0	17.74	0
17.75	0	0	17.75	0	0	17.75	0	0	17.75	0	0	17.75	0	0	17.75	0	0	17.75	0	0	17.75	0	0	17.75	0	0	17.75	0	0	17.75	0	0	17.75	0	0	17.75	0	0	17.75	0	0	17.75	0	0	17.75	0	0	17.75	0
17.76	0	0	17.76	0	0	17.76	0	0	17.76	0	0	17.76	0	0	17.76	0	0	17.76	0	0	17.76	0	0	17.76	0	0	17.76	0	0	17.76	0	0	17.76	0	0	17.76	0	0	17.76	0	0	17.76	0	0	17.76	0	0	17.76	0
17.77	0	0	17.77	0	0	17.77	0	0	17.77	0	0	17.77	0	0	17.77	0	0	17.77	0	0	17.77	0	0	17.77	0	0	17.77	0	0	17.77	0	0	17.77	0	0	17.77	0	0	17.77	0	0	17.77	0	0	17.77	0	0	17.77	0
17.78	0	0	17.78	0	0	17.78	0	0	17.78	0	0	17.78	0	0	17.78	0	0	17.78	0	0	17.78	0	0	17.78	0	0	17.78	0	0	17.78	0	0	17.78	0	0	17.78	0	0	17.78	0	0	17.78	0	0	17.78	0	0	17.78	0
17.79	0	0	17.79	0	0	17.79	0	0	17.79	0	0	17.79	0	0	17.79	0	0	17.79	0	0	17.79	0	0	17.79	0	0	17.79	0	0	17.79	0	0	17.79	0	0	17.79	0	0	17.79	0	0	17.79	0	0	17.79	0	0	17.79	0
17.8	0	0	17.8	0	0	17.8	0	0	17.8	0	0	17.8	0	0	17.8	0	0	17.8	0	0	17.8	0	0	17.8	0	0	17.8	0	0	17.8	0	0	17.8	0	0	17.8	0	0	17.8	0	0	17.8	0	0	17.8	0	0	17.8	0
17.81	0	0	17.81	0	0	17.81	0	0	17.81	0	0	17.81	0	0	17.81	0	0	17.81	0	0	17.81	0	0	17.81	0	0	17.81	0	0	17.81	0	0	17.81	0	0	17.81	0	0	17.81	0	0	17.81	0	0	17.81	0	0	17.81	0
17.82	0	0	17.82	0	0	17.82	0	0	17.82	0	0	17.82	0	0	17.82	0	0	17.82	0	0	17.82	0	0	17.82	0	0	17.82	0	0	17.82	0	0	17.82	0	0	17.82	0	0	17.82	0	0	17.82	0	0	17.82	0	0	17.82	0
17.83	0	0	17.83	0	0	17.83	0	0	17.83	0	0	17.83	0	0	17.83	0	0	17.83	0	0	17.83	0	0	17.83	0	0	17.83	0	0	17.83	0	0	17.83	0	0	17.83	0	0	17.83	0	0	17.83	0	0	17.83	0	0	17.83	0
17.84	0	0	17.84	0	0	17.84	0	0	17.84	0	0	17.84	0	0	17.84	0	0	17.84	0	0	17.84	0	0	17.84	0	0	17.84	0	0	17.84	0	0	17.84	0	0	17.84	0	0	17.84	0	0	17.84	0	0	17.84	0	0	17.84	0
17.85	0	0	17.85	0	0	17.85	0	0	17.85	0	0	17.85	0	0	17.85	0	0	17.85	0	0	17.85	0	0	17.85	0	0	17.85	0	0	17.85	0	0	17.85	0	0	17.85	0	0	17.85	0	0	17.85	0	0	17.85	0	0	17.85	0
17.86	0	0	17.86	0	0	17.86	0	0	17.86	0	0	17.86	0	0	17.86	0	0	17.86	0	0	17.86	0	0	17.86	0	0	17.86	0	0	17.86	0	0	17.86	0	0	17.86	0	0	17.86	0	0	17.86	0	0	17.86	0	0	17.86	0
17.87	0	0	17.87	0	0	17.87	0	0	17.87	0	0	17.87	0	0	17.87	0	0	17.87	0	0	17.87	0	0	17.87	0	0	17.87	0	0	17.87	0	0	17.87	0	0	17.87	0	0	17.87	0	0	17.87	0	0	17.87	0	0	17.87	0
17.88	0	0	17.88	0	0	17.88	0	0	17.88	0	0	17.88	0	0	17.88	0	0	17.88	0	0	17.88	0	0	17.88	0	0	17.88	0	0	17.88	0	0	17.88	0	0	17.88	0	0	17.88	0	0	17.88	0	0	17.88	0	0	17.88	0
17.89	0	0	17.89	0	0	17.89	0	0	17.89	0	0	17.89	0	0	17.89	0	0	17.89	0	0	17.89	0	0	17.89	0	0	17.89	0	0	17.89	0	0	17.89	0	0	17.89	0	0	17.89	0	0	17.89	0	0	17.89	0	0	17.89	0
17.9	0	0	17.9	0	0	17.9	0	0	17.9	0	0	17.9	0	0	17.9	0	0	17.9	0	0	17.9	0	0	17.9	0	0	17.9	0	0	17.9	0	0	17.9	0	0	17.9	0	0	17.9	0	0	17.9	0	0	17.9	0	0	17.9	0
17.91	0	0	17.91	0	0	17.91	0	0	17.91	0	0	17.91	0	0	17.91	0	0	17.91	0	0	17.91	0	0	17.91	0	0	17.91	0	0	17.91	0	0	17.91	0	0	17.91	0	0	17.91	0	0	17.91	0	0	17.91	0	0	17.91	0
17.92	0	0	17.92	0	0	17.92	0	0	17.92	0	0	17.92	0	0	17.92	0	0	17.92	0	0	17.92	0	0	17.92	0	0	17.92	0	0	17.92	0	0	17.92	0	0	17.92	0	0	17.92	0	0	17.92	0	0	17.92	0	0	17.92	0
17.93	0	0	17.93	0	0	17.93	0	0	17.93	0	0	17.93	0	0	17.93	0	0	17.93	0	0	17.93	0	0	17.93	0	0	17.93	0	0	17.93	0	0	17.93	0	0	17.93	0	0	17.93	0	0	17.93	0	0	17.93	0	0	17.93	0
17.94	0	0	17.94	0	0	17.94	0	0	17.94	0	0	17.94	0	0	17.94	0	0	17.94	0	0	17.94	0	0	17.94	0	0	17.94	0	0	17.94	0	0	17.94	0	0	17.94	0	0	17.94	0	0	17.94	0	0	17.94	0	0	17.94	0
17.95	0	0	17.95	0	0	17.95	0	0	17.95	0	0	17.95	0	0	17.95	0	0	17.95	0	0	17.95	0	0	17.95	0	0	17.95	0	0	17.95	0	0	17.95	0	0	17.95	0	0	17.95	0	0	17.95	0	0	17.95	0	0	17.95	0
17.96	0	0	17.96	0	0	17.96	0	0	17.96	0	0	17.96	0	0	17.96	0	0	17.96	0	0	17.96	0	0	17.96	0	0	17.96	0	0	17.96	0	0	17.96	0	0	17.96	0	0	17.96	0	0	17.96	0	0	17.96	0	0	17.96	0
17.97	0	0	17.97	0	0	17.97	0	0	17.97	0	0	17.97	0	0	17.97	0	0	17.97	0	0	17.97	0	0	17.97	0	0	17.97	0	0	17.97	0	0	17.97	0	0	17.97	0	0	17.97	0	0	17.97	0	0	17.97	0	0	17.97	0
17.98	0	0	17.98	0	0	17.98	0	0	17.98	0	0	17.98	0	0	17.98	0	0	17.98	0	0	17.98	0	0	17.98	0	0	17.98	0	0	17.98	0	0	17.98	0	0	17.98	0	0	17.98	0	0	17.98	0	0	17.98	0	0	17.98	0
17.99	0	0	17.99	0	0	17.99	0	0	17.99	0	0	17.99	0	0	17.99	0	0	17.99	0	0	17.99	0	0	17.99	0	0	17.99	0	0	17.99	0	0	17.99	0	0	17.99	0	0	17.99	0	0	17.99	0	0	17.99	0	0	17.99	0
18	0	0	18	0	0	18	0	0	18	0	0	18	0	0	18	0	0	18	0	0	18	0	0	18	0	0	18	0	0	18	0	0	18	0	0	18	0	0	18	0	0	18	0	0	18	0	0	18	0
18.01	0	0	18.01	0	0	18.01	0	0	18.01	0	0	18.01	0	0	18.01	0	0	18.01	0	0	18.01	0	0	18.01	0	0	18.01	0	0	18.01	0	0	18.01	0	0	18.01	0	0	18.01	0	0	18.01	0	0	18.01	0	0	18.01	0
18.02	0	0	18.02	0	0	18.02	0	0	18.02	0	0	18.02	0	0	18.02	0	0	18.02	0	0	18.02	0	0	18.02	0	0	18.02	0	0	18.02	0	0	18.02	0	0	18.02	0	0	18.02	0	0	18.02	0	0	18.02	0	0	18.02	0
18.03	0	0	18.03	0	0	18.03	0	0	18.03	0	0	18.03	0	0	18.03	0	0	18.03	0	0	18.03	0	0	18.03	0	0	18.03	0	0	18.03	0	0	18.03	0	0	18.03	0	0	18.03	0	0	18.03	0	0	18.03	0	0	18.03	0
18.04	0	0	18.04	0	0	18.04	0	0	18.04	0	0	18.04	0	0	18.04	0	0	18.04	0	0	18.04	0	0	18.04	0	0	18.04	0	0	18.04	0	0	18.04	0	0	18.04	0	0	18.04	0	0	18.04	0	0	18.04	0	0	18.04	0
18.05	0	0	18.05	0	0	18.05	0	0	18.05	0	0	18.05	0	0	18.05	0	0	18.05	0	0	18.05	0	0	18.05	0	0	18.05	0	0	18.05	0	0	18.05	0	0	18.05	0	0	18.05	0	0	18.05	0	0	18.05	0	0	18.05	0
18.06	0	0	18.06	0	0	18.06	0	0	18.06	0	0	18.06	0	0	18.06	0	0	18.06	0	0	18.06	0	0	18.06	0	0	18.06	0	0	18.06	0	0	18.06	0	0	18.06	0	0	18.06	0	0	18.06	0	0	18.06	0	0	18.06	0
18.07	0	0	18.07	0	0	18.07	0	0	18.07	0	0	18.07	0	0	18.07	0	0	18.07	0	0	18.07	0	0	18.07	0	0	18.07	0	0	18.07	0	0	18.07	0	0	18.07	0	0	18.07	0	0	18.07	0	0	18.07	0	0	18.07	0
18.08	0	0	18.08	0	0	18.08	0	0	18.08	0	0	18.08	0	0	18.08	0	0	18.08	0	0	18.08	0	0	18.08	0	0	18.08	0	0	18.08	0	0	18.08	0	0	18.08	0	0	18.08	0	0	18.08	0	0	18.08	0	0	18.08	0
18.09	0	0	18.09	0	0	18.09	0	0	18.09	0	0	18.09	0	0	18.09	0	0	18.09	0	0	18.09	0	0	18.09	0	0	18.09	0	0	18.09	0	0	18.09	0	0	18.09	0	0	18.09	0	0	18.09	0	0	18.09	0	0	18.09	0
18.1	0	0	18.1	0	0	18.1	0	0	18.1	0	0	18.1	0	0	18.1	0	0	18.1	0	0	18.1	0	0	18.1	0	0	18.1	0	0	18.1	0	0	18.1	0	0	18.1	0	0	18.1	0	0	18.1	0	0	18.1	0	0	18.1	0
18.11	0	0	18.11	0	0	18.11	0	0	18.11	0	0	18.11	0	0	18.11	0	0	18.11	0	0	18.11	0	0	18.11	0	0	18.11	0	0	18.11	0	0	18.11	0	0	18.11	0	0	18.11	0	0	18.11	0	0	18.11	0	0	18.11	0
18.12	0	0	18.12	0	0	18.12	0	0	18.12	0	0	18.12	0	0	18.12	0	0	18.12	0	0	18.12	0	0	18.12	0	0	18.12	0	0	18.12	0	0	18.12	0	0	18.12	0	0	18.12	0	0	18.12	0	0	18.12	0	0	18.12	0
18.13	0	0	18.13	0	0	18.13	0	0	18.13	0	0	18.13	0	0	18.13	0	0	18.13	0	0	18.13	0	0	18.13	0	0	18.13	0	0	18.13	0	0	18.13	0	0	18.13	0	0	18.13	0	0	18.13	0	0	18.13	0	0	18.13	0
18.14	0	0	18.14	0	0	18.14	0	0	18.14	0	0	18.14	0	0	18.14	0	0	18.14	0	0	18.14	0	0	18.14	0	0	18.14	0	0	18.14	0	0	18.14	0	0	18.14	0	0	18.14	0	0	18.14	0	0	18.14	0	0	18.14	0
18.15	0	0	18.15	0	0	18.15	0	0	18.15	0	0	18.15	0	0	18.15	0	0	18.15	0	0	18.15	0	0	18.15	0	0	18.15	0	0	18.15	0	0	18.15	0	0	18.15	0	0	18.15	0	0	18.15	0	0	18.15	0	0	18.15	0
18.16	0	0	18.16	0	0	18.16	0	0	18.16	0	0	18.16	0	0	18.16	0	0	18.16	0	0	18.16	0	0	18.16	0	0	18.16	0	0	18.16	0	0	18.16	0	0	18.16	0	0	18.16	0	0	18.16	0	0	18.16	0	0	18.16	0
18.17	0	0	18.17	0	0	18.17	0	0	18.17	0	0	18.17	0	0	18.17	0	0	18.17	0	0	18.17	0	0	18.17	0	0	18.17	0	0	18.17	0	0	18.17	0	0	18.17	0	0	18.17	0	0	18.17	0	0	18.17	0	0	18.17	0
18.18	0	0	18.18	0	0	18.18	0	0	18.18	0	0	18.18	0	0	18.18	0	0	18.18	0	0	18.18	0	0	18.18	0	0	18.18	0	0	18.18	0	0	18.18	0	0	18.18	0	0	18.18	0	0	18.18	0	0	18.18	0	0	18.18	0
18.19	0	0	18.19	0	0	18.19	0	0	18.19	0	0	18.19	0	0	18.19	0	0	18.19	0	0	18.19	0	0	18.19	0	0	18.19	0	0	18.19	0	0	18.19	0	0	18.19	0	0	18.19	0	0	18.19	0	0	18.19	0	0	18.19	0
18.2	0	0	18.2	0	0	18.2	0	0	18.2	0	0	18.2	0	0	18.2	0	0	18.2	0	0	18.2	0	0	18.2	0	0	18.2	0	0	18.2	0	0	18.2	0	0	18.2	0	0	18.2	0	0	18.2	0	0	18.2	0	0	18.2	0
18.21	0	0	18.21	0	0	18.21	0	0	18.21	0	0	18.21	0	0	18.21	0	0	18.21	0	0	18.21	0	0	18.21	0	0	18.21	0	0	18.21	0	0	18.21	0	0	18.21	0	0	18.21	0	0	18.21	0	0	18.21	0	0	18.21	0
18.22	0	0	18.22	0	0	18.22	0	0	18.22	0	0	18.22	0	0	18.22	0	0	18.22	0	0	18.22	0	0	18.22	0	0	18.22	0	0	18.22	0	0	18.22	0	0	18.22	0	0	18.22	0	0	18.22	0	0	18.22	0	0	18.22	0
18.23	0	0	18.23	0	0	18.23	0	0	18.23	0	0	18.23	0	0	18.23	0	0	18.23	0	0	18.23	0	0	18.23	0	0	18.23	0	0	18.23	0	0	18.23	0	0	18.23	0	0	18.23	0	0	18.23	0	0	18.23	0	0	18.23	0
18.24	0	0	18.24	0	0	18.24	0	0	18.24	0	0	18.24	0	0	18.24	0	0	18.24	0	0	18.24	0	0	18.24	0	0	18.24	0	0	18.24	0	0	18.24	0	0	18.24	0	0	18.24	0	0	18.24	0	0	18.24	0	0	18.24	0
18.25	0	0	18.25	0	0	18.25	0	0	18.25	0	0	18.25	0	0	18.25	0	0	18.25	0	0	18.25	0	0	18.25	0	0	18.25	0	0	18.25	0	0	18.25	0	0	18.25	0	0	18.25	0	0	18.25	0	0	18.25	0	0	18.25	0
18.26	0	0	18.26	0	0	18.26	0	0	18.26	0	0	18.26	0	0	18.26	0	0	18.26	0	0	18.26	0	0	18.26	0	0	18.26	0	0	18.26	0	0	18.26	0	0	18.26	0	0	18.26	0	0	18.26	0	0	18.26	0	0	18.26	0
18.27	0	0	18.27	0	0	18.27	0	0	18.27	0	0	18.27	0	0	18.27	0	0	18.27	0	0	18.27	0	0	18.27	0	0	18.27	0	0	18.27	0	0	18.27	0	0	18.27	0	0	18.27	0	0	18.27	0	0	18.27	0	0	18.27	0
18.28	0	0	18.28	0	0	18.28	0	0	18.28	0	0	18.28	0	0	18.28	0	0	18.28	0	0	18.28	0	0	18.28	0	0	18.28	0	0	18.28	0	0	18.28	0	0	18.28	0	0	18.28	0	0	18.28	0	0	18.28	0	0	18.28	0
18.29	0	0	18.29	0	0	18.29	0	0	18.29	0	0	18.29	0	0	18.29	0	0	18.29	0	0	18.29	0	0	18.29	0	0	18.29	0	0	18.29	0	0	18.29	0	0	18.29	0	0	18.29	0	0	18.29	0	0	18.29	0	0	18.29	0
18.3	0	0	18.3	0	0	18.3	0	0	18.3	0	0	18.3	0	0	18.3	0	0	18.3	0	0	18.3	0	0	18.3	0	0	18.3	0	0	18.3	0	0	18.3	0	0	18.3	0	0	18.3	0	0	18.3	0	0	18.3	0	0	18.3	0
18.31	0	0	18.31	0	0	18.31	0	0	18.31	0	0	18.31	0	0	18.31	0	0	18.31	0	0	18.31	0	0	18.31	0	0	18.31	0	0	18.31	0	0	18.31	0	0	18.31	0	0	18.31	0	0	18.31	0	0	18.31	0	0	18.31	0
18.32	0	0	18.32	0	0	18.32	0	0	18.32	0	0	18.32	0	0	18.32	0	0	18.32	0	0	18.32	0	0	18.32	0	0	18.32	0	0	18.32	0	0	18.32	0	0	18.32	0	0	18.32	0	0	18.32	0	0	18.32	0	0	18.32	0
18.33	0	0	18.33	0	0	18.33	0	0	18.33	0	0	18.33	0	0	18.33	0	0	18.33	0	0	18.33	0	0	18.33	0	0	18.33	0	0	18.33	0	0	18.33	0	0	18.33	0	0	18.33	0	0	18.33	0	0	18.33	0	0	18.33	0
18.34	0	0	18.34	0	0	18.34	0	0	18.34	0	0	18.34	0	0	18.34	0	0	18.34	0	0	18.34	0	0	18.34	0	0	18.34	0	0	18.34	0	0	18.34	0	0	18.34	0	0	18.34	0	0	18.34	0	0	18.34	0	0	18.34	0
18.35	0	0	18.35	0	0	18.35	0	0	18.35	0	0	18.35	0	0	18.35	0	0	18.35	0	0	18.35	0	0	18.35	0	0	18.35	0	0	18.35	0	0	18.35	0	0	18.35	0	0	18.35	0	0	18.35	0	0	18.35	0	0	18.35	0
18.36	0	0	18.36	0	0	18.36	0	0	18.36	0	0	18.36	0	0	18.36	0	0	18.36	0	0	18.36	0	0	18.36	0	0	18.36	0	0	18.36	0	0	18.36	0	0	18.36	0	0	18.36	0	0	18.36	0	0	18.36	0	0	18.36	0
18.37	0	0	18.37	0	0	18.37	0	0	18.37	0	0	18.37	0	0	18.37	0	0	18.37	0	0	18.37	0	0	18.37	0	0	18.37	0	0	18.37	0	0	18.37	0	0	18.37	0	0	18.37	0	0	18.37	0	0	18.37	0	0	18.37	0
18.38	0	0	18.38	0	0	18.38	0	0	18.38	0	0	18.38	0	0	18.38	0	0	18.38	0	0	18.38	0	0	18.38	0	0	18.38	0	0	18.38	0	0	18.38	0	0	18.38	0	0	18.38	0	0	18.38	0	0	18.38	0	0	18.38	0
18.39	0	0	18.39	0	0	18.39	0	0	18.39	0	0	18.39	0	0	18.39	0	0	18.39	0	0	18.39	0	0	18.39	0	0	18.39	0	0	18.39	0	0	18.39	0	0	18.39	0	0	18.39	0	0	18.39	0	0	18.39	0	0	18.39	0
18.4	0	0	18.4	0	0	18.4	0	0	18.4	0	0	18.4	0	0	18.4	0	0	18.4	0	0	18.4	0	0	18.4	0	0	18.4	0	0	18.4	0	0	18.4	0	0	18.4	0	0	18.4	0	0	18.4	0	0	18.4	0	0	18.4	0
18.41	0	0	18.41	0	0	18.41	0	0	18.41	0	0	18.41	0	0	18.41	0	0	18.41	0	0	18.41	0	0	18.41	0	0	18.41	0	0	18.41	0	0	18.41	0	0	18.41	0	0	18.41	0	0	18.41	0	0	18.41	0	0	18.41	0
18.42	0	0	18.42	0	0	18.42	0	0	18.42	0	0	18.42	0	0	18.42	0	0	18.42	0	0	18.42	0	0	18.42	0	0	18.42	0	0	18.42	0	0	18.42	0	0	18.42	0	0	18.42	0	0	18.42	0	0	18.42	0	0	18.42	0
18.43	0	0	18.43	0	0	18.43	0	0	18.43	0	0	18.43	0	0	18.43	0	0	18.43	0	0	18.43	0	0	18.43	0	0	18.43	0	0	18.43	0	0	18.43	0	0	18.43	0	0	18.43	0	0	18.43	0	0	18.43	0	0	18.43	0
18.44	0	0	18.44	0	0	18.44	0	0	18.44	0	0	18.44	0	0	18.44	0	0	18.44	0	0	18.44	0	0	18.44	0	0	18.44	0	0	18.44	0	0	18.44	0	0	18.44	0	0	18.44	0	0	18.44	0	0	18.44	0	0	18.44	0
18.45	0	0	18.45	0	0	18.45	0	0	18.45	0	0	18.45	0	0	18.45	0	0	18.45	0	0	18.45	0	0	18.45	0	0	18.45	0	0	18.45	0	0	18.45	0	0	18.45	0	0	18.45	0	0	18.45	0	0	18.45	0	0	18.45	0
18.46	0	0	18.46	0	0	18.46	0	0	18.46	0	0	18.46	0	0	18.46	0	0	18.46	0	0	18.46	0	0	18.46	0	0	18.46	0	0	18.46	0	0	18.46	0	0	18.46	0	0	18.46	0	0	18.46	0	0	18.46	0	0	18.46	0
18.47	0	0	18.47	0	0	18.47	0	0	18.47	0	0	18.47	0	0	18.47	0	0	18.47	0	0	18.47	0	0	18.47	0	0	18.47	0	0	18.47	0	0	18.47	0	0	18.47	0	0	18.47	0	0	18.47	0	0	18.47	0	0	18.47	0
18.48	0	0	18.48	0	0	18.48	0	0	18.48	0	0	18.48	0	0	18.48	0	0	18.48	0	0	18.48	0	0	18.48	0	0	18.48	0	0	18.48	0	0	18.48	0	0	18.48	0	0	18.48	0	0	18.48	0	0	18.48	0	0	18.48	0
18.49	0	0	18.49	0	0	18.49	0	0	18.49	0	0	18.49	0	0	18.49	0	0	18.49	0	0	18.49	0	0	18.49	0	0	18.49	0	0	18.49	0	0	18.49	0	0	18.49	0	0	18.49	0	0	18.49	0	0	18.49	0	0	18.49	0
18.5	0	0	18.5	0	0	18.5	0	0	18.5	0	0	18.5	0	0	18.5	0	0	18.5	0	0	18.5	0	0	18.5	0	0	18.5	0	0	18.5	0	0	18.5	0	0	18.5	0	0	18.5	0	0	18.5	0	0	18.5	0	0	18.5	0
18.51	0	0	18.51	0	0	18.51	0	0	18.51	0	0	18.51	0	0	18.51	0	0	18.51	0	0	18.51	0	0	18.51	0	0	18.51	0	0	18.51	0	0	18.51	0	0	18.51	0	0	18.51	0	0	18.51	0	0	18.51	0	0	18.51	0
18.52	0	0	18.52	0	0	18.52	0	0	18.52	0	0	18.52	0	0	18.52	0	0	18.52	0	0	18.52	0	0	18.52	0	0	18.52	0	0	18.52	0	0	18.52	0	0	18.52	0	0	18.52	0	0	18.52	0	0	18.52	0	0	18.52	0
18.53	0	0	18.53	0	0	18.53	0	0	18.53	0	0	18.53	0	0	18.53	0	0	18.53	0	0	18.53	0	0	18.53	0	0	18.53	0	0	18.53	0	0	18.53	0	0	18.53	0	0	18.53	0	0	18.53	0	0	18.53	0	0	18.53	0
18.54	0	0	18.54	0	0	18.54	0	0	18.54	0	0	18.54	0	0	18.54	0	0	18.54	0	0	18.54	0	0	18.54	0	0	18.54	0	0	18.54	0	0	18.54	0	0	18.54	0	0	18.54	0	0	18.54	0	0	18.54	0	0	18.54	0
18.55	0	0	18.55	0	0	18.55	0	0	18.55	0	0	18.55	0	0	18.55	0	0	18.55	0	0	18.55	0	0	18.55	0	0	18.55	0	0	18.55	0	0	18.55	0	0	18.55	0	0	18.55	0	0	18.55	0	0	18.55	0	0	18.55	0
18.56	0	0	18.56	0	0	18.56	0	0	18.56	0	0	18.56	0	0	18.56	0	0	18.56	0	0	18.56	0	0	18.56	0	0	18.56	0	0	18.56	0	0	18.56	0	0	18.56	0	0	18.56	0	0	18.56	0	0	18.56	0	0	18.56	0
18.57	0	0	18.57	0	0	18.57	0	0	18.57	0	0	18.57	0	0	18.57	0	0	18.57	0	0	18.57	0	0	18.57	0	0	18.57	0	0	18.57	0	0	18.57	0	0	18.57	0	0	18.57	0	0	18.57	0	0	18.57	0	0	18.57	0
18.58	0	0	18.58	0	0	18.58	0	0	18.58	0	0	18.58	0	0	18.58	0	0	18.58	0	0	18.58	0	0	18.58	0	0	18.58	0	0	18.58	0	0	18.58	0	0	18.58	0	0	18.58	0	0	18.58	0	0	18.58	0	0	18.58	0
18.59	0	0	18.59	0	0	18.59	0	0	18.59	0	0	18.59	0	0	18.59	0	0	18.59	0	0	18.59	0	0	18.59	0	0	18.59	0	0	18.59	0	0	18.59	0	0	18.59	0	0	18.59	0	0	18.59	0	0	18.59	0	0	18.59	0
18.6	0	0	18.6	0	0	18.6	0	0	18.6	0	0	18.6	0	0	18.6	0	0	18.6	0	0	18.6	0	0	18.6	0	0	18.6	0	0	18.6	0	0	18.6	0	0	18.6	0	0	18.6	0	0	18.6	0	0	18.6	0	0	18.6	0
18.61	0	0	18.61	0	0	18.61	0	0	18.61	0	0	18.61	0	0	18.61	0	0	18.61	0	0	18.61	0	0	18.61	0	0	18.61	0	0	18.61	0	0	18.61	0	0	18.61	0	0	18.61	0	0	18.61	0	0	18.61	0	0	18.61	0
18.62	0	0	18.62	0	0	18.62	0	0	18.62	0	0	18.62	0	0	18.62	0	0	18.62	0	0	18.62	0	0	18.62	0	0	18.62	0	0	18.62	0	0	18.62	0	0	18.62	0	0	18.62	0	0	18.62	0	0	18.62	0	0	18.62	0
18.63	0	0	18.63	0	0	18.63	0	0	18.63	0	0	18.63	0	0	18.63	0	0	18.63	0	0	18.63	0	0	18.63	0	0	18.63	0	0	18.63	0	0	18.63	0	0	18.63	0	0	18.63	0	0	18.63	0	0	18.63	0	0	18.63	0
18.64	0	0	18.64	0	0	18.64	0	0	18.64	0	0	18.64	0	0	18.64	0	0	18.64	0	0	18.64	0	0	18.64	0	0	18.64	0	0	18.64	0	0	18.64	0	0	18.64	0	0	18.64	0	0	18.64	0	0	18.64	0	0	18.64	0
18.65	0	0	18.65	0	0	18.65	0	0	18.65	0	0	18.65	0	0	18.65	0	0	18.65	0	0	18.65	0	0	18.65	0	0	18.65	0	0	18.65	0	0	18.65	0	0	18.65	0	0	18.65	0	0	18.65	0	0	18.65	0	0	18.65	0
18.66	0	0	18.66	0	0	18.66	0	0	18.66	0	0	18.66	0	0	18.66	0	0	18.66	0	0	18.66	0	0	18.66	0	0	18.66	0	0	18.66	0	0	18.66	0	0	18.66	0	0	18.66	0	0	18.66	0	0	18.66	0	0	18.66	0
18.67	0	0	18.67	0	0	18.67	0	0	18.67	0	0	18.67	0	0	18.67	0	0	18.67	0	0	18.67	0	0	18.67	0	0	18.67	0	0	18.67	0	0	18.67	0	0	18.67	0	0	18.67	0	0	18.67	0	0	18.67	0	0	18.67	0
18.68	0	0	18.68	0	0	18.68	0	0	18.68	0	0	18.68	0	0	18.68	0	0	18.68	0	0	18.68	0	0	18.68	0	0	18.68	0	0	18.68	0	0	18.68	0	0	18.68	0	0	18.68	0	0	18.68	0	0	18.68	0	0	18.68	0
18.69	0	0	18.69	0	0	18.69	0	0	18.69	0	0	18.69	0	0	18.69	0	0	18.69	0	0	18.69	0	0	18.69	0	0	18.69	0	0	18.69	0	0	18.69	0	0	18.69	0	0	18.69	0	0	18.69	0	0	18.69	0	0	18.69	0
18.7	0	0	18.7	0	0	18.7	0	0	18.7	0	0	18.7	0	0	18.7	0	0	18.7	0	0	18.7	0	0	18.7	0	0	18.7	0	0	18.7	0	0	18.7	0	0	18.7	0	0	18.7	0	0	18.7	0	0	18.7	0	0	18.7	0
18.71	0	0	18.71	0	0	18.71	0	0	18.71	0	0	18.71	0	0	18.71	0	0	18.71	0	0	18.71	0	0	18.71	0	0	18.71	0	0	18.71	0	0	18.71	0	0	18.71	0	0	18.71	0	0	18.71	0	0	18.71	0	0	18.71	0
18.72	0	0	18.72	0	0	18.72	0	0	18.72	0	0	18.72	0	0	18.72	0	0	18.72	0	0	18.72	0	0	18.72	0	0	18.72	0	0	18.72	0	0	18.72	0	0	18.72	0	0	18.72	0	0	18.72	0	0	18.72	0	0	18.72	0
18.73	0	0	18.73	0	0	18.73	0	0	18.73	0	0	18.73	0	0	18.73	0	0	18.73	0	0	18.73	0	0	18.73	0	0	18.73	0	0	18.73	0	0	18.73	0	0	18.73	0	0	18.73	0	0	18.73	0	0	18.73	0	0	18.73	0
18.74	0	0	18.74	0	0	18.74	0	0	18.74	0	0	18.74	0	0	18.74	0	0	18.74	0	0	18.74	0	0	18.74	0	0	18.74	0	0	18.74	0	0	18.74	0	0	18.74	0	0	18.74	0	0	18.74	0	0	18.74	0	0	18.74	0
18.75	0	0	18.75	0	0	18.75	0	0	18.75	0	0	18.75	0	0	18.75	0	0	18.75	0	0	18.75	0	0	18.75	0	0	18.75	0	0	18.75	0	0	18.75	0	0	18.75	0	0	18.75	0	0	18.75	0	0	18.75	0	0	18.75	0
18.76	0	0	18.76	0	0	18.76	0	0	18.76	0	0	18.76	0	0	18.76	0	0	18.76	0	0	18.76	0	0	18.76	0	0	18.76	0	0	18.76	0	0	18.76	0	0	18.76	0	0	18.76	0	0	18.76	0	0	18.76	0	0	18.76	0
18.77	0	0	18.77	0	0	18.77	0	0	18.77	0	0	18.77	0	0	18.77	0	0	18.77	0	0	18.77	0	0	18.77	0	0	18.77	0	0	18.77	0	0	18.77	0	0	18.77	0	0	18.77	0	0	18.77	0	0	18.77	0	0	18.77	0
18.78	0	0	18.78	0	0	18.78	0	0	18.78	0	0	18.78	0	0	18.78	0	0	18.78	0	0	18.78	0	0	18.78	0	0	18.78	0	0	18.78	0	0	18.78	0	0	18.78	0	0	18.78	0	0	18.78	0	0	18.78	0	0	18.78	0
18.79	0	0	18.79	0	0	18.79	0	0	18.79	0	0	18.79	0	0	18.79	0	0	18.79	0	0	18.79	0	0	18.79	0	0	18.79	0	0	18.79	0	0	18.79	0	0	18.79	0	0	18.79	0	0	18.79	0	0	18.79	0	0	18.79	0
18.8	0	0	18.8	0	0	18.8	0	0	18.8	0	0	18.8	0	0	18.8	0	0	18.8	0	0	18.8	0	0	18.8	0	0	18.8	0	0	18.8	0	0	18.8	0	0	18.8	0	0	18.8	0	0	18.8	0	0	18.8	0	0	18.8	0
18.81	0	0	18.81	0	0	18.81	0	0	18.81	0	0	18.81	0	0	18.81	0	0	18.81	0	0	18.81	0	0	18.81	0	0	18.81	0	0	18.81	0	0	18.81	0	0	18.81	0	0	18.81	0	0	18.81	0	0	18.81	0	0	18.81	0
18.82	0	0	18.82	0	0	18.82	0	0	18.82	0	0	18.82	0	0	18.82	0	0	18.82	0	0	18.82	0	0	18.82	0	0	18.82	0	0	18.82	0	0	18.82	0	0	18.82	0	0	18.82	0	0	18.82	0	0	18.82	0	0	18.82	0
18.83	0	0	18.83	0	0	18.83	0	0	18.83	0	0	18.83	0	0	18.83	0	0	18.83	0	0	18.83	0	0	18.83	0	0	18.83	0	0	18.83	0	0	18.83	0	0	18.83	0	0	18.83	0	0	18.83	0	0	18.83	0	0	18.83	0
18.84	0	0	18.84	0	0	18.84	0	0	18.84	0	0	18.84	0	0	18.84	0	0	18.84	0	0	18.84	0	0	18.84	0	0	18.84	0	0	18.84	0	0	18.84	0	0	18.84	0	0	18.84	0	0	18.84	0	0	18.84	0	0	18.84	0
18.85	0	0	18.85	0	0	18.85	0	0	18.85	0	0	18.85	0	0	18.85	0	0	18.85	0	0	18.85	0	0	18.85	0	0	18.85	0	0	18.85	0	0	18.85	0	0	18.85	0	0	18.85	0	0	18.85	0	0	18.85	0	0	18.85	0
18.86	0	0	18.86	0	0	18.86	0	0	18.86	0	0	18.86	0	0	18.86	0	0	18.86	0	0	18.86	0	0	18.86	0	0	18.86	0	0	18.86	0	0	18.86	0	0	18.86	0	0	18.86	0	0	18.86	0	0	18.86	0	0	18.86	0
18.87	0	0	18.87	0	0	18.87	0	0	18.87	0	0	18.87	0	0	18.87	0	0	18.87	0	0	18.87	0	0	18.87	0	0	18.87	0	0	18.87	0	0	18.87	0	0	18.87	0	0	18.87	0	0	18.87	0	0	18.87	0	0	18.87	0
18.88	0	0	18.88	0	0	18.88	0	0	18.88	0	0	18.88	0	0	18.88	0	0	18.88	0	0	18.88	0	0	18.88	0	0	18.88	0	0	18.88	0	0	18.88	0	0	18.88	0	0	18.88	0	0	18.88	0	0	18.88	0	0	18.88	0
18.89	0	0	18.89	0	0	18.89	0	0	18.89	0	0	18.89	0	0	18.89	0	0	18.89	0	0	18.89	0	0	18.89	0	0	18.89	0	0	18.89	0	0	18.89	0	0	18.89	0	0	18.89	0	0	18.89	0	0	18.89	0	0	18.89	0
18.9	0	0	18.9	0	0	18.9	0	0	18.9	0	0	18.9	0	0	18.9	0	0	18.9	0	0	18.9	0	0	18.9	0	0	18.9	0	0	18.9	0	0	18.9	0	0	18.9	0	0	18.9	0	0	18.9	0	0	18.9	0	0	18.9	0
18.91	0	0	18.91	0	0	18.91	0	0	18.91	0	0	18.91	0	0	18.91	0	0	18.91	0	0	18.91	0	0	18.91	0	0	18.91	0	0	18.91	0	0	18.91	0	0	18.91	0	0	18.91	0	0	18.91	0	0	18.91	0	0	18.91	0
18.92	0	0	18.92	0	0	18.92	0	0	18.92	0	0	18.92	0	0	18.92	0	0	18.92	0	0	18.92	0	0	18.92	0	0	18.92	0	0	18.92	0	0	18.92	0	0	18.92	0	0	18.92	0	0	18.92	0	0	18.92	0	0	18.92	0
18.93	0	0	18.93	0	0	18.93	0	0	18.93	0	0	18.93	0	0	18.93	0	0	18.93	0	0	18.93	0	0	18.93	0	0	18.93	0	0	18.93	0	0	18.93	0	0	18.93	0	0	18.93	0	0	18.93	0	0	18.93	0	0	18.93	0
18.94	0	0	18.94	0	0	18.94	0	0	18.94	0	0	18.94	0	0	18.94	0	0	18.94	0	0	18.94	0	0	18.94	0	0	18.94	0	0	18.94	0	0	18.94	0	0	18.94	0	0	18.94	0	0	18.94	0	0	18.94	0	0	18.94	0
18.95	0	0	18.95	0	0	18.95	0	0	18.95	0	0	18.95	0	0	18.95	0	0	18.95	0	0	18.95	0	0	18.95	0	0	18.95	0	0	18.95	0	0	18.95	0	0	18.95	0	0	18.95	0	0	18.95	0	0	18.95	0	0	18.95	0
18.96	0	0	18.96	0	0	18.96	0	0	18.96	0	0	18.96	0	0	18.96	0	0	18.96	0	0	18.96	0	0	18.96	0	0	18.96	0	0	18.96	0	0	18.96	0	0	18.96	0	0	18.96	0	0	18.96	0	0	18.96	0	0	18.96	0
18.97	0	0	18.97	0	0	18.97	0	0	18.97	0	0	18.97	0	0	18.97	0	0	18.97	0	0	18.97	0	0	18.97	0	0	18.97	0	0	18.97	0	0	18.97	0	0	18.97	0	0	18.97	0	0	18.97	0	0	18.97	0	0	18.97	0
18.98	0	0	18.98	0	0	18.98	0	0	18.98	0	0	18.98	0	0	18.98	0	0	18.98	0	0	18.98	0	0	18.98	0	0	18.98	0	0	18.98	0	0	18.98	0	0	18.98	0	0	18.98	0	0	18.98	0	0	18.98	0	0	18.98	0
18.99	0	0	18.99	0	0	18.99	0	0	18.99	0	0	18.99	0	0	18.99	0	0	18.99	0	0	18.99	0	0	18.99	0	0	18.99	0	0	18.99	0	0	18.99	0	0	18.99	0	0	18.99	0	0	18.99	0	0	18.99	0	0	18.99	0
19	0	0	19	0	0	19	0	0	19	0	0	19	0	0	19	0	0	19	0	0	19	0	0	19	0	0	19	0	0	19	0	0	19	0	0	19	0	0	19	0	0	19	0	0	19	0	0	19	0
19.01	0	0	19.01	0	0	19.01	0	0	19.01	0	0	19.01	0	0	19.01	0	0	19.01	0	0	19.01	0	0	19.01	0	0	19.01	0	0	19.01	0	0	19.01	0	0	19.01	0	0	19.01	0	0	19.01	0	0	19.01	0	0	19.01	0
19.02	0	0	19.02	0	0	19.02	0	0	19.02	0	0	19.02	0	0	19.02	0	0	19.02	0	0	19.02	0	0	19.02	0	0	19.02	0	0	19.02	0	0	19.02	0	0	19.02	0	0	19.02	0	0	19.02	0	0	19.02	0	0	19.02	0
19.03	0	0	19.03	0	0	19.03	0	0	19.03	0	0	19.03	0	0	19.03	0	0	19.03	0	0	19.03	0	0	19.03	0	0	19.03	0	0	19.03	0	0	19.03	0	0	19.03	0	0	19.03	0	0	19.03	0	0	19.03	0	0	19.03	0
19.04	0	0	19.04	0	0	19.04	0	0	19.04	0	0	19.04	0	0	19.04	0	0	19.04	0	0	19.04	0	0	19.04	0	0	19.04	0	0	19.04	0	0	19.04	0	0	19.04	0	0	19.04	0	0	19.04	0	0	19.04	0	0	19.04	0
19.05	0	0	19.05	0	0	19.05	0	0	19.05	0	0	19.05	0	0	19.05	0	0	19.05	0	0	19.05	0	0	19.05	0	0	19.05	0	0	19.05	0	0	19.05	0	0	19.05	0	0	19.05	0	0	19.05	0	0	19.05	0	0	19.05	0
19.06	0	0	19.06	0	0	19.06	0	0	19.06	0	0	19.06	0	0	19.06	0	0	19.06	0	0	19.06	0	0	19.06	0	0	19.06	0	0	19.06	0	0	19.06	0	0	19.06	0	0	19.06	0	0	19.06	0	0	19.06	0	0	19.06	0
19.07	0	0	19.07	0	0	19.07	0	0	19.07	0	0	19.07	0	0	19.07	0	0	19.07	0	0	19.07	0	0	19.07	0	0	19.07	0	0	19.07	0	0	19.07	0	0	19.07	0	0	19.07	0	0	19.07	0	0	19.07	0	0	19.07	0
19.08	0	0	19.08	0	0	19.08	0	0	19.08	0	0	19.08	0	0	19.08	0	0	19.08	0	0	19.08	0	0	19.08	0	0	19.08	0	0	19.08	0	0	19.08	0	0	19.08	0	0	19.08	0	0	19.08	0	0	19.08	0	0	19.08	0
19.09	0	0	19.09	0	0	19.09	0	0	19.09	0	0	19.09	0	0	19.09	0	0	19.09	0	0	19.09	0	0	19.09	0	0	19.09	0	0	19.09	0	0	19.09	0	0	19.09	0	0	19.09	0	0	19.09	0	0	19.09	0	0	19.09	0
19.1	0	0	19.1	0	0	19.1	0	0	19.1	0	0	19.1	0	0	19.1	0	0	19.1	0	0	19.1	0	0	19.1	0	0	19.1	0	0	19.1	0	0	19.1	0	0	19.1	0	0	19.1	0	0	19.1	0	0	19.1	0	0	19.1	0
19.11	0	0	19.11	0	0	19.11	0	0	19.11	0	0	19.11	0	0	19.11	0	0	19.11	0	0	19.11	0	0	19.11	0	0	19.11	0	0	19.11	0	0	19.11	0	0	19.11	0	0	19.11	0	0	19.11	0	0	19.11	0	0	19.11	0
19.12	0	0	19.12	0	0	19.12	0	0	19.12	0	0	19.12	0	0	19.12	0	0	19.12	0	0	19.12	0	0	19.12	0	0	19.12	0	0	19.12	0	0	19.12	0	0	19.12	0	0	19.12	0	0	19.12	0	0	19.12	0	0	19.12	0
19.13	0	0	19.13	0	0	19.13	0	0	19.13	0	0	19.13	0	0	19.13	0	0	19.13	0	0	19.13	0	0	19.13	0	0	19.13	0	0	19.13	0	0	19.13	0	0	19.13	0	0	19.13	0	0	19.13	0	0	19.13	0	0	19.13	0
19.14	0	0	19.14	0	0	19.14	0	0	19.14	0	0	19.14	0	0	19.14	0	0	19.14	0	0	19.14	0	0	19.14	0	0	19.14	0	0	19.14	0	0	19.14	0	0	19.14	0	0	19.14	0	0	19.14	0	0	19.14	0	0	19.14	0
19.15	0	0	19.15	0	0	19.15	0	0	19.15	0	0	19.15	0	0	19.15	0	0	19.15	0	0	19.15	0	0	19.15	0	0	19.15	0	0	19.15	0	0	19.15	0	0	19.15	0	0	19.15	0	0	19.15	0	0	19.15	0	0	19.15	0
19.16	0	0	19.16	0	0	19.16	0	0	19.16	0	0	19.16	0	0	19.16	0	0	19.16	0	0	19.16	0	0	19.16	0	0	19.16	0	0	19.16	0	0	19.16	0	0	19.16	0	0	19.16	0	0	19.16	0	0	19.16	0	0	19.16	0
19.17	0	0	19.17	0	0	19.17	0	0	19.17	0	0	19.17	0	0	19.17	0	0	19.17	0	0	19.17	0	0	19.17	0	0	19.17	0	0	19.17	0	0	19.17	0	0	19.17	0	0	19.17	0	0	19.17	0	0	19.17	0	0	19.17	0
19.18	0	0	19.18	0	0	19.18	0	0	19.18	0	0	19.18	0	0	19.18	0	0	19.18	0	0	19.18	0	0	19.18	0	0	19.18	0	0	19.18	0	0	19.18	0	0	19.18	0	0	19.18	0	0	19.18	0	0	19.18	0	0	19.18	0
19.19	0	0	19.19	0	0	19.19	0	0	19.19	0	0	19.19	0	0	19.19	0	0	19.19	0	0	19.19	0	0	19.19	0	0	19.19	0	0	19.19	0	0	19.19	0	0	19.19	0	0	19.19	0	0	19.19	0	0	19.19	0	0	19.19	0
19.2	0	0	19.2	0	0	19.2	0	0	19.2	0	0	19.2	0	0	19.2	0	0	19.2	0	0	19.2	0	0	19.2	0	0	19.2	0	0	19.2	0	0	19.2	0	0	19.2	0	0	19.2	0	0	19.2	0	0	19.2	0	0	19.2	0
19.21	0	0	19.21	0	0	19.21	0	0	19.21	0	0	19.21	0	0	19.21	0	0	19.21	0	0	19.21	0	0	19.21	0	0	19.21	0	0	19.21	0	0	19.21	0	0	19.21	0	0	19.21	0	0	19.21	0	0	19.21	0	0	19.21	0
19.22	0	0	19.22	0	0	19.22	0	0	19.22	0	0	19.22	0	0	19.22	0	0	19.22	0	0	19.22	0	0	19.22	0	0	19.22	0	0	19.22	0	0	19.22	0	0	19.22	0	0	19.22	0	0	19.22	0	0	19.22	0	0	19.22	0
19.23	0	0	19.23	0	0	19.23	0	0	19.23	0	0	19.23	0	0	19.23	0	0	19.23	0	0	19.23	0	0	19.23	0	0	19.23	0	0	19.23	0	0	19.23	0	0	19.23	0	0	19.23	0	0	19.23	0	0	19.23	0	0	19.23	0
19.24	0	0	19.24	0	0	19.24	0	0	19.24	0	0	19.24	0	0	19.24	0	0	19.24	0	0	19.24	0	0	19.24	0	0	19.24	0	0	19.24	0	0	19.24	0	0	19.24	0	0	19.24	0	0	19.24	0	0	19.24	0	0	19.24	0
19.25	0	0	19.25	0	0	19.25	0	0	19.25	0	0	19.25	0	0	19.25	0	0	19.25	0	0	19.25	0	0	19.25	0	0	19.25	0	0	19.25	0	0	19.25	0	0	19.25	0	0	19.25	0	0	19.25	0	0	19.25	0	0	19.25	0
19.26	0	0	19.26	0	0	19.26	0	0	19.26	0	0	19.26	0	0	19.26	0	0	19.26	0	0	19.26	0	0	19.26	0	0	19.26	0	0	19.26	0	0	19.26	0	0	19.26	0	0	19.26	0	0	19.26	0	0	19.26	0	0	19.26	0
19.27	0	0	19.27	0	0	19.27	0	0	19.27	0	0	19.27	0	0	19.27	0	0	19.27	0	0	19.27	0	0	19.27	0	0	19.27	0	0	19.27	0	0	19.27	0	0	19.27	0	0	19.27	0	0	19.27	0	0	19.27	0	0	19.27	0
19.28	0	0	19.28	0	0	19.28	0	0	19.28	0	0	19.28	0	0	19.28	0	0	19.28	0	0	19.28	0	0	19.28	0	0	19.28	0	0	19.28	0	0	19.28	0	0	19.28	0	0	19.28	0	0	19.28	0	0	19.28	0	0	19.28	0
19.29	0	0	19.29	0	0	19.29	0	0	19.29	0	0	19.29	0	0	19.29	0	0	19.29	0	0	19.29	0	0	19.29	0	0	19.29	0	0	19.29	0	0	19.29	0	0	19.29	0	0	19.29	0	0	19.29	0	0	19.29	0	0	19.29	0
19.3	0	0	19.3	0	0	19.3	0	0	19.3	0	0	19.3	0	0	19.3	0	0	19.3	0	0	19.3	0	0	19.3	0	0	19.3	0	0	19.3	0	0	19.3	0	0	19.3	0	0	19.3	0	0	19.3	0	0	19.3	0	0	19.3	0
19.31	0	0	19.31	0	0	19.31	0	0	19.31	0	0	19.31	0	0	19.31	0	0	19.31	0	0	19.31	0	0	19.31	0	0	19.31	0	0	19.31	0	0	19.31	0	0	19.31	0	0	19.31	0	0	19.31	0	0	19.31	0	0	19.31	0
19.32	0	0	19.32	0	0	19.32	0	0	19.32	0	0	19.32	0	0	19.32	0	0	19.32	0	0	19.32	0	0	19.32	0	0	19.32	0	0	19.32	0	0	19.32	0	0	19.32	0	0	19.32	0	0	19.32	0	0	19.32	0	0	19.32	0
19.33	0	0	19.33	0	0	19.33	0	0	19.33	0	0	19.33	0	0	19.33	0	0	19.33	0	0	19.33	0	0	19.33	0	0	19.33	0	0	19.33	0	0	19.33	0	0	19.33	0	0	19.33	0	0	19.33	0	0	19.33	0	0	19.33	0
19.34	0	0	19.34	0	0	19.34	0	0	19.34	0	0	19.34	0	0	19.34	0	0	19.34	0	0	19.34	0	0	19.34	0	0	19.34	0	0	19.34	0	0	19.34	0	0	19.34	0	0	19.34	0	0	19.34	0	0	19.34	0	0	19.34	0
19.35	0	0	19.35	0	0	19.35	0	0	19.35	0	0	19.35	0	0	19.35	0	0	19.35	0	0	19.35	0	0	19.35	0	0	19.35	0	0	19.35	0	0	19.35	0	0	19.35	0	0	19.35	0	0	19.35	0	0	19.35	0	0	19.35	0
19.36	0	0	19.36	0	0	19.36	0	0	19.36	0	0	19.36	0	0	19.36	0	0	19.36	0	0	19.36	0	0	19.36	0	0	19.36	0	0	19.36	0	0	19.36	0	0	19.36	0	0	19.36	0	0	19.36	0	0	19.36	0	0	19.36	0
19.37	0	0	19.37	0	0	19.37	0	0	19.37	0	0	19.37	0	0	19.37	0	0	19.37	0	0	19.37	0	0	19.37	0	0	19.37	0	0	19.37	0	0	19.37	0	0	19.37	0	0	19.37	0	0	19.37	0	0	19.37	0	0	19.37	0
19.38	0	0	19.38	0	0	19.38	0	0	19.38	0	0	19.38	0	0	19.38	0	0	19.38	0	0	19.38	0	0	19.38	0	0	19.38	0	0	19.38	0	0	19.38	0	0	19.38	0	0	19.38	0	0	19.38	0	0	19.38	0	0	19.38	0
19.39	0	0	19.39	0	0	19.39	0	0	19.39	0	0	19.39	0	0	19.39	0	0	19.39	0	0	19.39	0	0	19.39	0	0	19.39	0	0	19.39	0	0	19.39	0	0	19.39	0	0	19.39	0	0	19.39	0	0	19.39	0	0	19.39	0
19.4	0	0	19.4	0	0	19.4	0	0	19.4	0	0	19.4	0	0	19.4	0	0	19.4	0	0	19.4	0	0	19.4	0	0	19.4	0	0	19.4	0	0	19.4	0	0	19.4	0	0	19.4	0	0	19.4	0	0	19.4	0	0	19.4	0
19.41	0	0	19.41	0	0	19.41	0	0	19.41	0	0	19.41	0	0	19.41	0	0	19.41	0	0	19.41	0	0	19.41	0	0	19.41	0	0	19.41	0	0	19.41	0	0	19.41	0	0	19.41	0	0	19.41	0	0	19.41	0	0	19.41	0
19.42	0	0	19.42	0	0	19.42	0	0	19.42	0	0	19.42	0	0	19.42	0	0	19.42	0	0	19.42	0	0	19.42	0	0	19.42	0	0	19.42	0	0	19.42	0	0	19.42	0	0	19.42	0	0	19.42	0	0	19.42	0	0	19.42	0
19.43	0	0	19.43	0	0	19.43	0	0	19.43	0	0	19.43	0	0	19.43	0	0	19.43	0	0	19.43	0	0	19.43	0	0	19.43	0	0	19.43	0	0	19.43	0	0	19.43	0	0	19.43	0	0	19.43	0	0	19.43	0	0	19.43	0
19.44	0	0	19.44	0	0	19.44	0	0	19.44	0	0	19.44	0	0	19.44	0	0	19.44	0	0	19.44	0	0	19.44	0	0	19.44	0	0	19.44	0	0	19.44	0	0	19.44	0	0	19.44	0	0	19.44	0	0	19.44	0	0	19.44	0
19.45	0	0	19.45	0	0	19.45	0	0	19.45	0	0	19.45	0	0	19.45	0	0	19.45	0	0	19.45	0	0	19.45	0	0	19.45	0	0	19.45	0	0	19.45	0	0	19.45	0	0	19.45	0	0	19.45	0	0	19.45	0	0	19.45	0
19.46	0	0	19.46	0	0	19.46	0	0	19.46	0	0	19.46	0	0	19.46	0	0	19.46	0	0	19.46	0	0	19.46	0	0	19.46	0	0	19.46	0	0	19.46	0	0	19.46	0	0	19.46	0	0	19.46	0	0	19.46	0	0	19.46	0
19.47	0	0	19.47	0	0	19.47	0	0	19.47	0	0	19.47	0	0	19.47	0	0	19.47	0	0	19.47	0	0	19.47	0	0	19.47	0	0	19.47	0	0	19.47	0	0	19.47	0	0	19.47	0	0	19.47	0	0	19.47	0	0	19.47	0
19.48	0	0	19.48	0	0	19.48	0	0	19.48	0	0	19.48	0	0	19.48	0	0	19.48	0	0	19.48	0	0	19.48	0	0	19.48	0	0	19.48	0	0	19.48	0	0	19.48	0	0	19.48	0	0	19.48	0	0	19.48	0	0	19.48	0
19.49	0	0	19.49	0	0	19.49	0	0	19.49	0	0	19.49	0	0	19.49	0	0	19.49	0	0	19.49	0	0	19.49	0	0	19.49	0	0	19.49	0	0	19.49	0	0	19.49	0	0	19.49	0	0	19.49	0	0	19.49	0	0	19.49	0
19.5	0	0	19.5	0	0	19.5	0	0	19.5	0	0	19.5	0	0	19.5	0	0	19.5	0	0	19.5	0	0	19.5	0	0	19.5	0	0	19.5	0	0	19.5	0	0	19.5	0	0	19.5	0	0	19.5	0	0	19.5	0	0	19.5	0
19.51	0	0	19.51	0	0	19.51	0	0	19.51	0	0	19.51	0	0	19.51	0	0	19.51	0	0	19.51	0	0	19.51	0	0	19.51	0	0	19.51	0	0	19.51	0	0	19.51	0	0	19.51	0	0	19.51	0	0	19.51	0	0	19.51	0
19.52	0	0	19.52	0	0	19.52	0	0	19.52	0	0	19.52	0	0	19.52	0	0	19.52	0	0	19.52	0	0	19.52	0	0	19.52	0	0	19.52	0	0	19.52	0	0	19.52	0	0	19.52	0	0	19.52	0	0	19.52	0	0	19.52	0
19.53	0	0	19.53	0	0	19.53	0	0	19.53	0	0	19.53	0	0	19.53	0	0	19.53	0	0	19.53	0	0	19.53	0	0	19.53	0	0	19.53	0	0	19.53	0	0	19.53	0	0	19.53	0	0	19.53	0	0	19.53	0	0	19.53	0
19.54	0	0	19.54	0	0	19.54	0	0	19.54	0	0	19.54	0	0	19.54	0	0	19.54	0	0	19.54	0	0	19.54	0	0	19.54	0	0	19.54	0	0	19.54	0	0	19.54	0	0	19.54	0	0	19.54	0	0	19.54	0	0	19.54	0
19.55	0	0	19.55	0	0	19.55	0	0	19.55	0	0	19.55	0	0	19.55	0	0	19.55	0	0	19.55	0	0	19.55	0	0	19.55	0	0	19.55	0	0	19.55	0	0	19.55	0	0	19.55	0	0	19.55	0	0	19.55	0	0	19.55	0
19.56	0	0	19.56	0	0	19.56	0	0	19.56	0	0	19.56	0	0	19.56	0	0	19.56	0	0	19.56	0	0	19.56	0	0	19.56	0	0	19.56	0	0	19.56	0	0	19.56	0	0	19.56	0	0	19.56	0	0	19.56	0	0	19.56	0
19.57	0	0	19.57	0	0	19.57	0	0	19.57	0	0	19.57	0	0	19.57	0	0	19.57	0	0	19.57	0	0	19.57	0	0	19.57	0	0	19.57	0	0	19.57	0	0	19.57	0	0	19.57	0	0	19.57	0	0	19.57	0	0	19.57	0
19.58	0	0	19.58	0	0	19.58	0	0	19.58	0	0	19.58	0	0	19.58	0	0	19.58	0	0	19.58	0	0	19.58	0	0	19.58	0	0	19.58	0	0	19.58	0	0	19.58	0	0	19.58	0	0	19.58	0	0	19.58	0	0	19.58	0
19.59	0	0	19.59	0	0	19.59	0	0	19.59	0	0	19.59	0	0	19.59	0	0	19.59	0	0	19.59	0	0	19.59	0	0	19.59	0	0	19.59	0	0	19.59	0	0	19.59	0	0	19.59	0	0	19.59	0	0	19.59	0	0	19.59	0
19.6	0	0	19.6	0	0	19.6	0	0	19.6	0	0	19.6	0	0	19.6	0	0	19.6	0	0	19.6	0	0	19.6	0	0	19.6	0	0	19.6	0	0	19.6	0	0	19.6	0	0	19.6	0	0	19.6	0	0	19.6	0	0	19.6	0
19.61	0	0	19.61	0	0	19.61	0	0	19.61	0	0	19.61	0	0	19.61	0	0	19.61	0	0	19.61	0	0	19.61	0	0	19.61	0	0	19.61	0	0	19.61	0	0	19.61	0	0	19.61	0	0	19.61	0	0	19.61	0	0	19.61	0
19.62	0	0	19.62	0	0	19.62	0	0	19.62	0	0	19.62	0	0	19.62	0	0	19.62	0	0	19.62	0	0	19.62	0	0	19.62	0	0	19.62	0	0	19.62	0	0	19.62	0	0	19.62	0	0	19.62	0	0	19.62	0	0	19.62	0
19.63	0	0	19.63	0	0	19.63	0	0	19.63	0	0	19.63	0	0	19.63	0	0	19.63	0	0	19.63	0	0	19.63	0	0	19.63	0	0	19.63	0	0	19.63	0	0	19.63	0	0	19.63	0	0	19.63	0	0	19.63	0	0	19.63	0
19.64	0	0	19.64	0	0	19.64	0	0	19.64	0	0	19.64	0	0	19.64	0	0	19.64	0	0	19.64	0	0	19.64	0	0	19.64	0	0	19.64	0	0	19.64	0	0	19.64	0	0	19.64	0	0	19.64	0	0	19.64	0	0	19.64	0
19.65	0	0	19.65	0	0	19.65	0	0	19.65	0	0	19.65	0	0	19.65	0	0	19.65	0	0	19.65	0	0	19.65	0	0	19.65	0	0	19.65	0	0	19.65	0	0	19.65	0	0	19.65	0	0	19.65	0	0	19.65	0	0	19.65	0
19.66	0	0	19.66	0	0	19.66	0	0	19.66	0	0	19.66	0	0	19.66	0	0	19.66	0	0	19.66	0	0	19.66	0	0	19.66	0	0	19.66	0	0	19.66	0	0	19.66	0	0	19.66	0	0	19.66	0	0	19.66	0	0	19.66	0
19.67	0	0	19.67	0	0	19.67	0	0	19.67	0	0	19.67	0	0	19.67	0	0	19.67	0	0	19.67	0	0	19.67	0	0	19.67	0	0	19.67	0	0	19.67	0	0	19.67	0	0	19.67	0	0	19.67	0	0	19.67	0	0	19.67	0
19.68	0	0	19.68	0	0	19.68	0	0	19.68	0	0	19.68	0	0	19.68	0	0	19.68	0	0	19.68	0	0	19.68	0	0	19.68	0	0	19.68	0	0	19.68	0	0	19.68	0	0	19.68	0	0	19.68	0	0	19.68	0	0	19.68	0
19.69	0	0	19.69	0	0	19.69	0	0	19.69	0	0	19.69	0	0	19.69	0	0	19.69	0	0	19.69	0	0	19.69	0	0	19.69	0	0	19.69	0	0	19.69	0	0	19.69	0	0	19.69	0	0	19.69	0	0	19.69	0	0	19.69	0
19.7	0	0	19.7	0	0	19.7	0	0	19.7	0	0	19.7	0	0	19.7	0	0	19.7	0	0	19.7	0	0	19.7	0	0	19.7	0	0	19.7	0	0	19.7	0	0	19.7	0	0	19.7	0	0	19.7	0	0	19.7	0	0	19.7	0
19.71	0	0	19.71	0	0	19.71	0	0	19.71	0	0	19.71	0	0	19.71	0	0	19.71	0	0	19.71	0	0	19.71	0	0	19.71	0	0	19.71	0	0	19.71	0	0	19.71	0	0	19.71	0	0	19.71	0	0	19.71	0	0	19.71	0
19.72	0	0	19.72	0	0	19.72	0	0	19.72	0	0	19.72	0	0	19.72	0	0	19.72	0	0	19.72	0	0	19.72	0	0	19.72	0	0	19.72	0	0	19.72	0	0	19.72	0	0	19.72	0	0	19.72	0	0	19.72	0	0	19.72	0
19.73	0	0	19.73	0	0	19.73	0	0	19.73	0	0	19.73	0	0	19.73	0	0	19.73	0	0	19.73	0	0	19.73	0	0	19.73	0	0	19.73	0	0	19.73	0	0	19.73	0	0	19.73	0	0	19.73	0	0	19.73	0	0	19.73	0
19.74	0	0	19.74	0	0	19.74	0	0	19.74	0	0	19.74	0	0	19.74	0	0	19.74	0	0	19.74	0	0	19.74	0	0	19.74	0	0	19.74	0	0	19.74	0	0	19.74	0	0	19.74	0	0	19.74	0	0	19.74	0	0	19.74	0
19.75	0	0	19.75	0	0	19.75	0	0	19.75	0	0	19.75	0	0	19.75	0	0	19.75	0	0	19.75	0	0	19.75	0	0	19.75	0	0	19.75	0	0	19.75	0	0	19.75	0	0	19.75	0	0	19.75	0	0	19.75	0	0	19.75	0
19.76	0	0	19.76	0	0	19.76	0	0	19.76	0	0	19.76	0	0	19.76	0	0	19.76	0	0	19.76	0	0	19.76	0	0	19.76	0	0	19.76	0	0	19.76	0	0	19.76	0	0	19.76	0	0	19.76	0	0	19.76	0	0	19.76	0
19.77	0	0	19.77	0	0	19.77	0	0	19.77	0	0	19.77	0	0	19.77	0	0	19.77	0	0	19.77	0	0	19.77	0	0	19.77	0	0	19.77	0	0	19.77	0	0	19.77	0	0	19.77	0	0	19.77	0	0	19.77	0	0	19.77	0
19.78	0	0	19.78	0	0	19.78	0	0	19.78	0	0	19.78	0	0	19.78	0	0	19.78	0	0	19.78	0	0	19.78	0	0	19.78	0	0	19.78	0	0	19.78	0	0	19.78	0	0	19.78	0	0	19.78	0	0	19.78	0	0	19.78	0
19.79	0	0	19.79	0	0	19.79	0	0	19.79	0	0	19.79	0	0	19.79	0	0	19.79	0	0	19.79	0	0	19.79	0	0	19.79	0	0	19.79	0	0	19.79	0	0	19.79	0	0	19.79	0	0	19.79	0	0	19.79	0	0	19.79	0
19.8	0	0	19.8	0	0	19.8	0	0	19.8	0	0	19.8	0	0	19.8	0	0	19.8	0	0	19.8	0	0	19.8	0	0	19.8	0	0	19.8	0	0	19.8	0	0	19.8	0	0	19.8	0	0	19.8	0	0	19.8	0	0	19.8	0
19.81	0	0	19.81	0	0	19.81	0	0	19.81	0	0	19.81	0	0	19.81	0	0	19.81	0	0	19.81	0	0	19.81	0	0	19.81	0	0	19.81	0	0	19.81	0	0	19.81	0	0	19.81	0	0	19.81	0	0	19.81	0	0	19.81	0
19.82	0	0	19.82	0	0	19.82	0	0	19.82	0	0	19.82	0	0	19.82	0	0	19.82	0	0	19.82	0	0	19.82	0	0	19.82	0	0	19.82	0	0	19.82	0	0	19.82	0	0	19.82	0	0	19.82	0	0	19.82	0	0	19.82	0
19.83	0	0	19.83	0	0	19.83	0	0	19.83	0	0	19.83	0	0	19.83	0	0	19.83	0	0	19.83	0	0	19.83	0	0	19.83	0	0	19.83	0	0	19.83	0	0	19.83	0	0	19.83	0	0	19.83	0	0	19.83	0	0	19.83	0
19.84	0	0	19.84	0	0	19.84	0	0	19.84	0	0	19.84	0	0	19.84	0	0	19.84	0	0	19.84	0	0	19.84	0	0	19.84	0	0	19.84	0	0	19.84	0	0	19.84	0	0	19.84	0	0	19.84	0	0	19.84	0	0	19.84	0
19.85	0	0	19.85	0	0	19.85	0	0	19.85	0	0	19.85	0	0	19.85	0	0	19.85	0	0	19.85	0	0	19.85	0	0	19.85	0	0	19.85	0	0	19.85	0	0	19.85	0	0	19.85	0	0	19.85	0	0	19.85	0	0	19.85	0
19.86	0	0	19.86	0	0	19.86	0	0	19.86	0	0	19.86	0	0	19.86	0	0	19.86	0	0	19.86	0	0	19.86	0	0	19.86	0	0	19.86	0	0	19.86	0	0	19.86	0	0	19.86	0	0	19.86	0	0	19.86	0	0	19.86	0
19.87	0	0	19.87	0	0	19.87	0	0	19.87	0	0	19.87	0	0	19.87	0	0	19.87	0	0	19.87	0	0	19.87	0	0	19.87	0	0	19.87	0	0	19.87	0	0	19.87	0	0	19.87	0	0	19.87	0	0	19.87	0	0	19.87	0
19.88	0	0	19.88	0	0	19.88	0	0	19.88	0	0	19.88	0	0	19.88	0	0	19.88	0	0	19.88	0	0	19.88	0	0	19.88	0	0	19.88	0	0	19.88	0	0	19.88	0	0	19.88	0	0	19.88	0	0	19.88	0	0	19.88	0
19.89	0	0	19.89	0	0	19.89	0	0	19.89	0	0	19.89	0	0	19.89	0	0	19.89	0	0	19.89	0	0	19.89	0	0	19.89	0	0	19.89	0	0	19.89	0	0	19.89	0	0	19.89	0	0	19.89	0	0	19.89	0	0	19.89	0
19.9	0	0	19.9	0	0	19.9	0	0	19.9	0	0	19.9	0	0	19.9	0	0	19.9	0	0	19.9	0	0	19.9	0	0	19.9	0	0	19.9	0	0	19.9	0	0	19.9	0	0	19.9	0	0	19.9	0	0	19.9	0	0	19.9	0
19.91	0	0	19.91	0	0	19.91	0	0	19.91	0	0	19.91	0	0	19.91	0	0	19.91	0	0	19.91	0	0	19.91	0	0	19.91	0	0	19.91	0	0	19.91	0	0	19.91	0	0	19.91	0	0	19.91	0	0	19.91	0	0	19.91	0
19.92	0	0	19.92	0	0	19.92	0	0	19.92	0	0	19.92	0	0	19.92	0	0	19.92	0	0	19.92	0	0	19.92	0	0	19.92	0	0	19.92	0	0	19.92	0	0	19.92	0	0	19.92	0	0	19.92	0	0	19.92	0	0	19.92	0
19.93	0	0	19.93	0	0	19.93	0	0	19.93	0	0	19.93	0	0	19.93	0	0	19.93	0	0	19.93	0	0	19.93	0	0	19.93	0	0	19.93	0	0	19.93	0	0	19.93	0	0	19.93	0	0	19.93	0	0	19.93	0	0	19.93	0
19.94	0	0	19.94	0	0	19.94	0	0	19.94	0	0	19.94	0	0	19.94	0	0	19.94	0	0	19.94	0	0	19.94	0	0	19.94	0	0	19.94	0	0	19.94	0	0	19.94	0	0	19.94	0	0	19.94	0	0	19.94	0	0	19.94	0
19.95	0	0	19.95	0	0	19.95	0	0	19.95	0	0	19.95	0	0	19.95	0	0	19.95	0	0	19.95	0	0	19.95	0	0	19.95	0	0	19.95	0	0	19.95	0	0	19.95	0	0	19.95	0	0	19.95	0	0	19.95	0	0	19.95	0
19.96	0	0	19.96	0	0	19.96	0	0	19.96	0	0	19.96	0	0	19.96	0	0	19.96	0	0	19.96	0	0	19.96	0	0	19.96	0	0	19.96	0	0	19.96	0	0	19.96	0	0	19.96	0	0	19.96	0	0	19.96	0	0	19.96	0
19.97	0	0	19.97	0	0	19.97	0	0	19.97	0	0	19.97	0	0	19.97	0	0	19.97	0	0	19.97	0	0	19.97	0	0	19.97	0	0	19.97	0	0	19.97	0	0	19.97	0	0	19.97	0	0	19.97	0	0	19.97	0	0	19.97	0
19.98	0	0	19.98	0	0	19.98	0	0	19.98	0	0	19.98	0	0	19.98	0	0	19.98	0	0	19.98	0	0	19.98	0	0	19.98	0	0	19.98	0	0	19.98	0	0	19.98	0	0	19.98	0	0	19.98	0	0	19.98	0	0	19.98	0
[truncated: 68,001 more rows]
[truncated: 7 more columns]
