# Supplementary material for: Interneuronal mechanisms of hippocampal theta oscillations in a full-scale model of the rodent CA1 circuit
Source: eLife. 2016 Dec 23;5:e18566. doi: 10.7554/eLife.18566 (PMC5313080; doi:10.7554/eLife.18566)
Supplement: Figure 2—source data 2. — The ion channel characterized in this figure was an Nav channel, inserted into a single compartment cell of diameter and length 16.8 microns (a soma) with a density such that the maximum, macroscopic conductance was .001 μS/cm2. The reversal potential of the channel was + 55 mV and the settings during the characterization protocol were: temperature = 34 degrees Celsius, axial resistance = 210 ohm*cm, [Ca2+]internal=5.0000e-06 mM, specific membrane capacitance = 1 μF/cm2. For activation steps, the cell was held at −120 mV and then stepped to potential levels ranging from −90 mV to +90 mV. For inactivation steps, the cell was held at various potential levels ranging from −90 mV to +40 mV for 500 ms and then stepped to +20 mV. Each current injection step is recorded in three columns, where t: time (ms), i: injection (nA), g: conductance (S/cm2). The column labels are followed by the voltage (hold or step, according to the file), with activation steps being recorded in the Na_Channel_Step.dat and inactivation steps being recorded in the Na_Channel_Hold.dat file. DOI: http://dx.doi.org/10.7554/eLife.18566.007 [file elife-18566-fig2-data2.dat]

t-90	i-90	g-90	t-80	i-80	g-80	t-70	i-70	g-70	t-60	i-60	g-60	t-50	i-50	g-50	t-40	i-40	g-40	t-30	i-30	g-30	t-20	i-20	g-20	t-10	i-10	g-10	t0	i0	g0	t+10	i+10	g+10	t+20	i+20	g+20	t+30	i+30	g+30	t+40	i+40	g+40
0	0	0	0	0	0	0	0	0	0	0	0	0	0	0	0	0	0	0	0	0	0	0	0	0	0	0	0	0	0	0	0	0	0	0	0	0	0	0	0	0	0
0.01	0	0	0.01	0	0	0.01	0	0	0.01	0	0	0.01	0	0	0.01	0	0	0.01	0	0	0.01	0	0	0.01	0	0	0.01	0	0	0.01	0	0	0.01	0	0	0.01	0	0	0.01	0	0
0.02	0	0	0.02	0	0	0.02	0	0	0.02	0	0	0.02	0	0	0.02	-0.000001	0	0.02	-0.000003	0	0.02	-0.000009	0	0.02	-0.000021	0	0.02	-0.00004	0.000001	0.02	-0.000067	0.000001	0.02	-0.000097	0.000002	0.02	-0.000128	0.000003	0.02	-0.000156	0.000004
0.03	0	0	0.03	0	0	0.03	0	0	0.03	0	0	0.03	-0.000001	0	0.03	-0.000004	0	0.03	-0.000021	0	0.03	-0.000073	0.000001	0.03	-0.000175	0.000003	0.03	-0.000318	0.000005	0.03	-0.000475	0.000009	0.03	-0.000611	0.000015	0.03	-0.000691	0.000022	0.03	-0.000676	0.00003
0.04	0	0	0.04	0	0	0.04	0	0	0.04	0	0	0.04	-0.000001	0	0.04	-0.000011	0	0.04	-0.00007	0.000001	0.04	-0.000253	0.000003	0.04	-0.00059	0.000009	0.04	-0.001013	0.000018	0.04	-0.00141	0.00003	0.04	-0.001678	0.000046	0.04	-0.001721	0.000064	0.04	-0.00145	0.000084
0.05	0	0	0.05	0	0	0.05	0	0	0.05	0	0	0.05	-0.000002	0	0.05	-0.000023	0	0.05	-0.000159	0.000002	0.05	-0.000581	0.000008	0.05	-0.001316	0.00002	0.05	-0.002156	0.000039	0.05	-0.002853	0.000063	0.05	-0.003224	0.000091	0.05	-0.003123	0.000122	0.05	-0.002437	0.000156
0.06	0	0	0.06	0	0	0.06	0	0	0.06	0	0	0.06	-0.000003	0	0.06	-0.00004	0	0.06	-0.000289	0.000003	0.06	-0.001059	0.000014	0.06	-0.002334	0.000036	0.06	-0.00367	0.000067	0.06	-0.004654	0.000103	0.06	-0.00505	0.000144	0.06	-0.004699	0.000187	0.06	-0.003505	0.000231
0.07	0	0	0.07	0	0	0.07	0	0	0.07	0	0	0.07	-0.000004	0	0.07	-0.000061	0.000001	0.07	-0.000458	0.000005	0.07	-0.001673	0.000022	0.07	-0.003591	0.000055	0.07	-0.005435	0.000099	0.07	-0.006633	0.000147	0.07	-0.006944	0.000198	0.07	-0.006252	0.00025	0.07	-0.004514	0.000301
0.08	0	0	0.08	0	0	0.08	0	0	0.08	0	0	0.08	-0.000005	0	0.08	-0.000085	0.000001	0.08	-0.00066	0.000008	0.08	-0.0024	0.000032	0.08	-0.005019	0.000077	0.08	-0.007331	0.000133	0.08	-0.008632	0.000192	0.08	-0.00875	0.00025	0.08	-0.007653	0.000307	0.08	-0.005379	0.000359
0.09	0	0	0.09	0	0	0.09	0	0	0.09	0	0	0.09	-0.000006	0	0.09	-0.000111	0.000001	0.09	-0.000889	0.00001	0.09	-0.003213	0.000043	0.09	-0.006555	0.000101	0.09	-0.009255	0.000168	0.09	-0.010537	0.000235	0.09	-0.01037	0.000297	0.09	-0.008837	0.000354	0.09	-0.00607	0.000406
0.1	0	0	0.1	0	0	0.1	0	0	0.1	0	0	0.1	-0.000007	0	0.1	-0.00014	0.000001	0.1	-0.001139	0.000013	0.1	-0.004088	0.000055	0.1	-0.00814	0.000125	0.1	-0.011125	0.000203	0.1	-0.012275	0.000273	0.1	-0.011755	0.000337	0.1	-0.009786	0.000393	0.1	-0.006588	0.000441
0.11	0	0	0.11	0	0	0.11	0	0	0.11	0	0	0.11	-0.000008	0	0.11	-0.00017	0.000002	0.11	-0.001404	0.000017	0.11	-0.005	0.000067	0.11	-0.009725	0.00015	0.11	-0.012885	0.000235	0.11	-0.013803	0.000307	0.11	-0.01289	0.000369	0.11	-0.010509	0.000422	0.11	-0.00695	0.000465
0.12	0	0	0.12	0	0	0.12	0	0	0.12	0	0	0.12	-0.000009	0	0.12	-0.0002	0.000002	0.12	-0.001677	0.00002	0.12	-0.005928	0.000079	0.12	-0.01127	0.000174	0.12	-0.014496	0.000264	0.12	-0.015104	0.000337	0.12	-0.013784	0.000395	0.12	-0.011028	0.000443	0.12	-0.007182	0.000481
0.13	0	0	0.13	0	0	0.13	0	0	0.13	0	0	0.13	-0.00001	0	0.13	-0.000231	0.000002	0.13	-0.001955	0.000023	0.13	-0.006856	0.000091	0.13	-0.012746	0.000196	0.13	-0.015936	0.00029	0.13	-0.016177	0.000361	0.13	-0.014455	0.000414	0.13	-0.011372	0.000457	0.13	-0.007307	0.000489
0.14	0	0	0.14	0	0	0.14	0	0	0.14	0	0	0.14	-0.000011	0	0.14	-0.000261	0.000003	0.14	-0.002233	0.000026	0.14	-0.007767	0.000104	0.14	-0.01413	0.000218	0.14	-0.017193	0.000313	0.14	-0.017033	0.00038	0.14	-0.014929	0.000428	0.14	-0.01157	0.000465	0.14	-0.007349	0.000492
0.15	0	0	0.15	0	0	0.15	0	0	0.15	0	0	0.15	-0.000012	0	0.15	-0.000291	0.000003	0.15	-0.002507	0.00003	0.15	-0.008649	0.000115	0.15	-0.015409	0.000238	0.15	-0.018268	0.000333	0.15	-0.017689	0.000394	0.15	-0.015233	0.000437	0.15	-0.01165	0.000468	0.15	-0.007325	0.00049
0.16	0	0	0.16	0	0	0.16	0	0	0.16	0	0	0.16	-0.000012	0	0.16	-0.00032	0.000003	0.16	-0.002775	0.000033	0.16	-0.009495	0.000127	0.16	-0.016573	0.000255	0.16	-0.019165	0.000349	0.16	-0.018165	0.000405	0.16	-0.015394	0.000442	0.16	-0.011635	0.000467	0.16	-0.007252	0.000486
0.17	0	0	0.17	0	0	0.17	0	0	0.17	0	0	0.17	-0.000013	0	0.17	-0.000348	0.000004	0.17	-0.003034	0.000036	0.17	-0.010296	0.000137	0.17	-0.017618	0.000272	0.17	-0.019896	0.000363	0.17	-0.018484	0.000412	0.17	-0.015436	0.000443	0.17	-0.011545	0.000464	0.17	-0.007143	0.000478
0.18	0	0	0.18	0	0	0.18	0	0	0.18	0	0	0.18	-0.000014	0	0.18	-0.000374	0.000004	0.18	-0.003283	0.000039	0.18	-0.011049	0.000147	0.18	-0.018545	0.000286	0.18	-0.020471	0.000373	0.18	-0.018666	0.000416	0.18	-0.015381	0.000441	0.18	-0.011398	0.000458	0.18	-0.007007	0.000469
0.19	0	0	0.19	0	0	0.19	0	0	0.19	0	0	0.19	-0.000014	0	0.19	-0.000399	0.000004	0.19	-0.003519	0.000041	0.19	-0.011749	0.000157	0.19	-0.019354	0.000298	0.19	-0.020906	0.000381	0.19	-0.018731	0.000418	0.19	-0.015248	0.000437	0.19	-0.011208	0.00045	0.19	-0.006853	0.000459
0.2	0	0	0.2	0	0	0.2	0	0	0.2	0	0	0.2	-0.000015	0	0.2	-0.000423	0.000004	0.2	-0.003743	0.000044	0.2	-0.012397	0.000166	0.2	-0.020052	0.000309	0.2	-0.021214	0.000387	0.2	-0.018698	0.000417	0.2	-0.015054	0.000432	0.2	-0.010987	0.000441	0.2	-0.006686	0.000448
0.21	0	0	0.21	0	0	0.21	0	0	0.21	0	0	0.21	-0.000016	0	0.21	-0.000445	0.000005	0.21	-0.003954	0.000047	0.21	-0.012991	0.000173	0.21	-0.020643	0.000318	0.21	-0.02141	0.000391	0.21	-0.018584	0.000415	0.21	-0.014812	0.000425	0.21	-0.010742	0.000431	0.21	-0.006511	0.000436
0.22	0	0	0.22	0	0	0.22	0	0	0.22	0	0	0.22	-0.000016	0	0.22	-0.000466	0.000005	0.22	-0.004151	0.000049	0.22	-0.013531	0.000181	0.22	-0.021135	0.000326	0.22	-0.021508	0.000392	0.22	-0.018403	0.00041	0.22	-0.014534	0.000417	0.22	-0.010481	0.000421	0.22	-0.006332	0.000424
0.23	0	0	0.23	0	0	0.23	0	0	0.23	0	0	0.23	-0.000017	0	0.23	-0.000485	0.000005	0.23	-0.004335	0.000051	0.23	-0.014019	0.000187	0.23	-0.021535	0.000332	0.23	-0.02152	0.000393	0.23	-0.018167	0.000405	0.23	-0.014229	0.000408	0.23	-0.010211	0.00041	0.23	-0.00615	0.000412
0.24	0	0	0.24	0	0	0.24	0	0	0.24	0	0	0.24	-0.000017	0	0.24	-0.000503	0.000005	0.24	-0.004505	0.000053	0.24	-0.014458	0.000193	0.24	-0.02185	0.000337	0.24	-0.021458	0.000391	0.24	-0.017887	0.000399	0.24	-0.013903	0.000399	0.24	-0.009934	0.000399	0.24	-0.005969	0.000399
0.25	0	0	0.25	0	0	0.25	0	0	0.25	0	0	0.25	-0.000017	0	0.25	-0.000519	0.000005	0.25	-0.004663	0.000055	0.25	-0.014848	0.000198	0.25	-0.022087	0.000341	0.25	-0.021332	0.000389	0.25	-0.017574	0.000392	0.25	-0.013565	0.000389	0.25	-0.009655	0.000388	0.25	-0.005789	0.000387
0.26	0	0	0.26	0	0	0.26	0	0	0.26	0	0	0.26	-0.000018	0	0.26	-0.000535	0.000006	0.26	-0.004808	0.000057	0.26	-0.015192	0.000203	0.26	-0.022255	0.000343	0.26	-0.021153	0.000386	0.26	-0.017233	0.000384	0.26	-0.013218	0.000379	0.26	-0.009376	0.000376	0.26	-0.005611	0.000375
0.27	0	0	0.27	0	0	0.27	0	0	0.27	0	0	0.27	-0.000018	0	0.27	-0.000549	0.000006	0.27	-0.00494	0.000058	0.27	-0.015493	0.000207	0.27	-0.022359	0.000345	0.27	-0.020929	0.000382	0.27	-0.016873	0.000376	0.27	-0.012866	0.000369	0.27	-0.009099	0.000365	0.27	-0.005437	0.000364
0.28	0	0	0.28	0	0	0.28	0	0	0.28	0	0	0.28	-0.000018	0	0.28	-0.000561	0.000006	0.28	-0.005061	0.00006	0.28	-0.015754	0.00021	0.28	-0.022406	0.000346	0.28	-0.020667	0.000377	0.28	-0.016499	0.000368	0.28	-0.012513	0.000359	0.28	-0.008825	0.000354	0.28	-0.005267	0.000352
0.29	0	0	0.29	0	0	0.29	0	0	0.29	0	0	0.29	-0.000018	0	0.29	-0.000573	0.000006	0.29	-0.005171	0.000061	0.29	-0.015977	0.000213	0.29	-0.022403	0.000346	0.29	-0.020374	0.000372	0.29	-0.016114	0.000359	0.29	-0.012161	0.000349	0.29	-0.008556	0.000343	0.29	-0.0051	0.000341
0.3	0	0	0.3	0	0	0.3	0	0	0.3	0	0	0.3	-0.000019	0	0.3	-0.000584	0.000006	0.3	-0.00527	0.000062	0.3	-0.016165	0.000216	0.3	-0.022356	0.000345	0.3	-0.020057	0.000366	0.3	-0.015724	0.000351	0.3	-0.011813	0.000339	0.3	-0.008292	0.000333	0.3	-0.004938	0.00033
0.31	0	0	0.31	0	0	0.31	0	0	0.31	0	0	0.31	-0.000019	0	0.31	-0.000594	0.000006	0.31	-0.00536	0.000063	0.31	-0.016321	0.000218	0.31	-0.022269	0.000344	0.31	-0.019719	0.00036	0.31	-0.015331	0.000342	0.31	-0.011468	0.000329	0.31	-0.008035	0.000322	0.31	-0.00478	0.00032
0.32	0	0	0.32	0	0	0.32	0	0	0.32	0	0	0.32	-0.000019	0	0.32	-0.000602	0.000006	0.32	-0.00544	0.000064	0.32	-0.016447	0.00022	0.32	-0.022147	0.000342	0.32	-0.019365	0.000353	0.32	-0.014937	0.000333	0.32	-0.011129	0.000319	0.32	-0.007783	0.000312	0.32	-0.004627	0.000309
0.33	0	0	0.33	0	0	0.33	0	0	0.33	0	0	0.33	-0.000019	0	0.33	-0.00061	0.000006	0.33	-0.005512	0.000065	0.33	-0.016545	0.000221	0.33	-0.021996	0.000339	0.33	-0.019	0.000347	0.33	-0.014544	0.000324	0.33	-0.010797	0.000309	0.33	-0.007538	0.000302	0.33	-0.004478	0.000299
0.34	0	0	0.34	0	0	0.34	0	0	0.34	0	0	0.34	-0.000019	0	0.34	-0.000618	0.000007	0.34	-0.005576	0.000066	0.34	-0.016618	0.000222	0.34	-0.021818	0.000337	0.34	-0.018626	0.00034	0.34	-0.014155	0.000315	0.34	-0.010471	0.0003	0.34	-0.0073	0.000293	0.34	-0.004334	0.00029
0.35	0	0	0.35	0	0	0.35	0	0	0.35	0	0	0.35	-0.000019	0	0.35	-0.000624	0.000007	0.35	-0.005632	0.000066	0.35	-0.016668	0.000223	0.35	-0.021617	0.000334	0.35	-0.018246	0.000333	0.35	-0.013771	0.000307	0.35	-0.010153	0.000291	0.35	-0.007069	0.000283	0.35	-0.004194	0.00028
0.36	0	0	0.36	0	0	0.36	0	0	0.36	0	0	0.36	-0.00002	0	0.36	-0.00063	0.000007	0.36	-0.005681	0.000067	0.36	-0.016698	0.000223	0.36	-0.021397	0.00033	0.36	-0.017862	0.000326	0.36	-0.013392	0.000298	0.36	-0.009843	0.000282	0.36	-0.006844	0.000274	0.36	-0.004058	0.000271
0.37	0	0	0.37	0	0	0.37	0	0	0.37	0	0	0.37	-0.00002	0	0.37	-0.000635	0.000007	0.37	-0.005724	0.000067	0.37	-0.016708	0.000223	0.37	-0.021161	0.000327	0.37	-0.017476	0.000319	0.37	-0.01302	0.00029	0.37	-0.009541	0.000273	0.37	-0.006625	0.000266	0.37	-0.003927	0.000262
0.38	0	0	0.38	0	0	0.38	0	0	0.38	0	0	0.38	-0.00002	0	0.38	-0.00064	0.000007	0.38	-0.005761	0.000068	0.38	-0.016701	0.000223	0.38	-0.020911	0.000323	0.38	-0.017091	0.000312	0.38	-0.012655	0.000282	0.38	-0.009248	0.000265	0.38	-0.006414	0.000257	0.38	-0.0038	0.000254
0.39	0	0	0.39	0	0	0.39	0	0	0.39	0	0	0.39	-0.00002	0	0.39	-0.000644	0.000007	0.39	-0.005792	0.000068	0.39	-0.016678	0.000223	0.39	-0.020649	0.000319	0.39	-0.016707	0.000305	0.39	-0.012297	0.000274	0.39	-0.008962	0.000257	0.39	-0.006209	0.000249	0.39	-0.003677	0.000246
0.4	0	0	0.4	0	0	0.4	0	0	0.4	0	0	0.4	-0.00002	0	0.4	-0.000648	0.000007	0.4	-0.005819	0.000068	0.4	-0.016641	0.000222	0.4	-0.020377	0.000314	0.4	-0.016326	0.000298	0.4	-0.011948	0.000266	0.4	-0.008684	0.000249	0.4	-0.00601	0.000241	0.4	-0.003558	0.000238
0.41	0	0	0.41	0	0	0.41	0	0	0.41	0	0	0.41	-0.00002	0	0.41	-0.000651	0.000007	0.41	-0.00584	0.000069	0.41	-0.016592	0.000222	0.41	-0.020098	0.00031	0.41	-0.015948	0.000291	0.41	-0.011606	0.000259	0.41	-0.008414	0.000241	0.41	-0.005817	0.000233	0.41	-0.003442	0.00023
0.42	0	0	0.42	0	0	0.42	0	0	0.42	0	0	0.42	-0.00002	0	0.42	-0.000654	0.000007	0.42	-0.005858	0.000069	0.42	-0.016531	0.000221	0.42	-0.019813	0.000306	0.42	-0.015575	0.000284	0.42	-0.011273	0.000251	0.42	-0.008153	0.000233	0.42	-0.005631	0.000226	0.42	-0.00333	0.000222
0.43	0	0	0.43	0	0	0.43	0	0	0.43	0	0	0.43	-0.00002	0	0.43	-0.000656	0.000007	0.43	-0.005871	0.000069	0.43	-0.01646	0.00022	0.43	-0.019523	0.000301	0.43	-0.015206	0.000277	0.43	-0.010948	0.000244	0.43	-0.007899	0.000226	0.43	-0.00545	0.000218	0.43	-0.003222	0.000215
0.44	0	0	0.44	0	0	0.44	0	0	0.44	0	0	0.44	-0.00002	0	0.44	-0.000658	0.000007	0.44	-0.005881	0.000069	0.44	-0.01638	0.000219	0.44	-0.01923	0.000297	0.44	-0.014843	0.000271	0.44	-0.010631	0.000237	0.44	-0.007652	0.000219	0.44	-0.005275	0.000211	0.44	-0.003118	0.000208
0.45	0	0	0.45	0	0	0.45	0	0	0.45	0	0	0.45	-0.00002	0	0.45	-0.00066	0.000007	0.45	-0.005887	0.000069	0.45	-0.016292	0.000218	0.45	-0.018934	0.000292	0.45	-0.014487	0.000264	0.45	-0.010323	0.00023	0.45	-0.007413	0.000212	0.45	-0.005106	0.000205	0.45	-0.003017	0.000201
0.46	0	0	0.46	0	0	0.46	0	0	0.46	0	0	0.46	-0.00002	0	0.46	-0.000662	0.000007	0.46	-0.005891	0.000069	0.46	-0.016197	0.000216	0.46	-0.018637	0.000287	0.46	-0.014136	0.000258	0.46	-0.010023	0.000223	0.46	-0.007182	0.000206	0.46	-0.004942	0.000198	0.46	-0.002919	0.000195
0.47	0	0	0.47	0	0	0.47	0	0	0.47	0	0	0.47	-0.00002	0	0.47	-0.000663	0.000007	0.47	-0.005892	0.000069	0.47	-0.016095	0.000215	0.47	-0.018339	0.000283	0.47	-0.013792	0.000251	0.47	-0.009731	0.000217	0.47	-0.006957	0.000199	0.47	-0.004783	0.000192	0.47	-0.002824	0.000189
0.48	0	0	0.48	0	0	0.48	0	0	0.48	0	0	0.48	-0.00002	0	0.48	-0.000664	0.000007	0.48	-0.00589	0.000069	0.48	-0.015988	0.000214	0.48	-0.018042	0.000278	0.48	-0.013455	0.000245	0.48	-0.009447	0.00021	0.48	-0.00674	0.000193	0.48	-0.004629	0.000185	0.48	-0.002732	0.000182
0.49	0	0	0.49	0	0	0.49	0	0	0.49	0	0	0.49	-0.00002	0	0.49	-0.000665	0.000007	0.49	-0.005886	0.000069	0.49	-0.015876	0.000212	0.49	-0.017745	0.000274	0.49	-0.013125	0.000239	0.49	-0.009171	0.000204	0.49	-0.006529	0.000187	0.49	-0.00448	0.00018	0.49	-0.002643	0.000177
0.5	0	0	0.5	0	0	0.5	0	0	0.5	0	0	0.5	-0.00002	0	0.5	-0.000665	0.000007	0.5	-0.00588	0.000069	0.5	-0.015759	0.000211	0.5	-0.017449	0.000269	0.5	-0.012801	0.000233	0.5	-0.008903	0.000198	0.5	-0.006324	0.000181	0.5	-0.004336	0.000174	0.5	-0.002558	0.000171
0.51	0	0	0.51	0	0	0.51	0	0	0.51	0	0	0.51	-0.00002	0	0.51	-0.000666	0.000007	0.51	-0.005872	0.000069	0.51	-0.015639	0.000209	0.51	-0.017156	0.000265	0.51	-0.012485	0.000227	0.51	-0.008643	0.000192	0.51	-0.006126	0.000175	0.51	-0.004197	0.000168	0.51	-0.002475	0.000165
0.52	0	0	0.52	0	0	0.52	0	0	0.52	0	0	0.52	-0.00002	0	0.52	-0.000666	0.000007	0.52	-0.005863	0.000069	0.52	-0.015516	0.000207	0.52	-0.016864	0.00026	0.52	-0.012175	0.000222	0.52	-0.00839	0.000187	0.52	-0.005934	0.00017	0.52	-0.004062	0.000163	0.52	-0.002394	0.00016
0.53	0	0	0.53	0	0	0.53	0	0	0.53	0	0	0.53	-0.00002	0	0.53	-0.000667	0.000007	0.53	-0.005851	0.000069	0.53	-0.01539	0.000206	0.53	-0.016576	0.000256	0.53	-0.011873	0.000216	0.53	-0.008144	0.000181	0.53	-0.005749	0.000164	0.53	-0.003932	0.000157	0.53	-0.002316	0.000155
0.54	0	0	0.54	0	0	0.54	0	0	0.54	0	0	0.54	-0.00002	0	0.54	-0.000667	0.000007	0.54	-0.005839	0.000069	0.54	-0.015262	0.000204	0.54	-0.01629	0.000251	0.54	-0.011578	0.000211	0.54	-0.007905	0.000176	0.54	-0.005569	0.000159	0.54	-0.003805	0.000152	0.54	-0.002241	0.00015
0.55	0	0	0.55	0	0	0.55	0	0	0.55	0	0	0.55	-0.00002	0	0.55	-0.000667	0.000007	0.55	-0.005825	0.000069	0.55	-0.015132	0.000202	0.55	-0.016007	0.000247	0.55	-0.011289	0.000206	0.55	-0.007674	0.000171	0.55	-0.005394	0.000154	0.55	-0.003683	0.000148	0.55	-0.002168	0.000145
0.56	0	0	0.56	0	0	0.56	0	0	0.56	0	0	0.56	-0.00002	0	0.56	-0.000666	0.000007	0.56	-0.00581	0.000068	0.56	-0.015	0.0002	0.56	-0.015728	0.000242	0.56	-0.011007	0.000201	0.56	-0.007449	0.000166	0.56	-0.005225	0.00015	0.56	-0.003564	0.000143	0.56	-0.002098	0.00014
0.57	0	0	0.57	0	0	0.57	0	0	0.57	0	0	0.57	-0.00002	0	0.57	-0.000666	0.000007	0.57	-0.005794	0.000068	0.57	-0.014867	0.000199	0.57	-0.015452	0.000238	0.57	-0.010732	0.000195	0.57	-0.00723	0.000161	0.57	-0.005062	0.000145	0.57	-0.00345	0.000138	0.57	-0.00203	0.000135
0.58	0	0	0.58	0	0	0.58	0	0	0.58	0	0	0.58	-0.00002	0	0.58	-0.000666	0.000007	0.58	-0.005777	0.000068	0.58	-0.014733	0.000197	0.58	-0.01518	0.000234	0.58	-0.010464	0.000191	0.58	-0.007018	0.000156	0.58	-0.004903	0.00014	0.58	-0.003339	0.000134	0.58	-0.001964	0.000131
0.59	0	0	0.59	0	0	0.59	0	0	0.59	0	0	0.59	-0.00002	0	0.59	-0.000665	0.000007	0.59	-0.005759	0.000068	0.59	-0.014598	0.000195	0.59	-0.014911	0.00023	0.59	-0.010202	0.000186	0.59	-0.006813	0.000152	0.59	-0.00475	0.000136	0.59	-0.003232	0.000129	0.59	-0.0019	0.000127
0.6	0	0	0.6	0	0	0.6	0	0	0.6	0	0	0.6	-0.00002	0	0.6	-0.000665	0.000007	0.6	-0.00574	0.000068	0.6	-0.014463	0.000193	0.6	-0.014647	0.000226	0.6	-0.009947	0.000181	0.6	-0.006613	0.000147	0.6	-0.004601	0.000132	0.6	-0.003128	0.000125	0.6	-0.001839	0.000123
0.61	0	0	0.61	0	0	0.61	0	0	0.61	0	0	0.61	-0.00002	0	0.61	-0.000664	0.000007	0.61	-0.005721	0.000067	0.61	-0.014328	0.000191	0.61	-0.014386	0.000222	0.61	-0.009697	0.000177	0.61	-0.006419	0.000143	0.61	-0.004457	0.000127	0.61	-0.003027	0.000121	0.61	-0.001779	0.000119
0.62	0	0	0.62	0	0	0.62	0	0	0.62	0	0	0.62	-0.00002	0	0.62	-0.000664	0.000007	0.62	-0.005701	0.000067	0.62	-0.014192	0.00019	0.62	-0.014129	0.000218	0.62	-0.009455	0.000172	0.62	-0.006231	0.000139	0.62	-0.004318	0.000123	0.62	-0.00293	0.000117	0.62	-0.001721	0.000115
0.63	0	0	0.63	0	0	0.63	0	0	0.63	0	0	0.63	-0.00002	0	0.63	-0.000663	0.000007	0.63	-0.005681	0.000067	0.63	-0.014056	0.000188	0.63	-0.013877	0.000214	0.63	-0.009218	0.000168	0.63	-0.006048	0.000135	0.63	-0.004182	0.00012	0.63	-0.002836	0.000114	0.63	-0.001665	0.000111
0.64	0	0	0.64	0	0	0.64	0	0	0.64	0	0	0.64	-0.00002	0	0.64	-0.000662	0.000007	0.64	-0.00566	0.000067	0.64	-0.013921	0.000186	0.64	-0.013628	0.00021	0.64	-0.008987	0.000164	0.64	-0.005871	0.000131	0.64	-0.004052	0.000116	0.64	-0.002745	0.00011	0.64	-0.001611	0.000108
0.65	0	0	0.65	0	0	0.65	0	0	0.65	0	0	0.65	-0.00002	0	0.65	-0.000662	0.000007	0.65	-0.005639	0.000066	0.65	-0.013786	0.000184	0.65	-0.013383	0.000206	0.65	-0.008761	0.00016	0.65	-0.005699	0.000127	0.65	-0.003925	0.000112	0.65	-0.002657	0.000106	0.65	-0.001559	0.000104
0.66	0	0	0.66	0	0	0.66	0	0	0.66	0	0	0.66	-0.00002	0	0.66	-0.000661	0.000007	0.66	-0.005617	0.000066	0.66	-0.013651	0.000182	0.66	-0.013143	0.000203	0.66	-0.008542	0.000156	0.66	-0.005532	0.000123	0.66	-0.003802	0.000109	0.66	-0.002572	0.000103	0.66	-0.001508	0.000101
0.67	0	0	0.67	0	0	0.67	0	0	0.67	0	0	0.67	-0.00002	0	0.67	-0.00066	0.000007	0.67	-0.005595	0.000066	0.67	-0.013517	0.000181	0.67	-0.012907	0.000199	0.67	-0.008328	0.000152	0.67	-0.00537	0.000119	0.67	-0.003683	0.000105	0.67	-0.002489	0.0001	0.67	-0.001459	0.000097
0.68	0	0	0.68	0	0	0.68	0	0	0.68	0	0	0.68	-0.00002	0	0.68	-0.000659	0.000007	0.68	-0.005573	0.000066	0.68	-0.013383	0.000179	0.68	-0.012674	0.000195	0.68	-0.008119	0.000148	0.68	-0.005213	0.000116	0.68	-0.003568	0.000102	0.68	-0.002409	0.000096	0.68	-0.001412	0.000094
0.69	0	0	0.69	0	0	0.69	0	0	0.69	0	0	0.69	-0.00002	0	0.69	-0.000658	0.000007	0.69	-0.00555	0.000065	0.69	-0.01325	0.000177	0.69	-0.012446	0.000192	0.69	-0.007916	0.000144	0.69	-0.005061	0.000113	0.69	-0.003457	0.000099	0.69	-0.002332	0.000093	0.69	-0.001366	0.000091
0.7	0	0	0.7	0	0	0.7	0	0	0.7	0	0	0.7	-0.00002	0	0.7	-0.000657	0.000007	0.7	-0.005527	0.000065	0.7	-0.013118	0.000175	0.7	-0.012222	0.000188	0.7	-0.007718	0.000141	0.7	-0.004913	0.000109	0.7	-0.003349	0.000096	0.7	-0.002257	0.00009	0.7	-0.001322	0.000088
0.71	0	0	0.71	0	0	0.71	0	0	0.71	0	0	0.71	-0.00002	0	0.71	-0.000657	0.000007	0.71	-0.005504	0.000065	0.71	-0.012986	0.000173	0.71	-0.012001	0.000185	0.71	-0.007524	0.000137	0.71	-0.004769	0.000106	0.71	-0.003244	0.000093	0.71	-0.002185	0.000087	0.71	-0.001279	0.000085
0.72	0	0	0.72	0	0	0.72	0	0	0.72	0	0	0.72	-0.00002	0	0.72	-0.000656	0.000007	0.72	-0.005481	0.000065	0.72	-0.012856	0.000172	0.72	-0.011785	0.000182	0.72	-0.007336	0.000134	0.72	-0.00463	0.000103	0.72	-0.003143	0.00009	0.72	-0.002115	0.000085	0.72	-0.001238	0.000083
0.73	0	0	0.73	0	0	0.73	0	0	0.73	0	0	0.73	-0.00002	0	0.73	-0.000655	0.000007	0.73	-0.005458	0.000064	0.73	-0.012726	0.00017	0.73	-0.011572	0.000178	0.73	-0.007153	0.00013	0.73	-0.004495	0.0001	0.73	-0.003045	0.000087	0.73	-0.002047	0.000082	0.73	-0.001197	0.00008
0.74	0	0	0.74	0	0	0.74	0	0	0.74	0	0	0.74	-0.00002	0	0.74	-0.000654	0.000007	0.74	-0.005435	0.000064	0.74	-0.012598	0.000168	0.74	-0.011363	0.000175	0.74	-0.006974	0.000127	0.74	-0.004364	0.000097	0.74	-0.00295	0.000084	0.74	-0.001981	0.000079	0.74	-0.001159	0.000077
0.75	0	0	0.75	0	0	0.75	0	0	0.75	0	0	0.75	-0.00002	0	0.75	-0.000653	0.000007	0.75	-0.005411	0.000064	0.75	-0.01247	0.000167	0.75	-0.011158	0.000172	0.75	-0.0068	0.000124	0.75	-0.004236	0.000094	0.75	-0.002858	0.000082	0.75	-0.001918	0.000077	0.75	-0.001121	0.000075
0.76	0	0	0.76	0	0	0.76	0	0	0.76	0	0	0.76	-0.00002	0	0.76	-0.000652	0.000007	0.76	-0.005388	0.000063	0.76	-0.012343	0.000165	0.76	-0.010957	0.000169	0.76	-0.00663	0.000121	0.76	-0.004113	0.000091	0.76	-0.002769	0.000079	0.76	-0.001856	0.000074	0.76	-0.001085	0.000072
0.77	0	0	0.77	0	0	0.77	0	0	0.77	0	0	0.77	-0.00002	0	0.77	-0.000651	0.000007	0.77	-0.005364	0.000063	0.77	-0.012218	0.000163	0.77	-0.010759	0.000166	0.77	-0.006465	0.000118	0.77	-0.003993	0.000089	0.77	-0.002683	0.000077	0.77	-0.001797	0.000072	0.77	-0.00105	0.00007
0.78	0	0	0.78	0	0	0.78	0	0	0.78	0	0	0.78	-0.00002	0	0.78	-0.00065	0.000007	0.78	-0.00534	0.000063	0.78	-0.012094	0.000161	0.78	-0.010565	0.000163	0.78	-0.006303	0.000115	0.78	-0.003877	0.000086	0.78	-0.002599	0.000074	0.78	-0.001739	0.00007	0.78	-0.001016	0.000068
0.79	0	0	0.79	0	0	0.79	0	0	0.79	0	0	0.79	-0.00002	0	0.79	-0.000649	0.000007	0.79	-0.005317	0.000063	0.79	-0.01197	0.00016	0.79	-0.010374	0.00016	0.79	-0.006146	0.000112	0.79	-0.003764	0.000084	0.79	-0.002518	0.000072	0.79	-0.001684	0.000067	0.79	-0.000983	0.000066
0.8	0	0	0.8	0	0	0.8	0	0	0.8	0	0	0.8	-0.00002	0	0.8	-0.000647	0.000007	0.8	-0.005293	0.000062	0.8	-0.011848	0.000158	0.8	-0.010187	0.000157	0.8	-0.005993	0.000109	0.8	-0.003654	0.000081	0.8	-0.00244	0.00007	0.8	-0.00163	0.000065	0.8	-0.000951	0.000063
0.81	0	0	0.81	0	0	0.81	0	0	0.81	0	0	0.81	-0.00002	0	0.81	-0.000646	0.000007	0.81	-0.005269	0.000062	0.81	-0.011727	0.000157	0.81	-0.010004	0.000154	0.81	-0.005844	0.000106	0.81	-0.003548	0.000079	0.81	-0.002364	0.000068	0.81	-0.001578	0.000063	0.81	-0.00092	0.000061
0.82	0	0	0.82	0	0	0.82	0	0	0.82	0	0	0.82	-0.00002	0	0.82	-0.000645	0.000007	0.82	-0.005246	0.000062	0.82	-0.011607	0.000155	0.82	-0.009824	0.000151	0.82	-0.005699	0.000104	0.82	-0.003445	0.000077	0.82	-0.002291	0.000065	0.82	-0.001527	0.000061	0.82	-0.00089	0.000059
0.83	0	0	0.83	0	0	0.83	0	0	0.83	0	0	0.83	-0.00002	0	0.83	-0.000644	0.000007	0.83	-0.005222	0.000061	0.83	-0.011488	0.000153	0.83	-0.009647	0.000149	0.83	-0.005557	0.000101	0.83	-0.003345	0.000074	0.83	-0.002219	0.000063	0.83	-0.001478	0.000059	0.83	-0.000861	0.000057
0.84	0	0	0.84	0	0	0.84	0	0	0.84	0	0	0.84	-0.00002	0	0.84	-0.000643	0.000007	0.84	-0.005199	0.000061	0.84	-0.011371	0.000152	0.84	-0.009473	0.000146	0.84	-0.005419	0.000099	0.84	-0.003248	0.000072	0.84	-0.00215	0.000061	0.84	-0.001431	0.000057	0.84	-0.000834	0.000056
0.85	0	0	0.85	0	0	0.85	0	0	0.85	0	0	0.85	-0.00002	0	0.85	-0.000642	0.000007	0.85	-0.005175	0.000061	0.85	-0.011254	0.00015	0.85	-0.009303	0.000143	0.85	-0.005285	0.000096	0.85	-0.003154	0.00007	0.85	-0.002084	0.00006	0.85	-0.001385	0.000055	0.85	-0.000807	0.000054
0.86	0	0	0.86	0	0	0.86	0	0	0.86	0	0	0.86	-0.00002	0	0.86	-0.000641	0.000007	0.86	-0.005152	0.000061	0.86	-0.011139	0.000149	0.86	-0.009136	0.000141	0.86	-0.005154	0.000094	0.86	-0.003063	0.000068	0.86	-0.002019	0.000058	0.86	-0.001341	0.000054	0.86	-0.00078	0.000052
0.87	0	0	0.87	0	0	0.87	0	0	0.87	0	0	0.87	-0.00002	0	0.87	-0.00064	0.000007	0.87	-0.005128	0.00006	0.87	-0.011025	0.000147	0.87	-0.008972	0.000138	0.87	-0.005026	0.000091	0.87	-0.002974	0.000066	0.87	-0.001956	0.000056	0.87	-0.001298	0.000052	0.87	-0.000755	0.00005
0.88	0	0	0.88	0	0	0.88	0	0	0.88	0	0	0.88	-0.00002	0	0.88	-0.000639	0.000007	0.88	-0.005105	0.00006	0.88	-0.010912	0.000146	0.88	-0.008811	0.000136	0.88	-0.004902	0.000089	0.88	-0.002888	0.000064	0.88	-0.001896	0.000054	0.88	-0.001257	0.00005	0.88	-0.000731	0.000049
0.89	0	0	0.89	0	0	0.89	0	0	0.89	0	0	0.89	-0.00002	0	0.89	-0.000638	0.000007	0.89	-0.005082	0.00006	0.89	-0.0108	0.000144	0.89	-0.008653	0.000133	0.89	-0.004781	0.000087	0.89	-0.002804	0.000062	0.89	-0.001837	0.000053	0.89	-0.001217	0.000049	0.89	-0.000707	0.000047
0.9	0	0	0.9	0	0	0.9	0	0	0.9	0	0	0.9	-0.00002	0	0.9	-0.000637	0.000007	0.9	-0.005058	0.00006	0.9	-0.010689	0.000143	0.9	-0.008498	0.000131	0.9	-0.004663	0.000085	0.9	-0.002723	0.000061	0.9	-0.00178	0.000051	0.9	-0.001178	0.000047	0.9	-0.000684	0.000046
0.91	0	0	0.91	0	0	0.91	0	0	0.91	0	0	0.91	-0.00002	0	0.91	-0.000636	0.000007	0.91	-0.005035	0.000059	0.91	-0.01058	0.000141	0.91	-0.008346	0.000129	0.91	-0.004548	0.000083	0.91	-0.002645	0.000059	0.91	-0.001725	0.000049	0.91	-0.00114	0.000046	0.91	-0.000662	0.000044
0.92	0	0	0.92	0	0	0.92	0	0	0.92	0	0	0.92	-0.00002	0	0.92	-0.000635	0.000007	0.92	-0.005012	0.000059	0.92	-0.010471	0.00014	0.92	-0.008196	0.000126	0.92	-0.004436	0.000081	0.92	-0.002569	0.000057	0.92	-0.001672	0.000048	0.92	-0.001104	0.000044	0.92	-0.000641	0.000043
0.93	0	0	0.93	0	0	0.93	0	0	0.93	0	0	0.93	-0.00002	0	0.93	-0.000633	0.000007	0.93	-0.004989	0.000059	0.93	-0.010364	0.000138	0.93	-0.00805	0.000124	0.93	-0.004326	0.000079	0.93	-0.002495	0.000055	0.93	-0.00162	0.000046	0.93	-0.001069	0.000043	0.93	-0.00062	0.000041
0.94	0	0	0.94	0	0	0.94	0	0	0.94	0	0	0.94	-0.00002	0	0.94	-0.000632	0.000007	0.94	-0.004966	0.000058	0.94	-0.010258	0.000137	0.94	-0.007906	0.000122	0.94	-0.00422	0.000077	0.94	-0.002423	0.000054	0.94	-0.00157	0.000045	0.94	-0.001035	0.000041	0.94	-0.0006	0.00004
0.95	0	0	0.95	0	0	0.95	0	0	0.95	0	0	0.95	-0.00002	0	0.95	-0.000631	0.000007	0.95	-0.004944	0.000058	0.95	-0.010153	0.000136	0.95	-0.007765	0.00012	0.95	-0.004116	0.000075	0.95	-0.002353	0.000052	0.95	-0.001522	0.000043	0.95	-0.001002	0.00004	0.95	-0.000581	0.000039
0.96	0	0	0.96	0	0	0.96	0	0	0.96	0	0	0.96	-0.00002	0	0.96	-0.00063	0.000007	0.96	-0.004921	0.000058	0.96	-0.010049	0.000134	0.96	-0.007627	0.000117	0.96	-0.004015	0.000073	0.96	-0.002286	0.000051	0.96	-0.001475	0.000042	0.96	-0.00097	0.000039	0.96	-0.000562	0.000037
0.97	0	0	0.97	0	0	0.97	0	0	0.97	0	0	0.97	-0.00002	0	0.97	-0.000629	0.000007	0.97	-0.004898	0.000058	0.97	-0.009947	0.000133	0.97	-0.007491	0.000115	0.97	-0.003917	0.000071	0.97	-0.00222	0.000049	0.97	-0.001429	0.000041	0.97	-0.000939	0.000038	0.97	-0.000544	0.000036
0.98	0	0	0.98	0	0	0.98	0	0	0.98	0	0	0.98	-0.00002	0	0.98	-0.000628	0.000007	0.98	-0.004876	0.000057	0.98	-0.009845	0.000131	0.98	-0.007358	0.000113	0.98	-0.003821	0.00007	0.98	-0.002157	0.000048	0.98	-0.001385	0.00004	0.98	-0.000909	0.000036	0.98	-0.000526	0.000035
0.99	0	0	0.99	0	0	0.99	0	0	0.99	0	0	0.99	-0.00002	0	0.99	-0.000627	0.000007	0.99	-0.004853	0.000057	0.99	-0.009744	0.00013	0.99	-0.007227	0.000111	0.99	-0.003728	0.000068	0.99	-0.002095	0.000047	0.99	-0.001343	0.000038	0.99	-0.00088	0.000035	0.99	-0.000509	0.000034
1	0	0	1	0	0	1	0	0	1	0	0	1	-0.00002	0	1	-0.000626	0.000007	1	-0.004831	0.000057	1	-0.009645	0.000129	1	-0.007099	0.000109	1	-0.003637	0.000066	1	-0.002035	0.000045	1	-0.001301	0.000037	1	-0.000852	0.000034	1	-0.000493	0.000033
1.01	0	0	1.01	0	0	1.01	0	0	1.01	0	0	1.01	-0.00002	0	1.01	-0.000625	0.000007	1.01	-0.004809	0.000057	1.01	-0.009547	0.000127	1.01	-0.006973	0.000107	1.01	-0.003548	0.000065	1.01	-0.001977	0.000044	1.01	-0.001262	0.000036	1.01	-0.000825	0.000033	1.01	-0.000477	0.000032
1.02	0	0	1.02	0	0	1.02	0	0	1.02	0	0	1.02	-0.00002	0	1.02	-0.000624	0.000007	1.02	-0.004787	0.000056	1.02	-0.009449	0.000126	1.02	-0.00685	0.000105	1.02	-0.003461	0.000063	1.02	-0.00192	0.000043	1.02	-0.001223	0.000035	1.02	-0.000799	0.000032	1.02	-0.000462	0.000031
1.03	0	0	1.03	0	0	1.03	0	0	1.03	0	0	1.03	-0.00002	0	1.03	-0.000623	0.000007	1.03	-0.004765	0.000056	1.03	-0.009353	0.000125	1.03	-0.006728	0.000104	1.03	-0.003377	0.000061	1.03	-0.001866	0.000041	1.03	-0.001185	0.000034	1.03	-0.000774	0.000031	1.03	-0.000447	0.00003
1.04	0	0	1.04	0	0	1.04	0	0	1.04	0	0	1.04	-0.00002	0	1.04	-0.000622	0.000007	1.04	-0.004743	0.000056	1.04	-0.009258	0.000124	1.04	-0.00661	0.000102	1.04	-0.003295	0.00006	1.04	-0.001813	0.00004	1.04	-0.001149	0.000033	1.04	-0.000749	0.00003	1.04	-0.000432	0.000029
1.05	0	0	1.05	0	0	1.05	0	0	1.05	0	0	1.05	-0.00002	0	1.05	-0.000621	0.000007	1.05	-0.004721	0.000056	1.05	-0.009164	0.000122	1.05	-0.006493	0.0001	1.05	-0.003215	0.000058	1.05	-0.001761	0.000039	1.05	-0.001114	0.000032	1.05	-0.000726	0.000029	1.05	-0.000418	0.000028
1.06	0	0	1.06	0	0	1.06	0	0	1.06	0	0	1.06	-0.00002	0	1.06	-0.000619	0.000007	1.06	-0.0047	0.000055	1.06	-0.009071	0.000121	1.06	-0.006378	0.000098	1.06	-0.003137	0.000057	1.06	-0.001711	0.000038	1.06	-0.00108	0.000031	1.06	-0.000703	0.000028	1.06	-0.000405	0.000027
1.07	0	0	1.07	0	0	1.07	0	0	1.07	0	0	1.07	-0.00002	0	1.07	-0.000618	0.000007	1.07	-0.004678	0.000055	1.07	-0.008979	0.00012	1.07	-0.006266	0.000096	1.07	-0.003061	0.000056	1.07	-0.001663	0.000037	1.07	-0.001047	0.00003	1.07	-0.00068	0.000027	1.07	-0.000392	0.000026
1.08	0	0	1.08	0	0	1.08	0	0	1.08	0	0	1.08	-0.00002	0	1.08	-0.000617	0.000006	1.08	-0.004657	0.000055	1.08	-0.008888	0.000119	1.08	-0.006156	0.000095	1.08	-0.002988	0.000054	1.08	-0.001616	0.000036	1.08	-0.001015	0.000029	1.08	-0.000659	0.000026	1.08	-0.000379	0.000025
1.09	0	0	1.09	0	0	1.09	0	0	1.09	0	0	1.09	-0.00002	0	1.09	-0.000616	0.000006	1.09	-0.004635	0.000055	1.09	-0.008797	0.000117	1.09	-0.006048	0.000093	1.09	-0.002916	0.000053	1.09	-0.00157	0.000035	1.09	-0.000984	0.000028	1.09	-0.000638	0.000026	1.09	-0.000367	0.000024
1.1	0	0	1.1	0	0	1.1	0	0	1.1	0	0	1.1	-0.00002	0	1.1	-0.000615	0.000006	1.1	-0.004614	0.000054	1.1	-0.008708	0.000116	1.1	-0.005942	0.000091	1.1	-0.002845	0.000052	1.1	-0.001526	0.000034	1.1	-0.000954	0.000027	1.1	-0.000618	0.000025	1.1	-0.000355	0.000024
1.11	0	0	1.11	0	0	1.11	0	0	1.11	0	0	1.11	-0.00002	0	1.11	-0.000614	0.000006	1.11	-0.004593	0.000054	1.11	-0.00862	0.000115	1.11	-0.005838	0.00009	1.11	-0.002777	0.000051	1.11	-0.001483	0.000033	1.11	-0.000925	0.000026	1.11	-0.000598	0.000024	1.11	-0.000344	0.000023
1.12	0	0	1.12	0	0	1.12	0	0	1.12	0	0	1.12	-0.00002	0	1.12	-0.000613	0.000006	1.12	-0.004572	0.000054	1.12	-0.008533	0.000114	1.12	-0.005736	0.000088	1.12	-0.00271	0.000049	1.12	-0.001441	0.000032	1.12	-0.000897	0.000026	1.12	-0.00058	0.000023	1.12	-0.000333	0.000022
1.13	0	0	1.13	0	0	1.13	0	0	1.13	0	0	1.13	-0.00002	0	1.13	-0.000612	0.000006	1.13	-0.004551	0.000054	1.13	-0.008447	0.000113	1.13	-0.005635	0.000087	1.13	-0.002645	0.000048	1.13	-0.001401	0.000031	1.13	-0.00087	0.000025	1.13	-0.000561	0.000022	1.13	-0.000322	0.000021
1.14	0	0	1.14	0	0	1.14	0	0	1.14	0	0	1.14	-0.00002	0	1.14	-0.000611	0.000006	1.14	-0.00453	0.000053	1.14	-0.008362	0.000112	1.14	-0.005537	0.000085	1.14	-0.002582	0.000047	1.14	-0.001361	0.00003	1.14	-0.000843	0.000024	1.14	-0.000544	0.000022	1.14	-0.000312	0.000021
1.15	0	0	1.15	0	0	1.15	0	0	1.15	0	0	1.15	-0.00002	0	1.15	-0.00061	0.000006	1.15	-0.004509	0.000053	1.15	-0.008277	0.00011	1.15	-0.005441	0.000084	1.15	-0.00252	0.000046	1.15	-0.001323	0.000029	1.15	-0.000818	0.000023	1.15	-0.000527	0.000021	1.15	-0.000302	0.00002
1.16	0	0	1.16	0	0	1.16	0	0	1.16	0	0	1.16	-0.00002	0	1.16	-0.000609	0.000006	1.16	-0.004489	0.000053	1.16	-0.008194	0.000109	1.16	-0.005346	0.000082	1.16	-0.00246	0.000045	1.16	-0.001286	0.000029	1.16	-0.000793	0.000023	1.16	-0.00051	0.00002	1.16	-0.000292	0.000019
1.17	0	0	1.17	0	0	1.17	0	0	1.17	0	0	1.17	-0.00002	0	1.17	-0.000608	0.000006	1.17	-0.004468	0.000053	1.17	-0.008112	0.000108	1.17	-0.005253	0.000081	1.17	-0.002402	0.000044	1.17	-0.00125	0.000028	1.17	-0.000769	0.000022	1.17	-0.000494	0.00002	1.17	-0.000283	0.000019
1.18	0	0	1.18	0	0	1.18	0	0	1.18	0	0	1.18	-0.00002	0	1.18	-0.000607	0.000006	1.18	-0.004448	0.000052	1.18	-0.00803	0.000107	1.18	-0.005162	0.000079	1.18	-0.002345	0.000043	1.18	-0.001216	0.000027	1.18	-0.000746	0.000021	1.18	-0.000479	0.000019	1.18	-0.000274	0.000018
1.19	0	0	1.19	0	0	1.19	0	0	1.19	0	0	1.19	-0.00002	0	1.19	-0.000606	0.000006	1.19	-0.004428	0.000052	1.19	-0.00795	0.000106	1.19	-0.005072	0.000078	1.19	-0.002289	0.000042	1.19	-0.001182	0.000026	1.19	-0.000724	0.000021	1.19	-0.000464	0.000019	1.19	-0.000265	0.000018
1.2	0	0	1.2	0	0	1.2	0	0	1.2	0	0	1.2	-0.00002	0	1.2	-0.000605	0.000006	1.2	-0.004407	0.000052	1.2	-0.00787	0.000105	1.2	-0.004985	0.000077	1.2	-0.002235	0.000041	1.2	-0.001149	0.000026	1.2	-0.000702	0.00002	1.2	-0.000449	0.000018	1.2	-0.000257	0.000017
1.21	0	0	1.21	0	0	1.21	0	0	1.21	0	0	1.21	-0.00002	0	1.21	-0.000604	0.000006	1.21	-0.004387	0.000052	1.21	-0.007791	0.000104	1.21	-0.004899	0.000075	1.21	-0.002182	0.00004	1.21	-0.001117	0.000025	1.21	-0.000681	0.000019	1.21	-0.000435	0.000017	1.21	-0.000249	0.000017
1.22	0	0	1.22	0	0	1.22	0	0	1.22	0	0	1.22	-0.00002	0	1.22	-0.000603	0.000006	1.22	-0.004367	0.000051	1.22	-0.007713	0.000103	1.22	-0.004814	0.000074	1.22	-0.002131	0.000039	1.22	-0.001086	0.000024	1.22	-0.000661	0.000019	1.22	-0.000422	0.000017	1.22	-0.000241	0.000016
1.23	0	0	1.23	0	0	1.23	0	0	1.23	0	0	1.23	-0.00002	0	1.23	-0.000602	0.000006	1.23	-0.004348	0.000051	1.23	-0.007636	0.000102	1.23	-0.004731	0.000073	1.23	-0.002081	0.000038	1.23	-0.001057	0.000023	1.23	-0.000641	0.000018	1.23	-0.000408	0.000016	1.23	-0.000233	0.000016
1.24	0	0	1.24	0	0	1.24	0	0	1.24	0	0	1.24	-0.00002	0	1.24	-0.000601	0.000006	1.24	-0.004328	0.000051	1.24	-0.00756	0.000101	1.24	-0.00465	0.000072	1.24	-0.002032	0.000037	1.24	-0.001027	0.000023	1.24	-0.000622	0.000018	1.24	-0.000396	0.000016	1.24	-0.000226	0.000015
1.25	0	0	1.25	0	0	1.25	0	0	1.25	0	0	1.25	-0.00002	0	1.25	-0.0006	0.000006	1.25	-0.004308	0.000051	1.25	-0.007484	0.0001	1.25	-0.00457	0.00007	1.25	-0.001985	0.000036	1.25	-0.000999	0.000022	1.25	-0.000603	0.000017	1.25	-0.000383	0.000015	1.25	-0.000218	0.000015
1.26	0	0	1.26	0	0	1.26	0	0	1.26	0	0	1.26	-0.00002	0	1.26	-0.000599	0.000006	1.26	-0.004289	0.00005	1.26	-0.00741	0.000099	1.26	-0.004492	0.000069	1.26	-0.001938	0.000035	1.26	-0.000972	0.000022	1.26	-0.000585	0.000017	1.26	-0.000372	0.000015	1.26	-0.000211	0.000014
1.27	0	0	1.27	0	0	1.27	0	0	1.27	0	0	1.27	-0.00002	0	1.27	-0.000597	0.000006	1.27	-0.004269	0.00005	1.27	-0.007336	0.000098	1.27	-0.004415	0.000068	1.27	-0.001893	0.000034	1.27	-0.000945	0.000021	1.27	-0.000568	0.000016	1.27	-0.00036	0.000014	1.27	-0.000205	0.000014
1.28	0	0	1.28	0	0	1.28	0	0	1.28	0	0	1.28	-0.00002	0	1.28	-0.000596	0.000006	1.28	-0.00425	0.00005	1.28	-0.007263	0.000097	1.28	-0.00434	0.000067	1.28	-0.001849	0.000034	1.28	-0.00092	0.00002	1.28	-0.000551	0.000016	1.28	-0.000349	0.000014	1.28	-0.000198	0.000013
1.29	0	0	1.29	0	0	1.29	0	0	1.29	0	0	1.29	-0.00002	0	1.29	-0.000595	0.000006	1.29	-0.004231	0.00005	1.29	-0.007191	0.000096	1.29	-0.004266	0.000066	1.29	-0.001806	0.000033	1.29	-0.000895	0.00002	1.29	-0.000535	0.000015	1.29	-0.000338	0.000014	1.29	-0.000192	0.000013
1.3	0	0	1.3	0	0	1.3	0	0	1.3	0	0	1.3	-0.00002	0	1.3	-0.000594	0.000006	1.3	-0.004212	0.00005	1.3	-0.007119	0.000095	1.3	-0.004193	0.000065	1.3	-0.001765	0.000032	1.3	-0.000871	0.000019	1.3	-0.000519	0.000015	1.3	-0.000328	0.000013	1.3	-0.000186	0.000012
1.31	0	0	1.31	0	0	1.31	0	0	1.31	0	0	1.31	-0.00002	0	1.31	-0.000593	0.000006	1.31	-0.004193	0.000049	1.31	-0.007049	0.000094	1.31	-0.004122	0.000063	1.31	-0.001724	0.000031	1.31	-0.000847	0.000019	1.31	-0.000504	0.000014	1.31	-0.000318	0.000013	1.31	-0.00018	0.000012
1.32	0	0	1.32	0	0	1.32	0	0	1.32	0	0	1.32	-0.00002	0	1.32	-0.000592	0.000006	1.32	-0.004174	0.000049	1.32	-0.006979	0.000093	1.32	-0.004052	0.000062	1.32	-0.001684	0.000031	1.32	-0.000824	0.000018	1.32	-0.000489	0.000014	1.32	-0.000308	0.000012	1.32	-0.000174	0.000012
1.33	0	0	1.33	0	0	1.33	0	0	1.33	0	0	1.33	-0.00002	0	1.33	-0.000591	0.000006	1.33	-0.004155	0.000049	1.33	-0.00691	0.000092	1.33	-0.003983	0.000061	1.33	-0.001646	0.00003	1.33	-0.000802	0.000018	1.33	-0.000475	0.000014	1.33	-0.000298	0.000012	1.33	-0.000169	0.000011
1.34	0	0	1.34	0	0	1.34	0	0	1.34	0	0	1.34	-0.000019	0	1.34	-0.00059	0.000006	1.34	-0.004136	0.000049	1.34	-0.006842	0.000091	1.34	-0.003916	0.00006	1.34	-0.001608	0.000029	1.34	-0.000781	0.000017	1.34	-0.000461	0.000013	1.34	-0.000289	0.000012	1.34	-0.000163	0.000011
1.35	0	0	1.35	0	0	1.35	0	0	1.35	0	0	1.35	-0.000019	0	1.35	-0.000589	0.000006	1.35	-0.004118	0.000048	1.35	-0.006774	0.00009	1.35	-0.00385	0.000059	1.35	-0.001571	0.000029	1.35	-0.00076	0.000017	1.35	-0.000447	0.000013	1.35	-0.00028	0.000011	1.35	-0.000158	0.000011
1.36	0	0	1.36	0	0	1.36	0	0	1.36	0	0	1.36	-0.000019	0	1.36	-0.000588	0.000006	1.36	-0.004099	0.000048	1.36	-0.006708	0.00009	1.36	-0.003785	0.000058	1.36	-0.001536	0.000028	1.36	-0.00074	0.000016	1.36	-0.000434	0.000012	1.36	-0.000272	0.000011	1.36	-0.000153	0.00001
1.37	0	0	1.37	0	0	1.37	0	0	1.37	0	0	1.37	-0.000019	0	1.37	-0.000587	0.000006	1.37	-0.004081	0.000048	1.37	-0.006642	0.000089	1.37	-0.003722	0.000057	1.37	-0.001501	0.000027	1.37	-0.00072	0.000016	1.37	-0.000422	0.000012	1.37	-0.000263	0.000011	1.37	-0.000149	0.00001
1.38	0	0	1.38	0	0	1.38	0	0	1.38	0	0	1.38	-0.000019	0	1.38	-0.000586	0.000006	1.38	-0.004062	0.000048	1.38	-0.006576	0.000088	1.38	-0.003659	0.000056	1.38	-0.001467	0.000027	1.38	-0.000701	0.000016	1.38	-0.00041	0.000012	1.38	-0.000255	0.00001	1.38	-0.000144	0.00001
1.39	0	0	1.39	0	0	1.39	0	0	1.39	0	0	1.39	-0.000019	0	1.39	-0.000585	0.000006	1.39	-0.004044	0.000048	1.39	-0.006512	0.000087	1.39	-0.003598	0.000055	1.39	-0.001434	0.000026	1.39	-0.000682	0.000015	1.39	-0.000398	0.000011	1.39	-0.000248	0.00001	1.39	-0.000139	0.000009
1.4	0	0	1.4	0	0	1.4	0	0	1.4	0	0	1.4	-0.000019	0	1.4	-0.000584	0.000006	1.4	-0.004026	0.000047	1.4	-0.006448	0.000086	1.4	-0.003538	0.000054	1.4	-0.001402	0.000025	1.4	-0.000665	0.000015	1.4	-0.000386	0.000011	1.4	-0.00024	0.00001	1.4	-0.000135	0.000009
1.41	0	0	1.41	0	0	1.41	0	0	1.41	0	0	1.41	-0.000019	0	1.41	-0.000583	0.000006	1.41	-0.004008	0.000047	1.41	-0.006385	0.000085	1.41	-0.003479	0.000054	1.41	-0.00137	0.000025	1.41	-0.000647	0.000014	1.41	-0.000375	0.000011	1.41	-0.000233	0.000009	1.41	-0.000131	0.000009
1.42	0	0	1.42	0	0	1.42	0	0	1.42	0	0	1.42	-0.000019	0	1.42	-0.000583	0.000006	1.42	-0.00399	0.000047	1.42	-0.006322	0.000084	1.42	-0.003421	0.000053	1.42	-0.00134	0.000024	1.42	-0.00063	0.000014	1.42	-0.000365	0.00001	1.42	-0.000226	0.000009	1.42	-0.000127	0.000008
1.43	0	0	1.43	0	0	1.43	0	0	1.43	0	0	1.43	-0.000019	0	1.43	-0.000582	0.000006	1.43	-0.003972	0.000047	1.43	-0.006261	0.000084	1.43	-0.003365	0.000052	1.43	-0.00131	0.000024	1.43	-0.000614	0.000014	1.43	-0.000354	0.00001	1.43	-0.000219	0.000009	1.43	-0.000123	0.000008
1.44	0	0	1.44	0	0	1.44	0	0	1.44	0	0	1.44	-0.000019	0	1.44	-0.000581	0.000006	1.44	-0.003954	0.000047	1.44	-0.0062	0.000083	1.44	-0.003309	0.000051	1.44	-0.001281	0.000023	1.44	-0.000598	0.000013	1.44	-0.000344	0.00001	1.44	-0.000212	0.000008	1.44	-0.000119	0.000008
1.45	0	0	1.45	0	0	1.45	0	0	1.45	0	0	1.45	-0.000019	0	1.45	-0.00058	0.000006	1.45	-0.003937	0.000046	1.45	-0.006139	0.000082	1.45	-0.003254	0.00005	1.45	-0.001253	0.000023	1.45	-0.000583	0.000013	1.45	-0.000334	0.00001	1.45	-0.000206	0.000008	1.45	-0.000115	0.000008
1.46	0	0	1.46	0	0	1.46	0	0	1.46	0	0	1.46	-0.000019	0	1.46	-0.000579	0.000006	1.46	-0.003919	0.000046	1.46	-0.00608	0.000081	1.46	-0.003201	0.000049	1.46	-0.001225	0.000022	1.46	-0.000568	0.000013	1.46	-0.000325	0.000009	1.46	-0.0002	0.000008	1.46	-0.000112	0.000007
1.47	0	0	1.47	0	0	1.47	0	0	1.47	0	0	1.47	-0.000019	0	1.47	-0.000578	0.000006	1.47	-0.003902	0.000046	1.47	-0.00602	0.00008	1.47	-0.003148	0.000048	1.47	-0.001198	0.000022	1.47	-0.000553	0.000012	1.47	-0.000316	0.000009	1.47	-0.000194	0.000008	1.47	-0.000108	0.000007
1.48	0	0	1.48	0	0	1.48	0	0	1.48	0	0	1.48	-0.000019	0	1.48	-0.000577	0.000006	1.48	-0.003884	0.000046	1.48	-0.005962	0.00008	1.48	-0.003097	0.000048	1.48	-0.001172	0.000021	1.48	-0.000539	0.000012	1.48	-0.000307	0.000009	1.48	-0.000188	0.000008	1.48	-0.000105	0.000007
1.49	0	0	1.49	0	0	1.49	0	0	1.49	0	0	1.49	-0.000019	0	1.49	-0.000576	0.000006	1.49	-0.003867	0.000046	1.49	-0.005904	0.000079	1.49	-0.003046	0.000047	1.49	-0.001147	0.000021	1.49	-0.000526	0.000012	1.49	-0.000298	0.000009	1.49	-0.000183	0.000007	1.49	-0.000102	0.000007
1.5	0	0	1.5	0	0	1.5	0	0	1.5	0	0	1.5	-0.000019	0	1.5	-0.000575	0.000006	1.5	-0.00385	0.000045	1.5	-0.005847	0.000078	1.5	-0.002996	0.000046	1.5	-0.001122	0.00002	1.5	-0.000512	0.000011	1.5	-0.00029	0.000008	1.5	-0.000177	0.000007	1.5	-0.000098	0.000007
1.51	0	0	1.51	0	0	1.51	0	0	1.51	0	0	1.51	-0.000019	0	1.51	-0.000574	0.000006	1.51	-0.003833	0.000045	1.51	-0.005791	0.000077	1.51	-0.002948	0.000045	1.51	-0.001098	0.00002	1.51	-0.000499	0.000011	1.51	-0.000282	0.000008	1.51	-0.000172	0.000007	1.51	-0.000095	0.000006
1.52	0	0	1.52	0	0	1.52	0	0	1.52	0	0	1.52	-0.000019	0	1.52	-0.000573	0.000006	1.52	-0.003816	0.000045	1.52	-0.005735	0.000077	1.52	-0.0029	0.000045	1.52	-0.001074	0.00002	1.52	-0.000487	0.000011	1.52	-0.000274	0.000008	1.52	-0.000167	0.000007	1.52	-0.000092	0.000006
1.53	0	0	1.53	0	0	1.53	0	0	1.53	0	0	1.53	-0.000019	0	1.53	-0.000572	0.000006	1.53	-0.003799	0.000045	1.53	-0.00568	0.000076	1.53	-0.002853	0.000044	1.53	-0.001051	0.000019	1.53	-0.000475	0.000011	1.53	-0.000267	0.000008	1.53	-0.000162	0.000006	1.53	-0.00009	0.000006
1.54	0	0	1.54	0	0	1.54	0	0	1.54	0	0	1.54	-0.000019	0	1.54	-0.000571	0.000006	1.54	-0.003782	0.000045	1.54	-0.005625	0.000075	1.54	-0.002807	0.000043	1.54	-0.001029	0.000019	1.54	-0.000463	0.00001	1.54	-0.00026	0.000007	1.54	-0.000157	0.000006	1.54	-0.000087	0.000006
1.55	0	0	1.55	0	0	1.55	0	0	1.55	0	0	1.55	-0.000019	0	1.55	-0.00057	0.000006	1.55	-0.003766	0.000044	1.55	-0.005571	0.000074	1.55	-0.002761	0.000043	1.55	-0.001007	0.000018	1.55	-0.000452	0.00001	1.55	-0.000252	0.000007	1.55	-0.000153	0.000006	1.55	-0.000084	0.000006
1.56	0	0	1.56	0	0	1.56	0	0	1.56	0	0	1.56	-0.000019	0	1.56	-0.000569	0.000006	1.56	-0.003749	0.000044	1.56	-0.005517	0.000074	1.56	-0.002717	0.000042	1.56	-0.000986	0.000018	1.56	-0.000441	0.00001	1.56	-0.000246	0.000007	1.56	-0.000148	0.000006	1.56	-0.000082	0.000005
1.57	0	0	1.57	0	0	1.57	0	0	1.57	0	0	1.57	-0.000019	0	1.57	-0.000568	0.000006	1.57	-0.003732	0.000044	1.57	-0.005465	0.000073	1.57	-0.002674	0.000041	1.57	-0.000965	0.000018	1.57	-0.00043	0.00001	1.57	-0.000239	0.000007	1.57	-0.000144	0.000006	1.57	-0.000079	0.000005
1.58	0	0	1.58	0	0	1.58	0	0	1.58	0	0	1.58	-0.000019	0	1.58	-0.000567	0.000006	1.58	-0.003716	0.000044	1.58	-0.005412	0.000072	1.58	-0.002631	0.00004	1.58	-0.000945	0.000017	1.58	-0.00042	0.000009	1.58	-0.000233	0.000007	1.58	-0.00014	0.000006	1.58	-0.000077	0.000005
1.59	0	0	1.59	0	0	1.59	0	0	1.59	0	0	1.59	-0.000019	0	1.59	-0.000566	0.000006	1.59	-0.0037	0.000044	1.59	-0.005361	0.000072	1.59	-0.002589	0.00004	1.59	-0.000925	0.000017	1.59	-0.000409	0.000009	1.59	-0.000226	0.000006	1.59	-0.000136	0.000005	1.59	-0.000074	0.000005
1.6	0	0	1.6	0	0	1.6	0	0	1.6	0	0	1.6	-0.000019	0	1.6	-0.000565	0.000006	1.6	-0.003683	0.000043	1.6	-0.005309	0.000071	1.6	-0.002548	0.000039	1.6	-0.000906	0.000016	1.6	-0.0004	0.000009	1.6	-0.00022	0.000006	1.6	-0.000132	0.000005	1.6	-0.000072	0.000005
1.61	0	0	1.61	0	0	1.61	0	0	1.61	0	0	1.61	-0.000019	0	1.61	-0.000564	0.000006	1.61	-0.003667	0.000043	1.61	-0.005259	0.00007	1.61	-0.002508	0.000039	1.61	-0.000888	0.000016	1.61	-0.00039	0.000009	1.61	-0.000215	0.000006	1.61	-0.000128	0.000005	1.61	-0.00007	0.000005
1.62	0	0	1.62	0	0	1.62	0	0	1.62	0	0	1.62	-0.000019	0	1.62	-0.000563	0.000006	1.62	-0.003651	0.000043	1.62	-0.005209	0.000069	1.62	-0.002468	0.000038	1.62	-0.000869	0.000016	1.62	-0.000381	0.000008	1.62	-0.000209	0.000006	1.62	-0.000124	0.000005	1.62	-0.000068	0.000005
1.63	0	0	1.63	0	0	1.63	0	0	1.63	0	0	1.63	-0.000019	0	1.63	-0.000563	0.000006	1.63	-0.003635	0.000043	1.63	-0.005159	0.000069	1.63	-0.002429	0.000037	1.63	-0.000852	0.000015	1.63	-0.000372	0.000008	1.63	-0.000203	0.000006	1.63	-0.000121	0.000005	1.63	-0.000066	0.000004
1.64	0	0	1.64	0	0	1.64	0	0	1.64	0	0	1.64	-0.000019	0	1.64	-0.000562	0.000006	1.64	-0.003619	0.000043	1.64	-0.00511	0.000068	1.64	-0.002391	0.000037	1.64	-0.000834	0.000015	1.64	-0.000363	0.000008	1.64	-0.000198	0.000006	1.64	-0.000117	0.000005	1.64	-0.000064	0.000004
1.65	0	0	1.65	0	0	1.65	0	0	1.65	0	0	1.65	-0.000019	0	1.65	-0.000561	0.000006	1.65	-0.003603	0.000042	1.65	-0.005062	0.000068	1.65	-0.002354	0.000036	1.65	-0.000818	0.000015	1.65	-0.000355	0.000008	1.65	-0.000193	0.000006	1.65	-0.000114	0.000005	1.65	-0.000062	0.000004
1.66	0	0	1.66	0	0	1.66	0	0	1.66	0	0	1.66	-0.000019	0	1.66	-0.00056	0.000006	1.66	-0.003588	0.000042	1.66	-0.005014	0.000067	1.66	-0.002317	0.000036	1.66	-0.000801	0.000015	1.66	-0.000347	0.000008	1.66	-0.000188	0.000005	1.66	-0.000111	0.000004	1.66	-0.00006	0.000004
1.67	0	0	1.67	0	0	1.67	0	0	1.67	0	0	1.67	-0.000019	0	1.67	-0.000559	0.000006	1.67	-0.003572	0.000042	1.67	-0.004967	0.000066	1.67	-0.002281	0.000035	1.67	-0.000785	0.000014	1.67	-0.000339	0.000008	1.67	-0.000183	0.000005	1.67	-0.000108	0.000004	1.67	-0.000058	0.000004
1.68	0	0	1.68	0	0	1.68	0	0	1.68	0	0	1.68	-0.000019	0	1.68	-0.000558	0.000006	1.68	-0.003556	0.000042	1.68	-0.00492	0.000066	1.68	-0.002246	0.000035	1.68	-0.00077	0.000014	1.68	-0.000331	0.000007	1.68	-0.000179	0.000005	1.68	-0.000105	0.000004	1.68	-0.000057	0.000004
1.69	0	0	1.69	0	0	1.69	0	0	1.69	0	0	1.69	-0.000019	0	1.69	-0.000557	0.000006	1.69	-0.003541	0.000042	1.69	-0.004874	0.000065	1.69	-0.002211	0.000034	1.69	-0.000755	0.000014	1.69	-0.000324	0.000007	1.69	-0.000174	0.000005	1.69	-0.000102	0.000004	1.69	-0.000055	0.000004
1.7	0	0	1.7	0	0	1.7	0	0	1.7	0	0	1.7	-0.000019	0	1.7	-0.000556	0.000006	1.7	-0.003526	0.000041	1.7	-0.004828	0.000064	1.7	-0.002177	0.000034	1.7	-0.00074	0.000013	1.7	-0.000316	0.000007	1.7	-0.00017	0.000005	1.7	-0.000099	0.000004	1.7	-0.000053	0.000004
1.71	0	0	1.71	0	0	1.71	0	0	1.71	0	0	1.71	-0.000019	0	1.71	-0.000555	0.000006	1.71	-0.00351	0.000041	1.71	-0.004783	0.000064	1.71	-0.002143	0.000033	1.71	-0.000725	0.000013	1.71	-0.000309	0.000007	1.71	-0.000165	0.000005	1.71	-0.000096	0.000004	1.71	-0.000052	0.000003
1.72	0	0	1.72	0	0	1.72	0	0	1.72	0	0	1.72	-0.000019	0	1.72	-0.000554	0.000006	1.72	-0.003495	0.000041	1.72	-0.004738	0.000063	1.72	-0.002111	0.000032	1.72	-0.000711	0.000013	1.72	-0.000302	0.000007	1.72	-0.000161	0.000005	1.72	-0.000094	0.000004	1.72	-0.00005	0.000003
1.73	0	0	1.73	0	0	1.73	0	0	1.73	0	0	1.73	-0.000019	0	1.73	-0.000553	0.000006	1.73	-0.00348	0.000041	1.73	-0.004694	0.000063	1.73	-0.002079	0.000032	1.73	-0.000698	0.000013	1.73	-0.000296	0.000007	1.73	-0.000157	0.000004	1.73	-0.000091	0.000004	1.73	-0.000049	0.000003
1.74	0	0	1.74	0	0	1.74	0	0	1.74	0	0	1.74	-0.000019	0	1.74	-0.000552	0.000006	1.74	-0.003465	0.000041	1.74	-0.00465	0.000062	1.74	-0.002047	0.000032	1.74	-0.000684	0.000012	1.74	-0.000289	0.000006	1.74	-0.000154	0.000004	1.74	-0.000089	0.000004	1.74	-0.000047	0.000003
1.75	0	0	1.75	0	0	1.75	0	0	1.75	0	0	1.75	-0.000019	0	1.75	-0.000552	0.000006	1.75	-0.00345	0.000041	1.75	-0.004607	0.000061	1.75	-0.002016	0.000031	1.75	-0.000671	0.000012	1.75	-0.000283	0.000006	1.75	-0.00015	0.000004	1.75	-0.000086	0.000003	1.75	-0.000046	0.000003
1.76	0	0	1.76	0	0	1.76	0	0	1.76	0	0	1.76	-0.000019	0	1.76	-0.000551	0.000006	1.76	-0.003435	0.00004	1.76	-0.004564	0.000061	1.76	-0.001986	0.000031	1.76	-0.000659	0.000012	1.76	-0.000277	0.000006	1.76	-0.000146	0.000004	1.76	-0.000084	0.000003	1.76	-0.000045	0.000003
1.77	0	0	1.77	0	0	1.77	0	0	1.77	0	0	1.77	-0.000019	0	1.77	-0.00055	0.000006	1.77	-0.00342	0.00004	1.77	-0.004522	0.00006	1.77	-0.001956	0.00003	1.77	-0.000647	0.000012	1.77	-0.000271	0.000006	1.77	-0.000143	0.000004	1.77	-0.000082	0.000003	1.77	-0.000043	0.000003
1.78	0	0	1.78	0	0	1.78	0	0	1.78	0	0	1.78	-0.000019	0	1.78	-0.000549	0.000006	1.78	-0.003405	0.00004	1.78	-0.00448	0.00006	1.78	-0.001927	0.00003	1.78	-0.000635	0.000012	1.78	-0.000266	0.000006	1.78	-0.000139	0.000004	1.78	-0.00008	0.000003	1.78	-0.000042	0.000003
1.79	0	0	1.79	0	0	1.79	0	0	1.79	0	0	1.79	-0.000019	0	1.79	-0.000548	0.000006	1.79	-0.003391	0.00004	1.79	-0.004438	0.000059	1.79	-0.001898	0.000029	1.79	-0.000623	0.000011	1.79	-0.00026	0.000006	1.79	-0.000136	0.000004	1.79	-0.000078	0.000003	1.79	-0.000041	0.000003
1.8	0	0	1.8	0	0	1.8	0	0	1.8	0	0	1.8	-0.000019	0	1.8	-0.000547	0.000006	1.8	-0.003376	0.00004	1.8	-0.004397	0.000059	1.8	-0.00187	0.000029	1.8	-0.000611	0.000011	1.8	-0.000255	0.000006	1.8	-0.000133	0.000004	1.8	-0.000076	0.000003	1.8	-0.00004	0.000003
1.81	0	0	1.81	0	0	1.81	0	0	1.81	0	0	1.81	-0.000019	0	1.81	-0.000546	0.000006	1.81	-0.003361	0.00004	1.81	-0.004357	0.000058	1.81	-0.001842	0.000028	1.81	-0.0006	0.000011	1.81	-0.00025	0.000006	1.81	-0.00013	0.000004	1.81	-0.000074	0.000003	1.81	-0.000039	0.000003
1.82	0	0	1.82	0	0	1.82	0	0	1.82	0	0	1.82	-0.000019	0	1.82	-0.000545	0.000006	1.82	-0.003347	0.000039	1.82	-0.004317	0.000058	1.82	-0.001815	0.000028	1.82	-0.00059	0.000011	1.82	-0.000244	0.000005	1.82	-0.000127	0.000004	1.82	-0.000072	0.000003	1.82	-0.000038	0.000003
1.83	0	0	1.83	0	0	1.83	0	0	1.83	0	0	1.83	-0.000019	0	1.83	-0.000544	0.000006	1.83	-0.003333	0.000039	1.83	-0.004277	0.000057	1.83	-0.001788	0.000028	1.83	-0.000579	0.000011	1.83	-0.00024	0.000005	1.83	-0.000124	0.000004	1.83	-0.00007	0.000003	1.83	-0.000037	0.000002
1.84	0	0	1.84	0	0	1.84	0	0	1.84	0	0	1.84	-0.000019	0	1.84	-0.000544	0.000006	1.84	-0.003318	0.000039	1.84	-0.004238	0.000057	1.84	-0.001762	0.000027	1.84	-0.000569	0.00001	1.84	-0.000235	0.000005	1.84	-0.000121	0.000003	1.84	-0.000068	0.000003	1.84	-0.000036	0.000002
1.85	0	0	1.85	0	0	1.85	0	0	1.85	0	0	1.85	-0.000019	0	1.85	-0.000543	0.000006	1.85	-0.003304	0.000039	1.85	-0.004199	0.000056	1.85	-0.001737	0.000027	1.85	-0.000559	0.00001	1.85	-0.00023	0.000005	1.85	-0.000118	0.000003	1.85	-0.000066	0.000003	1.85	-0.000035	0.000002
1.86	0	0	1.86	0	0	1.86	0	0	1.86	0	0	1.86	-0.000019	0	1.86	-0.000542	0.000006	1.86	-0.00329	0.000039	1.86	-0.004161	0.000056	1.86	-0.001712	0.000026	1.86	-0.000549	0.00001	1.86	-0.000226	0.000005	1.86	-0.000116	0.000003	1.86	-0.000065	0.000003	1.86	-0.000034	0.000002
1.87	0	0	1.87	0	0	1.87	0	0	1.87	0	0	1.87	-0.000019	0	1.87	-0.000541	0.000006	1.87	-0.003276	0.000039	1.87	-0.004123	0.000055	1.87	-0.001687	0.000026	1.87	-0.00054	0.00001	1.87	-0.000221	0.000005	1.87	-0.000113	0.000003	1.87	-0.000063	0.000003	1.87	-0.000033	0.000002
1.88	0	0	1.88	0	0	1.88	0	0	1.88	0	0	1.88	-0.000019	0	1.88	-0.00054	0.000006	1.88	-0.003262	0.000038	1.88	-0.004085	0.000054	1.88	-0.001663	0.000026	1.88	-0.00053	0.00001	1.88	-0.000217	0.000005	1.88	-0.000111	0.000003	1.88	-0.000062	0.000002	1.88	-0.000032	0.000002
1.89	0	0	1.89	0	0	1.89	0	0	1.89	0	0	1.89	-0.000019	0	1.89	-0.000539	0.000006	1.89	-0.003248	0.000038	1.89	-0.004048	0.000054	1.89	-0.001639	0.000025	1.89	-0.000521	0.000009	1.89	-0.000213	0.000005	1.89	-0.000109	0.000003	1.89	-0.00006	0.000002	1.89	-0.000031	0.000002
1.9	0	0	1.9	0	0	1.9	0	0	1.9	0	0	1.9	-0.000019	0	1.9	-0.000538	0.000006	1.9	-0.003234	0.000038	1.9	-0.004011	0.000054	1.9	-0.001616	0.000025	1.9	-0.000512	0.000009	1.9	-0.000209	0.000005	1.9	-0.000106	0.000003	1.9	-0.000059	0.000002	1.9	-0.00003	0.000002
1.91	0	0	1.91	0	0	1.91	0	0	1.91	0	0	1.91	-0.000019	0	1.91	-0.000538	0.000006	1.91	-0.003221	0.000038	1.91	-0.003975	0.000053	1.91	-0.001593	0.000025	1.91	-0.000504	0.000009	1.91	-0.000205	0.000005	1.91	-0.000104	0.000003	1.91	-0.000057	0.000002	1.91	-0.000029	0.000002
1.92	0	0	1.92	0	0	1.92	0	0	1.92	0	0	1.92	-0.000019	0	1.92	-0.000537	0.000006	1.92	-0.003207	0.000038	1.92	-0.003939	0.000053	1.92	-0.00157	0.000024	1.92	-0.000496	0.000009	1.92	-0.000202	0.000004	1.92	-0.000102	0.000003	1.92	-0.000056	0.000002	1.92	-0.000029	0.000002
1.93	0	0	1.93	0	0	1.93	0	0	1.93	0	0	1.93	-0.000019	0	1.93	-0.000536	0.000006	1.93	-0.003193	0.000038	1.93	-0.003904	0.000052	1.93	-0.001548	0.000024	1.93	-0.000487	0.000009	1.93	-0.000198	0.000004	1.93	-0.0001	0.000003	1.93	-0.000055	0.000002	1.93	-0.000028	0.000002
1.94	0	0	1.94	0	0	1.94	0	0	1.94	0	0	1.94	-0.000019	0	1.94	-0.000535	0.000006	1.94	-0.00318	0.000037	1.94	-0.003869	0.000052	1.94	-0.001527	0.000023	1.94	-0.00048	0.000009	1.94	-0.000194	0.000004	1.94	-0.000098	0.000003	1.94	-0.000053	0.000002	1.94	-0.000027	0.000002
1.95	0	0	1.95	0	0	1.95	0	0	1.95	0	0	1.95	-0.000019	0	1.95	-0.000534	0.000006	1.95	-0.003166	0.000037	1.95	-0.003834	0.000051	1.95	-0.001505	0.000023	1.95	-0.000472	0.000009	1.95	-0.000191	0.000004	1.95	-0.000096	0.000003	1.95	-0.000052	0.000002	1.95	-0.000026	0.000002
1.96	0	0	1.96	0	0	1.96	0	0	1.96	0	0	1.96	-0.000019	0	1.96	-0.000533	0.000006	1.96	-0.003153	0.000037	1.96	-0.0038	0.000051	1.96	-0.001485	0.000023	1.96	-0.000464	0.000008	1.96	-0.000188	0.000004	1.96	-0.000094	0.000003	1.96	-0.000051	0.000002	1.96	-0.000026	0.000002
1.97	0	0	1.97	0	0	1.97	0	0	1.97	0	0	1.97	-0.000019	0	1.97	-0.000532	0.000006	1.97	-0.00314	0.000037	1.97	-0.003766	0.00005	1.97	-0.001464	0.000023	1.97	-0.000457	0.000008	1.97	-0.000185	0.000004	1.97	-0.000092	0.000003	1.97	-0.00005	0.000002	1.97	-0.000025	0.000002
1.98	0	0	1.98	0	0	1.98	0	0	1.98	0	0	1.98	-0.000019	0	1.98	-0.000532	0.000006	1.98	-0.003126	0.000037	1.98	-0.003732	0.00005	1.98	-0.001444	0.000022	1.98	-0.00045	0.000008	1.98	-0.000181	0.000004	1.98	-0.00009	0.000003	1.98	-0.000049	0.000002	1.98	-0.000024	0.000002
1.99	0	0	1.99	0	0	1.99	0	0	1.99	0	0	1.99	-0.000019	0	1.99	-0.000531	0.000006	1.99	-0.003113	0.000037	1.99	-0.003699	0.000049	1.99	-0.001424	0.000022	1.99	-0.000443	0.000008	1.99	-0.000178	0.000004	1.99	-0.000089	0.000003	1.99	-0.000048	0.000002	1.99	-0.000024	0.000002
2	0	0	2	0	0	2	0	0	2	0	0	2	-0.000019	0	2	-0.00053	0.000006	2	-0.0031	0.000036	2	-0.003666	0.000049	2	-0.001405	0.000022	2	-0.000436	0.000008	2	-0.000175	0.000004	2	-0.000087	0.000002	2	-0.000046	0.000002	2	-0.000023	0.000002
2.01	0	0	2.01	0	0	2.01	0	0	2.01	0	0	2.01	-0.000019	0	2.01	-0.000529	0.000006	2.01	-0.003087	0.000036	2.01	-0.003633	0.000048	2.01	-0.001386	0.000021	2.01	-0.00043	0.000008	2.01	-0.000173	0.000004	2.01	-0.000085	0.000002	2.01	-0.000045	0.000002	2.01	-0.000023	0.000002
2.02	0	0	2.02	0	0	2.02	0	0	2.02	0	0	2.02	-0.000019	0	2.02	-0.000528	0.000006	2.02	-0.003074	0.000036	2.02	-0.003601	0.000048	2.02	-0.001368	0.000021	2.02	-0.000423	0.000008	2.02	-0.00017	0.000004	2.02	-0.000084	0.000002	2.02	-0.000044	0.000002	2.02	-0.000022	0.000001
2.03	0	0	2.03	0	0	2.03	0	0	2.03	0	0	2.03	-0.000019	0	2.03	-0.000527	0.000006	2.03	-0.003061	0.000036	2.03	-0.003569	0.000048	2.03	-0.001349	0.000021	2.03	-0.000417	0.000008	2.03	-0.000167	0.000004	2.03	-0.000082	0.000002	2.03	-0.000044	0.000002	2.03	-0.000022	0.000001
2.04	0	0	2.04	0	0	2.04	0	0	2.04	0	0	2.04	-0.000019	0	2.04	-0.000527	0.000006	2.04	-0.003048	0.000036	2.04	-0.003538	0.000047	2.04	-0.001332	0.00002	2.04	-0.000411	0.000007	2.04	-0.000165	0.000004	2.04	-0.000081	0.000002	2.04	-0.000043	0.000002	2.04	-0.000021	0.000001
2.05	0	0	2.05	0	0	2.05	0	0	2.05	0	0	2.05	-0.000019	0	2.05	-0.000526	0.000006	2.05	-0.003036	0.000036	2.05	-0.003507	0.000047	2.05	-0.001314	0.00002	2.05	-0.000405	0.000007	2.05	-0.000162	0.000004	2.05	-0.000079	0.000002	2.05	-0.000042	0.000002	2.05	-0.00002	0.000001
2.06	0	0	2.06	0	0	2.06	0	0	2.06	0	0	2.06	-0.000019	0	2.06	-0.000525	0.000006	2.06	-0.003023	0.000036	2.06	-0.003476	0.000046	2.06	-0.001297	0.00002	2.06	-0.000399	0.000007	2.06	-0.00016	0.000004	2.06	-0.000078	0.000002	2.06	-0.000041	0.000002	2.06	-0.00002	0.000001
2.07	0	0	2.07	0	0	2.07	0	0	2.07	0	0	2.07	-0.000019	0	2.07	-0.000524	0.000006	2.07	-0.00301	0.000035	2.07	-0.003446	0.000046	2.07	-0.00128	0.00002	2.07	-0.000393	0.000007	2.07	-0.000157	0.000003	2.07	-0.000077	0.000002	2.07	-0.00004	0.000002	2.07	-0.00002	0.000001
2.08	0	0	2.08	0	0	2.08	0	0	2.08	0	0	2.08	-0.000019	0	2.08	-0.000523	0.000006	2.08	-0.002998	0.000035	2.08	-0.003416	0.000046	2.08	-0.001263	0.000019	2.08	-0.000388	0.000007	2.08	-0.000155	0.000003	2.08	-0.000075	0.000002	2.08	-0.000039	0.000002	2.08	-0.000019	0.000001
2.09	0	0	2.09	0	0	2.09	0	0	2.09	0	0	2.09	-0.000019	0	2.09	-0.000522	0.000005	2.09	-0.002985	0.000035	2.09	-0.003386	0.000045	2.09	-0.001247	0.000019	2.09	-0.000383	0.000007	2.09	-0.000153	0.000003	2.09	-0.000074	0.000002	2.09	-0.000038	0.000002	2.09	-0.000019	0.000001
2.1	0	0	2.1	0	0	2.1	0	0	2.1	0	0	2.1	-0.000019	0	2.1	-0.000522	0.000005	2.1	-0.002973	0.000035	2.1	-0.003356	0.000045	2.1	-0.001231	0.000019	2.1	-0.000377	0.000007	2.1	-0.000151	0.000003	2.1	-0.000073	0.000002	2.1	-0.000038	0.000002	2.1	-0.000018	0.000001
2.11	0	0	2.11	0	0	2.11	0	0	2.11	0	0	2.11	-0.000019	0	2.11	-0.000521	0.000005	2.11	-0.00296	0.000035	2.11	-0.003327	0.000044	2.11	-0.001215	0.000019	2.11	-0.000372	0.000007	2.11	-0.000148	0.000003	2.11	-0.000072	0.000002	2.11	-0.000037	0.000001	2.11	-0.000018	0.000001
2.12	0	0	2.12	0	0	2.12	0	0	2.12	0	0	2.12	-0.000019	0	2.12	-0.00052	0.000005	2.12	-0.002948	0.000035	2.12	-0.003299	0.000044	2.12	-0.0012	0.000018	2.12	-0.000367	0.000007	2.12	-0.000146	0.000003	2.12	-0.000071	0.000002	2.12	-0.000036	0.000001	2.12	-0.000017	0.000001
2.13	0	0	2.13	0	0	2.13	0	0	2.13	0	0	2.13	-0.000019	0	2.13	-0.000519	0.000005	2.13	-0.002936	0.000035	2.13	-0.00327	0.000044	2.13	-0.001185	0.000018	2.13	-0.000362	0.000007	2.13	-0.000144	0.000003	2.13	-0.000069	0.000002	2.13	-0.000036	0.000001	2.13	-0.000017	0.000001
2.14	0	0	2.14	0	0	2.14	0	0	2.14	0	0	2.14	-0.000019	0	2.14	-0.000518	0.000005	2.14	-0.002924	0.000034	2.14	-0.003242	0.000043	2.14	-0.00117	0.000018	2.14	-0.000358	0.000007	2.14	-0.000143	0.000003	2.14	-0.000068	0.000002	2.14	-0.000035	0.000001	2.14	-0.000017	0.000001
2.15	0	0	2.15	0	0	2.15	0	0	2.15	0	0	2.15	-0.000019	0	2.15	-0.000518	0.000005	2.15	-0.002912	0.000034	2.15	-0.003214	0.000043	2.15	-0.001155	0.000018	2.15	-0.000353	0.000006	2.15	-0.000141	0.000003	2.15	-0.000067	0.000002	2.15	-0.000034	0.000001	2.15	-0.000016	0.000001
2.16	0	0	2.16	0	0	2.16	0	0	2.16	0	0	2.16	-0.000019	0	2.16	-0.000517	0.000005	2.16	-0.0029	0.000034	2.16	-0.003187	0.000043	2.16	-0.001141	0.000018	2.16	-0.000349	0.000006	2.16	-0.000139	0.000003	2.16	-0.000066	0.000002	2.16	-0.000034	0.000001	2.16	-0.000016	0.000001
2.17	0	0	2.17	0	0	2.17	0	0	2.17	0	0	2.17	-0.000019	0	2.17	-0.000516	0.000005	2.17	-0.002888	0.000034	2.17	-0.003159	0.000042	2.17	-0.001127	0.000017	2.17	-0.000344	0.000006	2.17	-0.000137	0.000003	2.17	-0.000065	0.000002	2.17	-0.000033	0.000001	2.17	-0.000016	0.000001
2.18	0	0	2.18	0	0	2.18	0	0	2.18	0	0	2.18	-0.000019	0	2.18	-0.000515	0.000005	2.18	-0.002876	0.000034	2.18	-0.003132	0.000042	2.18	-0.001113	0.000017	2.18	-0.00034	0.000006	2.18	-0.000135	0.000003	2.18	-0.000064	0.000002	2.18	-0.000032	0.000001	2.18	-0.000015	0.000001
2.19	0	0	2.19	0	0	2.19	0	0	2.19	0	0	2.19	-0.000019	0	2.19	-0.000514	0.000005	2.19	-0.002864	0.000034	2.19	-0.003106	0.000041	2.19	-0.0011	0.000017	2.19	-0.000336	0.000006	2.19	-0.000134	0.000003	2.19	-0.000064	0.000002	2.19	-0.000032	0.000001	2.19	-0.000015	0.000001
2.2	0	0	2.2	0	0	2.2	0	0	2.2	0	0	2.2	-0.000019	0	2.2	-0.000514	0.000005	2.2	-0.002852	0.000034	2.2	-0.003079	0.000041	2.2	-0.001087	0.000017	2.2	-0.000332	0.000006	2.2	-0.000132	0.000003	2.2	-0.000063	0.000002	2.2	-0.000031	0.000001	2.2	-0.000015	0.000001
2.21	0	0	2.21	0	0	2.21	0	0	2.21	0	0	2.21	-0.000019	0	2.21	-0.000513	0.000005	2.21	-0.002841	0.000033	2.21	-0.003053	0.000041	2.21	-0.001074	0.000017	2.21	-0.000328	0.000006	2.21	-0.000131	0.000003	2.21	-0.000062	0.000002	2.21	-0.000031	0.000001	2.21	-0.000014	0.000001
2.22	0	0	2.22	0	0	2.22	0	0	2.22	0	0	2.22	-0.000019	0	2.22	-0.000512	0.000005	2.22	-0.002829	0.000033	2.22	-0.003028	0.00004	2.22	-0.001061	0.000016	2.22	-0.000324	0.000006	2.22	-0.000129	0.000003	2.22	-0.000061	0.000002	2.22	-0.00003	0.000001	2.22	-0.000014	0.000001
2.23	0	0	2.23	0	0	2.23	0	0	2.23	0	0	2.23	-0.000019	0	2.23	-0.000511	0.000005	2.23	-0.002817	0.000033	2.23	-0.003002	0.00004	2.23	-0.001049	0.000016	2.23	-0.00032	0.000006	2.23	-0.000128	0.000003	2.23	-0.00006	0.000002	2.23	-0.00003	0.000001	2.23	-0.000014	0.000001
2.24	0	0	2.24	0	0	2.24	0	0	2.24	0	0	2.24	-0.000019	0	2.24	-0.00051	0.000005	2.24	-0.002806	0.000033	2.24	-0.002977	0.00004	2.24	-0.001036	0.000016	2.24	-0.000317	0.000006	2.24	-0.000126	0.000003	2.24	-0.000059	0.000002	2.24	-0.000029	0.000001	2.24	-0.000013	0.000001
2.25	0	0	2.25	0	0	2.25	0	0	2.25	0	0	2.25	-0.000019	0	2.25	-0.00051	0.000005	2.25	-0.002794	0.000033	2.25	-0.002952	0.000039	2.25	-0.001024	0.000016	2.25	-0.000313	0.000006	2.25	-0.000125	0.000003	2.25	-0.000059	0.000002	2.25	-0.000029	0.000001	2.25	-0.000013	0.000001
2.26	0	0	2.26	0	0	2.26	0	0	2.26	0	0	2.26	-0.000019	0	2.26	-0.000509	0.000005	2.26	-0.002783	0.000033	2.26	-0.002927	0.000039	2.26	-0.001012	0.000016	2.26	-0.00031	0.000006	2.26	-0.000124	0.000003	2.26	-0.000058	0.000002	2.26	-0.000028	0.000001	2.26	-0.000013	0.000001
2.27	0	0	2.27	0	0	2.27	0	0	2.27	0	0	2.27	-0.000019	0	2.27	-0.000508	0.000005	2.27	-0.002772	0.000033	2.27	-0.002903	0.000039	2.27	-0.001001	0.000015	2.27	-0.000306	0.000006	2.27	-0.000122	0.000003	2.27	-0.000057	0.000002	2.27	-0.000028	0.000001	2.27	-0.000013	0.000001
2.28	0	0	2.28	0	0	2.28	0	0	2.28	0	0	2.28	-0.000019	0	2.28	-0.000507	0.000005	2.28	-0.00276	0.000032	2.28	-0.002879	0.000038	2.28	-0.00099	0.000015	2.28	-0.000303	0.000006	2.28	-0.000121	0.000003	2.28	-0.000057	0.000002	2.28	-0.000028	0.000001	2.28	-0.000012	0.000001
2.29	0	0	2.29	0	0	2.29	0	0	2.29	0	0	2.29	-0.000019	0	2.29	-0.000506	0.000005	2.29	-0.002749	0.000032	2.29	-0.002855	0.000038	2.29	-0.000978	0.000015	2.29	-0.0003	0.000005	2.29	-0.00012	0.000003	2.29	-0.000056	0.000002	2.29	-0.000027	0.000001	2.29	-0.000012	0.000001
2.3	0	0	2.3	0	0	2.3	0	0	2.3	0	0	2.3	-0.000019	0	2.3	-0.000506	0.000005	2.3	-0.002738	0.000032	2.3	-0.002831	0.000038	2.3	-0.000967	0.000015	2.3	-0.000297	0.000005	2.3	-0.000119	0.000003	2.3	-0.000055	0.000002	2.3	-0.000027	0.000001	2.3	-0.000012	0.000001
2.31	0	0	2.31	0	0	2.31	0	0	2.31	0	0	2.31	-0.000019	0	2.31	-0.000505	0.000005	2.31	-0.002727	0.000032	2.31	-0.002808	0.000037	2.31	-0.000957	0.000015	2.31	-0.000294	0.000005	2.31	-0.000117	0.000003	2.31	-0.000055	0.000002	2.31	-0.000026	0.000001	2.31	-0.000012	0.000001
2.32	0	0	2.32	0	0	2.32	0	0	2.32	0	0	2.32	-0.000019	0	2.32	-0.000504	0.000005	2.32	-0.002716	0.000032	2.32	-0.002785	0.000037	2.32	-0.000946	0.000015	2.32	-0.000291	0.000005	2.32	-0.000116	0.000003	2.32	-0.000054	0.000002	2.32	-0.000026	0.000001	2.32	-0.000012	0.000001
2.33	0	0	2.33	0	0	2.33	0	0	2.33	0	0	2.33	-0.000019	0	2.33	-0.000503	0.000005	2.33	-0.002705	0.000032	2.33	-0.002762	0.000037	2.33	-0.000936	0.000014	2.33	-0.000288	0.000005	2.33	-0.000115	0.000003	2.33	-0.000053	0.000002	2.33	-0.000026	0.000001	2.33	-0.000011	0.000001
2.34	0	0	2.34	0	0	2.34	0	0	2.34	0	0	2.34	-0.000019	0	2.34	-0.000503	0.000005	2.34	-0.002694	0.000032	2.34	-0.002739	0.000037	2.34	-0.000926	0.000014	2.34	-0.000285	0.000005	2.34	-0.000114	0.000003	2.34	-0.000053	0.000002	2.34	-0.000025	0.000001	2.34	-0.000011	0.000001
2.35	0	0	2.35	0	0	2.35	0	0	2.35	0	0	2.35	-0.000019	0	2.35	-0.000502	0.000005	2.35	-0.002683	0.000032	2.35	-0.002717	0.000036	2.35	-0.000916	0.000014	2.35	-0.000282	0.000005	2.35	-0.000113	0.000003	2.35	-0.000052	0.000001	2.35	-0.000025	0.000001	2.35	-0.000011	0.000001
2.36	0	0	2.36	0	0	2.36	0	0	2.36	0	0	2.36	-0.000019	0	2.36	-0.000501	0.000005	2.36	-0.002673	0.000031	2.36	-0.002695	0.000036	2.36	-0.000906	0.000014	2.36	-0.00028	0.000005	2.36	-0.000112	0.000002	2.36	-0.000052	0.000001	2.36	-0.000025	0.000001	2.36	-0.000011	0.000001
2.37	0	0	2.37	0	0	2.37	0	0	2.37	0	0	2.37	-0.000019	0	2.37	-0.0005	0.000005	2.37	-0.002662	0.000031	2.37	-0.002673	0.000036	2.37	-0.000896	0.000014	2.37	-0.000277	0.000005	2.37	-0.000111	0.000002	2.37	-0.000051	0.000001	2.37	-0.000024	0.000001	2.37	-0.000011	0.000001
2.38	0	0	2.38	0	0	2.38	0	0	2.38	0	0	2.38	-0.000019	0	2.38	-0.0005	0.000005	2.38	-0.002651	0.000031	2.38	-0.002651	0.000035	2.38	-0.000887	0.000014	2.38	-0.000275	0.000005	2.38	-0.00011	0.000002	2.38	-0.000051	0.000001	2.38	-0.000024	0.000001	2.38	-0.00001	0.000001
2.39	0	0	2.39	0	0	2.39	0	0	2.39	0	0	2.39	-0.000019	0	2.39	-0.000499	0.000005	2.39	-0.00264	0.000031	2.39	-0.00263	0.000035	2.39	-0.000878	0.000014	2.39	-0.000272	0.000005	2.39	-0.000109	0.000002	2.39	-0.00005	0.000001	2.39	-0.000024	0.000001	2.39	-0.00001	0.000001
2.4	0	0	2.4	0	0	2.4	0	0	2.4	0	0	2.4	-0.000019	0	2.4	-0.000498	0.000005	2.4	-0.00263	0.000031	2.4	-0.002609	0.000035	2.4	-0.000869	0.000013	2.4	-0.00027	0.000005	2.4	-0.000108	0.000002	2.4	-0.00005	0.000001	2.4	-0.000024	0.000001	2.4	-0.00001	0.000001
2.41	0	0	2.41	0	0	2.41	0	0	2.41	0	0	2.41	-0.000019	0	2.41	-0.000497	0.000005	2.41	-0.002619	0.000031	2.41	-0.002588	0.000035	2.41	-0.00086	0.000013	2.41	-0.000268	0.000005	2.41	-0.000108	0.000002	2.41	-0.000049	0.000001	2.41	-0.000023	0.000001	2.41	-0.00001	0.000001
2.42	0	0	2.42	0	0	2.42	0	0	2.42	0	0	2.42	-0.000019	0	2.42	-0.000497	0.000005	2.42	-0.002609	0.000031	2.42	-0.002567	0.000034	2.42	-0.000851	0.000013	2.42	-0.000265	0.000005	2.42	-0.000107	0.000002	2.42	-0.000049	0.000001	2.42	-0.000023	0.000001	2.42	-0.00001	0.000001
2.43	0	0	2.43	0	0	2.43	0	0	2.43	0	0	2.43	-0.000019	0	2.43	-0.000496	0.000005	2.43	-0.002599	0.000031	2.43	-0.002547	0.000034	2.43	-0.000842	0.000013	2.43	-0.000263	0.000005	2.43	-0.000106	0.000002	2.43	-0.000049	0.000001	2.43	-0.000023	0.000001	2.43	-0.00001	0.000001
2.44	0	0	2.44	0	0	2.44	0	0	2.44	0	0	2.44	-0.000019	0	2.44	-0.000495	0.000005	2.44	-0.002588	0.00003	2.44	-0.002526	0.000034	2.44	-0.000834	0.000013	2.44	-0.000261	0.000005	2.44	-0.000105	0.000002	2.44	-0.000048	0.000001	2.44	-0.000023	0.000001	2.44	-0.00001	0.000001
2.45	0	0	2.45	0	0	2.45	0	0	2.45	0	0	2.45	-0.000019	0	2.45	-0.000494	0.000005	2.45	-0.002578	0.00003	2.45	-0.002506	0.000033	2.45	-0.000826	0.000013	2.45	-0.000259	0.000005	2.45	-0.000104	0.000002	2.45	-0.000048	0.000001	2.45	-0.000022	0.000001	2.45	-0.000009	0.000001
2.46	0	0	2.46	0	0	2.46	0	0	2.46	0	0	2.46	-0.000019	0	2.46	-0.000494	0.000005	2.46	-0.002568	0.00003	2.46	-0.002487	0.000033	2.46	-0.000818	0.000013	2.46	-0.000257	0.000005	2.46	-0.000104	0.000002	2.46	-0.000047	0.000001	2.46	-0.000022	0.000001	2.46	-0.000009	0.000001
2.47	0	0	2.47	0	0	2.47	0	0	2.47	0	0	2.47	-0.000019	0	2.47	-0.000493	0.000005	2.47	-0.002558	0.00003	2.47	-0.002467	0.000033	2.47	-0.00081	0.000012	2.47	-0.000255	0.000005	2.47	-0.000103	0.000002	2.47	-0.000047	0.000001	2.47	-0.000022	0.000001	2.47	-0.000009	0.000001
2.48	0	0	2.48	0	0	2.48	0	0	2.48	0	0	2.48	-0.000018	0	2.48	-0.000492	0.000005	2.48	-0.002547	0.00003	2.48	-0.002448	0.000033	2.48	-0.000802	0.000012	2.48	-0.000253	0.000005	2.48	-0.000102	0.000002	2.48	-0.000047	0.000001	2.48	-0.000022	0.000001	2.48	-0.000009	0.000001
2.49	0	0	2.49	0	0	2.49	0	0	2.49	0	0	2.49	-0.000018	0	2.49	-0.000491	0.000005	2.49	-0.002537	0.00003	2.49	-0.002429	0.000032	2.49	-0.000794	0.000012	2.49	-0.000251	0.000005	2.49	-0.000102	0.000002	2.49	-0.000046	0.000001	2.49	-0.000021	0.000001	2.49	-0.000009	0.000001
2.5	0	0	2.5	0	0	2.5	0	0	2.5	0	0	2.5	-0.000018	0	2.5	-0.000491	0.000005	2.5	-0.002527	0.00003	2.5	-0.00241	0.000032	2.5	-0.000787	0.000012	2.5	-0.000249	0.000005	2.5	-0.000101	0.000002	2.5	-0.000046	0.000001	2.5	-0.000021	0.000001	2.5	-0.000009	0.000001
2.51	0	0	2.51	0	0	2.51	0	0	2.51	0	0	2.51	-0.000018	0	2.51	-0.00049	0.000005	2.51	-0.002517	0.00003	2.51	-0.002391	0.000032	2.51	-0.000779	0.000012	2.51	-0.000247	0.000004	2.51	-0.0001	0.000002	2.51	-0.000046	0.000001	2.51	-0.000021	0.000001	2.51	-0.000009	0.000001
2.52	0	0	2.52	0	0	2.52	0	0	2.52	0	0	2.52	-0.000018	0	2.52	-0.000489	0.000005	2.52	-0.002508	0.00003	2.52	-0.002372	0.000032	2.52	-0.000772	0.000012	2.52	-0.000245	0.000004	2.52	-0.0001	0.000002	2.52	-0.000045	0.000001	2.52	-0.000021	0.000001	2.52	-0.000009	0.000001
2.53	0	0	2.53	0	0	2.53	0	0	2.53	0	0	2.53	-0.000018	0	2.53	-0.000488	0.000005	2.53	-0.002498	0.000029	2.53	-0.002354	0.000031	2.53	-0.000765	0.000012	2.53	-0.000244	0.000004	2.53	-0.000099	0.000002	2.53	-0.000045	0.000001	2.53	-0.000021	0.000001	2.53	-0.000009	0.000001
2.54	0	0	2.54	0	0	2.54	0	0	2.54	0	0	2.54	-0.000018	0	2.54	-0.000488	0.000005	2.54	-0.002488	0.000029	2.54	-0.002336	0.000031	2.54	-0.000758	0.000012	2.54	-0.000242	0.000004	2.54	-0.000099	0.000002	2.54	-0.000045	0.000001	2.54	-0.00002	0.000001	2.54	-0.000008	0.000001
2.55	0	0	2.55	0	0	2.55	0	0	2.55	0	0	2.55	-0.000018	0	2.55	-0.000487	0.000005	2.55	-0.002478	0.000029	2.55	-0.002318	0.000031	2.55	-0.000751	0.000012	2.55	-0.00024	0.000004	2.55	-0.000098	0.000002	2.55	-0.000044	0.000001	2.55	-0.00002	0.000001	2.55	-0.000008	0.000001
2.56	0	0	2.56	0	0	2.56	0	0	2.56	0	0	2.56	-0.000018	0	2.56	-0.000486	0.000005	2.56	-0.002468	0.000029	2.56	-0.0023	0.000031	2.56	-0.000745	0.000011	2.56	-0.000239	0.000004	2.56	-0.000098	0.000002	2.56	-0.000044	0.000001	2.56	-0.00002	0.000001	2.56	-0.000008	0.000001
2.57	0	0	2.57	0	0	2.57	0	0	2.57	0	0	2.57	-0.000018	0	2.57	-0.000486	0.000005	2.57	-0.002459	0.000029	2.57	-0.002283	0.00003	2.57	-0.000738	0.000011	2.57	-0.000237	0.000004	2.57	-0.000097	0.000002	2.57	-0.000044	0.000001	2.57	-0.00002	0.000001	2.57	-0.000008	0.000001
2.58	0	0	2.58	0	0	2.58	0	0	2.58	0	0	2.58	-0.000018	0	2.58	-0.000485	0.000005	2.58	-0.002449	0.000029	2.58	-0.002265	0.00003	2.58	-0.000732	0.000011	2.58	-0.000236	0.000004	2.58	-0.000096	0.000002	2.58	-0.000044	0.000001	2.58	-0.00002	0.000001	2.58	-0.000008	0.000001
2.59	0	0	2.59	0	0	2.59	0	0	2.59	0	0	2.59	-0.000018	0	2.59	-0.000484	0.000005	2.59	-0.00244	0.000029	2.59	-0.002248	0.00003	2.59	-0.000725	0.000011	2.59	-0.000234	0.000004	2.59	-0.000096	0.000002	2.59	-0.000043	0.000001	2.59	-0.00002	0.000001	2.59	-0.000008	0.000001
2.6	0	0	2.6	0	0	2.6	0	0	2.6	0	0	2.6	-0.000018	0	2.6	-0.000483	0.000005	2.6	-0.00243	0.000029	2.6	-0.002231	0.00003	2.6	-0.000719	0.000011	2.6	-0.000233	0.000004	2.6	-0.000096	0.000002	2.6	-0.000043	0.000001	2.6	-0.00002	0.000001	2.6	-0.000008	0.000001
2.61	0	0	2.61	0	0	2.61	0	0	2.61	0	0	2.61	-0.000018	0	2.61	-0.000483	0.000005	2.61	-0.002421	0.000028	2.61	-0.002214	0.00003	2.61	-0.000713	0.000011	2.61	-0.000232	0.000004	2.61	-0.000095	0.000002	2.61	-0.000043	0.000001	2.61	-0.000019	0.000001	2.61	-0.000008	0.000001
2.62	0	0	2.62	0	0	2.62	0	0	2.62	0	0	2.62	-0.000018	0	2.62	-0.000482	0.000005	2.62	-0.002411	0.000028	2.62	-0.002198	0.000029	2.62	-0.000707	0.000011	2.62	-0.00023	0.000004	2.62	-0.000095	0.000002	2.62	-0.000043	0.000001	2.62	-0.000019	0.000001	2.62	-0.000008	0.000001
2.63	0	0	2.63	0	0	2.63	0	0	2.63	0	0	2.63	-0.000018	0	2.63	-0.000481	0.000005	2.63	-0.002402	0.000028	2.63	-0.002181	0.000029	2.63	-0.000701	0.000011	2.63	-0.000229	0.000004	2.63	-0.000094	0.000002	2.63	-0.000043	0.000001	2.63	-0.000019	0.000001	2.63	-0.000008	0.000001
2.64	0	0	2.64	0	0	2.64	0	0	2.64	0	0	2.64	-0.000018	0	2.64	-0.000481	0.000005	2.64	-0.002393	0.000028	2.64	-0.002165	0.000029	2.64	-0.000695	0.000011	2.64	-0.000228	0.000004	2.64	-0.000094	0.000002	2.64	-0.000042	0.000001	2.64	-0.000019	0.000001	2.64	-0.000008	0.000001
2.65	0	0	2.65	0	0	2.65	0	0	2.65	0	0	2.65	-0.000018	0	2.65	-0.00048	0.000005	2.65	-0.002384	0.000028	2.65	-0.002149	0.000029	2.65	-0.00069	0.000011	2.65	-0.000226	0.000004	2.65	-0.000093	0.000002	2.65	-0.000042	0.000001	2.65	-0.000019	0.000001	2.65	-0.000008	0.000001
2.66	0	0	2.66	0	0	2.66	0	0	2.66	0	0	2.66	-0.000018	0	2.66	-0.000479	0.000005	2.66	-0.002374	0.000028	2.66	-0.002133	0.000028	2.66	-0.000684	0.000011	2.66	-0.000225	0.000004	2.66	-0.000093	0.000002	2.66	-0.000042	0.000001	2.66	-0.000019	0.000001	2.66	-0.000007	0
2.67	0	0	2.67	0	0	2.67	0	0	2.67	0	0	2.67	-0.000018	0	2.67	-0.000478	0.000005	2.67	-0.002365	0.000028	2.67	-0.002117	0.000028	2.67	-0.000679	0.00001	2.67	-0.000224	0.000004	2.67	-0.000093	0.000002	2.67	-0.000042	0.000001	2.67	-0.000019	0.000001	2.67	-0.000007	0
2.68	0	0	2.68	0	0	2.68	0	0	2.68	0	0	2.68	-0.000018	0	2.68	-0.000478	0.000005	2.68	-0.002356	0.000028	2.68	-0.002102	0.000028	2.68	-0.000673	0.00001	2.68	-0.000223	0.000004	2.68	-0.000092	0.000002	2.68	-0.000041	0.000001	2.68	-0.000018	0.000001	2.68	-0.000007	0
2.69	0	0	2.69	0	0	2.69	0	0	2.69	0	0	2.69	-0.000018	0	2.69	-0.000477	0.000005	2.69	-0.002347	0.000028	2.69	-0.002086	0.000028	2.69	-0.000668	0.00001	2.69	-0.000222	0.000004	2.69	-0.000092	0.000002	2.69	-0.000041	0.000001	2.69	-0.000018	0.000001	2.69	-0.000007	0
2.7	0	0	2.7	0	0	2.7	0	0	2.7	0	0	2.7	-0.000018	0	2.7	-0.000476	0.000005	2.7	-0.002338	0.000028	2.7	-0.002071	0.000028	2.7	-0.000663	0.00001	2.7	-0.000221	0.000004	2.7	-0.000091	0.000002	2.7	-0.000041	0.000001	2.7	-0.000018	0.000001	2.7	-0.000007	0
2.71	0	0	2.71	0	0	2.71	0	0	2.71	0	0	2.71	-0.000018	0	2.71	-0.000476	0.000005	2.71	-0.002329	0.000027	2.71	-0.002056	0.000027	2.71	-0.000658	0.00001	2.71	-0.00022	0.000004	2.71	-0.000091	0.000002	2.71	-0.000041	0.000001	2.71	-0.000018	0.000001	2.71	-0.000007	0
2.72	0	0	2.72	0	0	2.72	0	0	2.72	0	0	2.72	-0.000018	0	2.72	-0.000475	0.000005	2.72	-0.00232	0.000027	2.72	-0.002041	0.000027	2.72	-0.000653	0.00001	2.72	-0.000218	0.000004	2.72	-0.000091	0.000002	2.72	-0.000041	0.000001	2.72	-0.000018	0.000001	2.72	-0.000007	0
2.73	0	0	2.73	0	0	2.73	0	0	2.73	0	0	2.73	-0.000018	0	2.73	-0.000474	0.000005	2.73	-0.002312	0.000027	2.73	-0.002027	0.000027	2.73	-0.000648	0.00001	2.73	-0.000217	0.000004	2.73	-0.00009	0.000002	2.73	-0.000041	0.000001	2.73	-0.000018	0.000001	2.73	-0.000007	0
2.74	0	0	2.74	0	0	2.74	0	0	2.74	0	0	2.74	-0.000018	0	2.74	-0.000474	0.000005	2.74	-0.002303	0.000027	2.74	-0.002012	0.000027	2.74	-0.000643	0.00001	2.74	-0.000216	0.000004	2.74	-0.00009	0.000002	2.74	-0.00004	0.000001	2.74	-0.000018	0.000001	2.74	-0.000007	0
2.75	0	0	2.75	0	0	2.75	0	0	2.75	0	0	2.75	-0.000018	0	2.75	-0.000473	0.000005	2.75	-0.002294	0.000027	2.75	-0.001998	0.000027	2.75	-0.000639	0.00001	2.75	-0.000216	0.000004	2.75	-0.00009	0.000002	2.75	-0.00004	0.000001	2.75	-0.000018	0.000001	2.75	-0.000007	0
2.76	0	0	2.76	0	0	2.76	0	0	2.76	0	0	2.76	-0.000018	0	2.76	-0.000472	0.000005	2.76	-0.002285	0.000027	2.76	-0.001983	0.000026	2.76	-0.000634	0.00001	2.76	-0.000215	0.000004	2.76	-0.00009	0.000002	2.76	-0.00004	0.000001	2.76	-0.000018	0.000001	2.76	-0.000007	0
2.77	0	0	2.77	0	0	2.77	0	0	2.77	0	0	2.77	-0.000018	0	2.77	-0.000471	0.000005	2.77	-0.002277	0.000027	2.77	-0.001969	0.000026	2.77	-0.00063	0.00001	2.77	-0.000214	0.000004	2.77	-0.000089	0.000002	2.77	-0.00004	0.000001	2.77	-0.000018	0.000001	2.77	-0.000007	0
2.78	0	0	2.78	0	0	2.78	0	0	2.78	0	0	2.78	-0.000018	0	2.78	-0.000471	0.000005	2.78	-0.002268	0.000027	2.78	-0.001955	0.000026	2.78	-0.000625	0.00001	2.78	-0.000213	0.000004	2.78	-0.000089	0.000002	2.78	-0.00004	0.000001	2.78	-0.000018	0.000001	2.78	-0.000007	0
2.79	0	0	2.79	0	0	2.79	0	0	2.79	0	0	2.79	-0.000018	0	2.79	-0.00047	0.000005	2.79	-0.002259	0.000027	2.79	-0.001942	0.000026	2.79	-0.000621	0.00001	2.79	-0.000212	0.000004	2.79	-0.000089	0.000002	2.79	-0.00004	0.000001	2.79	-0.000017	0.000001	2.79	-0.000007	0
2.8	0	0	2.8	0	0	2.8	0	0	2.8	0	0	2.8	-0.000018	0	2.8	-0.000469	0.000005	2.8	-0.002251	0.000026	2.8	-0.001928	0.000026	2.8	-0.000617	0.000009	2.8	-0.000211	0.000004	2.8	-0.000088	0.000002	2.8	-0.00004	0.000001	2.8	-0.000017	0.000001	2.8	-0.000007	0
2.81	0	0	2.81	0	0	2.81	0	0	2.81	0	0	2.81	-0.000018	0	2.81	-0.000469	0.000005	2.81	-0.002242	0.000026	2.81	-0.001914	0.000026	2.81	-0.000612	0.000009	2.81	-0.00021	0.000004	2.81	-0.000088	0.000002	2.81	-0.00004	0.000001	2.81	-0.000017	0.000001	2.81	-0.000007	0
2.82	0	0	2.82	0	0	2.82	0	0	2.82	0	0	2.82	-0.000018	0	2.82	-0.000468	0.000005	2.82	-0.002234	0.000026	2.82	-0.001901	0.000025	2.82	-0.000608	0.000009	2.82	-0.000209	0.000004	2.82	-0.000088	0.000002	2.82	-0.000039	0.000001	2.82	-0.000017	0.000001	2.82	-0.000007	0
2.83	0	0	2.83	0	0	2.83	0	0	2.83	0	0	2.83	-0.000018	0	2.83	-0.000467	0.000005	2.83	-0.002226	0.000026	2.83	-0.001888	0.000025	2.83	-0.000604	0.000009	2.83	-0.000209	0.000004	2.83	-0.000088	0.000002	2.83	-0.000039	0.000001	2.83	-0.000017	0.000001	2.83	-0.000007	0
2.84	0	0	2.84	0	0	2.84	0	0	2.84	0	0	2.84	-0.000018	0	2.84	-0.000467	0.000005	2.84	-0.002217	0.000026	2.84	-0.001875	0.000025	2.84	-0.0006	0.000009	2.84	-0.000208	0.000004	2.84	-0.000087	0.000002	2.84	-0.000039	0.000001	2.84	-0.000017	0.000001	2.84	-0.000007	0
2.85	0	0	2.85	0	0	2.85	0	0	2.85	0	0	2.85	-0.000018	0	2.85	-0.000466	0.000005	2.85	-0.002209	0.000026	2.85	-0.001862	0.000025	2.85	-0.000596	0.000009	2.85	-0.000207	0.000004	2.85	-0.000087	0.000002	2.85	-0.000039	0.000001	2.85	-0.000017	0.000001	2.85	-0.000007	0
2.86	0	0	2.86	0	0	2.86	0	0	2.86	0	0	2.86	-0.000018	0	2.86	-0.000465	0.000005	2.86	-0.002201	0.000026	2.86	-0.001849	0.000025	2.86	-0.000593	0.000009	2.86	-0.000206	0.000004	2.86	-0.000087	0.000002	2.86	-0.000039	0.000001	2.86	-0.000017	0.000001	2.86	-0.000006	0
2.87	0	0	2.87	0	0	2.87	0	0	2.87	0	0	2.87	-0.000018	0	2.87	-0.000465	0.000005	2.87	-0.002193	0.000026	2.87	-0.001837	0.000024	2.87	-0.000589	0.000009	2.87	-0.000206	0.000004	2.87	-0.000087	0.000002	2.87	-0.000039	0.000001	2.87	-0.000017	0.000001	2.87	-0.000006	0
2.88	0	0	2.88	0	0	2.88	0	0	2.88	0	0	2.88	-0.000018	0	2.88	-0.000464	0.000005	2.88	-0.002184	0.000026	2.88	-0.001824	0.000024	2.88	-0.000585	0.000009	2.88	-0.000205	0.000004	2.88	-0.000087	0.000002	2.88	-0.000039	0.000001	2.88	-0.000017	0.000001	2.88	-0.000006	0
2.89	0	0	2.89	0	0	2.89	0	0	2.89	0	0	2.89	-0.000018	0	2.89	-0.000463	0.000005	2.89	-0.002176	0.000026	2.89	-0.001812	0.000024	2.89	-0.000582	0.000009	2.89	-0.000204	0.000004	2.89	-0.000086	0.000002	2.89	-0.000039	0.000001	2.89	-0.000017	0.000001	2.89	-0.000006	0
2.9	0	0	2.9	0	0	2.9	0	0	2.9	0	0	2.9	-0.000018	0	2.9	-0.000463	0.000005	2.9	-0.002168	0.000026	2.9	-0.0018	0.000024	2.9	-0.000578	0.000009	2.9	-0.000204	0.000004	2.9	-0.000086	0.000002	2.9	-0.000039	0.000001	2.9	-0.000017	0.000001	2.9	-0.000006	0
2.91	0	0	2.91	0	0	2.91	0	0	2.91	0	0	2.91	-0.000018	0	2.91	-0.000462	0.000005	2.91	-0.00216	0.000025	2.91	-0.001787	0.000024	2.91	-0.000575	0.000009	2.91	-0.000203	0.000004	2.91	-0.000086	0.000002	2.91	-0.000038	0.000001	2.91	-0.000017	0.000001	2.91	-0.000006	0
2.92	0	0	2.92	0	0	2.92	0	0	2.92	0	0	2.92	-0.000018	0	2.92	-0.000461	0.000005	2.92	-0.002152	0.000025	2.92	-0.001776	0.000024	2.92	-0.000571	0.000009	2.92	-0.000202	0.000004	2.92	-0.000086	0.000002	2.92	-0.000038	0.000001	2.92	-0.000017	0.000001	2.92	-0.000006	0
2.93	0	0	2.93	0	0	2.93	0	0	2.93	0	0	2.93	-0.000018	0	2.93	-0.000461	0.000005	2.93	-0.002144	0.000025	2.93	-0.001764	0.000024	2.93	-0.000568	0.000009	2.93	-0.000202	0.000004	2.93	-0.000086	0.000002	2.93	-0.000038	0.000001	2.93	-0.000017	0.000001	2.93	-0.000006	0
2.94	0	0	2.94	0	0	2.94	0	0	2.94	0	0	2.94	-0.000018	0	2.94	-0.00046	0.000005	2.94	-0.002136	0.000025	2.94	-0.001752	0.000023	2.94	-0.000565	0.000009	2.94	-0.000201	0.000004	2.94	-0.000085	0.000002	2.94	-0.000038	0.000001	2.94	-0.000017	0.000001	2.94	-0.000006	0
2.95	0	0	2.95	0	0	2.95	0	0	2.95	0	0	2.95	-0.000018	0	2.95	-0.000459	0.000005	2.95	-0.002129	0.000025	2.95	-0.00174	0.000023	2.95	-0.000561	0.000009	2.95	-0.000201	0.000004	2.95	-0.000085	0.000002	2.95	-0.000038	0.000001	2.95	-0.000017	0.000001	2.95	-0.000006	0
2.96	0	0	2.96	0	0	2.96	0	0	2.96	0	0	2.96	-0.000018	0	2.96	-0.000459	0.000005	2.96	-0.002121	0.000025	2.96	-0.001729	0.000023	2.96	-0.000558	0.000009	2.96	-0.0002	0.000004	2.96	-0.000085	0.000002	2.96	-0.000038	0.000001	2.96	-0.000016	0.000001	2.96	-0.000006	0
2.97	0	0	2.97	0	0	2.97	0	0	2.97	0	0	2.97	-0.000018	0	2.97	-0.000458	0.000005	2.97	-0.002113	0.000025	2.97	-0.001718	0.000023	2.97	-0.000555	0.000009	2.97	-0.0002	0.000004	2.97	-0.000085	0.000002	2.97	-0.000038	0.000001	2.97	-0.000016	0.000001	2.97	-0.000006	0
2.98	0	0	2.98	0	0	2.98	0	0	2.98	0	0	2.98	-0.000018	0	2.98	-0.000458	0.000005	2.98	-0.002105	0.000025	2.98	-0.001707	0.000023	2.98	-0.000552	0.000008	2.98	-0.000199	0.000004	2.98	-0.000085	0.000002	2.98	-0.000038	0.000001	2.98	-0.000016	0.000001	2.98	-0.000006	0
2.99	0	0	2.99	0	0	2.99	0	0	2.99	0	0	2.99	-0.000018	0	2.99	-0.000457	0.000005	2.99	-0.002098	0.000025	2.99	-0.001695	0.000023	2.99	-0.000549	0.000008	2.99	-0.000198	0.000004	2.99	-0.000085	0.000002	2.99	-0.000038	0.000001	2.99	-0.000016	0.000001	2.99	-0.000006	0
3	0	0	3	0	0	3	0	0	3	0	0	3	-0.000018	0	3	-0.000456	0.000005	3	-0.00209	0.000025	3	-0.001685	0.000022	3	-0.000546	0.000008	3	-0.000198	0.000004	3	-0.000085	0.000002	3	-0.000038	0.000001	3	-0.000016	0.000001	3	-0.000006	0
3.01	0	0	3.01	0	0	3.01	0	0	3.01	0	0	3.01	-0.000018	0	3.01	-0.000456	0.000005	3.01	-0.002082	0.000025	3.01	-0.001674	0.000022	3.01	-0.000543	0.000008	3.01	-0.000198	0.000004	3.01	-0.000084	0.000002	3.01	-0.000038	0.000001	3.01	-0.000016	0.000001	3.01	-0.000006	0
3.02	0	0	3.02	0	0	3.02	0	0	3.02	0	0	3.02	-0.000018	0	3.02	-0.000455	0.000005	3.02	-0.002075	0.000024	3.02	-0.001663	0.000022	3.02	-0.000541	0.000008	3.02	-0.000197	0.000004	3.02	-0.000084	0.000002	3.02	-0.000038	0.000001	3.02	-0.000016	0.000001	3.02	-0.000006	0
3.03	0	0	3.03	0	0	3.03	0	0	3.03	0	0	3.03	-0.000018	0	3.03	-0.000454	0.000005	3.03	-0.002067	0.000024	3.03	-0.001652	0.000022	3.03	-0.000538	0.000008	3.03	-0.000197	0.000004	3.03	-0.000084	0.000002	3.03	-0.000038	0.000001	3.03	-0.000016	0.000001	3.03	-0.000006	0
3.04	0	0	3.04	0	0	3.04	0	0	3.04	0	0	3.04	-0.000018	0	3.04	-0.000454	0.000005	3.04	-0.00206	0.000024	3.04	-0.001642	0.000022	3.04	-0.000535	0.000008	3.04	-0.000196	0.000004	3.04	-0.000084	0.000002	3.04	-0.000038	0.000001	3.04	-0.000016	0.000001	3.04	-0.000006	0
3.05	0	0	3.05	0	0	3.05	0	0	3.05	0	0	3.05	-0.000018	0	3.05	-0.000453	0.000005	3.05	-0.002052	0.000024	3.05	-0.001632	0.000022	3.05	-0.000533	0.000008	3.05	-0.000196	0.000004	3.05	-0.000084	0.000002	3.05	-0.000037	0.000001	3.05	-0.000016	0.000001	3.05	-0.000006	0
3.06	0	0	3.06	0	0	3.06	0	0	3.06	0	0	3.06	-0.000018	0	3.06	-0.000452	0.000005	3.06	-0.002045	0.000024	3.06	-0.001621	0.000022	3.06	-0.00053	0.000008	3.06	-0.000195	0.000004	3.06	-0.000084	0.000002	3.06	-0.000037	0.000001	3.06	-0.000016	0.000001	3.06	-0.000006	0
3.07	0	0	3.07	0	0	3.07	0	0	3.07	0	0	3.07	-0.000018	0	3.07	-0.000452	0.000005	3.07	-0.002038	0.000024	3.07	-0.001611	0.000021	3.07	-0.000527	0.000008	3.07	-0.000195	0.000004	3.07	-0.000084	0.000002	3.07	-0.000037	0.000001	3.07	-0.000016	0.000001	3.07	-0.000006	0
3.08	0	0	3.08	0	0	3.08	0	0	3.08	0	0	3.08	-0.000018	0	3.08	-0.000451	0.000005	3.08	-0.00203	0.000024	3.08	-0.001601	0.000021	3.08	-0.000525	0.000008	3.08	-0.000194	0.000004	3.08	-0.000084	0.000002	3.08	-0.000037	0.000001	3.08	-0.000016	0.000001	3.08	-0.000006	0
3.09	0	0	3.09	0	0	3.09	0	0	3.09	0	0	3.09	-0.000018	0	3.09	-0.000451	0.000005	3.09	-0.002023	0.000024	3.09	-0.001591	0.000021	3.09	-0.000522	0.000008	3.09	-0.000194	0.000004	3.09	-0.000083	0.000002	3.09	-0.000037	0.000001	3.09	-0.000016	0.000001	3.09	-0.000006	0
3.1	0	0	3.1	0	0	3.1	0	0	3.1	0	0	3.1	-0.000018	0	3.1	-0.00045	0.000005	3.1	-0.002016	0.000024	3.1	-0.001581	0.000021	3.1	-0.00052	0.000008	3.1	-0.000194	0.000004	3.1	-0.000083	0.000002	3.1	-0.000037	0.000001	3.1	-0.000016	0.000001	3.1	-0.000006	0
3.11	0	0	3.11	0	0	3.11	0	0	3.11	0	0	3.11	-0.000018	0	3.11	-0.000449	0.000005	3.11	-0.002008	0.000024	3.11	-0.001572	0.000021	3.11	-0.000518	0.000008	3.11	-0.000193	0.000004	3.11	-0.000083	0.000002	3.11	-0.000037	0.000001	3.11	-0.000016	0.000001	3.11	-0.000006	0
3.12	0	0	3.12	0	0	3.12	0	0	3.12	0	0	3.12	-0.000018	0	3.12	-0.000449	0.000005	3.12	-0.002001	0.000024	3.12	-0.001562	0.000021	3.12	-0.000515	0.000008	3.12	-0.000193	0.000004	3.12	-0.000083	0.000002	3.12	-0.000037	0.000001	3.12	-0.000016	0.000001	3.12	-0.000006	0
3.13	0	0	3.13	0	0	3.13	0	0	3.13	0	0	3.13	-0.000018	0	3.13	-0.000448	0.000005	3.13	-0.001994	0.000023	3.13	-0.001553	0.000021	3.13	-0.000513	0.000008	3.13	-0.000193	0.000004	3.13	-0.000083	0.000002	3.13	-0.000037	0.000001	3.13	-0.000016	0.000001	3.13	-0.000006	0
3.14	0	0	3.14	0	0	3.14	0	0	3.14	0	0	3.14	-0.000018	0	3.14	-0.000447	0.000005	3.14	-0.001987	0.000023	3.14	-0.001543	0.000021	3.14	-0.000511	0.000008	3.14	-0.000192	0.000003	3.14	-0.000083	0.000002	3.14	-0.000037	0.000001	3.14	-0.000016	0.000001	3.14	-0.000006	0
3.15	0	0	3.15	0	0	3.15	0	0	3.15	0	0	3.15	-0.000018	0	3.15	-0.000447	0.000005	3.15	-0.00198	0.000023	3.15	-0.001534	0.00002	3.15	-0.000509	0.000008	3.15	-0.000192	0.000003	3.15	-0.000083	0.000002	3.15	-0.000037	0.000001	3.15	-0.000016	0.000001	3.15	-0.000006	0
3.16	0	0	3.16	0	0	3.16	0	0	3.16	0	0	3.16	-0.000018	0	3.16	-0.000446	0.000005	3.16	-0.001973	0.000023	3.16	-0.001525	0.00002	3.16	-0.000506	0.000008	3.16	-0.000191	0.000003	3.16	-0.000083	0.000002	3.16	-0.000037	0.000001	3.16	-0.000016	0.000001	3.16	-0.000006	0
3.17	0	0	3.17	0	0	3.17	0	0	3.17	0	0	3.17	-0.000018	0	3.17	-0.000446	0.000005	3.17	-0.001966	0.000023	3.17	-0.001516	0.00002	3.17	-0.000504	0.000008	3.17	-0.000191	0.000003	3.17	-0.000083	0.000002	3.17	-0.000037	0.000001	3.17	-0.000016	0.000001	3.17	-0.000006	0
3.18	0	0	3.18	0	0	3.18	0	0	3.18	0	0	3.18	-0.000018	0	3.18	-0.000445	0.000005	3.18	-0.001959	0.000023	3.18	-0.001507	0.00002	3.18	-0.000502	0.000008	3.18	-0.000191	0.000003	3.18	-0.000083	0.000002	3.18	-0.000037	0.000001	3.18	-0.000016	0.000001	3.18	-0.000006	0
3.19	0	0	3.19	0	0	3.19	0	0	3.19	0	0	3.19	-0.000018	0	3.19	-0.000444	0.000005	3.19	-0.001952	0.000023	3.19	-0.001498	0.00002	3.19	-0.0005	0.000008	3.19	-0.000191	0.000003	3.19	-0.000083	0.000002	3.19	-0.000037	0.000001	3.19	-0.000016	0.000001	3.19	-0.000006	0
3.2	0	0	3.2	0	0	3.2	0	0	3.2	0	0	3.2	-0.000018	0	3.2	-0.000444	0.000005	3.2	-0.001945	0.000023	3.2	-0.001489	0.00002	3.2	-0.000498	0.000008	3.2	-0.00019	0.000003	3.2	-0.000082	0.000002	3.2	-0.000037	0.000001	3.2	-0.000016	0.000001	3.2	-0.000006	0
3.21	0	0	3.21	0	0	3.21	0	0	3.21	0	0	3.21	-0.000018	0	3.21	-0.000443	0.000005	3.21	-0.001938	0.000023	3.21	-0.00148	0.00002	3.21	-0.000496	0.000008	3.21	-0.00019	0.000003	3.21	-0.000082	0.000002	3.21	-0.000037	0.000001	3.21	-0.000016	0.000001	3.21	-0.000006	0
3.22	0	0	3.22	0	0	3.22	0	0	3.22	0	0	3.22	-0.000018	0	3.22	-0.000442	0.000005	3.22	-0.001932	0.000023	3.22	-0.001472	0.00002	3.22	-0.000494	0.000008	3.22	-0.00019	0.000003	3.22	-0.000082	0.000002	3.22	-0.000037	0.000001	3.22	-0.000016	0.000001	3.22	-0.000006	0
3.23	0	0	3.23	0	0	3.23	0	0	3.23	0	0	3.23	-0.000018	0	3.23	-0.000442	0.000005	3.23	-0.001925	0.000023	3.23	-0.001463	0.00002	3.23	-0.000492	0.000008	3.23	-0.000189	0.000003	3.23	-0.000082	0.000002	3.23	-0.000037	0.000001	3.23	-0.000016	0.000001	3.23	-0.000006	0
3.24	0	0	3.24	0	0	3.24	0	0	3.24	0	0	3.24	-0.000018	0	3.24	-0.000441	0.000005	3.24	-0.001918	0.000023	3.24	-0.001455	0.000019	3.24	-0.000491	0.000008	3.24	-0.000189	0.000003	3.24	-0.000082	0.000002	3.24	-0.000037	0.000001	3.24	-0.000016	0.000001	3.24	-0.000006	0
3.25	0	0	3.25	0	0	3.25	0	0	3.25	0	0	3.25	-0.000018	0	3.25	-0.000441	0.000005	3.25	-0.001911	0.000022	3.25	-0.001447	0.000019	3.25	-0.000489	0.000008	3.25	-0.000189	0.000003	3.25	-0.000082	0.000002	3.25	-0.000037	0.000001	3.25	-0.000016	0.000001	3.25	-0.000006	0
3.26	0	0	3.26	0	0	3.26	0	0	3.26	0	0	3.26	-0.000018	0	3.26	-0.00044	0.000005	3.26	-0.001905	0.000022	3.26	-0.001438	0.000019	3.26	-0.000487	0.000007	3.26	-0.000189	0.000003	3.26	-0.000082	0.000002	3.26	-0.000037	0.000001	3.26	-0.000016	0.000001	3.26	-0.000006	0
3.27	0	0	3.27	0	0	3.27	0	0	3.27	0	0	3.27	-0.000018	0	3.27	-0.000439	0.000005	3.27	-0.001898	0.000022	3.27	-0.00143	0.000019	3.27	-0.000485	0.000007	3.27	-0.000188	0.000003	3.27	-0.000082	0.000002	3.27	-0.000037	0.000001	3.27	-0.000016	0.000001	3.27	-0.000006	0
3.28	0	0	3.28	0	0	3.28	0	0	3.28	0	0	3.28	-0.000018	0	3.28	-0.000439	0.000005	3.28	-0.001892	0.000022	3.28	-0.001422	0.000019	3.28	-0.000483	0.000007	3.28	-0.000188	0.000003	3.28	-0.000082	0.000002	3.28	-0.000037	0.000001	3.28	-0.000016	0.000001	3.28	-0.000006	0
3.29	0	0	3.29	0	0	3.29	0	0	3.29	0	0	3.29	-0.000018	0	3.29	-0.000438	0.000005	3.29	-0.001885	0.000022	3.29	-0.001414	0.000019	3.29	-0.000482	0.000007	3.29	-0.000188	0.000003	3.29	-0.000082	0.000002	3.29	-0.000037	0.000001	3.29	-0.000016	0.000001	3.29	-0.000006	0
3.3	0	0	3.3	0	0	3.3	0	0	3.3	0	0	3.3	-0.000018	0	3.3	-0.000438	0.000005	3.3	-0.001879	0.000022	3.3	-0.001406	0.000019	3.3	-0.00048	0.000007	3.3	-0.000188	0.000003	3.3	-0.000082	0.000002	3.3	-0.000037	0.000001	3.3	-0.000016	0.000001	3.3	-0.000006	0
3.31	0	0	3.31	0	0	3.31	0	0	3.31	0	0	3.31	-0.000018	0	3.31	-0.000437	0.000005	3.31	-0.001872	0.000022	3.31	-0.001398	0.000019	3.31	-0.000478	0.000007	3.31	-0.000187	0.000003	3.31	-0.000082	0.000002	3.31	-0.000036	0.000001	3.31	-0.000016	0.000001	3.31	-0.000006	0
3.32	0	0	3.32	0	0	3.32	0	0	3.32	0	0	3.32	-0.000018	0	3.32	-0.000437	0.000005	3.32	-0.001866	0.000022	3.32	-0.001391	0.000019	3.32	-0.000477	0.000007	3.32	-0.000187	0.000003	3.32	-0.000082	0.000002	3.32	-0.000036	0.000001	3.32	-0.000016	0.000001	3.32	-0.000006	0
3.33	0	0	3.33	0	0	3.33	0	0	3.33	0	0	3.33	-0.000018	0	3.33	-0.000436	0.000005	3.33	-0.001859	0.000022	3.33	-0.001383	0.000018	3.33	-0.000475	0.000007	3.33	-0.000187	0.000003	3.33	-0.000082	0.000002	3.33	-0.000036	0.000001	3.33	-0.000016	0.000001	3.33	-0.000006	0
3.34	0	0	3.34	0	0	3.34	0	0	3.34	0	0	3.34	-0.000018	0	3.34	-0.000435	0.000005	3.34	-0.001853	0.000022	3.34	-0.001376	0.000018	3.34	-0.000474	0.000007	3.34	-0.000187	0.000003	3.34	-0.000082	0.000002	3.34	-0.000036	0.000001	3.34	-0.000016	0.000001	3.34	-0.000006	0
3.35	0	0	3.35	0	0	3.35	0	0	3.35	0	0	3.35	-0.000018	0	3.35	-0.000435	0.000005	3.35	-0.001847	0.000022	3.35	-0.001368	0.000018	3.35	-0.000472	0.000007	3.35	-0.000187	0.000003	3.35	-0.000082	0.000002	3.35	-0.000036	0.000001	3.35	-0.000016	0.000001	3.35	-0.000006	0
3.36	0	0	3.36	0	0	3.36	0	0	3.36	0	0	3.36	-0.000018	0	3.36	-0.000434	0.000005	3.36	-0.00184	0.000022	3.36	-0.001361	0.000018	3.36	-0.000471	0.000007	3.36	-0.000186	0.000003	3.36	-0.000081	0.000002	3.36	-0.000036	0.000001	3.36	-0.000015	0.000001	3.36	-0.000006	0
3.37	0	0	3.37	0	0	3.37	0	0	3.37	0	0	3.37	-0.000018	0	3.37	-0.000434	0.000005	3.37	-0.001834	0.000022	3.37	-0.001353	0.000018	3.37	-0.000469	0.000007	3.37	-0.000186	0.000003	3.37	-0.000081	0.000002	3.37	-0.000036	0.000001	3.37	-0.000015	0.000001	3.37	-0.000006	0
3.38	0	0	3.38	0	0	3.38	0	0	3.38	0	0	3.38	-0.000018	0	3.38	-0.000433	0.000005	3.38	-0.001828	0.000022	3.38	-0.001346	0.000018	3.38	-0.000468	0.000007	3.38	-0.000186	0.000003	3.38	-0.000081	0.000002	3.38	-0.000036	0.000001	3.38	-0.000015	0.000001	3.38	-0.000006	0
3.39	0	0	3.39	0	0	3.39	0	0	3.39	0	0	3.39	-0.000018	0	3.39	-0.000432	0.000005	3.39	-0.001822	0.000021	3.39	-0.001339	0.000018	3.39	-0.000467	0.000007	3.39	-0.000186	0.000003	3.39	-0.000081	0.000002	3.39	-0.000036	0.000001	3.39	-0.000015	0.000001	3.39	-0.000006	0
3.4	0	0	3.4	0	0	3.4	0	0	3.4	0	0	3.4	-0.000018	0	3.4	-0.000432	0.000005	3.4	-0.001815	0.000021	3.4	-0.001332	0.000018	3.4	-0.000465	0.000007	3.4	-0.000186	0.000003	3.4	-0.000081	0.000002	3.4	-0.000036	0.000001	3.4	-0.000015	0.000001	3.4	-0.000006	0
3.41	0	0	3.41	0	0	3.41	0	0	3.41	0	0	3.41	-0.000018	0	3.41	-0.000431	0.000005	3.41	-0.001809	0.000021	3.41	-0.001325	0.000018	3.41	-0.000464	0.000007	3.41	-0.000185	0.000003	3.41	-0.000081	0.000002	3.41	-0.000036	0.000001	3.41	-0.000015	0.000001	3.41	-0.000006	0
3.42	0	0	3.42	0	0	3.42	0	0	3.42	0	0	3.42	-0.000018	0	3.42	-0.000431	0.000005	3.42	-0.001803	0.000021	3.42	-0.001318	0.000018	3.42	-0.000462	0.000007	3.42	-0.000185	0.000003	3.42	-0.000081	0.000002	3.42	-0.000036	0.000001	3.42	-0.000015	0.000001	3.42	-0.000006	0
3.43	0	0	3.43	0	0	3.43	0	0	3.43	0	0	3.43	-0.000018	0	3.43	-0.00043	0.000005	3.43	-0.001797	0.000021	3.43	-0.001311	0.000017	3.43	-0.000461	0.000007	3.43	-0.000185	0.000003	3.43	-0.000081	0.000002	3.43	-0.000036	0.000001	3.43	-0.000015	0.000001	3.43	-0.000006	0
3.44	0	0	3.44	0	0	3.44	0	0	3.44	0	0	3.44	-0.000018	0	3.44	-0.00043	0.000005	3.44	-0.001791	0.000021	3.44	-0.001305	0.000017	3.44	-0.00046	0.000007	3.44	-0.000185	0.000003	3.44	-0.000081	0.000002	3.44	-0.000036	0.000001	3.44	-0.000015	0.000001	3.44	-0.000006	0
3.45	0	0	3.45	0	0	3.45	0	0	3.45	0	0	3.45	-0.000018	0	3.45	-0.000429	0.000005	3.45	-0.001785	0.000021	3.45	-0.001298	0.000017	3.45	-0.000459	0.000007	3.45	-0.000185	0.000003	3.45	-0.000081	0.000002	3.45	-0.000036	0.000001	3.45	-0.000015	0.000001	3.45	-0.000006	0
3.46	0	0	3.46	0	0	3.46	0	0	3.46	0	0	3.46	-0.000018	0	3.46	-0.000428	0.000005	3.46	-0.001779	0.000021	3.46	-0.001291	0.000017	3.46	-0.000457	0.000007	3.46	-0.000185	0.000003	3.46	-0.000081	0.000002	3.46	-0.000036	0.000001	3.46	-0.000015	0.000001	3.46	-0.000006	0
3.47	0	0	3.47	0	0	3.47	0	0	3.47	0	0	3.47	-0.000018	0	3.47	-0.000428	0.000005	3.47	-0.001773	0.000021	3.47	-0.001285	0.000017	3.47	-0.000456	0.000007	3.47	-0.000184	0.000003	3.47	-0.000081	0.000002	3.47	-0.000036	0.000001	3.47	-0.000015	0.000001	3.47	-0.000006	0
3.48	0	0	3.48	0	0	3.48	0	0	3.48	0	0	3.48	-0.000018	0	3.48	-0.000427	0.000004	3.48	-0.001767	0.000021	3.48	-0.001278	0.000017	3.48	-0.000455	0.000007	3.48	-0.000184	0.000003	3.48	-0.000081	0.000002	3.48	-0.000036	0.000001	3.48	-0.000015	0.000001	3.48	-0.000006	0
3.49	0	0	3.49	0	0	3.49	0	0	3.49	0	0	3.49	-0.000018	0	3.49	-0.000427	0.000004	3.49	-0.001761	0.000021	3.49	-0.001272	0.000017	3.49	-0.000454	0.000007	3.49	-0.000184	0.000003	3.49	-0.000081	0.000002	3.49	-0.000036	0.000001	3.49	-0.000015	0.000001	3.49	-0.000006	0
3.5	0	0	3.5	0	0	3.5	0	0	3.5	0	0	3.5	-0.000018	0	3.5	-0.000426	0.000004	3.5	-0.001755	0.000021	3.5	-0.001266	0.000017	3.5	-0.000453	0.000007	3.5	-0.000184	0.000003	3.5	-0.000081	0.000002	3.5	-0.000036	0.000001	3.5	-0.000015	0.000001	3.5	-0.000006	0
3.51	0	0	3.51	0	0	3.51	0	0	3.51	0	0	3.51	-0.000018	0	3.51	-0.000426	0.000004	3.51	-0.00175	0.000021	3.51	-0.001259	0.000017	3.51	-0.000452	0.000007	3.51	-0.000184	0.000003	3.51	-0.000081	0.000002	3.51	-0.000036	0.000001	3.51	-0.000015	0.000001	3.51	-0.000006	0
3.52	0	0	3.52	0	0	3.52	0	0	3.52	0	0	3.52	-0.000018	0	3.52	-0.000425	0.000004	3.52	-0.001744	0.000021	3.52	-0.001253	0.000017	3.52	-0.000451	0.000007	3.52	-0.000184	0.000003	3.52	-0.000081	0.000002	3.52	-0.000036	0.000001	3.52	-0.000015	0.000001	3.52	-0.000006	0
3.53	0	0	3.53	0	0	3.53	0	0	3.53	0	0	3.53	-0.000018	0	3.53	-0.000424	0.000004	3.53	-0.001738	0.00002	3.53	-0.001247	0.000017	3.53	-0.000449	0.000007	3.53	-0.000184	0.000003	3.53	-0.000081	0.000002	3.53	-0.000036	0.000001	3.53	-0.000015	0.000001	3.53	-0.000006	0
3.54	0	0	3.54	0	0	3.54	0	0	3.54	0	0	3.54	-0.000018	0	3.54	-0.000424	0.000004	3.54	-0.001732	0.00002	3.54	-0.001241	0.000017	3.54	-0.000448	0.000007	3.54	-0.000184	0.000003	3.54	-0.000081	0.000002	3.54	-0.000036	0.000001	3.54	-0.000015	0.000001	3.54	-0.000006	0
3.55	0	0	3.55	0	0	3.55	0	0	3.55	0	0	3.55	-0.000018	0	3.55	-0.000423	0.000004	3.55	-0.001727	0.00002	3.55	-0.001235	0.000016	3.55	-0.000447	0.000007	3.55	-0.000183	0.000003	3.55	-0.000081	0.000002	3.55	-0.000036	0.000001	3.55	-0.000015	0.000001	3.55	-0.000006	0
3.56	0	0	3.56	0	0	3.56	0	0	3.56	0	0	3.56	-0.000018	0	3.56	-0.000423	0.000004	3.56	-0.001721	0.00002	3.56	-0.001229	0.000016	3.56	-0.000446	0.000007	3.56	-0.000183	0.000003	3.56	-0.000081	0.000002	3.56	-0.000036	0.000001	3.56	-0.000015	0.000001	3.56	-0.000006	0
3.57	0	0	3.57	0	0	3.57	0	0	3.57	0	0	3.57	-0.000018	0	3.57	-0.000422	0.000004	3.57	-0.001715	0.00002	3.57	-0.001223	0.000016	3.57	-0.000445	0.000007	3.57	-0.000183	0.000003	3.57	-0.000081	0.000002	3.57	-0.000036	0.000001	3.57	-0.000015	0.000001	3.57	-0.000006	0
3.58	0	0	3.58	0	0	3.58	0	0	3.58	0	0	3.58	-0.000018	0	3.58	-0.000422	0.000004	3.58	-0.00171	0.00002	3.58	-0.001217	0.000016	3.58	-0.000444	0.000007	3.58	-0.000183	0.000003	3.58	-0.000081	0.000002	3.58	-0.000036	0.000001	3.58	-0.000015	0.000001	3.58	-0.000006	0
3.59	0	0	3.59	0	0	3.59	0	0	3.59	0	0	3.59	-0.000018	0	3.59	-0.000421	0.000004	3.59	-0.001704	0.00002	3.59	-0.001212	0.000016	3.59	-0.000443	0.000007	3.59	-0.000183	0.000003	3.59	-0.000081	0.000002	3.59	-0.000036	0.000001	3.59	-0.000015	0.000001	3.59	-0.000006	0
3.6	0	0	3.6	0	0	3.6	0	0	3.6	0	0	3.6	-0.000018	0	3.6	-0.000421	0.000004	3.6	-0.001699	0.00002	3.6	-0.001206	0.000016	3.6	-0.000442	0.000007	3.6	-0.000183	0.000003	3.6	-0.000081	0.000002	3.6	-0.000036	0.000001	3.6	-0.000015	0.000001	3.6	-0.000006	0
3.61	0	0	3.61	0	0	3.61	0	0	3.61	0	0	3.61	-0.000018	0	3.61	-0.00042	0.000004	3.61	-0.001693	0.00002	3.61	-0.0012	0.000016	3.61	-0.000442	0.000007	3.61	-0.000183	0.000003	3.61	-0.000081	0.000002	3.61	-0.000036	0.000001	3.61	-0.000015	0.000001	3.61	-0.000006	0
3.62	0	0	3.62	0	0	3.62	0	0	3.62	0	0	3.62	-0.000018	0	3.62	-0.000419	0.000004	3.62	-0.001688	0.00002	3.62	-0.001195	0.000016	3.62	-0.000441	0.000007	3.62	-0.000183	0.000003	3.62	-0.000081	0.000002	3.62	-0.000036	0.000001	3.62	-0.000015	0.000001	3.62	-0.000006	0
3.63	0	0	3.63	0	0	3.63	0	0	3.63	0	0	3.63	-0.000018	0	3.63	-0.000419	0.000004	3.63	-0.001682	0.00002	3.63	-0.001189	0.000016	3.63	-0.00044	0.000007	3.63	-0.000183	0.000003	3.63	-0.000081	0.000002	3.63	-0.000036	0.000001	3.63	-0.000015	0.000001	3.63	-0.000006	0
3.64	0	0	3.64	0	0	3.64	0	0	3.64	0	0	3.64	-0.000018	0	3.64	-0.000418	0.000004	3.64	-0.001677	0.00002	3.64	-0.001184	0.000016	3.64	-0.000439	0.000007	3.64	-0.000182	0.000003	3.64	-0.000081	0.000002	3.64	-0.000036	0.000001	3.64	-0.000015	0.000001	3.64	-0.000006	0
3.65	0	0	3.65	0	0	3.65	0	0	3.65	0	0	3.65	-0.000018	0	3.65	-0.000418	0.000004	3.65	-0.001671	0.00002	3.65	-0.001179	0.000016	3.65	-0.000438	0.000007	3.65	-0.000182	0.000003	3.65	-0.000081	0.000002	3.65	-0.000036	0.000001	3.65	-0.000015	0.000001	3.65	-0.000006	0
3.66	0	0	3.66	0	0	3.66	0	0	3.66	0	0	3.66	-0.000018	0	3.66	-0.000417	0.000004	3.66	-0.001666	0.00002	3.66	-0.001173	0.000016	3.66	-0.000437	0.000007	3.66	-0.000182	0.000003	3.66	-0.000081	0.000002	3.66	-0.000036	0.000001	3.66	-0.000015	0.000001	3.66	-0.000006	0
3.67	0	0	3.67	0	0	3.67	0	0	3.67	0	0	3.67	-0.000018	0	3.67	-0.000417	0.000004	3.67	-0.001661	0.00002	3.67	-0.001168	0.000016	3.67	-0.000436	0.000007	3.67	-0.000182	0.000003	3.67	-0.000081	0.000002	3.67	-0.000036	0.000001	3.67	-0.000015	0.000001	3.67	-0.000006	0
3.68	0	0	3.68	0	0	3.68	0	0	3.68	0	0	3.68	-0.000018	0	3.68	-0.000416	0.000004	3.68	-0.001655	0.000019	3.68	-0.001163	0.000016	3.68	-0.000436	0.000007	3.68	-0.000182	0.000003	3.68	-0.00008	0.000002	3.68	-0.000036	0.000001	3.68	-0.000015	0.000001	3.68	-0.000006	0
3.69	0	0	3.69	0	0	3.69	0	0	3.69	0	0	3.69	-0.000018	0	3.69	-0.000416	0.000004	3.69	-0.00165	0.000019	3.69	-0.001158	0.000015	3.69	-0.000435	0.000007	3.69	-0.000182	0.000003	3.69	-0.00008	0.000002	3.69	-0.000036	0.000001	3.69	-0.000015	0.000001	3.69	-0.000006	0
3.7	0	0	3.7	0	0	3.7	0	0	3.7	0	0	3.7	-0.000018	0	3.7	-0.000415	0.000004	3.7	-0.001645	0.000019	3.7	-0.001153	0.000015	3.7	-0.000434	0.000007	3.7	-0.000182	0.000003	3.7	-0.00008	0.000002	3.7	-0.000036	0.000001	3.7	-0.000015	0.000001	3.7	-0.000006	0
3.71	0	0	3.71	0	0	3.71	0	0	3.71	0	0	3.71	-0.000018	0	3.71	-0.000415	0.000004	3.71	-0.00164	0.000019	3.71	-0.001148	0.000015	3.71	-0.000433	0.000007	3.71	-0.000182	0.000003	3.71	-0.00008	0.000002	3.71	-0.000036	0.000001	3.71	-0.000015	0.000001	3.71	-0.000006	0
3.72	0	0	3.72	0	0	3.72	0	0	3.72	0	0	3.72	-0.000018	0	3.72	-0.000414	0.000004	3.72	-0.001634	0.000019	3.72	-0.001143	0.000015	3.72	-0.000432	0.000007	3.72	-0.000182	0.000003	3.72	-0.00008	0.000002	3.72	-0.000036	0.000001	3.72	-0.000015	0.000001	3.72	-0.000006	0
3.73	0	0	3.73	0	0	3.73	0	0	3.73	0	0	3.73	-0.000018	0	3.73	-0.000414	0.000004	3.73	-0.001629	0.000019	3.73	-0.001138	0.000015	3.73	-0.000432	0.000007	3.73	-0.000182	0.000003	3.73	-0.00008	0.000002	3.73	-0.000036	0.000001	3.73	-0.000015	0.000001	3.73	-0.000006	0
3.74	0	0	3.74	0	0	3.74	0	0	3.74	0	0	3.74	-0.000018	0	3.74	-0.000413	0.000004	3.74	-0.001624	0.000019	3.74	-0.001133	0.000015	3.74	-0.000431	0.000007	3.74	-0.000182	0.000003	3.74	-0.00008	0.000002	3.74	-0.000036	0.000001	3.74	-0.000015	0.000001	3.74	-0.000006	0
3.75	0	0	3.75	0	0	3.75	0	0	3.75	0	0	3.75	-0.000018	0	3.75	-0.000413	0.000004	3.75	-0.001619	0.000019	3.75	-0.001128	0.000015	3.75	-0.00043	0.000007	3.75	-0.000182	0.000003	3.75	-0.00008	0.000002	3.75	-0.000036	0.000001	3.75	-0.000015	0.000001	3.75	-0.000006	0
3.76	0	0	3.76	0	0	3.76	0	0	3.76	0	0	3.76	-0.000018	0	3.76	-0.000412	0.000004	3.76	-0.001614	0.000019	3.76	-0.001123	0.000015	3.76	-0.00043	0.000007	3.76	-0.000181	0.000003	3.76	-0.00008	0.000002	3.76	-0.000036	0.000001	3.76	-0.000015	0.000001	3.76	-0.000006	0
3.77	0	0	3.77	0	0	3.77	0	0	3.77	0	0	3.77	-0.000018	0	3.77	-0.000411	0.000004	3.77	-0.001609	0.000019	3.77	-0.001119	0.000015	3.77	-0.000429	0.000007	3.77	-0.000181	0.000003	3.77	-0.00008	0.000002	3.77	-0.000036	0.000001	3.77	-0.000015	0.000001	3.77	-0.000006	0
3.78	0	0	3.78	0	0	3.78	0	0	3.78	0	0	3.78	-0.000018	0	3.78	-0.000411	0.000004	3.78	-0.001604	0.000019	3.78	-0.001114	0.000015	3.78	-0.000428	0.000007	3.78	-0.000181	0.000003	3.78	-0.00008	0.000002	3.78	-0.000036	0.000001	3.78	-0.000015	0.000001	3.78	-0.000006	0
3.79	0	0	3.79	0	0	3.79	0	0	3.79	0	0	3.79	-0.000018	0	3.79	-0.00041	0.000004	3.79	-0.001599	0.000019	3.79	-0.001109	0.000015	3.79	-0.000428	0.000007	3.79	-0.000181	0.000003	3.79	-0.00008	0.000002	3.79	-0.000036	0.000001	3.79	-0.000015	0.000001	3.79	-0.000006	0
3.8	0	0	3.8	0	0	3.8	0	0	3.8	0	0	3.8	-0.000018	0	3.8	-0.00041	0.000004	3.8	-0.001594	0.000019	3.8	-0.001105	0.000015	3.8	-0.000427	0.000007	3.8	-0.000181	0.000003	3.8	-0.00008	0.000002	3.8	-0.000036	0.000001	3.8	-0.000015	0.000001	3.8	-0.000006	0
3.81	0	0	3.81	0	0	3.81	0	0	3.81	0	0	3.81	-0.000018	0	3.81	-0.000409	0.000004	3.81	-0.001589	0.000019	3.81	-0.0011	0.000015	3.81	-0.000426	0.000007	3.81	-0.000181	0.000003	3.81	-0.00008	0.000002	3.81	-0.000036	0.000001	3.81	-0.000015	0.000001	3.81	-0.000006	0
3.82	0	0	3.82	0	0	3.82	0	0	3.82	0	0	3.82	-0.000018	0	3.82	-0.000409	0.000004	3.82	-0.001584	0.000019	3.82	-0.001096	0.000015	3.82	-0.000426	0.000007	3.82	-0.000181	0.000003	3.82	-0.00008	0.000002	3.82	-0.000036	0.000001	3.82	-0.000015	0.000001	3.82	-0.000006	0
3.83	0	0	3.83	0	0	3.83	0	0	3.83	0	0	3.83	-0.000018	0	3.83	-0.000408	0.000004	3.83	-0.001579	0.000019	3.83	-0.001091	0.000015	3.83	-0.000425	0.000007	3.83	-0.000181	0.000003	3.83	-0.00008	0.000002	3.83	-0.000036	0.000001	3.83	-0.000015	0.000001	3.83	-0.000006	0
3.84	0	0	3.84	0	0	3.84	0	0	3.84	0	0	3.84	-0.000018	0	3.84	-0.000408	0.000004	3.84	-0.001574	0.000019	3.84	-0.001087	0.000014	3.84	-0.000425	0.000007	3.84	-0.000181	0.000003	3.84	-0.00008	0.000002	3.84	-0.000036	0.000001	3.84	-0.000015	0.000001	3.84	-0.000006	0
3.85	0	0	3.85	0	0	3.85	0	0	3.85	0	0	3.85	-0.000018	0	3.85	-0.000407	0.000004	3.85	-0.001569	0.000018	3.85	-0.001083	0.000014	3.85	-0.000424	0.000007	3.85	-0.000181	0.000003	3.85	-0.00008	0.000002	3.85	-0.000036	0.000001	3.85	-0.000015	0.000001	3.85	-0.000006	0
3.86	0	0	3.86	0	0	3.86	0	0	3.86	0	0	3.86	-0.000018	0	3.86	-0.000407	0.000004	3.86	-0.001565	0.000018	3.86	-0.001078	0.000014	3.86	-0.000423	0.000007	3.86	-0.000181	0.000003	3.86	-0.00008	0.000002	3.86	-0.000036	0.000001	3.86	-0.000015	0.000001	3.86	-0.000006	0
3.87	0	0	3.87	0	0	3.87	0	0	3.87	0	0	3.87	-0.000018	0	3.87	-0.000406	0.000004	3.87	-0.00156	0.000018	3.87	-0.001074	0.000014	3.87	-0.000423	0.000007	3.87	-0.000181	0.000003	3.87	-0.00008	0.000002	3.87	-0.000036	0.000001	3.87	-0.000015	0.000001	3.87	-0.000005	0
3.88	0	0	3.88	0	0	3.88	0	0	3.88	0	0	3.88	-0.000018	0	3.88	-0.000406	0.000004	3.88	-0.001555	0.000018	3.88	-0.00107	0.000014	3.88	-0.000422	0.000006	3.88	-0.000181	0.000003	3.88	-0.00008	0.000002	3.88	-0.000036	0.000001	3.88	-0.000015	0.000001	3.88	-0.000005	0
3.89	0	0	3.89	0	0	3.89	0	0	3.89	0	0	3.89	-0.000018	0	3.89	-0.000405	0.000004	3.89	-0.00155	0.000018	3.89	-0.001066	0.000014	3.89	-0.000422	0.000006	3.89	-0.000181	0.000003	3.89	-0.00008	0.000002	3.89	-0.000036	0.000001	3.89	-0.000015	0.000001	3.89	-0.000005	0
3.9	0	0	3.9	0	0	3.9	0	0	3.9	0	0	3.9	-0.000018	0	3.9	-0.000405	0.000004	3.9	-0.001546	0.000018	3.9	-0.001062	0.000014	3.9	-0.000421	0.000006	3.9	-0.000181	0.000003	3.9	-0.00008	0.000002	3.9	-0.000036	0.000001	3.9	-0.000015	0.000001	3.9	-0.000005	0
3.91	0	0	3.91	0	0	3.91	0	0	3.91	0	0	3.91	-0.000018	0	3.91	-0.000404	0.000004	3.91	-0.001541	0.000018	3.91	-0.001058	0.000014	3.91	-0.000421	0.000006	3.91	-0.000181	0.000003	3.91	-0.00008	0.000002	3.91	-0.000036	0.000001	3.91	-0.000015	0.000001	3.91	-0.000005	0
3.92	0	0	3.92	0	0	3.92	0	0	3.92	0	0	3.92	-0.000018	0	3.92	-0.000404	0.000004	3.92	-0.001536	0.000018	3.92	-0.001054	0.000014	3.92	-0.00042	0.000006	3.92	-0.000181	0.000003	3.92	-0.00008	0.000002	3.92	-0.000036	0.000001	3.92	-0.000015	0.000001	3.92	-0.000005	0
3.93	0	0	3.93	0	0	3.93	0	0	3.93	0	0	3.93	-0.000017	0	3.93	-0.000403	0.000004	3.93	-0.001532	0.000018	3.93	-0.00105	0.000014	3.93	-0.00042	0.000006	3.93	-0.000181	0.000003	3.93	-0.00008	0.000002	3.93	-0.000036	0.000001	3.93	-0.000015	0.000001	3.93	-0.000005	0
3.94	0	0	3.94	0	0	3.94	0	0	3.94	0	0	3.94	-0.000017	0	3.94	-0.000403	0.000004	3.94	-0.001527	0.000018	3.94	-0.001046	0.000014	3.94	-0.000419	0.000006	3.94	-0.000181	0.000003	3.94	-0.00008	0.000002	3.94	-0.000036	0.000001	3.94	-0.000015	0.000001	3.94	-0.000005	0
3.95	0	0	3.95	0	0	3.95	0	0	3.95	0	0	3.95	-0.000017	0	3.95	-0.000402	0.000004	3.95	-0.001522	0.000018	3.95	-0.001042	0.000014	3.95	-0.000419	0.000006	3.95	-0.00018	0.000003	3.95	-0.00008	0.000002	3.95	-0.000036	0.000001	3.95	-0.000015	0.000001	3.95	-0.000005	0
3.96	0	0	3.96	0	0	3.96	0	0	3.96	0	0	3.96	-0.000017	0	3.96	-0.000402	0.000004	3.96	-0.001518	0.000018	3.96	-0.001038	0.000014	3.96	-0.000418	0.000006	3.96	-0.00018	0.000003	3.96	-0.00008	0.000002	3.96	-0.000036	0.000001	3.96	-0.000015	0.000001	3.96	-0.000005	0
3.97	0	0	3.97	0	0	3.97	0	0	3.97	0	0	3.97	-0.000017	0	3.97	-0.000401	0.000004	3.97	-0.001513	0.000018	3.97	-0.001034	0.000014	3.97	-0.000418	0.000006	3.97	-0.00018	0.000003	3.97	-0.00008	0.000002	3.97	-0.000036	0.000001	3.97	-0.000015	0.000001	3.97	-0.000005	0
3.98	0	0	3.98	0	0	3.98	0	0	3.98	0	0	3.98	-0.000017	0	3.98	-0.000401	0.000004	3.98	-0.001509	0.000018	3.98	-0.001031	0.000014	3.98	-0.000417	0.000006	3.98	-0.00018	0.000003	3.98	-0.00008	0.000002	3.98	-0.000036	0.000001	3.98	-0.000015	0.000001	3.98	-0.000005	0
3.99	0	0	3.99	0	0	3.99	0	0	3.99	0	0	3.99	-0.000017	0	3.99	-0.0004	0.000004	3.99	-0.001504	0.000018	3.99	-0.001027	0.000014	3.99	-0.000417	0.000006	3.99	-0.00018	0.000003	3.99	-0.00008	0.000002	3.99	-0.000036	0.000001	3.99	-0.000015	0.000001	3.99	-0.000005	0
4	0	0	4	0	0	4	0	0	4	0	0	4	-0.000017	0	4	-0.0004	0.000004	4	-0.0015	0.000018	4	-0.001023	0.000014	4	-0.000416	0.000006	4	-0.00018	0.000003	4	-0.00008	0.000002	4	-0.000036	0.000001	4	-0.000015	0.000001	4	-0.000005	0
4.01	0	0	4.01	0	0	4.01	0	0	4.01	0	0	4.01	-0.000017	0	4.01	-0.000399	0.000004	4.01	-0.001495	0.000018	4.01	-0.00102	0.000014	4.01	-0.000416	0.000006	4.01	-0.00018	0.000003	4.01	-0.00008	0.000002	4.01	-0.000036	0.000001	4.01	-0.000015	0.000001	4.01	-0.000005	0
4.02	0	0	4.02	0	0	4.02	0	0	4.02	0	0	4.02	-0.000017	0	4.02	-0.000399	0.000004	4.02	-0.001491	0.000018	4.02	-0.001016	0.000014	4.02	-0.000415	0.000006	4.02	-0.00018	0.000003	4.02	-0.00008	0.000002	4.02	-0.000036	0.000001	4.02	-0.000015	0.000001	4.02	-0.000005	0
4.03	0	0	4.03	0	0	4.03	0	0	4.03	0	0	4.03	-0.000017	0	4.03	-0.000398	0.000004	4.03	-0.001486	0.000017	4.03	-0.001013	0.000014	4.03	-0.000415	0.000006	4.03	-0.00018	0.000003	4.03	-0.00008	0.000002	4.03	-0.000036	0.000001	4.03	-0.000015	0.000001	4.03	-0.000005	0
4.04	0	0	4.04	0	0	4.04	0	0	4.04	0	0	4.04	-0.000017	0	4.04	-0.000398	0.000004	4.04	-0.001482	0.000017	4.04	-0.001009	0.000013	4.04	-0.000415	0.000006	4.04	-0.00018	0.000003	4.04	-0.00008	0.000002	4.04	-0.000036	0.000001	4.04	-0.000015	0.000001	4.04	-0.000005	0
4.05	0	0	4.05	0	0	4.05	0	0	4.05	0	0	4.05	-0.000017	0	4.05	-0.000397	0.000004	4.05	-0.001478	0.000017	4.05	-0.001006	0.000013	4.05	-0.000414	0.000006	4.05	-0.00018	0.000003	4.05	-0.00008	0.000002	4.05	-0.000036	0.000001	4.05	-0.000015	0.000001	4.05	-0.000005	0
4.06	0	0	4.06	0	0	4.06	0	0	4.06	0	0	4.06	-0.000017	0	4.06	-0.000397	0.000004	4.06	-0.001473	0.000017	4.06	-0.001002	0.000013	4.06	-0.000414	0.000006	4.06	-0.00018	0.000003	4.06	-0.00008	0.000002	4.06	-0.000036	0.000001	4.06	-0.000015	0.000001	4.06	-0.000005	0
4.07	0	0	4.07	0	0	4.07	0	0	4.07	0	0	4.07	-0.000017	0	4.07	-0.000396	0.000004	4.07	-0.001469	0.000017	4.07	-0.000999	0.000013	4.07	-0.000413	0.000006	4.07	-0.00018	0.000003	4.07	-0.00008	0.000002	4.07	-0.000036	0.000001	4.07	-0.000015	0.000001	4.07	-0.000005	0
4.08	0	0	4.08	0	0	4.08	0	0	4.08	0	0	4.08	-0.000017	0	4.08	-0.000396	0.000004	4.08	-0.001465	0.000017	4.08	-0.000995	0.000013	4.08	-0.000413	0.000006	4.08	-0.00018	0.000003	4.08	-0.00008	0.000002	4.08	-0.000036	0.000001	4.08	-0.000015	0.000001	4.08	-0.000005	0
4.09	0	0	4.09	0	0	4.09	0	0	4.09	0	0	4.09	-0.000017	0	4.09	-0.000395	0.000004	4.09	-0.00146	0.000017	4.09	-0.000992	0.000013	4.09	-0.000413	0.000006	4.09	-0.00018	0.000003	4.09	-0.00008	0.000002	4.09	-0.000036	0.000001	4.09	-0.000015	0.000001	4.09	-0.000005	0
4.1	0	0	4.1	0	0	4.1	0	0	4.1	0	0	4.1	-0.000017	0	4.1	-0.000395	0.000004	4.1	-0.001456	0.000017	4.1	-0.000989	0.000013	4.1	-0.000412	0.000006	4.1	-0.00018	0.000003	4.1	-0.00008	0.000002	4.1	-0.000036	0.000001	4.1	-0.000015	0.000001	4.1	-0.000005	0
4.11	0	0	4.11	0	0	4.11	0	0	4.11	0	0	4.11	-0.000017	0	4.11	-0.000394	0.000004	4.11	-0.001452	0.000017	4.11	-0.000986	0.000013	4.11	-0.000412	0.000006	4.11	-0.00018	0.000003	4.11	-0.00008	0.000002	4.11	-0.000036	0.000001	4.11	-0.000015	0.000001	4.11	-0.000005	0
4.12	0	0	4.12	0	0	4.12	0	0	4.12	0	0	4.12	-0.000017	0	4.12	-0.000394	0.000004	4.12	-0.001448	0.000017	4.12	-0.000982	0.000013	4.12	-0.000412	0.000006	4.12	-0.00018	0.000003	4.12	-0.00008	0.000002	4.12	-0.000036	0.000001	4.12	-0.000015	0.000001	4.12	-0.000005	0
4.13	0	0	4.13	0	0	4.13	0	0	4.13	0	0	4.13	-0.000017	0	4.13	-0.000394	0.000004	4.13	-0.001444	0.000017	4.13	-0.000979	0.000013	4.13	-0.000411	0.000006	4.13	-0.00018	0.000003	4.13	-0.00008	0.000002	4.13	-0.000036	0.000001	4.13	-0.000015	0.000001	4.13	-0.000005	0
4.14	0	0	4.14	0	0	4.14	0	0	4.14	0	0	4.14	-0.000017	0	4.14	-0.000393	0.000004	4.14	-0.00144	0.000017	4.14	-0.000976	0.000013	4.14	-0.000411	0.000006	4.14	-0.00018	0.000003	4.14	-0.00008	0.000002	4.14	-0.000036	0.000001	4.14	-0.000015	0.000001	4.14	-0.000005	0
4.15	0	0	4.15	0	0	4.15	0	0	4.15	0	0	4.15	-0.000017	0	4.15	-0.000393	0.000004	4.15	-0.001435	0.000017	4.15	-0.000973	0.000013	4.15	-0.000411	0.000006	4.15	-0.00018	0.000003	4.15	-0.00008	0.000002	4.15	-0.000036	0.000001	4.15	-0.000015	0.000001	4.15	-0.000005	0
4.16	0	0	4.16	0	0	4.16	0	0	4.16	0	0	4.16	-0.000017	0	4.16	-0.000392	0.000004	4.16	-0.001431	0.000017	4.16	-0.00097	0.000013	4.16	-0.00041	0.000006	4.16	-0.00018	0.000003	4.16	-0.00008	0.000002	4.16	-0.000036	0.000001	4.16	-0.000015	0.000001	4.16	-0.000005	0
4.17	0	0	4.17	0	0	4.17	0	0	4.17	0	0	4.17	-0.000017	0	4.17	-0.000392	0.000004	4.17	-0.001427	0.000017	4.17	-0.000967	0.000013	4.17	-0.00041	0.000006	4.17	-0.00018	0.000003	4.17	-0.00008	0.000002	4.17	-0.000036	0.000001	4.17	-0.000015	0.000001	4.17	-0.000005	0
4.18	0	0	4.18	0	0	4.18	0	0	4.18	0	0	4.18	-0.000017	0	4.18	-0.000391	0.000004	4.18	-0.001423	0.000017	4.18	-0.000964	0.000013	4.18	-0.00041	0.000006	4.18	-0.00018	0.000003	4.18	-0.00008	0.000002	4.18	-0.000036	0.000001	4.18	-0.000015	0.000001	4.18	-0.000005	0
4.19	0	0	4.19	0	0	4.19	0	0	4.19	0	0	4.19	-0.000017	0	4.19	-0.000391	0.000004	4.19	-0.001419	0.000017	4.19	-0.000961	0.000013	4.19	-0.000409	0.000006	4.19	-0.00018	0.000003	4.19	-0.00008	0.000002	4.19	-0.000036	0.000001	4.19	-0.000015	0.000001	4.19	-0.000005	0
4.2	0	0	4.2	0	0	4.2	0	0	4.2	0	0	4.2	-0.000017	0	4.2	-0.00039	0.000004	4.2	-0.001415	0.000017	4.2	-0.000958	0.000013	4.2	-0.000409	0.000006	4.2	-0.00018	0.000003	4.2	-0.00008	0.000002	4.2	-0.000036	0.000001	4.2	-0.000015	0.000001	4.2	-0.000005	0
4.21	0	0	4.21	0	0	4.21	0	0	4.21	0	0	4.21	-0.000017	0	4.21	-0.00039	0.000004	4.21	-0.001411	0.000017	4.21	-0.000955	0.000013	4.21	-0.000409	0.000006	4.21	-0.00018	0.000003	4.21	-0.00008	0.000002	4.21	-0.000036	0.000001	4.21	-0.000015	0.000001	4.21	-0.000005	0
4.22	0	0	4.22	0	0	4.22	0	0	4.22	0	0	4.22	-0.000017	0	4.22	-0.000389	0.000004	4.22	-0.001407	0.000017	4.22	-0.000952	0.000013	4.22	-0.000408	0.000006	4.22	-0.00018	0.000003	4.22	-0.00008	0.000002	4.22	-0.000036	0.000001	4.22	-0.000015	0.000001	4.22	-0.000005	0
4.23	0	0	4.23	0	0	4.23	0	0	4.23	0	0	4.23	-0.000017	0	4.23	-0.000389	0.000004	4.23	-0.001403	0.000017	4.23	-0.000949	0.000013	4.23	-0.000408	0.000006	4.23	-0.00018	0.000003	4.23	-0.00008	0.000002	4.23	-0.000036	0.000001	4.23	-0.000015	0.000001	4.23	-0.000005	0
4.24	0	0	4.24	0	0	4.24	0	0	4.24	0	0	4.24	-0.000017	0	4.24	-0.000388	0.000004	4.24	-0.001399	0.000016	4.24	-0.000947	0.000013	4.24	-0.000408	0.000006	4.24	-0.00018	0.000003	4.24	-0.00008	0.000002	4.24	-0.000036	0.000001	4.24	-0.000015	0.000001	4.24	-0.000005	0
4.25	0	0	4.25	0	0	4.25	0	0	4.25	0	0	4.25	-0.000017	0	4.25	-0.000388	0.000004	4.25	-0.001395	0.000016	4.25	-0.000944	0.000013	4.25	-0.000408	0.000006	4.25	-0.00018	0.000003	4.25	-0.00008	0.000002	4.25	-0.000036	0.000001	4.25	-0.000015	0.000001	4.25	-0.000005	0
4.26	0	0	4.26	0	0	4.26	0	0	4.26	0	0	4.26	-0.000017	0	4.26	-0.000387	0.000004	4.26	-0.001391	0.000016	4.26	-0.000941	0.000013	4.26	-0.000407	0.000006	4.26	-0.00018	0.000003	4.26	-0.00008	0.000002	4.26	-0.000036	0.000001	4.26	-0.000015	0.000001	4.26	-0.000005	0
4.27	0	0	4.27	0	0	4.27	0	0	4.27	0	0	4.27	-0.000017	0	4.27	-0.000387	0.000004	4.27	-0.001388	0.000016	4.27	-0.000938	0.000013	4.27	-0.000407	0.000006	4.27	-0.00018	0.000003	4.27	-0.00008	0.000002	4.27	-0.000036	0.000001	4.27	-0.000015	0.000001	4.27	-0.000005	0
4.28	0	0	4.28	0	0	4.28	0	0	4.28	0	0	4.28	-0.000017	0	4.28	-0.000387	0.000004	4.28	-0.001384	0.000016	4.28	-0.000936	0.000012	4.28	-0.000407	0.000006	4.28	-0.00018	0.000003	4.28	-0.00008	0.000002	4.28	-0.000036	0.000001	4.28	-0.000015	0.000001	4.28	-0.000005	0
4.29	0	0	4.29	0	0	4.29	0	0	4.29	0	0	4.29	-0.000017	0	4.29	-0.000386	0.000004	4.29	-0.00138	0.000016	4.29	-0.000933	0.000012	4.29	-0.000407	0.000006	4.29	-0.00018	0.000003	4.29	-0.00008	0.000002	4.29	-0.000036	0.000001	4.29	-0.000015	0.000001	4.29	-0.000005	0
4.3	0	0	4.3	0	0	4.3	0	0	4.3	0	0	4.3	-0.000017	0	4.3	-0.000386	0.000004	4.3	-0.001376	0.000016	4.3	-0.00093	0.000012	4.3	-0.000406	0.000006	4.3	-0.000179	0.000003	4.3	-0.00008	0.000002	4.3	-0.000036	0.000001	4.3	-0.000015	0.000001	4.3	-0.000005	0
4.31	0	0	4.31	0	0	4.31	0	0	4.31	0	0	4.31	-0.000017	0	4.31	-0.000385	0.000004	4.31	-0.001372	0.000016	4.31	-0.000928	0.000012	4.31	-0.000406	0.000006	4.31	-0.000179	0.000003	4.31	-0.00008	0.000002	4.31	-0.000036	0.000001	4.31	-0.000015	0.000001	4.31	-0.000005	0
4.32	0	0	4.32	0	0	4.32	0	0	4.32	0	0	4.32	-0.000017	0	4.32	-0.000385	0.000004	4.32	-0.001369	0.000016	4.32	-0.000925	0.000012	4.32	-0.000406	0.000006	4.32	-0.000179	0.000003	4.32	-0.00008	0.000002	4.32	-0.000036	0.000001	4.32	-0.000015	0.000001	4.32	-0.000005	0
4.33	0	0	4.33	0	0	4.33	0	0	4.33	0	0	4.33	-0.000017	0	4.33	-0.000384	0.000004	4.33	-0.001365	0.000016	4.33	-0.000923	0.000012	4.33	-0.000406	0.000006	4.33	-0.000179	0.000003	4.33	-0.00008	0.000002	4.33	-0.000036	0.000001	4.33	-0.000015	0.000001	4.33	-0.000005	0
4.34	0	0	4.34	0	0	4.34	0	0	4.34	0	0	4.34	-0.000017	0	4.34	-0.000384	0.000004	4.34	-0.001361	0.000016	4.34	-0.00092	0.000012	4.34	-0.000405	0.000006	4.34	-0.000179	0.000003	4.34	-0.00008	0.000002	4.34	-0.000036	0.000001	4.34	-0.000015	0.000001	4.34	-0.000005	0
4.35	0	0	4.35	0	0	4.35	0	0	4.35	0	0	4.35	-0.000017	0	4.35	-0.000383	0.000004	4.35	-0.001357	0.000016	4.35	-0.000918	0.000012	4.35	-0.000405	0.000006	4.35	-0.000179	0.000003	4.35	-0.00008	0.000002	4.35	-0.000036	0.000001	4.35	-0.000015	0.000001	4.35	-0.000005	0
4.36	0	0	4.36	0	0	4.36	0	0	4.36	0	0	4.36	-0.000017	0	4.36	-0.000383	0.000004	4.36	-0.001354	0.000016	4.36	-0.000915	0.000012	4.36	-0.000405	0.000006	4.36	-0.000179	0.000003	4.36	-0.00008	0.000002	4.36	-0.000036	0.000001	4.36	-0.000015	0.000001	4.36	-0.000005	0
4.37	0	0	4.37	0	0	4.37	0	0	4.37	0	0	4.37	-0.000017	0	4.37	-0.000382	0.000004	4.37	-0.00135	0.000016	4.37	-0.000913	0.000012	4.37	-0.000405	0.000006	4.37	-0.000179	0.000003	4.37	-0.00008	0.000002	4.37	-0.000036	0.000001	4.37	-0.000015	0.000001	4.37	-0.000005	0
4.38	0	0	4.38	0	0	4.38	0	0	4.38	0	0	4.38	-0.000017	0	4.38	-0.000382	0.000004	4.38	-0.001346	0.000016	4.38	-0.00091	0.000012	4.38	-0.000404	0.000006	4.38	-0.000179	0.000003	4.38	-0.00008	0.000002	4.38	-0.000036	0.000001	4.38	-0.000015	0.000001	4.38	-0.000005	0
4.39	0	0	4.39	0	0	4.39	0	0	4.39	0	0	4.39	-0.000017	0	4.39	-0.000382	0.000004	4.39	-0.001343	0.000016	4.39	-0.000908	0.000012	4.39	-0.000404	0.000006	4.39	-0.000179	0.000003	4.39	-0.00008	0.000002	4.39	-0.000036	0.000001	4.39	-0.000015	0.000001	4.39	-0.000005	0
4.4	0	0	4.4	0	0	4.4	0	0	4.4	0	0	4.4	-0.000017	0	4.4	-0.000381	0.000004	4.4	-0.001339	0.000016	4.4	-0.000905	0.000012	4.4	-0.000404	0.000006	4.4	-0.000179	0.000003	4.4	-0.00008	0.000002	4.4	-0.000036	0.000001	4.4	-0.000015	0.000001	4.4	-0.000005	0
4.41	0	0	4.41	0	0	4.41	0	0	4.41	0	0	4.41	-0.000017	0	4.41	-0.000381	0.000004	4.41	-0.001335	0.000016	4.41	-0.000903	0.000012	4.41	-0.000404	0.000006	4.41	-0.000179	0.000003	4.41	-0.00008	0.000002	4.41	-0.000036	0.000001	4.41	-0.000015	0.000001	4.41	-0.000005	0
4.42	0	0	4.42	0	0	4.42	0	0	4.42	0	0	4.42	-0.000017	0	4.42	-0.00038	0.000004	4.42	-0.001332	0.000016	4.42	-0.000901	0.000012	4.42	-0.000404	0.000006	4.42	-0.000179	0.000003	4.42	-0.00008	0.000002	4.42	-0.000036	0.000001	4.42	-0.000015	0.000001	4.42	-0.000005	0
4.43	0	0	4.43	0	0	4.43	0	0	4.43	0	0	4.43	-0.000017	0	4.43	-0.00038	0.000004	4.43	-0.001328	0.000016	4.43	-0.000899	0.000012	4.43	-0.000403	0.000006	4.43	-0.000179	0.000003	4.43	-0.00008	0.000002	4.43	-0.000036	0.000001	4.43	-0.000015	0.000001	4.43	-0.000005	0
4.44	0	0	4.44	0	0	4.44	0	0	4.44	0	0	4.44	-0.000017	0	4.44	-0.000379	0.000004	4.44	-0.001325	0.000016	4.44	-0.000896	0.000012	4.44	-0.000403	0.000006	4.44	-0.000179	0.000003	4.44	-0.00008	0.000002	4.44	-0.000036	0.000001	4.44	-0.000015	0.000001	4.44	-0.000005	0
4.45	0	0	4.45	0	0	4.45	0	0	4.45	0	0	4.45	-0.000017	0	4.45	-0.000379	0.000004	4.45	-0.001321	0.000016	4.45	-0.000894	0.000012	4.45	-0.000403	0.000006	4.45	-0.000179	0.000003	4.45	-0.00008	0.000002	4.45	-0.000036	0.000001	4.45	-0.000015	0.000001	4.45	-0.000005	0
4.46	0	0	4.46	0	0	4.46	0	0	4.46	0	0	4.46	-0.000017	0	4.46	-0.000378	0.000004	4.46	-0.001318	0.000016	4.46	-0.000892	0.000012	4.46	-0.000403	0.000006	4.46	-0.000179	0.000003	4.46	-0.00008	0.000002	4.46	-0.000036	0.000001	4.46	-0.000015	0.000001	4.46	-0.000005	0
4.47	0	0	4.47	0	0	4.47	0	0	4.47	0	0	4.47	-0.000017	0	4.47	-0.000378	0.000004	4.47	-0.001314	0.000015	4.47	-0.00089	0.000012	4.47	-0.000403	0.000006	4.47	-0.000179	0.000003	4.47	-0.00008	0.000002	4.47	-0.000036	0.000001	4.47	-0.000015	0.000001	4.47	-0.000005	0
4.48	0	0	4.48	0	0	4.48	0	0	4.48	0	0	4.48	-0.000017	0	4.48	-0.000378	0.000004	4.48	-0.001311	0.000015	4.48	-0.000887	0.000012	4.48	-0.000403	0.000006	4.48	-0.000179	0.000003	4.48	-0.00008	0.000002	4.48	-0.000036	0.000001	4.48	-0.000015	0.000001	4.48	-0.000005	0
4.49	0	0	4.49	0	0	4.49	0	0	4.49	0	0	4.49	-0.000017	0	4.49	-0.000377	0.000004	4.49	-0.001307	0.000015	4.49	-0.000885	0.000012	4.49	-0.000402	0.000006	4.49	-0.000179	0.000003	4.49	-0.00008	0.000002	4.49	-0.000036	0.000001	4.49	-0.000015	0.000001	4.49	-0.000005	0
4.5	0	0	4.5	0	0	4.5	0	0	4.5	0	0	4.5	-0.000017	0	4.5	-0.000377	0.000004	4.5	-0.001304	0.000015	4.5	-0.000883	0.000012	4.5	-0.000402	0.000006	4.5	-0.000179	0.000003	4.5	-0.00008	0.000002	4.5	-0.000036	0.000001	4.5	-0.000015	0.000001	4.5	-0.000005	0
4.51	0	0	4.51	0	0	4.51	0	0	4.51	0	0	4.51	-0.000017	0	4.51	-0.000376	0.000004	4.51	-0.001301	0.000015	4.51	-0.000881	0.000012	4.51	-0.000402	0.000006	4.51	-0.000179	0.000003	4.51	-0.00008	0.000002	4.51	-0.000036	0.000001	4.51	-0.000015	0.000001	4.51	-0.000005	0
4.52	0	0	4.52	0	0	4.52	0	0	4.52	0	0	4.52	-0.000017	0	4.52	-0.000376	0.000004	4.52	-0.001297	0.000015	4.52	-0.000879	0.000012	4.52	-0.000402	0.000006	4.52	-0.000179	0.000003	4.52	-0.00008	0.000002	4.52	-0.000036	0.000001	4.52	-0.000015	0.000001	4.52	-0.000005	0
4.53	0	0	4.53	0	0	4.53	0	0	4.53	0	0	4.53	-0.000017	0	4.53	-0.000375	0.000004	4.53	-0.001294	0.000015	4.53	-0.000877	0.000012	4.53	-0.000402	0.000006	4.53	-0.000179	0.000003	4.53	-0.00008	0.000002	4.53	-0.000036	0.000001	4.53	-0.000015	0.000001	4.53	-0.000005	0
4.54	0	0	4.54	0	0	4.54	0	0	4.54	0	0	4.54	-0.000017	0	4.54	-0.000375	0.000004	4.54	-0.001291	0.000015	4.54	-0.000875	0.000012	4.54	-0.000402	0.000006	4.54	-0.000179	0.000003	4.54	-0.00008	0.000002	4.54	-0.000036	0.000001	4.54	-0.000015	0.000001	4.54	-0.000005	0
4.55	0	0	4.55	0	0	4.55	0	0	4.55	0	0	4.55	-0.000017	0	4.55	-0.000375	0.000004	4.55	-0.001287	0.000015	4.55	-0.000873	0.000012	4.55	-0.000401	0.000006	4.55	-0.000179	0.000003	4.55	-0.00008	0.000002	4.55	-0.000036	0.000001	4.55	-0.000015	0.000001	4.55	-0.000005	0
4.56	0	0	4.56	0	0	4.56	0	0	4.56	0	0	4.56	-0.000017	0	4.56	-0.000374	0.000004	4.56	-0.001284	0.000015	4.56	-0.000871	0.000012	4.56	-0.000401	0.000006	4.56	-0.000179	0.000003	4.56	-0.00008	0.000002	4.56	-0.000036	0.000001	4.56	-0.000015	0.000001	4.56	-0.000005	0
4.57	0	0	4.57	0	0	4.57	0	0	4.57	0	0	4.57	-0.000017	0	4.57	-0.000374	0.000004	4.57	-0.001281	0.000015	4.57	-0.000869	0.000012	4.57	-0.000401	0.000006	4.57	-0.000179	0.000003	4.57	-0.00008	0.000002	4.57	-0.000036	0.000001	4.57	-0.000015	0.000001	4.57	-0.000005	0
4.58	0	0	4.58	0	0	4.58	0	0	4.58	0	0	4.58	-0.000017	0	4.58	-0.000373	0.000004	4.58	-0.001277	0.000015	4.58	-0.000867	0.000012	4.58	-0.000401	0.000006	4.58	-0.000179	0.000003	4.58	-0.00008	0.000002	4.58	-0.000036	0.000001	4.58	-0.000015	0.000001	4.58	-0.000005	0
4.59	0	0	4.59	0	0	4.59	0	0	4.59	0	0	4.59	-0.000017	0	4.59	-0.000373	0.000004	4.59	-0.001274	0.000015	4.59	-0.000865	0.000012	4.59	-0.000401	0.000006	4.59	-0.000179	0.000003	4.59	-0.00008	0.000002	4.59	-0.000036	0.000001	4.59	-0.000015	0.000001	4.59	-0.000005	0
4.6	0	0	4.6	0	0	4.6	0	0	4.6	0	0	4.6	-0.000017	0	4.6	-0.000372	0.000004	4.6	-0.001271	0.000015	4.6	-0.000863	0.000012	4.6	-0.000401	0.000006	4.6	-0.000179	0.000003	4.6	-0.00008	0.000002	4.6	-0.000036	0.000001	4.6	-0.000015	0.000001	4.6	-0.000005	0
4.61	0	0	4.61	0	0	4.61	0	0	4.61	0	0	4.61	-0.000017	0	4.61	-0.000372	0.000004	4.61	-0.001268	0.000015	4.61	-0.000861	0.000011	4.61	-0.0004	0.000006	4.61	-0.000179	0.000003	4.61	-0.00008	0.000002	4.61	-0.000036	0.000001	4.61	-0.000015	0.000001	4.61	-0.000005	0
4.62	0	0	4.62	0	0	4.62	0	0	4.62	0	0	4.62	-0.000017	0	4.62	-0.000372	0.000004	4.62	-0.001264	0.000015	4.62	-0.00086	0.000011	4.62	-0.0004	0.000006	4.62	-0.000179	0.000003	4.62	-0.00008	0.000002	4.62	-0.000036	0.000001	4.62	-0.000015	0.000001	4.62	-0.000005	0
4.63	0	0	4.63	0	0	4.63	0	0	4.63	0	0	4.63	-0.000017	0	4.63	-0.000371	0.000004	4.63	-0.001261	0.000015	4.63	-0.000858	0.000011	4.63	-0.0004	0.000006	4.63	-0.000179	0.000003	4.63	-0.00008	0.000002	4.63	-0.000036	0.000001	4.63	-0.000015	0.000001	4.63	-0.000005	0
4.64	0	0	4.64	0	0	4.64	0	0	4.64	0	0	4.64	-0.000017	0	4.64	-0.000371	0.000004	4.64	-0.001258	0.000015	4.64	-0.000856	0.000011	4.64	-0.0004	0.000006	4.64	-0.000179	0.000003	4.64	-0.00008	0.000002	4.64	-0.000036	0.000001	4.64	-0.000015	0.000001	4.64	-0.000005	0
4.65	0	0	4.65	0	0	4.65	0	0	4.65	0	0	4.65	-0.000017	0	4.65	-0.00037	0.000004	4.65	-0.001255	0.000015	4.65	-0.000854	0.000011	4.65	-0.0004	0.000006	4.65	-0.000179	0.000003	4.65	-0.00008	0.000002	4.65	-0.000036	0.000001	4.65	-0.000015	0.000001	4.65	-0.000005	0
4.66	0	0	4.66	0	0	4.66	0	0	4.66	0	0	4.66	-0.000017	0	4.66	-0.00037	0.000004	4.66	-0.001252	0.000015	4.66	-0.000852	0.000011	4.66	-0.0004	0.000006	4.66	-0.000179	0.000003	4.66	-0.00008	0.000002	4.66	-0.000036	0.000001	4.66	-0.000015	0.000001	4.66	-0.000005	0
4.67	0	0	4.67	0	0	4.67	0	0	4.67	0	0	4.67	-0.000017	0	4.67	-0.00037	0.000004	4.67	-0.001249	0.000015	4.67	-0.000851	0.000011	4.67	-0.0004	0.000006	4.67	-0.000179	0.000003	4.67	-0.00008	0.000002	4.67	-0.000036	0.000001	4.67	-0.000015	0.000001	4.67	-0.000005	0
4.68	0	0	4.68	0	0	4.68	0	0	4.68	0	0	4.68	-0.000017	0	4.68	-0.000369	0.000004	4.68	-0.001245	0.000015	4.68	-0.000849	0.000011	4.68	-0.0004	0.000006	4.68	-0.000179	0.000003	4.68	-0.00008	0.000002	4.68	-0.000036	0.000001	4.68	-0.000015	0.000001	4.68	-0.000005	0
4.69	0	0	4.69	0	0	4.69	0	0	4.69	0	0	4.69	-0.000017	0	4.69	-0.000369	0.000004	4.69	-0.001242	0.000015	4.69	-0.000847	0.000011	4.69	-0.000399	0.000006	4.69	-0.000179	0.000003	4.69	-0.00008	0.000002	4.69	-0.000036	0.000001	4.69	-0.000015	0.000001	4.69	-0.000005	0
4.7	0	0	4.7	0	0	4.7	0	0	4.7	0	0	4.7	-0.000017	0	4.7	-0.000368	0.000004	4.7	-0.001239	0.000015	4.7	-0.000845	0.000011	4.7	-0.000399	0.000006	4.7	-0.000179	0.000003	4.7	-0.00008	0.000002	4.7	-0.000036	0.000001	4.7	-0.000015	0.000001	4.7	-0.000005	0
4.71	0	0	4.71	0	0	4.71	0	0	4.71	0	0	4.71	-0.000017	0	4.71	-0.000368	0.000004	4.71	-0.001236	0.000015	4.71	-0.000844	0.000011	4.71	-0.000399	0.000006	4.71	-0.000179	0.000003	4.71	-0.00008	0.000002	4.71	-0.000036	0.000001	4.71	-0.000015	0.000001	4.71	-0.000005	0
4.72	0	0	4.72	0	0	4.72	0	0	4.72	0	0	4.72	-0.000017	0	4.72	-0.000368	0.000004	4.72	-0.001233	0.000015	4.72	-0.000842	0.000011	4.72	-0.000399	0.000006	4.72	-0.000179	0.000003	4.72	-0.00008	0.000002	4.72	-0.000036	0.000001	4.72	-0.000015	0.000001	4.72	-0.000005	0
4.73	0	0	4.73	0	0	4.73	0	0	4.73	0	0	4.73	-0.000017	0	4.73	-0.000367	0.000004	4.73	-0.00123	0.000014	4.73	-0.00084	0.000011	4.73	-0.000399	0.000006	4.73	-0.000179	0.000003	4.73	-0.00008	0.000002	4.73	-0.000036	0.000001	4.73	-0.000015	0.000001	4.73	-0.000005	0
4.74	0	0	4.74	0	0	4.74	0	0	4.74	0	0	4.74	-0.000017	0	4.74	-0.000367	0.000004	4.74	-0.001227	0.000014	4.74	-0.000839	0.000011	4.74	-0.000399	0.000006	4.74	-0.000179	0.000003	4.74	-0.00008	0.000002	4.74	-0.000036	0.000001	4.74	-0.000015	0.000001	4.74	-0.000005	0
4.75	0	0	4.75	0	0	4.75	0	0	4.75	0	0	4.75	-0.000017	0	4.75	-0.000366	0.000004	4.75	-0.001224	0.000014	4.75	-0.000837	0.000011	4.75	-0.000399	0.000006	4.75	-0.000179	0.000003	4.75	-0.00008	0.000002	4.75	-0.000036	0.000001	4.75	-0.000015	0.000001	4.75	-0.000005	0
4.76	0	0	4.76	0	0	4.76	0	0	4.76	0	0	4.76	-0.000017	0	4.76	-0.000366	0.000004	4.76	-0.001221	0.000014	4.76	-0.000836	0.000011	4.76	-0.000399	0.000006	4.76	-0.000179	0.000003	4.76	-0.00008	0.000002	4.76	-0.000036	0.000001	4.76	-0.000015	0.000001	4.76	-0.000005	0
4.77	0	0	4.77	0	0	4.77	0	0	4.77	0	0	4.77	-0.000017	0	4.77	-0.000366	0.000004	4.77	-0.001218	0.000014	4.77	-0.000834	0.000011	4.77	-0.000399	0.000006	4.77	-0.000179	0.000003	4.77	-0.00008	0.000002	4.77	-0.000036	0.000001	4.77	-0.000015	0.000001	4.77	-0.000005	0
4.78	0	0	4.78	0	0	4.78	0	0	4.78	0	0	4.78	-0.000017	0	4.78	-0.000365	0.000004	4.78	-0.001215	0.000014	4.78	-0.000832	0.000011	4.78	-0.000398	0.000006	4.78	-0.000179	0.000003	4.78	-0.00008	0.000002	4.78	-0.000036	0.000001	4.78	-0.000015	0.000001	4.78	-0.000005	0
4.79	0	0	4.79	0	0	4.79	0	0	4.79	0	0	4.79	-0.000017	0	4.79	-0.000365	0.000004	4.79	-0.001212	0.000014	4.79	-0.000831	0.000011	4.79	-0.000398	0.000006	4.79	-0.000179	0.000003	4.79	-0.00008	0.000002	4.79	-0.000036	0.000001	4.79	-0.000015	0.000001	4.79	-0.000005	0
4.8	0	0	4.8	0	0	4.8	0	0	4.8	0	0	4.8	-0.000017	0	4.8	-0.000364	0.000004	4.8	-0.001209	0.000014	4.8	-0.000829	0.000011	4.8	-0.000398	0.000006	4.8	-0.000179	0.000003	4.8	-0.00008	0.000002	4.8	-0.000036	0.000001	4.8	-0.000015	0.000001	4.8	-0.000005	0
4.81	0	0	4.81	0	0	4.81	0	0	4.81	0	0	4.81	-0.000017	0	4.81	-0.000364	0.000004	4.81	-0.001207	0.000014	4.81	-0.000828	0.000011	4.81	-0.000398	0.000006	4.81	-0.000179	0.000003	4.81	-0.00008	0.000002	4.81	-0.000036	0.000001	4.81	-0.000015	0.000001	4.81	-0.000005	0
4.82	0	0	4.82	0	0	4.82	0	0	4.82	0	0	4.82	-0.000017	0	4.82	-0.000364	0.000004	4.82	-0.001204	0.000014	4.82	-0.000826	0.000011	4.82	-0.000398	0.000006	4.82	-0.000179	0.000003	4.82	-0.00008	0.000002	4.82	-0.000036	0.000001	4.82	-0.000015	0.000001	4.82	-0.000005	0
4.83	0	0	4.83	0	0	4.83	0	0	4.83	0	0	4.83	-0.000017	0	4.83	-0.000363	0.000004	4.83	-0.001201	0.000014	4.83	-0.000825	0.000011	4.83	-0.000398	0.000006	4.83	-0.000179	0.000003	4.83	-0.00008	0.000002	4.83	-0.000036	0.000001	4.83	-0.000015	0.000001	4.83	-0.000005	0
4.84	0	0	4.84	0	0	4.84	0	0	4.84	0	0	4.84	-0.000017	0	4.84	-0.000363	0.000004	4.84	-0.001198	0.000014	4.84	-0.000823	0.000011	4.84	-0.000398	0.000006	4.84	-0.000179	0.000003	4.84	-0.00008	0.000002	4.84	-0.000036	0.000001	4.84	-0.000015	0.000001	4.84	-0.000005	0
4.85	0	0	4.85	0	0	4.85	0	0	4.85	0	0	4.85	-0.000017	0	4.85	-0.000362	0.000004	4.85	-0.001195	0.000014	4.85	-0.000822	0.000011	4.85	-0.000398	0.000006	4.85	-0.000179	0.000003	4.85	-0.00008	0.000002	4.85	-0.000036	0.000001	4.85	-0.000015	0.000001	4.85	-0.000005	0
4.86	0	0	4.86	0	0	4.86	0	0	4.86	0	0	4.86	-0.000017	0	4.86	-0.000362	0.000004	4.86	-0.001192	0.000014	4.86	-0.000821	0.000011	4.86	-0.000398	0.000006	4.86	-0.000179	0.000003	4.86	-0.00008	0.000002	4.86	-0.000036	0.000001	4.86	-0.000015	0.000001	4.86	-0.000005	0
4.87	0	0	4.87	0	0	4.87	0	0	4.87	0	0	4.87	-0.000017	0	4.87	-0.000362	0.000004	4.87	-0.001189	0.000014	4.87	-0.000819	0.000011	4.87	-0.000398	0.000006	4.87	-0.000179	0.000003	4.87	-0.00008	0.000002	4.87	-0.000036	0.000001	4.87	-0.000015	0.000001	4.87	-0.000005	0
4.88	0	0	4.88	0	0	4.88	0	0	4.88	0	0	4.88	-0.000017	0	4.88	-0.000361	0.000004	4.88	-0.001187	0.000014	4.88	-0.000818	0.000011	4.88	-0.000398	0.000006	4.88	-0.000179	0.000003	4.88	-0.00008	0.000002	4.88	-0.000036	0.000001	4.88	-0.000015	0.000001	4.88	-0.000005	0
4.89	0	0	4.89	0	0	4.89	0	0	4.89	0	0	4.89	-0.000017	0	4.89	-0.000361	0.000004	4.89	-0.001184	0.000014	4.89	-0.000816	0.000011	4.89	-0.000397	0.000006	4.89	-0.000179	0.000003	4.89	-0.00008	0.000002	4.89	-0.000036	0.000001	4.89	-0.000015	0.000001	4.89	-0.000005	0
4.9	0	0	4.9	0	0	4.9	0	0	4.9	0	0	4.9	-0.000017	0	4.9	-0.00036	0.000004	4.9	-0.001181	0.000014	4.9	-0.000815	0.000011	4.9	-0.000397	0.000006	4.9	-0.000179	0.000003	4.9	-0.00008	0.000002	4.9	-0.000036	0.000001	4.9	-0.000015	0.000001	4.9	-0.000005	0
4.91	0	0	4.91	0	0	4.91	0	0	4.91	0	0	4.91	-0.000017	0	4.91	-0.00036	0.000004	4.91	-0.001178	0.000014	4.91	-0.000814	0.000011	4.91	-0.000397	0.000006	4.91	-0.000179	0.000003	4.91	-0.00008	0.000002	4.91	-0.000036	0.000001	4.91	-0.000015	0.000001	4.91	-0.000005	0
4.92	0	0	4.92	0	0	4.92	0	0	4.92	0	0	4.92	-0.000017	0	4.92	-0.00036	0.000004	4.92	-0.001176	0.000014	4.92	-0.000812	0.000011	4.92	-0.000397	0.000006	4.92	-0.000179	0.000003	4.92	-0.00008	0.000002	4.92	-0.000036	0.000001	4.92	-0.000015	0.000001	4.92	-0.000005	0
4.93	0	0	4.93	0	0	4.93	0	0	4.93	0	0	4.93	-0.000017	0	4.93	-0.000359	0.000004	4.93	-0.001173	0.000014	4.93	-0.000811	0.000011	4.93	-0.000397	0.000006	4.93	-0.000179	0.000003	4.93	-0.00008	0.000002	4.93	-0.000036	0.000001	4.93	-0.000015	0.000001	4.93	-0.000005	0
4.94	0	0	4.94	0	0	4.94	0	0	4.94	0	0	4.94	-0.000017	0	4.94	-0.000359	0.000004	4.94	-0.00117	0.000014	4.94	-0.00081	0.000011	4.94	-0.000397	0.000006	4.94	-0.000179	0.000003	4.94	-0.00008	0.000002	4.94	-0.000036	0.000001	4.94	-0.000015	0.000001	4.94	-0.000005	0
4.95	0	0	4.95	0	0	4.95	0	0	4.95	0	0	4.95	-0.000017	0	4.95	-0.000358	0.000004	4.95	-0.001168	0.000014	4.95	-0.000808	0.000011	4.95	-0.000397	0.000006	4.95	-0.000179	0.000003	4.95	-0.00008	0.000002	4.95	-0.000036	0.000001	4.95	-0.000015	0.000001	4.95	-0.000005	0
4.96	0	0	4.96	0	0	4.96	0	0	4.96	0	0	4.96	-0.000017	0	4.96	-0.000358	0.000004	4.96	-0.001165	0.000014	4.96	-0.000807	0.000011	4.96	-0.000397	0.000006	4.96	-0.000179	0.000003	4.96	-0.00008	0.000002	4.96	-0.000036	0.000001	4.96	-0.000015	0.000001	4.96	-0.000005	0
4.97	0	0	4.97	0	0	4.97	0	0	4.97	0	0	4.97	-0.000017	0	4.97	-0.000358	0.000004	4.97	-0.001162	0.000014	4.97	-0.000806	0.000011	4.97	-0.000397	0.000006	4.97	-0.000179	0.000003	4.97	-0.00008	0.000002	4.97	-0.000036	0.000001	4.97	-0.000015	0.000001	4.97	-0.000005	0
4.98	0	0	4.98	0	0	4.98	0	0	4.98	0	0	4.98	-0.000017	0	4.98	-0.000357	0.000004	4.98	-0.00116	0.000014	4.98	-0.000805	0.000011	4.98	-0.000397	0.000006	4.98	-0.000179	0.000003	4.98	-0.00008	0.000002	4.98	-0.000036	0.000001	4.98	-0.000015	0.000001	4.98	-0.000005	0
4.99	0	0	4.99	0	0	4.99	0	0	4.99	0	0	4.99	-0.000017	0	4.99	-0.000357	0.000004	4.99	-0.001157	0.000014	4.99	-0.000803	0.000011	4.99	-0.000397	0.000006	4.99	-0.000179	0.000003	4.99	-0.00008	0.000002	4.99	-0.000036	0.000001	4.99	-0.000015	0.000001	4.99	-0.000005	0
5	0	0	5	0	0	5	0	0	5	0	0	5	-0.000017	0	5	-0.000357	0.000004	5	-0.001154	0.000014	5	-0.000802	0.000011	5	-0.000397	0.000006	5	-0.000179	0.000003	5	-0.00008	0.000002	5	-0.000036	0.000001	5	-0.000015	0.000001	5	-0.000005	0
5.01	0	0	5.01	0	0	5.01	0	0	5.01	0	0	5.01	-0.000017	0	5.01	-0.000356	0.000004	5.01	-0.001152	0.000014	5.01	-0.000801	0.000011	5.01	-0.000397	0.000006	5.01	-0.000179	0.000003	5.01	-0.00008	0.000002	5.01	-0.000036	0.000001	5.01	-0.000015	0.000001	5.01	-0.000005	0
5.02	0	0	5.02	0	0	5.02	0	0	5.02	0	0	5.02	-0.000017	0	5.02	-0.000356	0.000004	5.02	-0.001149	0.000014	5.02	-0.0008	0.000011	5.02	-0.000397	0.000006	5.02	-0.000179	0.000003	5.02	-0.00008	0.000002	5.02	-0.000036	0.000001	5.02	-0.000015	0.000001	5.02	-0.000005	0
5.03	0	0	5.03	0	0	5.03	0	0	5.03	0	0	5.03	-0.000017	0	5.03	-0.000355	0.000004	5.03	-0.001147	0.000013	5.03	-0.000799	0.000011	5.03	-0.000396	0.000006	5.03	-0.000179	0.000003	5.03	-0.00008	0.000002	5.03	-0.000036	0.000001	5.03	-0.000015	0.000001	5.03	-0.000005	0
5.04	0	0	5.04	0	0	5.04	0	0	5.04	0	0	5.04	-0.000017	0	5.04	-0.000355	0.000004	5.04	-0.001144	0.000013	5.04	-0.000797	0.000011	5.04	-0.000396	0.000006	5.04	-0.000179	0.000003	5.04	-0.00008	0.000002	5.04	-0.000036	0.000001	5.04	-0.000015	0.000001	5.04	-0.000005	0
5.05	0	0	5.05	0	0	5.05	0	0	5.05	0	0	5.05	-0.000017	0	5.05	-0.000355	0.000004	5.05	-0.001141	0.000013	5.05	-0.000796	0.000011	5.05	-0.000396	0.000006	5.05	-0.000179	0.000003	5.05	-0.00008	0.000002	5.05	-0.000036	0.000001	5.05	-0.000015	0.000001	5.05	-0.000005	0
5.06	0	0	5.06	0	0	5.06	0	0	5.06	0	0	5.06	-0.000017	0	5.06	-0.000354	0.000004	5.06	-0.001139	0.000013	5.06	-0.000795	0.000011	5.06	-0.000396	0.000006	5.06	-0.000179	0.000003	5.06	-0.00008	0.000002	5.06	-0.000036	0.000001	5.06	-0.000015	0.000001	5.06	-0.000005	0
5.07	0	0	5.07	0	0	5.07	0	0	5.07	0	0	5.07	-0.000017	0	5.07	-0.000354	0.000004	5.07	-0.001136	0.000013	5.07	-0.000794	0.000011	5.07	-0.000396	0.000006	5.07	-0.000179	0.000003	5.07	-0.00008	0.000002	5.07	-0.000036	0.000001	5.07	-0.000015	0.000001	5.07	-0.000005	0
5.08	0	0	5.08	0	0	5.08	0	0	5.08	0	0	5.08	-0.000017	0	5.08	-0.000354	0.000004	5.08	-0.001134	0.000013	5.08	-0.000793	0.000011	5.08	-0.000396	0.000006	5.08	-0.000179	0.000003	5.08	-0.00008	0.000002	5.08	-0.000036	0.000001	5.08	-0.000015	0.000001	5.08	-0.000005	0
5.09	0	0	5.09	0	0	5.09	0	0	5.09	0	0	5.09	-0.000017	0	5.09	-0.000353	0.000004	5.09	-0.001131	0.000013	5.09	-0.000792	0.000011	5.09	-0.000396	0.000006	5.09	-0.000179	0.000003	5.09	-0.00008	0.000002	5.09	-0.000036	0.000001	5.09	-0.000015	0.000001	5.09	-0.000005	0
5.1	0	0	5.1	0	0	5.1	0	0	5.1	0	0	5.1	-0.000017	0	5.1	-0.000353	0.000004	5.1	-0.001129	0.000013	5.1	-0.000791	0.000011	5.1	-0.000396	0.000006	5.1	-0.000179	0.000003	5.1	-0.00008	0.000002	5.1	-0.000036	0.000001	5.1	-0.000015	0.000001	5.1	-0.000005	0
5.11	0	0	5.11	0	0	5.11	0	0	5.11	0	0	5.11	-0.000017	0	5.11	-0.000352	0.000004	5.11	-0.001126	0.000013	5.11	-0.00079	0.000011	5.11	-0.000396	0.000006	5.11	-0.000179	0.000003	5.11	-0.00008	0.000002	5.11	-0.000036	0.000001	5.11	-0.000015	0.000001	5.11	-0.000005	0
5.12	0	0	5.12	0	0	5.12	0	0	5.12	0	0	5.12	-0.000017	0	5.12	-0.000352	0.000004	5.12	-0.001124	0.000013	5.12	-0.000788	0.000011	5.12	-0.000396	0.000006	5.12	-0.000179	0.000003	5.12	-0.00008	0.000002	5.12	-0.000036	0.000001	5.12	-0.000015	0.000001	5.12	-0.000005	0
5.13	0	0	5.13	0	0	5.13	0	0	5.13	0	0	5.13	-0.000017	0	5.13	-0.000352	0.000004	5.13	-0.001121	0.000013	5.13	-0.000787	0.00001	5.13	-0.000396	0.000006	5.13	-0.000179	0.000003	5.13	-0.00008	0.000002	5.13	-0.000036	0.000001	5.13	-0.000015	0.000001	5.13	-0.000005	0
5.14	0	0	5.14	0	0	5.14	0	0	5.14	0	0	5.14	-0.000017	0	5.14	-0.000351	0.000004	5.14	-0.001119	0.000013	5.14	-0.000786	0.00001	5.14	-0.000396	0.000006	5.14	-0.000179	0.000003	5.14	-0.00008	0.000002	5.14	-0.000036	0.000001	5.14	-0.000015	0.000001	5.14	-0.000005	0
5.15	0	0	5.15	0	0	5.15	0	0	5.15	0	0	5.15	-0.000017	0	5.15	-0.000351	0.000004	5.15	-0.001117	0.000013	5.15	-0.000785	0.00001	5.15	-0.000396	0.000006	5.15	-0.000179	0.000003	5.15	-0.00008	0.000002	5.15	-0.000036	0.000001	5.15	-0.000015	0.000001	5.15	-0.000005	0
5.16	0	0	5.16	0	0	5.16	0	0	5.16	0	0	5.16	-0.000017	0	5.16	-0.000351	0.000004	5.16	-0.001114	0.000013	5.16	-0.000784	0.00001	5.16	-0.000396	0.000006	5.16	-0.000179	0.000003	5.16	-0.00008	0.000002	5.16	-0.000036	0.000001	5.16	-0.000015	0.000001	5.16	-0.000005	0
5.17	0	0	5.17	0	0	5.17	0	0	5.17	0	0	5.17	-0.000017	0	5.17	-0.00035	0.000004	5.17	-0.001112	0.000013	5.17	-0.000783	0.00001	5.17	-0.000396	0.000006	5.17	-0.000179	0.000003	5.17	-0.00008	0.000002	5.17	-0.000036	0.000001	5.17	-0.000015	0.000001	5.17	-0.000005	0
5.18	0	0	5.18	0	0	5.18	0	0	5.18	0	0	5.18	-0.000017	0	5.18	-0.00035	0.000004	5.18	-0.001109	0.000013	5.18	-0.000782	0.00001	5.18	-0.000396	0.000006	5.18	-0.000179	0.000003	5.18	-0.00008	0.000002	5.18	-0.000036	0.000001	5.18	-0.000015	0.000001	5.18	-0.000005	0
5.19	0	0	5.19	0	0	5.19	0	0	5.19	0	0	5.19	-0.000017	0	5.19	-0.00035	0.000004	5.19	-0.001107	0.000013	5.19	-0.000781	0.00001	5.19	-0.000396	0.000006	5.19	-0.000179	0.000003	5.19	-0.00008	0.000002	5.19	-0.000036	0.000001	5.19	-0.000015	0.000001	5.19	-0.000005	0
5.2	0	0	5.2	0	0	5.2	0	0	5.2	0	0	5.2	-0.000017	0	5.2	-0.000349	0.000004	5.2	-0.001105	0.000013	5.2	-0.00078	0.00001	5.2	-0.000396	0.000006	5.2	-0.000179	0.000003	5.2	-0.00008	0.000002	5.2	-0.000036	0.000001	5.2	-0.000015	0.000001	5.2	-0.000005	0
5.21	0	0	5.21	0	0	5.21	0	0	5.21	0	0	5.21	-0.000017	0	5.21	-0.000349	0.000004	5.21	-0.001102	0.000013	5.21	-0.000779	0.00001	5.21	-0.000396	0.000006	5.21	-0.000179	0.000003	5.21	-0.00008	0.000002	5.21	-0.000036	0.000001	5.21	-0.000015	0.000001	5.21	-0.000005	0
5.22	0	0	5.22	0	0	5.22	0	0	5.22	0	0	5.22	-0.000017	0	5.22	-0.000349	0.000004	5.22	-0.0011	0.000013	5.22	-0.000778	0.00001	5.22	-0.000395	0.000006	5.22	-0.000179	0.000003	5.22	-0.00008	0.000002	5.22	-0.000036	0.000001	5.22	-0.000015	0.000001	5.22	-0.000005	0
5.23	0	0	5.23	0	0	5.23	0	0	5.23	0	0	5.23	-0.000017	0	5.23	-0.000348	0.000004	5.23	-0.001098	0.000013	5.23	-0.000777	0.00001	5.23	-0.000395	0.000006	5.23	-0.000179	0.000003	5.23	-0.00008	0.000002	5.23	-0.000036	0.000001	5.23	-0.000015	0.000001	5.23	-0.000005	0
5.24	0	0	5.24	0	0	5.24	0	0	5.24	0	0	5.24	-0.000017	0	5.24	-0.000348	0.000004	5.24	-0.001095	0.000013	5.24	-0.000776	0.00001	5.24	-0.000395	0.000006	5.24	-0.000179	0.000003	5.24	-0.00008	0.000002	5.24	-0.000036	0.000001	5.24	-0.000015	0.000001	5.24	-0.000005	0
5.25	0	0	5.25	0	0	5.25	0	0	5.25	0	0	5.25	-0.000017	0	5.25	-0.000347	0.000004	5.25	-0.001093	0.000013	5.25	-0.000776	0.00001	5.25	-0.000395	0.000006	5.25	-0.000179	0.000003	5.25	-0.00008	0.000002	5.25	-0.000036	0.000001	5.25	-0.000015	0.000001	5.25	-0.000005	0
5.26	0	0	5.26	0	0	5.26	0	0	5.26	0	0	5.26	-0.000017	0	5.26	-0.000347	0.000004	5.26	-0.001091	0.000013	5.26	-0.000775	0.00001	5.26	-0.000395	0.000006	5.26	-0.000179	0.000003	5.26	-0.00008	0.000002	5.26	-0.000036	0.000001	5.26	-0.000015	0.000001	5.26	-0.000005	0
5.27	0	0	5.27	0	0	5.27	0	0	5.27	0	0	5.27	-0.000017	0	5.27	-0.000347	0.000004	5.27	-0.001089	0.000013	5.27	-0.000774	0.00001	5.27	-0.000395	0.000006	5.27	-0.000179	0.000003	5.27	-0.00008	0.000002	5.27	-0.000036	0.000001	5.27	-0.000015	0.000001	5.27	-0.000005	0
5.28	0	0	5.28	0	0	5.28	0	0	5.28	0	0	5.28	-0.000017	0	5.28	-0.000346	0.000004	5.28	-0.001086	0.000013	5.28	-0.000773	0.00001	5.28	-0.000395	0.000006	5.28	-0.000179	0.000003	5.28	-0.00008	0.000002	5.28	-0.000036	0.000001	5.28	-0.000015	0.000001	5.28	-0.000005	0
5.29	0	0	5.29	0	0	5.29	0	0	5.29	0	0	5.29	-0.000017	0	5.29	-0.000346	0.000004	5.29	-0.001084	0.000013	5.29	-0.000772	0.00001	5.29	-0.000395	0.000006	5.29	-0.000179	0.000003	5.29	-0.00008	0.000002	5.29	-0.000036	0.000001	5.29	-0.000015	0.000001	5.29	-0.000005	0
5.3	0	0	5.3	0	0	5.3	0	0	5.3	0	0	5.3	-0.000017	0	5.3	-0.000346	0.000004	5.3	-0.001082	0.000013	5.3	-0.000771	0.00001	5.3	-0.000395	0.000006	5.3	-0.000179	0.000003	5.3	-0.00008	0.000002	5.3	-0.000036	0.000001	5.3	-0.000015	0.000001	5.3	-0.000005	0
5.31	0	0	5.31	0	0	5.31	0	0	5.31	0	0	5.31	-0.000017	0	5.31	-0.000345	0.000004	5.31	-0.00108	0.000013	5.31	-0.00077	0.00001	5.31	-0.000395	0.000006	5.31	-0.000179	0.000003	5.31	-0.00008	0.000002	5.31	-0.000036	0.000001	5.31	-0.000015	0.000001	5.31	-0.000005	0
5.32	0	0	5.32	0	0	5.32	0	0	5.32	0	0	5.32	-0.000017	0	5.32	-0.000345	0.000004	5.32	-0.001077	0.000013	5.32	-0.000769	0.00001	5.32	-0.000395	0.000006	5.32	-0.000179	0.000003	5.32	-0.00008	0.000002	5.32	-0.000036	0.000001	5.32	-0.000015	0.000001	5.32	-0.000005	0
5.33	0	0	5.33	0	0	5.33	0	0	5.33	0	0	5.33	-0.000017	0	5.33	-0.000345	0.000004	5.33	-0.001075	0.000013	5.33	-0.000768	0.00001	5.33	-0.000395	0.000006	5.33	-0.000179	0.000003	5.33	-0.00008	0.000002	5.33	-0.000036	0.000001	5.33	-0.000015	0.000001	5.33	-0.000005	0
5.34	0	0	5.34	0	0	5.34	0	0	5.34	0	0	5.34	-0.000017	0	5.34	-0.000344	0.000004	5.34	-0.001073	0.000013	5.34	-0.000768	0.00001	5.34	-0.000395	0.000006	5.34	-0.000179	0.000003	5.34	-0.00008	0.000002	5.34	-0.000036	0.000001	5.34	-0.000015	0.000001	5.34	-0.000005	0
5.35	0	0	5.35	0	0	5.35	0	0	5.35	0	0	5.35	-0.000017	0	5.35	-0.000344	0.000004	5.35	-0.001071	0.000013	5.35	-0.000767	0.00001	5.35	-0.000395	0.000006	5.35	-0.000179	0.000003	5.35	-0.00008	0.000002	5.35	-0.000036	0.000001	5.35	-0.000015	0.000001	5.35	-0.000005	0
5.36	0	0	5.36	0	0	5.36	0	0	5.36	0	0	5.36	-0.000017	0	5.36	-0.000344	0.000004	5.36	-0.001069	0.000013	5.36	-0.000766	0.00001	5.36	-0.000395	0.000006	5.36	-0.000179	0.000003	5.36	-0.00008	0.000002	5.36	-0.000036	0.000001	5.36	-0.000015	0.000001	5.36	-0.000005	0
5.37	0	0	5.37	0	0	5.37	0	0	5.37	0	0	5.37	-0.000017	0	5.37	-0.000343	0.000004	5.37	-0.001067	0.000013	5.37	-0.000765	0.00001	5.37	-0.000395	0.000006	5.37	-0.000179	0.000003	5.37	-0.00008	0.000002	5.37	-0.000036	0.000001	5.37	-0.000015	0.000001	5.37	-0.000005	0
5.38	0	0	5.38	0	0	5.38	0	0	5.38	0	0	5.38	-0.000017	0	5.38	-0.000343	0.000004	5.38	-0.001064	0.000013	5.38	-0.000764	0.00001	5.38	-0.000395	0.000006	5.38	-0.000179	0.000003	5.38	-0.00008	0.000002	5.38	-0.000036	0.000001	5.38	-0.000015	0.000001	5.38	-0.000005	0
5.39	0	0	5.39	0	0	5.39	0	0	5.39	0	0	5.39	-0.000017	0	5.39	-0.000343	0.000004	5.39	-0.001062	0.000012	5.39	-0.000763	0.00001	5.39	-0.000395	0.000006	5.39	-0.000179	0.000003	5.39	-0.00008	0.000002	5.39	-0.000036	0.000001	5.39	-0.000015	0.000001	5.39	-0.000005	0
5.4	0	0	5.4	0	0	5.4	0	0	5.4	0	0	5.4	-0.000017	0	5.4	-0.000342	0.000004	5.4	-0.00106	0.000012	5.4	-0.000763	0.00001	5.4	-0.000395	0.000006	5.4	-0.000179	0.000003	5.4	-0.00008	0.000002	5.4	-0.000036	0.000001	5.4	-0.000015	0.000001	5.4	-0.000005	0
5.41	0	0	5.41	0	0	5.41	0	0	5.41	0	0	5.41	-0.000017	0	5.41	-0.000342	0.000004	5.41	-0.001058	0.000012	5.41	-0.000762	0.00001	5.41	-0.000395	0.000006	5.41	-0.000179	0.000003	5.41	-0.00008	0.000002	5.41	-0.000036	0.000001	5.41	-0.000015	0.000001	5.41	-0.000005	0
5.42	0	0	5.42	0	0	5.42	0	0	5.42	0	0	5.42	-0.000017	0	5.42	-0.000342	0.000004	5.42	-0.001056	0.000012	5.42	-0.000761	0.00001	5.42	-0.000395	0.000006	5.42	-0.000179	0.000003	5.42	-0.00008	0.000002	5.42	-0.000036	0.000001	5.42	-0.000015	0.000001	5.42	-0.000005	0
5.43	0	0	5.43	0	0	5.43	0	0	5.43	0	0	5.43	-0.000017	0	5.43	-0.000341	0.000004	5.43	-0.001054	0.000012	5.43	-0.00076	0.00001	5.43	-0.000395	0.000006	5.43	-0.000179	0.000003	5.43	-0.00008	0.000002	5.43	-0.000036	0.000001	5.43	-0.000015	0.000001	5.43	-0.000005	0
5.44	0	0	5.44	0	0	5.44	0	0	5.44	0	0	5.44	-0.000017	0	5.44	-0.000341	0.000004	5.44	-0.001052	0.000012	5.44	-0.00076	0.00001	5.44	-0.000395	0.000006	5.44	-0.000179	0.000003	5.44	-0.00008	0.000002	5.44	-0.000036	0.000001	5.44	-0.000015	0.000001	5.44	-0.000005	0
5.45	0	0	5.45	0	0	5.45	0	0	5.45	0	0	5.45	-0.000017	0	5.45	-0.000341	0.000004	5.45	-0.00105	0.000012	5.45	-0.000759	0.00001	5.45	-0.000395	0.000006	5.45	-0.000179	0.000003	5.45	-0.00008	0.000002	5.45	-0.000036	0.000001	5.45	-0.000015	0.000001	5.45	-0.000005	0
5.46	0	0	5.46	0	0	5.46	0	0	5.46	0	0	5.46	-0.000017	0	5.46	-0.00034	0.000004	5.46	-0.001048	0.000012	5.46	-0.000758	0.00001	5.46	-0.000395	0.000006	5.46	-0.000179	0.000003	5.46	-0.00008	0.000002	5.46	-0.000036	0.000001	5.46	-0.000015	0.000001	5.46	-0.000005	0
5.47	0	0	5.47	0	0	5.47	0	0	5.47	0	0	5.47	-0.000017	0	5.47	-0.00034	0.000004	5.47	-0.001046	0.000012	5.47	-0.000757	0.00001	5.47	-0.000395	0.000006	5.47	-0.000179	0.000003	5.47	-0.00008	0.000002	5.47	-0.000036	0.000001	5.47	-0.000015	0.000001	5.47	-0.000005	0
5.48	0	0	5.48	0	0	5.48	0	0	5.48	0	0	5.48	-0.000017	0	5.48	-0.00034	0.000004	5.48	-0.001044	0.000012	5.48	-0.000757	0.00001	5.48	-0.000395	0.000006	5.48	-0.000179	0.000003	5.48	-0.00008	0.000002	5.48	-0.000036	0.000001	5.48	-0.000015	0.000001	5.48	-0.000005	0
5.49	0	0	5.49	0	0	5.49	0	0	5.49	0	0	5.49	-0.000017	0	5.49	-0.000339	0.000004	5.49	-0.001042	0.000012	5.49	-0.000756	0.00001	5.49	-0.000395	0.000006	5.49	-0.000179	0.000003	5.49	-0.00008	0.000002	5.49	-0.000036	0.000001	5.49	-0.000015	0.000001	5.49	-0.000005	0
5.5	0	0	5.5	0	0	5.5	0	0	5.5	0	0	5.5	-0.000017	0	5.5	-0.000339	0.000004	5.5	-0.00104	0.000012	5.5	-0.000755	0.00001	5.5	-0.000395	0.000006	5.5	-0.000179	0.000003	5.5	-0.00008	0.000002	5.5	-0.000036	0.000001	5.5	-0.000015	0.000001	5.5	-0.000005	0
5.51	0	0	5.51	0	0	5.51	0	0	5.51	0	0	5.51	-0.000017	0	5.51	-0.000339	0.000004	5.51	-0.001038	0.000012	5.51	-0.000755	0.00001	5.51	-0.000394	0.000006	5.51	-0.000179	0.000003	5.51	-0.00008	0.000002	5.51	-0.000036	0.000001	5.51	-0.000015	0.000001	5.51	-0.000005	0
5.52	0	0	5.52	0	0	5.52	0	0	5.52	0	0	5.52	-0.000017	0	5.52	-0.000338	0.000004	5.52	-0.001036	0.000012	5.52	-0.000754	0.00001	5.52	-0.000394	0.000006	5.52	-0.000179	0.000003	5.52	-0.00008	0.000002	5.52	-0.000036	0.000001	5.52	-0.000015	0.000001	5.52	-0.000005	0
5.53	0	0	5.53	0	0	5.53	0	0	5.53	0	0	5.53	-0.000017	0	5.53	-0.000338	0.000004	5.53	-0.001034	0.000012	5.53	-0.000753	0.00001	5.53	-0.000394	0.000006	5.53	-0.000179	0.000003	5.53	-0.00008	0.000002	5.53	-0.000036	0.000001	5.53	-0.000015	0.000001	5.53	-0.000005	0
5.54	0	0	5.54	0	0	5.54	0	0	5.54	0	0	5.54	-0.000017	0	5.54	-0.000338	0.000004	5.54	-0.001032	0.000012	5.54	-0.000752	0.00001	5.54	-0.000394	0.000006	5.54	-0.000179	0.000003	5.54	-0.00008	0.000002	5.54	-0.000036	0.000001	5.54	-0.000015	0.000001	5.54	-0.000005	0
5.55	0	0	5.55	0	0	5.55	0	0	5.55	0	0	5.55	-0.000017	0	5.55	-0.000337	0.000004	5.55	-0.00103	0.000012	5.55	-0.000752	0.00001	5.55	-0.000394	0.000006	5.55	-0.000179	0.000003	5.55	-0.00008	0.000002	5.55	-0.000036	0.000001	5.55	-0.000015	0.000001	5.55	-0.000005	0
5.56	0	0	5.56	0	0	5.56	0	0	5.56	0	0	5.56	-0.000017	0	5.56	-0.000337	0.000004	5.56	-0.001028	0.000012	5.56	-0.000751	0.00001	5.56	-0.000394	0.000006	5.56	-0.000179	0.000003	5.56	-0.00008	0.000002	5.56	-0.000036	0.000001	5.56	-0.000015	0.000001	5.56	-0.000005	0
5.57	0	0	5.57	0	0	5.57	0	0	5.57	0	0	5.57	-0.000017	0	5.57	-0.000337	0.000004	5.57	-0.001026	0.000012	5.57	-0.00075	0.00001	5.57	-0.000394	0.000006	5.57	-0.000179	0.000003	5.57	-0.00008	0.000002	5.57	-0.000036	0.000001	5.57	-0.000015	0.000001	5.57	-0.000005	0
5.58	0	0	5.58	0	0	5.58	0	0	5.58	0	0	5.58	-0.000017	0	5.58	-0.000336	0.000004	5.58	-0.001024	0.000012	5.58	-0.00075	0.00001	5.58	-0.000394	0.000006	5.58	-0.000179	0.000003	5.58	-0.00008	0.000002	5.58	-0.000036	0.000001	5.58	-0.000015	0.000001	5.58	-0.000005	0
5.59	0	0	5.59	0	0	5.59	0	0	5.59	0	0	5.59	-0.000017	0	5.59	-0.000336	0.000004	5.59	-0.001022	0.000012	5.59	-0.000749	0.00001	5.59	-0.000394	0.000006	5.59	-0.000179	0.000003	5.59	-0.00008	0.000002	5.59	-0.000036	0.000001	5.59	-0.000015	0.000001	5.59	-0.000005	0
5.6	0	0	5.6	0	0	5.6	0	0	5.6	0	0	5.6	-0.000017	0	5.6	-0.000336	0.000004	5.6	-0.00102	0.000012	5.6	-0.000749	0.00001	5.6	-0.000394	0.000006	5.6	-0.000179	0.000003	5.6	-0.00008	0.000002	5.6	-0.000036	0.000001	5.6	-0.000015	0.000001	5.6	-0.000005	0
5.61	0	0	5.61	0	0	5.61	0	0	5.61	0	0	5.61	-0.000017	0	5.61	-0.000335	0.000004	5.61	-0.001018	0.000012	5.61	-0.000748	0.00001	5.61	-0.000394	0.000006	5.61	-0.000179	0.000003	5.61	-0.00008	0.000002	5.61	-0.000036	0.000001	5.61	-0.000015	0.000001	5.61	-0.000005	0
5.62	0	0	5.62	0	0	5.62	0	0	5.62	0	0	5.62	-0.000017	0	5.62	-0.000335	0.000004	5.62	-0.001016	0.000012	5.62	-0.000747	0.00001	5.62	-0.000394	0.000006	5.62	-0.000179	0.000003	5.62	-0.00008	0.000002	5.62	-0.000036	0.000001	5.62	-0.000015	0.000001	5.62	-0.000005	0
5.63	0	0	5.63	0	0	5.63	0	0	5.63	0	0	5.63	-0.000017	0	5.63	-0.000335	0.000004	5.63	-0.001015	0.000012	5.63	-0.000747	0.00001	5.63	-0.000394	0.000006	5.63	-0.000179	0.000003	5.63	-0.00008	0.000002	5.63	-0.000036	0.000001	5.63	-0.000015	0.000001	5.63	-0.000005	0
5.64	0	0	5.64	0	0	5.64	0	0	5.64	0	0	5.64	-0.000017	0	5.64	-0.000334	0.000004	5.64	-0.001013	0.000012	5.64	-0.000746	0.00001	5.64	-0.000394	0.000006	5.64	-0.000179	0.000003	5.64	-0.00008	0.000002	5.64	-0.000036	0.000001	5.64	-0.000015	0.000001	5.64	-0.000005	0
5.65	0	0	5.65	0	0	5.65	0	0	5.65	0	0	5.65	-0.000017	0	5.65	-0.000334	0.000004	5.65	-0.001011	0.000012	5.65	-0.000745	0.00001	5.65	-0.000394	0.000006	5.65	-0.000179	0.000003	5.65	-0.00008	0.000002	5.65	-0.000036	0.000001	5.65	-0.000015	0.000001	5.65	-0.000005	0
5.66	0	0	5.66	0	0	5.66	0	0	5.66	0	0	5.66	-0.000017	0	5.66	-0.000334	0.000004	5.66	-0.001009	0.000012	5.66	-0.000745	0.00001	5.66	-0.000394	0.000006	5.66	-0.000179	0.000003	5.66	-0.00008	0.000002	5.66	-0.000036	0.000001	5.66	-0.000015	0.000001	5.66	-0.000005	0
5.67	0	0	5.67	0	0	5.67	0	0	5.67	0	0	5.67	-0.000017	0	5.67	-0.000333	0.000004	5.67	-0.001007	0.000012	5.67	-0.000744	0.00001	5.67	-0.000394	0.000006	5.67	-0.000179	0.000003	5.67	-0.00008	0.000002	5.67	-0.000036	0.000001	5.67	-0.000015	0.000001	5.67	-0.000005	0
5.68	0	0	5.68	0	0	5.68	0	0	5.68	0	0	5.68	-0.000017	0	5.68	-0.000333	0.000004	5.68	-0.001005	0.000012	5.68	-0.000744	0.00001	5.68	-0.000394	0.000006	5.68	-0.000179	0.000003	5.68	-0.00008	0.000002	5.68	-0.000036	0.000001	5.68	-0.000015	0.000001	5.68	-0.000005	0
5.69	0	0	5.69	0	0	5.69	0	0	5.69	0	0	5.69	-0.000017	0	5.69	-0.000333	0.000004	5.69	-0.001004	0.000012	5.69	-0.000743	0.00001	5.69	-0.000394	0.000006	5.69	-0.000179	0.000003	5.69	-0.00008	0.000002	5.69	-0.000036	0.000001	5.69	-0.000015	0.000001	5.69	-0.000005	0
5.7	0	0	5.7	0	0	5.7	0	0	5.7	0	0	5.7	-0.000017	0	5.7	-0.000332	0.000003	5.7	-0.001002	0.000012	5.7	-0.000743	0.00001	5.7	-0.000394	0.000006	5.7	-0.000179	0.000003	5.7	-0.00008	0.000002	5.7	-0.000036	0.000001	5.7	-0.000015	0.000001	5.7	-0.000005	0
5.71	0	0	5.71	0	0	5.71	0	0	5.71	0	0	5.71	-0.000017	0	5.71	-0.000332	0.000003	5.71	-0.001	0.000012	5.71	-0.000742	0.00001	5.71	-0.000394	0.000006	5.71	-0.000179	0.000003	5.71	-0.00008	0.000002	5.71	-0.000036	0.000001	5.71	-0.000015	0.000001	5.71	-0.000005	0
5.72	0	0	5.72	0	0	5.72	0	0	5.72	0	0	5.72	-0.000017	0	5.72	-0.000332	0.000003	5.72	-0.000998	0.000012	5.72	-0.000741	0.00001	5.72	-0.000394	0.000006	5.72	-0.000179	0.000003	5.72	-0.00008	0.000002	5.72	-0.000036	0.000001	5.72	-0.000015	0.000001	5.72	-0.000005	0
5.73	0	0	5.73	0	0	5.73	0	0	5.73	0	0	5.73	-0.000017	0	5.73	-0.000332	0.000003	5.73	-0.000996	0.000012	5.73	-0.000741	0.00001	5.73	-0.000394	0.000006	5.73	-0.000179	0.000003	5.73	-0.00008	0.000002	5.73	-0.000036	0.000001	5.73	-0.000015	0.000001	5.73	-0.000005	0
5.74	0	0	5.74	0	0	5.74	0	0	5.74	0	0	5.74	-0.000017	0	5.74	-0.000331	0.000003	5.74	-0.000995	0.000012	5.74	-0.00074	0.00001	5.74	-0.000394	0.000006	5.74	-0.000179	0.000003	5.74	-0.00008	0.000002	5.74	-0.000036	0.000001	5.74	-0.000015	0.000001	5.74	-0.000005	0
5.75	0	0	5.75	0	0	5.75	0	0	5.75	0	0	5.75	-0.000017	0	5.75	-0.000331	0.000003	5.75	-0.000993	0.000012	5.75	-0.00074	0.00001	5.75	-0.000394	0.000006	5.75	-0.000179	0.000003	5.75	-0.00008	0.000002	5.75	-0.000036	0.000001	5.75	-0.000015	0.000001	5.75	-0.000005	0
5.76	0	0	5.76	0	0	5.76	0	0	5.76	0	0	5.76	-0.000017	0	5.76	-0.000331	0.000003	5.76	-0.000991	0.000012	5.76	-0.000739	0.00001	5.76	-0.000394	0.000006	5.76	-0.000179	0.000003	5.76	-0.00008	0.000002	5.76	-0.000036	0.000001	5.76	-0.000015	0.000001	5.76	-0.000005	0
5.77	0	0	5.77	0	0	5.77	0	0	5.77	0	0	5.77	-0.000017	0	5.77	-0.00033	0.000003	5.77	-0.000989	0.000012	5.77	-0.000739	0.00001	5.77	-0.000394	0.000006	5.77	-0.000179	0.000003	5.77	-0.00008	0.000002	5.77	-0.000036	0.000001	5.77	-0.000015	0.000001	5.77	-0.000005	0
5.78	0	0	5.78	0	0	5.78	0	0	5.78	0	0	5.78	-0.000017	0	5.78	-0.00033	0.000003	5.78	-0.000988	0.000012	5.78	-0.000738	0.00001	5.78	-0.000394	0.000006	5.78	-0.000179	0.000003	5.78	-0.00008	0.000002	5.78	-0.000036	0.000001	5.78	-0.000015	0.000001	5.78	-0.000005	0
5.79	0	0	5.79	0	0	5.79	0	0	5.79	0	0	5.79	-0.000017	0	5.79	-0.00033	0.000003	5.79	-0.000986	0.000012	5.79	-0.000738	0.00001	5.79	-0.000394	0.000006	5.79	-0.000179	0.000003	5.79	-0.00008	0.000002	5.79	-0.000036	0.000001	5.79	-0.000015	0.000001	5.79	-0.000005	0
5.8	0	0	5.8	0	0	5.8	0	0	5.8	0	0	5.8	-0.000017	0	5.8	-0.000329	0.000003	5.8	-0.000984	0.000012	5.8	-0.000737	0.00001	5.8	-0.000394	0.000006	5.8	-0.000179	0.000003	5.8	-0.00008	0.000002	5.8	-0.000036	0.000001	5.8	-0.000015	0.000001	5.8	-0.000005	0
5.81	0	0	5.81	0	0	5.81	0	0	5.81	0	0	5.81	-0.000017	0	5.81	-0.000329	0.000003	5.81	-0.000983	0.000012	5.81	-0.000737	0.00001	5.81	-0.000394	0.000006	5.81	-0.000179	0.000003	5.81	-0.00008	0.000002	5.81	-0.000036	0.000001	5.81	-0.000015	0.000001	5.81	-0.000005	0
5.82	0	0	5.82	0	0	5.82	0	0	5.82	0	0	5.82	-0.000017	0	5.82	-0.000329	0.000003	5.82	-0.000981	0.000012	5.82	-0.000736	0.00001	5.82	-0.000394	0.000006	5.82	-0.000179	0.000003	5.82	-0.00008	0.000002	5.82	-0.000036	0.000001	5.82	-0.000015	0.000001	5.82	-0.000005	0
5.83	0	0	5.83	0	0	5.83	0	0	5.83	0	0	5.83	-0.000017	0	5.83	-0.000328	0.000003	5.83	-0.000979	0.000012	5.83	-0.000736	0.00001	5.83	-0.000394	0.000006	5.83	-0.000179	0.000003	5.83	-0.00008	0.000002	5.83	-0.000036	0.000001	5.83	-0.000015	0.000001	5.83	-0.000005	0
5.84	0	0	5.84	0	0	5.84	0	0	5.84	0	0	5.84	-0.000017	0	5.84	-0.000328	0.000003	5.84	-0.000978	0.000012	5.84	-0.000735	0.00001	5.84	-0.000394	0.000006	5.84	-0.000179	0.000003	5.84	-0.00008	0.000002	5.84	-0.000036	0.000001	5.84	-0.000015	0.000001	5.84	-0.000005	0
5.85	0	0	5.85	0	0	5.85	0	0	5.85	0	0	5.85	-0.000017	0	5.85	-0.000328	0.000003	5.85	-0.000976	0.000011	5.85	-0.000735	0.00001	5.85	-0.000394	0.000006	5.85	-0.000179	0.000003	5.85	-0.00008	0.000002	5.85	-0.000036	0.000001	5.85	-0.000015	0.000001	5.85	-0.000005	0
5.86	0	0	5.86	0	0	5.86	0	0	5.86	0	0	5.86	-0.000017	0	5.86	-0.000328	0.000003	5.86	-0.000974	0.000011	5.86	-0.000734	0.00001	5.86	-0.000394	0.000006	5.86	-0.000179	0.000003	5.86	-0.00008	0.000002	5.86	-0.000036	0.000001	5.86	-0.000015	0.000001	5.86	-0.000005	0
5.87	0	0	5.87	0	0	5.87	0	0	5.87	0	0	5.87	-0.000017	0	5.87	-0.000327	0.000003	5.87	-0.000973	0.000011	5.87	-0.000734	0.00001	5.87	-0.000394	0.000006	5.87	-0.000179	0.000003	5.87	-0.00008	0.000002	5.87	-0.000036	0.000001	5.87	-0.000015	0.000001	5.87	-0.000005	0
5.88	0	0	5.88	0	0	5.88	0	0	5.88	0	0	5.88	-0.000017	0	5.88	-0.000327	0.000003	5.88	-0.000971	0.000011	5.88	-0.000733	0.00001	5.88	-0.000394	0.000006	5.88	-0.000179	0.000003	5.88	-0.00008	0.000002	5.88	-0.000036	0.000001	5.88	-0.000015	0.000001	5.88	-0.000005	0
5.89	0	0	5.89	0	0	5.89	0	0	5.89	0	0	5.89	-0.000017	0	5.89	-0.000327	0.000003	5.89	-0.000969	0.000011	5.89	-0.000733	0.00001	5.89	-0.000394	0.000006	5.89	-0.000179	0.000003	5.89	-0.00008	0.000002	5.89	-0.000036	0.000001	5.89	-0.000015	0.000001	5.89	-0.000005	0
5.9	0	0	5.9	0	0	5.9	0	0	5.9	0	0	5.9	-0.000017	0	5.9	-0.000326	0.000003	5.9	-0.000968	0.000011	5.9	-0.000732	0.00001	5.9	-0.000394	0.000006	5.9	-0.000179	0.000003	5.9	-0.00008	0.000002	5.9	-0.000036	0.000001	5.9	-0.000015	0.000001	5.9	-0.000005	0
5.91	0	0	5.91	0	0	5.91	0	0	5.91	0	0	5.91	-0.000017	0	5.91	-0.000326	0.000003	5.91	-0.000966	0.000011	5.91	-0.000732	0.00001	5.91	-0.000394	0.000006	5.91	-0.000179	0.000003	5.91	-0.00008	0.000002	5.91	-0.000036	0.000001	5.91	-0.000015	0.000001	5.91	-0.000005	0
5.92	0	0	5.92	0	0	5.92	0	0	5.92	0	0	5.92	-0.000016	0	5.92	-0.000326	0.000003	5.92	-0.000964	0.000011	5.92	-0.000731	0.00001	5.92	-0.000394	0.000006	5.92	-0.000179	0.000003	5.92	-0.00008	0.000002	5.92	-0.000036	0.000001	5.92	-0.000015	0.000001	5.92	-0.000005	0
5.93	0	0	5.93	0	0	5.93	0	0	5.93	0	0	5.93	-0.000016	0	5.93	-0.000325	0.000003	5.93	-0.000963	0.000011	5.93	-0.000731	0.00001	5.93	-0.000394	0.000006	5.93	-0.000179	0.000003	5.93	-0.00008	0.000002	5.93	-0.000036	0.000001	5.93	-0.000015	0.000001	5.93	-0.000005	0
5.94	0	0	5.94	0	0	5.94	0	0	5.94	0	0	5.94	-0.000016	0	5.94	-0.000325	0.000003	5.94	-0.000961	0.000011	5.94	-0.000731	0.00001	5.94	-0.000394	0.000006	5.94	-0.000179	0.000003	5.94	-0.00008	0.000002	5.94	-0.000036	0.000001	5.94	-0.000015	0.000001	5.94	-0.000005	0
5.95	0	0	5.95	0	0	5.95	0	0	5.95	0	0	5.95	-0.000016	0	5.95	-0.000325	0.000003	5.95	-0.00096	0.000011	5.95	-0.00073	0.00001	5.95	-0.000394	0.000006	5.95	-0.000179	0.000003	5.95	-0.00008	0.000002	5.95	-0.000036	0.000001	5.95	-0.000015	0.000001	5.95	-0.000005	0
5.96	0	0	5.96	0	0	5.96	0	0	5.96	0	0	5.96	-0.000016	0	5.96	-0.000325	0.000003	5.96	-0.000958	0.000011	5.96	-0.00073	0.00001	5.96	-0.000394	0.000006	5.96	-0.000179	0.000003	5.96	-0.00008	0.000002	5.96	-0.000036	0.000001	5.96	-0.000015	0.000001	5.96	-0.000005	0
5.97	0	0	5.97	0	0	5.97	0	0	5.97	0	0	5.97	-0.000016	0	5.97	-0.000324	0.000003	5.97	-0.000957	0.000011	5.97	-0.000729	0.00001	5.97	-0.000394	0.000006	5.97	-0.000179	0.000003	5.97	-0.00008	0.000002	5.97	-0.000036	0.000001	5.97	-0.000015	0.000001	5.97	-0.000005	0
5.98	0	0	5.98	0	0	5.98	0	0	5.98	0	0	5.98	-0.000016	0	5.98	-0.000324	0.000003	5.98	-0.000955	0.000011	5.98	-0.000729	0.00001	5.98	-0.000394	0.000006	5.98	-0.000179	0.000003	5.98	-0.00008	0.000002	5.98	-0.000036	0.000001	5.98	-0.000015	0.000001	5.98	-0.000005	0
5.99	0	0	5.99	0	0	5.99	0	0	5.99	0	0	5.99	-0.000016	0	5.99	-0.000324	0.000003	5.99	-0.000954	0.000011	5.99	-0.000728	0.00001	5.99	-0.000394	0.000006	5.99	-0.000179	0.000003	5.99	-0.00008	0.000002	5.99	-0.000036	0.000001	5.99	-0.000015	0.000001	5.99	-0.000005	0
6	0	0	6	0	0	6	0	0	6	0	0	6	-0.000016	0	6	-0.000323	0.000003	6	-0.000952	0.000011	6	-0.000728	0.00001	6	-0.000394	0.000006	6	-0.000179	0.000003	6	-0.00008	0.000002	6	-0.000036	0.000001	6	-0.000015	0.000001	6	-0.000005	0
6.01	0	0	6.01	0	0	6.01	0	0	6.01	0	0	6.01	-0.000016	0	6.01	-0.000323	0.000003	6.01	-0.00095	0.000011	6.01	-0.000728	0.00001	6.01	-0.000394	0.000006	6.01	-0.000179	0.000003	6.01	-0.00008	0.000002	6.01	-0.000036	0.000001	6.01	-0.000015	0.000001	6.01	-0.000005	0
6.02	0	0	6.02	0	0	6.02	0	0	6.02	0	0	6.02	-0.000016	0	6.02	-0.000323	0.000003	6.02	-0.000949	0.000011	6.02	-0.000727	0.00001	6.02	-0.000394	0.000006	6.02	-0.000179	0.000003	6.02	-0.00008	0.000002	6.02	-0.000036	0.000001	6.02	-0.000015	0.000001	6.02	-0.000005	0
6.03	0	0	6.03	0	0	6.03	0	0	6.03	0	0	6.03	-0.000016	0	6.03	-0.000323	0.000003	6.03	-0.000947	0.000011	6.03	-0.000727	0.00001	6.03	-0.000394	0.000006	6.03	-0.000179	0.000003	6.03	-0.00008	0.000002	6.03	-0.000036	0.000001	6.03	-0.000015	0.000001	6.03	-0.000005	0
6.04	0	0	6.04	0	0	6.04	0	0	6.04	0	0	6.04	-0.000016	0	6.04	-0.000322	0.000003	6.04	-0.000946	0.000011	6.04	-0.000726	0.00001	6.04	-0.000394	0.000006	6.04	-0.000179	0.000003	6.04	-0.00008	0.000002	6.04	-0.000036	0.000001	6.04	-0.000015	0.000001	6.04	-0.000005	0
6.05	0	0	6.05	0	0	6.05	0	0	6.05	0	0	6.05	-0.000016	0	6.05	-0.000322	0.000003	6.05	-0.000944	0.000011	6.05	-0.000726	0.00001	6.05	-0.000394	0.000006	6.05	-0.000179	0.000003	6.05	-0.00008	0.000002	6.05	-0.000036	0.000001	6.05	-0.000015	0.000001	6.05	-0.000005	0
6.06	0	0	6.06	0	0	6.06	0	0	6.06	0	0	6.06	-0.000016	0	6.06	-0.000322	0.000003	6.06	-0.000943	0.000011	6.06	-0.000726	0.00001	6.06	-0.000394	0.000006	6.06	-0.000179	0.000003	6.06	-0.00008	0.000002	6.06	-0.000036	0.000001	6.06	-0.000015	0.000001	6.06	-0.000005	0
6.07	0	0	6.07	0	0	6.07	0	0	6.07	0	0	6.07	-0.000016	0	6.07	-0.000321	0.000003	6.07	-0.000941	0.000011	6.07	-0.000725	0.00001	6.07	-0.000394	0.000006	6.07	-0.000179	0.000003	6.07	-0.00008	0.000002	6.07	-0.000036	0.000001	6.07	-0.000015	0.000001	6.07	-0.000005	0
6.08	0	0	6.08	0	0	6.08	0	0	6.08	0	0	6.08	-0.000016	0	6.08	-0.000321	0.000003	6.08	-0.00094	0.000011	6.08	-0.000725	0.00001	6.08	-0.000394	0.000006	6.08	-0.000179	0.000003	6.08	-0.00008	0.000002	6.08	-0.000036	0.000001	6.08	-0.000015	0.000001	6.08	-0.000005	0
6.09	0	0	6.09	0	0	6.09	0	0	6.09	0	0	6.09	-0.000016	0	6.09	-0.000321	0.000003	6.09	-0.000939	0.000011	6.09	-0.000725	0.00001	6.09	-0.000394	0.000006	6.09	-0.000179	0.000003	6.09	-0.00008	0.000002	6.09	-0.000036	0.000001	6.09	-0.000015	0.000001	6.09	-0.000005	0
6.1	0	0	6.1	0	0	6.1	0	0	6.1	0	0	6.1	-0.000016	0	6.1	-0.000321	0.000003	6.1	-0.000937	0.000011	6.1	-0.000724	0.00001	6.1	-0.000394	0.000006	6.1	-0.000179	0.000003	6.1	-0.00008	0.000002	6.1	-0.000036	0.000001	6.1	-0.000015	0.000001	6.1	-0.000005	0
6.11	0	0	6.11	0	0	6.11	0	0	6.11	0	0	6.11	-0.000016	0	6.11	-0.00032	0.000003	6.11	-0.000936	0.000011	6.11	-0.000724	0.00001	6.11	-0.000394	0.000006	6.11	-0.000179	0.000003	6.11	-0.00008	0.000002	6.11	-0.000036	0.000001	6.11	-0.000015	0.000001	6.11	-0.000005	0
6.12	0	0	6.12	0	0	6.12	0	0	6.12	0	0	6.12	-0.000016	0	6.12	-0.00032	0.000003	6.12	-0.000934	0.000011	6.12	-0.000723	0.00001	6.12	-0.000394	0.000006	6.12	-0.000179	0.000003	6.12	-0.00008	0.000002	6.12	-0.000036	0.000001	6.12	-0.000015	0.000001	6.12	-0.000005	0
6.13	0	0	6.13	0	0	6.13	0	0	6.13	0	0	6.13	-0.000016	0	6.13	-0.00032	0.000003	6.13	-0.000933	0.000011	6.13	-0.000723	0.00001	6.13	-0.000394	0.000006	6.13	-0.000179	0.000003	6.13	-0.00008	0.000002	6.13	-0.000036	0.000001	6.13	-0.000015	0.000001	6.13	-0.000005	0
6.14	0	0	6.14	0	0	6.14	0	0	6.14	0	0	6.14	-0.000016	0	6.14	-0.000319	0.000003	6.14	-0.000931	0.000011	6.14	-0.000723	0.00001	6.14	-0.000394	0.000006	6.14	-0.000179	0.000003	6.14	-0.00008	0.000002	6.14	-0.000036	0.000001	6.14	-0.000015	0.000001	6.14	-0.000005	0
6.15	0	0	6.15	0	0	6.15	0	0	6.15	0	0	6.15	-0.000016	0	6.15	-0.000319	0.000003	6.15	-0.00093	0.000011	6.15	-0.000722	0.00001	6.15	-0.000394	0.000006	6.15	-0.000179	0.000003	6.15	-0.00008	0.000002	6.15	-0.000036	0.000001	6.15	-0.000015	0.000001	6.15	-0.000005	0
6.16	0	0	6.16	0	0	6.16	0	0	6.16	0	0	6.16	-0.000016	0	6.16	-0.000319	0.000003	6.16	-0.000929	0.000011	6.16	-0.000722	0.00001	6.16	-0.000394	0.000006	6.16	-0.000179	0.000003	6.16	-0.00008	0.000002	6.16	-0.000036	0.000001	6.16	-0.000015	0.000001	6.16	-0.000005	0
6.17	0	0	6.17	0	0	6.17	0	0	6.17	0	0	6.17	-0.000016	0	6.17	-0.000319	0.000003	6.17	-0.000927	0.000011	6.17	-0.000722	0.00001	6.17	-0.000394	0.000006	6.17	-0.000179	0.000003	6.17	-0.00008	0.000002	6.17	-0.000036	0.000001	6.17	-0.000015	0.000001	6.17	-0.000005	0
6.18	0	0	6.18	0	0	6.18	0	0	6.18	0	0	6.18	-0.000016	0	6.18	-0.000318	0.000003	6.18	-0.000926	0.000011	6.18	-0.000721	0.00001	6.18	-0.000394	0.000006	6.18	-0.000179	0.000003	6.18	-0.00008	0.000002	6.18	-0.000036	0.000001	6.18	-0.000015	0.000001	6.18	-0.000005	0
6.19	0	0	6.19	0	0	6.19	0	0	6.19	0	0	6.19	-0.000016	0	6.19	-0.000318	0.000003	6.19	-0.000924	0.000011	6.19	-0.000721	0.00001	6.19	-0.000394	0.000006	6.19	-0.000179	0.000003	6.19	-0.00008	0.000002	6.19	-0.000036	0.000001	6.19	-0.000015	0.000001	6.19	-0.000005	0
6.2	0	0	6.2	0	0	6.2	0	0	6.2	0	0	6.2	-0.000016	0	6.2	-0.000318	0.000003	6.2	-0.000923	0.000011	6.2	-0.000721	0.00001	6.2	-0.000394	0.000006	6.2	-0.000179	0.000003	6.2	-0.00008	0.000002	6.2	-0.000036	0.000001	6.2	-0.000015	0.000001	6.2	-0.000005	0
6.21	0	0	6.21	0	0	6.21	0	0	6.21	0	0	6.21	-0.000016	0	6.21	-0.000318	0.000003	6.21	-0.000922	0.000011	6.21	-0.00072	0.00001	6.21	-0.000394	0.000006	6.21	-0.000179	0.000003	6.21	-0.00008	0.000002	6.21	-0.000036	0.000001	6.21	-0.000015	0.000001	6.21	-0.000005	0
6.22	0	0	6.22	0	0	6.22	0	0	6.22	0	0	6.22	-0.000016	0	6.22	-0.000317	0.000003	6.22	-0.00092	0.000011	6.22	-0.00072	0.00001	6.22	-0.000393	0.000006	6.22	-0.000179	0.000003	6.22	-0.00008	0.000002	6.22	-0.000036	0.000001	6.22	-0.000015	0.000001	6.22	-0.000005	0
6.23	0	0	6.23	0	0	6.23	0	0	6.23	0	0	6.23	-0.000016	0	6.23	-0.000317	0.000003	6.23	-0.000919	0.000011	6.23	-0.00072	0.00001	6.23	-0.000393	0.000006	6.23	-0.000179	0.000003	6.23	-0.00008	0.000002	6.23	-0.000036	0.000001	6.23	-0.000015	0.000001	6.23	-0.000005	0
6.24	0	0	6.24	0	0	6.24	0	0	6.24	0	0	6.24	-0.000016	0	6.24	-0.000317	0.000003	6.24	-0.000918	0.000011	6.24	-0.000719	0.00001	6.24	-0.000393	0.000006	6.24	-0.000179	0.000003	6.24	-0.00008	0.000002	6.24	-0.000036	0.000001	6.24	-0.000015	0.000001	6.24	-0.000005	0
6.25	0	0	6.25	0	0	6.25	0	0	6.25	0	0	6.25	-0.000016	0	6.25	-0.000316	0.000003	6.25	-0.000916	0.000011	6.25	-0.000719	0.00001	6.25	-0.000393	0.000006	6.25	-0.000179	0.000003	6.25	-0.00008	0.000002	6.25	-0.000036	0.000001	6.25	-0.000015	0.000001	6.25	-0.000005	0
6.26	0	0	6.26	0	0	6.26	0	0	6.26	0	0	6.26	-0.000016	0	6.26	-0.000316	0.000003	6.26	-0.000915	0.000011	6.26	-0.000719	0.00001	6.26	-0.000393	0.000006	6.26	-0.000179	0.000003	6.26	-0.00008	0.000002	6.26	-0.000036	0.000001	6.26	-0.000015	0.000001	6.26	-0.000005	0
6.27	0	0	6.27	0	0	6.27	0	0	6.27	0	0	6.27	-0.000016	0	6.27	-0.000316	0.000003	6.27	-0.000913	0.000011	6.27	-0.000719	0.00001	6.27	-0.000393	0.000006	6.27	-0.000179	0.000003	6.27	-0.00008	0.000002	6.27	-0.000036	0.000001	6.27	-0.000015	0.000001	6.27	-0.000005	0
6.28	0	0	6.28	0	0	6.28	0	0	6.28	0	0	6.28	-0.000016	0	6.28	-0.000316	0.000003	6.28	-0.000912	0.000011	6.28	-0.000718	0.00001	6.28	-0.000393	0.000006	6.28	-0.000179	0.000003	6.28	-0.00008	0.000002	6.28	-0.000036	0.000001	6.28	-0.000015	0.000001	6.28	-0.000005	0
6.29	0	0	6.29	0	0	6.29	0	0	6.29	0	0	6.29	-0.000016	0	6.29	-0.000315	0.000003	6.29	-0.000911	0.000011	6.29	-0.000718	0.00001	6.29	-0.000393	0.000006	6.29	-0.000179	0.000003	6.29	-0.00008	0.000002	6.29	-0.000036	0.000001	6.29	-0.000015	0.000001	6.29	-0.000005	0
6.3	0	0	6.3	0	0	6.3	0	0	6.3	0	0	6.3	-0.000016	0	6.3	-0.000315	0.000003	6.3	-0.00091	0.000011	6.3	-0.000718	0.00001	6.3	-0.000393	0.000006	6.3	-0.000179	0.000003	6.3	-0.00008	0.000002	6.3	-0.000036	0.000001	6.3	-0.000015	0.000001	6.3	-0.000005	0
6.31	0	0	6.31	0	0	6.31	0	0	6.31	0	0	6.31	-0.000016	0	6.31	-0.000315	0.000003	6.31	-0.000908	0.000011	6.31	-0.000717	0.00001	6.31	-0.000393	0.000006	6.31	-0.000179	0.000003	6.31	-0.00008	0.000002	6.31	-0.000036	0.000001	6.31	-0.000015	0.000001	6.31	-0.000005	0
6.32	0	0	6.32	0	0	6.32	0	0	6.32	0	0	6.32	-0.000016	0	6.32	-0.000315	0.000003	6.32	-0.000907	0.000011	6.32	-0.000717	0.00001	6.32	-0.000393	0.000006	6.32	-0.000179	0.000003	6.32	-0.00008	0.000002	6.32	-0.000036	0.000001	6.32	-0.000015	0.000001	6.32	-0.000005	0
6.33	0	0	6.33	0	0	6.33	0	0	6.33	0	0	6.33	-0.000016	0	6.33	-0.000314	0.000003	6.33	-0.000906	0.000011	6.33	-0.000717	0.00001	6.33	-0.000393	0.000006	6.33	-0.000179	0.000003	6.33	-0.00008	0.000002	6.33	-0.000036	0.000001	6.33	-0.000015	0.000001	6.33	-0.000005	0
6.34	0	0	6.34	0	0	6.34	0	0	6.34	0	0	6.34	-0.000016	0	6.34	-0.000314	0.000003	6.34	-0.000904	0.000011	6.34	-0.000717	0.00001	6.34	-0.000393	0.000006	6.34	-0.000179	0.000003	6.34	-0.00008	0.000002	6.34	-0.000036	0.000001	6.34	-0.000015	0.000001	6.34	-0.000005	0
6.35	0	0	6.35	0	0	6.35	0	0	6.35	0	0	6.35	-0.000016	0	6.35	-0.000314	0.000003	6.35	-0.000903	0.000011	6.35	-0.000716	0.00001	6.35	-0.000393	0.000006	6.35	-0.000179	0.000003	6.35	-0.00008	0.000002	6.35	-0.000036	0.000001	6.35	-0.000015	0.000001	6.35	-0.000005	0
6.36	0	0	6.36	0	0	6.36	0	0	6.36	0	0	6.36	-0.000016	0	6.36	-0.000314	0.000003	6.36	-0.000902	0.000011	6.36	-0.000716	0.00001	6.36	-0.000393	0.000006	6.36	-0.000179	0.000003	6.36	-0.00008	0.000002	6.36	-0.000036	0.000001	6.36	-0.000015	0.000001	6.36	-0.000005	0
6.37	0	0	6.37	0	0	6.37	0	0	6.37	0	0	6.37	-0.000016	0	6.37	-0.000313	0.000003	6.37	-0.000901	0.000011	6.37	-0.000716	0.00001	6.37	-0.000393	0.000006	6.37	-0.000179	0.000003	6.37	-0.00008	0.000002	6.37	-0.000036	0.000001	6.37	-0.000015	0.000001	6.37	-0.000005	0
6.38	0	0	6.38	0	0	6.38	0	0	6.38	0	0	6.38	-0.000016	0	6.38	-0.000313	0.000003	6.38	-0.000899	0.000011	6.38	-0.000715	0.00001	6.38	-0.000393	0.000006	6.38	-0.000179	0.000003	6.38	-0.00008	0.000002	6.38	-0.000036	0.000001	6.38	-0.000015	0.000001	6.38	-0.000005	0
6.39	0	0	6.39	0	0	6.39	0	0	6.39	0	0	6.39	-0.000016	0	6.39	-0.000313	0.000003	6.39	-0.000898	0.000011	6.39	-0.000715	0.00001	6.39	-0.000393	0.000006	6.39	-0.000179	0.000003	6.39	-0.00008	0.000002	6.39	-0.000036	0.000001	6.39	-0.000015	0.000001	6.39	-0.000005	0
6.4	0	0	6.4	0	0	6.4	0	0	6.4	0	0	6.4	-0.000016	0	6.4	-0.000312	0.000003	6.4	-0.000897	0.000011	6.4	-0.000715	0.00001	6.4	-0.000393	0.000006	6.4	-0.000179	0.000003	6.4	-0.00008	0.000002	6.4	-0.000036	0.000001	6.4	-0.000015	0.000001	6.4	-0.000005	0
6.41	0	0	6.41	0	0	6.41	0	0	6.41	0	0	6.41	-0.000016	0	6.41	-0.000312	0.000003	6.41	-0.000896	0.000011	6.41	-0.000715	0.00001	6.41	-0.000393	0.000006	6.41	-0.000179	0.000003	6.41	-0.00008	0.000002	6.41	-0.000036	0.000001	6.41	-0.000015	0.000001	6.41	-0.000005	0
6.42	0	0	6.42	0	0	6.42	0	0	6.42	0	0	6.42	-0.000016	0	6.42	-0.000312	0.000003	6.42	-0.000894	0.000011	6.42	-0.000714	0.00001	6.42	-0.000393	0.000006	6.42	-0.000179	0.000003	6.42	-0.00008	0.000002	6.42	-0.000036	0.000001	6.42	-0.000015	0.000001	6.42	-0.000005	0
6.43	0	0	6.43	0	0	6.43	0	0	6.43	0	0	6.43	-0.000016	0	6.43	-0.000312	0.000003	6.43	-0.000893	0.000011	6.43	-0.000714	0.00001	6.43	-0.000393	0.000006	6.43	-0.000179	0.000003	6.43	-0.00008	0.000002	6.43	-0.000036	0.000001	6.43	-0.000015	0.000001	6.43	-0.000005	0
6.44	0	0	6.44	0	0	6.44	0	0	6.44	0	0	6.44	-0.000016	0	6.44	-0.000311	0.000003	6.44	-0.000892	0.00001	6.44	-0.000714	0.00001	6.44	-0.000393	0.000006	6.44	-0.000179	0.000003	6.44	-0.00008	0.000002	6.44	-0.000036	0.000001	6.44	-0.000015	0.000001	6.44	-0.000005	0
6.45	0	0	6.45	0	0	6.45	0	0	6.45	0	0	6.45	-0.000016	0	6.45	-0.000311	0.000003	6.45	-0.000891	0.00001	6.45	-0.000714	0.00001	6.45	-0.000393	0.000006	6.45	-0.000179	0.000003	6.45	-0.00008	0.000002	6.45	-0.000036	0.000001	6.45	-0.000015	0.000001	6.45	-0.000005	0
6.46	0	0	6.46	0	0	6.46	0	0	6.46	0	0	6.46	-0.000016	0	6.46	-0.000311	0.000003	6.46	-0.00089	0.00001	6.46	-0.000713	0.00001	6.46	-0.000393	0.000006	6.46	-0.000179	0.000003	6.46	-0.00008	0.000002	6.46	-0.000036	0.000001	6.46	-0.000015	0.000001	6.46	-0.000005	0
6.47	0	0	6.47	0	0	6.47	0	0	6.47	0	0	6.47	-0.000016	0	6.47	-0.000311	0.000003	6.47	-0.000888	0.00001	6.47	-0.000713	0.00001	6.47	-0.000393	0.000006	6.47	-0.000179	0.000003	6.47	-0.00008	0.000002	6.47	-0.000036	0.000001	6.47	-0.000015	0.000001	6.47	-0.000005	0
6.48	0	0	6.48	0	0	6.48	0	0	6.48	0	0	6.48	-0.000016	0	6.48	-0.00031	0.000003	6.48	-0.000887	0.00001	6.48	-0.000713	0.00001	6.48	-0.000393	0.000006	6.48	-0.000179	0.000003	6.48	-0.00008	0.000002	6.48	-0.000036	0.000001	6.48	-0.000015	0.000001	6.48	-0.000005	0
6.49	0	0	6.49	0	0	6.49	0	0	6.49	0	0	6.49	-0.000016	0	6.49	-0.00031	0.000003	6.49	-0.000886	0.00001	6.49	-0.000713	0.00001	6.49	-0.000393	0.000006	6.49	-0.000179	0.000003	6.49	-0.00008	0.000002	6.49	-0.000036	0.000001	6.49	-0.000015	0.000001	6.49	-0.000005	0
6.5	0	0	6.5	0	0	6.5	0	0	6.5	0	0	6.5	-0.000016	0	6.5	-0.00031	0.000003	6.5	-0.000885	0.00001	6.5	-0.000712	0.000009	6.5	-0.000393	0.000006	6.5	-0.000179	0.000003	6.5	-0.00008	0.000002	6.5	-0.000036	0.000001	6.5	-0.000015	0.000001	6.5	-0.000005	0
6.51	0	0	6.51	0	0	6.51	0	0	6.51	0	0	6.51	-0.000016	0	6.51	-0.00031	0.000003	6.51	-0.000884	0.00001	6.51	-0.000712	0.000009	6.51	-0.000393	0.000006	6.51	-0.000179	0.000003	6.51	-0.00008	0.000002	6.51	-0.000036	0.000001	6.51	-0.000015	0.000001	6.51	-0.000005	0
6.52	0	0	6.52	0	0	6.52	0	0	6.52	0	0	6.52	-0.000016	0	6.52	-0.000309	0.000003	6.52	-0.000882	0.00001	6.52	-0.000712	0.000009	6.52	-0.000393	0.000006	6.52	-0.000179	0.000003	6.52	-0.00008	0.000002	6.52	-0.000036	0.000001	6.52	-0.000015	0.000001	6.52	-0.000005	0
6.53	0	0	6.53	0	0	6.53	0	0	6.53	0	0	6.53	-0.000016	0	6.53	-0.000309	0.000003	6.53	-0.000881	0.00001	6.53	-0.000712	0.000009	6.53	-0.000393	0.000006	6.53	-0.000179	0.000003	6.53	-0.00008	0.000002	6.53	-0.000036	0.000001	6.53	-0.000015	0.000001	6.53	-0.000005	0
6.54	0	0	6.54	0	0	6.54	0	0	6.54	0	0	6.54	-0.000016	0	6.54	-0.000309	0.000003	6.54	-0.00088	0.00001	6.54	-0.000711	0.000009	6.54	-0.000393	0.000006	6.54	-0.000179	0.000003	6.54	-0.00008	0.000002	6.54	-0.000036	0.000001	6.54	-0.000015	0.000001	6.54	-0.000005	0
6.55	0	0	6.55	0	0	6.55	0	0	6.55	0	0	6.55	-0.000016	0	6.55	-0.000309	0.000003	6.55	-0.000879	0.00001	6.55	-0.000711	0.000009	6.55	-0.000393	0.000006	6.55	-0.000179	0.000003	6.55	-0.00008	0.000002	6.55	-0.000036	0.000001	6.55	-0.000015	0.000001	6.55	-0.000005	0
6.56	0	0	6.56	0	0	6.56	0	0	6.56	0	0	6.56	-0.000016	0	6.56	-0.000308	0.000003	6.56	-0.000878	0.00001	6.56	-0.000711	0.000009	6.56	-0.000393	0.000006	6.56	-0.000179	0.000003	6.56	-0.00008	0.000002	6.56	-0.000036	0.000001	6.56	-0.000015	0.000001	6.56	-0.000005	0
6.57	0	0	6.57	0	0	6.57	0	0	6.57	0	0	6.57	-0.000016	0	6.57	-0.000308	0.000003	6.57	-0.000877	0.00001	6.57	-0.000711	0.000009	6.57	-0.000393	0.000006	6.57	-0.000179	0.000003	6.57	-0.00008	0.000002	6.57	-0.000036	0.000001	6.57	-0.000015	0.000001	6.57	-0.000005	0
6.58	0	0	6.58	0	0	6.58	0	0	6.58	0	0	6.58	-0.000016	0	6.58	-0.000308	0.000003	6.58	-0.000876	0.00001	6.58	-0.000711	0.000009	6.58	-0.000393	0.000006	6.58	-0.000179	0.000003	6.58	-0.00008	0.000002	6.58	-0.000036	0.000001	6.58	-0.000015	0.000001	6.58	-0.000005	0
6.59	0	0	6.59	0	0	6.59	0	0	6.59	0	0	6.59	-0.000016	0	6.59	-0.000308	0.000003	6.59	-0.000875	0.00001	6.59	-0.00071	0.000009	6.59	-0.000393	0.000006	6.59	-0.000179	0.000003	6.59	-0.00008	0.000002	6.59	-0.000036	0.000001	6.59	-0.000015	0.000001	6.59	-0.000005	0
6.6	0	0	6.6	0	0	6.6	0	0	6.6	0	0	6.6	-0.000016	0	6.6	-0.000307	0.000003	6.6	-0.000873	0.00001	6.6	-0.00071	0.000009	6.6	-0.000393	0.000006	6.6	-0.000179	0.000003	6.6	-0.00008	0.000002	6.6	-0.000036	0.000001	6.6	-0.000015	0.000001	6.6	-0.000005	0
6.61	0	0	6.61	0	0	6.61	0	0	6.61	0	0	6.61	-0.000016	0	6.61	-0.000307	0.000003	6.61	-0.000872	0.00001	6.61	-0.00071	0.000009	6.61	-0.000393	0.000006	6.61	-0.000179	0.000003	6.61	-0.00008	0.000002	6.61	-0.000036	0.000001	6.61	-0.000015	0.000001	6.61	-0.000005	0
6.62	0	0	6.62	0	0	6.62	0	0	6.62	0	0	6.62	-0.000016	0	6.62	-0.000307	0.000003	6.62	-0.000871	0.00001	6.62	-0.00071	0.000009	6.62	-0.000393	0.000006	6.62	-0.000179	0.000003	6.62	-0.00008	0.000002	6.62	-0.000036	0.000001	6.62	-0.000015	0.000001	6.62	-0.000005	0
6.63	0	0	6.63	0	0	6.63	0	0	6.63	0	0	6.63	-0.000016	0	6.63	-0.000307	0.000003	6.63	-0.00087	0.00001	6.63	-0.00071	0.000009	6.63	-0.000393	0.000006	6.63	-0.000179	0.000003	6.63	-0.00008	0.000002	6.63	-0.000036	0.000001	6.63	-0.000015	0.000001	6.63	-0.000005	0
6.64	0	0	6.64	0	0	6.64	0	0	6.64	0	0	6.64	-0.000016	0	6.64	-0.000306	0.000003	6.64	-0.000869	0.00001	6.64	-0.000709	0.000009	6.64	-0.000393	0.000006	6.64	-0.000179	0.000003	6.64	-0.00008	0.000002	6.64	-0.000036	0.000001	6.64	-0.000015	0.000001	6.64	-0.000005	0
6.65	0	0	6.65	0	0	6.65	0	0	6.65	0	0	6.65	-0.000016	0	6.65	-0.000306	0.000003	6.65	-0.000868	0.00001	6.65	-0.000709	0.000009	6.65	-0.000393	0.000006	6.65	-0.000179	0.000003	6.65	-0.00008	0.000002	6.65	-0.000036	0.000001	6.65	-0.000015	0.000001	6.65	-0.000005	0
6.66	0	0	6.66	0	0	6.66	0	0	6.66	0	0	6.66	-0.000016	0	6.66	-0.000306	0.000003	6.66	-0.000867	0.00001	6.66	-0.000709	0.000009	6.66	-0.000393	0.000006	6.66	-0.000179	0.000003	6.66	-0.00008	0.000002	6.66	-0.000036	0.000001	6.66	-0.000015	0.000001	6.66	-0.000005	0
6.67	0	0	6.67	0	0	6.67	0	0	6.67	0	0	6.67	-0.000016	0	6.67	-0.000306	0.000003	6.67	-0.000866	0.00001	6.67	-0.000709	0.000009	6.67	-0.000393	0.000006	6.67	-0.000179	0.000003	6.67	-0.00008	0.000002	6.67	-0.000036	0.000001	6.67	-0.000015	0.000001	6.67	-0.000005	0
6.68	0	0	6.68	0	0	6.68	0	0	6.68	0	0	6.68	-0.000016	0	6.68	-0.000305	0.000003	6.68	-0.000865	0.00001	6.68	-0.000709	0.000009	6.68	-0.000393	0.000006	6.68	-0.000179	0.000003	6.68	-0.00008	0.000002	6.68	-0.000036	0.000001	6.68	-0.000015	0.000001	6.68	-0.000005	0
6.69	0	0	6.69	0	0	6.69	0	0	6.69	0	0	6.69	-0.000016	0	6.69	-0.000305	0.000003	6.69	-0.000864	0.00001	6.69	-0.000708	0.000009	6.69	-0.000393	0.000006	6.69	-0.000179	0.000003	6.69	-0.00008	0.000002	6.69	-0.000036	0.000001	6.69	-0.000015	0.000001	6.69	-0.000005	0
6.7	0	0	6.7	0	0	6.7	0	0	6.7	0	0	6.7	-0.000016	0	6.7	-0.000305	0.000003	6.7	-0.000863	0.00001	6.7	-0.000708	0.000009	6.7	-0.000393	0.000006	6.7	-0.000179	0.000003	6.7	-0.00008	0.000002	6.7	-0.000036	0.000001	6.7	-0.000015	0.000001	6.7	-0.000005	0
6.71	0	0	6.71	0	0	6.71	0	0	6.71	0	0	6.71	-0.000016	0	6.71	-0.000305	0.000003	6.71	-0.000862	0.00001	6.71	-0.000708	0.000009	6.71	-0.000393	0.000006	6.71	-0.000179	0.000003	6.71	-0.00008	0.000002	6.71	-0.000036	0.000001	6.71	-0.000015	0.000001	6.71	-0.000005	0
6.72	0	0	6.72	0	0	6.72	0	0	6.72	0	0	6.72	-0.000016	0	6.72	-0.000305	0.000003	6.72	-0.00086	0.00001	6.72	-0.000708	0.000009	6.72	-0.000393	0.000006	6.72	-0.000179	0.000003	6.72	-0.00008	0.000002	6.72	-0.000036	0.000001	6.72	-0.000015	0.000001	6.72	-0.000005	0
6.73	0	0	6.73	0	0	6.73	0	0	6.73	0	0	6.73	-0.000016	0	6.73	-0.000304	0.000003	6.73	-0.000859	0.00001	6.73	-0.000708	0.000009	6.73	-0.000393	0.000006	6.73	-0.000179	0.000003	6.73	-0.00008	0.000002	6.73	-0.000036	0.000001	6.73	-0.000015	0.000001	6.73	-0.000005	0
6.74	0	0	6.74	0	0	6.74	0	0	6.74	0	0	6.74	-0.000016	0	6.74	-0.000304	0.000003	6.74	-0.000858	0.00001	6.74	-0.000707	0.000009	6.74	-0.000393	0.000006	6.74	-0.000179	0.000003	6.74	-0.00008	0.000002	6.74	-0.000036	0.000001	6.74	-0.000015	0.000001	6.74	-0.000005	0
6.75	0	0	6.75	0	0	6.75	0	0	6.75	0	0	6.75	-0.000016	0	6.75	-0.000304	0.000003	6.75	-0.000857	0.00001	6.75	-0.000707	0.000009	6.75	-0.000393	0.000006	6.75	-0.000179	0.000003	6.75	-0.00008	0.000002	6.75	-0.000036	0.000001	6.75	-0.000015	0.000001	6.75	-0.000005	0
6.76	0	0	6.76	0	0	6.76	0	0	6.76	0	0	6.76	-0.000016	0	6.76	-0.000304	0.000003	6.76	-0.000856	0.00001	6.76	-0.000707	0.000009	6.76	-0.000393	0.000006	6.76	-0.000179	0.000003	6.76	-0.00008	0.000002	6.76	-0.000036	0.000001	6.76	-0.000015	0.000001	6.76	-0.000005	0
6.77	0	0	6.77	0	0	6.77	0	0	6.77	0	0	6.77	-0.000016	0	6.77	-0.000303	0.000003	6.77	-0.000855	0.00001	6.77	-0.000707	0.000009	6.77	-0.000393	0.000006	6.77	-0.000179	0.000003	6.77	-0.00008	0.000002	6.77	-0.000036	0.000001	6.77	-0.000015	0.000001	6.77	-0.000005	0
6.78	0	0	6.78	0	0	6.78	0	0	6.78	0	0	6.78	-0.000016	0	6.78	-0.000303	0.000003	6.78	-0.000854	0.00001	6.78	-0.000707	0.000009	6.78	-0.000393	0.000006	6.78	-0.000179	0.000003	6.78	-0.00008	0.000002	6.78	-0.000036	0.000001	6.78	-0.000015	0.000001	6.78	-0.000005	0
6.79	0	0	6.79	0	0	6.79	0	0	6.79	0	0	6.79	-0.000016	0	6.79	-0.000303	0.000003	6.79	-0.000853	0.00001	6.79	-0.000707	0.000009	6.79	-0.000393	0.000006	6.79	-0.000179	0.000003	6.79	-0.00008	0.000002	6.79	-0.000036	0.000001	6.79	-0.000015	0.000001	6.79	-0.000005	0
6.8	0	0	6.8	0	0	6.8	0	0	6.8	0	0	6.8	-0.000016	0	6.8	-0.000303	0.000003	6.8	-0.000852	0.00001	6.8	-0.000706	0.000009	6.8	-0.000393	0.000006	6.8	-0.000179	0.000003	6.8	-0.00008	0.000002	6.8	-0.000036	0.000001	6.8	-0.000015	0.000001	6.8	-0.000005	0
6.81	0	0	6.81	0	0	6.81	0	0	6.81	0	0	6.81	-0.000016	0	6.81	-0.000302	0.000003	6.81	-0.000851	0.00001	6.81	-0.000706	0.000009	6.81	-0.000393	0.000006	6.81	-0.000179	0.000003	6.81	-0.00008	0.000002	6.81	-0.000036	0.000001	6.81	-0.000015	0.000001	6.81	-0.000005	0
6.82	0	0	6.82	0	0	6.82	0	0	6.82	0	0	6.82	-0.000016	0	6.82	-0.000302	0.000003	6.82	-0.00085	0.00001	6.82	-0.000706	0.000009	6.82	-0.000393	0.000006	6.82	-0.000179	0.000003	6.82	-0.00008	0.000002	6.82	-0.000036	0.000001	6.82	-0.000015	0.000001	6.82	-0.000005	0
6.83	0	0	6.83	0	0	6.83	0	0	6.83	0	0	6.83	-0.000016	0	6.83	-0.000302	0.000003	6.83	-0.000849	0.00001	6.83	-0.000706	0.000009	6.83	-0.000393	0.000006	6.83	-0.000179	0.000003	6.83	-0.00008	0.000002	6.83	-0.000036	0.000001	6.83	-0.000015	0.000001	6.83	-0.000005	0
6.84	0	0	6.84	0	0	6.84	0	0	6.84	0	0	6.84	-0.000016	0	6.84	-0.000302	0.000003	6.84	-0.000848	0.00001	6.84	-0.000706	0.000009	6.84	-0.000393	0.000006	6.84	-0.000179	0.000003	6.84	-0.00008	0.000002	6.84	-0.000036	0.000001	6.84	-0.000015	0.000001	6.84	-0.000005	0
6.85	0	0	6.85	0	0	6.85	0	0	6.85	0	0	6.85	-0.000016	0	6.85	-0.000301	0.000003	6.85	-0.000847	0.00001	6.85	-0.000706	0.000009	6.85	-0.000393	0.000006	6.85	-0.000179	0.000003	6.85	-0.00008	0.000002	6.85	-0.000036	0.000001	6.85	-0.000015	0.000001	6.85	-0.000005	0
6.86	0	0	6.86	0	0	6.86	0	0	6.86	0	0	6.86	-0.000016	0	6.86	-0.000301	0.000003	6.86	-0.000846	0.00001	6.86	-0.000705	0.000009	6.86	-0.000393	0.000006	6.86	-0.000179	0.000003	6.86	-0.00008	0.000002	6.86	-0.000036	0.000001	6.86	-0.000015	0.000001	6.86	-0.000005	0
6.87	0	0	6.87	0	0	6.87	0	0	6.87	0	0	6.87	-0.000016	0	6.87	-0.000301	0.000003	6.87	-0.000845	0.00001	6.87	-0.000705	0.000009	6.87	-0.000393	0.000006	6.87	-0.000179	0.000003	6.87	-0.00008	0.000002	6.87	-0.000036	0.000001	6.87	-0.000015	0.000001	6.87	-0.000005	0
6.88	0	0	6.88	0	0	6.88	0	0	6.88	0	0	6.88	-0.000016	0	6.88	-0.000301	0.000003	6.88	-0.000845	0.00001	6.88	-0.000705	0.000009	6.88	-0.000393	0.000006	6.88	-0.000179	0.000003	6.88	-0.00008	0.000002	6.88	-0.000036	0.000001	6.88	-0.000015	0.000001	6.88	-0.000005	0
6.89	0	0	6.89	0	0	6.89	0	0	6.89	0	0	6.89	-0.000016	0	6.89	-0.000301	0.000003	6.89	-0.000844	0.00001	6.89	-0.000705	0.000009	6.89	-0.000393	0.000006	6.89	-0.000179	0.000003	6.89	-0.00008	0.000002	6.89	-0.000036	0.000001	6.89	-0.000015	0.000001	6.89	-0.000005	0
6.9	0	0	6.9	0	0	6.9	0	0	6.9	0	0	6.9	-0.000016	0	6.9	-0.0003	0.000003	6.9	-0.000843	0.00001	6.9	-0.000705	0.000009	6.9	-0.000393	0.000006	6.9	-0.000179	0.000003	6.9	-0.00008	0.000002	6.9	-0.000036	0.000001	6.9	-0.000015	0.000001	6.9	-0.000005	0
6.91	0	0	6.91	0	0	6.91	0	0	6.91	0	0	6.91	-0.000016	0	6.91	-0.0003	0.000003	6.91	-0.000842	0.00001	6.91	-0.000705	0.000009	6.91	-0.000393	0.000006	6.91	-0.000179	0.000003	6.91	-0.00008	0.000002	6.91	-0.000036	0.000001	6.91	-0.000015	0.000001	6.91	-0.000005	0
6.92	0	0	6.92	0	0	6.92	0	0	6.92	0	0	6.92	-0.000016	0	6.92	-0.0003	0.000003	6.92	-0.000841	0.00001	6.92	-0.000704	0.000009	6.92	-0.000393	0.000006	6.92	-0.000179	0.000003	6.92	-0.00008	0.000002	6.92	-0.000036	0.000001	6.92	-0.000015	0.000001	6.92	-0.000005	0
6.93	0	0	6.93	0	0	6.93	0	0	6.93	0	0	6.93	-0.000016	0	6.93	-0.0003	0.000003	6.93	-0.00084	0.00001	6.93	-0.000704	0.000009	6.93	-0.000393	0.000006	6.93	-0.000179	0.000003	6.93	-0.00008	0.000002	6.93	-0.000036	0.000001	6.93	-0.000015	0.000001	6.93	-0.000005	0
6.94	0	0	6.94	0	0	6.94	0	0	6.94	0	0	6.94	-0.000016	0	6.94	-0.000299	0.000003	6.94	-0.000839	0.00001	6.94	-0.000704	0.000009	6.94	-0.000393	0.000006	6.94	-0.000179	0.000003	6.94	-0.00008	0.000002	6.94	-0.000036	0.000001	6.94	-0.000015	0.000001	6.94	-0.000005	0
6.95	0	0	6.95	0	0	6.95	0	0	6.95	0	0	6.95	-0.000016	0	6.95	-0.000299	0.000003	6.95	-0.000838	0.00001	6.95	-0.000704	0.000009	6.95	-0.000393	0.000006	6.95	-0.000179	0.000003	6.95	-0.00008	0.000002	6.95	-0.000036	0.000001	6.95	-0.000015	0.000001	6.95	-0.000005	0
6.96	0	0	6.96	0	0	6.96	0	0	6.96	0	0	6.96	-0.000016	0	6.96	-0.000299	0.000003	6.96	-0.000837	0.00001	6.96	-0.000704	0.000009	6.96	-0.000393	0.000006	6.96	-0.000179	0.000003	6.96	-0.00008	0.000002	6.96	-0.000036	0.000001	6.96	-0.000015	0.000001	6.96	-0.000005	0
6.97	0	0	6.97	0	0	6.97	0	0	6.97	0	0	6.97	-0.000016	0	6.97	-0.000299	0.000003	6.97	-0.000836	0.00001	6.97	-0.000704	0.000009	6.97	-0.000393	0.000006	6.97	-0.000179	0.000003	6.97	-0.00008	0.000002	6.97	-0.000036	0.000001	6.97	-0.000015	0.000001	6.97	-0.000005	0
6.98	0	0	6.98	0	0	6.98	0	0	6.98	0	0	6.98	-0.000016	0	6.98	-0.000299	0.000003	6.98	-0.000835	0.00001	6.98	-0.000704	0.000009	6.98	-0.000393	0.000006	6.98	-0.000179	0.000003	6.98	-0.00008	0.000002	6.98	-0.000036	0.000001	6.98	-0.000015	0.000001	6.98	-0.000005	0
6.99	0	0	6.99	0	0	6.99	0	0	6.99	0	0	6.99	-0.000016	0	6.99	-0.000298	0.000003	6.99	-0.000834	0.00001	6.99	-0.000703	0.000009	6.99	-0.000393	0.000006	6.99	-0.000179	0.000003	6.99	-0.00008	0.000002	6.99	-0.000036	0.000001	6.99	-0.000015	0.000001	6.99	-0.000005	0
7	0	0	7	0	0	7	0	0	7	0	0	7	-0.000016	0	7	-0.000298	0.000003	7	-0.000833	0.00001	7	-0.000703	0.000009	7	-0.000393	0.000006	7	-0.000179	0.000003	7	-0.00008	0.000002	7	-0.000036	0.000001	7	-0.000015	0.000001	7	-0.000005	0
7.01	0	0	7.01	0	0	7.01	0	0	7.01	0	0	7.01	-0.000016	0	7.01	-0.000298	0.000003	7.01	-0.000833	0.00001	7.01	-0.000703	0.000009	7.01	-0.000393	0.000006	7.01	-0.000179	0.000003	7.01	-0.00008	0.000002	7.01	-0.000036	0.000001	7.01	-0.000015	0.000001	7.01	-0.000005	0
7.02	0	0	7.02	0	0	7.02	0	0	7.02	0	0	7.02	-0.000016	0	7.02	-0.000298	0.000003	7.02	-0.000832	0.00001	7.02	-0.000703	0.000009	7.02	-0.000393	0.000006	7.02	-0.000179	0.000003	7.02	-0.00008	0.000002	7.02	-0.000036	0.000001	7.02	-0.000015	0.000001	7.02	-0.000005	0
7.03	0	0	7.03	0	0	7.03	0	0	7.03	0	0	7.03	-0.000016	0	7.03	-0.000297	0.000003	7.03	-0.000831	0.00001	7.03	-0.000703	0.000009	7.03	-0.000393	0.000006	7.03	-0.000179	0.000003	7.03	-0.00008	0.000002	7.03	-0.000036	0.000001	7.03	-0.000015	0.000001	7.03	-0.000005	0
7.04	0	0	7.04	0	0	7.04	0	0	7.04	0	0	7.04	-0.000016	0	7.04	-0.000297	0.000003	7.04	-0.00083	0.00001	7.04	-0.000703	0.000009	7.04	-0.000393	0.000006	7.04	-0.000179	0.000003	7.04	-0.00008	0.000002	7.04	-0.000036	0.000001	7.04	-0.000015	0.000001	7.04	-0.000005	0
7.05	0	0	7.05	0	0	7.05	0	0	7.05	0	0	7.05	-0.000016	0	7.05	-0.000297	0.000003	7.05	-0.000829	0.00001	7.05	-0.000703	0.000009	7.05	-0.000393	0.000006	7.05	-0.000179	0.000003	7.05	-0.00008	0.000002	7.05	-0.000036	0.000001	7.05	-0.000015	0.000001	7.05	-0.000005	0
7.06	0	0	7.06	0	0	7.06	0	0	7.06	0	0	7.06	-0.000016	0	7.06	-0.000297	0.000003	7.06	-0.000828	0.00001	7.06	-0.000702	0.000009	7.06	-0.000393	0.000006	7.06	-0.000179	0.000003	7.06	-0.00008	0.000002	7.06	-0.000036	0.000001	7.06	-0.000015	0.000001	7.06	-0.000005	0
7.07	0	0	7.07	0	0	7.07	0	0	7.07	0	0	7.07	-0.000016	0	7.07	-0.000297	0.000003	7.07	-0.000827	0.00001	7.07	-0.000702	0.000009	7.07	-0.000393	0.000006	7.07	-0.000179	0.000003	7.07	-0.00008	0.000002	7.07	-0.000036	0.000001	7.07	-0.000015	0.000001	7.07	-0.000005	0
7.08	0	0	7.08	0	0	7.08	0	0	7.08	0	0	7.08	-0.000016	0	7.08	-0.000296	0.000003	7.08	-0.000826	0.00001	7.08	-0.000702	0.000009	7.08	-0.000393	0.000006	7.08	-0.000179	0.000003	7.08	-0.00008	0.000002	7.08	-0.000036	0.000001	7.08	-0.000015	0.000001	7.08	-0.000005	0
7.09	0	0	7.09	0	0	7.09	0	0	7.09	0	0	7.09	-0.000016	0	7.09	-0.000296	0.000003	7.09	-0.000826	0.00001	7.09	-0.000702	0.000009	7.09	-0.000393	0.000006	7.09	-0.000179	0.000003	7.09	-0.00008	0.000002	7.09	-0.000036	0.000001	7.09	-0.000015	0.000001	7.09	-0.000005	0
7.1	0	0	7.1	0	0	7.1	0	0	7.1	0	0	7.1	-0.000016	0	7.1	-0.000296	0.000003	7.1	-0.000825	0.00001	7.1	-0.000702	0.000009	7.1	-0.000393	0.000006	7.1	-0.000179	0.000003	7.1	-0.00008	0.000002	7.1	-0.000036	0.000001	7.1	-0.000015	0.000001	7.1	-0.000005	0
7.11	0	0	7.11	0	0	7.11	0	0	7.11	0	0	7.11	-0.000016	0	7.11	-0.000296	0.000003	7.11	-0.000824	0.00001	7.11	-0.000702	0.000009	7.11	-0.000393	0.000006	7.11	-0.000179	0.000003	7.11	-0.00008	0.000002	7.11	-0.000036	0.000001	7.11	-0.000015	0.000001	7.11	-0.000005	0
7.12	0	0	7.12	0	0	7.12	0	0	7.12	0	0	7.12	-0.000016	0	7.12	-0.000295	0.000003	7.12	-0.000823	0.00001	7.12	-0.000702	0.000009	7.12	-0.000393	0.000006	7.12	-0.000179	0.000003	7.12	-0.00008	0.000002	7.12	-0.000036	0.000001	7.12	-0.000015	0.000001	7.12	-0.000005	0
7.13	0	0	7.13	0	0	7.13	0	0	7.13	0	0	7.13	-0.000016	0	7.13	-0.000295	0.000003	7.13	-0.000822	0.00001	7.13	-0.000702	0.000009	7.13	-0.000393	0.000006	7.13	-0.000179	0.000003	7.13	-0.00008	0.000002	7.13	-0.000036	0.000001	7.13	-0.000015	0.000001	7.13	-0.000005	0
7.14	0	0	7.14	0	0	7.14	0	0	7.14	0	0	7.14	-0.000016	0	7.14	-0.000295	0.000003	7.14	-0.000821	0.00001	7.14	-0.000702	0.000009	7.14	-0.000393	0.000006	7.14	-0.000179	0.000003	7.14	-0.00008	0.000002	7.14	-0.000036	0.000001	7.14	-0.000015	0.000001	7.14	-0.000005	0
7.15	0	0	7.15	0	0	7.15	0	0	7.15	0	0	7.15	-0.000016	0	7.15	-0.000295	0.000003	7.15	-0.00082	0.00001	7.15	-0.000701	0.000009	7.15	-0.000393	0.000006	7.15	-0.000179	0.000003	7.15	-0.00008	0.000002	7.15	-0.000036	0.000001	7.15	-0.000015	0.000001	7.15	-0.000005	0
7.16	0	0	7.16	0	0	7.16	0	0	7.16	0	0	7.16	-0.000016	0	7.16	-0.000295	0.000003	7.16	-0.00082	0.00001	7.16	-0.000701	0.000009	7.16	-0.000393	0.000006	7.16	-0.000179	0.000003	7.16	-0.00008	0.000002	7.16	-0.000036	0.000001	7.16	-0.000015	0.000001	7.16	-0.000005	0
7.17	0	0	7.17	0	0	7.17	0	0	7.17	0	0	7.17	-0.000016	0	7.17	-0.000294	0.000003	7.17	-0.000819	0.00001	7.17	-0.000701	0.000009	7.17	-0.000393	0.000006	7.17	-0.000179	0.000003	7.17	-0.00008	0.000002	7.17	-0.000036	0.000001	7.17	-0.000015	0.000001	7.17	-0.000005	0
7.18	0	0	7.18	0	0	7.18	0	0	7.18	0	0	7.18	-0.000016	0	7.18	-0.000294	0.000003	7.18	-0.000818	0.00001	7.18	-0.000701	0.000009	7.18	-0.000393	0.000006	7.18	-0.000179	0.000003	7.18	-0.00008	0.000002	7.18	-0.000036	0.000001	7.18	-0.000015	0.000001	7.18	-0.000005	0
7.19	0	0	7.19	0	0	7.19	0	0	7.19	0	0	7.19	-0.000016	0	7.19	-0.000294	0.000003	7.19	-0.000817	0.00001	7.19	-0.000701	0.000009	7.19	-0.000393	0.000006	7.19	-0.000179	0.000003	7.19	-0.00008	0.000002	7.19	-0.000036	0.000001	7.19	-0.000015	0.000001	7.19	-0.000005	0
7.2	0	0	7.2	0	0	7.2	0	0	7.2	0	0	7.2	-0.000016	0	7.2	-0.000294	0.000003	7.2	-0.000816	0.00001	7.2	-0.000701	0.000009	7.2	-0.000393	0.000006	7.2	-0.000179	0.000003	7.2	-0.00008	0.000002	7.2	-0.000036	0.000001	7.2	-0.000015	0.000001	7.2	-0.000005	0
7.21	0	0	7.21	0	0	7.21	0	0	7.21	0	0	7.21	-0.000016	0	7.21	-0.000294	0.000003	7.21	-0.000816	0.00001	7.21	-0.000701	0.000009	7.21	-0.000393	0.000006	7.21	-0.000179	0.000003	7.21	-0.00008	0.000002	7.21	-0.000036	0.000001	7.21	-0.000015	0.000001	7.21	-0.000005	0
7.22	0	0	7.22	0	0	7.22	0	0	7.22	0	0	7.22	-0.000016	0	7.22	-0.000293	0.000003	7.22	-0.000815	0.00001	7.22	-0.000701	0.000009	7.22	-0.000393	0.000006	7.22	-0.000179	0.000003	7.22	-0.00008	0.000002	7.22	-0.000036	0.000001	7.22	-0.000015	0.000001	7.22	-0.000005	0
7.23	0	0	7.23	0	0	7.23	0	0	7.23	0	0	7.23	-0.000016	0	7.23	-0.000293	0.000003	7.23	-0.000814	0.00001	7.23	-0.000701	0.000009	7.23	-0.000393	0.000006	7.23	-0.000179	0.000003	7.23	-0.00008	0.000002	7.23	-0.000036	0.000001	7.23	-0.000015	0.000001	7.23	-0.000005	0
7.24	0	0	7.24	0	0	7.24	0	0	7.24	0	0	7.24	-0.000016	0	7.24	-0.000293	0.000003	7.24	-0.000813	0.00001	7.24	-0.0007	0.000009	7.24	-0.000393	0.000006	7.24	-0.000179	0.000003	7.24	-0.00008	0.000002	7.24	-0.000036	0.000001	7.24	-0.000015	0.000001	7.24	-0.000005	0
7.25	0	0	7.25	0	0	7.25	0	0	7.25	0	0	7.25	-0.000016	0	7.25	-0.000293	0.000003	7.25	-0.000812	0.00001	7.25	-0.0007	0.000009	7.25	-0.000393	0.000006	7.25	-0.000179	0.000003	7.25	-0.00008	0.000002	7.25	-0.000036	0.000001	7.25	-0.000015	0.000001	7.25	-0.000005	0
7.26	0	0	7.26	0	0	7.26	0	0	7.26	0	0	7.26	-0.000016	0	7.26	-0.000293	0.000003	7.26	-0.000812	0.00001	7.26	-0.0007	0.000009	7.26	-0.000393	0.000006	7.26	-0.000179	0.000003	7.26	-0.00008	0.000002	7.26	-0.000036	0.000001	7.26	-0.000015	0.000001	7.26	-0.000005	0
7.27	0	0	7.27	0	0	7.27	0	0	7.27	0	0	7.27	-0.000016	0	7.27	-0.000292	0.000003	7.27	-0.000811	0.00001	7.27	-0.0007	0.000009	7.27	-0.000393	0.000006	7.27	-0.000179	0.000003	7.27	-0.00008	0.000002	7.27	-0.000036	0.000001	7.27	-0.000015	0.000001	7.27	-0.000005	0
7.28	0	0	7.28	0	0	7.28	0	0	7.28	0	0	7.28	-0.000016	0	7.28	-0.000292	0.000003	7.28	-0.00081	0.00001	7.28	-0.0007	0.000009	7.28	-0.000393	0.000006	7.28	-0.000179	0.000003	7.28	-0.00008	0.000002	7.28	-0.000036	0.000001	7.28	-0.000015	0.000001	7.28	-0.000005	0
7.29	0	0	7.29	0	0	7.29	0	0	7.29	0	0	7.29	-0.000016	0	7.29	-0.000292	0.000003	7.29	-0.000809	0.00001	7.29	-0.0007	0.000009	7.29	-0.000393	0.000006	7.29	-0.000179	0.000003	7.29	-0.00008	0.000002	7.29	-0.000036	0.000001	7.29	-0.000015	0.000001	7.29	-0.000005	0
7.3	0	0	7.3	0	0	7.3	0	0	7.3	0	0	7.3	-0.000016	0	7.3	-0.000292	0.000003	7.3	-0.000809	0.00001	7.3	-0.0007	0.000009	7.3	-0.000393	0.000006	7.3	-0.000179	0.000003	7.3	-0.00008	0.000002	7.3	-0.000036	0.000001	7.3	-0.000015	0.000001	7.3	-0.000005	0
7.31	0	0	7.31	0	0	7.31	0	0	7.31	0	0	7.31	-0.000016	0	7.31	-0.000291	0.000003	7.31	-0.000808	0.00001	7.31	-0.0007	0.000009	7.31	-0.000393	0.000006	7.31	-0.000179	0.000003	7.31	-0.00008	0.000002	7.31	-0.000036	0.000001	7.31	-0.000015	0.000001	7.31	-0.000005	0
7.32	0	0	7.32	0	0	7.32	0	0	7.32	0	0	7.32	-0.000016	0	7.32	-0.000291	0.000003	7.32	-0.000807	0.000009	7.32	-0.0007	0.000009	7.32	-0.000393	0.000006	7.32	-0.000179	0.000003	7.32	-0.00008	0.000002	7.32	-0.000036	0.000001	7.32	-0.000015	0.000001	7.32	-0.000005	0
7.33	0	0	7.33	0	0	7.33	0	0	7.33	0	0	7.33	-0.000016	0	7.33	-0.000291	0.000003	7.33	-0.000806	0.000009	7.33	-0.000699	0.000009	7.33	-0.000393	0.000006	7.33	-0.000179	0.000003	7.33	-0.00008	0.000002	7.33	-0.000036	0.000001	7.33	-0.000015	0.000001	7.33	-0.000005	0
7.34	0	0	7.34	0	0	7.34	0	0	7.34	0	0	7.34	-0.000016	0	7.34	-0.000291	0.000003	7.34	-0.000806	0.000009	7.34	-0.000699	0.000009	7.34	-0.000393	0.000006	7.34	-0.000179	0.000003	7.34	-0.00008	0.000002	7.34	-0.000036	0.000001	7.34	-0.000015	0.000001	7.34	-0.000005	0
7.35	0	0	7.35	0	0	7.35	0	0	7.35	0	0	7.35	-0.000016	0	7.35	-0.000291	0.000003	7.35	-0.000805	0.000009	7.35	-0.000699	0.000009	7.35	-0.000393	0.000006	7.35	-0.000179	0.000003	7.35	-0.00008	0.000002	7.35	-0.000036	0.000001	7.35	-0.000015	0.000001	7.35	-0.000005	0
7.36	0	0	7.36	0	0	7.36	0	0	7.36	0	0	7.36	-0.000016	0	7.36	-0.00029	0.000003	7.36	-0.000804	0.000009	7.36	-0.000699	0.000009	7.36	-0.000393	0.000006	7.36	-0.000179	0.000003	7.36	-0.00008	0.000002	7.36	-0.000036	0.000001	7.36	-0.000015	0.000001	7.36	-0.000005	0
7.37	0	0	7.37	0	0	7.37	0	0	7.37	0	0	7.37	-0.000016	0	7.37	-0.00029	0.000003	7.37	-0.000803	0.000009	7.37	-0.000699	0.000009	7.37	-0.000393	0.000006	7.37	-0.000179	0.000003	7.37	-0.00008	0.000002	7.37	-0.000036	0.000001	7.37	-0.000015	0.000001	7.37	-0.000005	0
7.38	0	0	7.38	0	0	7.38	0	0	7.38	0	0	7.38	-0.000016	0	7.38	-0.00029	0.000003	7.38	-0.000803	0.000009	7.38	-0.000699	0.000009	7.38	-0.000393	0.000006	7.38	-0.000179	0.000003	7.38	-0.00008	0.000002	7.38	-0.000036	0.000001	7.38	-0.000015	0.000001	7.38	-0.000005	0
7.39	0	0	7.39	0	0	7.39	0	0	7.39	0	0	7.39	-0.000016	0	7.39	-0.00029	0.000003	7.39	-0.000802	0.000009	7.39	-0.000699	0.000009	7.39	-0.000393	0.000006	7.39	-0.000179	0.000003	7.39	-0.00008	0.000002	7.39	-0.000036	0.000001	7.39	-0.000015	0.000001	7.39	-0.000005	0
7.4	0	0	7.4	0	0	7.4	0	0	7.4	0	0	7.4	-0.000016	0	7.4	-0.00029	0.000003	7.4	-0.000801	0.000009	7.4	-0.000699	0.000009	7.4	-0.000393	0.000006	7.4	-0.000179	0.000003	7.4	-0.00008	0.000002	7.4	-0.000036	0.000001	7.4	-0.000015	0.000001	7.4	-0.000005	0
7.41	0	0	7.41	0	0	7.41	0	0	7.41	0	0	7.41	-0.000016	0	7.41	-0.000289	0.000003	7.41	-0.0008	0.000009	7.41	-0.000699	0.000009	7.41	-0.000393	0.000006	7.41	-0.000179	0.000003	7.41	-0.00008	0.000002	7.41	-0.000036	0.000001	7.41	-0.000015	0.000001	7.41	-0.000005	0
7.42	0	0	7.42	0	0	7.42	0	0	7.42	0	0	7.42	-0.000016	0	7.42	-0.000289	0.000003	7.42	-0.0008	0.000009	7.42	-0.000699	0.000009	7.42	-0.000393	0.000006	7.42	-0.000179	0.000003	7.42	-0.00008	0.000002	7.42	-0.000036	0.000001	7.42	-0.000015	0.000001	7.42	-0.000005	0
7.43	0	0	7.43	0	0	7.43	0	0	7.43	0	0	7.43	-0.000016	0	7.43	-0.000289	0.000003	7.43	-0.000799	0.000009	7.43	-0.000699	0.000009	7.43	-0.000393	0.000006	7.43	-0.000179	0.000003	7.43	-0.00008	0.000002	7.43	-0.000036	0.000001	7.43	-0.000015	0.000001	7.43	-0.000005	0
7.44	0	0	7.44	0	0	7.44	0	0	7.44	0	0	7.44	-0.000016	0	7.44	-0.000289	0.000003	7.44	-0.000798	0.000009	7.44	-0.000699	0.000009	7.44	-0.000393	0.000006	7.44	-0.000179	0.000003	7.44	-0.00008	0.000002	7.44	-0.000036	0.000001	7.44	-0.000015	0.000001	7.44	-0.000005	0
7.45	0	0	7.45	0	0	7.45	0	0	7.45	0	0	7.45	-0.000016	0	7.45	-0.000289	0.000003	7.45	-0.000798	0.000009	7.45	-0.000698	0.000009	7.45	-0.000393	0.000006	7.45	-0.000179	0.000003	7.45	-0.00008	0.000002	7.45	-0.000036	0.000001	7.45	-0.000015	0.000001	7.45	-0.000005	0
7.46	0	0	7.46	0	0	7.46	0	0	7.46	0	0	7.46	-0.000016	0	7.46	-0.000288	0.000003	7.46	-0.000797	0.000009	7.46	-0.000698	0.000009	7.46	-0.000393	0.000006	7.46	-0.000179	0.000003	7.46	-0.00008	0.000002	7.46	-0.000036	0.000001	7.46	-0.000015	0.000001	7.46	-0.000005	0
7.47	0	0	7.47	0	0	7.47	0	0	7.47	0	0	7.47	-0.000016	0	7.47	-0.000288	0.000003	7.47	-0.000796	0.000009	7.47	-0.000698	0.000009	7.47	-0.000393	0.000006	7.47	-0.000179	0.000003	7.47	-0.00008	0.000002	7.47	-0.000036	0.000001	7.47	-0.000015	0.000001	7.47	-0.000005	0
7.48	0	0	7.48	0	0	7.48	0	0	7.48	0	0	7.48	-0.000016	0	7.48	-0.000288	0.000003	7.48	-0.000795	0.000009	7.48	-0.000698	0.000009	7.48	-0.000393	0.000006	7.48	-0.000179	0.000003	7.48	-0.00008	0.000002	7.48	-0.000036	0.000001	7.48	-0.000015	0.000001	7.48	-0.000005	0
7.49	0	0	7.49	0	0	7.49	0	0	7.49	0	0	7.49	-0.000016	0	7.49	-0.000288	0.000003	7.49	-0.000795	0.000009	7.49	-0.000698	0.000009	7.49	-0.000393	0.000006	7.49	-0.000179	0.000003	7.49	-0.00008	0.000002	7.49	-0.000036	0.000001	7.49	-0.000015	0.000001	7.49	-0.000005	0
7.5	0	0	7.5	0	0	7.5	0	0	7.5	0	0	7.5	-0.000016	0	7.5	-0.000288	0.000003	7.5	-0.000794	0.000009	7.5	-0.000698	0.000009	7.5	-0.000393	0.000006	7.5	-0.000179	0.000003	7.5	-0.00008	0.000002	7.5	-0.000036	0.000001	7.5	-0.000015	0.000001	7.5	-0.000005	0
7.51	0	0	7.51	0	0	7.51	0	0	7.51	0	0	7.51	-0.000016	0	7.51	-0.000288	0.000003	7.51	-0.000793	0.000009	7.51	-0.000698	0.000009	7.51	-0.000393	0.000006	7.51	-0.000179	0.000003	7.51	-0.00008	0.000002	7.51	-0.000036	0.000001	7.51	-0.000015	0.000001	7.51	-0.000005	0
7.52	0	0	7.52	0	0	7.52	0	0	7.52	0	0	7.52	-0.000016	0	7.52	-0.000287	0.000003	7.52	-0.000793	0.000009	7.52	-0.000698	0.000009	7.52	-0.000393	0.000006	7.52	-0.000179	0.000003	7.52	-0.00008	0.000002	7.52	-0.000036	0.000001	7.52	-0.000015	0.000001	7.52	-0.000005	0
7.53	0	0	7.53	0	0	7.53	0	0	7.53	0	0	7.53	-0.000016	0	7.53	-0.000287	0.000003	7.53	-0.000792	0.000009	7.53	-0.000698	0.000009	7.53	-0.000393	0.000006	7.53	-0.000179	0.000003	7.53	-0.00008	0.000002	7.53	-0.000036	0.000001	7.53	-0.000015	0.000001	7.53	-0.000005	0
7.54	0	0	7.54	0	0	7.54	0	0	7.54	0	0	7.54	-0.000016	0	7.54	-0.000287	0.000003	7.54	-0.000791	0.000009	7.54	-0.000698	0.000009	7.54	-0.000393	0.000006	7.54	-0.000179	0.000003	7.54	-0.00008	0.000002	7.54	-0.000036	0.000001	7.54	-0.000015	0.000001	7.54	-0.000005	0
7.55	0	0	7.55	0	0	7.55	0	0	7.55	0	0	7.55	-0.000016	0	7.55	-0.000287	0.000003	7.55	-0.000791	0.000009	7.55	-0.000698	0.000009	7.55	-0.000393	0.000006	7.55	-0.000179	0.000003	7.55	-0.00008	0.000002	7.55	-0.000036	0.000001	7.55	-0.000015	0.000001	7.55	-0.000005	0
7.56	0	0	7.56	0	0	7.56	0	0	7.56	0	0	7.56	-0.000016	0	7.56	-0.000287	0.000003	7.56	-0.00079	0.000009	7.56	-0.000698	0.000009	7.56	-0.000393	0.000006	7.56	-0.000179	0.000003	7.56	-0.00008	0.000002	7.56	-0.000036	0.000001	7.56	-0.000015	0.000001	7.56	-0.000005	0
7.57	0	0	7.57	0	0	7.57	0	0	7.57	0	0	7.57	-0.000016	0	7.57	-0.000286	0.000003	7.57	-0.000789	0.000009	7.57	-0.000697	0.000009	7.57	-0.000393	0.000006	7.57	-0.000179	0.000003	7.57	-0.00008	0.000002	7.57	-0.000036	0.000001	7.57	-0.000015	0.000001	7.57	-0.000005	0
7.58	0	0	7.58	0	0	7.58	0	0	7.58	0	0	7.58	-0.000016	0	7.58	-0.000286	0.000003	7.58	-0.000789	0.000009	7.58	-0.000697	0.000009	7.58	-0.000393	0.000006	7.58	-0.000179	0.000003	7.58	-0.00008	0.000002	7.58	-0.000036	0.000001	7.58	-0.000015	0.000001	7.58	-0.000005	0
7.59	0	0	7.59	0	0	7.59	0	0	7.59	0	0	7.59	-0.000016	0	7.59	-0.000286	0.000003	7.59	-0.000788	0.000009	7.59	-0.000697	0.000009	7.59	-0.000393	0.000006	7.59	-0.000179	0.000003	7.59	-0.00008	0.000002	7.59	-0.000036	0.000001	7.59	-0.000015	0.000001	7.59	-0.000005	0
7.6	0	0	7.6	0	0	7.6	0	0	7.6	0	0	7.6	-0.000016	0	7.6	-0.000286	0.000003	7.6	-0.000787	0.000009	7.6	-0.000697	0.000009	7.6	-0.000393	0.000006	7.6	-0.000179	0.000003	7.6	-0.00008	0.000002	7.6	-0.000036	0.000001	7.6	-0.000015	0.000001	7.6	-0.000005	0
7.61	0	0	7.61	0	0	7.61	0	0	7.61	0	0	7.61	-0.000016	0	7.61	-0.000286	0.000003	7.61	-0.000787	0.000009	7.61	-0.000697	0.000009	7.61	-0.000393	0.000006	7.61	-0.000179	0.000003	7.61	-0.00008	0.000002	7.61	-0.000036	0.000001	7.61	-0.000015	0.000001	7.61	-0.000005	0
7.62	0	0	7.62	0	0	7.62	0	0	7.62	0	0	7.62	-0.000016	0	7.62	-0.000285	0.000003	7.62	-0.000786	0.000009	7.62	-0.000697	0.000009	7.62	-0.000393	0.000006	7.62	-0.000179	0.000003	7.62	-0.00008	0.000002	7.62	-0.000036	0.000001	7.62	-0.000015	0.000001	7.62	-0.000005	0
7.63	0	0	7.63	0	0	7.63	0	0	7.63	0	0	7.63	-0.000016	0	7.63	-0.000285	0.000003	7.63	-0.000785	0.000009	7.63	-0.000697	0.000009	7.63	-0.000393	0.000006	7.63	-0.000179	0.000003	7.63	-0.00008	0.000002	7.63	-0.000036	0.000001	7.63	-0.000015	0.000001	7.63	-0.000005	0
7.64	0	0	7.64	0	0	7.64	0	0	7.64	0	0	7.64	-0.000016	0	7.64	-0.000285	0.000003	7.64	-0.000785	0.000009	7.64	-0.000697	0.000009	7.64	-0.000393	0.000006	7.64	-0.000179	0.000003	7.64	-0.00008	0.000002	7.64	-0.000036	0.000001	7.64	-0.000015	0.000001	7.64	-0.000005	0
7.65	0	0	7.65	0	0	7.65	0	0	7.65	0	0	7.65	-0.000016	0	7.65	-0.000285	0.000003	7.65	-0.000784	0.000009	7.65	-0.000697	0.000009	7.65	-0.000393	0.000006	7.65	-0.000179	0.000003	7.65	-0.00008	0.000002	7.65	-0.000036	0.000001	7.65	-0.000015	0.000001	7.65	-0.000005	0
7.66	0	0	7.66	0	0	7.66	0	0	7.66	0	0	7.66	-0.000016	0	7.66	-0.000285	0.000003	7.66	-0.000784	0.000009	7.66	-0.000697	0.000009	7.66	-0.000393	0.000006	7.66	-0.000179	0.000003	7.66	-0.00008	0.000002	7.66	-0.000036	0.000001	7.66	-0.000015	0.000001	7.66	-0.000005	0
7.67	0	0	7.67	0	0	7.67	0	0	7.67	0	0	7.67	-0.000016	0	7.67	-0.000284	0.000003	7.67	-0.000783	0.000009	7.67	-0.000697	0.000009	7.67	-0.000393	0.000006	7.67	-0.000179	0.000003	7.67	-0.00008	0.000002	7.67	-0.000036	0.000001	7.67	-0.000015	0.000001	7.67	-0.000005	0
7.68	0	0	7.68	0	0	7.68	0	0	7.68	0	0	7.68	-0.000016	0	7.68	-0.000284	0.000003	7.68	-0.000782	0.000009	7.68	-0.000697	0.000009	7.68	-0.000393	0.000006	7.68	-0.000179	0.000003	7.68	-0.00008	0.000002	7.68	-0.000036	0.000001	7.68	-0.000015	0.000001	7.68	-0.000005	0
7.69	0	0	7.69	0	0	7.69	0	0	7.69	0	0	7.69	-0.000016	0	7.69	-0.000284	0.000003	7.69	-0.000782	0.000009	7.69	-0.000697	0.000009	7.69	-0.000393	0.000006	7.69	-0.000179	0.000003	7.69	-0.00008	0.000002	7.69	-0.000036	0.000001	7.69	-0.000015	0.000001	7.69	-0.000005	0
7.7	0	0	7.7	0	0	7.7	0	0	7.7	0	0	7.7	-0.000016	0	7.7	-0.000284	0.000003	7.7	-0.000781	0.000009	7.7	-0.000697	0.000009	7.7	-0.000393	0.000006	7.7	-0.000179	0.000003	7.7	-0.00008	0.000002	7.7	-0.000036	0.000001	7.7	-0.000015	0.000001	7.7	-0.000005	0
7.71	0	0	7.71	0	0	7.71	0	0	7.71	0	0	7.71	-0.000016	0	7.71	-0.000284	0.000003	7.71	-0.00078	0.000009	7.71	-0.000697	0.000009	7.71	-0.000393	0.000006	7.71	-0.000179	0.000003	7.71	-0.00008	0.000002	7.71	-0.000036	0.000001	7.71	-0.000015	0.000001	7.71	-0.000005	0
7.72	0	0	7.72	0	0	7.72	0	0	7.72	0	0	7.72	-0.000016	0	7.72	-0.000284	0.000003	7.72	-0.00078	0.000009	7.72	-0.000696	0.000009	7.72	-0.000393	0.000006	7.72	-0.000179	0.000003	7.72	-0.00008	0.000002	7.72	-0.000036	0.000001	7.72	-0.000015	0.000001	7.72	-0.000005	0
7.73	0	0	7.73	0	0	7.73	0	0	7.73	0	0	7.73	-0.000016	0	7.73	-0.000283	0.000003	7.73	-0.000779	0.000009	7.73	-0.000696	0.000009	7.73	-0.000393	0.000006	7.73	-0.000179	0.000003	7.73	-0.00008	0.000002	7.73	-0.000036	0.000001	7.73	-0.000015	0.000001	7.73	-0.000005	0
7.74	0	0	7.74	0	0	7.74	0	0	7.74	0	0	7.74	-0.000016	0	7.74	-0.000283	0.000003	7.74	-0.000779	0.000009	7.74	-0.000696	0.000009	7.74	-0.000393	0.000006	7.74	-0.000179	0.000003	7.74	-0.00008	0.000002	7.74	-0.000036	0.000001	7.74	-0.000015	0.000001	7.74	-0.000005	0
7.75	0	0	7.75	0	0	7.75	0	0	7.75	0	0	7.75	-0.000016	0	7.75	-0.000283	0.000003	7.75	-0.000778	0.000009	7.75	-0.000696	0.000009	7.75	-0.000393	0.000006	7.75	-0.000179	0.000003	7.75	-0.00008	0.000002	7.75	-0.000036	0.000001	7.75	-0.000015	0.000001	7.75	-0.000005	0
7.76	0	0	7.76	0	0	7.76	0	0	7.76	0	0	7.76	-0.000016	0	7.76	-0.000283	0.000003	7.76	-0.000777	0.000009	7.76	-0.000696	0.000009	7.76	-0.000393	0.000006	7.76	-0.000179	0.000003	7.76	-0.00008	0.000002	7.76	-0.000036	0.000001	7.76	-0.000015	0.000001	7.76	-0.000005	0
7.77	0	0	7.77	0	0	7.77	0	0	7.77	0	0	7.77	-0.000016	0	7.77	-0.000283	0.000003	7.77	-0.000777	0.000009	7.77	-0.000696	0.000009	7.77	-0.000393	0.000006	7.77	-0.000179	0.000003	7.77	-0.00008	0.000002	7.77	-0.000036	0.000001	7.77	-0.000015	0.000001	7.77	-0.000005	0
7.78	0	0	7.78	0	0	7.78	0	0	7.78	0	0	7.78	-0.000016	0	7.78	-0.000282	0.000003	7.78	-0.000776	0.000009	7.78	-0.000696	0.000009	7.78	-0.000393	0.000006	7.78	-0.000179	0.000003	7.78	-0.00008	0.000002	7.78	-0.000036	0.000001	7.78	-0.000015	0.000001	7.78	-0.000005	0
7.79	0	0	7.79	0	0	7.79	0	0	7.79	0	0	7.79	-0.000016	0	7.79	-0.000282	0.000003	7.79	-0.000776	0.000009	7.79	-0.000696	0.000009	7.79	-0.000393	0.000006	7.79	-0.000179	0.000003	7.79	-0.00008	0.000002	7.79	-0.000036	0.000001	7.79	-0.000015	0.000001	7.79	-0.000005	0
7.8	0	0	7.8	0	0	7.8	0	0	7.8	0	0	7.8	-0.000016	0	7.8	-0.000282	0.000003	7.8	-0.000775	0.000009	7.8	-0.000696	0.000009	7.8	-0.000393	0.000006	7.8	-0.000179	0.000003	7.8	-0.00008	0.000002	7.8	-0.000036	0.000001	7.8	-0.000015	0.000001	7.8	-0.000005	0
7.81	0	0	7.81	0	0	7.81	0	0	7.81	0	0	7.81	-0.000016	0	7.81	-0.000282	0.000003	7.81	-0.000774	0.000009	7.81	-0.000696	0.000009	7.81	-0.000393	0.000006	7.81	-0.000179	0.000003	7.81	-0.00008	0.000002	7.81	-0.000036	0.000001	7.81	-0.000015	0.000001	7.81	-0.000005	0
7.82	0	0	7.82	0	0	7.82	0	0	7.82	0	0	7.82	-0.000016	0	7.82	-0.000282	0.000003	7.82	-0.000774	0.000009	7.82	-0.000696	0.000009	7.82	-0.000393	0.000006	7.82	-0.000179	0.000003	7.82	-0.00008	0.000002	7.82	-0.000036	0.000001	7.82	-0.000015	0.000001	7.82	-0.000005	0
7.83	0	0	7.83	0	0	7.83	0	0	7.83	0	0	7.83	-0.000016	0	7.83	-0.000282	0.000003	7.83	-0.000773	0.000009	7.83	-0.000696	0.000009	7.83	-0.000393	0.000006	7.83	-0.000179	0.000003	7.83	-0.00008	0.000002	7.83	-0.000036	0.000001	7.83	-0.000015	0.000001	7.83	-0.000005	0
7.84	0	0	7.84	0	0	7.84	0	0	7.84	0	0	7.84	-0.000016	0	7.84	-0.000281	0.000003	7.84	-0.000773	0.000009	7.84	-0.000696	0.000009	7.84	-0.000393	0.000006	7.84	-0.000179	0.000003	7.84	-0.00008	0.000002	7.84	-0.000036	0.000001	7.84	-0.000015	0.000001	7.84	-0.000005	0
7.85	0	0	7.85	0	0	7.85	0	0	7.85	0	0	7.85	-0.000016	0	7.85	-0.000281	0.000003	7.85	-0.000772	0.000009	7.85	-0.000696	0.000009	7.85	-0.000393	0.000006	7.85	-0.000179	0.000003	7.85	-0.00008	0.000002	7.85	-0.000036	0.000001	7.85	-0.000015	0.000001	7.85	-0.000005	0
7.86	0	0	7.86	0	0	7.86	0	0	7.86	0	0	7.86	-0.000016	0	7.86	-0.000281	0.000003	7.86	-0.000772	0.000009	7.86	-0.000696	0.000009	7.86	-0.000393	0.000006	7.86	-0.000179	0.000003	7.86	-0.00008	0.000002	7.86	-0.000036	0.000001	7.86	-0.000015	0.000001	7.86	-0.000005	0
7.87	0	0	7.87	0	0	7.87	0	0	7.87	0	0	7.87	-0.000016	0	7.87	-0.000281	0.000003	7.87	-0.000771	0.000009	7.87	-0.000696	0.000009	7.87	-0.000393	0.000006	7.87	-0.000179	0.000003	7.87	-0.00008	0.000002	7.87	-0.000036	0.000001	7.87	-0.000015	0.000001	7.87	-0.000005	0
7.88	0	0	7.88	0	0	7.88	0	0	7.88	0	0	7.88	-0.000016	0	7.88	-0.000281	0.000003	7.88	-0.00077	0.000009	7.88	-0.000696	0.000009	7.88	-0.000393	0.000006	7.88	-0.000179	0.000003	7.88	-0.00008	0.000002	7.88	-0.000036	0.000001	7.88	-0.000015	0.000001	7.88	-0.000005	0
7.89	0	0	7.89	0	0	7.89	0	0	7.89	0	0	7.89	-0.000016	0	7.89	-0.000281	0.000003	7.89	-0.00077	0.000009	7.89	-0.000696	0.000009	7.89	-0.000393	0.000006	7.89	-0.000179	0.000003	7.89	-0.00008	0.000002	7.89	-0.000036	0.000001	7.89	-0.000015	0.000001	7.89	-0.000005	0
7.9	0	0	7.9	0	0	7.9	0	0	7.9	0	0	7.9	-0.000016	0	7.9	-0.00028	0.000003	7.9	-0.000769	0.000009	7.9	-0.000695	0.000009	7.9	-0.000393	0.000006	7.9	-0.000179	0.000003	7.9	-0.00008	0.000002	7.9	-0.000036	0.000001	7.9	-0.000015	0.000001	7.9	-0.000005	0
7.91	0	0	7.91	0	0	7.91	0	0	7.91	0	0	7.91	-0.000016	0	7.91	-0.00028	0.000003	7.91	-0.000769	0.000009	7.91	-0.000695	0.000009	7.91	-0.000393	0.000006	7.91	-0.000179	0.000003	7.91	-0.00008	0.000002	7.91	-0.000036	0.000001	7.91	-0.000015	0.000001	7.91	-0.000005	0
7.92	0	0	7.92	0	0	7.92	0	0	7.92	0	0	7.92	-0.000016	0	7.92	-0.00028	0.000003	7.92	-0.000768	0.000009	7.92	-0.000695	0.000009	7.92	-0.000393	0.000006	7.92	-0.000179	0.000003	7.92	-0.00008	0.000002	7.92	-0.000036	0.000001	7.92	-0.000015	0.000001	7.92	-0.000005	0
7.93	0	0	7.93	0	0	7.93	0	0	7.93	0	0	7.93	-0.000016	0	7.93	-0.00028	0.000003	7.93	-0.000768	0.000009	7.93	-0.000695	0.000009	7.93	-0.000393	0.000006	7.93	-0.000179	0.000003	7.93	-0.00008	0.000002	7.93	-0.000036	0.000001	7.93	-0.000015	0.000001	7.93	-0.000005	0
7.94	0	0	7.94	0	0	7.94	0	0	7.94	0	0	7.94	-0.000016	0	7.94	-0.00028	0.000003	7.94	-0.000767	0.000009	7.94	-0.000695	0.000009	7.94	-0.000393	0.000006	7.94	-0.000179	0.000003	7.94	-0.00008	0.000002	7.94	-0.000036	0.000001	7.94	-0.000015	0.000001	7.94	-0.000005	0
7.95	0	0	7.95	0	0	7.95	0	0	7.95	0	0	7.95	-0.000016	0	7.95	-0.000279	0.000003	7.95	-0.000767	0.000009	7.95	-0.000695	0.000009	7.95	-0.000393	0.000006	7.95	-0.000179	0.000003	7.95	-0.00008	0.000002	7.95	-0.000036	0.000001	7.95	-0.000015	0.000001	7.95	-0.000005	0
7.96	0	0	7.96	0	0	7.96	0	0	7.96	0	0	7.96	-0.000016	0	7.96	-0.000279	0.000003	7.96	-0.000766	0.000009	7.96	-0.000695	0.000009	7.96	-0.000393	0.000006	7.96	-0.000179	0.000003	7.96	-0.00008	0.000002	7.96	-0.000036	0.000001	7.96	-0.000015	0.000001	7.96	-0.000005	0
7.97	0	0	7.97	0	0	7.97	0	0	7.97	0	0	7.97	-0.000016	0	7.97	-0.000279	0.000003	7.97	-0.000765	0.000009	7.97	-0.000695	0.000009	7.97	-0.000393	0.000006	7.97	-0.000179	0.000003	7.97	-0.00008	0.000002	7.97	-0.000036	0.000001	7.97	-0.000015	0.000001	7.97	-0.000005	0
7.98	0	0	7.98	0	0	7.98	0	0	7.98	0	0	7.98	-0.000016	0	7.98	-0.000279	0.000003	7.98	-0.000765	0.000009	7.98	-0.000695	0.000009	7.98	-0.000393	0.000006	7.98	-0.000179	0.000003	7.98	-0.00008	0.000002	7.98	-0.000036	0.000001	7.98	-0.000015	0.000001	7.98	-0.000005	0
7.99	0	0	7.99	0	0	7.99	0	0	7.99	0	0	7.99	-0.000016	0	7.99	-0.000279	0.000003	7.99	-0.000764	0.000009	7.99	-0.000695	0.000009	7.99	-0.000393	0.000006	7.99	-0.000179	0.000003	7.99	-0.00008	0.000002	7.99	-0.000036	0.000001	7.99	-0.000015	0.000001	7.99	-0.000005	0
8	0	0	8	0	0	8	0	0	8	0	0	8	-0.000016	0	8	-0.000279	0.000003	8	-0.000764	0.000009	8	-0.000695	0.000009	8	-0.000393	0.000006	8	-0.000179	0.000003	8	-0.00008	0.000002	8	-0.000036	0.000001	8	-0.000015	0.000001	8	-0.000005	0
8.01	0	0	8.01	0	0	8.01	0	0	8.01	0	0	8.01	-0.000016	0	8.01	-0.000278	0.000003	8.01	-0.000763	0.000009	8.01	-0.000695	0.000009	8.01	-0.000393	0.000006	8.01	-0.000179	0.000003	8.01	-0.00008	0.000002	8.01	-0.000036	0.000001	8.01	-0.000015	0.000001	8.01	-0.000005	0
8.02	0	0	8.02	0	0	8.02	0	0	8.02	0	0	8.02	-0.000016	0	8.02	-0.000278	0.000003	8.02	-0.000763	0.000009	8.02	-0.000695	0.000009	8.02	-0.000393	0.000006	8.02	-0.000179	0.000003	8.02	-0.00008	0.000002	8.02	-0.000036	0.000001	8.02	-0.000015	0.000001	8.02	-0.000005	0
8.03	0	0	8.03	0	0	8.03	0	0	8.03	0	0	8.03	-0.000016	0	8.03	-0.000278	0.000003	8.03	-0.000762	0.000009	8.03	-0.000695	0.000009	8.03	-0.000393	0.000006	8.03	-0.000179	0.000003	8.03	-0.00008	0.000002	8.03	-0.000036	0.000001	8.03	-0.000015	0.000001	8.03	-0.000005	0
8.04	0	0	8.04	0	0	8.04	0	0	8.04	0	0	8.04	-0.000016	0	8.04	-0.000278	0.000003	8.04	-0.000762	0.000009	8.04	-0.000695	0.000009	8.04	-0.000393	0.000006	8.04	-0.000179	0.000003	8.04	-0.00008	0.000002	8.04	-0.000036	0.000001	8.04	-0.000015	0.000001	8.04	-0.000005	0
8.05	0	0	8.05	0	0	8.05	0	0	8.05	0	0	8.05	-0.000016	0	8.05	-0.000278	0.000003	8.05	-0.000761	0.000009	8.05	-0.000695	0.000009	8.05	-0.000393	0.000006	8.05	-0.000179	0.000003	8.05	-0.00008	0.000002	8.05	-0.000036	0.000001	8.05	-0.000015	0.000001	8.05	-0.000005	0
8.06	0	0	8.06	0	0	8.06	0	0	8.06	0	0	8.06	-0.000016	0	8.06	-0.000278	0.000003	8.06	-0.000761	0.000009	8.06	-0.000695	0.000009	8.06	-0.000393	0.000006	8.06	-0.000179	0.000003	8.06	-0.00008	0.000002	8.06	-0.000036	0.000001	8.06	-0.000015	0.000001	8.06	-0.000005	0
8.07	0	0	8.07	0	0	8.07	0	0	8.07	0	0	8.07	-0.000016	0	8.07	-0.000277	0.000003	8.07	-0.00076	0.000009	8.07	-0.000695	0.000009	8.07	-0.000393	0.000006	8.07	-0.000179	0.000003	8.07	-0.00008	0.000002	8.07	-0.000036	0.000001	8.07	-0.000015	0.000001	8.07	-0.000005	0
8.08	0	0	8.08	0	0	8.08	0	0	8.08	0	0	8.08	-0.000016	0	8.08	-0.000277	0.000003	8.08	-0.00076	0.000009	8.08	-0.000695	0.000009	8.08	-0.000393	0.000006	8.08	-0.000179	0.000003	8.08	-0.00008	0.000002	8.08	-0.000036	0.000001	8.08	-0.000015	0.000001	8.08	-0.000005	0
8.09	0	0	8.09	0	0	8.09	0	0	8.09	0	0	8.09	-0.000016	0	8.09	-0.000277	0.000003	8.09	-0.000759	0.000009	8.09	-0.000695	0.000009	8.09	-0.000393	0.000006	8.09	-0.000179	0.000003	8.09	-0.00008	0.000002	8.09	-0.000036	0.000001	8.09	-0.000015	0.000001	8.09	-0.000005	0
8.1	0	0	8.1	0	0	8.1	0	0	8.1	0	0	8.1	-0.000016	0	8.1	-0.000277	0.000003	8.1	-0.000759	0.000009	8.1	-0.000695	0.000009	8.1	-0.000393	0.000006	8.1	-0.000179	0.000003	8.1	-0.00008	0.000002	8.1	-0.000036	0.000001	8.1	-0.000015	0.000001	8.1	-0.000005	0
8.11	0	0	8.11	0	0	8.11	0	0	8.11	0	0	8.11	-0.000016	0	8.11	-0.000277	0.000003	8.11	-0.000758	0.000009	8.11	-0.000694	0.000009	8.11	-0.000393	0.000006	8.11	-0.000179	0.000003	8.11	-0.00008	0.000002	8.11	-0.000036	0.000001	8.11	-0.000015	0.000001	8.11	-0.000005	0
8.12	0	0	8.12	0	0	8.12	0	0	8.12	0	0	8.12	-0.000016	0	8.12	-0.000277	0.000003	8.12	-0.000758	0.000009	8.12	-0.000694	0.000009	8.12	-0.000393	0.000006	8.12	-0.000179	0.000003	8.12	-0.00008	0.000002	8.12	-0.000036	0.000001	8.12	-0.000015	0.000001	8.12	-0.000005	0
8.13	0	0	8.13	0	0	8.13	0	0	8.13	0	0	8.13	-0.000016	0	8.13	-0.000276	0.000003	8.13	-0.000757	0.000009	8.13	-0.000694	0.000009	8.13	-0.000393	0.000006	8.13	-0.000179	0.000003	8.13	-0.00008	0.000002	8.13	-0.000036	0.000001	8.13	-0.000015	0.000001	8.13	-0.000005	0
8.14	0	0	8.14	0	0	8.14	0	0	8.14	0	0	8.14	-0.000016	0	8.14	-0.000276	0.000003	8.14	-0.000757	0.000009	8.14	-0.000694	0.000009	8.14	-0.000393	0.000006	8.14	-0.000179	0.000003	8.14	-0.00008	0.000002	8.14	-0.000036	0.000001	8.14	-0.000015	0.000001	8.14	-0.000005	0
8.15	0	0	8.15	0	0	8.15	0	0	8.15	0	0	8.15	-0.000016	0	8.15	-0.000276	0.000003	8.15	-0.000756	0.000009	8.15	-0.000694	0.000009	8.15	-0.000393	0.000006	8.15	-0.000179	0.000003	8.15	-0.00008	0.000002	8.15	-0.000036	0.000001	8.15	-0.000015	0.000001	8.15	-0.000005	0
8.16	0	0	8.16	0	0	8.16	0	0	8.16	0	0	8.16	-0.000016	0	8.16	-0.000276	0.000003	8.16	-0.000756	0.000009	8.16	-0.000694	0.000009	8.16	-0.000393	0.000006	8.16	-0.000179	0.000003	8.16	-0.00008	0.000002	8.16	-0.000036	0.000001	8.16	-0.000015	0.000001	8.16	-0.000005	0
8.17	0	0	8.17	0	0	8.17	0	0	8.17	0	0	8.17	-0.000016	0	8.17	-0.000276	0.000003	8.17	-0.000755	0.000009	8.17	-0.000694	0.000009	8.17	-0.000393	0.000006	8.17	-0.000179	0.000003	8.17	-0.00008	0.000002	8.17	-0.000036	0.000001	8.17	-0.000015	0.000001	8.17	-0.000005	0
8.18	0	0	8.18	0	0	8.18	0	0	8.18	0	0	8.18	-0.000016	0	8.18	-0.000276	0.000003	8.18	-0.000755	0.000009	8.18	-0.000694	0.000009	8.18	-0.000393	0.000006	8.18	-0.000179	0.000003	8.18	-0.00008	0.000002	8.18	-0.000036	0.000001	8.18	-0.000015	0.000001	8.18	-0.000005	0
8.19	0	0	8.19	0	0	8.19	0	0	8.19	0	0	8.19	-0.000016	0	8.19	-0.000275	0.000003	8.19	-0.000754	0.000009	8.19	-0.000694	0.000009	8.19	-0.000393	0.000006	8.19	-0.000179	0.000003	8.19	-0.00008	0.000002	8.19	-0.000036	0.000001	8.19	-0.000015	0.000001	8.19	-0.000005	0
8.2	0	0	8.2	0	0	8.2	0	0	8.2	0	0	8.2	-0.000016	0	8.2	-0.000275	0.000003	8.2	-0.000754	0.000009	8.2	-0.000694	0.000009	8.2	-0.000393	0.000006	8.2	-0.000179	0.000003	8.2	-0.00008	0.000002	8.2	-0.000036	0.000001	8.2	-0.000015	0.000001	8.2	-0.000005	0
8.21	0	0	8.21	0	0	8.21	0	0	8.21	0	0	8.21	-0.000016	0	8.21	-0.000275	0.000003	8.21	-0.000753	0.000009	8.21	-0.000694	0.000009	8.21	-0.000393	0.000006	8.21	-0.000179	0.000003	8.21	-0.00008	0.000002	8.21	-0.000036	0.000001	8.21	-0.000015	0.000001	8.21	-0.000005	0
8.22	0	0	8.22	0	0	8.22	0	0	8.22	0	0	8.22	-0.000016	0	8.22	-0.000275	0.000003	8.22	-0.000753	0.000009	8.22	-0.000694	0.000009	8.22	-0.000393	0.000006	8.22	-0.000179	0.000003	8.22	-0.00008	0.000002	8.22	-0.000036	0.000001	8.22	-0.000015	0.000001	8.22	-0.000005	0
8.23	0	0	8.23	0	0	8.23	0	0	8.23	0	0	8.23	-0.000016	0	8.23	-0.000275	0.000003	8.23	-0.000753	0.000009	8.23	-0.000694	0.000009	8.23	-0.000393	0.000006	8.23	-0.000179	0.000003	8.23	-0.00008	0.000002	8.23	-0.000036	0.000001	8.23	-0.000015	0.000001	8.23	-0.000005	0
8.24	0	0	8.24	0	0	8.24	0	0	8.24	0	0	8.24	-0.000016	0	8.24	-0.000275	0.000003	8.24	-0.000752	0.000009	8.24	-0.000694	0.000009	8.24	-0.000393	0.000006	8.24	-0.000179	0.000003	8.24	-0.00008	0.000002	8.24	-0.000036	0.000001	8.24	-0.000015	0.000001	8.24	-0.000005	0
8.25	0	0	8.25	0	0	8.25	0	0	8.25	0	0	8.25	-0.000016	0	8.25	-0.000275	0.000003	8.25	-0.000752	0.000009	8.25	-0.000694	0.000009	8.25	-0.000393	0.000006	8.25	-0.000179	0.000003	8.25	-0.00008	0.000002	8.25	-0.000036	0.000001	8.25	-0.000015	0.000001	8.25	-0.000005	0
8.26	0	0	8.26	0	0	8.26	0	0	8.26	0	0	8.26	-0.000016	0	8.26	-0.000274	0.000003	8.26	-0.000751	0.000009	8.26	-0.000694	0.000009	8.26	-0.000393	0.000006	8.26	-0.000179	0.000003	8.26	-0.00008	0.000002	8.26	-0.000036	0.000001	8.26	-0.000015	0.000001	8.26	-0.000005	0
8.27	0	0	8.27	0	0	8.27	0	0	8.27	0	0	8.27	-0.000016	0	8.27	-0.000274	0.000003	8.27	-0.000751	0.000009	8.27	-0.000694	0.000009	8.27	-0.000393	0.000006	8.27	-0.000179	0.000003	8.27	-0.00008	0.000002	8.27	-0.000036	0.000001	8.27	-0.000015	0.000001	8.27	-0.000005	0
8.28	0	0	8.28	0	0	8.28	0	0	8.28	0	0	8.28	-0.000016	0	8.28	-0.000274	0.000003	8.28	-0.00075	0.000009	8.28	-0.000694	0.000009	8.28	-0.000393	0.000006	8.28	-0.000179	0.000003	8.28	-0.00008	0.000002	8.28	-0.000036	0.000001	8.28	-0.000015	0.000001	8.28	-0.000005	0
8.29	0	0	8.29	0	0	8.29	0	0	8.29	0	0	8.29	-0.000016	0	8.29	-0.000274	0.000003	8.29	-0.00075	0.000009	8.29	-0.000694	0.000009	8.29	-0.000393	0.000006	8.29	-0.000179	0.000003	8.29	-0.00008	0.000002	8.29	-0.000036	0.000001	8.29	-0.000015	0.000001	8.29	-0.000005	0
8.3	0	0	8.3	0	0	8.3	0	0	8.3	0	0	8.3	-0.000016	0	8.3	-0.000274	0.000003	8.3	-0.000749	0.000009	8.3	-0.000694	0.000009	8.3	-0.000393	0.000006	8.3	-0.000179	0.000003	8.3	-0.00008	0.000002	8.3	-0.000036	0.000001	8.3	-0.000015	0.000001	8.3	-0.000005	0
8.31	0	0	8.31	0	0	8.31	0	0	8.31	0	0	8.31	-0.000016	0	8.31	-0.000274	0.000003	8.31	-0.000749	0.000009	8.31	-0.000694	0.000009	8.31	-0.000393	0.000006	8.31	-0.000179	0.000003	8.31	-0.00008	0.000002	8.31	-0.000036	0.000001	8.31	-0.000015	0.000001	8.31	-0.000005	0
8.32	0	0	8.32	0	0	8.32	0	0	8.32	0	0	8.32	-0.000016	0	8.32	-0.000273	0.000003	8.32	-0.000748	0.000009	8.32	-0.000694	0.000009	8.32	-0.000393	0.000006	8.32	-0.000179	0.000003	8.32	-0.00008	0.000002	8.32	-0.000036	0.000001	8.32	-0.000015	0.000001	8.32	-0.000005	0
8.33	0	0	8.33	0	0	8.33	0	0	8.33	0	0	8.33	-0.000016	0	8.33	-0.000273	0.000003	8.33	-0.000748	0.000009	8.33	-0.000694	0.000009	8.33	-0.000393	0.000006	8.33	-0.000179	0.000003	8.33	-0.00008	0.000002	8.33	-0.000036	0.000001	8.33	-0.000015	0.000001	8.33	-0.000005	0
8.34	0	0	8.34	0	0	8.34	0	0	8.34	0	0	8.34	-0.000016	0	8.34	-0.000273	0.000003	8.34	-0.000748	0.000009	8.34	-0.000694	0.000009	8.34	-0.000393	0.000006	8.34	-0.000179	0.000003	8.34	-0.00008	0.000002	8.34	-0.000036	0.000001	8.34	-0.000015	0.000001	8.34	-0.000005	0
8.35	0	0	8.35	0	0	8.35	0	0	8.35	0	0	8.35	-0.000016	0	8.35	-0.000273	0.000003	8.35	-0.000747	0.000009	8.35	-0.000694	0.000009	8.35	-0.000393	0.000006	8.35	-0.000179	0.000003	8.35	-0.00008	0.000002	8.35	-0.000036	0.000001	8.35	-0.000015	0.000001	8.35	-0.000005	0
8.36	0	0	8.36	0	0	8.36	0	0	8.36	0	0	8.36	-0.000016	0	8.36	-0.000273	0.000003	8.36	-0.000747	0.000009	8.36	-0.000694	0.000009	8.36	-0.000393	0.000006	8.36	-0.000179	0.000003	8.36	-0.00008	0.000002	8.36	-0.000036	0.000001	8.36	-0.000015	0.000001	8.36	-0.000005	0
8.37	0	0	8.37	0	0	8.37	0	0	8.37	0	0	8.37	-0.000016	0	8.37	-0.000273	0.000003	8.37	-0.000746	0.000009	8.37	-0.000694	0.000009	8.37	-0.000393	0.000006	8.37	-0.000179	0.000003	8.37	-0.00008	0.000002	8.37	-0.000036	0.000001	8.37	-0.000015	0.000001	8.37	-0.000005	0
8.38	0	0	8.38	0	0	8.38	0	0	8.38	0	0	8.38	-0.000016	0	8.38	-0.000272	0.000003	8.38	-0.000746	0.000009	8.38	-0.000694	0.000009	8.38	-0.000393	0.000006	8.38	-0.000179	0.000003	8.38	-0.00008	0.000002	8.38	-0.000036	0.000001	8.38	-0.000015	0.000001	8.38	-0.000005	0
8.39	0	0	8.39	0	0	8.39	0	0	8.39	0	0	8.39	-0.000016	0	8.39	-0.000272	0.000003	8.39	-0.000745	0.000009	8.39	-0.000694	0.000009	8.39	-0.000393	0.000006	8.39	-0.000179	0.000003	8.39	-0.00008	0.000002	8.39	-0.000036	0.000001	8.39	-0.000015	0.000001	8.39	-0.000005	0
8.4	0	0	8.4	0	0	8.4	0	0	8.4	0	0	8.4	-0.000016	0	8.4	-0.000272	0.000003	8.4	-0.000745	0.000009	8.4	-0.000693	0.000009	8.4	-0.000393	0.000006	8.4	-0.000179	0.000003	8.4	-0.00008	0.000002	8.4	-0.000036	0.000001	8.4	-0.000015	0.000001	8.4	-0.000005	0
8.41	0	0	8.41	0	0	8.41	0	0	8.41	0	0	8.41	-0.000016	0	8.41	-0.000272	0.000003	8.41	-0.000745	0.000009	8.41	-0.000693	0.000009	8.41	-0.000393	0.000006	8.41	-0.000179	0.000003	8.41	-0.00008	0.000002	8.41	-0.000036	0.000001	8.41	-0.000015	0.000001	8.41	-0.000005	0
8.42	0	0	8.42	0	0	8.42	0	0	8.42	0	0	8.42	-0.000016	0	8.42	-0.000272	0.000003	8.42	-0.000744	0.000009	8.42	-0.000693	0.000009	8.42	-0.000393	0.000006	8.42	-0.000179	0.000003	8.42	-0.00008	0.000002	8.42	-0.000036	0.000001	8.42	-0.000015	0.000001	8.42	-0.000005	0
8.43	0	0	8.43	0	0	8.43	0	0	8.43	0	0	8.43	-0.000016	0	8.43	-0.000272	0.000003	8.43	-0.000744	0.000009	8.43	-0.000693	0.000009	8.43	-0.000393	0.000006	8.43	-0.000179	0.000003	8.43	-0.00008	0.000002	8.43	-0.000036	0.000001	8.43	-0.000015	0.000001	8.43	-0.000005	0
8.44	0	0	8.44	0	0	8.44	0	0	8.44	0	0	8.44	-0.000016	0	8.44	-0.000272	0.000003	8.44	-0.000743	0.000009	8.44	-0.000693	0.000009	8.44	-0.000393	0.000006	8.44	-0.000179	0.000003	8.44	-0.00008	0.000002	8.44	-0.000036	0.000001	8.44	-0.000015	0.000001	8.44	-0.000005	0
8.45	0	0	8.45	0	0	8.45	0	0	8.45	0	0	8.45	-0.000016	0	8.45	-0.000271	0.000003	8.45	-0.000743	0.000009	8.45	-0.000693	0.000009	8.45	-0.000393	0.000006	8.45	-0.000179	0.000003	8.45	-0.00008	0.000002	8.45	-0.000036	0.000001	8.45	-0.000015	0.000001	8.45	-0.000005	0
8.46	0	0	8.46	0	0	8.46	0	0	8.46	0	0	8.46	-0.000016	0	8.46	-0.000271	0.000003	8.46	-0.000742	0.000009	8.46	-0.000693	0.000009	8.46	-0.000393	0.000006	8.46	-0.000179	0.000003	8.46	-0.00008	0.000002	8.46	-0.000036	0.000001	8.46	-0.000015	0.000001	8.46	-0.000005	0
8.47	0	0	8.47	0	0	8.47	0	0	8.47	0	0	8.47	-0.000016	0	8.47	-0.000271	0.000003	8.47	-0.000742	0.000009	8.47	-0.000693	0.000009	8.47	-0.000393	0.000006	8.47	-0.000179	0.000003	8.47	-0.00008	0.000002	8.47	-0.000036	0.000001	8.47	-0.000015	0.000001	8.47	-0.000005	0
8.48	0	0	8.48	0	0	8.48	0	0	8.48	0	0	8.48	-0.000016	0	8.48	-0.000271	0.000003	8.48	-0.000742	0.000009	8.48	-0.000693	0.000009	8.48	-0.000393	0.000006	8.48	-0.000179	0.000003	8.48	-0.00008	0.000002	8.48	-0.000036	0.000001	8.48	-0.000015	0.000001	8.48	-0.000005	0
8.49	0	0	8.49	0	0	8.49	0	0	8.49	0	0	8.49	-0.000016	0	8.49	-0.000271	0.000003	8.49	-0.000741	0.000009	8.49	-0.000693	0.000009	8.49	-0.000393	0.000006	8.49	-0.000179	0.000003	8.49	-0.00008	0.000002	8.49	-0.000036	0.000001	8.49	-0.000015	0.000001	8.49	-0.000005	0
8.5	0	0	8.5	0	0	8.5	0	0	8.5	0	0	8.5	-0.000016	0	8.5	-0.000271	0.000003	8.5	-0.000741	0.000009	8.5	-0.000693	0.000009	8.5	-0.000393	0.000006	8.5	-0.000179	0.000003	8.5	-0.00008	0.000002	8.5	-0.000036	0.000001	8.5	-0.000015	0.000001	8.5	-0.000005	0
8.51	0	0	8.51	0	0	8.51	0	0	8.51	0	0	8.51	-0.000016	0	8.51	-0.000271	0.000003	8.51	-0.00074	0.000009	8.51	-0.000693	0.000009	8.51	-0.000393	0.000006	8.51	-0.000179	0.000003	8.51	-0.00008	0.000002	8.51	-0.000036	0.000001	8.51	-0.000015	0.000001	8.51	-0.000005	0
8.52	0	0	8.52	0	0	8.52	0	0	8.52	0	0	8.52	-0.000016	0	8.52	-0.00027	0.000003	8.52	-0.00074	0.000009	8.52	-0.000693	0.000009	8.52	-0.000393	0.000006	8.52	-0.000179	0.000003	8.52	-0.00008	0.000002	8.52	-0.000036	0.000001	8.52	-0.000015	0.000001	8.52	-0.000005	0
8.53	0	0	8.53	0	0	8.53	0	0	8.53	0	0	8.53	-0.000016	0	8.53	-0.00027	0.000003	8.53	-0.00074	0.000009	8.53	-0.000693	0.000009	8.53	-0.000393	0.000006	8.53	-0.000179	0.000003	8.53	-0.00008	0.000002	8.53	-0.000036	0.000001	8.53	-0.000015	0.000001	8.53	-0.000005	0
8.54	0	0	8.54	0	0	8.54	0	0	8.54	0	0	8.54	-0.000016	0	8.54	-0.00027	0.000003	8.54	-0.000739	0.000009	8.54	-0.000693	0.000009	8.54	-0.000393	0.000006	8.54	-0.000179	0.000003	8.54	-0.00008	0.000002	8.54	-0.000036	0.000001	8.54	-0.000015	0.000001	8.54	-0.000005	0
8.55	0	0	8.55	0	0	8.55	0	0	8.55	0	0	8.55	-0.000016	0	8.55	-0.00027	0.000003	8.55	-0.000739	0.000009	8.55	-0.000693	0.000009	8.55	-0.000393	0.000006	8.55	-0.000179	0.000003	8.55	-0.00008	0.000002	8.55	-0.000036	0.000001	8.55	-0.000015	0.000001	8.55	-0.000005	0
8.56	0	0	8.56	0	0	8.56	0	0	8.56	0	0	8.56	-0.000016	0	8.56	-0.00027	0.000003	8.56	-0.000738	0.000009	8.56	-0.000693	0.000009	8.56	-0.000393	0.000006	8.56	-0.000179	0.000003	8.56	-0.00008	0.000002	8.56	-0.000036	0.000001	8.56	-0.000015	0.000001	8.56	-0.000005	0
8.57	0	0	8.57	0	0	8.57	0	0	8.57	0	0	8.57	-0.000016	0	8.57	-0.00027	0.000003	8.57	-0.000738	0.000009	8.57	-0.000693	0.000009	8.57	-0.000393	0.000006	8.57	-0.000179	0.000003	8.57	-0.00008	0.000002	8.57	-0.000036	0.000001	8.57	-0.000015	0.000001	8.57	-0.000005	0
8.58	0	0	8.58	0	0	8.58	0	0	8.58	0	0	8.58	-0.000016	0	8.58	-0.00027	0.000003	8.58	-0.000738	0.000009	8.58	-0.000693	0.000009	8.58	-0.000393	0.000006	8.58	-0.000179	0.000003	8.58	-0.00008	0.000002	8.58	-0.000036	0.000001	8.58	-0.000015	0.000001	8.58	-0.000005	0
8.59	0	0	8.59	0	0	8.59	0	0	8.59	0	0	8.59	-0.000016	0	8.59	-0.000269	0.000003	8.59	-0.000737	0.000009	8.59	-0.000693	0.000009	8.59	-0.000393	0.000006	8.59	-0.000179	0.000003	8.59	-0.00008	0.000002	8.59	-0.000036	0.000001	8.59	-0.000015	0.000001	8.59	-0.000005	0
8.6	0	0	8.6	0	0	8.6	0	0	8.6	0	0	8.6	-0.000016	0	8.6	-0.000269	0.000003	8.6	-0.000737	0.000009	8.6	-0.000693	0.000009	8.6	-0.000393	0.000006	8.6	-0.000179	0.000003	8.6	-0.00008	0.000002	8.6	-0.000036	0.000001	8.6	-0.000015	0.000001	8.6	-0.000005	0
8.61	0	0	8.61	0	0	8.61	0	0	8.61	0	0	8.61	-0.000016	0	8.61	-0.000269	0.000003	8.61	-0.000737	0.000009	8.61	-0.000693	0.000009	8.61	-0.000393	0.000006	8.61	-0.000179	0.000003	8.61	-0.00008	0.000002	8.61	-0.000036	0.000001	8.61	-0.000015	0.000001	8.61	-0.000005	0
8.62	0	0	8.62	0	0	8.62	0	0	8.62	0	0	8.62	-0.000016	0	8.62	-0.000269	0.000003	8.62	-0.000736	0.000009	8.62	-0.000693	0.000009	8.62	-0.000393	0.000006	8.62	-0.000179	0.000003	8.62	-0.00008	0.000002	8.62	-0.000036	0.000001	8.62	-0.000015	0.000001	8.62	-0.000005	0
8.63	0	0	8.63	0	0	8.63	0	0	8.63	0	0	8.63	-0.000016	0	8.63	-0.000269	0.000003	8.63	-0.000736	0.000009	8.63	-0.000693	0.000009	8.63	-0.000393	0.000006	8.63	-0.000179	0.000003	8.63	-0.00008	0.000002	8.63	-0.000036	0.000001	8.63	-0.000015	0.000001	8.63	-0.000005	0
8.64	0	0	8.64	0	0	8.64	0	0	8.64	0	0	8.64	-0.000016	0	8.64	-0.000269	0.000003	8.64	-0.000735	0.000009	8.64	-0.000693	0.000009	8.64	-0.000393	0.000006	8.64	-0.000179	0.000003	8.64	-0.00008	0.000002	8.64	-0.000036	0.000001	8.64	-0.000015	0.000001	8.64	-0.000005	0
8.65	0	0	8.65	0	0	8.65	0	0	8.65	0	0	8.65	-0.000016	0	8.65	-0.000268	0.000003	8.65	-0.000735	0.000009	8.65	-0.000693	0.000009	8.65	-0.000393	0.000006	8.65	-0.000179	0.000003	8.65	-0.00008	0.000002	8.65	-0.000036	0.000001	8.65	-0.000015	0.000001	8.65	-0.000005	0
8.66	0	0	8.66	0	0	8.66	0	0	8.66	0	0	8.66	-0.000016	0	8.66	-0.000268	0.000003	8.66	-0.000735	0.000009	8.66	-0.000693	0.000009	8.66	-0.000393	0.000006	8.66	-0.000179	0.000003	8.66	-0.00008	0.000002	8.66	-0.000036	0.000001	8.66	-0.000015	0.000001	8.66	-0.000005	0
8.67	0	0	8.67	0	0	8.67	0	0	8.67	0	0	8.67	-0.000016	0	8.67	-0.000268	0.000003	8.67	-0.000734	0.000009	8.67	-0.000693	0.000009	8.67	-0.000393	0.000006	8.67	-0.000179	0.000003	8.67	-0.00008	0.000002	8.67	-0.000036	0.000001	8.67	-0.000015	0.000001	8.67	-0.000005	0
8.68	0	0	8.68	0	0	8.68	0	0	8.68	0	0	8.68	-0.000016	0	8.68	-0.000268	0.000003	8.68	-0.000734	0.000009	8.68	-0.000693	0.000009	8.68	-0.000393	0.000006	8.68	-0.000179	0.000003	8.68	-0.00008	0.000002	8.68	-0.000036	0.000001	8.68	-0.000015	0.000001	8.68	-0.000005	0
8.69	0	0	8.69	0	0	8.69	0	0	8.69	0	0	8.69	-0.000016	0	8.69	-0.000268	0.000003	8.69	-0.000734	0.000009	8.69	-0.000693	0.000009	8.69	-0.000393	0.000006	8.69	-0.000179	0.000003	8.69	-0.00008	0.000002	8.69	-0.000036	0.000001	8.69	-0.000015	0.000001	8.69	-0.000005	0
8.7	0	0	8.7	0	0	8.7	0	0	8.7	0	0	8.7	-0.000016	0	8.7	-0.000268	0.000003	8.7	-0.000733	0.000009	8.7	-0.000693	0.000009	8.7	-0.000393	0.000006	8.7	-0.000179	0.000003	8.7	-0.00008	0.000002	8.7	-0.000036	0.000001	8.7	-0.000015	0.000001	8.7	-0.000005	0
8.71	0	0	8.71	0	0	8.71	0	0	8.71	0	0	8.71	-0.000016	0	8.71	-0.000268	0.000003	8.71	-0.000733	0.000009	8.71	-0.000693	0.000009	8.71	-0.000393	0.000006	8.71	-0.000179	0.000003	8.71	-0.00008	0.000002	8.71	-0.000036	0.000001	8.71	-0.000015	0.000001	8.71	-0.000005	0
8.72	0	0	8.72	0	0	8.72	0	0	8.72	0	0	8.72	-0.000016	0	8.72	-0.000268	0.000003	8.72	-0.000732	0.000009	8.72	-0.000693	0.000009	8.72	-0.000393	0.000006	8.72	-0.000179	0.000003	8.72	-0.00008	0.000002	8.72	-0.000036	0.000001	8.72	-0.000015	0.000001	8.72	-0.000005	0
8.73	0	0	8.73	0	0	8.73	0	0	8.73	0	0	8.73	-0.000016	0	8.73	-0.000267	0.000003	8.73	-0.000732	0.000009	8.73	-0.000693	0.000009	8.73	-0.000393	0.000006	8.73	-0.000179	0.000003	8.73	-0.00008	0.000002	8.73	-0.000036	0.000001	8.73	-0.000015	0.000001	8.73	-0.000005	0
8.74	0	0	8.74	0	0	8.74	0	0	8.74	0	0	8.74	-0.000016	0	8.74	-0.000267	0.000003	8.74	-0.000732	0.000009	8.74	-0.000693	0.000009	8.74	-0.000393	0.000006	8.74	-0.000179	0.000003	8.74	-0.00008	0.000002	8.74	-0.000036	0.000001	8.74	-0.000015	0.000001	8.74	-0.000005	0
8.75	0	0	8.75	0	0	8.75	0	0	8.75	0	0	8.75	-0.000016	0	8.75	-0.000267	0.000003	8.75	-0.000731	0.000009	8.75	-0.000693	0.000009	8.75	-0.000393	0.000006	8.75	-0.000179	0.000003	8.75	-0.00008	0.000002	8.75	-0.000036	0.000001	8.75	-0.000015	0.000001	8.75	-0.000005	0
8.76	0	0	8.76	0	0	8.76	0	0	8.76	0	0	8.76	-0.000016	0	8.76	-0.000267	0.000003	8.76	-0.000731	0.000009	8.76	-0.000693	0.000009	8.76	-0.000393	0.000006	8.76	-0.000179	0.000003	8.76	-0.00008	0.000002	8.76	-0.000036	0.000001	8.76	-0.000015	0.000001	8.76	-0.000005	0
8.77	0	0	8.77	0	0	8.77	0	0	8.77	0	0	8.77	-0.000016	0	8.77	-0.000267	0.000003	8.77	-0.000731	0.000009	8.77	-0.000693	0.000009	8.77	-0.000393	0.000006	8.77	-0.000179	0.000003	8.77	-0.00008	0.000002	8.77	-0.000036	0.000001	8.77	-0.000015	0.000001	8.77	-0.000005	0
8.78	0	0	8.78	0	0	8.78	0	0	8.78	0	0	8.78	-0.000016	0	8.78	-0.000267	0.000003	8.78	-0.00073	0.000009	8.78	-0.000693	0.000009	8.78	-0.000393	0.000006	8.78	-0.000179	0.000003	8.78	-0.00008	0.000002	8.78	-0.000036	0.000001	8.78	-0.000015	0.000001	8.78	-0.000005	0
8.79	0	0	8.79	0	0	8.79	0	0	8.79	0	0	8.79	-0.000016	0	8.79	-0.000267	0.000003	8.79	-0.00073	0.000009	8.79	-0.000693	0.000009	8.79	-0.000393	0.000006	8.79	-0.000179	0.000003	8.79	-0.00008	0.000002	8.79	-0.000036	0.000001	8.79	-0.000015	0.000001	8.79	-0.000005	0
8.8	0	0	8.8	0	0	8.8	0	0	8.8	0	0	8.8	-0.000016	0	8.8	-0.000266	0.000003	8.8	-0.00073	0.000009	8.8	-0.000693	0.000009	8.8	-0.000393	0.000006	8.8	-0.000179	0.000003	8.8	-0.00008	0.000002	8.8	-0.000036	0.000001	8.8	-0.000015	0.000001	8.8	-0.000005	0
8.81	0	0	8.81	0	0	8.81	0	0	8.81	0	0	8.81	-0.000016	0	8.81	-0.000266	0.000003	8.81	-0.000729	0.000009	8.81	-0.000693	0.000009	8.81	-0.000393	0.000006	8.81	-0.000179	0.000003	8.81	-0.00008	0.000002	8.81	-0.000036	0.000001	8.81	-0.000015	0.000001	8.81	-0.000005	0
8.82	0	0	8.82	0	0	8.82	0	0	8.82	0	0	8.82	-0.000016	0	8.82	-0.000266	0.000003	8.82	-0.000729	0.000009	8.82	-0.000692	0.000009	8.82	-0.000393	0.000006	8.82	-0.000179	0.000003	8.82	-0.00008	0.000002	8.82	-0.000036	0.000001	8.82	-0.000015	0.000001	8.82	-0.000005	0
8.83	0	0	8.83	0	0	8.83	0	0	8.83	0	0	8.83	-0.000016	0	8.83	-0.000266	0.000003	8.83	-0.000729	0.000009	8.83	-0.000692	0.000009	8.83	-0.000393	0.000006	8.83	-0.000179	0.000003	8.83	-0.00008	0.000002	8.83	-0.000036	0.000001	8.83	-0.000015	0.000001	8.83	-0.000005	0
8.84	0	0	8.84	0	0	8.84	0	0	8.84	0	0	8.84	-0.000016	0	8.84	-0.000266	0.000003	8.84	-0.000728	0.000009	8.84	-0.000692	0.000009	8.84	-0.000393	0.000006	8.84	-0.000179	0.000003	8.84	-0.00008	0.000002	8.84	-0.000036	0.000001	8.84	-0.000015	0.000001	8.84	-0.000005	0
8.85	0	0	8.85	0	0	8.85	0	0	8.85	0	0	8.85	-0.000016	0	8.85	-0.000266	0.000003	8.85	-0.000728	0.000009	8.85	-0.000692	0.000009	8.85	-0.000393	0.000006	8.85	-0.000179	0.000003	8.85	-0.00008	0.000002	8.85	-0.000036	0.000001	8.85	-0.000015	0.000001	8.85	-0.000005	0
8.86	0	0	8.86	0	0	8.86	0	0	8.86	0	0	8.86	-0.000016	0	8.86	-0.000266	0.000003	8.86	-0.000728	0.000009	8.86	-0.000692	0.000009	8.86	-0.000393	0.000006	8.86	-0.000179	0.000003	8.86	-0.00008	0.000002	8.86	-0.000036	0.000001	8.86	-0.000015	0.000001	8.86	-0.000005	0
8.87	0	0	8.87	0	0	8.87	0	0	8.87	0	0	8.87	-0.000016	0	8.87	-0.000265	0.000003	8.87	-0.000727	0.000009	8.87	-0.000692	0.000009	8.87	-0.000393	0.000006	8.87	-0.000179	0.000003	8.87	-0.00008	0.000002	8.87	-0.000036	0.000001	8.87	-0.000015	0.000001	8.87	-0.000005	0
8.88	0	0	8.88	0	0	8.88	0	0	8.88	0	0	8.88	-0.000016	0	8.88	-0.000265	0.000003	8.88	-0.000727	0.000009	8.88	-0.000692	0.000009	8.88	-0.000393	0.000006	8.88	-0.000179	0.000003	8.88	-0.00008	0.000002	8.88	-0.000036	0.000001	8.88	-0.000015	0.000001	8.88	-0.000005	0
8.89	0	0	8.89	0	0	8.89	0	0	8.89	0	0	8.89	-0.000016	0	8.89	-0.000265	0.000003	8.89	-0.000727	0.000009	8.89	-0.000692	0.000009	8.89	-0.000393	0.000006	8.89	-0.000179	0.000003	8.89	-0.00008	0.000002	8.89	-0.000036	0.000001	8.89	-0.000015	0.000001	8.89	-0.000005	0
8.9	0	0	8.9	0	0	8.9	0	0	8.9	0	0	8.9	-0.000016	0	8.9	-0.000265	0.000003	8.9	-0.000726	0.000009	8.9	-0.000692	0.000009	8.9	-0.000393	0.000006	8.9	-0.000179	0.000003	8.9	-0.00008	0.000002	8.9	-0.000036	0.000001	8.9	-0.000015	0.000001	8.9	-0.000005	0
8.91	0	0	8.91	0	0	8.91	0	0	8.91	0	0	8.91	-0.000016	0	8.91	-0.000265	0.000003	8.91	-0.000726	0.000009	8.91	-0.000692	0.000009	8.91	-0.000393	0.000006	8.91	-0.000179	0.000003	8.91	-0.00008	0.000002	8.91	-0.000036	0.000001	8.91	-0.000015	0.000001	8.91	-0.000005	0
8.92	0	0	8.92	0	0	8.92	0	0	8.92	0	0	8.92	-0.000016	0	8.92	-0.000265	0.000003	8.92	-0.000726	0.000009	8.92	-0.000692	0.000009	8.92	-0.000393	0.000006	8.92	-0.000179	0.000003	8.92	-0.00008	0.000002	8.92	-0.000036	0.000001	8.92	-0.000015	0.000001	8.92	-0.000005	0
8.93	0	0	8.93	0	0	8.93	0	0	8.93	0	0	8.93	-0.000016	0	8.93	-0.000265	0.000003	8.93	-0.000725	0.000009	8.93	-0.000692	0.000009	8.93	-0.000393	0.000006	8.93	-0.000179	0.000003	8.93	-0.00008	0.000002	8.93	-0.000036	0.000001	8.93	-0.000015	0.000001	8.93	-0.000005	0
8.94	0	0	8.94	0	0	8.94	0	0	8.94	0	0	8.94	-0.000016	0	8.94	-0.000265	0.000003	8.94	-0.000725	0.000009	8.94	-0.000692	0.000009	8.94	-0.000393	0.000006	8.94	-0.000179	0.000003	8.94	-0.00008	0.000002	8.94	-0.000036	0.000001	8.94	-0.000015	0.000001	8.94	-0.000005	0
8.95	0	0	8.95	0	0	8.95	0	0	8.95	0	0	8.95	-0.000016	0	8.95	-0.000264	0.000003	8.95	-0.000725	0.000009	8.95	-0.000692	0.000009	8.95	-0.000393	0.000006	8.95	-0.000179	0.000003	8.95	-0.00008	0.000002	8.95	-0.000036	0.000001	8.95	-0.000015	0.000001	8.95	-0.000005	0
8.96	0	0	8.96	0	0	8.96	0	0	8.96	0	0	8.96	-0.000016	0	8.96	-0.000264	0.000003	8.96	-0.000724	0.000009	8.96	-0.000692	0.000009	8.96	-0.000393	0.000006	8.96	-0.000179	0.000003	8.96	-0.00008	0.000002	8.96	-0.000036	0.000001	8.96	-0.000015	0.000001	8.96	-0.000005	0
8.97	0	0	8.97	0	0	8.97	0	0	8.97	0	0	8.97	-0.000016	0	8.97	-0.000264	0.000003	8.97	-0.000724	0.000009	8.97	-0.000692	0.000009	8.97	-0.000393	0.000006	8.97	-0.000179	0.000003	8.97	-0.00008	0.000002	8.97	-0.000036	0.000001	8.97	-0.000015	0.000001	8.97	-0.000005	0
8.98	0	0	8.98	0	0	8.98	0	0	8.98	0	0	8.98	-0.000016	0	8.98	-0.000264	0.000003	8.98	-0.000724	0.000009	8.98	-0.000692	0.000009	8.98	-0.000393	0.000006	8.98	-0.000179	0.000003	8.98	-0.00008	0.000002	8.98	-0.000036	0.000001	8.98	-0.000015	0.000001	8.98	-0.000005	0
8.99	0	0	8.99	0	0	8.99	0	0	8.99	0	0	8.99	-0.000016	0	8.99	-0.000264	0.000003	8.99	-0.000723	0.000009	8.99	-0.000692	0.000009	8.99	-0.000393	0.000006	8.99	-0.000179	0.000003	8.99	-0.00008	0.000002	8.99	-0.000036	0.000001	8.99	-0.000015	0.000001	8.99	-0.000005	0
9	0	0	9	0	0	9	0	0	9	0	0	9	-0.000016	0	9	-0.000264	0.000003	9	-0.000723	0.000009	9	-0.000692	0.000009	9	-0.000393	0.000006	9	-0.000179	0.000003	9	-0.00008	0.000002	9	-0.000036	0.000001	9	-0.000015	0.000001	9	-0.000005	0
9.01	0	0	9.01	0	0	9.01	0	0	9.01	0	0	9.01	-0.000016	0	9.01	-0.000264	0.000003	9.01	-0.000723	0.000009	9.01	-0.000692	0.000009	9.01	-0.000393	0.000006	9.01	-0.000179	0.000003	9.01	-0.00008	0.000002	9.01	-0.000036	0.000001	9.01	-0.000015	0.000001	9.01	-0.000005	0
9.02	0	0	9.02	0	0	9.02	0	0	9.02	0	0	9.02	-0.000016	0	9.02	-0.000263	0.000003	9.02	-0.000723	0.000009	9.02	-0.000692	0.000009	9.02	-0.000393	0.000006	9.02	-0.000179	0.000003	9.02	-0.00008	0.000002	9.02	-0.000036	0.000001	9.02	-0.000015	0.000001	9.02	-0.000005	0
9.03	0	0	9.03	0	0	9.03	0	0	9.03	0	0	9.03	-0.000016	0	9.03	-0.000263	0.000003	9.03	-0.000722	0.000008	9.03	-0.000692	0.000009	9.03	-0.000393	0.000006	9.03	-0.000179	0.000003	9.03	-0.00008	0.000002	9.03	-0.000036	0.000001	9.03	-0.000015	0.000001	9.03	-0.000005	0
9.04	0	0	9.04	0	0	9.04	0	0	9.04	0	0	9.04	-0.000016	0	9.04	-0.000263	0.000003	9.04	-0.000722	0.000008	9.04	-0.000692	0.000009	9.04	-0.000393	0.000006	9.04	-0.000179	0.000003	9.04	-0.00008	0.000002	9.04	-0.000036	0.000001	9.04	-0.000015	0.000001	9.04	-0.000005	0
9.05	0	0	9.05	0	0	9.05	0	0	9.05	0	0	9.05	-0.000016	0	9.05	-0.000263	0.000003	9.05	-0.000722	0.000008	9.05	-0.000692	0.000009	9.05	-0.000393	0.000006	9.05	-0.000179	0.000003	9.05	-0.00008	0.000002	9.05	-0.000036	0.000001	9.05	-0.000015	0.000001	9.05	-0.000005	0
9.06	0	0	9.06	0	0	9.06	0	0	9.06	0	0	9.06	-0.000016	0	9.06	-0.000263	0.000003	9.06	-0.000721	0.000008	9.06	-0.000692	0.000009	9.06	-0.000393	0.000006	9.06	-0.000179	0.000003	9.06	-0.00008	0.000002	9.06	-0.000036	0.000001	9.06	-0.000015	0.000001	9.06	-0.000005	0
9.07	0	0	9.07	0	0	9.07	0	0	9.07	0	0	9.07	-0.000016	0	9.07	-0.000263	0.000003	9.07	-0.000721	0.000008	9.07	-0.000692	0.000009	9.07	-0.000393	0.000006	9.07	-0.000179	0.000003	9.07	-0.00008	0.000002	9.07	-0.000036	0.000001	9.07	-0.000015	0.000001	9.07	-0.000005	0
9.08	0	0	9.08	0	0	9.08	0	0	9.08	0	0	9.08	-0.000016	0	9.08	-0.000263	0.000003	9.08	-0.000721	0.000008	9.08	-0.000692	0.000009	9.08	-0.000393	0.000006	9.08	-0.000179	0.000003	9.08	-0.00008	0.000002	9.08	-0.000036	0.000001	9.08	-0.000015	0.000001	9.08	-0.000005	0
9.09	0	0	9.09	0	0	9.09	0	0	9.09	0	0	9.09	-0.000016	0	9.09	-0.000263	0.000003	9.09	-0.00072	0.000008	9.09	-0.000692	0.000009	9.09	-0.000393	0.000006	9.09	-0.000179	0.000003	9.09	-0.00008	0.000002	9.09	-0.000036	0.000001	9.09	-0.000015	0.000001	9.09	-0.000005	0
9.1	0	0	9.1	0	0	9.1	0	0	9.1	0	0	9.1	-0.000015	0	9.1	-0.000262	0.000003	9.1	-0.00072	0.000008	9.1	-0.000692	0.000009	9.1	-0.000393	0.000006	9.1	-0.000179	0.000003	9.1	-0.00008	0.000002	9.1	-0.000036	0.000001	9.1	-0.000015	0.000001	9.1	-0.000005	0
9.11	0	0	9.11	0	0	9.11	0	0	9.11	0	0	9.11	-0.000015	0	9.11	-0.000262	0.000003	9.11	-0.00072	0.000008	9.11	-0.000692	0.000009	9.11	-0.000393	0.000006	9.11	-0.000179	0.000003	9.11	-0.00008	0.000002	9.11	-0.000036	0.000001	9.11	-0.000015	0.000001	9.11	-0.000005	0
9.12	0	0	9.12	0	0	9.12	0	0	9.12	0	0	9.12	-0.000015	0	9.12	-0.000262	0.000003	9.12	-0.00072	0.000008	9.12	-0.000692	0.000009	9.12	-0.000393	0.000006	9.12	-0.000179	0.000003	9.12	-0.00008	0.000002	9.12	-0.000036	0.000001	9.12	-0.000015	0.000001	9.12	-0.000005	0
9.13	0	0	9.13	0	0	9.13	0	0	9.13	0	0	9.13	-0.000015	0	9.13	-0.000262	0.000003	9.13	-0.000719	0.000008	9.13	-0.000692	0.000009	9.13	-0.000393	0.000006	9.13	-0.000179	0.000003	9.13	-0.00008	0.000002	9.13	-0.000036	0.000001	9.13	-0.000015	0.000001	9.13	-0.000005	0
9.14	0	0	9.14	0	0	9.14	0	0	9.14	0	0	9.14	-0.000015	0	9.14	-0.000262	0.000003	9.14	-0.000719	0.000008	9.14	-0.000692	0.000009	9.14	-0.000393	0.000006	9.14	-0.000179	0.000003	9.14	-0.00008	0.000002	9.14	-0.000036	0.000001	9.14	-0.000015	0.000001	9.14	-0.000005	0
9.15	0	0	9.15	0	0	9.15	0	0	9.15	0	0	9.15	-0.000015	0	9.15	-0.000262	0.000003	9.15	-0.000719	0.000008	9.15	-0.000692	0.000009	9.15	-0.000393	0.000006	9.15	-0.000179	0.000003	9.15	-0.00008	0.000002	9.15	-0.000036	0.000001	9.15	-0.000015	0.000001	9.15	-0.000005	0
9.16	0	0	9.16	0	0	9.16	0	0	9.16	0	0	9.16	-0.000015	0	9.16	-0.000262	0.000003	9.16	-0.000718	0.000008	9.16	-0.000692	0.000009	9.16	-0.000393	0.000006	9.16	-0.000179	0.000003	9.16	-0.00008	0.000002	9.16	-0.000036	0.000001	9.16	-0.000015	0.000001	9.16	-0.000005	0
9.17	0	0	9.17	0	0	9.17	0	0	9.17	0	0	9.17	-0.000015	0	9.17	-0.000262	0.000003	9.17	-0.000718	0.000008	9.17	-0.000692	0.000009	9.17	-0.000393	0.000006	9.17	-0.000179	0.000003	9.17	-0.00008	0.000002	9.17	-0.000036	0.000001	9.17	-0.000015	0.000001	9.17	-0.000005	0
9.18	0	0	9.18	0	0	9.18	0	0	9.18	0	0	9.18	-0.000015	0	9.18	-0.000261	0.000003	9.18	-0.000718	0.000008	9.18	-0.000692	0.000009	9.18	-0.000393	0.000006	9.18	-0.000179	0.000003	9.18	-0.00008	0.000002	9.18	-0.000036	0.000001	9.18	-0.000015	0.000001	9.18	-0.000005	0
9.19	0	0	9.19	0	0	9.19	0	0	9.19	0	0	9.19	-0.000015	0	9.19	-0.000261	0.000003	9.19	-0.000718	0.000008	9.19	-0.000692	0.000009	9.19	-0.000393	0.000006	9.19	-0.000179	0.000003	9.19	-0.00008	0.000002	9.19	-0.000036	0.000001	9.19	-0.000015	0.000001	9.19	-0.000005	0
9.2	0	0	9.2	0	0	9.2	0	0	9.2	0	0	9.2	-0.000015	0	9.2	-0.000261	0.000003	9.2	-0.000717	0.000008	9.2	-0.000692	0.000009	9.2	-0.000393	0.000006	9.2	-0.000179	0.000003	9.2	-0.00008	0.000002	9.2	-0.000036	0.000001	9.2	-0.000015	0.000001	9.2	-0.000005	0
9.21	0	0	9.21	0	0	9.21	0	0	9.21	0	0	9.21	-0.000015	0	9.21	-0.000261	0.000003	9.21	-0.000717	0.000008	9.21	-0.000692	0.000009	9.21	-0.000393	0.000006	9.21	-0.000179	0.000003	9.21	-0.00008	0.000002	9.21	-0.000036	0.000001	9.21	-0.000015	0.000001	9.21	-0.000005	0
9.22	0	0	9.22	0	0	9.22	0	0	9.22	0	0	9.22	-0.000015	0	9.22	-0.000261	0.000003	9.22	-0.000717	0.000008	9.22	-0.000692	0.000009	9.22	-0.000393	0.000006	9.22	-0.000179	0.000003	9.22	-0.00008	0.000002	9.22	-0.000036	0.000001	9.22	-0.000015	0.000001	9.22	-0.000005	0
9.23	0	0	9.23	0	0	9.23	0	0	9.23	0	0	9.23	-0.000015	0	9.23	-0.000261	0.000003	9.23	-0.000716	0.000008	9.23	-0.000692	0.000009	9.23	-0.000393	0.000006	9.23	-0.000179	0.000003	9.23	-0.00008	0.000002	9.23	-0.000036	0.000001	9.23	-0.000015	0.000001	9.23	-0.000005	0
9.24	0	0	9.24	0	0	9.24	0	0	9.24	0	0	9.24	-0.000015	0	9.24	-0.000261	0.000003	9.24	-0.000716	0.000008	9.24	-0.000692	0.000009	9.24	-0.000393	0.000006	9.24	-0.000179	0.000003	9.24	-0.00008	0.000002	9.24	-0.000036	0.000001	9.24	-0.000015	0.000001	9.24	-0.000005	0
9.25	0	0	9.25	0	0	9.25	0	0	9.25	0	0	9.25	-0.000015	0	9.25	-0.000261	0.000003	9.25	-0.000716	0.000008	9.25	-0.000692	0.000009	9.25	-0.000393	0.000006	9.25	-0.000179	0.000003	9.25	-0.00008	0.000002	9.25	-0.000036	0.000001	9.25	-0.000015	0.000001	9.25	-0.000005	0
9.26	0	0	9.26	0	0	9.26	0	0	9.26	0	0	9.26	-0.000015	0	9.26	-0.00026	0.000003	9.26	-0.000716	0.000008	9.26	-0.000692	0.000009	9.26	-0.000393	0.000006	9.26	-0.000179	0.000003	9.26	-0.00008	0.000002	9.26	-0.000036	0.000001	9.26	-0.000015	0.000001	9.26	-0.000005	0
9.27	0	0	9.27	0	0	9.27	0	0	9.27	0	0	9.27	-0.000015	0	9.27	-0.00026	0.000003	9.27	-0.000715	0.000008	9.27	-0.000692	0.000009	9.27	-0.000393	0.000006	9.27	-0.000179	0.000003	9.27	-0.00008	0.000002	9.27	-0.000036	0.000001	9.27	-0.000015	0.000001	9.27	-0.000005	0
9.28	0	0	9.28	0	0	9.28	0	0	9.28	0	0	9.28	-0.000015	0	9.28	-0.00026	0.000003	9.28	-0.000715	0.000008	9.28	-0.000692	0.000009	9.28	-0.000393	0.000006	9.28	-0.000179	0.000003	9.28	-0.00008	0.000002	9.28	-0.000036	0.000001	9.28	-0.000015	0.000001	9.28	-0.000005	0
9.29	0	0	9.29	0	0	9.29	0	0	9.29	0	0	9.29	-0.000015	0	9.29	-0.00026	0.000003	9.29	-0.000715	0.000008	9.29	-0.000692	0.000009	9.29	-0.000393	0.000006	9.29	-0.000179	0.000003	9.29	-0.00008	0.000002	9.29	-0.000036	0.000001	9.29	-0.000015	0.000001	9.29	-0.000005	0
9.3	0	0	9.3	0	0	9.3	0	0	9.3	0	0	9.3	-0.000015	0	9.3	-0.00026	0.000003	9.3	-0.000715	0.000008	9.3	-0.000692	0.000009	9.3	-0.000393	0.000006	9.3	-0.000179	0.000003	9.3	-0.00008	0.000002	9.3	-0.000036	0.000001	9.3	-0.000015	0.000001	9.3	-0.000005	0
9.31	0	0	9.31	0	0	9.31	0	0	9.31	0	0	9.31	-0.000015	0	9.31	-0.00026	0.000003	9.31	-0.000714	0.000008	9.31	-0.000692	0.000009	9.31	-0.000393	0.000006	9.31	-0.000179	0.000003	9.31	-0.00008	0.000002	9.31	-0.000036	0.000001	9.31	-0.000015	0.000001	9.31	-0.000005	0
9.32	0	0	9.32	0	0	9.32	0	0	9.32	0	0	9.32	-0.000015	0	9.32	-0.00026	0.000003	9.32	-0.000714	0.000008	9.32	-0.000692	0.000009	9.32	-0.000393	0.000006	9.32	-0.000179	0.000003	9.32	-0.00008	0.000002	9.32	-0.000036	0.000001	9.32	-0.000015	0.000001	9.32	-0.000005	0
9.33	0	0	9.33	0	0	9.33	0	0	9.33	0	0	9.33	-0.000015	0	9.33	-0.00026	0.000003	9.33	-0.000714	0.000008	9.33	-0.000692	0.000009	9.33	-0.000393	0.000006	9.33	-0.000179	0.000003	9.33	-0.00008	0.000002	9.33	-0.000036	0.000001	9.33	-0.000015	0.000001	9.33	-0.000005	0
9.34	0	0	9.34	0	0	9.34	0	0	9.34	0	0	9.34	-0.000015	0	9.34	-0.000259	0.000003	9.34	-0.000714	0.000008	9.34	-0.000692	0.000009	9.34	-0.000393	0.000006	9.34	-0.000179	0.000003	9.34	-0.00008	0.000002	9.34	-0.000036	0.000001	9.34	-0.000015	0.000001	9.34	-0.000005	0
9.35	0	0	9.35	0	0	9.35	0	0	9.35	0	0	9.35	-0.000015	0	9.35	-0.000259	0.000003	9.35	-0.000713	0.000008	9.35	-0.000692	0.000009	9.35	-0.000393	0.000006	9.35	-0.000179	0.000003	9.35	-0.00008	0.000002	9.35	-0.000036	0.000001	9.35	-0.000015	0.000001	9.35	-0.000005	0
9.36	0	0	9.36	0	0	9.36	0	0	9.36	0	0	9.36	-0.000015	0	9.36	-0.000259	0.000003	9.36	-0.000713	0.000008	9.36	-0.000692	0.000009	9.36	-0.000393	0.000006	9.36	-0.000179	0.000003	9.36	-0.00008	0.000002	9.36	-0.000036	0.000001	9.36	-0.000015	0.000001	9.36	-0.000005	0
9.37	0	0	9.37	0	0	9.37	0	0	9.37	0	0	9.37	-0.000015	0	9.37	-0.000259	0.000003	9.37	-0.000713	0.000008	9.37	-0.000692	0.000009	9.37	-0.000393	0.000006	9.37	-0.000179	0.000003	9.37	-0.00008	0.000002	9.37	-0.000036	0.000001	9.37	-0.000015	0.000001	9.37	-0.000005	0
9.38	0	0	9.38	0	0	9.38	0	0	9.38	0	0	9.38	-0.000015	0	9.38	-0.000259	0.000003	9.38	-0.000713	0.000008	9.38	-0.000692	0.000009	9.38	-0.000393	0.000006	9.38	-0.000179	0.000003	9.38	-0.00008	0.000002	9.38	-0.000036	0.000001	9.38	-0.000015	0.000001	9.38	-0.000005	0
9.39	0	0	9.39	0	0	9.39	0	0	9.39	0	0	9.39	-0.000015	0	9.39	-0.000259	0.000003	9.39	-0.000712	0.000008	9.39	-0.000692	0.000009	9.39	-0.000393	0.000006	9.39	-0.000179	0.000003	9.39	-0.00008	0.000002	9.39	-0.000036	0.000001	9.39	-0.000015	0.000001	9.39	-0.000005	0
9.4	0	0	9.4	0	0	9.4	0	0	9.4	0	0	9.4	-0.000015	0	9.4	-0.000259	0.000003	9.4	-0.000712	0.000008	9.4	-0.000692	0.000009	9.4	-0.000393	0.000006	9.4	-0.000179	0.000003	9.4	-0.00008	0.000002	9.4	-0.000036	0.000001	9.4	-0.000015	0.000001	9.4	-0.000005	0
9.41	0	0	9.41	0	0	9.41	0	0	9.41	0	0	9.41	-0.000015	0	9.41	-0.000259	0.000003	9.41	-0.000712	0.000008	9.41	-0.000692	0.000009	9.41	-0.000393	0.000006	9.41	-0.000179	0.000003	9.41	-0.00008	0.000002	9.41	-0.000036	0.000001	9.41	-0.000015	0.000001	9.41	-0.000005	0
9.42	0	0	9.42	0	0	9.42	0	0	9.42	0	0	9.42	-0.000015	0	9.42	-0.000259	0.000003	9.42	-0.000712	0.000008	9.42	-0.000692	0.000009	9.42	-0.000393	0.000006	9.42	-0.000179	0.000003	9.42	-0.00008	0.000002	9.42	-0.000036	0.000001	9.42	-0.000015	0.000001	9.42	-0.000005	0
9.43	0	0	9.43	0	0	9.43	0	0	9.43	0	0	9.43	-0.000015	0	9.43	-0.000258	0.000003	9.43	-0.000711	0.000008	9.43	-0.000692	0.000009	9.43	-0.000393	0.000006	9.43	-0.000179	0.000003	9.43	-0.00008	0.000002	9.43	-0.000036	0.000001	9.43	-0.000015	0.000001	9.43	-0.000005	0
9.44	0	0	9.44	0	0	9.44	0	0	9.44	0	0	9.44	-0.000015	0	9.44	-0.000258	0.000003	9.44	-0.000711	0.000008	9.44	-0.000692	0.000009	9.44	-0.000393	0.000006	9.44	-0.000179	0.000003	9.44	-0.00008	0.000002	9.44	-0.000036	0.000001	9.44	-0.000015	0.000001	9.44	-0.000005	0
9.45	0	0	9.45	0	0	9.45	0	0	9.45	0	0	9.45	-0.000015	0	9.45	-0.000258	0.000003	9.45	-0.000711	0.000008	9.45	-0.000692	0.000009	9.45	-0.000393	0.000006	9.45	-0.000179	0.000003	9.45	-0.00008	0.000002	9.45	-0.000036	0.000001	9.45	-0.000015	0.000001	9.45	-0.000005	0
9.46	0	0	9.46	0	0	9.46	0	0	9.46	0	0	9.46	-0.000015	0	9.46	-0.000258	0.000003	9.46	-0.000711	0.000008	9.46	-0.000692	0.000009	9.46	-0.000393	0.000006	9.46	-0.000179	0.000003	9.46	-0.00008	0.000002	9.46	-0.000036	0.000001	9.46	-0.000015	0.000001	9.46	-0.000005	0
9.47	0	0	9.47	0	0	9.47	0	0	9.47	0	0	9.47	-0.000015	0	9.47	-0.000258	0.000003	9.47	-0.00071	0.000008	9.47	-0.000692	0.000009	9.47	-0.000393	0.000006	9.47	-0.000179	0.000003	9.47	-0.00008	0.000002	9.47	-0.000036	0.000001	9.47	-0.000015	0.000001	9.47	-0.000005	0
9.48	0	0	9.48	0	0	9.48	0	0	9.48	0	0	9.48	-0.000015	0	9.48	-0.000258	0.000003	9.48	-0.00071	0.000008	9.48	-0.000692	0.000009	9.48	-0.000393	0.000006	9.48	-0.000179	0.000003	9.48	-0.00008	0.000002	9.48	-0.000036	0.000001	9.48	-0.000015	0.000001	9.48	-0.000005	0
9.49	0	0	9.49	0	0	9.49	0	0	9.49	0	0	9.49	-0.000015	0	9.49	-0.000258	0.000003	9.49	-0.00071	0.000008	9.49	-0.000692	0.000009	9.49	-0.000393	0.000006	9.49	-0.000179	0.000003	9.49	-0.00008	0.000002	9.49	-0.000036	0.000001	9.49	-0.000015	0.000001	9.49	-0.000005	0
9.5	0	0	9.5	0	0	9.5	0	0	9.5	0	0	9.5	-0.000015	0	9.5	-0.000258	0.000003	9.5	-0.00071	0.000008	9.5	-0.000692	0.000009	9.5	-0.000393	0.000006	9.5	-0.000179	0.000003	9.5	-0.00008	0.000002	9.5	-0.000036	0.000001	9.5	-0.000015	0.000001	9.5	-0.000005	0
9.51	0	0	9.51	0	0	9.51	0	0	9.51	0	0	9.51	-0.000015	0	9.51	-0.000258	0.000003	9.51	-0.000709	0.000008	9.51	-0.000692	0.000009	9.51	-0.000393	0.000006	9.51	-0.000179	0.000003	9.51	-0.00008	0.000002	9.51	-0.000036	0.000001	9.51	-0.000015	0.000001	9.51	-0.000005	0
9.52	0	0	9.52	0	0	9.52	0	0	9.52	0	0	9.52	-0.000015	0	9.52	-0.000257	0.000003	9.52	-0.000709	0.000008	9.52	-0.000692	0.000009	9.52	-0.000393	0.000006	9.52	-0.000179	0.000003	9.52	-0.00008	0.000002	9.52	-0.000036	0.000001	9.52	-0.000015	0.000001	9.52	-0.000005	0
9.53	0	0	9.53	0	0	9.53	0	0	9.53	0	0	9.53	-0.000015	0	9.53	-0.000257	0.000003	9.53	-0.000709	0.000008	9.53	-0.000692	0.000009	9.53	-0.000393	0.000006	9.53	-0.000179	0.000003	9.53	-0.00008	0.000002	9.53	-0.000036	0.000001	9.53	-0.000015	0.000001	9.53	-0.000005	0
9.54	0	0	9.54	0	0	9.54	0	0	9.54	0	0	9.54	-0.000015	0	9.54	-0.000257	0.000003	9.54	-0.000709	0.000008	9.54	-0.000692	0.000009	9.54	-0.000393	0.000006	9.54	-0.000179	0.000003	9.54	-0.00008	0.000002	9.54	-0.000036	0.000001	9.54	-0.000015	0.000001	9.54	-0.000005	0
9.55	0	0	9.55	0	0	9.55	0	0	9.55	0	0	9.55	-0.000015	0	9.55	-0.000257	0.000003	9.55	-0.000708	0.000008	9.55	-0.000692	0.000009	9.55	-0.000393	0.000006	9.55	-0.000179	0.000003	9.55	-0.00008	0.000002	9.55	-0.000036	0.000001	9.55	-0.000015	0.000001	9.55	-0.000005	0
9.56	0	0	9.56	0	0	9.56	0	0	9.56	0	0	9.56	-0.000015	0	9.56	-0.000257	0.000003	9.56	-0.000708	0.000008	9.56	-0.000692	0.000009	9.56	-0.000393	0.000006	9.56	-0.000179	0.000003	9.56	-0.00008	0.000002	9.56	-0.000036	0.000001	9.56	-0.000015	0.000001	9.56	-0.000005	0
9.57	0	0	9.57	0	0	9.57	0	0	9.57	0	0	9.57	-0.000015	0	9.57	-0.000257	0.000003	9.57	-0.000708	0.000008	9.57	-0.000692	0.000009	9.57	-0.000393	0.000006	9.57	-0.000179	0.000003	9.57	-0.00008	0.000002	9.57	-0.000036	0.000001	9.57	-0.000015	0.000001	9.57	-0.000005	0
9.58	0	0	9.58	0	0	9.58	0	0	9.58	0	0	9.58	-0.000015	0	9.58	-0.000257	0.000003	9.58	-0.000708	0.000008	9.58	-0.000692	0.000009	9.58	-0.000393	0.000006	9.58	-0.000179	0.000003	9.58	-0.00008	0.000002	9.58	-0.000036	0.000001	9.58	-0.000015	0.000001	9.58	-0.000005	0
9.59	0	0	9.59	0	0	9.59	0	0	9.59	0	0	9.59	-0.000015	0	9.59	-0.000257	0.000003	9.59	-0.000708	0.000008	9.59	-0.000692	0.000009	9.59	-0.000393	0.000006	9.59	-0.000179	0.000003	9.59	-0.00008	0.000002	9.59	-0.000036	0.000001	9.59	-0.000015	0.000001	9.59	-0.000005	0
9.6	0	0	9.6	0	0	9.6	0	0	9.6	0	0	9.6	-0.000015	0	9.6	-0.000257	0.000003	9.6	-0.000707	0.000008	9.6	-0.000692	0.000009	9.6	-0.000393	0.000006	9.6	-0.000179	0.000003	9.6	-0.00008	0.000002	9.6	-0.000036	0.000001	9.6	-0.000015	0.000001	9.6	-0.000005	0
9.61	0	0	9.61	0	0	9.61	0	0	9.61	0	0	9.61	-0.000015	0	9.61	-0.000256	0.000003	9.61	-0.000707	0.000008	9.61	-0.000692	0.000009	9.61	-0.000393	0.000006	9.61	-0.000179	0.000003	9.61	-0.00008	0.000002	9.61	-0.000036	0.000001	9.61	-0.000015	0.000001	9.61	-0.000005	0
9.62	0	0	9.62	0	0	9.62	0	0	9.62	0	0	9.62	-0.000015	0	9.62	-0.000256	0.000003	9.62	-0.000707	0.000008	9.62	-0.000692	0.000009	9.62	-0.000393	0.000006	9.62	-0.000179	0.000003	9.62	-0.00008	0.000002	9.62	-0.000036	0.000001	9.62	-0.000015	0.000001	9.62	-0.000005	0
9.63	0	0	9.63	0	0	9.63	0	0	9.63	0	0	9.63	-0.000015	0	9.63	-0.000256	0.000003	9.63	-0.000707	0.000008	9.63	-0.000691	0.000009	9.63	-0.000393	0.000006	9.63	-0.000179	0.000003	9.63	-0.00008	0.000002	9.63	-0.000036	0.000001	9.63	-0.000015	0.000001	9.63	-0.000005	0
9.64	0	0	9.64	0	0	9.64	0	0	9.64	0	0	9.64	-0.000015	0	9.64	-0.000256	0.000003	9.64	-0.000706	0.000008	9.64	-0.000691	0.000009	9.64	-0.000393	0.000006	9.64	-0.000179	0.000003	9.64	-0.00008	0.000002	9.64	-0.000036	0.000001	9.64	-0.000015	0.000001	9.64	-0.000005	0
9.65	0	0	9.65	0	0	9.65	0	0	9.65	0	0	9.65	-0.000015	0	9.65	-0.000256	0.000003	9.65	-0.000706	0.000008	9.65	-0.000691	0.000009	9.65	-0.000393	0.000006	9.65	-0.000179	0.000003	9.65	-0.00008	0.000002	9.65	-0.000036	0.000001	9.65	-0.000015	0.000001	9.65	-0.000005	0
9.66	0	0	9.66	0	0	9.66	0	0	9.66	0	0	9.66	-0.000015	0	9.66	-0.000256	0.000003	9.66	-0.000706	0.000008	9.66	-0.000691	0.000009	9.66	-0.000393	0.000006	9.66	-0.000179	0.000003	9.66	-0.00008	0.000002	9.66	-0.000036	0.000001	9.66	-0.000015	0.000001	9.66	-0.000005	0
9.67	0	0	9.67	0	0	9.67	0	0	9.67	0	0	9.67	-0.000015	0	9.67	-0.000256	0.000003	9.67	-0.000706	0.000008	9.67	-0.000691	0.000009	9.67	-0.000393	0.000006	9.67	-0.000179	0.000003	9.67	-0.00008	0.000002	9.67	-0.000036	0.000001	9.67	-0.000015	0.000001	9.67	-0.000005	0
9.68	0	0	9.68	0	0	9.68	0	0	9.68	0	0	9.68	-0.000015	0	9.68	-0.000256	0.000003	9.68	-0.000706	0.000008	9.68	-0.000691	0.000009	9.68	-0.000393	0.000006	9.68	-0.000179	0.000003	9.68	-0.00008	0.000002	9.68	-0.000036	0.000001	9.68	-0.000015	0.000001	9.68	-0.000005	0
9.69	0	0	9.69	0	0	9.69	0	0	9.69	0	0	9.69	-0.000015	0	9.69	-0.000256	0.000003	9.69	-0.000705	0.000008	9.69	-0.000691	0.000009	9.69	-0.000393	0.000006	9.69	-0.000179	0.000003	9.69	-0.00008	0.000002	9.69	-0.000036	0.000001	9.69	-0.000015	0.000001	9.69	-0.000005	0
9.7	0	0	9.7	0	0	9.7	0	0	9.7	0	0	9.7	-0.000015	0	9.7	-0.000255	0.000003	9.7	-0.000705	0.000008	9.7	-0.000691	0.000009	9.7	-0.000393	0.000006	9.7	-0.000179	0.000003	9.7	-0.00008	0.000002	9.7	-0.000036	0.000001	9.7	-0.000015	0.000001	9.7	-0.000005	0
9.71	0	0	9.71	0	0	9.71	0	0	9.71	0	0	9.71	-0.000015	0	9.71	-0.000255	0.000003	9.71	-0.000705	0.000008	9.71	-0.000691	0.000009	9.71	-0.000393	0.000006	9.71	-0.000179	0.000003	9.71	-0.00008	0.000002	9.71	-0.000036	0.000001	9.71	-0.000015	0.000001	9.71	-0.000005	0
9.72	0	0	9.72	0	0	9.72	0	0	9.72	0	0	9.72	-0.000015	0	9.72	-0.000255	0.000003	9.72	-0.000705	0.000008	9.72	-0.000691	0.000009	9.72	-0.000393	0.000006	9.72	-0.000179	0.000003	9.72	-0.00008	0.000002	9.72	-0.000036	0.000001	9.72	-0.000015	0.000001	9.72	-0.000005	0
9.73	0	0	9.73	0	0	9.73	0	0	9.73	0	0	9.73	-0.000015	0	9.73	-0.000255	0.000003	9.73	-0.000704	0.000008	9.73	-0.000691	0.000009	9.73	-0.000393	0.000006	9.73	-0.000179	0.000003	9.73	-0.00008	0.000002	9.73	-0.000036	0.000001	9.73	-0.000015	0.000001	9.73	-0.000005	0
9.74	0	0	9.74	0	0	9.74	0	0	9.74	0	0	9.74	-0.000015	0	9.74	-0.000255	0.000003	9.74	-0.000704	0.000008	9.74	-0.000691	0.000009	9.74	-0.000393	0.000006	9.74	-0.000179	0.000003	9.74	-0.00008	0.000002	9.74	-0.000036	0.000001	9.74	-0.000015	0.000001	9.74	-0.000005	0
9.75	0	0	9.75	0	0	9.75	0	0	9.75	0	0	9.75	-0.000015	0	9.75	-0.000255	0.000003	9.75	-0.000704	0.000008	9.75	-0.000691	0.000009	9.75	-0.000393	0.000006	9.75	-0.000179	0.000003	9.75	-0.00008	0.000002	9.75	-0.000036	0.000001	9.75	-0.000015	0.000001	9.75	-0.000005	0
9.76	0	0	9.76	0	0	9.76	0	0	9.76	0	0	9.76	-0.000015	0	9.76	-0.000255	0.000003	9.76	-0.000704	0.000008	9.76	-0.000691	0.000009	9.76	-0.000393	0.000006	9.76	-0.000179	0.000003	9.76	-0.00008	0.000002	9.76	-0.000036	0.000001	9.76	-0.000015	0.000001	9.76	-0.000005	0
9.77	0	0	9.77	0	0	9.77	0	0	9.77	0	0	9.77	-0.000015	0	9.77	-0.000255	0.000003	9.77	-0.000704	0.000008	9.77	-0.000691	0.000009	9.77	-0.000393	0.000006	9.77	-0.000179	0.000003	9.77	-0.00008	0.000002	9.77	-0.000036	0.000001	9.77	-0.000015	0.000001	9.77	-0.000005	0
9.78	0	0	9.78	0	0	9.78	0	0	9.78	0	0	9.78	-0.000015	0	9.78	-0.000255	0.000003	9.78	-0.000703	0.000008	9.78	-0.000691	0.000009	9.78	-0.000393	0.000006	9.78	-0.000179	0.000003	9.78	-0.00008	0.000002	9.78	-0.000036	0.000001	9.78	-0.000015	0.000001	9.78	-0.000005	0
9.79	0	0	9.79	0	0	9.79	0	0	9.79	0	0	9.79	-0.000015	0	9.79	-0.000254	0.000003	9.79	-0.000703	0.000008	9.79	-0.000691	0.000009	9.79	-0.000393	0.000006	9.79	-0.000179	0.000003	9.79	-0.00008	0.000002	9.79	-0.000036	0.000001	9.79	-0.000015	0.000001	9.79	-0.000005	0
9.8	0	0	9.8	0	0	9.8	0	0	9.8	0	0	9.8	-0.000015	0	9.8	-0.000254	0.000003	9.8	-0.000703	0.000008	9.8	-0.000691	0.000009	9.8	-0.000393	0.000006	9.8	-0.000179	0.000003	9.8	-0.00008	0.000002	9.8	-0.000036	0.000001	9.8	-0.000015	0.000001	9.8	-0.000005	0
9.81	0	0	9.81	0	0	9.81	0	0	9.81	0	0	9.81	-0.000015	0	9.81	-0.000254	0.000003	9.81	-0.000703	0.000008	9.81	-0.000691	0.000009	9.81	-0.000393	0.000006	9.81	-0.000179	0.000003	9.81	-0.00008	0.000002	9.81	-0.000036	0.000001	9.81	-0.000015	0.000001	9.81	-0.000005	0
9.82	0	0	9.82	0	0	9.82	0	0	9.82	0	0	9.82	-0.000015	0	9.82	-0.000254	0.000003	9.82	-0.000703	0.000008	9.82	-0.000691	0.000009	9.82	-0.000393	0.000006	9.82	-0.000179	0.000003	9.82	-0.00008	0.000002	9.82	-0.000036	0.000001	9.82	-0.000015	0.000001	9.82	-0.000005	0
9.83	0	0	9.83	0	0	9.83	0	0	9.83	0	0	9.83	-0.000015	0	9.83	-0.000254	0.000003	9.83	-0.000702	0.000008	9.83	-0.000691	0.000009	9.83	-0.000393	0.000006	9.83	-0.000179	0.000003	9.83	-0.00008	0.000002	9.83	-0.000036	0.000001	9.83	-0.000015	0.000001	9.83	-0.000005	0
9.84	0	0	9.84	0	0	9.84	0	0	9.84	0	0	9.84	-0.000015	0	9.84	-0.000254	0.000003	9.84	-0.000702	0.000008	9.84	-0.000691	0.000009	9.84	-0.000393	0.000006	9.84	-0.000179	0.000003	9.84	-0.00008	0.000002	9.84	-0.000036	0.000001	9.84	-0.000015	0.000001	9.84	-0.000005	0
9.85	0	0	9.85	0	0	9.85	0	0	9.85	0	0	9.85	-0.000015	0	9.85	-0.000254	0.000003	9.85	-0.000702	0.000008	9.85	-0.000691	0.000009	9.85	-0.000393	0.000006	9.85	-0.000179	0.000003	9.85	-0.00008	0.000002	9.85	-0.000036	0.000001	9.85	-0.000015	0.000001	9.85	-0.000005	0
9.86	0	0	9.86	0	0	9.86	0	0	9.86	0	0	9.86	-0.000015	0	9.86	-0.000254	0.000003	9.86	-0.000702	0.000008	9.86	-0.000691	0.000009	9.86	-0.000393	0.000006	9.86	-0.000179	0.000003	9.86	-0.00008	0.000002	9.86	-0.000036	0.000001	9.86	-0.000015	0.000001	9.86	-0.000005	0
9.87	0	0	9.87	0	0	9.87	0	0	9.87	0	0	9.87	-0.000015	0	9.87	-0.000254	0.000003	9.87	-0.000702	0.000008	9.87	-0.000691	0.000009	9.87	-0.000393	0.000006	9.87	-0.000179	0.000003	9.87	-0.00008	0.000002	9.87	-0.000036	0.000001	9.87	-0.000015	0.000001	9.87	-0.000005	0
9.88	0	0	9.88	0	0	9.88	0	0	9.88	0	0	9.88	-0.000015	0	9.88	-0.000254	0.000003	9.88	-0.000701	0.000008	9.88	-0.000691	0.000009	9.88	-0.000393	0.000006	9.88	-0.000179	0.000003	9.88	-0.00008	0.000002	9.88	-0.000036	0.000001	9.88	-0.000015	0.000001	9.88	-0.000005	0
9.89	0	0	9.89	0	0	9.89	0	0	9.89	0	0	9.89	-0.000015	0	9.89	-0.000253	0.000003	9.89	-0.000701	0.000008	9.89	-0.000691	0.000009	9.89	-0.000393	0.000006	9.89	-0.000179	0.000003	9.89	-0.00008	0.000002	9.89	-0.000036	0.000001	9.89	-0.000015	0.000001	9.89	-0.000005	0
9.9	0	0	9.9	0	0	9.9	0	0	9.9	0	0	9.9	-0.000015	0	9.9	-0.000253	0.000003	9.9	-0.000701	0.000008	9.9	-0.000691	0.000009	9.9	-0.000393	0.000006	9.9	-0.000179	0.000003	9.9	-0.00008	0.000002	9.9	-0.000036	0.000001	9.9	-0.000015	0.000001	9.9	-0.000005	0
9.91	0	0	9.91	0	0	9.91	0	0	9.91	0	0	9.91	-0.000015	0	9.91	-0.000253	0.000003	9.91	-0.000701	0.000008	9.91	-0.000691	0.000009	9.91	-0.000393	0.000006	9.91	-0.000179	0.000003	9.91	-0.00008	0.000002	9.91	-0.000036	0.000001	9.91	-0.000015	0.000001	9.91	-0.000005	0
9.92	0	0	9.92	0	0	9.92	0	0	9.92	0	0	9.92	-0.000015	0	9.92	-0.000253	0.000003	9.92	-0.000701	0.000008	9.92	-0.000691	0.000009	9.92	-0.000393	0.000006	9.92	-0.000179	0.000003	9.92	-0.00008	0.000002	9.92	-0.000036	0.000001	9.92	-0.000015	0.000001	9.92	-0.000005	0
9.93	0	0	9.93	0	0	9.93	0	0	9.93	0	0	9.93	-0.000015	0	9.93	-0.000253	0.000003	9.93	-0.000701	0.000008	9.93	-0.000691	0.000009	9.93	-0.000393	0.000006	9.93	-0.000179	0.000003	9.93	-0.00008	0.000002	9.93	-0.000036	0.000001	9.93	-0.000015	0.000001	9.93	-0.000005	0
9.94	0	0	9.94	0	0	9.94	0	0	9.94	0	0	9.94	-0.000015	0	9.94	-0.000253	0.000003	9.94	-0.0007	0.000008	9.94	-0.000691	0.000009	9.94	-0.000393	0.000006	9.94	-0.000179	0.000003	9.94	-0.00008	0.000002	9.94	-0.000036	0.000001	9.94	-0.000015	0.000001	9.94	-0.000005	0
9.95	0	0	9.95	0	0	9.95	0	0	9.95	0	0	9.95	-0.000015	0	9.95	-0.000253	0.000003	9.95	-0.0007	0.000008	9.95	-0.000691	0.000009	9.95	-0.000393	0.000006	9.95	-0.000179	0.000003	9.95	-0.00008	0.000002	9.95	-0.000036	0.000001	9.95	-0.000015	0.000001	9.95	-0.000005	0
9.96	0	0	9.96	0	0	9.96	0	0	9.96	0	0	9.96	-0.000015	0	9.96	-0.000253	0.000003	9.96	-0.0007	0.000008	9.96	-0.000691	0.000009	9.96	-0.000393	0.000006	9.96	-0.000179	0.000003	9.96	-0.00008	0.000002	9.96	-0.000036	0.000001	9.96	-0.000015	0.000001	9.96	-0.000005	0
9.97	0	0	9.97	0	0	9.97	0	0	9.97	0	0	9.97	-0.000015	0	9.97	-0.000253	0.000003	9.97	-0.0007	0.000008	9.97	-0.000691	0.000009	9.97	-0.000393	0.000006	9.97	-0.000179	0.000003	9.97	-0.00008	0.000002	9.97	-0.000036	0.000001	9.97	-0.000015	0.000001	9.97	-0.000005	0
9.98	0	0	9.98	0	0	9.98	0	0	9.98	0	0	9.98	-0.000015	0	9.98	-0.000253	0.000003	9.98	-0.0007	0.000008	9.98	-0.000691	0.000009	9.98	-0.000393	0.000006	9.98	-0.000179	0.000003	9.98	-0.00008	0.000002	9.98	-0.000036	0.000001	9.98	-0.000015	0.000001	9.98	-0.000005	0
9.99	0	0	9.99	0	0	9.99	0	0	9.99	0	0	9.99	-0.000015	0	9.99	-0.000252	0.000003	9.99	-0.000699	0.000008	9.99	-0.000691	0.000009	9.99	-0.000393	0.000006	9.99	-0.000179	0.000003	9.99	-0.00008	0.000002	9.99	-0.000036	0.000001	9.99	-0.000015	0.000001	9.99	-0.000005	0
10	0	0	10	0	0	10	0	0	10	0	0	10	-0.000015	0	10	-0.000252	0.000003	10	-0.000699	0.000008	10	-0.000691	0.000009	10	-0.000393	0.000006	10	-0.000179	0.000003	10	-0.00008	0.000002	10	-0.000036	0.000001	10	-0.000015	0.000001	10	-0.000005	0
10.01	0	0	10.01	0	0	10.01	0	0	10.01	0	0	10.01	-0.000015	0	10.01	-0.000252	0.000003	10.01	-0.000699	0.000008	10.01	-0.000691	0.000009	10.01	-0.000393	0.000006	10.01	-0.000179	0.000003	10.01	-0.00008	0.000002	10.01	-0.000036	0.000001	10.01	-0.000015	0.000001	10.01	-0.000005	0
10.02	0	0	10.02	0	0	10.02	0	0	10.02	0	0	10.02	-0.000015	0	10.02	-0.000252	0.000003	10.02	-0.000699	0.000008	10.02	-0.000691	0.000009	10.02	-0.000393	0.000006	10.02	-0.000179	0.000003	10.02	-0.00008	0.000002	10.02	-0.000036	0.000001	10.02	-0.000015	0.000001	10.02	-0.000005	0
10.03	0	0	10.03	0	0	10.03	0	0	10.03	0	0	10.03	-0.000015	0	10.03	-0.000252	0.000003	10.03	-0.000699	0.000008	10.03	-0.000691	0.000009	10.03	-0.000393	0.000006	10.03	-0.000179	0.000003	10.03	-0.00008	0.000002	10.03	-0.000036	0.000001	10.03	-0.000015	0.000001	10.03	-0.000005	0
10.04	0	0	10.04	0	0	10.04	0	0	10.04	0	0	10.04	-0.000015	0	10.04	-0.000252	0.000003	10.04	-0.000699	0.000008	10.04	-0.000691	0.000009	10.04	-0.000393	0.000006	10.04	-0.000179	0.000003	10.04	-0.00008	0.000002	10.04	-0.000036	0.000001	10.04	-0.000015	0.000001	10.04	-0.000005	0
10.05	0	0	10.05	0	0	10.05	0	0	10.05	0	0	10.05	-0.000015	0	10.05	-0.000252	0.000003	10.05	-0.000698	0.000008	10.05	-0.000691	0.000009	10.05	-0.000393	0.000006	10.05	-0.000179	0.000003	10.05	-0.00008	0.000002	10.05	-0.000036	0.000001	10.05	-0.000015	0.000001	10.05	-0.000005	0
10.06	0	0	10.06	0	0	10.06	0	0	10.06	0	0	10.06	-0.000015	0	10.06	-0.000252	0.000003	10.06	-0.000698	0.000008	10.06	-0.000691	0.000009	10.06	-0.000393	0.000006	10.06	-0.000179	0.000003	10.06	-0.00008	0.000002	10.06	-0.000036	0.000001	10.06	-0.000015	0.000001	10.06	-0.000005	0
10.07	0	0	10.07	0	0	10.07	0	0	10.07	0	0	10.07	-0.000015	0	10.07	-0.000252	0.000003	10.07	-0.000698	0.000008	10.07	-0.000691	0.000009	10.07	-0.000393	0.000006	10.07	-0.000179	0.000003	10.07	-0.00008	0.000002	10.07	-0.000036	0.000001	10.07	-0.000015	0.000001	10.07	-0.000005	0
10.08	0	0	10.08	0	0	10.08	0	0	10.08	0	0	10.08	-0.000015	0	10.08	-0.000252	0.000003	10.08	-0.000698	0.000008	10.08	-0.000691	0.000009	10.08	-0.000393	0.000006	10.08	-0.000179	0.000003	10.08	-0.00008	0.000002	10.08	-0.000036	0.000001	10.08	-0.000015	0.000001	10.08	-0.000005	0
10.09	0	0	10.09	0	0	10.09	0	0	10.09	0	0	10.09	-0.000015	0	10.09	-0.000251	0.000003	10.09	-0.000698	0.000008	10.09	-0.000691	0.000009	10.09	-0.000393	0.000006	10.09	-0.000179	0.000003	10.09	-0.00008	0.000002	10.09	-0.000036	0.000001	10.09	-0.000015	0.000001	10.09	-0.000005	0
10.1	0	0	10.1	0	0	10.1	0	0	10.1	0	0	10.1	-0.000015	0	10.1	-0.000251	0.000003	10.1	-0.000697	0.000008	10.1	-0.000691	0.000009	10.1	-0.000393	0.000006	10.1	-0.000179	0.000003	10.1	-0.00008	0.000002	10.1	-0.000036	0.000001	10.1	-0.000015	0.000001	10.1	-0.000005	0
10.11	0	0	10.11	0	0	10.11	0	0	10.11	0	0	10.11	-0.000015	0	10.11	-0.000251	0.000003	10.11	-0.000697	0.000008	10.11	-0.000691	0.000009	10.11	-0.000393	0.000006	10.11	-0.000179	0.000003	10.11	-0.00008	0.000002	10.11	-0.000036	0.000001	10.11	-0.000015	0.000001	10.11	-0.000005	0
10.12	0	0	10.12	0	0	10.12	0	0	10.12	0	0	10.12	-0.000015	0	10.12	-0.000251	0.000003	10.12	-0.000697	0.000008	10.12	-0.000691	0.000009	10.12	-0.000393	0.000006	10.12	-0.000179	0.000003	10.12	-0.00008	0.000002	10.12	-0.000036	0.000001	10.12	-0.000015	0.000001	10.12	-0.000005	0
10.13	0	0	10.13	0	0	10.13	0	0	10.13	0	0	10.13	-0.000015	0	10.13	-0.000251	0.000003	10.13	-0.000697	0.000008	10.13	-0.000691	0.000009	10.13	-0.000393	0.000006	10.13	-0.000179	0.000003	10.13	-0.00008	0.000002	10.13	-0.000036	0.000001	10.13	-0.000015	0.000001	10.13	-0.000005	0
10.14	0	0	10.14	0	0	10.14	0	0	10.14	0	0	10.14	-0.000015	0	10.14	-0.000251	0.000003	10.14	-0.000697	0.000008	10.14	-0.000691	0.000009	10.14	-0.000393	0.000006	10.14	-0.000179	0.000003	10.14	-0.00008	0.000002	10.14	-0.000036	0.000001	10.14	-0.000015	0.000001	10.14	-0.000005	0
10.15	0	0	10.15	0	0	10.15	0	0	10.15	0	0	10.15	-0.000015	0	10.15	-0.000251	0.000003	10.15	-0.000697	0.000008	10.15	-0.000691	0.000009	10.15	-0.000393	0.000006	10.15	-0.000179	0.000003	10.15	-0.00008	0.000002	10.15	-0.000036	0.000001	10.15	-0.000015	0.000001	10.15	-0.000005	0
10.16	0	0	10.16	0	0	10.16	0	0	10.16	0	0	10.16	-0.000015	0	10.16	-0.000251	0.000003	10.16	-0.000696	0.000008	10.16	-0.000691	0.000009	10.16	-0.000393	0.000006	10.16	-0.000179	0.000003	10.16	-0.00008	0.000002	10.16	-0.000036	0.000001	10.16	-0.000015	0.000001	10.16	-0.000005	0
10.17	0	0	10.17	0	0	10.17	0	0	10.17	0	0	10.17	-0.000015	0	10.17	-0.000251	0.000003	10.17	-0.000696	0.000008	10.17	-0.000691	0.000009	10.17	-0.000393	0.000006	10.17	-0.000179	0.000003	10.17	-0.00008	0.000002	10.17	-0.000036	0.000001	10.17	-0.000015	0.000001	10.17	-0.000005	0
10.18	0	0	10.18	0	0	10.18	0	0	10.18	0	0	10.18	-0.000015	0	10.18	-0.000251	0.000003	10.18	-0.000696	0.000008	10.18	-0.000691	0.000009	10.18	-0.000393	0.000006	10.18	-0.000179	0.000003	10.18	-0.00008	0.000002	10.18	-0.000036	0.000001	10.18	-0.000015	0.000001	10.18	-0.000005	0
10.19	0	0	10.19	0	0	10.19	0	0	10.19	0	0	10.19	-0.000015	0	10.19	-0.00025	0.000003	10.19	-0.000696	0.000008	10.19	-0.000691	0.000009	10.19	-0.000393	0.000006	10.19	-0.000179	0.000003	10.19	-0.00008	0.000002	10.19	-0.000036	0.000001	10.19	-0.000015	0.000001	10.19	-0.000005	0
10.2	0	0	10.2	0	0	10.2	0	0	10.2	0	0	10.2	-0.000015	0	10.2	-0.00025	0.000003	10.2	-0.000696	0.000008	10.2	-0.000691	0.000009	10.2	-0.000393	0.000006	10.2	-0.000179	0.000003	10.2	-0.00008	0.000002	10.2	-0.000036	0.000001	10.2	-0.000015	0.000001	10.2	-0.000005	0
10.21	0	0	10.21	0	0	10.21	0	0	10.21	0	0	10.21	-0.000015	0	10.21	-0.00025	0.000003	10.21	-0.000696	0.000008	10.21	-0.000691	0.000009	10.21	-0.000393	0.000006	10.21	-0.000179	0.000003	10.21	-0.00008	0.000002	10.21	-0.000036	0.000001	10.21	-0.000015	0.000001	10.21	-0.000005	0
10.22	0	0	10.22	0	0	10.22	0	0	10.22	0	0	10.22	-0.000015	0	10.22	-0.00025	0.000003	10.22	-0.000695	0.000008	10.22	-0.000691	0.000009	10.22	-0.000393	0.000006	10.22	-0.000179	0.000003	10.22	-0.00008	0.000002	10.22	-0.000036	0.000001	10.22	-0.000015	0.000001	10.22	-0.000005	0
10.23	0	0	10.23	0	0	10.23	0	0	10.23	0	0	10.23	-0.000015	0	10.23	-0.00025	0.000003	10.23	-0.000695	0.000008	10.23	-0.000691	0.000009	10.23	-0.000393	0.000006	10.23	-0.000179	0.000003	10.23	-0.00008	0.000002	10.23	-0.000036	0.000001	10.23	-0.000015	0.000001	10.23	-0.000005	0
10.24	0	0	10.24	0	0	10.24	0	0	10.24	0	0	10.24	-0.000015	0	10.24	-0.00025	0.000003	10.24	-0.000695	0.000008	10.24	-0.000691	0.000009	10.24	-0.000393	0.000006	10.24	-0.000179	0.000003	10.24	-0.00008	0.000002	10.24	-0.000036	0.000001	10.24	-0.000015	0.000001	10.24	-0.000005	0
10.25	0	0	10.25	0	0	10.25	0	0	10.25	0	0	10.25	-0.000015	0	10.25	-0.00025	0.000003	10.25	-0.000695	0.000008	10.25	-0.000691	0.000009	10.25	-0.000393	0.000006	10.25	-0.000179	0.000003	10.25	-0.00008	0.000002	10.25	-0.000036	0.000001	10.25	-0.000015	0.000001	10.25	-0.000005	0
10.26	0	0	10.26	0	0	10.26	0	0	10.26	0	0	10.26	-0.000015	0	10.26	-0.00025	0.000003	10.26	-0.000695	0.000008	10.26	-0.000691	0.000009	10.26	-0.000393	0.000006	10.26	-0.000179	0.000003	10.26	-0.00008	0.000002	10.26	-0.000036	0.000001	10.26	-0.000015	0.000001	10.26	-0.000005	0
10.27	0	0	10.27	0	0	10.27	0	0	10.27	0	0	10.27	-0.000015	0	10.27	-0.00025	0.000003	10.27	-0.000695	0.000008	10.27	-0.000691	0.000009	10.27	-0.000393	0.000006	10.27	-0.000179	0.000003	10.27	-0.00008	0.000002	10.27	-0.000036	0.000001	10.27	-0.000015	0.000001	10.27	-0.000005	0
10.28	0	0	10.28	0	0	10.28	0	0	10.28	0	0	10.28	-0.000015	0	10.28	-0.00025	0.000003	10.28	-0.000695	0.000008	10.28	-0.000691	0.000009	10.28	-0.000393	0.000006	10.28	-0.000179	0.000003	10.28	-0.00008	0.000002	10.28	-0.000036	0.000001	10.28	-0.000015	0.000001	10.28	-0.000005	0
10.29	0	0	10.29	0	0	10.29	0	0	10.29	0	0	10.29	-0.000015	0	10.29	-0.00025	0.000003	10.29	-0.000694	0.000008	10.29	-0.000691	0.000009	10.29	-0.000393	0.000006	10.29	-0.000179	0.000003	10.29	-0.00008	0.000002	10.29	-0.000036	0.000001	10.29	-0.000015	0.000001	10.29	-0.000005	0
10.3	0	0	10.3	0	0	10.3	0	0	10.3	0	0	10.3	-0.000015	0	10.3	-0.000249	0.000003	10.3	-0.000694	0.000008	10.3	-0.000691	0.000009	10.3	-0.000393	0.000006	10.3	-0.000179	0.000003	10.3	-0.00008	0.000002	10.3	-0.000036	0.000001	10.3	-0.000015	0.000001	10.3	-0.000005	0
10.31	0	0	10.31	0	0	10.31	0	0	10.31	0	0	10.31	-0.000015	0	10.31	-0.000249	0.000003	10.31	-0.000694	0.000008	10.31	-0.000691	0.000009	10.31	-0.000393	0.000006	10.31	-0.000179	0.000003	10.31	-0.00008	0.000002	10.31	-0.000036	0.000001	10.31	-0.000015	0.000001	10.31	-0.000005	0
10.32	0	0	10.32	0	0	10.32	0	0	10.32	0	0	10.32	-0.000015	0	10.32	-0.000249	0.000003	10.32	-0.000694	0.000008	10.32	-0.000691	0.000009	10.32	-0.000393	0.000006	10.32	-0.000179	0.000003	10.32	-0.00008	0.000002	10.32	-0.000036	0.000001	10.32	-0.000015	0.000001	10.32	-0.000005	0
10.33	0	0	10.33	0	0	10.33	0	0	10.33	0	0	10.33	-0.000015	0	10.33	-0.000249	0.000003	10.33	-0.000694	0.000008	10.33	-0.000691	0.000009	10.33	-0.000393	0.000006	10.33	-0.000179	0.000003	10.33	-0.00008	0.000002	10.33	-0.000036	0.000001	10.33	-0.000015	0.000001	10.33	-0.000005	0
10.34	0	0	10.34	0	0	10.34	0	0	10.34	0	0	10.34	-0.000015	0	10.34	-0.000249	0.000003	10.34	-0.000694	0.000008	10.34	-0.000691	0.000009	10.34	-0.000393	0.000006	10.34	-0.000179	0.000003	10.34	-0.00008	0.000002	10.34	-0.000036	0.000001	10.34	-0.000015	0.000001	10.34	-0.000005	0
10.35	0	0	10.35	0	0	10.35	0	0	10.35	0	0	10.35	-0.000015	0	10.35	-0.000249	0.000003	10.35	-0.000693	0.000008	10.35	-0.000691	0.000009	10.35	-0.000393	0.000006	10.35	-0.000179	0.000003	10.35	-0.00008	0.000002	10.35	-0.000036	0.000001	10.35	-0.000015	0.000001	10.35	-0.000005	0
10.36	0	0	10.36	0	0	10.36	0	0	10.36	0	0	10.36	-0.000015	0	10.36	-0.000249	0.000003	10.36	-0.000693	0.000008	10.36	-0.000691	0.000009	10.36	-0.000393	0.000006	10.36	-0.000179	0.000003	10.36	-0.00008	0.000002	10.36	-0.000036	0.000001	10.36	-0.000015	0.000001	10.36	-0.000005	0
10.37	0	0	10.37	0	0	10.37	0	0	10.37	0	0	10.37	-0.000015	0	10.37	-0.000249	0.000003	10.37	-0.000693	0.000008	10.37	-0.000691	0.000009	10.37	-0.000393	0.000006	10.37	-0.000179	0.000003	10.37	-0.00008	0.000002	10.37	-0.000036	0.000001	10.37	-0.000015	0.000001	10.37	-0.000005	0
10.38	0	0	10.38	0	0	10.38	0	0	10.38	0	0	10.38	-0.000015	0	10.38	-0.000249	0.000003	10.38	-0.000693	0.000008	10.38	-0.000691	0.000009	10.38	-0.000393	0.000006	10.38	-0.000179	0.000003	10.38	-0.00008	0.000002	10.38	-0.000036	0.000001	10.38	-0.000015	0.000001	10.38	-0.000005	0
10.39	0	0	10.39	0	0	10.39	0	0	10.39	0	0	10.39	-0.000015	0	10.39	-0.000249	0.000003	10.39	-0.000693	0.000008	10.39	-0.000691	0.000009	10.39	-0.000393	0.000006	10.39	-0.000179	0.000003	10.39	-0.00008	0.000002	10.39	-0.000036	0.000001	10.39	-0.000015	0.000001	10.39	-0.000005	0
10.4	0	0	10.4	0	0	10.4	0	0	10.4	0	0	10.4	-0.000015	0	10.4	-0.000249	0.000003	10.4	-0.000693	0.000008	10.4	-0.000691	0.000009	10.4	-0.000393	0.000006	10.4	-0.000179	0.000003	10.4	-0.00008	0.000002	10.4	-0.000036	0.000001	10.4	-0.000015	0.000001	10.4	-0.000005	0
10.41	0	0	10.41	0	0	10.41	0	0	10.41	0	0	10.41	-0.000015	0	10.41	-0.000248	0.000003	10.41	-0.000693	0.000008	10.41	-0.000691	0.000009	10.41	-0.000393	0.000006	10.41	-0.000179	0.000003	10.41	-0.00008	0.000002	10.41	-0.000036	0.000001	10.41	-0.000015	0.000001	10.41	-0.000005	0
10.42	0	0	10.42	0	0	10.42	0	0	10.42	0	0	10.42	-0.000015	0	10.42	-0.000248	0.000003	10.42	-0.000692	0.000008	10.42	-0.000691	0.000009	10.42	-0.000393	0.000006	10.42	-0.000179	0.000003	10.42	-0.00008	0.000002	10.42	-0.000036	0.000001	10.42	-0.000015	0.000001	10.42	-0.000005	0
10.43	0	0	10.43	0	0	10.43	0	0	10.43	0	0	10.43	-0.000015	0	10.43	-0.000248	0.000003	10.43	-0.000692	0.000008	10.43	-0.000691	0.000009	10.43	-0.000393	0.000006	10.43	-0.000179	0.000003	10.43	-0.00008	0.000002	10.43	-0.000036	0.000001	10.43	-0.000015	0.000001	10.43	-0.000005	0
10.44	0	0	10.44	0	0	10.44	0	0	10.44	0	0	10.44	-0.000015	0	10.44	-0.000248	0.000003	10.44	-0.000692	0.000008	10.44	-0.000691	0.000009	10.44	-0.000393	0.000006	10.44	-0.000179	0.000003	10.44	-0.00008	0.000002	10.44	-0.000036	0.000001	10.44	-0.000015	0.000001	10.44	-0.000005	0
10.45	0	0	10.45	0	0	10.45	0	0	10.45	0	0	10.45	-0.000015	0	10.45	-0.000248	0.000003	10.45	-0.000692	0.000008	10.45	-0.000691	0.000009	10.45	-0.000393	0.000006	10.45	-0.000179	0.000003	10.45	-0.00008	0.000002	10.45	-0.000036	0.000001	10.45	-0.000015	0.000001	10.45	-0.000005	0
10.46	0	0	10.46	0	0	10.46	0	0	10.46	0	0	10.46	-0.000015	0	10.46	-0.000248	0.000003	10.46	-0.000692	0.000008	10.46	-0.000691	0.000009	10.46	-0.000393	0.000006	10.46	-0.000179	0.000003	10.46	-0.00008	0.000002	10.46	-0.000036	0.000001	10.46	-0.000015	0.000001	10.46	-0.000005	0
10.47	0	0	10.47	0	0	10.47	0	0	10.47	0	0	10.47	-0.000015	0	10.47	-0.000248	0.000003	10.47	-0.000692	0.000008	10.47	-0.000691	0.000009	10.47	-0.000393	0.000006	10.47	-0.000179	0.000003	10.47	-0.00008	0.000002	10.47	-0.000036	0.000001	10.47	-0.000015	0.000001	10.47	-0.000005	0
10.48	0	0	10.48	0	0	10.48	0	0	10.48	0	0	10.48	-0.000015	0	10.48	-0.000248	0.000003	10.48	-0.000692	0.000008	10.48	-0.000691	0.000009	10.48	-0.000393	0.000006	10.48	-0.000179	0.000003	10.48	-0.00008	0.000002	10.48	-0.000036	0.000001	10.48	-0.000015	0.000001	10.48	-0.000005	0
10.49	0	0	10.49	0	0	10.49	0	0	10.49	0	0	10.49	-0.000015	0	10.49	-0.000248	0.000003	10.49	-0.000691	0.000008	10.49	-0.000691	0.000009	10.49	-0.000393	0.000006	10.49	-0.000179	0.000003	10.49	-0.00008	0.000002	10.49	-0.000036	0.000001	10.49	-0.000015	0.000001	10.49	-0.000005	0
10.5	0	0	10.5	0	0	10.5	0	0	10.5	0	0	10.5	-0.000015	0	10.5	-0.000248	0.000003	10.5	-0.000691	0.000008	10.5	-0.000691	0.000009	10.5	-0.000393	0.000006	10.5	-0.000179	0.000003	10.5	-0.00008	0.000002	10.5	-0.000036	0.000001	10.5	-0.000015	0.000001	10.5	-0.000005	0
10.51	0	0	10.51	0	0	10.51	0	0	10.51	0	0	10.51	-0.000015	0	10.51	-0.000248	0.000003	10.51	-0.000691	0.000008	10.51	-0.000691	0.000009	10.51	-0.000393	0.000006	10.51	-0.000179	0.000003	10.51	-0.00008	0.000002	10.51	-0.000036	0.000001	10.51	-0.000015	0.000001	10.51	-0.000005	0
10.52	0	0	10.52	0	0	10.52	0	0	10.52	0	0	10.52	-0.000015	0	10.52	-0.000247	0.000003	10.52	-0.000691	0.000008	10.52	-0.000691	0.000009	10.52	-0.000393	0.000006	10.52	-0.000179	0.000003	10.52	-0.00008	0.000002	10.52	-0.000036	0.000001	10.52	-0.000015	0.000001	10.52	-0.000005	0
10.53	0	0	10.53	0	0	10.53	0	0	10.53	0	0	10.53	-0.000015	0	10.53	-0.000247	0.000003	10.53	-0.000691	0.000008	10.53	-0.000691	0.000009	10.53	-0.000393	0.000006	10.53	-0.000179	0.000003	10.53	-0.00008	0.000002	10.53	-0.000036	0.000001	10.53	-0.000015	0.000001	10.53	-0.000005	0
10.54	0	0	10.54	0	0	10.54	0	0	10.54	0	0	10.54	-0.000015	0	10.54	-0.000247	0.000003	10.54	-0.000691	0.000008	10.54	-0.000691	0.000009	10.54	-0.000393	0.000006	10.54	-0.000179	0.000003	10.54	-0.00008	0.000002	10.54	-0.000036	0.000001	10.54	-0.000015	0.000001	10.54	-0.000005	0
10.55	0	0	10.55	0	0	10.55	0	0	10.55	0	0	10.55	-0.000015	0	10.55	-0.000247	0.000003	10.55	-0.000691	0.000008	10.55	-0.000691	0.000009	10.55	-0.000393	0.000006	10.55	-0.000179	0.000003	10.55	-0.00008	0.000002	10.55	-0.000036	0.000001	10.55	-0.000015	0.000001	10.55	-0.000005	0
10.56	0	0	10.56	0	0	10.56	0	0	10.56	0	0	10.56	-0.000015	0	10.56	-0.000247	0.000003	10.56	-0.00069	0.000008	10.56	-0.000691	0.000009	10.56	-0.000393	0.000006	10.56	-0.000179	0.000003	10.56	-0.00008	0.000002	10.56	-0.000036	0.000001	10.56	-0.000015	0.000001	10.56	-0.000005	0
10.57	0	0	10.57	0	0	10.57	0	0	10.57	0	0	10.57	-0.000015	0	10.57	-0.000247	0.000003	10.57	-0.00069	0.000008	10.57	-0.000691	0.000009	10.57	-0.000393	0.000006	10.57	-0.000179	0.000003	10.57	-0.00008	0.000002	10.57	-0.000036	0.000001	10.57	-0.000015	0.000001	10.57	-0.000005	0
10.58	0	0	10.58	0	0	10.58	0	0	10.58	0	0	10.58	-0.000015	0	10.58	-0.000247	0.000003	10.58	-0.00069	0.000008	10.58	-0.000691	0.000009	10.58	-0.000393	0.000006	10.58	-0.000179	0.000003	10.58	-0.00008	0.000002	10.58	-0.000036	0.000001	10.58	-0.000015	0.000001	10.58	-0.000005	0
10.59	0	0	10.59	0	0	10.59	0	0	10.59	0	0	10.59	-0.000015	0	10.59	-0.000247	0.000003	10.59	-0.00069	0.000008	10.59	-0.000691	0.000009	10.59	-0.000393	0.000006	10.59	-0.000179	0.000003	10.59	-0.00008	0.000002	10.59	-0.000036	0.000001	10.59	-0.000015	0.000001	10.59	-0.000005	0
10.6	0	0	10.6	0	0	10.6	0	0	10.6	0	0	10.6	-0.000015	0	10.6	-0.000247	0.000003	10.6	-0.00069	0.000008	10.6	-0.000691	0.000009	10.6	-0.000393	0.000006	10.6	-0.000179	0.000003	10.6	-0.00008	0.000002	10.6	-0.000036	0.000001	10.6	-0.000015	0.000001	10.6	-0.000005	0
10.61	0	0	10.61	0	0	10.61	0	0	10.61	0	0	10.61	-0.000015	0	10.61	-0.000247	0.000003	10.61	-0.00069	0.000008	10.61	-0.000691	0.000009	10.61	-0.000393	0.000006	10.61	-0.000179	0.000003	10.61	-0.00008	0.000002	10.61	-0.000036	0.000001	10.61	-0.000015	0.000001	10.61	-0.000005	0
10.62	0	0	10.62	0	0	10.62	0	0	10.62	0	0	10.62	-0.000015	0	10.62	-0.000247	0.000003	10.62	-0.00069	0.000008	10.62	-0.000691	0.000009	10.62	-0.000393	0.000006	10.62	-0.000179	0.000003	10.62	-0.00008	0.000002	10.62	-0.000036	0.000001	10.62	-0.000015	0.000001	10.62	-0.000005	0
10.63	0	0	10.63	0	0	10.63	0	0	10.63	0	0	10.63	-0.000015	0	10.63	-0.000247	0.000003	10.63	-0.00069	0.000008	10.63	-0.000691	0.000009	10.63	-0.000393	0.000006	10.63	-0.000179	0.000003	10.63	-0.00008	0.000002	10.63	-0.000036	0.000001	10.63	-0.000015	0.000001	10.63	-0.000005	0
10.64	0	0	10.64	0	0	10.64	0	0	10.64	0	0	10.64	-0.000015	0	10.64	-0.000246	0.000003	10.64	-0.000689	0.000008	10.64	-0.000691	0.000009	10.64	-0.000393	0.000006	10.64	-0.000179	0.000003	10.64	-0.00008	0.000002	10.64	-0.000036	0.000001	10.64	-0.000015	0.000001	10.64	-0.000005	0
10.65	0	0	10.65	0	0	10.65	0	0	10.65	0	0	10.65	-0.000015	0	10.65	-0.000246	0.000003	10.65	-0.000689	0.000008	10.65	-0.000691	0.000009	10.65	-0.000393	0.000006	10.65	-0.000179	0.000003	10.65	-0.00008	0.000002	10.65	-0.000036	0.000001	10.65	-0.000015	0.000001	10.65	-0.000005	0
10.66	0	0	10.66	0	0	10.66	0	0	10.66	0	0	10.66	-0.000015	0	10.66	-0.000246	0.000003	10.66	-0.000689	0.000008	10.66	-0.000691	0.000009	10.66	-0.000393	0.000006	10.66	-0.000179	0.000003	10.66	-0.00008	0.000002	10.66	-0.000036	0.000001	10.66	-0.000015	0.000001	10.66	-0.000005	0
10.67	0	0	10.67	0	0	10.67	0	0	10.67	0	0	10.67	-0.000015	0	10.67	-0.000246	0.000003	10.67	-0.000689	0.000008	10.67	-0.000691	0.000009	10.67	-0.000393	0.000006	10.67	-0.000179	0.000003	10.67	-0.00008	0.000002	10.67	-0.000036	0.000001	10.67	-0.000015	0.000001	10.67	-0.000005	0
10.68	0	0	10.68	0	0	10.68	0	0	10.68	0	0	10.68	-0.000015	0	10.68	-0.000246	0.000003	10.68	-0.000689	0.000008	10.68	-0.000691	0.000009	10.68	-0.000393	0.000006	10.68	-0.000179	0.000003	10.68	-0.00008	0.000002	10.68	-0.000036	0.000001	10.68	-0.000015	0.000001	10.68	-0.000005	0
10.69	0	0	10.69	0	0	10.69	0	0	10.69	0	0	10.69	-0.000015	0	10.69	-0.000246	0.000003	10.69	-0.000689	0.000008	10.69	-0.000691	0.000009	10.69	-0.000393	0.000006	10.69	-0.000179	0.000003	10.69	-0.00008	0.000002	10.69	-0.000036	0.000001	10.69	-0.000015	0.000001	10.69	-0.000005	0
10.7	0	0	10.7	0	0	10.7	0	0	10.7	0	0	10.7	-0.000015	0	10.7	-0.000246	0.000003	10.7	-0.000689	0.000008	10.7	-0.000691	0.000009	10.7	-0.000393	0.000006	10.7	-0.000179	0.000003	10.7	-0.00008	0.000002	10.7	-0.000036	0.000001	10.7	-0.000015	0.000001	10.7	-0.000005	0
10.71	0	0	10.71	0	0	10.71	0	0	10.71	0	0	10.71	-0.000015	0	10.71	-0.000246	0.000003	10.71	-0.000689	0.000008	10.71	-0.000691	0.000009	10.71	-0.000393	0.000006	10.71	-0.000179	0.000003	10.71	-0.00008	0.000002	10.71	-0.000036	0.000001	10.71	-0.000015	0.000001	10.71	-0.000005	0
10.72	0	0	10.72	0	0	10.72	0	0	10.72	0	0	10.72	-0.000015	0	10.72	-0.000246	0.000003	10.72	-0.000688	0.000008	10.72	-0.000691	0.000009	10.72	-0.000393	0.000006	10.72	-0.000179	0.000003	10.72	-0.00008	0.000002	10.72	-0.000036	0.000001	10.72	-0.000015	0.000001	10.72	-0.000005	0
10.73	0	0	10.73	0	0	10.73	0	0	10.73	0	0	10.73	-0.000015	0	10.73	-0.000246	0.000003	10.73	-0.000688	0.000008	10.73	-0.000691	0.000009	10.73	-0.000393	0.000006	10.73	-0.000179	0.000003	10.73	-0.00008	0.000002	10.73	-0.000036	0.000001	10.73	-0.000015	0.000001	10.73	-0.000005	0
10.74	0	0	10.74	0	0	10.74	0	0	10.74	0	0	10.74	-0.000015	0	10.74	-0.000246	0.000003	10.74	-0.000688	0.000008	10.74	-0.000691	0.000009	10.74	-0.000393	0.000006	10.74	-0.000179	0.000003	10.74	-0.00008	0.000002	10.74	-0.000036	0.000001	10.74	-0.000015	0.000001	10.74	-0.000005	0
10.75	0	0	10.75	0	0	10.75	0	0	10.75	0	0	10.75	-0.000015	0	10.75	-0.000246	0.000003	10.75	-0.000688	0.000008	10.75	-0.000691	0.000009	10.75	-0.000393	0.000006	10.75	-0.000179	0.000003	10.75	-0.00008	0.000002	10.75	-0.000036	0.000001	10.75	-0.000015	0.000001	10.75	-0.000005	0
10.76	0	0	10.76	0	0	10.76	0	0	10.76	0	0	10.76	-0.000015	0	10.76	-0.000245	0.000003	10.76	-0.000688	0.000008	10.76	-0.000691	0.000009	10.76	-0.000393	0.000006	10.76	-0.000179	0.000003	10.76	-0.00008	0.000002	10.76	-0.000036	0.000001	10.76	-0.000015	0.000001	10.76	-0.000005	0
10.77	0	0	10.77	0	0	10.77	0	0	10.77	0	0	10.77	-0.000015	0	10.77	-0.000245	0.000003	10.77	-0.000688	0.000008	10.77	-0.000691	0.000009	10.77	-0.000393	0.000006	10.77	-0.000179	0.000003	10.77	-0.00008	0.000002	10.77	-0.000036	0.000001	10.77	-0.000015	0.000001	10.77	-0.000005	0
10.78	0	0	10.78	0	0	10.78	0	0	10.78	0	0	10.78	-0.000015	0	10.78	-0.000245	0.000003	10.78	-0.000688	0.000008	10.78	-0.000691	0.000009	10.78	-0.000393	0.000006	10.78	-0.000179	0.000003	10.78	-0.00008	0.000002	10.78	-0.000036	0.000001	10.78	-0.000015	0.000001	10.78	-0.000005	0
10.79	0	0	10.79	0	0	10.79	0	0	10.79	0	0	10.79	-0.000015	0	10.79	-0.000245	0.000003	10.79	-0.000688	0.000008	10.79	-0.000691	0.000009	10.79	-0.000393	0.000006	10.79	-0.000179	0.000003	10.79	-0.00008	0.000002	10.79	-0.000036	0.000001	10.79	-0.000015	0.000001	10.79	-0.000005	0
10.8	0	0	10.8	0	0	10.8	0	0	10.8	0	0	10.8	-0.000015	0	10.8	-0.000245	0.000003	10.8	-0.000687	0.000008	10.8	-0.000691	0.000009	10.8	-0.000393	0.000006	10.8	-0.000179	0.000003	10.8	-0.00008	0.000002	10.8	-0.000036	0.000001	10.8	-0.000015	0.000001	10.8	-0.000005	0
10.81	0	0	10.81	0	0	10.81	0	0	10.81	0	0	10.81	-0.000015	0	10.81	-0.000245	0.000003	10.81	-0.000687	0.000008	10.81	-0.000691	0.000009	10.81	-0.000393	0.000006	10.81	-0.000179	0.000003	10.81	-0.00008	0.000002	10.81	-0.000036	0.000001	10.81	-0.000015	0.000001	10.81	-0.000005	0
10.82	0	0	10.82	0	0	10.82	0	0	10.82	0	0	10.82	-0.000015	0	10.82	-0.000245	0.000003	10.82	-0.000687	0.000008	10.82	-0.000691	0.000009	10.82	-0.000393	0.000006	10.82	-0.000179	0.000003	10.82	-0.00008	0.000002	10.82	-0.000036	0.000001	10.82	-0.000015	0.000001	10.82	-0.000005	0
10.83	0	0	10.83	0	0	10.83	0	0	10.83	0	0	10.83	-0.000015	0	10.83	-0.000245	0.000003	10.83	-0.000687	0.000008	10.83	-0.000691	0.000009	10.83	-0.000393	0.000006	10.83	-0.000179	0.000003	10.83	-0.00008	0.000002	10.83	-0.000036	0.000001	10.83	-0.000015	0.000001	10.83	-0.000005	0
10.84	0	0	10.84	0	0	10.84	0	0	10.84	0	0	10.84	-0.000015	0	10.84	-0.000245	0.000003	10.84	-0.000687	0.000008	10.84	-0.000691	0.000009	10.84	-0.000393	0.000006	10.84	-0.000179	0.000003	10.84	-0.00008	0.000002	10.84	-0.000036	0.000001	10.84	-0.000015	0.000001	10.84	-0.000005	0
10.85	0	0	10.85	0	0	10.85	0	0	10.85	0	0	10.85	-0.000015	0	10.85	-0.000245	0.000003	10.85	-0.000687	0.000008	10.85	-0.000691	0.000009	10.85	-0.000393	0.000006	10.85	-0.000179	0.000003	10.85	-0.00008	0.000002	10.85	-0.000036	0.000001	10.85	-0.000015	0.000001	10.85	-0.000005	0
10.86	0	0	10.86	0	0	10.86	0	0	10.86	0	0	10.86	-0.000015	0	10.86	-0.000245	0.000003	10.86	-0.000687	0.000008	10.86	-0.000691	0.000009	10.86	-0.000393	0.000006	10.86	-0.000179	0.000003	10.86	-0.00008	0.000002	10.86	-0.000036	0.000001	10.86	-0.000015	0.000001	10.86	-0.000005	0
10.87	0	0	10.87	0	0	10.87	0	0	10.87	0	0	10.87	-0.000015	0	10.87	-0.000245	0.000003	10.87	-0.000687	0.000008	10.87	-0.000691	0.000009	10.87	-0.000393	0.000006	10.87	-0.000179	0.000003	10.87	-0.00008	0.000002	10.87	-0.000036	0.000001	10.87	-0.000015	0.000001	10.87	-0.000005	0
10.88	0	0	10.88	0	0	10.88	0	0	10.88	0	0	10.88	-0.000015	0	10.88	-0.000244	0.000003	10.88	-0.000687	0.000008	10.88	-0.000691	0.000009	10.88	-0.000393	0.000006	10.88	-0.000179	0.000003	10.88	-0.00008	0.000002	10.88	-0.000036	0.000001	10.88	-0.000015	0.000001	10.88	-0.000005	0
10.89	0	0	10.89	0	0	10.89	0	0	10.89	0	0	10.89	-0.000015	0	10.89	-0.000244	0.000003	10.89	-0.000686	0.000008	10.89	-0.000691	0.000009	10.89	-0.000393	0.000006	10.89	-0.000179	0.000003	10.89	-0.00008	0.000002	10.89	-0.000036	0.000001	10.89	-0.000015	0.000001	10.89	-0.000005	0
10.9	0	0	10.9	0	0	10.9	0	0	10.9	0	0	10.9	-0.000015	0	10.9	-0.000244	0.000003	10.9	-0.000686	0.000008	10.9	-0.000691	0.000009	10.9	-0.000393	0.000006	10.9	-0.000179	0.000003	10.9	-0.00008	0.000002	10.9	-0.000036	0.000001	10.9	-0.000015	0.000001	10.9	-0.000005	0
10.91	0	0	10.91	0	0	10.91	0	0	10.91	0	0	10.91	-0.000015	0	10.91	-0.000244	0.000003	10.91	-0.000686	0.000008	10.91	-0.000691	0.000009	10.91	-0.000393	0.000006	10.91	-0.000179	0.000003	10.91	-0.00008	0.000002	10.91	-0.000036	0.000001	10.91	-0.000015	0.000001	10.91	-0.000005	0
10.92	0	0	10.92	0	0	10.92	0	0	10.92	0	0	10.92	-0.000015	0	10.92	-0.000244	0.000003	10.92	-0.000686	0.000008	10.92	-0.000691	0.000009	10.92	-0.000393	0.000006	10.92	-0.000179	0.000003	10.92	-0.00008	0.000002	10.92	-0.000036	0.000001	10.92	-0.000015	0.000001	10.92	-0.000005	0
10.93	0	0	10.93	0	0	10.93	0	0	10.93	0	0	10.93	-0.000015	0	10.93	-0.000244	0.000003	10.93	-0.000686	0.000008	10.93	-0.000691	0.000009	10.93	-0.000393	0.000006	10.93	-0.000179	0.000003	10.93	-0.00008	0.000002	10.93	-0.000036	0.000001	10.93	-0.000015	0.000001	10.93	-0.000005	0
10.94	0	0	10.94	0	0	10.94	0	0	10.94	0	0	10.94	-0.000015	0	10.94	-0.000244	0.000003	10.94	-0.000686	0.000008	10.94	-0.000691	0.000009	10.94	-0.000393	0.000006	10.94	-0.000179	0.000003	10.94	-0.00008	0.000002	10.94	-0.000036	0.000001	10.94	-0.000015	0.000001	10.94	-0.000005	0
10.95	0	0	10.95	0	0	10.95	0	0	10.95	0	0	10.95	-0.000015	0	10.95	-0.000244	0.000003	10.95	-0.000686	0.000008	10.95	-0.000691	0.000009	10.95	-0.000393	0.000006	10.95	-0.000179	0.000003	10.95	-0.00008	0.000002	10.95	-0.000036	0.000001	10.95	-0.000015	0.000001	10.95	-0.000005	0
10.96	0	0	10.96	0	0	10.96	0	0	10.96	0	0	10.96	-0.000015	0	10.96	-0.000244	0.000003	10.96	-0.000686	0.000008	10.96	-0.000691	0.000009	10.96	-0.000393	0.000006	10.96	-0.000179	0.000003	10.96	-0.00008	0.000002	10.96	-0.000036	0.000001	10.96	-0.000015	0.000001	10.96	-0.000005	0
10.97	0	0	10.97	0	0	10.97	0	0	10.97	0	0	10.97	-0.000015	0	10.97	-0.000244	0.000003	10.97	-0.000686	0.000008	10.97	-0.000691	0.000009	10.97	-0.000393	0.000006	10.97	-0.000179	0.000003	10.97	-0.00008	0.000002	10.97	-0.000036	0.000001	10.97	-0.000015	0.000001	10.97	-0.000005	0
10.98	0	0	10.98	0	0	10.98	0	0	10.98	0	0	10.98	-0.000015	0	10.98	-0.000244	0.000003	10.98	-0.000685	0.000008	10.98	-0.000691	0.000009	10.98	-0.000393	0.000006	10.98	-0.000179	0.000003	10.98	-0.00008	0.000002	10.98	-0.000036	0.000001	10.98	-0.000015	0.000001	10.98	-0.000005	0
10.99	0	0	10.99	0	0	10.99	0	0	10.99	0	0	10.99	-0.000015	0	10.99	-0.000244	0.000003	10.99	-0.000685	0.000008	10.99	-0.000691	0.000009	10.99	-0.000393	0.000006	10.99	-0.000179	0.000003	10.99	-0.00008	0.000002	10.99	-0.000036	0.000001	10.99	-0.000015	0.000001	10.99	-0.000005	0
11	0	0	11	0	0	11	0	0	11	0	0	11	-0.000015	0	11	-0.000244	0.000003	11	-0.000685	0.000008	11	-0.000691	0.000009	11	-0.000393	0.000006	11	-0.000179	0.000003	11	-0.00008	0.000002	11	-0.000036	0.000001	11	-0.000015	0.000001	11	-0.000005	0
11.01	0	0	11.01	0	0	11.01	0	0	11.01	0	0	11.01	-0.000015	0	11.01	-0.000243	0.000003	11.01	-0.000685	0.000008	11.01	-0.000691	0.000009	11.01	-0.000393	0.000006	11.01	-0.000179	0.000003	11.01	-0.00008	0.000002	11.01	-0.000036	0.000001	11.01	-0.000015	0.000001	11.01	-0.000005	0
11.02	0	0	11.02	0	0	11.02	0	0	11.02	0	0	11.02	-0.000015	0	11.02	-0.000243	0.000003	11.02	-0.000685	0.000008	11.02	-0.000691	0.000009	11.02	-0.000393	0.000006	11.02	-0.000179	0.000003	11.02	-0.00008	0.000002	11.02	-0.000036	0.000001	11.02	-0.000015	0.000001	11.02	-0.000005	0
11.03	0	0	11.03	0	0	11.03	0	0	11.03	0	0	11.03	-0.000015	0	11.03	-0.000243	0.000003	11.03	-0.000685	0.000008	11.03	-0.000691	0.000009	11.03	-0.000393	0.000006	11.03	-0.000179	0.000003	11.03	-0.00008	0.000002	11.03	-0.000036	0.000001	11.03	-0.000015	0.000001	11.03	-0.000005	0
11.04	0	0	11.04	0	0	11.04	0	0	11.04	0	0	11.04	-0.000015	0	11.04	-0.000243	0.000003	11.04	-0.000685	0.000008	11.04	-0.000691	0.000009	11.04	-0.000393	0.000006	11.04	-0.000179	0.000003	11.04	-0.00008	0.000002	11.04	-0.000036	0.000001	11.04	-0.000015	0.000001	11.04	-0.000005	0
11.05	0	0	11.05	0	0	11.05	0	0	11.05	0	0	11.05	-0.000015	0	11.05	-0.000243	0.000003	11.05	-0.000685	0.000008	11.05	-0.000691	0.000009	11.05	-0.000393	0.000006	11.05	-0.000179	0.000003	11.05	-0.00008	0.000002	11.05	-0.000036	0.000001	11.05	-0.000015	0.000001	11.05	-0.000005	0
11.06	0	0	11.06	0	0	11.06	0	0	11.06	0	0	11.06	-0.000015	0	11.06	-0.000243	0.000003	11.06	-0.000685	0.000008	11.06	-0.000691	0.000009	11.06	-0.000393	0.000006	11.06	-0.000179	0.000003	11.06	-0.00008	0.000002	11.06	-0.000036	0.000001	11.06	-0.000015	0.000001	11.06	-0.000005	0
11.07	0	0	11.07	0	0	11.07	0	0	11.07	0	0	11.07	-0.000015	0	11.07	-0.000243	0.000003	11.07	-0.000684	0.000008	11.07	-0.000691	0.000009	11.07	-0.000393	0.000006	11.07	-0.000179	0.000003	11.07	-0.00008	0.000002	11.07	-0.000036	0.000001	11.07	-0.000015	0.000001	11.07	-0.000005	0
11.08	0	0	11.08	0	0	11.08	0	0	11.08	0	0	11.08	-0.000015	0	11.08	-0.000243	0.000003	11.08	-0.000684	0.000008	11.08	-0.000691	0.000009	11.08	-0.000393	0.000006	11.08	-0.000179	0.000003	11.08	-0.00008	0.000002	11.08	-0.000036	0.000001	11.08	-0.000015	0.000001	11.08	-0.000005	0
11.09	0	0	11.09	0	0	11.09	0	0	11.09	0	0	11.09	-0.000015	0	11.09	-0.000243	0.000003	11.09	-0.000684	0.000008	11.09	-0.000691	0.000009	11.09	-0.000393	0.000006	11.09	-0.000179	0.000003	11.09	-0.00008	0.000002	11.09	-0.000036	0.000001	11.09	-0.000015	0.000001	11.09	-0.000005	0
11.1	0	0	11.1	0	0	11.1	0	0	11.1	0	0	11.1	-0.000015	0	11.1	-0.000243	0.000003	11.1	-0.000684	0.000008	11.1	-0.000691	0.000009	11.1	-0.000393	0.000006	11.1	-0.000179	0.000003	11.1	-0.00008	0.000002	11.1	-0.000036	0.000001	11.1	-0.000015	0.000001	11.1	-0.000005	0
11.11	0	0	11.11	0	0	11.11	0	0	11.11	0	0	11.11	-0.000015	0	11.11	-0.000243	0.000003	11.11	-0.000684	0.000008	11.11	-0.000691	0.000009	11.11	-0.000393	0.000006	11.11	-0.000179	0.000003	11.11	-0.00008	0.000002	11.11	-0.000036	0.000001	11.11	-0.000015	0.000001	11.11	-0.000005	0
11.12	0	0	11.12	0	0	11.12	0	0	11.12	0	0	11.12	-0.000015	0	11.12	-0.000243	0.000003	11.12	-0.000684	0.000008	11.12	-0.000691	0.000009	11.12	-0.000393	0.000006	11.12	-0.000179	0.000003	11.12	-0.00008	0.000002	11.12	-0.000036	0.000001	11.12	-0.000015	0.000001	11.12	-0.000005	0
11.13	0	0	11.13	0	0	11.13	0	0	11.13	0	0	11.13	-0.000015	0	11.13	-0.000243	0.000003	11.13	-0.000684	0.000008	11.13	-0.000691	0.000009	11.13	-0.000393	0.000006	11.13	-0.000179	0.000003	11.13	-0.00008	0.000002	11.13	-0.000036	0.000001	11.13	-0.000015	0.000001	11.13	-0.000005	0
11.14	0	0	11.14	0	0	11.14	0	0	11.14	0	0	11.14	-0.000015	0	11.14	-0.000243	0.000003	11.14	-0.000684	0.000008	11.14	-0.000691	0.000009	11.14	-0.000393	0.000006	11.14	-0.000179	0.000003	11.14	-0.00008	0.000002	11.14	-0.000036	0.000001	11.14	-0.000015	0.000001	11.14	-0.000005	0
11.15	0	0	11.15	0	0	11.15	0	0	11.15	0	0	11.15	-0.000015	0	11.15	-0.000242	0.000003	11.15	-0.000684	0.000008	11.15	-0.000691	0.000009	11.15	-0.000393	0.000006	11.15	-0.000179	0.000003	11.15	-0.00008	0.000002	11.15	-0.000036	0.000001	11.15	-0.000015	0.000001	11.15	-0.000005	0
11.16	0	0	11.16	0	0	11.16	0	0	11.16	0	0	11.16	-0.000015	0	11.16	-0.000242	0.000003	11.16	-0.000684	0.000008	11.16	-0.000691	0.000009	11.16	-0.000393	0.000006	11.16	-0.000179	0.000003	11.16	-0.00008	0.000002	11.16	-0.000036	0.000001	11.16	-0.000015	0.000001	11.16	-0.000005	0
11.17	0	0	11.17	0	0	11.17	0	0	11.17	0	0	11.17	-0.000015	0	11.17	-0.000242	0.000003	11.17	-0.000683	0.000008	11.17	-0.000691	0.000009	11.17	-0.000393	0.000006	11.17	-0.000179	0.000003	11.17	-0.00008	0.000002	11.17	-0.000036	0.000001	11.17	-0.000015	0.000001	11.17	-0.000005	0
11.18	0	0	11.18	0	0	11.18	0	0	11.18	0	0	11.18	-0.000015	0	11.18	-0.000242	0.000003	11.18	-0.000683	0.000008	11.18	-0.000691	0.000009	11.18	-0.000393	0.000006	11.18	-0.000179	0.000003	11.18	-0.00008	0.000002	11.18	-0.000036	0.000001	11.18	-0.000015	0.000001	11.18	-0.000005	0
11.19	0	0	11.19	0	0	11.19	0	0	11.19	0	0	11.19	-0.000015	0	11.19	-0.000242	0.000003	11.19	-0.000683	0.000008	11.19	-0.000691	0.000009	11.19	-0.000393	0.000006	11.19	-0.000179	0.000003	11.19	-0.00008	0.000002	11.19	-0.000036	0.000001	11.19	-0.000015	0.000001	11.19	-0.000005	0
11.2	0	0	11.2	0	0	11.2	0	0	11.2	0	0	11.2	-0.000015	0	11.2	-0.000242	0.000003	11.2	-0.000683	0.000008	11.2	-0.000691	0.000009	11.2	-0.000393	0.000006	11.2	-0.000179	0.000003	11.2	-0.00008	0.000002	11.2	-0.000036	0.000001	11.2	-0.000015	0.000001	11.2	-0.000005	0
11.21	0	0	11.21	0	0	11.21	0	0	11.21	0	0	11.21	-0.000015	0	11.21	-0.000242	0.000003	11.21	-0.000683	0.000008	11.21	-0.000691	0.000009	11.21	-0.000393	0.000006	11.21	-0.000179	0.000003	11.21	-0.00008	0.000002	11.21	-0.000036	0.000001	11.21	-0.000015	0.000001	11.21	-0.000005	0
11.22	0	0	11.22	0	0	11.22	0	0	11.22	0	0	11.22	-0.000015	0	11.22	-0.000242	0.000003	11.22	-0.000683	0.000008	11.22	-0.000691	0.000009	11.22	-0.000393	0.000006	11.22	-0.000179	0.000003	11.22	-0.00008	0.000002	11.22	-0.000036	0.000001	11.22	-0.000015	0.000001	11.22	-0.000005	0
11.23	0	0	11.23	0	0	11.23	0	0	11.23	0	0	11.23	-0.000015	0	11.23	-0.000242	0.000003	11.23	-0.000683	0.000008	11.23	-0.000691	0.000009	11.23	-0.000393	0.000006	11.23	-0.000179	0.000003	11.23	-0.00008	0.000002	11.23	-0.000036	0.000001	11.23	-0.000015	0.000001	11.23	-0.000005	0
11.24	0	0	11.24	0	0	11.24	0	0	11.24	0	0	11.24	-0.000015	0	11.24	-0.000242	0.000003	11.24	-0.000683	0.000008	11.24	-0.000691	0.000009	11.24	-0.000393	0.000006	11.24	-0.000179	0.000003	11.24	-0.00008	0.000002	11.24	-0.000036	0.000001	11.24	-0.000015	0.000001	11.24	-0.000005	0
11.25	0	0	11.25	0	0	11.25	0	0	11.25	0	0	11.25	-0.000015	0	11.25	-0.000242	0.000003	11.25	-0.000683	0.000008	11.25	-0.000691	0.000009	11.25	-0.000393	0.000006	11.25	-0.000179	0.000003	11.25	-0.00008	0.000002	11.25	-0.000036	0.000001	11.25	-0.000015	0.000001	11.25	-0.000005	0
11.26	0	0	11.26	0	0	11.26	0	0	11.26	0	0	11.26	-0.000015	0	11.26	-0.000242	0.000003	11.26	-0.000683	0.000008	11.26	-0.000691	0.000009	11.26	-0.000393	0.000006	11.26	-0.000179	0.000003	11.26	-0.00008	0.000002	11.26	-0.000036	0.000001	11.26	-0.000015	0.000001	11.26	-0.000005	0
11.27	0	0	11.27	0	0	11.27	0	0	11.27	0	0	11.27	-0.000015	0	11.27	-0.000242	0.000003	11.27	-0.000683	0.000008	11.27	-0.000691	0.000009	11.27	-0.000393	0.000006	11.27	-0.000179	0.000003	11.27	-0.00008	0.000002	11.27	-0.000036	0.000001	11.27	-0.000015	0.000001	11.27	-0.000005	0
11.28	0	0	11.28	0	0	11.28	0	0	11.28	0	0	11.28	-0.000015	0	11.28	-0.000241	0.000003	11.28	-0.000682	0.000008	11.28	-0.000691	0.000009	11.28	-0.000393	0.000006	11.28	-0.000179	0.000003	11.28	-0.00008	0.000002	11.28	-0.000036	0.000001	11.28	-0.000015	0.000001	11.28	-0.000005	0
11.29	0	0	11.29	0	0	11.29	0	0	11.29	0	0	11.29	-0.000015	0	11.29	-0.000241	0.000003	11.29	-0.000682	0.000008	11.29	-0.000691	0.000009	11.29	-0.000393	0.000006	11.29	-0.000179	0.000003	11.29	-0.00008	0.000002	11.29	-0.000036	0.000001	11.29	-0.000015	0.000001	11.29	-0.000005	0
11.3	0	0	11.3	0	0	11.3	0	0	11.3	0	0	11.3	-0.000015	0	11.3	-0.000241	0.000003	11.3	-0.000682	0.000008	11.3	-0.000691	0.000009	11.3	-0.000393	0.000006	11.3	-0.000179	0.000003	11.3	-0.00008	0.000002	11.3	-0.000036	0.000001	11.3	-0.000015	0.000001	11.3	-0.000005	0
11.31	0	0	11.31	0	0	11.31	0	0	11.31	0	0	11.31	-0.000015	0	11.31	-0.000241	0.000003	11.31	-0.000682	0.000008	11.31	-0.000691	0.000009	11.31	-0.000393	0.000006	11.31	-0.000179	0.000003	11.31	-0.00008	0.000002	11.31	-0.000036	0.000001	11.31	-0.000015	0.000001	11.31	-0.000005	0
11.32	0	0	11.32	0	0	11.32	0	0	11.32	0	0	11.32	-0.000015	0	11.32	-0.000241	0.000003	11.32	-0.000682	0.000008	11.32	-0.000691	0.000009	11.32	-0.000393	0.000006	11.32	-0.000179	0.000003	11.32	-0.00008	0.000002	11.32	-0.000036	0.000001	11.32	-0.000015	0.000001	11.32	-0.000005	0
11.33	0	0	11.33	0	0	11.33	0	0	11.33	0	0	11.33	-0.000015	0	11.33	-0.000241	0.000003	11.33	-0.000682	0.000008	11.33	-0.000691	0.000009	11.33	-0.000393	0.000006	11.33	-0.000179	0.000003	11.33	-0.00008	0.000002	11.33	-0.000036	0.000001	11.33	-0.000015	0.000001	11.33	-0.000005	0
11.34	0	0	11.34	0	0	11.34	0	0	11.34	0	0	11.34	-0.000015	0	11.34	-0.000241	0.000003	11.34	-0.000682	0.000008	11.34	-0.000691	0.000009	11.34	-0.000393	0.000006	11.34	-0.000179	0.000003	11.34	-0.00008	0.000002	11.34	-0.000036	0.000001	11.34	-0.000015	0.000001	11.34	-0.000005	0
11.35	0	0	11.35	0	0	11.35	0	0	11.35	0	0	11.35	-0.000015	0	11.35	-0.000241	0.000003	11.35	-0.000682	0.000008	11.35	-0.000691	0.000009	11.35	-0.000393	0.000006	11.35	-0.000179	0.000003	11.35	-0.00008	0.000002	11.35	-0.000036	0.000001	11.35	-0.000015	0.000001	11.35	-0.000005	0
11.36	0	0	11.36	0	0	11.36	0	0	11.36	0	0	11.36	-0.000015	0	11.36	-0.000241	0.000003	11.36	-0.000682	0.000008	11.36	-0.000691	0.000009	11.36	-0.000393	0.000006	11.36	-0.000179	0.000003	11.36	-0.00008	0.000002	11.36	-0.000036	0.000001	11.36	-0.000015	0.000001	11.36	-0.000005	0
11.37	0	0	11.37	0	0	11.37	0	0	11.37	0	0	11.37	-0.000015	0	11.37	-0.000241	0.000003	11.37	-0.000682	0.000008	11.37	-0.000691	0.000009	11.37	-0.000393	0.000006	11.37	-0.000179	0.000003	11.37	-0.00008	0.000002	11.37	-0.000036	0.000001	11.37	-0.000015	0.000001	11.37	-0.000005	0
11.38	0	0	11.38	0	0	11.38	0	0	11.38	0	0	11.38	-0.000015	0	11.38	-0.000241	0.000003	11.38	-0.000682	0.000008	11.38	-0.000691	0.000009	11.38	-0.000393	0.000006	11.38	-0.000179	0.000003	11.38	-0.00008	0.000002	11.38	-0.000036	0.000001	11.38	-0.000015	0.000001	11.38	-0.000005	0
11.39	0	0	11.39	0	0	11.39	0	0	11.39	0	0	11.39	-0.000015	0	11.39	-0.000241	0.000003	11.39	-0.000681	0.000008	11.39	-0.000691	0.000009	11.39	-0.000393	0.000006	11.39	-0.000179	0.000003	11.39	-0.00008	0.000002	11.39	-0.000036	0.000001	11.39	-0.000015	0.000001	11.39	-0.000005	0
11.4	0	0	11.4	0	0	11.4	0	0	11.4	0	0	11.4	-0.000015	0	11.4	-0.000241	0.000003	11.4	-0.000681	0.000008	11.4	-0.000691	0.000009	11.4	-0.000393	0.000006	11.4	-0.000179	0.000003	11.4	-0.00008	0.000002	11.4	-0.000036	0.000001	11.4	-0.000015	0.000001	11.4	-0.000005	0
11.41	0	0	11.41	0	0	11.41	0	0	11.41	0	0	11.41	-0.000015	0	11.41	-0.000241	0.000003	11.41	-0.000681	0.000008	11.41	-0.000691	0.000009	11.41	-0.000393	0.000006	11.41	-0.000179	0.000003	11.41	-0.00008	0.000002	11.41	-0.000036	0.000001	11.41	-0.000015	0.000001	11.41	-0.000005	0
11.42	0	0	11.42	0	0	11.42	0	0	11.42	0	0	11.42	-0.000015	0	11.42	-0.000241	0.000003	11.42	-0.000681	0.000008	11.42	-0.000691	0.000009	11.42	-0.000393	0.000006	11.42	-0.000179	0.000003	11.42	-0.00008	0.000002	11.42	-0.000036	0.000001	11.42	-0.000015	0.000001	11.42	-0.000005	0
11.43	0	0	11.43	0	0	11.43	0	0	11.43	0	0	11.43	-0.000015	0	11.43	-0.00024	0.000003	11.43	-0.000681	0.000008	11.43	-0.000691	0.000009	11.43	-0.000393	0.000006	11.43	-0.000179	0.000003	11.43	-0.00008	0.000002	11.43	-0.000036	0.000001	11.43	-0.000015	0.000001	11.43	-0.000005	0
11.44	0	0	11.44	0	0	11.44	0	0	11.44	0	0	11.44	-0.000015	0	11.44	-0.00024	0.000003	11.44	-0.000681	0.000008	11.44	-0.000691	0.000009	11.44	-0.000393	0.000006	11.44	-0.000179	0.000003	11.44	-0.00008	0.000002	11.44	-0.000036	0.000001	11.44	-0.000015	0.000001	11.44	-0.000005	0
11.45	0	0	11.45	0	0	11.45	0	0	11.45	0	0	11.45	-0.000015	0	11.45	-0.00024	0.000003	11.45	-0.000681	0.000008	11.45	-0.000691	0.000009	11.45	-0.000393	0.000006	11.45	-0.000179	0.000003	11.45	-0.00008	0.000002	11.45	-0.000036	0.000001	11.45	-0.000015	0.000001	11.45	-0.000005	0
11.46	0	0	11.46	0	0	11.46	0	0	11.46	0	0	11.46	-0.000015	0	11.46	-0.00024	0.000003	11.46	-0.000681	0.000008	11.46	-0.000691	0.000009	11.46	-0.000393	0.000006	11.46	-0.000179	0.000003	11.46	-0.00008	0.000002	11.46	-0.000036	0.000001	11.46	-0.000015	0.000001	11.46	-0.000005	0
11.47	0	0	11.47	0	0	11.47	0	0	11.47	0	0	11.47	-0.000015	0	11.47	-0.00024	0.000003	11.47	-0.000681	0.000008	11.47	-0.000691	0.000009	11.47	-0.000393	0.000006	11.47	-0.000179	0.000003	11.47	-0.00008	0.000002	11.47	-0.000036	0.000001	11.47	-0.000015	0.000001	11.47	-0.000005	0
11.48	0	0	11.48	0	0	11.48	0	0	11.48	0	0	11.48	-0.000015	0	11.48	-0.00024	0.000003	11.48	-0.000681	0.000008	11.48	-0.000691	0.000009	11.48	-0.000393	0.000006	11.48	-0.000179	0.000003	11.48	-0.00008	0.000002	11.48	-0.000036	0.000001	11.48	-0.000015	0.000001	11.48	-0.000005	0
11.49	0	0	11.49	0	0	11.49	0	0	11.49	0	0	11.49	-0.000015	0	11.49	-0.00024	0.000003	11.49	-0.000681	0.000008	11.49	-0.000691	0.000009	11.49	-0.000393	0.000006	11.49	-0.000179	0.000003	11.49	-0.00008	0.000002	11.49	-0.000036	0.000001	11.49	-0.000015	0.000001	11.49	-0.000005	0
11.5	0	0	11.5	0	0	11.5	0	0	11.5	0	0	11.5	-0.000015	0	11.5	-0.00024	0.000003	11.5	-0.000681	0.000008	11.5	-0.000691	0.000009	11.5	-0.000393	0.000006	11.5	-0.000179	0.000003	11.5	-0.00008	0.000002	11.5	-0.000036	0.000001	11.5	-0.000015	0.000001	11.5	-0.000005	0
11.51	0	0	11.51	0	0	11.51	0	0	11.51	0	0	11.51	-0.000015	0	11.51	-0.00024	0.000003	11.51	-0.00068	0.000008	11.51	-0.000691	0.000009	11.51	-0.000393	0.000006	11.51	-0.000179	0.000003	11.51	-0.00008	0.000002	11.51	-0.000036	0.000001	11.51	-0.000015	0.000001	11.51	-0.000005	0
11.52	0	0	11.52	0	0	11.52	0	0	11.52	0	0	11.52	-0.000015	0	11.52	-0.00024	0.000003	11.52	-0.00068	0.000008	11.52	-0.000691	0.000009	11.52	-0.000393	0.000006	11.52	-0.000179	0.000003	11.52	-0.00008	0.000002	11.52	-0.000036	0.000001	11.52	-0.000015	0.000001	11.52	-0.000005	0
11.53	0	0	11.53	0	0	11.53	0	0	11.53	0	0	11.53	-0.000015	0	11.53	-0.00024	0.000003	11.53	-0.00068	0.000008	11.53	-0.000691	0.000009	11.53	-0.000393	0.000006	11.53	-0.000179	0.000003	11.53	-0.00008	0.000002	11.53	-0.000036	0.000001	11.53	-0.000015	0.000001	11.53	-0.000005	0
11.54	0	0	11.54	0	0	11.54	0	0	11.54	0	0	11.54	-0.000015	0	11.54	-0.00024	0.000003	11.54	-0.00068	0.000008	11.54	-0.000691	0.000009	11.54	-0.000393	0.000006	11.54	-0.000179	0.000003	11.54	-0.00008	0.000002	11.54	-0.000036	0.000001	11.54	-0.000015	0.000001	11.54	-0.000005	0
11.55	0	0	11.55	0	0	11.55	0	0	11.55	0	0	11.55	-0.000015	0	11.55	-0.00024	0.000003	11.55	-0.00068	0.000008	11.55	-0.000691	0.000009	11.55	-0.000393	0.000006	11.55	-0.000179	0.000003	11.55	-0.00008	0.000002	11.55	-0.000036	0.000001	11.55	-0.000015	0.000001	11.55	-0.000005	0
11.56	0	0	11.56	0	0	11.56	0	0	11.56	0	0	11.56	-0.000015	0	11.56	-0.00024	0.000003	11.56	-0.00068	0.000008	11.56	-0.000691	0.000009	11.56	-0.000393	0.000006	11.56	-0.000179	0.000003	11.56	-0.00008	0.000002	11.56	-0.000036	0.000001	11.56	-0.000015	0.000001	11.56	-0.000005	0
11.57	0	0	11.57	0	0	11.57	0	0	11.57	0	0	11.57	-0.000015	0	11.57	-0.00024	0.000003	11.57	-0.00068	0.000008	11.57	-0.000691	0.000009	11.57	-0.000393	0.000006	11.57	-0.000179	0.000003	11.57	-0.00008	0.000002	11.57	-0.000036	0.000001	11.57	-0.000015	0.000001	11.57	-0.000005	0
11.58	0	0	11.58	0	0	11.58	0	0	11.58	0	0	11.58	-0.000015	0	11.58	-0.000239	0.000003	11.58	-0.00068	0.000008	11.58	-0.000691	0.000009	11.58	-0.000393	0.000006	11.58	-0.000179	0.000003	11.58	-0.00008	0.000002	11.58	-0.000036	0.000001	11.58	-0.000015	0.000001	11.58	-0.000005	0
11.59	0	0	11.59	0	0	11.59	0	0	11.59	0	0	11.59	-0.000015	0	11.59	-0.000239	0.000003	11.59	-0.00068	0.000008	11.59	-0.000691	0.000009	11.59	-0.000393	0.000006	11.59	-0.000179	0.000003	11.59	-0.00008	0.000002	11.59	-0.000036	0.000001	11.59	-0.000015	0.000001	11.59	-0.000005	0
11.6	0	0	11.6	0	0	11.6	0	0	11.6	0	0	11.6	-0.000015	0	11.6	-0.000239	0.000003	11.6	-0.00068	0.000008	11.6	-0.000691	0.000009	11.6	-0.000393	0.000006	11.6	-0.000179	0.000003	11.6	-0.00008	0.000002	11.6	-0.000036	0.000001	11.6	-0.000015	0.000001	11.6	-0.000005	0
11.61	0	0	11.61	0	0	11.61	0	0	11.61	0	0	11.61	-0.000015	0	11.61	-0.000239	0.000003	11.61	-0.00068	0.000008	11.61	-0.000691	0.000009	11.61	-0.000393	0.000006	11.61	-0.000179	0.000003	11.61	-0.00008	0.000002	11.61	-0.000036	0.000001	11.61	-0.000015	0.000001	11.61	-0.000005	0
11.62	0	0	11.62	0	0	11.62	0	0	11.62	0	0	11.62	-0.000015	0	11.62	-0.000239	0.000003	11.62	-0.00068	0.000008	11.62	-0.000691	0.000009	11.62	-0.000393	0.000006	11.62	-0.000179	0.000003	11.62	-0.00008	0.000002	11.62	-0.000036	0.000001	11.62	-0.000015	0.000001	11.62	-0.000005	0
11.63	0	0	11.63	0	0	11.63	0	0	11.63	0	0	11.63	-0.000015	0	11.63	-0.000239	0.000003	11.63	-0.00068	0.000008	11.63	-0.000691	0.000009	11.63	-0.000393	0.000006	11.63	-0.000179	0.000003	11.63	-0.00008	0.000002	11.63	-0.000036	0.000001	11.63	-0.000015	0.000001	11.63	-0.000005	0
11.64	0	0	11.64	0	0	11.64	0	0	11.64	0	0	11.64	-0.000015	0	11.64	-0.000239	0.000003	11.64	-0.000679	0.000008	11.64	-0.000691	0.000009	11.64	-0.000393	0.000006	11.64	-0.000179	0.000003	11.64	-0.00008	0.000002	11.64	-0.000036	0.000001	11.64	-0.000015	0.000001	11.64	-0.000005	0
11.65	0	0	11.65	0	0	11.65	0	0	11.65	0	0	11.65	-0.000015	0	11.65	-0.000239	0.000003	11.65	-0.000679	0.000008	11.65	-0.000691	0.000009	11.65	-0.000393	0.000006	11.65	-0.000179	0.000003	11.65	-0.00008	0.000002	11.65	-0.000036	0.000001	11.65	-0.000015	0.000001	11.65	-0.000005	0
11.66	0	0	11.66	0	0	11.66	0	0	11.66	0	0	11.66	-0.000015	0	11.66	-0.000239	0.000003	11.66	-0.000679	0.000008	11.66	-0.000691	0.000009	11.66	-0.000393	0.000006	11.66	-0.000179	0.000003	11.66	-0.00008	0.000002	11.66	-0.000036	0.000001	11.66	-0.000015	0.000001	11.66	-0.000005	0
11.67	0	0	11.67	0	0	11.67	0	0	11.67	0	0	11.67	-0.000015	0	11.67	-0.000239	0.000003	11.67	-0.000679	0.000008	11.67	-0.000691	0.000009	11.67	-0.000393	0.000006	11.67	-0.000179	0.000003	11.67	-0.00008	0.000002	11.67	-0.000036	0.000001	11.67	-0.000015	0.000001	11.67	-0.000005	0
11.68	0	0	11.68	0	0	11.68	0	0	11.68	0	0	11.68	-0.000015	0	11.68	-0.000239	0.000003	11.68	-0.000679	0.000008	11.68	-0.000691	0.000009	11.68	-0.000393	0.000006	11.68	-0.000179	0.000003	11.68	-0.00008	0.000002	11.68	-0.000036	0.000001	11.68	-0.000015	0.000001	11.68	-0.000005	0
11.69	0	0	11.69	0	0	11.69	0	0	11.69	0	0	11.69	-0.000015	0	11.69	-0.000239	0.000003	11.69	-0.000679	0.000008	11.69	-0.000691	0.000009	11.69	-0.000393	0.000006	11.69	-0.000179	0.000003	11.69	-0.00008	0.000002	11.69	-0.000036	0.000001	11.69	-0.000015	0.000001	11.69	-0.000005	0
11.7	0	0	11.7	0	0	11.7	0	0	11.7	0	0	11.7	-0.000015	0	11.7	-0.000239	0.000003	11.7	-0.000679	0.000008	11.7	-0.000691	0.000009	11.7	-0.000393	0.000006	11.7	-0.000179	0.000003	11.7	-0.00008	0.000002	11.7	-0.000036	0.000001	11.7	-0.000015	0.000001	11.7	-0.000005	0
11.71	0	0	11.71	0	0	11.71	0	0	11.71	0	0	11.71	-0.000015	0	11.71	-0.000239	0.000003	11.71	-0.000679	0.000008	11.71	-0.000691	0.000009	11.71	-0.000393	0.000006	11.71	-0.000179	0.000003	11.71	-0.00008	0.000002	11.71	-0.000036	0.000001	11.71	-0.000015	0.000001	11.71	-0.000005	0
11.72	0	0	11.72	0	0	11.72	0	0	11.72	0	0	11.72	-0.000015	0	11.72	-0.000239	0.000003	11.72	-0.000679	0.000008	11.72	-0.000691	0.000009	11.72	-0.000393	0.000006	11.72	-0.000179	0.000003	11.72	-0.00008	0.000002	11.72	-0.000036	0.000001	11.72	-0.000015	0.000001	11.72	-0.000005	0
11.73	0	0	11.73	0	0	11.73	0	0	11.73	0	0	11.73	-0.000015	0	11.73	-0.000238	0.000003	11.73	-0.000679	0.000008	11.73	-0.000691	0.000009	11.73	-0.000393	0.000006	11.73	-0.000179	0.000003	11.73	-0.00008	0.000002	11.73	-0.000036	0.000001	11.73	-0.000015	0.000001	11.73	-0.000005	0
11.74	0	0	11.74	0	0	11.74	0	0	11.74	0	0	11.74	-0.000015	0	11.74	-0.000238	0.000003	11.74	-0.000679	0.000008	11.74	-0.000691	0.000009	11.74	-0.000393	0.000006	11.74	-0.000179	0.000003	11.74	-0.00008	0.000002	11.74	-0.000036	0.000001	11.74	-0.000015	0.000001	11.74	-0.000005	0
11.75	0	0	11.75	0	0	11.75	0	0	11.75	0	0	11.75	-0.000015	0	11.75	-0.000238	0.000003	11.75	-0.000679	0.000008	11.75	-0.000691	0.000009	11.75	-0.000393	0.000006	11.75	-0.000179	0.000003	11.75	-0.00008	0.000002	11.75	-0.000036	0.000001	11.75	-0.000015	0.000001	11.75	-0.000005	0
11.76	0	0	11.76	0	0	11.76	0	0	11.76	0	0	11.76	-0.000015	0	11.76	-0.000238	0.000003	11.76	-0.000679	0.000008	11.76	-0.000691	0.000009	11.76	-0.000393	0.000006	11.76	-0.000179	0.000003	11.76	-0.00008	0.000002	11.76	-0.000036	0.000001	11.76	-0.000015	0.000001	11.76	-0.000005	0
11.77	0	0	11.77	0	0	11.77	0	0	11.77	0	0	11.77	-0.000015	0	11.77	-0.000238	0.000003	11.77	-0.000679	0.000008	11.77	-0.000691	0.000009	11.77	-0.000393	0.000006	11.77	-0.000179	0.000003	11.77	-0.00008	0.000002	11.77	-0.000036	0.000001	11.77	-0.000015	0.000001	11.77	-0.000005	0
11.78	0	0	11.78	0	0	11.78	0	0	11.78	0	0	11.78	-0.000015	0	11.78	-0.000238	0.000003	11.78	-0.000678	0.000008	11.78	-0.000691	0.000009	11.78	-0.000393	0.000006	11.78	-0.000179	0.000003	11.78	-0.00008	0.000002	11.78	-0.000036	0.000001	11.78	-0.000015	0.000001	11.78	-0.000005	0
11.79	0	0	11.79	0	0	11.79	0	0	11.79	0	0	11.79	-0.000015	0	11.79	-0.000238	0.000003	11.79	-0.000678	0.000008	11.79	-0.000691	0.000009	11.79	-0.000393	0.000006	11.79	-0.000179	0.000003	11.79	-0.00008	0.000002	11.79	-0.000036	0.000001	11.79	-0.000015	0.000001	11.79	-0.000005	0
11.8	0	0	11.8	0	0	11.8	0	0	11.8	0	0	11.8	-0.000015	0	11.8	-0.000238	0.000003	11.8	-0.000678	0.000008	11.8	-0.000691	0.000009	11.8	-0.000393	0.000006	11.8	-0.000179	0.000003	11.8	-0.00008	0.000002	11.8	-0.000036	0.000001	11.8	-0.000015	0.000001	11.8	-0.000005	0
11.81	0	0	11.81	0	0	11.81	0	0	11.81	0	0	11.81	-0.000015	0	11.81	-0.000238	0.000003	11.81	-0.000678	0.000008	11.81	-0.000691	0.000009	11.81	-0.000393	0.000006	11.81	-0.000179	0.000003	11.81	-0.00008	0.000002	11.81	-0.000036	0.000001	11.81	-0.000015	0.000001	11.81	-0.000005	0
11.82	0	0	11.82	0	0	11.82	0	0	11.82	0	0	11.82	-0.000015	0	11.82	-0.000238	0.000003	11.82	-0.000678	0.000008	11.82	-0.000691	0.000009	11.82	-0.000393	0.000006	11.82	-0.000179	0.000003	11.82	-0.00008	0.000002	11.82	-0.000036	0.000001	11.82	-0.000015	0.000001	11.82	-0.000005	0
11.83	0	0	11.83	0	0	11.83	0	0	11.83	0	0	11.83	-0.000015	0	11.83	-0.000238	0.000003	11.83	-0.000678	0.000008	11.83	-0.000691	0.000009	11.83	-0.000393	0.000006	11.83	-0.000179	0.000003	11.83	-0.00008	0.000002	11.83	-0.000036	0.000001	11.83	-0.000015	0.000001	11.83	-0.000005	0
11.84	0	0	11.84	0	0	11.84	0	0	11.84	0	0	11.84	-0.000015	0	11.84	-0.000238	0.000003	11.84	-0.000678	0.000008	11.84	-0.000691	0.000009	11.84	-0.000393	0.000006	11.84	-0.000179	0.000003	11.84	-0.00008	0.000002	11.84	-0.000036	0.000001	11.84	-0.000015	0.000001	11.84	-0.000005	0
11.85	0	0	11.85	0	0	11.85	0	0	11.85	0	0	11.85	-0.000015	0	11.85	-0.000238	0.000003	11.85	-0.000678	0.000008	11.85	-0.000691	0.000009	11.85	-0.000393	0.000006	11.85	-0.000179	0.000003	11.85	-0.00008	0.000002	11.85	-0.000036	0.000001	11.85	-0.000015	0.000001	11.85	-0.000005	0
11.86	0	0	11.86	0	0	11.86	0	0	11.86	0	0	11.86	-0.000015	0	11.86	-0.000238	0.000003	11.86	-0.000678	0.000008	11.86	-0.000691	0.000009	11.86	-0.000393	0.000006	11.86	-0.000179	0.000003	11.86	-0.00008	0.000002	11.86	-0.000036	0.000001	11.86	-0.000015	0.000001	11.86	-0.000005	0
11.87	0	0	11.87	0	0	11.87	0	0	11.87	0	0	11.87	-0.000015	0	11.87	-0.000238	0.000003	11.87	-0.000678	0.000008	11.87	-0.000691	0.000009	11.87	-0.000393	0.000006	11.87	-0.000179	0.000003	11.87	-0.00008	0.000002	11.87	-0.000036	0.000001	11.87	-0.000015	0.000001	11.87	-0.000005	0
11.88	0	0	11.88	0	0	11.88	0	0	11.88	0	0	11.88	-0.000015	0	11.88	-0.000238	0.000003	11.88	-0.000678	0.000008	11.88	-0.000691	0.000009	11.88	-0.000393	0.000006	11.88	-0.000179	0.000003	11.88	-0.00008	0.000002	11.88	-0.000036	0.000001	11.88	-0.000015	0.000001	11.88	-0.000005	0
11.89	0	0	11.89	0	0	11.89	0	0	11.89	0	0	11.89	-0.000015	0	11.89	-0.000238	0.000003	11.89	-0.000678	0.000008	11.89	-0.000691	0.000009	11.89	-0.000393	0.000006	11.89	-0.000179	0.000003	11.89	-0.00008	0.000002	11.89	-0.000036	0.000001	11.89	-0.000015	0.000001	11.89	-0.000005	0
11.9	0	0	11.9	0	0	11.9	0	0	11.9	0	0	11.9	-0.000015	0	11.9	-0.000237	0.000002	11.9	-0.000678	0.000008	11.9	-0.000691	0.000009	11.9	-0.000393	0.000006	11.9	-0.000179	0.000003	11.9	-0.00008	0.000002	11.9	-0.000036	0.000001	11.9	-0.000015	0.000001	11.9	-0.000005	0
11.91	0	0	11.91	0	0	11.91	0	0	11.91	0	0	11.91	-0.000015	0	11.91	-0.000237	0.000002	11.91	-0.000678	0.000008	11.91	-0.000691	0.000009	11.91	-0.000393	0.000006	11.91	-0.000179	0.000003	11.91	-0.00008	0.000002	11.91	-0.000036	0.000001	11.91	-0.000015	0.000001	11.91	-0.000005	0
11.92	0	0	11.92	0	0	11.92	0	0	11.92	0	0	11.92	-0.000015	0	11.92	-0.000237	0.000002	11.92	-0.000678	0.000008	11.92	-0.000691	0.000009	11.92	-0.000393	0.000006	11.92	-0.000179	0.000003	11.92	-0.00008	0.000002	11.92	-0.000036	0.000001	11.92	-0.000015	0.000001	11.92	-0.000005	0
11.93	0	0	11.93	0	0	11.93	0	0	11.93	0	0	11.93	-0.000015	0	11.93	-0.000237	0.000002	11.93	-0.000677	0.000008	11.93	-0.000691	0.000009	11.93	-0.000393	0.000006	11.93	-0.000179	0.000003	11.93	-0.00008	0.000002	11.93	-0.000036	0.000001	11.93	-0.000015	0.000001	11.93	-0.000005	0
11.94	0	0	11.94	0	0	11.94	0	0	11.94	0	0	11.94	-0.000015	0	11.94	-0.000237	0.000002	11.94	-0.000677	0.000008	11.94	-0.000691	0.000009	11.94	-0.000393	0.000006	11.94	-0.000179	0.000003	11.94	-0.00008	0.000002	11.94	-0.000036	0.000001	11.94	-0.000015	0.000001	11.94	-0.000005	0
11.95	0	0	11.95	0	0	11.95	0	0	11.95	0	0	11.95	-0.000015	0	11.95	-0.000237	0.000002	11.95	-0.000677	0.000008	11.95	-0.000691	0.000009	11.95	-0.000393	0.000006	11.95	-0.000179	0.000003	11.95	-0.00008	0.000002	11.95	-0.000036	0.000001	11.95	-0.000015	0.000001	11.95	-0.000005	0
11.96	0	0	11.96	0	0	11.96	0	0	11.96	0	0	11.96	-0.000015	0	11.96	-0.000237	0.000002	11.96	-0.000677	0.000008	11.96	-0.000691	0.000009	11.96	-0.000393	0.000006	11.96	-0.000179	0.000003	11.96	-0.00008	0.000002	11.96	-0.000036	0.000001	11.96	-0.000015	0.000001	11.96	-0.000005	0
11.97	0	0	11.97	0	0	11.97	0	0	11.97	0	0	11.97	-0.000015	0	11.97	-0.000237	0.000002	11.97	-0.000677	0.000008	11.97	-0.000691	0.000009	11.97	-0.000393	0.000006	11.97	-0.000179	0.000003	11.97	-0.00008	0.000002	11.97	-0.000036	0.000001	11.97	-0.000015	0.000001	11.97	-0.000005	0
11.98	0	0	11.98	0	0	11.98	0	0	11.98	0	0	11.98	-0.000015	0	11.98	-0.000237	0.000002	11.98	-0.000677	0.000008	11.98	-0.000691	0.000009	11.98	-0.000393	0.000006	11.98	-0.000179	0.000003	11.98	-0.00008	0.000002	11.98	-0.000036	0.000001	11.98	-0.000015	0.000001	11.98	-0.000005	0
11.99	0	0	11.99	0	0	11.99	0	0	11.99	0	0	11.99	-0.000015	0	11.99	-0.000237	0.000002	11.99	-0.000677	0.000008	11.99	-0.000691	0.000009	11.99	-0.000393	0.000006	11.99	-0.000179	0.000003	11.99	-0.00008	0.000002	11.99	-0.000036	0.000001	11.99	-0.000015	0.000001	11.99	-0.000005	0
12	0	0	12	0	0	12	0	0	12	0	0	12	-0.000015	0	12	-0.000237	0.000002	12	-0.000677	0.000008	12	-0.000691	0.000009	12	-0.000393	0.000006	12	-0.000179	0.000003	12	-0.00008	0.000002	12	-0.000036	0.000001	12	-0.000015	0.000001	12	-0.000005	0
12.01	0	0	12.01	0	0	12.01	0	0	12.01	0	0	12.01	-0.000015	0	12.01	-0.000237	0.000002	12.01	-0.000677	0.000008	12.01	-0.000691	0.000009	12.01	-0.000393	0.000006	12.01	-0.000179	0.000003	12.01	-0.00008	0.000002	12.01	-0.000036	0.000001	12.01	-0.000015	0.000001	12.01	-0.000005	0
12.02	0	0	12.02	0	0	12.02	0	0	12.02	0	0	12.02	-0.000015	0	12.02	-0.000237	0.000002	12.02	-0.000677	0.000008	12.02	-0.000691	0.000009	12.02	-0.000393	0.000006	12.02	-0.000179	0.000003	12.02	-0.00008	0.000002	12.02	-0.000036	0.000001	12.02	-0.000015	0.000001	12.02	-0.000005	0
12.03	0	0	12.03	0	0	12.03	0	0	12.03	0	0	12.03	-0.000015	0	12.03	-0.000237	0.000002	12.03	-0.000677	0.000008	12.03	-0.000691	0.000009	12.03	-0.000393	0.000006	12.03	-0.000179	0.000003	12.03	-0.00008	0.000002	12.03	-0.000036	0.000001	12.03	-0.000015	0.000001	12.03	-0.000005	0
12.04	0	0	12.04	0	0	12.04	0	0	12.04	0	0	12.04	-0.000015	0	12.04	-0.000237	0.000002	12.04	-0.000677	0.000008	12.04	-0.000691	0.000009	12.04	-0.000393	0.000006	12.04	-0.000179	0.000003	12.04	-0.00008	0.000002	12.04	-0.000036	0.000001	12.04	-0.000015	0.000001	12.04	-0.000005	0
12.05	0	0	12.05	0	0	12.05	0	0	12.05	0	0	12.05	-0.000015	0	12.05	-0.000237	0.000002	12.05	-0.000677	0.000008	12.05	-0.000691	0.000009	12.05	-0.000393	0.000006	12.05	-0.000179	0.000003	12.05	-0.00008	0.000002	12.05	-0.000036	0.000001	12.05	-0.000015	0.000001	12.05	-0.000005	0
12.06	0	0	12.06	0	0	12.06	0	0	12.06	0	0	12.06	-0.000015	0	12.06	-0.000237	0.000002	12.06	-0.000677	0.000008	12.06	-0.000691	0.000009	12.06	-0.000393	0.000006	12.06	-0.000179	0.000003	12.06	-0.00008	0.000002	12.06	-0.000036	0.000001	12.06	-0.000015	0.000001	12.06	-0.000005	0
12.07	0	0	12.07	0	0	12.07	0	0	12.07	0	0	12.07	-0.000015	0	12.07	-0.000236	0.000002	12.07	-0.000677	0.000008	12.07	-0.000691	0.000009	12.07	-0.000393	0.000006	12.07	-0.000179	0.000003	12.07	-0.00008	0.000002	12.07	-0.000036	0.000001	12.07	-0.000015	0.000001	12.07	-0.000005	0
12.08	0	0	12.08	0	0	12.08	0	0	12.08	0	0	12.08	-0.000015	0	12.08	-0.000236	0.000002	12.08	-0.000677	0.000008	12.08	-0.000691	0.000009	12.08	-0.000393	0.000006	12.08	-0.000179	0.000003	12.08	-0.00008	0.000002	12.08	-0.000036	0.000001	12.08	-0.000015	0.000001	12.08	-0.000005	0
12.09	0	0	12.09	0	0	12.09	0	0	12.09	0	0	12.09	-0.000015	0	12.09	-0.000236	0.000002	12.09	-0.000676	0.000008	12.09	-0.000691	0.000009	12.09	-0.000393	0.000006	12.09	-0.000179	0.000003	12.09	-0.00008	0.000002	12.09	-0.000036	0.000001	12.09	-0.000015	0.000001	12.09	-0.000005	0
12.1	0	0	12.1	0	0	12.1	0	0	12.1	0	0	12.1	-0.000015	0	12.1	-0.000236	0.000002	12.1	-0.000676	0.000008	12.1	-0.000691	0.000009	12.1	-0.000393	0.000006	12.1	-0.000179	0.000003	12.1	-0.00008	0.000002	12.1	-0.000036	0.000001	12.1	-0.000015	0.000001	12.1	-0.000005	0
12.11	0	0	12.11	0	0	12.11	0	0	12.11	0	0	12.11	-0.000015	0	12.11	-0.000236	0.000002	12.11	-0.000676	0.000008	12.11	-0.000691	0.000009	12.11	-0.000393	0.000006	12.11	-0.000179	0.000003	12.11	-0.00008	0.000002	12.11	-0.000036	0.000001	12.11	-0.000015	0.000001	12.11	-0.000005	0
12.12	0	0	12.12	0	0	12.12	0	0	12.12	0	0	12.12	-0.000015	0	12.12	-0.000236	0.000002	12.12	-0.000676	0.000008	12.12	-0.000691	0.000009	12.12	-0.000393	0.000006	12.12	-0.000179	0.000003	12.12	-0.00008	0.000002	12.12	-0.000036	0.000001	12.12	-0.000015	0.000001	12.12	-0.000005	0
12.13	0	0	12.13	0	0	12.13	0	0	12.13	0	0	12.13	-0.000015	0	12.13	-0.000236	0.000002	12.13	-0.000676	0.000008	12.13	-0.000691	0.000009	12.13	-0.000393	0.000006	12.13	-0.000179	0.000003	12.13	-0.00008	0.000002	12.13	-0.000036	0.000001	12.13	-0.000015	0.000001	12.13	-0.000005	0
12.14	0	0	12.14	0	0	12.14	0	0	12.14	0	0	12.14	-0.000015	0	12.14	-0.000236	0.000002	12.14	-0.000676	0.000008	12.14	-0.000691	0.000009	12.14	-0.000393	0.000006	12.14	-0.000179	0.000003	12.14	-0.00008	0.000002	12.14	-0.000036	0.000001	12.14	-0.000015	0.000001	12.14	-0.000005	0
12.15	0	0	12.15	0	0	12.15	0	0	12.15	0	0	12.15	-0.000015	0	12.15	-0.000236	0.000002	12.15	-0.000676	0.000008	12.15	-0.000691	0.000009	12.15	-0.000393	0.000006	12.15	-0.000179	0.000003	12.15	-0.00008	0.000002	12.15	-0.000036	0.000001	12.15	-0.000015	0.000001	12.15	-0.000005	0
12.16	0	0	12.16	0	0	12.16	0	0	12.16	0	0	12.16	-0.000015	0	12.16	-0.000236	0.000002	12.16	-0.000676	0.000008	12.16	-0.000691	0.000009	12.16	-0.000393	0.000006	12.16	-0.000179	0.000003	12.16	-0.00008	0.000002	12.16	-0.000036	0.000001	12.16	-0.000015	0.000001	12.16	-0.000005	0
12.17	0	0	12.17	0	0	12.17	0	0	12.17	0	0	12.17	-0.000015	0	12.17	-0.000236	0.000002	12.17	-0.000676	0.000008	12.17	-0.000691	0.000009	12.17	-0.000393	0.000006	12.17	-0.000179	0.000003	12.17	-0.00008	0.000002	12.17	-0.000036	0.000001	12.17	-0.000015	0.000001	12.17	-0.000005	0
12.18	0	0	12.18	0	0	12.18	0	0	12.18	0	0	12.18	-0.000015	0	12.18	-0.000236	0.000002	12.18	-0.000676	0.000008	12.18	-0.000691	0.000009	12.18	-0.000393	0.000006	12.18	-0.000179	0.000003	12.18	-0.00008	0.000002	12.18	-0.000036	0.000001	12.18	-0.000015	0.000001	12.18	-0.000005	0
12.19	0	0	12.19	0	0	12.19	0	0	12.19	0	0	12.19	-0.000015	0	12.19	-0.000236	0.000002	12.19	-0.000676	0.000008	12.19	-0.000691	0.000009	12.19	-0.000393	0.000006	12.19	-0.000179	0.000003	12.19	-0.00008	0.000002	12.19	-0.000036	0.000001	12.19	-0.000015	0.000001	12.19	-0.000005	0
12.2	0	0	12.2	0	0	12.2	0	0	12.2	0	0	12.2	-0.000015	0	12.2	-0.000236	0.000002	12.2	-0.000676	0.000008	12.2	-0.000691	0.000009	12.2	-0.000393	0.000006	12.2	-0.000179	0.000003	12.2	-0.00008	0.000002	12.2	-0.000036	0.000001	12.2	-0.000015	0.000001	12.2	-0.000005	0
12.21	0	0	12.21	0	0	12.21	0	0	12.21	0	0	12.21	-0.000015	0	12.21	-0.000236	0.000002	12.21	-0.000676	0.000008	12.21	-0.000691	0.000009	12.21	-0.000393	0.000006	12.21	-0.000179	0.000003	12.21	-0.00008	0.000002	12.21	-0.000036	0.000001	12.21	-0.000015	0.000001	12.21	-0.000005	0
12.22	0	0	12.22	0	0	12.22	0	0	12.22	0	0	12.22	-0.000015	0	12.22	-0.000236	0.000002	12.22	-0.000676	0.000008	12.22	-0.000691	0.000009	12.22	-0.000393	0.000006	12.22	-0.000179	0.000003	12.22	-0.00008	0.000002	12.22	-0.000036	0.000001	12.22	-0.000015	0.000001	12.22	-0.000005	0
12.23	0	0	12.23	0	0	12.23	0	0	12.23	0	0	12.23	-0.000015	0	12.23	-0.000236	0.000002	12.23	-0.000676	0.000008	12.23	-0.000691	0.000009	12.23	-0.000393	0.000006	12.23	-0.000179	0.000003	12.23	-0.00008	0.000002	12.23	-0.000036	0.000001	12.23	-0.000015	0.000001	12.23	-0.000005	0
12.24	0	0	12.24	0	0	12.24	0	0	12.24	0	0	12.24	-0.000015	0	12.24	-0.000235	0.000002	12.24	-0.000676	0.000008	12.24	-0.000691	0.000009	12.24	-0.000393	0.000006	12.24	-0.000179	0.000003	12.24	-0.00008	0.000002	12.24	-0.000036	0.000001	12.24	-0.000015	0.000001	12.24	-0.000005	0
12.25	0	0	12.25	0	0	12.25	0	0	12.25	0	0	12.25	-0.000015	0	12.25	-0.000235	0.000002	12.25	-0.000676	0.000008	12.25	-0.000691	0.000009	12.25	-0.000393	0.000006	12.25	-0.000179	0.000003	12.25	-0.00008	0.000002	12.25	-0.000036	0.000001	12.25	-0.000015	0.000001	12.25	-0.000005	0
12.26	0	0	12.26	0	0	12.26	0	0	12.26	0	0	12.26	-0.000015	0	12.26	-0.000235	0.000002	12.26	-0.000675	0.000008	12.26	-0.000691	0.000009	12.26	-0.000393	0.000006	12.26	-0.000179	0.000003	12.26	-0.00008	0.000002	12.26	-0.000036	0.000001	12.26	-0.000015	0.000001	12.26	-0.000005	0
12.27	0	0	12.27	0	0	12.27	0	0	12.27	0	0	12.27	-0.000015	0	12.27	-0.000235	0.000002	12.27	-0.000675	0.000008	12.27	-0.000691	0.000009	12.27	-0.000393	0.000006	12.27	-0.000179	0.000003	12.27	-0.00008	0.000002	12.27	-0.000036	0.000001	12.27	-0.000015	0.000001	12.27	-0.000005	0
12.28	0	0	12.28	0	0	12.28	0	0	12.28	0	0	12.28	-0.000015	0	12.28	-0.000235	0.000002	12.28	-0.000675	0.000008	12.28	-0.000691	0.000009	12.28	-0.000393	0.000006	12.28	-0.000179	0.000003	12.28	-0.00008	0.000002	12.28	-0.000036	0.000001	12.28	-0.000015	0.000001	12.28	-0.000005	0
12.29	0	0	12.29	0	0	12.29	0	0	12.29	0	0	12.29	-0.000015	0	12.29	-0.000235	0.000002	12.29	-0.000675	0.000008	12.29	-0.000691	0.000009	12.29	-0.000393	0.000006	12.29	-0.000179	0.000003	12.29	-0.00008	0.000002	12.29	-0.000036	0.000001	12.29	-0.000015	0.000001	12.29	-0.000005	0
12.3	0	0	12.3	0	0	12.3	0	0	12.3	0	0	12.3	-0.000015	0	12.3	-0.000235	0.000002	12.3	-0.000675	0.000008	12.3	-0.000691	0.000009	12.3	-0.000393	0.000006	12.3	-0.000179	0.000003	12.3	-0.00008	0.000002	12.3	-0.000036	0.000001	12.3	-0.000015	0.000001	12.3	-0.000005	0
12.31	0	0	12.31	0	0	12.31	0	0	12.31	0	0	12.31	-0.000015	0	12.31	-0.000235	0.000002	12.31	-0.000675	0.000008	12.31	-0.000691	0.000009	12.31	-0.000393	0.000006	12.31	-0.000179	0.000003	12.31	-0.00008	0.000002	12.31	-0.000036	0.000001	12.31	-0.000015	0.000001	12.31	-0.000005	0
12.32	0	0	12.32	0	0	12.32	0	0	12.32	0	0	12.32	-0.000015	0	12.32	-0.000235	0.000002	12.32	-0.000675	0.000008	12.32	-0.000691	0.000009	12.32	-0.000393	0.000006	12.32	-0.000179	0.000003	12.32	-0.00008	0.000002	12.32	-0.000036	0.000001	12.32	-0.000015	0.000001	12.32	-0.000005	0
12.33	0	0	12.33	0	0	12.33	0	0	12.33	0	0	12.33	-0.000015	0	12.33	-0.000235	0.000002	12.33	-0.000675	0.000008	12.33	-0.000691	0.000009	12.33	-0.000393	0.000006	12.33	-0.000179	0.000003	12.33	-0.00008	0.000002	12.33	-0.000036	0.000001	12.33	-0.000015	0.000001	12.33	-0.000005	0
12.34	0	0	12.34	0	0	12.34	0	0	12.34	0	0	12.34	-0.000015	0	12.34	-0.000235	0.000002	12.34	-0.000675	0.000008	12.34	-0.000691	0.000009	12.34	-0.000393	0.000006	12.34	-0.000179	0.000003	12.34	-0.00008	0.000002	12.34	-0.000036	0.000001	12.34	-0.000015	0.000001	12.34	-0.000005	0
12.35	0	0	12.35	0	0	12.35	0	0	12.35	0	0	12.35	-0.000015	0	12.35	-0.000235	0.000002	12.35	-0.000675	0.000008	12.35	-0.000691	0.000009	12.35	-0.000393	0.000006	12.35	-0.000179	0.000003	12.35	-0.00008	0.000002	12.35	-0.000036	0.000001	12.35	-0.000015	0.000001	12.35	-0.000005	0
12.36	0	0	12.36	0	0	12.36	0	0	12.36	0	0	12.36	-0.000015	0	12.36	-0.000235	0.000002	12.36	-0.000675	0.000008	12.36	-0.000691	0.000009	12.36	-0.000393	0.000006	12.36	-0.000179	0.000003	12.36	-0.00008	0.000002	12.36	-0.000036	0.000001	12.36	-0.000015	0.000001	12.36	-0.000005	0
12.37	0	0	12.37	0	0	12.37	0	0	12.37	0	0	12.37	-0.000015	0	12.37	-0.000235	0.000002	12.37	-0.000675	0.000008	12.37	-0.000691	0.000009	12.37	-0.000393	0.000006	12.37	-0.000179	0.000003	12.37	-0.00008	0.000002	12.37	-0.000036	0.000001	12.37	-0.000015	0.000001	12.37	-0.000005	0
12.38	0	0	12.38	0	0	12.38	0	0	12.38	0	0	12.38	-0.000015	0	12.38	-0.000235	0.000002	12.38	-0.000675	0.000008	12.38	-0.000691	0.000009	12.38	-0.000393	0.000006	12.38	-0.000179	0.000003	12.38	-0.00008	0.000002	12.38	-0.000036	0.000001	12.38	-0.000015	0.000001	12.38	-0.000005	0
12.39	0	0	12.39	0	0	12.39	0	0	12.39	0	0	12.39	-0.000015	0	12.39	-0.000235	0.000002	12.39	-0.000675	0.000008	12.39	-0.000691	0.000009	12.39	-0.000393	0.000006	12.39	-0.000179	0.000003	12.39	-0.00008	0.000002	12.39	-0.000036	0.000001	12.39	-0.000015	0.000001	12.39	-0.000005	0
12.4	0	0	12.4	0	0	12.4	0	0	12.4	0	0	12.4	-0.000015	0	12.4	-0.000235	0.000002	12.4	-0.000675	0.000008	12.4	-0.000691	0.000009	12.4	-0.000393	0.000006	12.4	-0.000179	0.000003	12.4	-0.00008	0.000002	12.4	-0.000036	0.000001	12.4	-0.000015	0.000001	12.4	-0.000005	0
12.41	0	0	12.41	0	0	12.41	0	0	12.41	0	0	12.41	-0.000015	0	12.41	-0.000235	0.000002	12.41	-0.000675	0.000008	12.41	-0.000691	0.000009	12.41	-0.000393	0.000006	12.41	-0.000179	0.000003	12.41	-0.00008	0.000002	12.41	-0.000036	0.000001	12.41	-0.000015	0.000001	12.41	-0.000005	0
12.42	0	0	12.42	0	0	12.42	0	0	12.42	0	0	12.42	-0.000015	0	12.42	-0.000235	0.000002	12.42	-0.000675	0.000008	12.42	-0.000691	0.000009	12.42	-0.000393	0.000006	12.42	-0.000179	0.000003	12.42	-0.00008	0.000002	12.42	-0.000036	0.000001	12.42	-0.000015	0.000001	12.42	-0.000005	0
12.43	0	0	12.43	0	0	12.43	0	0	12.43	0	0	12.43	-0.000015	0	12.43	-0.000234	0.000002	12.43	-0.000675	0.000008	12.43	-0.000691	0.000009	12.43	-0.000393	0.000006	12.43	-0.000179	0.000003	12.43	-0.00008	0.000002	12.43	-0.000036	0.000001	12.43	-0.000015	0.000001	12.43	-0.000005	0
12.44	0	0	12.44	0	0	12.44	0	0	12.44	0	0	12.44	-0.000015	0	12.44	-0.000234	0.000002	12.44	-0.000675	0.000008	12.44	-0.000691	0.000009	12.44	-0.000393	0.000006	12.44	-0.000179	0.000003	12.44	-0.00008	0.000002	12.44	-0.000036	0.000001	12.44	-0.000015	0.000001	12.44	-0.000005	0
12.45	0	0	12.45	0	0	12.45	0	0	12.45	0	0	12.45	-0.000015	0	12.45	-0.000234	0.000002	12.45	-0.000675	0.000008	12.45	-0.000691	0.000009	12.45	-0.000393	0.000006	12.45	-0.000179	0.000003	12.45	-0.00008	0.000002	12.45	-0.000036	0.000001	12.45	-0.000015	0.000001	12.45	-0.000005	0
12.46	0	0	12.46	0	0	12.46	0	0	12.46	0	0	12.46	-0.000015	0	12.46	-0.000234	0.000002	12.46	-0.000674	0.000008	12.46	-0.000691	0.000009	12.46	-0.000393	0.000006	12.46	-0.000179	0.000003	12.46	-0.00008	0.000002	12.46	-0.000036	0.000001	12.46	-0.000015	0.000001	12.46	-0.000005	0
12.47	0	0	12.47	0	0	12.47	0	0	12.47	0	0	12.47	-0.000015	0	12.47	-0.000234	0.000002	12.47	-0.000674	0.000008	12.47	-0.000691	0.000009	12.47	-0.000393	0.000006	12.47	-0.000179	0.000003	12.47	-0.00008	0.000002	12.47	-0.000036	0.000001	12.47	-0.000015	0.000001	12.47	-0.000005	0
12.48	0	0	12.48	0	0	12.48	0	0	12.48	0	0	12.48	-0.000015	0	12.48	-0.000234	0.000002	12.48	-0.000674	0.000008	12.48	-0.000691	0.000009	12.48	-0.000393	0.000006	12.48	-0.000179	0.000003	12.48	-0.00008	0.000002	12.48	-0.000036	0.000001	12.48	-0.000015	0.000001	12.48	-0.000005	0
12.49	0	0	12.49	0	0	12.49	0	0	12.49	0	0	12.49	-0.000015	0	12.49	-0.000234	0.000002	12.49	-0.000674	0.000008	12.49	-0.000691	0.000009	12.49	-0.000393	0.000006	12.49	-0.000179	0.000003	12.49	-0.00008	0.000002	12.49	-0.000036	0.000001	12.49	-0.000015	0.000001	12.49	-0.000005	0
12.5	0	0	12.5	0	0	12.5	0	0	12.5	0	0	12.5	-0.000015	0	12.5	-0.000234	0.000002	12.5	-0.000674	0.000008	12.5	-0.000691	0.000009	12.5	-0.000393	0.000006	12.5	-0.000179	0.000003	12.5	-0.00008	0.000002	12.5	-0.000036	0.000001	12.5	-0.000015	0.000001	12.5	-0.000005	0
12.51	0	0	12.51	0	0	12.51	0	0	12.51	0	0	12.51	-0.000015	0	12.51	-0.000234	0.000002	12.51	-0.000674	0.000008	12.51	-0.000691	0.000009	12.51	-0.000393	0.000006	12.51	-0.000179	0.000003	12.51	-0.00008	0.000002	12.51	-0.000036	0.000001	12.51	-0.000015	0.000001	12.51	-0.000005	0
12.52	0	0	12.52	0	0	12.52	0	0	12.52	0	0	12.52	-0.000015	0	12.52	-0.000234	0.000002	12.52	-0.000674	0.000008	12.52	-0.000691	0.000009	12.52	-0.000393	0.000006	12.52	-0.000179	0.000003	12.52	-0.00008	0.000002	12.52	-0.000036	0.000001	12.52	-0.000015	0.000001	12.52	-0.000005	0
12.53	0	0	12.53	0	0	12.53	0	0	12.53	0	0	12.53	-0.000015	0	12.53	-0.000234	0.000002	12.53	-0.000674	0.000008	12.53	-0.000691	0.000009	12.53	-0.000393	0.000006	12.53	-0.000179	0.000003	12.53	-0.00008	0.000002	12.53	-0.000036	0.000001	12.53	-0.000015	0.000001	12.53	-0.000005	0
12.54	0	0	12.54	0	0	12.54	0	0	12.54	0	0	12.54	-0.000015	0	12.54	-0.000234	0.000002	12.54	-0.000674	0.000008	12.54	-0.000691	0.000009	12.54	-0.000393	0.000006	12.54	-0.000179	0.000003	12.54	-0.00008	0.000002	12.54	-0.000036	0.000001	12.54	-0.000015	0.000001	12.54	-0.000005	0
12.55	0	0	12.55	0	0	12.55	0	0	12.55	0	0	12.55	-0.000015	0	12.55	-0.000234	0.000002	12.55	-0.000674	0.000008	12.55	-0.000691	0.000009	12.55	-0.000393	0.000006	12.55	-0.000179	0.000003	12.55	-0.00008	0.000002	12.55	-0.000036	0.000001	12.55	-0.000015	0.000001	12.55	-0.000005	0
12.56	0	0	12.56	0	0	12.56	0	0	12.56	0	0	12.56	-0.000015	0	12.56	-0.000234	0.000002	12.56	-0.000674	0.000008	12.56	-0.000691	0.000009	12.56	-0.000393	0.000006	12.56	-0.000179	0.000003	12.56	-0.00008	0.000002	12.56	-0.000036	0.000001	12.56	-0.000015	0.000001	12.56	-0.000005	0
12.57	0	0	12.57	0	0	12.57	0	0	12.57	0	0	12.57	-0.000015	0	12.57	-0.000234	0.000002	12.57	-0.000674	0.000008	12.57	-0.000691	0.000009	12.57	-0.000393	0.000006	12.57	-0.000179	0.000003	12.57	-0.00008	0.000002	12.57	-0.000036	0.000001	12.57	-0.000015	0.000001	12.57	-0.000005	0
12.58	0	0	12.58	0	0	12.58	0	0	12.58	0	0	12.58	-0.000015	0	12.58	-0.000234	0.000002	12.58	-0.000674	0.000008	12.58	-0.000691	0.000009	12.58	-0.000393	0.000006	12.58	-0.000179	0.000003	12.58	-0.00008	0.000002	12.58	-0.000036	0.000001	12.58	-0.000015	0.000001	12.58	-0.000005	0
12.59	0	0	12.59	0	0	12.59	0	0	12.59	0	0	12.59	-0.000015	0	12.59	-0.000234	0.000002	12.59	-0.000674	0.000008	12.59	-0.000691	0.000009	12.59	-0.000393	0.000006	12.59	-0.000179	0.000003	12.59	-0.00008	0.000002	12.59	-0.000036	0.000001	12.59	-0.000015	0.000001	12.59	-0.000005	0
12.6	0	0	12.6	0	0	12.6	0	0	12.6	0	0	12.6	-0.000015	0	12.6	-0.000234	0.000002	12.6	-0.000674	0.000008	12.6	-0.000691	0.000009	12.6	-0.000393	0.000006	12.6	-0.000179	0.000003	12.6	-0.00008	0.000002	12.6	-0.000036	0.000001	12.6	-0.000015	0.000001	12.6	-0.000005	0
12.61	0	0	12.61	0	0	12.61	0	0	12.61	0	0	12.61	-0.000015	0	12.61	-0.000234	0.000002	12.61	-0.000674	0.000008	12.61	-0.000691	0.000009	12.61	-0.000393	0.000006	12.61	-0.000179	0.000003	12.61	-0.00008	0.000002	12.61	-0.000036	0.000001	12.61	-0.000015	0.000001	12.61	-0.000005	0
12.62	0	0	12.62	0	0	12.62	0	0	12.62	0	0	12.62	-0.000015	0	12.62	-0.000234	0.000002	12.62	-0.000674	0.000008	12.62	-0.000691	0.000009	12.62	-0.000393	0.000006	12.62	-0.000179	0.000003	12.62	-0.00008	0.000002	12.62	-0.000036	0.000001	12.62	-0.000015	0.000001	12.62	-0.000005	0
12.63	0	0	12.63	0	0	12.63	0	0	12.63	0	0	12.63	-0.000015	0	12.63	-0.000233	0.000002	12.63	-0.000674	0.000008	12.63	-0.000691	0.000009	12.63	-0.000393	0.000006	12.63	-0.000179	0.000003	12.63	-0.00008	0.000002	12.63	-0.000036	0.000001	12.63	-0.000015	0.000001	12.63	-0.000005	0
12.64	0	0	12.64	0	0	12.64	0	0	12.64	0	0	12.64	-0.000015	0	12.64	-0.000233	0.000002	12.64	-0.000674	0.000008	12.64	-0.000691	0.000009	12.64	-0.000393	0.000006	12.64	-0.000179	0.000003	12.64	-0.00008	0.000002	12.64	-0.000036	0.000001	12.64	-0.000015	0.000001	12.64	-0.000005	0
12.65	0	0	12.65	0	0	12.65	0	0	12.65	0	0	12.65	-0.000015	0	12.65	-0.000233	0.000002	12.65	-0.000674	0.000008	12.65	-0.000691	0.000009	12.65	-0.000393	0.000006	12.65	-0.000179	0.000003	12.65	-0.00008	0.000002	12.65	-0.000036	0.000001	12.65	-0.000015	0.000001	12.65	-0.000005	0
12.66	0	0	12.66	0	0	12.66	0	0	12.66	0	0	12.66	-0.000015	0	12.66	-0.000233	0.000002	12.66	-0.000674	0.000008	12.66	-0.000691	0.000009	12.66	-0.000393	0.000006	12.66	-0.000179	0.000003	12.66	-0.00008	0.000002	12.66	-0.000036	0.000001	12.66	-0.000015	0.000001	12.66	-0.000005	0
12.67	0	0	12.67	0	0	12.67	0	0	12.67	0	0	12.67	-0.000015	0	12.67	-0.000233	0.000002	12.67	-0.000673	0.000008	12.67	-0.000691	0.000009	12.67	-0.000393	0.000006	12.67	-0.000179	0.000003	12.67	-0.00008	0.000002	12.67	-0.000036	0.000001	12.67	-0.000015	0.000001	12.67	-0.000005	0
12.68	0	0	12.68	0	0	12.68	0	0	12.68	0	0	12.68	-0.000015	0	12.68	-0.000233	0.000002	12.68	-0.000673	0.000008	12.68	-0.000691	0.000009	12.68	-0.000393	0.000006	12.68	-0.000179	0.000003	12.68	-0.00008	0.000002	12.68	-0.000036	0.000001	12.68	-0.000015	0.000001	12.68	-0.000005	0
12.69	0	0	12.69	0	0	12.69	0	0	12.69	0	0	12.69	-0.000015	0	12.69	-0.000233	0.000002	12.69	-0.000673	0.000008	12.69	-0.000691	0.000009	12.69	-0.000393	0.000006	12.69	-0.000179	0.000003	12.69	-0.00008	0.000002	12.69	-0.000036	0.000001	12.69	-0.000015	0.000001	12.69	-0.000005	0
12.7	0	0	12.7	0	0	12.7	0	0	12.7	0	0	12.7	-0.000015	0	12.7	-0.000233	0.000002	12.7	-0.000673	0.000008	12.7	-0.000691	0.000009	12.7	-0.000393	0.000006	12.7	-0.000179	0.000003	12.7	-0.00008	0.000002	12.7	-0.000036	0.000001	12.7	-0.000015	0.000001	12.7	-0.000005	0
12.71	0	0	12.71	0	0	12.71	0	0	12.71	0	0	12.71	-0.000015	0	12.71	-0.000233	0.000002	12.71	-0.000673	0.000008	12.71	-0.000691	0.000009	12.71	-0.000393	0.000006	12.71	-0.000179	0.000003	12.71	-0.00008	0.000002	12.71	-0.000036	0.000001	12.71	-0.000015	0.000001	12.71	-0.000005	0
12.72	0	0	12.72	0	0	12.72	0	0	12.72	0	0	12.72	-0.000015	0	12.72	-0.000233	0.000002	12.72	-0.000673	0.000008	12.72	-0.000691	0.000009	12.72	-0.000393	0.000006	12.72	-0.000179	0.000003	12.72	-0.00008	0.000002	12.72	-0.000036	0.000001	12.72	-0.000015	0.000001	12.72	-0.000005	0
12.73	0	0	12.73	0	0	12.73	0	0	12.73	0	0	12.73	-0.000015	0	12.73	-0.000233	0.000002	12.73	-0.000673	0.000008	12.73	-0.000691	0.000009	12.73	-0.000393	0.000006	12.73	-0.000179	0.000003	12.73	-0.00008	0.000002	12.73	-0.000036	0.000001	12.73	-0.000015	0.000001	12.73	-0.000005	0
12.74	0	0	12.74	0	0	12.74	0	0	12.74	0	0	12.74	-0.000015	0	12.74	-0.000233	0.000002	12.74	-0.000673	0.000008	12.74	-0.000691	0.000009	12.74	-0.000393	0.000006	12.74	-0.000179	0.000003	12.74	-0.00008	0.000002	12.74	-0.000036	0.000001	12.74	-0.000015	0.000001	12.74	-0.000005	0
12.75	0	0	12.75	0	0	12.75	0	0	12.75	0	0	12.75	-0.000015	0	12.75	-0.000233	0.000002	12.75	-0.000673	0.000008	12.75	-0.000691	0.000009	12.75	-0.000393	0.000006	12.75	-0.000179	0.000003	12.75	-0.00008	0.000002	12.75	-0.000036	0.000001	12.75	-0.000015	0.000001	12.75	-0.000005	0
12.76	0	0	12.76	0	0	12.76	0	0	12.76	0	0	12.76	-0.000015	0	12.76	-0.000233	0.000002	12.76	-0.000673	0.000008	12.76	-0.000691	0.000009	12.76	-0.000393	0.000006	12.76	-0.000179	0.000003	12.76	-0.00008	0.000002	12.76	-0.000036	0.000001	12.76	-0.000015	0.000001	12.76	-0.000005	0
12.77	0	0	12.77	0	0	12.77	0	0	12.77	0	0	12.77	-0.000015	0	12.77	-0.000233	0.000002	12.77	-0.000673	0.000008	12.77	-0.000691	0.000009	12.77	-0.000393	0.000006	12.77	-0.000179	0.000003	12.77	-0.00008	0.000002	12.77	-0.000036	0.000001	12.77	-0.000015	0.000001	12.77	-0.000005	0
12.78	0	0	12.78	0	0	12.78	0	0	12.78	0	0	12.78	-0.000015	0	12.78	-0.000233	0.000002	12.78	-0.000673	0.000008	12.78	-0.000691	0.000009	12.78	-0.000393	0.000006	12.78	-0.000179	0.000003	12.78	-0.00008	0.000002	12.78	-0.000036	0.000001	12.78	-0.000015	0.000001	12.78	-0.000005	0
12.79	0	0	12.79	0	0	12.79	0	0	12.79	0	0	12.79	-0.000015	0	12.79	-0.000233	0.000002	12.79	-0.000673	0.000008	12.79	-0.000691	0.000009	12.79	-0.000393	0.000006	12.79	-0.000179	0.000003	12.79	-0.00008	0.000002	12.79	-0.000036	0.000001	12.79	-0.000015	0.000001	12.79	-0.000005	0
12.8	0	0	12.8	0	0	12.8	0	0	12.8	0	0	12.8	-0.000015	0	12.8	-0.000233	0.000002	12.8	-0.000673	0.000008	12.8	-0.000691	0.000009	12.8	-0.000393	0.000006	12.8	-0.000179	0.000003	12.8	-0.00008	0.000002	12.8	-0.000036	0.000001	12.8	-0.000015	0.000001	12.8	-0.000005	0
12.81	0	0	12.81	0	0	12.81	0	0	12.81	0	0	12.81	-0.000015	0	12.81	-0.000233	0.000002	12.81	-0.000673	0.000008	12.81	-0.000691	0.000009	12.81	-0.000393	0.000006	12.81	-0.000179	0.000003	12.81	-0.00008	0.000002	12.81	-0.000036	0.000001	12.81	-0.000015	0.000001	12.81	-0.000005	0
12.82	0	0	12.82	0	0	12.82	0	0	12.82	0	0	12.82	-0.000015	0	12.82	-0.000233	0.000002	12.82	-0.000673	0.000008	12.82	-0.000691	0.000009	12.82	-0.000393	0.000006	12.82	-0.000179	0.000003	12.82	-0.00008	0.000002	12.82	-0.000036	0.000001	12.82	-0.000015	0.000001	12.82	-0.000005	0
12.83	0	0	12.83	0	0	12.83	0	0	12.83	0	0	12.83	-0.000015	0	12.83	-0.000232	0.000002	12.83	-0.000673	0.000008	12.83	-0.000691	0.000009	12.83	-0.000393	0.000006	12.83	-0.000179	0.000003	12.83	-0.00008	0.000002	12.83	-0.000036	0.000001	12.83	-0.000015	0.000001	12.83	-0.000005	0
12.84	0	0	12.84	0	0	12.84	0	0	12.84	0	0	12.84	-0.000015	0	12.84	-0.000232	0.000002	12.84	-0.000673	0.000008	12.84	-0.000691	0.000009	12.84	-0.000393	0.000006	12.84	-0.000179	0.000003	12.84	-0.00008	0.000002	12.84	-0.000036	0.000001	12.84	-0.000015	0.000001	12.84	-0.000005	0
12.85	0	0	12.85	0	0	12.85	0	0	12.85	0	0	12.85	-0.000015	0	12.85	-0.000232	0.000002	12.85	-0.000673	0.000008	12.85	-0.000691	0.000009	12.85	-0.000393	0.000006	12.85	-0.000179	0.000003	12.85	-0.00008	0.000002	12.85	-0.000036	0.000001	12.85	-0.000015	0.000001	12.85	-0.000005	0
12.86	0	0	12.86	0	0	12.86	0	0	12.86	0	0	12.86	-0.000015	0	12.86	-0.000232	0.000002	12.86	-0.000673	0.000008	12.86	-0.000691	0.000009	12.86	-0.000393	0.000006	12.86	-0.000179	0.000003	12.86	-0.00008	0.000002	12.86	-0.000036	0.000001	12.86	-0.000015	0.000001	12.86	-0.000005	0
12.87	0	0	12.87	0	0	12.87	0	0	12.87	0	0	12.87	-0.000015	0	12.87	-0.000232	0.000002	12.87	-0.000673	0.000008	12.87	-0.000691	0.000009	12.87	-0.000393	0.000006	12.87	-0.000179	0.000003	12.87	-0.00008	0.000002	12.87	-0.000036	0.000001	12.87	-0.000015	0.000001	12.87	-0.000005	0
12.88	0	0	12.88	0	0	12.88	0	0	12.88	0	0	12.88	-0.000015	0	12.88	-0.000232	0.000002	12.88	-0.000673	0.000008	12.88	-0.000691	0.000009	12.88	-0.000393	0.000006	12.88	-0.000179	0.000003	12.88	-0.00008	0.000002	12.88	-0.000036	0.000001	12.88	-0.000015	0.000001	12.88	-0.000005	0
12.89	0	0	12.89	0	0	12.89	0	0	12.89	0	0	12.89	-0.000015	0	12.89	-0.000232	0.000002	12.89	-0.000673	0.000008	12.89	-0.000691	0.000009	12.89	-0.000393	0.000006	12.89	-0.000179	0.000003	12.89	-0.00008	0.000002	12.89	-0.000036	0.000001	12.89	-0.000015	0.000001	12.89	-0.000005	0
12.9	0	0	12.9	0	0	12.9	0	0	12.9	0	0	12.9	-0.000015	0	12.9	-0.000232	0.000002	12.9	-0.000673	0.000008	12.9	-0.000691	0.000009	12.9	-0.000393	0.000006	12.9	-0.000179	0.000003	12.9	-0.00008	0.000002	12.9	-0.000036	0.000001	12.9	-0.000015	0.000001	12.9	-0.000005	0
12.91	0	0	12.91	0	0	12.91	0	0	12.91	0	0	12.91	-0.000015	0	12.91	-0.000232	0.000002	12.91	-0.000673	0.000008	12.91	-0.000691	0.000009	12.91	-0.000393	0.000006	12.91	-0.000179	0.000003	12.91	-0.00008	0.000002	12.91	-0.000036	0.000001	12.91	-0.000015	0.000001	12.91	-0.000005	0
12.92	0	0	12.92	0	0	12.92	0	0	12.92	0	0	12.92	-0.000015	0	12.92	-0.000232	0.000002	12.92	-0.000672	0.000008	12.92	-0.000691	0.000009	12.92	-0.000393	0.000006	12.92	-0.000179	0.000003	12.92	-0.00008	0.000002	12.92	-0.000036	0.000001	12.92	-0.000015	0.000001	12.92	-0.000005	0
12.93	0	0	12.93	0	0	12.93	0	0	12.93	0	0	12.93	-0.000015	0	12.93	-0.000232	0.000002	12.93	-0.000672	0.000008	12.93	-0.000691	0.000009	12.93	-0.000393	0.000006	12.93	-0.000179	0.000003	12.93	-0.00008	0.000002	12.93	-0.000036	0.000001	12.93	-0.000015	0.000001	12.93	-0.000005	0
12.94	0	0	12.94	0	0	12.94	0	0	12.94	0	0	12.94	-0.000015	0	12.94	-0.000232	0.000002	12.94	-0.000672	0.000008	12.94	-0.000691	0.000009	12.94	-0.000393	0.000006	12.94	-0.000179	0.000003	12.94	-0.00008	0.000002	12.94	-0.000036	0.000001	12.94	-0.000015	0.000001	12.94	-0.000005	0
12.95	0	0	12.95	0	0	12.95	0	0	12.95	0	0	12.95	-0.000015	0	12.95	-0.000232	0.000002	12.95	-0.000672	0.000008	12.95	-0.000691	0.000009	12.95	-0.000393	0.000006	12.95	-0.000179	0.000003	12.95	-0.00008	0.000002	12.95	-0.000036	0.000001	12.95	-0.000015	0.000001	12.95	-0.000005	0
12.96	0	0	12.96	0	0	12.96	0	0	12.96	0	0	12.96	-0.000015	0	12.96	-0.000232	0.000002	12.96	-0.000672	0.000008	12.96	-0.000691	0.000009	12.96	-0.000393	0.000006	12.96	-0.000179	0.000003	12.96	-0.00008	0.000002	12.96	-0.000036	0.000001	12.96	-0.000015	0.000001	12.96	-0.000005	0
12.97	0	0	12.97	0	0	12.97	0	0	12.97	0	0	12.97	-0.000015	0	12.97	-0.000232	0.000002	12.97	-0.000672	0.000008	12.97	-0.000691	0.000009	12.97	-0.000393	0.000006	12.97	-0.000179	0.000003	12.97	-0.00008	0.000002	12.97	-0.000036	0.000001	12.97	-0.000015	0.000001	12.97	-0.000005	0
12.98	0	0	12.98	0	0	12.98	0	0	12.98	0	0	12.98	-0.000015	0	12.98	-0.000232	0.000002	12.98	-0.000672	0.000008	12.98	-0.000691	0.000009	12.98	-0.000393	0.000006	12.98	-0.000179	0.000003	12.98	-0.00008	0.000002	12.98	-0.000036	0.000001	12.98	-0.000015	0.000001	12.98	-0.000005	0
12.99	0	0	12.99	0	0	12.99	0	0	12.99	0	0	12.99	-0.000015	0	12.99	-0.000232	0.000002	12.99	-0.000672	0.000008	12.99	-0.000691	0.000009	12.99	-0.000393	0.000006	12.99	-0.000179	0.000003	12.99	-0.00008	0.000002	12.99	-0.000036	0.000001	12.99	-0.000015	0.000001	12.99	-0.000005	0
13	0	0	13	0	0	13	0	0	13	0	0	13	-0.000015	0	13	-0.000232	0.000002	13	-0.000672	0.000008	13	-0.000691	0.000009	13	-0.000393	0.000006	13	-0.000179	0.000003	13	-0.00008	0.000002	13	-0.000036	0.000001	13	-0.000015	0.000001	13	-0.000005	0
13.01	0	0	13.01	0	0	13.01	0	0	13.01	0	0	13.01	-0.000015	0	13.01	-0.000232	0.000002	13.01	-0.000672	0.000008	13.01	-0.000691	0.000009	13.01	-0.000393	0.000006	13.01	-0.000179	0.000003	13.01	-0.00008	0.000002	13.01	-0.000036	0.000001	13.01	-0.000015	0.000001	13.01	-0.000005	0
13.02	0	0	13.02	0	0	13.02	0	0	13.02	0	0	13.02	-0.000015	0	13.02	-0.000232	0.000002	13.02	-0.000672	0.000008	13.02	-0.000691	0.000009	13.02	-0.000393	0.000006	13.02	-0.000179	0.000003	13.02	-0.00008	0.000002	13.02	-0.000036	0.000001	13.02	-0.000015	0.000001	13.02	-0.000005	0
13.03	0	0	13.03	0	0	13.03	0	0	13.03	0	0	13.03	-0.000015	0	13.03	-0.000232	0.000002	13.03	-0.000672	0.000008	13.03	-0.000691	0.000009	13.03	-0.000393	0.000006	13.03	-0.000179	0.000003	13.03	-0.00008	0.000002	13.03	-0.000036	0.000001	13.03	-0.000015	0.000001	13.03	-0.000005	0
13.04	0	0	13.04	0	0	13.04	0	0	13.04	0	0	13.04	-0.000015	0	13.04	-0.000232	0.000002	13.04	-0.000672	0.000008	13.04	-0.000691	0.000009	13.04	-0.000393	0.000006	13.04	-0.000179	0.000003	13.04	-0.00008	0.000002	13.04	-0.000036	0.000001	13.04	-0.000015	0.000001	13.04	-0.000005	0
13.05	0	0	13.05	0	0	13.05	0	0	13.05	0	0	13.05	-0.000015	0	13.05	-0.000231	0.000002	13.05	-0.000672	0.000008	13.05	-0.000691	0.000009	13.05	-0.000393	0.000006	13.05	-0.000179	0.000003	13.05	-0.00008	0.000002	13.05	-0.000036	0.000001	13.05	-0.000015	0.000001	13.05	-0.000005	0
13.06	0	0	13.06	0	0	13.06	0	0	13.06	0	0	13.06	-0.000015	0	13.06	-0.000231	0.000002	13.06	-0.000672	0.000008	13.06	-0.000691	0.000009	13.06	-0.000393	0.000006	13.06	-0.000179	0.000003	13.06	-0.00008	0.000002	13.06	-0.000036	0.000001	13.06	-0.000015	0.000001	13.06	-0.000005	0
13.07	0	0	13.07	0	0	13.07	0	0	13.07	0	0	13.07	-0.000015	0	13.07	-0.000231	0.000002	13.07	-0.000672	0.000008	13.07	-0.000691	0.000009	13.07	-0.000393	0.000006	13.07	-0.000179	0.000003	13.07	-0.00008	0.000002	13.07	-0.000036	0.000001	13.07	-0.000015	0.000001	13.07	-0.000005	0
13.08	0	0	13.08	0	0	13.08	0	0	13.08	0	0	13.08	-0.000015	0	13.08	-0.000231	0.000002	13.08	-0.000672	0.000008	13.08	-0.000691	0.000009	13.08	-0.000393	0.000006	13.08	-0.000179	0.000003	13.08	-0.00008	0.000002	13.08	-0.000036	0.000001	13.08	-0.000015	0.000001	13.08	-0.000005	0
13.09	0	0	13.09	0	0	13.09	0	0	13.09	0	0	13.09	-0.000015	0	13.09	-0.000231	0.000002	13.09	-0.000672	0.000008	13.09	-0.000691	0.000009	13.09	-0.000393	0.000006	13.09	-0.000179	0.000003	13.09	-0.00008	0.000002	13.09	-0.000036	0.000001	13.09	-0.000015	0.000001	13.09	-0.000005	0
13.1	0	0	13.1	0	0	13.1	0	0	13.1	0	0	13.1	-0.000015	0	13.1	-0.000231	0.000002	13.1	-0.000672	0.000008	13.1	-0.000691	0.000009	13.1	-0.000393	0.000006	13.1	-0.000179	0.000003	13.1	-0.00008	0.000002	13.1	-0.000036	0.000001	13.1	-0.000015	0.000001	13.1	-0.000005	0
13.11	0	0	13.11	0	0	13.11	0	0	13.11	0	0	13.11	-0.000015	0	13.11	-0.000231	0.000002	13.11	-0.000672	0.000008	13.11	-0.000691	0.000009	13.11	-0.000393	0.000006	13.11	-0.000179	0.000003	13.11	-0.00008	0.000002	13.11	-0.000036	0.000001	13.11	-0.000015	0.000001	13.11	-0.000005	0
13.12	0	0	13.12	0	0	13.12	0	0	13.12	0	0	13.12	-0.000015	0	13.12	-0.000231	0.000002	13.12	-0.000672	0.000008	13.12	-0.000691	0.000009	13.12	-0.000393	0.000006	13.12	-0.000179	0.000003	13.12	-0.00008	0.000002	13.12	-0.000036	0.000001	13.12	-0.000015	0.000001	13.12	-0.000005	0
13.13	0	0	13.13	0	0	13.13	0	0	13.13	0	0	13.13	-0.000015	0	13.13	-0.000231	0.000002	13.13	-0.000672	0.000008	13.13	-0.000691	0.000009	13.13	-0.000393	0.000006	13.13	-0.000179	0.000003	13.13	-0.00008	0.000002	13.13	-0.000036	0.000001	13.13	-0.000015	0.000001	13.13	-0.000005	0
13.14	0	0	13.14	0	0	13.14	0	0	13.14	0	0	13.14	-0.000015	0	13.14	-0.000231	0.000002	13.14	-0.000672	0.000008	13.14	-0.000691	0.000009	13.14	-0.000393	0.000006	13.14	-0.000179	0.000003	13.14	-0.00008	0.000002	13.14	-0.000036	0.000001	13.14	-0.000015	0.000001	13.14	-0.000005	0
13.15	0	0	13.15	0	0	13.15	0	0	13.15	0	0	13.15	-0.000015	0	13.15	-0.000231	0.000002	13.15	-0.000672	0.000008	13.15	-0.000691	0.000009	13.15	-0.000393	0.000006	13.15	-0.000179	0.000003	13.15	-0.00008	0.000002	13.15	-0.000036	0.000001	13.15	-0.000015	0.000001	13.15	-0.000005	0
13.16	0	0	13.16	0	0	13.16	0	0	13.16	0	0	13.16	-0.000015	0	13.16	-0.000231	0.000002	13.16	-0.000672	0.000008	13.16	-0.000691	0.000009	13.16	-0.000393	0.000006	13.16	-0.000179	0.000003	13.16	-0.00008	0.000002	13.16	-0.000036	0.000001	13.16	-0.000015	0.000001	13.16	-0.000005	0
13.17	0	0	13.17	0	0	13.17	0	0	13.17	0	0	13.17	-0.000015	0	13.17	-0.000231	0.000002	13.17	-0.000672	0.000008	13.17	-0.000691	0.000009	13.17	-0.000393	0.000006	13.17	-0.000179	0.000003	13.17	-0.00008	0.000002	13.17	-0.000036	0.000001	13.17	-0.000015	0.000001	13.17	-0.000005	0
13.18	0	0	13.18	0	0	13.18	0	0	13.18	0	0	13.18	-0.000015	0	13.18	-0.000231	0.000002	13.18	-0.000672	0.000008	13.18	-0.000691	0.000009	13.18	-0.000393	0.000006	13.18	-0.000179	0.000003	13.18	-0.00008	0.000002	13.18	-0.000036	0.000001	13.18	-0.000015	0.000001	13.18	-0.000005	0
13.19	0	0	13.19	0	0	13.19	0	0	13.19	0	0	13.19	-0.000015	0	13.19	-0.000231	0.000002	13.19	-0.000672	0.000008	13.19	-0.000691	0.000009	13.19	-0.000393	0.000006	13.19	-0.000179	0.000003	13.19	-0.00008	0.000002	13.19	-0.000036	0.000001	13.19	-0.000015	0.000001	13.19	-0.000005	0
13.2	0	0	13.2	0	0	13.2	0	0	13.2	0	0	13.2	-0.000015	0	13.2	-0.000231	0.000002	13.2	-0.000671	0.000008	13.2	-0.000691	0.000009	13.2	-0.000393	0.000006	13.2	-0.000179	0.000003	13.2	-0.00008	0.000002	13.2	-0.000036	0.000001	13.2	-0.000015	0.000001	13.2	-0.000005	0
13.21	0	0	13.21	0	0	13.21	0	0	13.21	0	0	13.21	-0.000015	0	13.21	-0.000231	0.000002	13.21	-0.000671	0.000008	13.21	-0.000691	0.000009	13.21	-0.000393	0.000006	13.21	-0.000179	0.000003	13.21	-0.00008	0.000002	13.21	-0.000036	0.000001	13.21	-0.000015	0.000001	13.21	-0.000005	0
13.22	0	0	13.22	0	0	13.22	0	0	13.22	0	0	13.22	-0.000015	0	13.22	-0.000231	0.000002	13.22	-0.000671	0.000008	13.22	-0.000691	0.000009	13.22	-0.000393	0.000006	13.22	-0.000179	0.000003	13.22	-0.00008	0.000002	13.22	-0.000036	0.000001	13.22	-0.000015	0.000001	13.22	-0.000005	0
13.23	0	0	13.23	0	0	13.23	0	0	13.23	0	0	13.23	-0.000015	0	13.23	-0.000231	0.000002	13.23	-0.000671	0.000008	13.23	-0.000691	0.000009	13.23	-0.000393	0.000006	13.23	-0.000179	0.000003	13.23	-0.00008	0.000002	13.23	-0.000036	0.000001	13.23	-0.000015	0.000001	13.23	-0.000005	0
13.24	0	0	13.24	0	0	13.24	0	0	13.24	0	0	13.24	-0.000015	0	13.24	-0.000231	0.000002	13.24	-0.000671	0.000008	13.24	-0.000691	0.000009	13.24	-0.000393	0.000006	13.24	-0.000179	0.000003	13.24	-0.00008	0.000002	13.24	-0.000036	0.000001	13.24	-0.000015	0.000001	13.24	-0.000005	0
13.25	0	0	13.25	0	0	13.25	0	0	13.25	0	0	13.25	-0.000015	0	13.25	-0.000231	0.000002	13.25	-0.000671	0.000008	13.25	-0.000691	0.000009	13.25	-0.000393	0.000006	13.25	-0.000179	0.000003	13.25	-0.00008	0.000002	13.25	-0.000036	0.000001	13.25	-0.000015	0.000001	13.25	-0.000005	0
13.26	0	0	13.26	0	0	13.26	0	0	13.26	0	0	13.26	-0.000015	0	13.26	-0.000231	0.000002	13.26	-0.000671	0.000008	13.26	-0.000691	0.000009	13.26	-0.000393	0.000006	13.26	-0.000179	0.000003	13.26	-0.00008	0.000002	13.26	-0.000036	0.000001	13.26	-0.000015	0.000001	13.26	-0.000005	0
13.27	0	0	13.27	0	0	13.27	0	0	13.27	0	0	13.27	-0.000015	0	13.27	-0.000231	0.000002	13.27	-0.000671	0.000008	13.27	-0.000691	0.000009	13.27	-0.000393	0.000006	13.27	-0.000179	0.000003	13.27	-0.00008	0.000002	13.27	-0.000036	0.000001	13.27	-0.000015	0.000001	13.27	-0.000005	0
13.28	0	0	13.28	0	0	13.28	0	0	13.28	0	0	13.28	-0.000015	0	13.28	-0.00023	0.000002	13.28	-0.000671	0.000008	13.28	-0.000691	0.000009	13.28	-0.000393	0.000006	13.28	-0.000179	0.000003	13.28	-0.00008	0.000002	13.28	-0.000036	0.000001	13.28	-0.000015	0.000001	13.28	-0.000005	0
13.29	0	0	13.29	0	0	13.29	0	0	13.29	0	0	13.29	-0.000015	0	13.29	-0.00023	0.000002	13.29	-0.000671	0.000008	13.29	-0.000691	0.000009	13.29	-0.000393	0.000006	13.29	-0.000179	0.000003	13.29	-0.00008	0.000002	13.29	-0.000036	0.000001	13.29	-0.000015	0.000001	13.29	-0.000005	0
13.3	0	0	13.3	0	0	13.3	0	0	13.3	0	0	13.3	-0.000015	0	13.3	-0.00023	0.000002	13.3	-0.000671	0.000008	13.3	-0.000691	0.000009	13.3	-0.000393	0.000006	13.3	-0.000179	0.000003	13.3	-0.00008	0.000002	13.3	-0.000036	0.000001	13.3	-0.000015	0.000001	13.3	-0.000005	0
13.31	0	0	13.31	0	0	13.31	0	0	13.31	0	0	13.31	-0.000015	0	13.31	-0.00023	0.000002	13.31	-0.000671	0.000008	13.31	-0.000691	0.000009	13.31	-0.000393	0.000006	13.31	-0.000179	0.000003	13.31	-0.00008	0.000002	13.31	-0.000036	0.000001	13.31	-0.000015	0.000001	13.31	-0.000005	0
13.32	0	0	13.32	0	0	13.32	0	0	13.32	0	0	13.32	-0.000015	0	13.32	-0.00023	0.000002	13.32	-0.000671	0.000008	13.32	-0.000691	0.000009	13.32	-0.000393	0.000006	13.32	-0.000179	0.000003	13.32	-0.00008	0.000002	13.32	-0.000036	0.000001	13.32	-0.000015	0.000001	13.32	-0.000005	0
13.33	0	0	13.33	0	0	13.33	0	0	13.33	0	0	13.33	-0.000015	0	13.33	-0.00023	0.000002	13.33	-0.000671	0.000008	13.33	-0.000691	0.000009	13.33	-0.000393	0.000006	13.33	-0.000179	0.000003	13.33	-0.00008	0.000002	13.33	-0.000036	0.000001	13.33	-0.000015	0.000001	13.33	-0.000005	0
13.34	0	0	13.34	0	0	13.34	0	0	13.34	0	0	13.34	-0.000015	0	13.34	-0.00023	0.000002	13.34	-0.000671	0.000008	13.34	-0.000691	0.000009	13.34	-0.000393	0.000006	13.34	-0.000179	0.000003	13.34	-0.00008	0.000002	13.34	-0.000036	0.000001	13.34	-0.000015	0.000001	13.34	-0.000005	0
13.35	0	0	13.35	0	0	13.35	0	0	13.35	0	0	13.35	-0.000015	0	13.35	-0.00023	0.000002	13.35	-0.000671	0.000008	13.35	-0.000691	0.000009	13.35	-0.000393	0.000006	13.35	-0.000179	0.000003	13.35	-0.00008	0.000002	13.35	-0.000036	0.000001	13.35	-0.000015	0.000001	13.35	-0.000005	0
13.36	0	0	13.36	0	0	13.36	0	0	13.36	0	0	13.36	-0.000015	0	13.36	-0.00023	0.000002	13.36	-0.000671	0.000008	13.36	-0.000691	0.000009	13.36	-0.000393	0.000006	13.36	-0.000179	0.000003	13.36	-0.00008	0.000002	13.36	-0.000036	0.000001	13.36	-0.000015	0.000001	13.36	-0.000005	0
13.37	0	0	13.37	0	0	13.37	0	0	13.37	0	0	13.37	-0.000015	0	13.37	-0.00023	0.000002	13.37	-0.000671	0.000008	13.37	-0.000691	0.000009	13.37	-0.000393	0.000006	13.37	-0.000179	0.000003	13.37	-0.00008	0.000002	13.37	-0.000036	0.000001	13.37	-0.000015	0.000001	13.37	-0.000005	0
13.38	0	0	13.38	0	0	13.38	0	0	13.38	0	0	13.38	-0.000015	0	13.38	-0.00023	0.000002	13.38	-0.000671	0.000008	13.38	-0.000691	0.000009	13.38	-0.000393	0.000006	13.38	-0.000179	0.000003	13.38	-0.00008	0.000002	13.38	-0.000036	0.000001	13.38	-0.000015	0.000001	13.38	-0.000005	0
13.39	0	0	13.39	0	0	13.39	0	0	13.39	0	0	13.39	-0.000015	0	13.39	-0.00023	0.000002	13.39	-0.000671	0.000008	13.39	-0.000691	0.000009	13.39	-0.000393	0.000006	13.39	-0.000179	0.000003	13.39	-0.00008	0.000002	13.39	-0.000036	0.000001	13.39	-0.000015	0.000001	13.39	-0.000005	0
13.4	0	0	13.4	0	0	13.4	0	0	13.4	0	0	13.4	-0.000015	0	13.4	-0.00023	0.000002	13.4	-0.000671	0.000008	13.4	-0.000691	0.000009	13.4	-0.000393	0.000006	13.4	-0.000179	0.000003	13.4	-0.00008	0.000002	13.4	-0.000036	0.000001	13.4	-0.000015	0.000001	13.4	-0.000005	0
13.41	0	0	13.41	0	0	13.41	0	0	13.41	0	0	13.41	-0.000015	0	13.41	-0.00023	0.000002	13.41	-0.000671	0.000008	13.41	-0.000691	0.000009	13.41	-0.000393	0.000006	13.41	-0.000179	0.000003	13.41	-0.00008	0.000002	13.41	-0.000036	0.000001	13.41	-0.000015	0.000001	13.41	-0.000005	0
13.42	0	0	13.42	0	0	13.42	0	0	13.42	0	0	13.42	-0.000015	0	13.42	-0.00023	0.000002	13.42	-0.000671	0.000008	13.42	-0.000691	0.000009	13.42	-0.000393	0.000006	13.42	-0.000179	0.000003	13.42	-0.00008	0.000002	13.42	-0.000036	0.000001	13.42	-0.000015	0.000001	13.42	-0.000005	0
13.43	0	0	13.43	0	0	13.43	0	0	13.43	0	0	13.43	-0.000015	0	13.43	-0.00023	0.000002	13.43	-0.000671	0.000008	13.43	-0.000691	0.000009	13.43	-0.000393	0.000006	13.43	-0.000179	0.000003	13.43	-0.00008	0.000002	13.43	-0.000036	0.000001	13.43	-0.000015	0.000001	13.43	-0.000005	0
13.44	0	0	13.44	0	0	13.44	0	0	13.44	0	0	13.44	-0.000015	0	13.44	-0.00023	0.000002	13.44	-0.000671	0.000008	13.44	-0.000691	0.000009	13.44	-0.000393	0.000006	13.44	-0.000179	0.000003	13.44	-0.00008	0.000002	13.44	-0.000036	0.000001	13.44	-0.000015	0.000001	13.44	-0.000005	0
13.45	0	0	13.45	0	0	13.45	0	0	13.45	0	0	13.45	-0.000015	0	13.45	-0.00023	0.000002	13.45	-0.000671	0.000008	13.45	-0.000691	0.000009	13.45	-0.000393	0.000006	13.45	-0.000179	0.000003	13.45	-0.00008	0.000002	13.45	-0.000036	0.000001	13.45	-0.000015	0.000001	13.45	-0.000005	0
13.46	0	0	13.46	0	0	13.46	0	0	13.46	0	0	13.46	-0.000015	0	13.46	-0.00023	0.000002	13.46	-0.000671	0.000008	13.46	-0.000691	0.000009	13.46	-0.000393	0.000006	13.46	-0.000179	0.000003	13.46	-0.00008	0.000002	13.46	-0.000036	0.000001	13.46	-0.000015	0.000001	13.46	-0.000005	0
13.47	0	0	13.47	0	0	13.47	0	0	13.47	0	0	13.47	-0.000015	0	13.47	-0.00023	0.000002	13.47	-0.000671	0.000008	13.47	-0.000691	0.000009	13.47	-0.000393	0.000006	13.47	-0.000179	0.000003	13.47	-0.00008	0.000002	13.47	-0.000036	0.000001	13.47	-0.000015	0.000001	13.47	-0.000005	0
13.48	0	0	13.48	0	0	13.48	0	0	13.48	0	0	13.48	-0.000015	0	13.48	-0.00023	0.000002	13.48	-0.000671	0.000008	13.48	-0.000691	0.000009	13.48	-0.000393	0.000006	13.48	-0.000179	0.000003	13.48	-0.00008	0.000002	13.48	-0.000036	0.000001	13.48	-0.000015	0.000001	13.48	-0.000005	0
13.49	0	0	13.49	0	0	13.49	0	0	13.49	0	0	13.49	-0.000015	0	13.49	-0.00023	0.000002	13.49	-0.000671	0.000008	13.49	-0.000691	0.000009	13.49	-0.000393	0.000006	13.49	-0.000179	0.000003	13.49	-0.00008	0.000002	13.49	-0.000036	0.000001	13.49	-0.000015	0.000001	13.49	-0.000005	0
13.5	0	0	13.5	0	0	13.5	0	0	13.5	0	0	13.5	-0.000015	0	13.5	-0.00023	0.000002	13.5	-0.000671	0.000008	13.5	-0.000691	0.000009	13.5	-0.000393	0.000006	13.5	-0.000179	0.000003	13.5	-0.00008	0.000002	13.5	-0.000036	0.000001	13.5	-0.000015	0.000001	13.5	-0.000005	0
13.51	0	0	13.51	0	0	13.51	0	0	13.51	0	0	13.51	-0.000015	0	13.51	-0.00023	0.000002	13.51	-0.000671	0.000008	13.51	-0.000691	0.000009	13.51	-0.000393	0.000006	13.51	-0.000179	0.000003	13.51	-0.00008	0.000002	13.51	-0.000036	0.000001	13.51	-0.000015	0.000001	13.51	-0.000005	0
13.52	0	0	13.52	0	0	13.52	0	0	13.52	0	0	13.52	-0.000015	0	13.52	-0.00023	0.000002	13.52	-0.000671	0.000008	13.52	-0.000691	0.000009	13.52	-0.000393	0.000006	13.52	-0.000179	0.000003	13.52	-0.00008	0.000002	13.52	-0.000036	0.000001	13.52	-0.000015	0.000001	13.52	-0.000005	0
13.53	0	0	13.53	0	0	13.53	0	0	13.53	0	0	13.53	-0.000015	0	13.53	-0.000229	0.000002	13.53	-0.00067	0.000008	13.53	-0.000691	0.000009	13.53	-0.000393	0.000006	13.53	-0.000179	0.000003	13.53	-0.00008	0.000002	13.53	-0.000036	0.000001	13.53	-0.000015	0.000001	13.53	-0.000005	0
13.54	0	0	13.54	0	0	13.54	0	0	13.54	0	0	13.54	-0.000015	0	13.54	-0.000229	0.000002	13.54	-0.00067	0.000008	13.54	-0.000691	0.000009	13.54	-0.000393	0.000006	13.54	-0.000179	0.000003	13.54	-0.00008	0.000002	13.54	-0.000036	0.000001	13.54	-0.000015	0.000001	13.54	-0.000005	0
13.55	0	0	13.55	0	0	13.55	0	0	13.55	0	0	13.55	-0.000015	0	13.55	-0.000229	0.000002	13.55	-0.00067	0.000008	13.55	-0.000691	0.000009	13.55	-0.000393	0.000006	13.55	-0.000179	0.000003	13.55	-0.00008	0.000002	13.55	-0.000036	0.000001	13.55	-0.000015	0.000001	13.55	-0.000005	0
13.56	0	0	13.56	0	0	13.56	0	0	13.56	0	0	13.56	-0.000015	0	13.56	-0.000229	0.000002	13.56	-0.00067	0.000008	13.56	-0.000691	0.000009	13.56	-0.000393	0.000006	13.56	-0.000179	0.000003	13.56	-0.00008	0.000002	13.56	-0.000036	0.000001	13.56	-0.000015	0.000001	13.56	-0.000005	0
13.57	0	0	13.57	0	0	13.57	0	0	13.57	0	0	13.57	-0.000015	0	13.57	-0.000229	0.000002	13.57	-0.00067	0.000008	13.57	-0.000691	0.000009	13.57	-0.000393	0.000006	13.57	-0.000179	0.000003	13.57	-0.00008	0.000002	13.57	-0.000036	0.000001	13.57	-0.000015	0.000001	13.57	-0.000005	0
13.58	0	0	13.58	0	0	13.58	0	0	13.58	0	0	13.58	-0.000015	0	13.58	-0.000229	0.000002	13.58	-0.00067	0.000008	13.58	-0.000691	0.000009	13.58	-0.000393	0.000006	13.58	-0.000179	0.000003	13.58	-0.00008	0.000002	13.58	-0.000036	0.000001	13.58	-0.000015	0.000001	13.58	-0.000005	0
13.59	0	0	13.59	0	0	13.59	0	0	13.59	0	0	13.59	-0.000015	0	13.59	-0.000229	0.000002	13.59	-0.00067	0.000008	13.59	-0.000691	0.000009	13.59	-0.000393	0.000006	13.59	-0.000179	0.000003	13.59	-0.00008	0.000002	13.59	-0.000036	0.000001	13.59	-0.000015	0.000001	13.59	-0.000005	0
13.6	0	0	13.6	0	0	13.6	0	0	13.6	0	0	13.6	-0.000015	0	13.6	-0.000229	0.000002	13.6	-0.00067	0.000008	13.6	-0.000691	0.000009	13.6	-0.000393	0.000006	13.6	-0.000179	0.000003	13.6	-0.00008	0.000002	13.6	-0.000036	0.000001	13.6	-0.000015	0.000001	13.6	-0.000005	0
13.61	0	0	13.61	0	0	13.61	0	0	13.61	0	0	13.61	-0.000015	0	13.61	-0.000229	0.000002	13.61	-0.00067	0.000008	13.61	-0.000691	0.000009	13.61	-0.000393	0.000006	13.61	-0.000179	0.000003	13.61	-0.00008	0.000002	13.61	-0.000036	0.000001	13.61	-0.000015	0.000001	13.61	-0.000005	0
13.62	0	0	13.62	0	0	13.62	0	0	13.62	0	0	13.62	-0.000015	0	13.62	-0.000229	0.000002	13.62	-0.00067	0.000008	13.62	-0.000691	0.000009	13.62	-0.000393	0.000006	13.62	-0.000179	0.000003	13.62	-0.00008	0.000002	13.62	-0.000036	0.000001	13.62	-0.000015	0.000001	13.62	-0.000005	0
13.63	0	0	13.63	0	0	13.63	0	0	13.63	0	0	13.63	-0.000015	0	13.63	-0.000229	0.000002	13.63	-0.00067	0.000008	13.63	-0.000691	0.000009	13.63	-0.000393	0.000006	13.63	-0.000179	0.000003	13.63	-0.00008	0.000002	13.63	-0.000036	0.000001	13.63	-0.000015	0.000001	13.63	-0.000005	0
13.64	0	0	13.64	0	0	13.64	0	0	13.64	0	0	13.64	-0.000015	0	13.64	-0.000229	0.000002	13.64	-0.00067	0.000008	13.64	-0.000691	0.000009	13.64	-0.000393	0.000006	13.64	-0.000179	0.000003	13.64	-0.00008	0.000002	13.64	-0.000036	0.000001	13.64	-0.000015	0.000001	13.64	-0.000005	0
13.65	0	0	13.65	0	0	13.65	0	0	13.65	0	0	13.65	-0.000015	0	13.65	-0.000229	0.000002	13.65	-0.00067	0.000008	13.65	-0.000691	0.000009	13.65	-0.000393	0.000006	13.65	-0.000179	0.000003	13.65	-0.00008	0.000002	13.65	-0.000036	0.000001	13.65	-0.000015	0.000001	13.65	-0.000005	0
13.66	0	0	13.66	0	0	13.66	0	0	13.66	0	0	13.66	-0.000015	0	13.66	-0.000229	0.000002	13.66	-0.00067	0.000008	13.66	-0.000691	0.000009	13.66	-0.000393	0.000006	13.66	-0.000179	0.000003	13.66	-0.00008	0.000002	13.66	-0.000036	0.000001	13.66	-0.000015	0.000001	13.66	-0.000005	0
13.67	0	0	13.67	0	0	13.67	0	0	13.67	0	0	13.67	-0.000015	0	13.67	-0.000229	0.000002	13.67	-0.00067	0.000008	13.67	-0.000691	0.000009	13.67	-0.000393	0.000006	13.67	-0.000179	0.000003	13.67	-0.00008	0.000002	13.67	-0.000036	0.000001	13.67	-0.000015	0.000001	13.67	-0.000005	0
13.68	0	0	13.68	0	0	13.68	0	0	13.68	0	0	13.68	-0.000015	0	13.68	-0.000229	0.000002	13.68	-0.00067	0.000008	13.68	-0.000691	0.000009	13.68	-0.000393	0.000006	13.68	-0.000179	0.000003	13.68	-0.00008	0.000002	13.68	-0.000036	0.000001	13.68	-0.000015	0.000001	13.68	-0.000005	0
13.69	0	0	13.69	0	0	13.69	0	0	13.69	0	0	13.69	-0.000015	0	13.69	-0.000229	0.000002	13.69	-0.00067	0.000008	13.69	-0.000691	0.000009	13.69	-0.000393	0.000006	13.69	-0.000179	0.000003	13.69	-0.00008	0.000002	13.69	-0.000036	0.000001	13.69	-0.000015	0.000001	13.69	-0.000005	0
13.7	0	0	13.7	0	0	13.7	0	0	13.7	0	0	13.7	-0.000015	0	13.7	-0.000229	0.000002	13.7	-0.00067	0.000008	13.7	-0.000691	0.000009	13.7	-0.000393	0.000006	13.7	-0.000179	0.000003	13.7	-0.00008	0.000002	13.7	-0.000036	0.000001	13.7	-0.000015	0.000001	13.7	-0.000005	0
13.71	0	0	13.71	0	0	13.71	0	0	13.71	0	0	13.71	-0.000015	0	13.71	-0.000229	0.000002	13.71	-0.00067	0.000008	13.71	-0.000691	0.000009	13.71	-0.000393	0.000006	13.71	-0.000179	0.000003	13.71	-0.00008	0.000002	13.71	-0.000036	0.000001	13.71	-0.000015	0.000001	13.71	-0.000005	0
13.72	0	0	13.72	0	0	13.72	0	0	13.72	0	0	13.72	-0.000015	0	13.72	-0.000229	0.000002	13.72	-0.00067	0.000008	13.72	-0.000691	0.000009	13.72	-0.000393	0.000006	13.72	-0.000179	0.000003	13.72	-0.00008	0.000002	13.72	-0.000036	0.000001	13.72	-0.000015	0.000001	13.72	-0.000005	0
13.73	0	0	13.73	0	0	13.73	0	0	13.73	0	0	13.73	-0.000015	0	13.73	-0.000229	0.000002	13.73	-0.00067	0.000008	13.73	-0.000691	0.000009	13.73	-0.000393	0.000006	13.73	-0.000179	0.000003	13.73	-0.00008	0.000002	13.73	-0.000036	0.000001	13.73	-0.000015	0.000001	13.73	-0.000005	0
13.74	0	0	13.74	0	0	13.74	0	0	13.74	0	0	13.74	-0.000015	0	13.74	-0.000229	0.000002	13.74	-0.00067	0.000008	13.74	-0.000691	0.000009	13.74	-0.000393	0.000006	13.74	-0.000179	0.000003	13.74	-0.00008	0.000002	13.74	-0.000036	0.000001	13.74	-0.000015	0.000001	13.74	-0.000005	0
13.75	0	0	13.75	0	0	13.75	0	0	13.75	0	0	13.75	-0.000015	0	13.75	-0.000229	0.000002	13.75	-0.00067	0.000008	13.75	-0.000691	0.000009	13.75	-0.000393	0.000006	13.75	-0.000179	0.000003	13.75	-0.00008	0.000002	13.75	-0.000036	0.000001	13.75	-0.000015	0.000001	13.75	-0.000005	0
13.76	0	0	13.76	0	0	13.76	0	0	13.76	0	0	13.76	-0.000015	0	13.76	-0.000229	0.000002	13.76	-0.00067	0.000008	13.76	-0.000691	0.000009	13.76	-0.000393	0.000006	13.76	-0.000179	0.000003	13.76	-0.00008	0.000002	13.76	-0.000036	0.000001	13.76	-0.000015	0.000001	13.76	-0.000005	0
13.77	0	0	13.77	0	0	13.77	0	0	13.77	0	0	13.77	-0.000015	0	13.77	-0.000229	0.000002	13.77	-0.00067	0.000008	13.77	-0.000691	0.000009	13.77	-0.000393	0.000006	13.77	-0.000179	0.000003	13.77	-0.00008	0.000002	13.77	-0.000036	0.000001	13.77	-0.000015	0.000001	13.77	-0.000005	0
13.78	0	0	13.78	0	0	13.78	0	0	13.78	0	0	13.78	-0.000015	0	13.78	-0.000229	0.000002	13.78	-0.00067	0.000008	13.78	-0.000691	0.000009	13.78	-0.000393	0.000006	13.78	-0.000179	0.000003	13.78	-0.00008	0.000002	13.78	-0.000036	0.000001	13.78	-0.000015	0.000001	13.78	-0.000005	0
13.79	0	0	13.79	0	0	13.79	0	0	13.79	0	0	13.79	-0.000015	0	13.79	-0.000229	0.000002	13.79	-0.00067	0.000008	13.79	-0.000691	0.000009	13.79	-0.000393	0.000006	13.79	-0.000179	0.000003	13.79	-0.00008	0.000002	13.79	-0.000036	0.000001	13.79	-0.000015	0.000001	13.79	-0.000005	0
13.8	0	0	13.8	0	0	13.8	0	0	13.8	0	0	13.8	-0.000015	0	13.8	-0.000228	0.000002	13.8	-0.00067	0.000008	13.8	-0.000691	0.000009	13.8	-0.000393	0.000006	13.8	-0.000179	0.000003	13.8	-0.00008	0.000002	13.8	-0.000036	0.000001	13.8	-0.000015	0.000001	13.8	-0.000005	0
13.81	0	0	13.81	0	0	13.81	0	0	13.81	0	0	13.81	-0.000015	0	13.81	-0.000228	0.000002	13.81	-0.00067	0.000008	13.81	-0.000691	0.000009	13.81	-0.000393	0.000006	13.81	-0.000179	0.000003	13.81	-0.00008	0.000002	13.81	-0.000036	0.000001	13.81	-0.000015	0.000001	13.81	-0.000005	0
13.82	0	0	13.82	0	0	13.82	0	0	13.82	0	0	13.82	-0.000015	0	13.82	-0.000228	0.000002	13.82	-0.00067	0.000008	13.82	-0.000691	0.000009	13.82	-0.000393	0.000006	13.82	-0.000179	0.000003	13.82	-0.00008	0.000002	13.82	-0.000036	0.000001	13.82	-0.000015	0.000001	13.82	-0.000005	0
13.83	0	0	13.83	0	0	13.83	0	0	13.83	0	0	13.83	-0.000015	0	13.83	-0.000228	0.000002	13.83	-0.00067	0.000008	13.83	-0.000691	0.000009	13.83	-0.000393	0.000006	13.83	-0.000179	0.000003	13.83	-0.00008	0.000002	13.83	-0.000036	0.000001	13.83	-0.000015	0.000001	13.83	-0.000005	0
13.84	0	0	13.84	0	0	13.84	0	0	13.84	0	0	13.84	-0.000015	0	13.84	-0.000228	0.000002	13.84	-0.00067	0.000008	13.84	-0.000691	0.000009	13.84	-0.000393	0.000006	13.84	-0.000179	0.000003	13.84	-0.00008	0.000002	13.84	-0.000036	0.000001	13.84	-0.000015	0.000001	13.84	-0.000005	0
13.85	0	0	13.85	0	0	13.85	0	0	13.85	0	0	13.85	-0.000015	0	13.85	-0.000228	0.000002	13.85	-0.00067	0.000008	13.85	-0.000691	0.000009	13.85	-0.000393	0.000006	13.85	-0.000179	0.000003	13.85	-0.00008	0.000002	13.85	-0.000036	0.000001	13.85	-0.000015	0.000001	13.85	-0.000005	0
13.86	0	0	13.86	0	0	13.86	0	0	13.86	0	0	13.86	-0.000015	0	13.86	-0.000228	0.000002	13.86	-0.00067	0.000008	13.86	-0.000691	0.000009	13.86	-0.000393	0.000006	13.86	-0.000179	0.000003	13.86	-0.00008	0.000002	13.86	-0.000036	0.000001	13.86	-0.000015	0.000001	13.86	-0.000005	0
13.87	0	0	13.87	0	0	13.87	0	0	13.87	0	0	13.87	-0.000015	0	13.87	-0.000228	0.000002	13.87	-0.00067	0.000008	13.87	-0.000691	0.000009	13.87	-0.000393	0.000006	13.87	-0.000179	0.000003	13.87	-0.00008	0.000002	13.87	-0.000036	0.000001	13.87	-0.000015	0.000001	13.87	-0.000005	0
13.88	0	0	13.88	0	0	13.88	0	0	13.88	0	0	13.88	-0.000015	0	13.88	-0.000228	0.000002	13.88	-0.00067	0.000008	13.88	-0.000691	0.000009	13.88	-0.000393	0.000006	13.88	-0.000179	0.000003	13.88	-0.00008	0.000002	13.88	-0.000036	0.000001	13.88	-0.000015	0.000001	13.88	-0.000005	0
13.89	0	0	13.89	0	0	13.89	0	0	13.89	0	0	13.89	-0.000015	0	13.89	-0.000228	0.000002	13.89	-0.00067	0.000008	13.89	-0.000691	0.000009	13.89	-0.000393	0.000006	13.89	-0.000179	0.000003	13.89	-0.00008	0.000002	13.89	-0.000036	0.000001	13.89	-0.000015	0.000001	13.89	-0.000005	0
13.9	0	0	13.9	0	0	13.9	0	0	13.9	0	0	13.9	-0.000015	0	13.9	-0.000228	0.000002	13.9	-0.00067	0.000008	13.9	-0.000691	0.000009	13.9	-0.000393	0.000006	13.9	-0.000179	0.000003	13.9	-0.00008	0.000002	13.9	-0.000036	0.000001	13.9	-0.000015	0.000001	13.9	-0.000005	0
13.91	0	0	13.91	0	0	13.91	0	0	13.91	0	0	13.91	-0.000015	0	13.91	-0.000228	0.000002	13.91	-0.00067	0.000008	13.91	-0.000691	0.000009	13.91	-0.000393	0.000006	13.91	-0.000179	0.000003	13.91	-0.00008	0.000002	13.91	-0.000036	0.000001	13.91	-0.000015	0.000001	13.91	-0.000005	0
13.92	0	0	13.92	0	0	13.92	0	0	13.92	0	0	13.92	-0.000015	0	13.92	-0.000228	0.000002	13.92	-0.00067	0.000008	13.92	-0.000691	0.000009	13.92	-0.000393	0.000006	13.92	-0.000179	0.000003	13.92	-0.00008	0.000002	13.92	-0.000036	0.000001	13.92	-0.000015	0.000001	13.92	-0.000005	0
13.93	0	0	13.93	0	0	13.93	0	0	13.93	0	0	13.93	-0.000015	0	13.93	-0.000228	0.000002	13.93	-0.00067	0.000008	13.93	-0.000691	0.000009	13.93	-0.000393	0.000006	13.93	-0.000179	0.000003	13.93	-0.00008	0.000002	13.93	-0.000036	0.000001	13.93	-0.000015	0.000001	13.93	-0.000005	0
13.94	0	0	13.94	0	0	13.94	0	0	13.94	0	0	13.94	-0.000015	0	13.94	-0.000228	0.000002	13.94	-0.000669	0.000008	13.94	-0.000691	0.000009	13.94	-0.000393	0.000006	13.94	-0.000179	0.000003	13.94	-0.00008	0.000002	13.94	-0.000036	0.000001	13.94	-0.000015	0.000001	13.94	-0.000005	0
13.95	0	0	13.95	0	0	13.95	0	0	13.95	0	0	13.95	-0.000015	0	13.95	-0.000228	0.000002	13.95	-0.000669	0.000008	13.95	-0.000691	0.000009	13.95	-0.000393	0.000006	13.95	-0.000179	0.000003	13.95	-0.00008	0.000002	13.95	-0.000036	0.000001	13.95	-0.000015	0.000001	13.95	-0.000005	0
13.96	0	0	13.96	0	0	13.96	0	0	13.96	0	0	13.96	-0.000015	0	13.96	-0.000228	0.000002	13.96	-0.000669	0.000008	13.96	-0.000691	0.000009	13.96	-0.000393	0.000006	13.96	-0.000179	0.000003	13.96	-0.00008	0.000002	13.96	-0.000036	0.000001	13.96	-0.000015	0.000001	13.96	-0.000005	0
13.97	0	0	13.97	0	0	13.97	0	0	13.97	0	0	13.97	-0.000015	0	13.97	-0.000228	0.000002	13.97	-0.000669	0.000008	13.97	-0.000691	0.000009	13.97	-0.000393	0.000006	13.97	-0.000179	0.000003	13.97	-0.00008	0.000002	13.97	-0.000036	0.000001	13.97	-0.000015	0.000001	13.97	-0.000005	0
13.98	0	0	13.98	0	0	13.98	0	0	13.98	0	0	13.98	-0.000015	0	13.98	-0.000228	0.000002	13.98	-0.000669	0.000008	13.98	-0.000691	0.000009	13.98	-0.000393	0.000006	13.98	-0.000179	0.000003	13.98	-0.00008	0.000002	13.98	-0.000036	0.000001	13.98	-0.000015	0.000001	13.98	-0.000005	0
13.99	0	0	13.99	0	0	13.99	0	0	13.99	0	0	13.99	-0.000015	0	13.99	-0.000228	0.000002	13.99	-0.000669	0.000008	13.99	-0.000691	0.000009	13.99	-0.000393	0.000006	13.99	-0.000179	0.000003	13.99	-0.00008	0.000002	13.99	-0.000036	0.000001	13.99	-0.000015	0.000001	13.99	-0.000005	0
14	0	0	14	0	0	14	0	0	14	0	0	14	-0.000015	0	14	-0.000228	0.000002	14	-0.000669	0.000008	14	-0.000691	0.000009	14	-0.000393	0.000006	14	-0.000179	0.000003	14	-0.00008	0.000002	14	-0.000036	0.000001	14	-0.000015	0.000001	14	-0.000005	0
14.01	0	0	14.01	0	0	14.01	0	0	14.01	0	0	14.01	-0.000015	0	14.01	-0.000228	0.000002	14.01	-0.000669	0.000008	14.01	-0.000691	0.000009	14.01	-0.000393	0.000006	14.01	-0.000179	0.000003	14.01	-0.00008	0.000002	14.01	-0.000036	0.000001	14.01	-0.000015	0.000001	14.01	-0.000005	0
14.02	0	0	14.02	0	0	14.02	0	0	14.02	0	0	14.02	-0.000015	0	14.02	-0.000228	0.000002	14.02	-0.000669	0.000008	14.02	-0.000691	0.000009	14.02	-0.000393	0.000006	14.02	-0.000179	0.000003	14.02	-0.00008	0.000002	14.02	-0.000036	0.000001	14.02	-0.000015	0.000001	14.02	-0.000005	0
14.03	0	0	14.03	0	0	14.03	0	0	14.03	0	0	14.03	-0.000015	0	14.03	-0.000228	0.000002	14.03	-0.000669	0.000008	14.03	-0.000691	0.000009	14.03	-0.000393	0.000006	14.03	-0.000179	0.000003	14.03	-0.00008	0.000002	14.03	-0.000036	0.000001	14.03	-0.000015	0.000001	14.03	-0.000005	0
14.04	0	0	14.04	0	0	14.04	0	0	14.04	0	0	14.04	-0.000015	0	14.04	-0.000228	0.000002	14.04	-0.000669	0.000008	14.04	-0.000691	0.000009	14.04	-0.000393	0.000006	14.04	-0.000179	0.000003	14.04	-0.00008	0.000002	14.04	-0.000036	0.000001	14.04	-0.000015	0.000001	14.04	-0.000005	0
14.05	0	0	14.05	0	0	14.05	0	0	14.05	0	0	14.05	-0.000015	0	14.05	-0.000228	0.000002	14.05	-0.000669	0.000008	14.05	-0.000691	0.000009	14.05	-0.000393	0.000006	14.05	-0.000179	0.000003	14.05	-0.00008	0.000002	14.05	-0.000036	0.000001	14.05	-0.000015	0.000001	14.05	-0.000005	0
14.06	0	0	14.06	0	0	14.06	0	0	14.06	0	0	14.06	-0.000015	0	14.06	-0.000228	0.000002	14.06	-0.000669	0.000008	14.06	-0.000691	0.000009	14.06	-0.000393	0.000006	14.06	-0.000179	0.000003	14.06	-0.00008	0.000002	14.06	-0.000036	0.000001	14.06	-0.000015	0.000001	14.06	-0.000005	0
14.07	0	0	14.07	0	0	14.07	0	0	14.07	0	0	14.07	-0.000015	0	14.07	-0.000228	0.000002	14.07	-0.000669	0.000008	14.07	-0.000691	0.000009	14.07	-0.000393	0.000006	14.07	-0.000179	0.000003	14.07	-0.00008	0.000002	14.07	-0.000036	0.000001	14.07	-0.000015	0.000001	14.07	-0.000005	0
14.08	0	0	14.08	0	0	14.08	0	0	14.08	0	0	14.08	-0.000015	0	14.08	-0.000227	0.000002	14.08	-0.000669	0.000008	14.08	-0.000691	0.000009	14.08	-0.000393	0.000006	14.08	-0.000179	0.000003	14.08	-0.00008	0.000002	14.08	-0.000036	0.000001	14.08	-0.000015	0.000001	14.08	-0.000005	0
14.09	0	0	14.09	0	0	14.09	0	0	14.09	0	0	14.09	-0.000015	0	14.09	-0.000227	0.000002	14.09	-0.000669	0.000008	14.09	-0.000691	0.000009	14.09	-0.000393	0.000006	14.09	-0.000179	0.000003	14.09	-0.00008	0.000002	14.09	-0.000036	0.000001	14.09	-0.000015	0.000001	14.09	-0.000005	0
14.1	0	0	14.1	0	0	14.1	0	0	14.1	0	0	14.1	-0.000015	0	14.1	-0.000227	0.000002	14.1	-0.000669	0.000008	14.1	-0.000691	0.000009	14.1	-0.000393	0.000006	14.1	-0.000179	0.000003	14.1	-0.00008	0.000002	14.1	-0.000036	0.000001	14.1	-0.000015	0.000001	14.1	-0.000005	0
14.11	0	0	14.11	0	0	14.11	0	0	14.11	0	0	14.11	-0.000015	0	14.11	-0.000227	0.000002	14.11	-0.000669	0.000008	14.11	-0.000691	0.000009	14.11	-0.000393	0.000006	14.11	-0.000179	0.000003	14.11	-0.00008	0.000002	14.11	-0.000036	0.000001	14.11	-0.000015	0.000001	14.11	-0.000005	0
14.12	0	0	14.12	0	0	14.12	0	0	14.12	0	0	14.12	-0.000015	0	14.12	-0.000227	0.000002	14.12	-0.000669	0.000008	14.12	-0.000691	0.000009	14.12	-0.000393	0.000006	14.12	-0.000179	0.000003	14.12	-0.00008	0.000002	14.12	-0.000036	0.000001	14.12	-0.000015	0.000001	14.12	-0.000005	0
14.13	0	0	14.13	0	0	14.13	0	0	14.13	0	0	14.13	-0.000015	0	14.13	-0.000227	0.000002	14.13	-0.000669	0.000008	14.13	-0.000691	0.000009	14.13	-0.000393	0.000006	14.13	-0.000179	0.000003	14.13	-0.00008	0.000002	14.13	-0.000036	0.000001	14.13	-0.000015	0.000001	14.13	-0.000005	0
14.14	0	0	14.14	0	0	14.14	0	0	14.14	0	0	14.14	-0.000015	0	14.14	-0.000227	0.000002	14.14	-0.000669	0.000008	14.14	-0.000691	0.000009	14.14	-0.000393	0.000006	14.14	-0.000179	0.000003	14.14	-0.00008	0.000002	14.14	-0.000036	0.000001	14.14	-0.000015	0.000001	14.14	-0.000005	0
14.15	0	0	14.15	0	0	14.15	0	0	14.15	0	0	14.15	-0.000015	0	14.15	-0.000227	0.000002	14.15	-0.000669	0.000008	14.15	-0.000691	0.000009	14.15	-0.000393	0.000006	14.15	-0.000179	0.000003	14.15	-0.00008	0.000002	14.15	-0.000036	0.000001	14.15	-0.000015	0.000001	14.15	-0.000005	0
14.16	0	0	14.16	0	0	14.16	0	0	14.16	0	0	14.16	-0.000015	0	14.16	-0.000227	0.000002	14.16	-0.000669	0.000008	14.16	-0.000691	0.000009	14.16	-0.000393	0.000006	14.16	-0.000179	0.000003	14.16	-0.00008	0.000002	14.16	-0.000036	0.000001	14.16	-0.000015	0.000001	14.16	-0.000005	0
14.17	0	0	14.17	0	0	14.17	0	0	14.17	0	0	14.17	-0.000015	0	14.17	-0.000227	0.000002	14.17	-0.000669	0.000008	14.17	-0.000691	0.000009	14.17	-0.000393	0.000006	14.17	-0.000179	0.000003	14.17	-0.00008	0.000002	14.17	-0.000036	0.000001	14.17	-0.000015	0.000001	14.17	-0.000005	0
14.18	0	0	14.18	0	0	14.18	0	0	14.18	0	0	14.18	-0.000015	0	14.18	-0.000227	0.000002	14.18	-0.000669	0.000008	14.18	-0.000691	0.000009	14.18	-0.000393	0.000006	14.18	-0.000179	0.000003	14.18	-0.00008	0.000002	14.18	-0.000036	0.000001	14.18	-0.000015	0.000001	14.18	-0.000005	0
14.19	0	0	14.19	0	0	14.19	0	0	14.19	0	0	14.19	-0.000015	0	14.19	-0.000227	0.000002	14.19	-0.000669	0.000008	14.19	-0.000691	0.000009	14.19	-0.000393	0.000006	14.19	-0.000179	0.000003	14.19	-0.00008	0.000002	14.19	-0.000036	0.000001	14.19	-0.000015	0.000001	14.19	-0.000005	0
14.2	0	0	14.2	0	0	14.2	0	0	14.2	0	0	14.2	-0.000015	0	14.2	-0.000227	0.000002	14.2	-0.000669	0.000008	14.2	-0.000691	0.000009	14.2	-0.000393	0.000006	14.2	-0.000179	0.000003	14.2	-0.00008	0.000002	14.2	-0.000036	0.000001	14.2	-0.000015	0.000001	14.2	-0.000005	0
14.21	0	0	14.21	0	0	14.21	0	0	14.21	0	0	14.21	-0.000015	0	14.21	-0.000227	0.000002	14.21	-0.000669	0.000008	14.21	-0.000691	0.000009	14.21	-0.000393	0.000006	14.21	-0.000179	0.000003	14.21	-0.00008	0.000002	14.21	-0.000036	0.000001	14.21	-0.000015	0.000001	14.21	-0.000005	0
14.22	0	0	14.22	0	0	14.22	0	0	14.22	0	0	14.22	-0.000015	0	14.22	-0.000227	0.000002	14.22	-0.000669	0.000008	14.22	-0.000691	0.000009	14.22	-0.000393	0.000006	14.22	-0.000179	0.000003	14.22	-0.00008	0.000002	14.22	-0.000036	0.000001	14.22	-0.000015	0.000001	14.22	-0.000005	0
14.23	0	0	14.23	0	0	14.23	0	0	14.23	0	0	14.23	-0.000015	0	14.23	-0.000227	0.000002	14.23	-0.000669	0.000008	14.23	-0.000691	0.000009	14.23	-0.000393	0.000006	14.23	-0.000179	0.000003	14.23	-0.00008	0.000002	14.23	-0.000036	0.000001	14.23	-0.000015	0.000001	14.23	-0.000005	0
14.24	0	0	14.24	0	0	14.24	0	0	14.24	0	0	14.24	-0.000015	0	14.24	-0.000227	0.000002	14.24	-0.000669	0.000008	14.24	-0.000691	0.000009	14.24	-0.000393	0.000006	14.24	-0.000179	0.000003	14.24	-0.00008	0.000002	14.24	-0.000036	0.000001	14.24	-0.000015	0.000001	14.24	-0.000005	0
14.25	0	0	14.25	0	0	14.25	0	0	14.25	0	0	14.25	-0.000015	0	14.25	-0.000227	0.000002	14.25	-0.000669	0.000008	14.25	-0.000691	0.000009	14.25	-0.000393	0.000006	14.25	-0.000179	0.000003	14.25	-0.00008	0.000002	14.25	-0.000036	0.000001	14.25	-0.000015	0.000001	14.25	-0.000005	0
14.26	0	0	14.26	0	0	14.26	0	0	14.26	0	0	14.26	-0.000015	0	14.26	-0.000227	0.000002	14.26	-0.000669	0.000008	14.26	-0.000691	0.000009	14.26	-0.000393	0.000006	14.26	-0.000179	0.000003	14.26	-0.00008	0.000002	14.26	-0.000036	0.000001	14.26	-0.000015	0.000001	14.26	-0.000005	0
14.27	0	0	14.27	0	0	14.27	0	0	14.27	0	0	14.27	-0.000015	0	14.27	-0.000227	0.000002	14.27	-0.000669	0.000008	14.27	-0.000691	0.000009	14.27	-0.000393	0.000006	14.27	-0.000179	0.000003	14.27	-0.00008	0.000002	14.27	-0.000036	0.000001	14.27	-0.000015	0.000001	14.27	-0.000005	0
14.28	0	0	14.28	0	0	14.28	0	0	14.28	0	0	14.28	-0.000015	0	14.28	-0.000227	0.000002	14.28	-0.000669	0.000008	14.28	-0.000691	0.000009	14.28	-0.000393	0.000006	14.28	-0.000179	0.000003	14.28	-0.00008	0.000002	14.28	-0.000036	0.000001	14.28	-0.000015	0.000001	14.28	-0.000005	0
14.29	0	0	14.29	0	0	14.29	0	0	14.29	0	0	14.29	-0.000015	0	14.29	-0.000227	0.000002	14.29	-0.000669	0.000008	14.29	-0.000691	0.000009	14.29	-0.000393	0.000006	14.29	-0.000179	0.000003	14.29	-0.00008	0.000002	14.29	-0.000036	0.000001	14.29	-0.000015	0.000001	14.29	-0.000005	0
14.3	0	0	14.3	0	0	14.3	0	0	14.3	0	0	14.3	-0.000015	0	14.3	-0.000227	0.000002	14.3	-0.000669	0.000008	14.3	-0.000691	0.000009	14.3	-0.000393	0.000006	14.3	-0.000179	0.000003	14.3	-0.00008	0.000002	14.3	-0.000036	0.000001	14.3	-0.000015	0.000001	14.3	-0.000005	0
14.31	0	0	14.31	0	0	14.31	0	0	14.31	0	0	14.31	-0.000015	0	14.31	-0.000227	0.000002	14.31	-0.000669	0.000008	14.31	-0.000691	0.000009	14.31	-0.000393	0.000006	14.31	-0.000179	0.000003	14.31	-0.00008	0.000002	14.31	-0.000036	0.000001	14.31	-0.000015	0.000001	14.31	-0.000005	0
14.32	0	0	14.32	0	0	14.32	0	0	14.32	0	0	14.32	-0.000015	0	14.32	-0.000227	0.000002	14.32	-0.000669	0.000008	14.32	-0.000691	0.000009	14.32	-0.000393	0.000006	14.32	-0.000179	0.000003	14.32	-0.00008	0.000002	14.32	-0.000036	0.000001	14.32	-0.000015	0.000001	14.32	-0.000005	0
14.33	0	0	14.33	0	0	14.33	0	0	14.33	0	0	14.33	-0.000015	0	14.33	-0.000227	0.000002	14.33	-0.000669	0.000008	14.33	-0.000691	0.000009	14.33	-0.000393	0.000006	14.33	-0.000179	0.000003	14.33	-0.00008	0.000002	14.33	-0.000036	0.000001	14.33	-0.000015	0.000001	14.33	-0.000005	0
14.34	0	0	14.34	0	0	14.34	0	0	14.34	0	0	14.34	-0.000015	0	14.34	-0.000227	0.000002	14.34	-0.000669	0.000008	14.34	-0.000691	0.000009	14.34	-0.000393	0.000006	14.34	-0.000179	0.000003	14.34	-0.00008	0.000002	14.34	-0.000036	0.000001	14.34	-0.000015	0.000001	14.34	-0.000005	0
14.35	0	0	14.35	0	0	14.35	0	0	14.35	0	0	14.35	-0.000015	0	14.35	-0.000227	0.000002	14.35	-0.000669	0.000008	14.35	-0.000691	0.000009	14.35	-0.000393	0.000006	14.35	-0.000179	0.000003	14.35	-0.00008	0.000002	14.35	-0.000036	0.000001	14.35	-0.000015	0.000001	14.35	-0.000005	0
14.36	0	0	14.36	0	0	14.36	0	0	14.36	0	0	14.36	-0.000015	0	14.36	-0.000227	0.000002	14.36	-0.000669	0.000008	14.36	-0.000691	0.000009	14.36	-0.000393	0.000006	14.36	-0.000179	0.000003	14.36	-0.00008	0.000002	14.36	-0.000036	0.000001	14.36	-0.000015	0.000001	14.36	-0.000005	0
14.37	0	0	14.37	0	0	14.37	0	0	14.37	0	0	14.37	-0.000015	0	14.37	-0.000227	0.000002	14.37	-0.000669	0.000008	14.37	-0.000691	0.000009	14.37	-0.000393	0.000006	14.37	-0.000179	0.000003	14.37	-0.00008	0.000002	14.37	-0.000036	0.000001	14.37	-0.000015	0.000001	14.37	-0.000005	0
14.38	0	0	14.38	0	0	14.38	0	0	14.38	0	0	14.38	-0.000015	0	14.38	-0.000227	0.000002	14.38	-0.000669	0.000008	14.38	-0.000691	0.000009	14.38	-0.000393	0.000006	14.38	-0.000179	0.000003	14.38	-0.00008	0.000002	14.38	-0.000036	0.000001	14.38	-0.000015	0.000001	14.38	-0.000005	0
14.39	0	0	14.39	0	0	14.39	0	0	14.39	0	0	14.39	-0.000015	0	14.39	-0.000226	0.000002	14.39	-0.000669	0.000008	14.39	-0.000691	0.000009	14.39	-0.000393	0.000006	14.39	-0.000179	0.000003	14.39	-0.00008	0.000002	14.39	-0.000036	0.000001	14.39	-0.000015	0.000001	14.39	-0.000005	0
14.4	0	0	14.4	0	0	14.4	0	0	14.4	0	0	14.4	-0.000015	0	14.4	-0.000226	0.000002	14.4	-0.000669	0.000008	14.4	-0.000691	0.000009	14.4	-0.000393	0.000006	14.4	-0.000179	0.000003	14.4	-0.00008	0.000002	14.4	-0.000036	0.000001	14.4	-0.000015	0.000001	14.4	-0.000005	0
14.41	0	0	14.41	0	0	14.41	0	0	14.41	0	0	14.41	-0.000015	0	14.41	-0.000226	0.000002	14.41	-0.000669	0.000008	14.41	-0.000691	0.000009	14.41	-0.000393	0.000006	14.41	-0.000179	0.000003	14.41	-0.00008	0.000002	14.41	-0.000036	0.000001	14.41	-0.000015	0.000001	14.41	-0.000005	0
14.42	0	0	14.42	0	0	14.42	0	0	14.42	0	0	14.42	-0.000015	0	14.42	-0.000226	0.000002	14.42	-0.000669	0.000008	14.42	-0.000691	0.000009	14.42	-0.000393	0.000006	14.42	-0.000179	0.000003	14.42	-0.00008	0.000002	14.42	-0.000036	0.000001	14.42	-0.000015	0.000001	14.42	-0.000005	0
14.43	0	0	14.43	0	0	14.43	0	0	14.43	0	0	14.43	-0.000015	0	14.43	-0.000226	0.000002	14.43	-0.000669	0.000008	14.43	-0.000691	0.000009	14.43	-0.000393	0.000006	14.43	-0.000179	0.000003	14.43	-0.00008	0.000002	14.43	-0.000036	0.000001	14.43	-0.000015	0.000001	14.43	-0.000005	0
14.44	0	0	14.44	0	0	14.44	0	0	14.44	0	0	14.44	-0.000015	0	14.44	-0.000226	0.000002	14.44	-0.000669	0.000008	14.44	-0.000691	0.000009	14.44	-0.000393	0.000006	14.44	-0.000179	0.000003	14.44	-0.00008	0.000002	14.44	-0.000036	0.000001	14.44	-0.000015	0.000001	14.44	-0.000005	0
14.45	0	0	14.45	0	0	14.45	0	0	14.45	0	0	14.45	-0.000015	0	14.45	-0.000226	0.000002	14.45	-0.000668	0.000008	14.45	-0.000691	0.000009	14.45	-0.000393	0.000006	14.45	-0.000179	0.000003	14.45	-0.00008	0.000002	14.45	-0.000036	0.000001	14.45	-0.000015	0.000001	14.45	-0.000005	0
14.46	0	0	14.46	0	0	14.46	0	0	14.46	0	0	14.46	-0.000015	0	14.46	-0.000226	0.000002	14.46	-0.000668	0.000008	14.46	-0.000691	0.000009	14.46	-0.000393	0.000006	14.46	-0.000179	0.000003	14.46	-0.00008	0.000002	14.46	-0.000036	0.000001	14.46	-0.000015	0.000001	14.46	-0.000005	0
14.47	0	0	14.47	0	0	14.47	0	0	14.47	0	0	14.47	-0.000015	0	14.47	-0.000226	0.000002	14.47	-0.000668	0.000008	14.47	-0.000691	0.000009	14.47	-0.000393	0.000006	14.47	-0.000179	0.000003	14.47	-0.00008	0.000002	14.47	-0.000036	0.000001	14.47	-0.000015	0.000001	14.47	-0.000005	0
14.48	0	0	14.48	0	0	14.48	0	0	14.48	0	0	14.48	-0.000015	0	14.48	-0.000226	0.000002	14.48	-0.000668	0.000008	14.48	-0.000691	0.000009	14.48	-0.000393	0.000006	14.48	-0.000179	0.000003	14.48	-0.00008	0.000002	14.48	-0.000036	0.000001	14.48	-0.000015	0.000001	14.48	-0.000005	0
14.49	0	0	14.49	0	0	14.49	0	0	14.49	0	0	14.49	-0.000015	0	14.49	-0.000226	0.000002	14.49	-0.000668	0.000008	14.49	-0.000691	0.000009	14.49	-0.000393	0.000006	14.49	-0.000179	0.000003	14.49	-0.00008	0.000002	14.49	-0.000036	0.000001	14.49	-0.000015	0.000001	14.49	-0.000005	0
14.5	0	0	14.5	0	0	14.5	0	0	14.5	0	0	14.5	-0.000015	0	14.5	-0.000226	0.000002	14.5	-0.000668	0.000008	14.5	-0.000691	0.000009	14.5	-0.000393	0.000006	14.5	-0.000179	0.000003	14.5	-0.00008	0.000002	14.5	-0.000036	0.000001	14.5	-0.000015	0.000001	14.5	-0.000005	0
14.51	0	0	14.51	0	0	14.51	0	0	14.51	0	0	14.51	-0.000015	0	14.51	-0.000226	0.000002	14.51	-0.000668	0.000008	14.51	-0.000691	0.000009	14.51	-0.000393	0.000006	14.51	-0.000179	0.000003	14.51	-0.00008	0.000002	14.51	-0.000036	0.000001	14.51	-0.000015	0.000001	14.51	-0.000005	0
14.52	0	0	14.52	0	0	14.52	0	0	14.52	0	0	14.52	-0.000015	0	14.52	-0.000226	0.000002	14.52	-0.000668	0.000008	14.52	-0.000691	0.000009	14.52	-0.000393	0.000006	14.52	-0.000179	0.000003	14.52	-0.00008	0.000002	14.52	-0.000036	0.000001	14.52	-0.000015	0.000001	14.52	-0.000005	0
14.53	0	0	14.53	0	0	14.53	0	0	14.53	0	0	14.53	-0.000015	0	14.53	-0.000226	0.000002	14.53	-0.000668	0.000008	14.53	-0.000691	0.000009	14.53	-0.000393	0.000006	14.53	-0.000179	0.000003	14.53	-0.00008	0.000002	14.53	-0.000036	0.000001	14.53	-0.000015	0.000001	14.53	-0.000005	0
14.54	0	0	14.54	0	0	14.54	0	0	14.54	0	0	14.54	-0.000015	0	14.54	-0.000226	0.000002	14.54	-0.000668	0.000008	14.54	-0.000691	0.000009	14.54	-0.000393	0.000006	14.54	-0.000179	0.000003	14.54	-0.00008	0.000002	14.54	-0.000036	0.000001	14.54	-0.000015	0.000001	14.54	-0.000005	0
14.55	0	0	14.55	0	0	14.55	0	0	14.55	0	0	14.55	-0.000015	0	14.55	-0.000226	0.000002	14.55	-0.000668	0.000008	14.55	-0.000691	0.000009	14.55	-0.000393	0.000006	14.55	-0.000179	0.000003	14.55	-0.00008	0.000002	14.55	-0.000036	0.000001	14.55	-0.000015	0.000001	14.55	-0.000005	0
14.56	0	0	14.56	0	0	14.56	0	0	14.56	0	0	14.56	-0.000015	0	14.56	-0.000226	0.000002	14.56	-0.000668	0.000008	14.56	-0.000691	0.000009	14.56	-0.000393	0.000006	14.56	-0.000179	0.000003	14.56	-0.00008	0.000002	14.56	-0.000036	0.000001	14.56	-0.000015	0.000001	14.56	-0.000005	0
14.57	0	0	14.57	0	0	14.57	0	0	14.57	0	0	14.57	-0.000015	0	14.57	-0.000226	0.000002	14.57	-0.000668	0.000008	14.57	-0.000691	0.000009	14.57	-0.000393	0.000006	14.57	-0.000179	0.000003	14.57	-0.00008	0.000002	14.57	-0.000036	0.000001	14.57	-0.000015	0.000001	14.57	-0.000005	0
14.58	0	0	14.58	0	0	14.58	0	0	14.58	0	0	14.58	-0.000015	0	14.58	-0.000226	0.000002	14.58	-0.000668	0.000008	14.58	-0.000691	0.000009	14.58	-0.000393	0.000006	14.58	-0.000179	0.000003	14.58	-0.00008	0.000002	14.58	-0.000036	0.000001	14.58	-0.000015	0.000001	14.58	-0.000005	0
14.59	0	0	14.59	0	0	14.59	0	0	14.59	0	0	14.59	-0.000015	0	14.59	-0.000226	0.000002	14.59	-0.000668	0.000008	14.59	-0.000691	0.000009	14.59	-0.000393	0.000006	14.59	-0.000179	0.000003	14.59	-0.00008	0.000002	14.59	-0.000036	0.000001	14.59	-0.000015	0.000001	14.59	-0.000005	0
14.6	0	0	14.6	0	0	14.6	0	0	14.6	0	0	14.6	-0.000015	0	14.6	-0.000226	0.000002	14.6	-0.000668	0.000008	14.6	-0.000691	0.000009	14.6	-0.000393	0.000006	14.6	-0.000179	0.000003	14.6	-0.00008	0.000002	14.6	-0.000036	0.000001	14.6	-0.000015	0.000001	14.6	-0.000005	0
14.61	0	0	14.61	0	0	14.61	0	0	14.61	0	0	14.61	-0.000015	0	14.61	-0.000226	0.000002	14.61	-0.000668	0.000008	14.61	-0.000691	0.000009	14.61	-0.000393	0.000006	14.61	-0.000179	0.000003	14.61	-0.00008	0.000002	14.61	-0.000036	0.000001	14.61	-0.000015	0.000001	14.61	-0.000005	0
14.62	0	0	14.62	0	0	14.62	0	0	14.62	0	0	14.62	-0.000015	0	14.62	-0.000226	0.000002	14.62	-0.000668	0.000008	14.62	-0.000691	0.000009	14.62	-0.000393	0.000006	14.62	-0.000179	0.000003	14.62	-0.00008	0.000002	14.62	-0.000036	0.000001	14.62	-0.000015	0.000001	14.62	-0.000005	0
14.63	0	0	14.63	0	0	14.63	0	0	14.63	0	0	14.63	-0.000015	0	14.63	-0.000226	0.000002	14.63	-0.000668	0.000008	14.63	-0.000691	0.000009	14.63	-0.000393	0.000006	14.63	-0.000179	0.000003	14.63	-0.00008	0.000002	14.63	-0.000036	0.000001	14.63	-0.000015	0.000001	14.63	-0.000005	0
14.64	0	0	14.64	0	0	14.64	0	0	14.64	0	0	14.64	-0.000015	0	14.64	-0.000226	0.000002	14.64	-0.000668	0.000008	14.64	-0.000691	0.000009	14.64	-0.000393	0.000006	14.64	-0.000179	0.000003	14.64	-0.00008	0.000002	14.64	-0.000036	0.000001	14.64	-0.000015	0.000001	14.64	-0.000005	0
14.65	0	0	14.65	0	0	14.65	0	0	14.65	0	0	14.65	-0.000015	0	14.65	-0.000226	0.000002	14.65	-0.000668	0.000008	14.65	-0.000691	0.000009	14.65	-0.000393	0.000006	14.65	-0.000179	0.000003	14.65	-0.00008	0.000002	14.65	-0.000036	0.000001	14.65	-0.000015	0.000001	14.65	-0.000005	0
14.66	0	0	14.66	0	0	14.66	0	0	14.66	0	0	14.66	-0.000015	0	14.66	-0.000226	0.000002	14.66	-0.000668	0.000008	14.66	-0.000691	0.000009	14.66	-0.000393	0.000006	14.66	-0.000179	0.000003	14.66	-0.00008	0.000002	14.66	-0.000036	0.000001	14.66	-0.000015	0.000001	14.66	-0.000005	0
14.67	0	0	14.67	0	0	14.67	0	0	14.67	0	0	14.67	-0.000015	0	14.67	-0.000226	0.000002	14.67	-0.000668	0.000008	14.67	-0.000691	0.000009	14.67	-0.000393	0.000006	14.67	-0.000179	0.000003	14.67	-0.00008	0.000002	14.67	-0.000036	0.000001	14.67	-0.000015	0.000001	14.67	-0.000005	0
14.68	0	0	14.68	0	0	14.68	0	0	14.68	0	0	14.68	-0.000015	0	14.68	-0.000226	0.000002	14.68	-0.000668	0.000008	14.68	-0.000691	0.000009	14.68	-0.000393	0.000006	14.68	-0.000179	0.000003	14.68	-0.00008	0.000002	14.68	-0.000036	0.000001	14.68	-0.000015	0.000001	14.68	-0.000005	0
14.69	0	0	14.69	0	0	14.69	0	0	14.69	0	0	14.69	-0.000015	0	14.69	-0.000226	0.000002	14.69	-0.000668	0.000008	14.69	-0.000691	0.000009	14.69	-0.000393	0.000006	14.69	-0.000179	0.000003	14.69	-0.00008	0.000002	14.69	-0.000036	0.000001	14.69	-0.000015	0.000001	14.69	-0.000005	0
14.7	0	0	14.7	0	0	14.7	0	0	14.7	0	0	14.7	-0.000015	0	14.7	-0.000226	0.000002	14.7	-0.000668	0.000008	14.7	-0.000691	0.000009	14.7	-0.000393	0.000006	14.7	-0.000179	0.000003	14.7	-0.00008	0.000002	14.7	-0.000036	0.000001	14.7	-0.000015	0.000001	14.7	-0.000005	0
14.71	0	0	14.71	0	0	14.71	0	0	14.71	0	0	14.71	-0.000015	0	14.71	-0.000226	0.000002	14.71	-0.000668	0.000008	14.71	-0.000691	0.000009	14.71	-0.000393	0.000006	14.71	-0.000179	0.000003	14.71	-0.00008	0.000002	14.71	-0.000036	0.000001	14.71	-0.000015	0.000001	14.71	-0.000005	0
14.72	0	0	14.72	0	0	14.72	0	0	14.72	0	0	14.72	-0.000015	0	14.72	-0.000226	0.000002	14.72	-0.000668	0.000008	14.72	-0.000691	0.000009	14.72	-0.000393	0.000006	14.72	-0.000179	0.000003	14.72	-0.00008	0.000002	14.72	-0.000036	0.000001	14.72	-0.000015	0.000001	14.72	-0.000005	0
14.73	0	0	14.73	0	0	14.73	0	0	14.73	0	0	14.73	-0.000015	0	14.73	-0.000225	0.000002	14.73	-0.000668	0.000008	14.73	-0.000691	0.000009	14.73	-0.000393	0.000006	14.73	-0.000179	0.000003	14.73	-0.00008	0.000002	14.73	-0.000036	0.000001	14.73	-0.000015	0.000001	14.73	-0.000005	0
14.74	0	0	14.74	0	0	14.74	0	0	14.74	0	0	14.74	-0.000015	0	14.74	-0.000225	0.000002	14.74	-0.000668	0.000008	14.74	-0.000691	0.000009	14.74	-0.000393	0.000006	14.74	-0.000179	0.000003	14.74	-0.00008	0.000002	14.74	-0.000036	0.000001	14.74	-0.000015	0.000001	14.74	-0.000005	0
14.75	0	0	14.75	0	0	14.75	0	0	14.75	0	0	14.75	-0.000015	0	14.75	-0.000225	0.000002	14.75	-0.000668	0.000008	14.75	-0.000691	0.000009	14.75	-0.000393	0.000006	14.75	-0.000179	0.000003	14.75	-0.00008	0.000002	14.75	-0.000036	0.000001	14.75	-0.000015	0.000001	14.75	-0.000005	0
14.76	0	0	14.76	0	0	14.76	0	0	14.76	0	0	14.76	-0.000015	0	14.76	-0.000225	0.000002	14.76	-0.000668	0.000008	14.76	-0.000691	0.000009	14.76	-0.000393	0.000006	14.76	-0.000179	0.000003	14.76	-0.00008	0.000002	14.76	-0.000036	0.000001	14.76	-0.000015	0.000001	14.76	-0.000005	0
14.77	0	0	14.77	0	0	14.77	0	0	14.77	0	0	14.77	-0.000015	0	14.77	-0.000225	0.000002	14.77	-0.000668	0.000008	14.77	-0.000691	0.000009	14.77	-0.000393	0.000006	14.77	-0.000179	0.000003	14.77	-0.00008	0.000002	14.77	-0.000036	0.000001	14.77	-0.000015	0.000001	14.77	-0.000005	0
14.78	0	0	14.78	0	0	14.78	0	0	14.78	0	0	14.78	-0.000015	0	14.78	-0.000225	0.000002	14.78	-0.000668	0.000008	14.78	-0.000691	0.000009	14.78	-0.000393	0.000006	14.78	-0.000179	0.000003	14.78	-0.00008	0.000002	14.78	-0.000036	0.000001	14.78	-0.000015	0.000001	14.78	-0.000005	0
14.79	0	0	14.79	0	0	14.79	0	0	14.79	0	0	14.79	-0.000015	0	14.79	-0.000225	0.000002	14.79	-0.000668	0.000008	14.79	-0.000691	0.000009	14.79	-0.000393	0.000006	14.79	-0.000179	0.000003	14.79	-0.00008	0.000002	14.79	-0.000036	0.000001	14.79	-0.000015	0.000001	14.79	-0.000005	0
14.8	0	0	14.8	0	0	14.8	0	0	14.8	0	0	14.8	-0.000015	0	14.8	-0.000225	0.000002	14.8	-0.000668	0.000008	14.8	-0.000691	0.000009	14.8	-0.000393	0.000006	14.8	-0.000179	0.000003	14.8	-0.00008	0.000002	14.8	-0.000036	0.000001	14.8	-0.000015	0.000001	14.8	-0.000005	0
14.81	0	0	14.81	0	0	14.81	0	0	14.81	0	0	14.81	-0.000015	0	14.81	-0.000225	0.000002	14.81	-0.000668	0.000008	14.81	-0.000691	0.000009	14.81	-0.000393	0.000006	14.81	-0.000179	0.000003	14.81	-0.00008	0.000002	14.81	-0.000036	0.000001	14.81	-0.000015	0.000001	14.81	-0.000005	0
14.82	0	0	14.82	0	0	14.82	0	0	14.82	0	0	14.82	-0.000015	0	14.82	-0.000225	0.000002	14.82	-0.000668	0.000008	14.82	-0.000691	0.000009	14.82	-0.000393	0.000006	14.82	-0.000179	0.000003	14.82	-0.00008	0.000002	14.82	-0.000036	0.000001	14.82	-0.000015	0.000001	14.82	-0.000005	0
14.83	0	0	14.83	0	0	14.83	0	0	14.83	0	0	14.83	-0.000015	0	14.83	-0.000225	0.000002	14.83	-0.000668	0.000008	14.83	-0.000691	0.000009	14.83	-0.000393	0.000006	14.83	-0.000179	0.000003	14.83	-0.00008	0.000002	14.83	-0.000036	0.000001	14.83	-0.000015	0.000001	14.83	-0.000005	0
14.84	0	0	14.84	0	0	14.84	0	0	14.84	0	0	14.84	-0.000015	0	14.84	-0.000225	0.000002	14.84	-0.000668	0.000008	14.84	-0.000691	0.000009	14.84	-0.000393	0.000006	14.84	-0.000179	0.000003	14.84	-0.00008	0.000002	14.84	-0.000036	0.000001	14.84	-0.000015	0.000001	14.84	-0.000005	0
14.85	0	0	14.85	0	0	14.85	0	0	14.85	0	0	14.85	-0.000015	0	14.85	-0.000225	0.000002	14.85	-0.000668	0.000008	14.85	-0.000691	0.000009	14.85	-0.000393	0.000006	14.85	-0.000179	0.000003	14.85	-0.00008	0.000002	14.85	-0.000036	0.000001	14.85	-0.000015	0.000001	14.85	-0.000005	0
14.86	0	0	14.86	0	0	14.86	0	0	14.86	0	0	14.86	-0.000015	0	14.86	-0.000225	0.000002	14.86	-0.000668	0.000008	14.86	-0.000691	0.000009	14.86	-0.000393	0.000006	14.86	-0.000179	0.000003	14.86	-0.00008	0.000002	14.86	-0.000036	0.000001	14.86	-0.000015	0.000001	14.86	-0.000005	0
14.87	0	0	14.87	0	0	14.87	0	0	14.87	0	0	14.87	-0.000015	0	14.87	-0.000225	0.000002	14.87	-0.000668	0.000008	14.87	-0.000691	0.000009	14.87	-0.000393	0.000006	14.87	-0.000179	0.000003	14.87	-0.00008	0.000002	14.87	-0.000036	0.000001	14.87	-0.000015	0.000001	14.87	-0.000005	0
14.88	0	0	14.88	0	0	14.88	0	0	14.88	0	0	14.88	-0.000015	0	14.88	-0.000225	0.000002	14.88	-0.000668	0.000008	14.88	-0.000691	0.000009	14.88	-0.000393	0.000006	14.88	-0.000179	0.000003	14.88	-0.00008	0.000002	14.88	-0.000036	0.000001	14.88	-0.000015	0.000001	14.88	-0.000005	0
14.89	0	0	14.89	0	0	14.89	0	0	14.89	0	0	14.89	-0.000015	0	14.89	-0.000225	0.000002	14.89	-0.000668	0.000008	14.89	-0.000691	0.000009	14.89	-0.000393	0.000006	14.89	-0.000179	0.000003	14.89	-0.00008	0.000002	14.89	-0.000036	0.000001	14.89	-0.000015	0.000001	14.89	-0.000005	0
14.9	0	0	14.9	0	0	14.9	0	0	14.9	0	0	14.9	-0.000015	0	14.9	-0.000225	0.000002	14.9	-0.000668	0.000008	14.9	-0.000691	0.000009	14.9	-0.000393	0.000006	14.9	-0.000179	0.000003	14.9	-0.00008	0.000002	14.9	-0.000036	0.000001	14.9	-0.000015	0.000001	14.9	-0.000005	0
14.91	0	0	14.91	0	0	14.91	0	0	14.91	0	0	14.91	-0.000015	0	14.91	-0.000225	0.000002	14.91	-0.000668	0.000008	14.91	-0.000691	0.000009	14.91	-0.000393	0.000006	14.91	-0.000179	0.000003	14.91	-0.00008	0.000002	14.91	-0.000036	0.000001	14.91	-0.000015	0.000001	14.91	-0.000005	0
14.92	0	0	14.92	0	0	14.92	0	0	14.92	0	0	14.92	-0.000015	0	14.92	-0.000225	0.000002	14.92	-0.000668	0.000008	14.92	-0.000691	0.000009	14.92	-0.000393	0.000006	14.92	-0.000179	0.000003	14.92	-0.00008	0.000002	14.92	-0.000036	0.000001	14.92	-0.000015	0.000001	14.92	-0.000005	0
14.93	0	0	14.93	0	0	14.93	0	0	14.93	0	0	14.93	-0.000015	0	14.93	-0.000225	0.000002	14.93	-0.000668	0.000008	14.93	-0.000691	0.000009	14.93	-0.000393	0.000006	14.93	-0.000179	0.000003	14.93	-0.00008	0.000002	14.93	-0.000036	0.000001	14.93	-0.000015	0.000001	14.93	-0.000005	0
14.94	0	0	14.94	0	0	14.94	0	0	14.94	0	0	14.94	-0.000015	0	14.94	-0.000225	0.000002	14.94	-0.000668	0.000008	14.94	-0.000691	0.000009	14.94	-0.000393	0.000006	14.94	-0.000179	0.000003	14.94	-0.00008	0.000002	14.94	-0.000036	0.000001	14.94	-0.000015	0.000001	14.94	-0.000005	0
14.95	0	0	14.95	0	0	14.95	0	0	14.95	0	0	14.95	-0.000015	0	14.95	-0.000225	0.000002	14.95	-0.000668	0.000008	14.95	-0.000691	0.000009	14.95	-0.000393	0.000006	14.95	-0.000179	0.000003	14.95	-0.00008	0.000002	14.95	-0.000036	0.000001	14.95	-0.000015	0.000001	14.95	-0.000005	0
[truncated: 98,504 more rows]
