# Supplementary material for: Interneuronal mechanisms of hippocampal theta oscillations in a full-scale model of the rodent CA1 circuit
Source: eLife. 2016 Dec 23;5:e18566. doi: 10.7554/eLife.18566 (PMC5313080; doi:10.7554/eLife.18566)
Supplement: Figure 2—source data 5. — Simulated current injection sweep in AxoClamp ATF (tab-delimited) file format. DOI: http://dx.doi.org/10.7554/eLife.18566.010 [file elife-18566-fig2-data5.atf]

ATF	1.0
8	85
"AcquisitionMode=Episodic Stimulation"
"Comment="
"YTop=200,4000"
"YBottom=-200,-4000"
"SyncTimeUnits=12.5"
"SweepStartTimesMS=0.000"
"SignalsExported=IN 1,IN 11"
"Signals="	"IN 1"	"IN 11"
"Time (s)"	"Trace #1 (mV)"	"Trace #1 (pA)"	"Trace #2 (mV)"	"Trace #2 (pA)"	"Trace #3 (mV)"	"Trace #3 (pA)"	"Trace #4 (mV)"	"Trace #4 (pA)"	"Trace #5 (mV)"	"Trace #5 (pA)"	"Trace #6 (mV)"	"Trace #6 (pA)"	"Trace #7 (mV)"	"Trace #7 (pA)"	"Trace #8 (mV)"	"Trace #8 (pA)"	"Trace #9 (mV)"	"Trace #9 (pA)"	"Trace #10 (mV)"	"Trace #10 (pA)"
0.000000	-70.634100	0.000000	-70.634100	0.000000	-70.634100	0.000000	-70.634100	0.000000	-70.634100	0.000000	-70.634100	0.000000	-70.634100	0.000000	-70.634100	0.000000	-70.634100	0.000000	-70.634100	0.000000
0.000025	-70.634000	0.000000	-70.634000	0.000000	-70.634000	0.000000	-70.634000	0.000000	-70.634000	0.000000	-70.634000	0.000000	-70.634000	0.000000	-70.634000	0.000000	-70.634000	0.000000	-70.634000	0.000000
0.000050	-70.633900	0.000000	-70.633900	0.000000	-70.633900	0.000000	-70.633900	0.000000	-70.633900	0.000000	-70.633900	0.000000	-70.633900	0.000000	-70.633900	0.000000	-70.633900	0.000000	-70.633900	0.000000
0.000075	-70.633800	0.000000	-70.633800	0.000000	-70.633800	0.000000	-70.633800	0.000000	-70.633800	0.000000	-70.633800	0.000000	-70.633800	0.000000	-70.633800	0.000000	-70.633800	0.000000	-70.633800	0.000000
0.000100	-70.633700	0.000000	-70.633700	0.000000	-70.633700	0.000000	-70.633700	0.000000	-70.633700	0.000000	-70.633700	0.000000	-70.633700	0.000000	-70.633700	0.000000	-70.633700	0.000000	-70.633700	0.000000
0.000125	-70.633700	0.000000	-70.633700	0.000000	-70.633700	0.000000	-70.633700	0.000000	-70.633700	0.000000	-70.633700	0.000000	-70.633700	0.000000	-70.633700	0.000000	-70.633700	0.000000	-70.633700	0.000000
0.000150	-70.633600	0.000000	-70.633600	0.000000	-70.633600	0.000000	-70.633600	0.000000	-70.633600	0.000000	-70.633600	0.000000	-70.633600	0.000000	-70.633600	0.000000	-70.633600	0.000000	-70.633600	0.000000
0.000175	-70.633500	0.000000	-70.633500	0.000000	-70.633500	0.000000	-70.633500	0.000000	-70.633500	0.000000	-70.633500	0.000000	-70.633500	0.000000	-70.633500	0.000000	-70.633500	0.000000	-70.633500	0.000000
0.000200	-70.633400	0.000000	-70.633400	0.000000	-70.633400	0.000000	-70.633400	0.000000	-70.633400	0.000000	-70.633400	0.000000	-70.633400	0.000000	-70.633400	0.000000	-70.633400	0.000000	-70.633400	0.000000
0.000225	-70.633300	0.000000	-70.633300	0.000000	-70.633300	0.000000	-70.633300	0.000000	-70.633300	0.000000	-70.633300	0.000000	-70.633300	0.000000	-70.633300	0.000000	-70.633300	0.000000	-70.633300	0.000000
0.000250	-70.633300	0.000000	-70.633300	0.000000	-70.633300	0.000000	-70.633300	0.000000	-70.633300	0.000000	-70.633300	0.000000	-70.633300	0.000000	-70.633300	0.000000	-70.633300	0.000000	-70.633300	0.000000
0.000275	-70.633200	0.000000	-70.633200	0.000000	-70.633200	0.000000	-70.633200	0.000000	-70.633200	0.000000	-70.633200	0.000000	-70.633200	0.000000	-70.633200	0.000000	-70.633200	0.000000	-70.633200	0.000000
0.000300	-70.633100	0.000000	-70.633100	0.000000	-70.633100	0.000000	-70.633100	0.000000	-70.633100	0.000000	-70.633100	0.000000	-70.633100	0.000000	-70.633100	0.000000	-70.633100	0.000000	-70.633100	0.000000
0.000325	-70.633000	0.000000	-70.633000	0.000000	-70.633000	0.000000	-70.633000	0.000000	-70.633000	0.000000	-70.633000	0.000000	-70.633000	0.000000	-70.633000	0.000000	-70.633000	0.000000	-70.633000	0.000000
0.000350	-70.632900	0.000000	-70.632900	0.000000	-70.632900	0.000000	-70.632900	0.000000	-70.632900	0.000000	-70.632900	0.000000	-70.632900	0.000000	-70.632900	0.000000	-70.632900	0.000000	-70.632900	0.000000
0.000375	-70.632900	0.000000	-70.632900	0.000000	-70.632900	0.000000	-70.632900	0.000000	-70.632900	0.000000	-70.632900	0.000000	-70.632900	0.000000	-70.632900	0.000000	-70.632900	0.000000	-70.632900	0.000000
0.000400	-70.632800	0.000000	-70.632800	0.000000	-70.632800	0.000000	-70.632800	0.000000	-70.632800	0.000000	-70.632800	0.000000	-70.632800	0.000000	-70.632800	0.000000	-70.632800	0.000000	-70.632800	0.000000
0.000425	-70.632700	0.000000	-70.632700	0.000000	-70.632700	0.000000	-70.632700	0.000000	-70.632700	0.000000	-70.632700	0.000000	-70.632700	0.000000	-70.632700	0.000000	-70.632700	0.000000	-70.632700	0.000000
0.000450	-70.632600	0.000000	-70.632600	0.000000	-70.632600	0.000000	-70.632600	0.000000	-70.632600	0.000000	-70.632600	0.000000	-70.632600	0.000000	-70.632600	0.000000	-70.632600	0.000000	-70.632600	0.000000
0.000475	-70.632500	0.000000	-70.632500	0.000000	-70.632500	0.000000	-70.632500	0.000000	-70.632500	0.000000	-70.632500	0.000000	-70.632500	0.000000	-70.632500	0.000000	-70.632500	0.000000	-70.632500	0.000000
0.000500	-70.632400	0.000000	-70.632400	0.000000	-70.632400	0.000000	-70.632400	0.000000	-70.632400	0.000000	-70.632400	0.000000	-70.632400	0.000000	-70.632400	0.000000	-70.632400	0.000000	-70.632400	0.000000
0.000525	-70.632400	0.000000	-70.632400	0.000000	-70.632400	0.000000	-70.632400	0.000000	-70.632400	0.000000	-70.632400	0.000000	-70.632400	0.000000	-70.632400	0.000000	-70.632400	0.000000	-70.632400	0.000000
0.000550	-70.632300	0.000000	-70.632300	0.000000	-70.632300	0.000000	-70.632300	0.000000	-70.632300	0.000000	-70.632300	0.000000	-70.632300	0.000000	-70.632300	0.000000	-70.632300	0.000000	-70.632300	0.000000
0.000575	-70.632200	0.000000	-70.632200	0.000000	-70.632200	0.000000	-70.632200	0.000000	-70.632200	0.000000	-70.632200	0.000000	-70.632200	0.000000	-70.632200	0.000000	-70.632200	0.000000	-70.632200	0.000000
0.000600	-70.632100	0.000000	-70.632100	0.000000	-70.632100	0.000000	-70.632100	0.000000	-70.632100	0.000000	-70.632100	0.000000	-70.632100	0.000000	-70.632100	0.000000	-70.632100	0.000000	-70.632100	0.000000
0.000625	-70.632000	0.000000	-70.632000	0.000000	-70.632000	0.000000	-70.632000	0.000000	-70.632000	0.000000	-70.632000	0.000000	-70.632000	0.000000	-70.632000	0.000000	-70.632000	0.000000	-70.632000	0.000000
0.000650	-70.632000	0.000000	-70.632000	0.000000	-70.632000	0.000000	-70.632000	0.000000	-70.632000	0.000000	-70.632000	0.000000	-70.632000	0.000000	-70.632000	0.000000	-70.632000	0.000000	-70.632000	0.000000
0.000675	-70.631900	0.000000	-70.631900	0.000000	-70.631900	0.000000	-70.631900	0.000000	-70.631900	0.000000	-70.631900	0.000000	-70.631900	0.000000	-70.631900	0.000000	-70.631900	0.000000	-70.631900	0.000000
0.000700	-70.631800	0.000000	-70.631800	0.000000	-70.631800	0.000000	-70.631800	0.000000	-70.631800	0.000000	-70.631800	0.000000	-70.631800	0.000000	-70.631800	0.000000	-70.631800	0.000000	-70.631800	0.000000
0.000725	-70.631700	0.000000	-70.631700	0.000000	-70.631700	0.000000	-70.631700	0.000000	-70.631700	0.000000	-70.631700	0.000000	-70.631700	0.000000	-70.631700	0.000000	-70.631700	0.000000	-70.631700	0.000000
0.000750	-70.631600	0.000000	-70.631600	0.000000	-70.631600	0.000000	-70.631600	0.000000	-70.631600	0.000000	-70.631600	0.000000	-70.631600	0.000000	-70.631600	0.000000	-70.631600	0.000000	-70.631600	0.000000
0.000775	-70.631600	0.000000	-70.631600	0.000000	-70.631600	0.000000	-70.631600	0.000000	-70.631600	0.000000	-70.631600	0.000000	-70.631600	0.000000	-70.631600	0.000000	-70.631600	0.000000	-70.631600	0.000000
0.000800	-70.631500	0.000000	-70.631500	0.000000	-70.631500	0.000000	-70.631500	0.000000	-70.631500	0.000000	-70.631500	0.000000	-70.631500	0.000000	-70.631500	0.000000	-70.631500	0.000000	-70.631500	0.000000
0.000825	-70.631400	0.000000	-70.631400	0.000000	-70.631400	0.000000	-70.631400	0.000000	-70.631400	0.000000	-70.631400	0.000000	-70.631400	0.000000	-70.631400	0.000000	-70.631400	0.000000	-70.631400	0.000000
0.000850	-70.631300	0.000000	-70.631300	0.000000	-70.631300	0.000000	-70.631300	0.000000	-70.631300	0.000000	-70.631300	0.000000	-70.631300	0.000000	-70.631300	0.000000	-70.631300	0.000000	-70.631300	0.000000
0.000875	-70.631200	0.000000	-70.631200	0.000000	-70.631200	0.000000	-70.631200	0.000000	-70.631200	0.000000	-70.631200	0.000000	-70.631200	0.000000	-70.631200	0.000000	-70.631200	0.000000	-70.631200	0.000000
0.000900	-70.631200	0.000000	-70.631200	0.000000	-70.631200	0.000000	-70.631200	0.000000	-70.631200	0.000000	-70.631200	0.000000	-70.631200	0.000000	-70.631200	0.000000	-70.631200	0.000000	-70.631200	0.000000
0.000925	-70.631100	0.000000	-70.631100	0.000000	-70.631100	0.000000	-70.631100	0.000000	-70.631100	0.000000	-70.631100	0.000000	-70.631100	0.000000	-70.631100	0.000000	-70.631100	0.000000	-70.631100	0.000000
0.000950	-70.631000	0.000000	-70.631000	0.000000	-70.631000	0.000000	-70.631000	0.000000	-70.631000	0.000000	-70.631000	0.000000	-70.631000	0.000000	-70.631000	0.000000	-70.631000	0.000000	-70.631000	0.000000
0.000975	-70.630900	0.000000	-70.630900	0.000000	-70.630900	0.000000	-70.630900	0.000000	-70.630900	0.000000	-70.630900	0.000000	-70.630900	0.000000	-70.630900	0.000000	-70.630900	0.000000	-70.630900	0.000000
0.001000	-70.630800	0.000000	-70.630800	0.000000	-70.630800	0.000000	-70.630800	0.000000	-70.630800	0.000000	-70.630800	0.000000	-70.630800	0.000000	-70.630800	0.000000	-70.630800	0.000000	-70.630800	0.000000
0.001025	-70.630800	0.000000	-70.630800	0.000000	-70.630800	0.000000	-70.630800	0.000000	-70.630800	0.000000	-70.630800	0.000000	-70.630800	0.000000	-70.630800	0.000000	-70.630800	0.000000	-70.630800	0.000000
0.001050	-70.630700	0.000000	-70.630700	0.000000	-70.630700	0.000000	-70.630700	0.000000	-70.630700	0.000000	-70.630700	0.000000	-70.630700	0.000000	-70.630700	0.000000	-70.630700	0.000000	-70.630700	0.000000
0.001075	-70.630600	0.000000	-70.630600	0.000000	-70.630600	0.000000	-70.630600	0.000000	-70.630600	0.000000	-70.630600	0.000000	-70.630600	0.000000	-70.630600	0.000000	-70.630600	0.000000	-70.630600	0.000000
0.001100	-70.630500	0.000000	-70.630500	0.000000	-70.630500	0.000000	-70.630500	0.000000	-70.630500	0.000000	-70.630500	0.000000	-70.630500	0.000000	-70.630500	0.000000	-70.630500	0.000000	-70.630500	0.000000
0.001125	-70.630400	0.000000	-70.630400	0.000000	-70.630400	0.000000	-70.630400	0.000000	-70.630400	0.000000	-70.630400	0.000000	-70.630400	0.000000	-70.630400	0.000000	-70.630400	0.000000	-70.630400	0.000000
0.001150	-70.630400	0.000000	-70.630400	0.000000	-70.630400	0.000000	-70.630400	0.000000	-70.630400	0.000000	-70.630400	0.000000	-70.630400	0.000000	-70.630400	0.000000	-70.630400	0.000000	-70.630400	0.000000
0.001175	-70.630300	0.000000	-70.630300	0.000000	-70.630300	0.000000	-70.630300	0.000000	-70.630300	0.000000	-70.630300	0.000000	-70.630300	0.000000	-70.630300	0.000000	-70.630300	0.000000	-70.630300	0.000000
0.001200	-70.630200	0.000000	-70.630200	0.000000	-70.630200	0.000000	-70.630200	0.000000	-70.630200	0.000000	-70.630200	0.000000	-70.630200	0.000000	-70.630200	0.000000	-70.630200	0.000000	-70.630200	0.000000
0.001225	-70.630100	0.000000	-70.630100	0.000000	-70.630100	0.000000	-70.630100	0.000000	-70.630100	0.000000	-70.630100	0.000000	-70.630100	0.000000	-70.630100	0.000000	-70.630100	0.000000	-70.630100	0.000000
0.001250	-70.630000	0.000000	-70.630000	0.000000	-70.630000	0.000000	-70.630000	0.000000	-70.630000	0.000000	-70.630000	0.000000	-70.630000	0.000000	-70.630000	0.000000	-70.630000	0.000000	-70.630000	0.000000
0.001275	-70.630000	0.000000	-70.630000	0.000000	-70.630000	0.000000	-70.630000	0.000000	-70.630000	0.000000	-70.630000	0.000000	-70.630000	0.000000	-70.630000	0.000000	-70.630000	0.000000	-70.630000	0.000000
0.001300	-70.629900	0.000000	-70.629900	0.000000	-70.629900	0.000000	-70.629900	0.000000	-70.629900	0.000000	-70.629900	0.000000	-70.629900	0.000000	-70.629900	0.000000	-70.629900	0.000000	-70.629900	0.000000
0.001325	-70.629800	0.000000	-70.629800	0.000000	-70.629800	0.000000	-70.629800	0.000000	-70.629800	0.000000	-70.629800	0.000000	-70.629800	0.000000	-70.629800	0.000000	-70.629800	0.000000	-70.629800	0.000000
0.001350	-70.629700	0.000000	-70.629700	0.000000	-70.629700	0.000000	-70.629700	0.000000	-70.629700	0.000000	-70.629700	0.000000	-70.629700	0.000000	-70.629700	0.000000	-70.629700	0.000000	-70.629700	0.000000
0.001375	-70.629600	0.000000	-70.629600	0.000000	-70.629600	0.000000	-70.629600	0.000000	-70.629600	0.000000	-70.629600	0.000000	-70.629600	0.000000	-70.629600	0.000000	-70.629600	0.000000	-70.629600	0.000000
0.001400	-70.629600	0.000000	-70.629600	0.000000	-70.629600	0.000000	-70.629600	0.000000	-70.629600	0.000000	-70.629600	0.000000	-70.629600	0.000000	-70.629600	0.000000	-70.629600	0.000000	-70.629600	0.000000
0.001425	-70.629500	0.000000	-70.629500	0.000000	-70.629500	0.000000	-70.629500	0.000000	-70.629500	0.000000	-70.629500	0.000000	-70.629500	0.000000	-70.629500	0.000000	-70.629500	0.000000	-70.629500	0.000000
0.001450	-70.629400	0.000000	-70.629400	0.000000	-70.629400	0.000000	-70.629400	0.000000	-70.629400	0.000000	-70.629400	0.000000	-70.629400	0.000000	-70.629400	0.000000	-70.629400	0.000000	-70.629400	0.000000
0.001475	-70.629300	0.000000	-70.629300	0.000000	-70.629300	0.000000	-70.629300	0.000000	-70.629300	0.000000	-70.629300	0.000000	-70.629300	0.000000	-70.629300	0.000000	-70.629300	0.000000	-70.629300	0.000000
0.001500	-70.629200	0.000000	-70.629200	0.000000	-70.629200	0.000000	-70.629200	0.000000	-70.629200	0.000000	-70.629200	0.000000	-70.629200	0.000000	-70.629200	0.000000	-70.629200	0.000000	-70.629200	0.000000
0.001525	-70.629200	0.000000	-70.629200	0.000000	-70.629200	0.000000	-70.629200	0.000000	-70.629200	0.000000	-70.629200	0.000000	-70.629200	0.000000	-70.629200	0.000000	-70.629200	0.000000	-70.629200	0.000000
0.001550	-70.629100	0.000000	-70.629100	0.000000	-70.629100	0.000000	-70.629100	0.000000	-70.629100	0.000000	-70.629100	0.000000	-70.629100	0.000000	-70.629100	0.000000	-70.629100	0.000000	-70.629100	0.000000
0.001575	-70.629000	0.000000	-70.629000	0.000000	-70.629000	0.000000	-70.629000	0.000000	-70.629000	0.000000	-70.629000	0.000000	-70.629000	0.000000	-70.629000	0.000000	-70.629000	0.000000	-70.629000	0.000000
0.001600	-70.628900	0.000000	-70.628900	0.000000	-70.628900	0.000000	-70.628900	0.000000	-70.628900	0.000000	-70.628900	0.000000	-70.628900	0.000000	-70.628900	0.000000	-70.628900	0.000000	-70.628900	0.000000
0.001625	-70.628800	0.000000	-70.628800	0.000000	-70.628800	0.000000	-70.628800	0.000000	-70.628800	0.000000	-70.628800	0.000000	-70.628800	0.000000	-70.628800	0.000000	-70.628800	0.000000	-70.628800	0.000000
0.001650	-70.628800	0.000000	-70.628800	0.000000	-70.628800	0.000000	-70.628800	0.000000	-70.628800	0.000000	-70.628800	0.000000	-70.628800	0.000000	-70.628800	0.000000	-70.628800	0.000000	-70.628800	0.000000
0.001675	-70.628700	0.000000	-70.628700	0.000000	-70.628700	0.000000	-70.628700	0.000000	-70.628700	0.000000	-70.628700	0.000000	-70.628700	0.000000	-70.628700	0.000000	-70.628700	0.000000	-70.628700	0.000000
0.001700	-70.628600	0.000000	-70.628600	0.000000	-70.628600	0.000000	-70.628600	0.000000	-70.628600	0.000000	-70.628600	0.000000	-70.628600	0.000000	-70.628600	0.000000	-70.628600	0.000000	-70.628600	0.000000
0.001725	-70.628500	0.000000	-70.628500	0.000000	-70.628500	0.000000	-70.628500	0.000000	-70.628500	0.000000	-70.628500	0.000000	-70.628500	0.000000	-70.628500	0.000000	-70.628500	0.000000	-70.628500	0.000000
0.001750	-70.628400	0.000000	-70.628400	0.000000	-70.628400	0.000000	-70.628400	0.000000	-70.628400	0.000000	-70.628400	0.000000	-70.628400	0.000000	-70.628400	0.000000	-70.628400	0.000000	-70.628400	0.000000
0.001775	-70.628400	0.000000	-70.628400	0.000000	-70.628400	0.000000	-70.628400	0.000000	-70.628400	0.000000	-70.628400	0.000000	-70.628400	0.000000	-70.628400	0.000000	-70.628400	0.000000	-70.628400	0.000000
0.001800	-70.628300	0.000000	-70.628300	0.000000	-70.628300	0.000000	-70.628300	0.000000	-70.628300	0.000000	-70.628300	0.000000	-70.628300	0.000000	-70.628300	0.000000	-70.628300	0.000000	-70.628300	0.000000
0.001825	-70.628200	0.000000	-70.628200	0.000000	-70.628200	0.000000	-70.628200	0.000000	-70.628200	0.000000	-70.628200	0.000000	-70.628200	0.000000	-70.628200	0.000000	-70.628200	0.000000	-70.628200	0.000000
0.001850	-70.628100	0.000000	-70.628100	0.000000	-70.628100	0.000000	-70.628100	0.000000	-70.628100	0.000000	-70.628100	0.000000	-70.628100	0.000000	-70.628100	0.000000	-70.628100	0.000000	-70.628100	0.000000
0.001875	-70.628000	0.000000	-70.628000	0.000000	-70.628000	0.000000	-70.628000	0.000000	-70.628000	0.000000	-70.628000	0.000000	-70.628000	0.000000	-70.628000	0.000000	-70.628000	0.000000	-70.628000	0.000000
0.001900	-70.628000	0.000000	-70.628000	0.000000	-70.628000	0.000000	-70.628000	0.000000	-70.628000	0.000000	-70.628000	0.000000	-70.628000	0.000000	-70.628000	0.000000	-70.628000	0.000000	-70.628000	0.000000
0.001925	-70.627900	0.000000	-70.627900	0.000000	-70.627900	0.000000	-70.627900	0.000000	-70.627900	0.000000	-70.627900	0.000000	-70.627900	0.000000	-70.627900	0.000000	-70.627900	0.000000	-70.627900	0.000000
0.001950	-70.627800	0.000000	-70.627800	0.000000	-70.627800	0.000000	-70.627800	0.000000	-70.627800	0.000000	-70.627800	0.000000	-70.627800	0.000000	-70.627800	0.000000	-70.627800	0.000000	-70.627800	0.000000
0.001975	-70.627700	0.000000	-70.627700	0.000000	-70.627700	0.000000	-70.627700	0.000000	-70.627700	0.000000	-70.627700	0.000000	-70.627700	0.000000	-70.627700	0.000000	-70.627700	0.000000	-70.627700	0.000000
0.002000	-70.627600	0.000000	-70.627600	0.000000	-70.627600	0.000000	-70.627600	0.000000	-70.627600	0.000000	-70.627600	0.000000	-70.627600	0.000000	-70.627600	0.000000	-70.627600	0.000000	-70.627600	0.000000
0.002025	-70.627600	0.000000	-70.627600	0.000000	-70.627600	0.000000	-70.627600	0.000000	-70.627600	0.000000	-70.627600	0.000000	-70.627600	0.000000	-70.627600	0.000000	-70.627600	0.000000	-70.627600	0.000000
0.002050	-70.627500	0.000000	-70.627500	0.000000	-70.627500	0.000000	-70.627500	0.000000	-70.627500	0.000000	-70.627500	0.000000	-70.627500	0.000000	-70.627500	0.000000	-70.627500	0.000000	-70.627500	0.000000
0.002075	-70.627400	0.000000	-70.627400	0.000000	-70.627400	0.000000	-70.627400	0.000000	-70.627400	0.000000	-70.627400	0.000000	-70.627400	0.000000	-70.627400	0.000000	-70.627400	0.000000	-70.627400	0.000000
0.002100	-70.627300	0.000000	-70.627300	0.000000	-70.627300	0.000000	-70.627300	0.000000	-70.627300	0.000000	-70.627300	0.000000	-70.627300	0.000000	-70.627300	0.000000	-70.627300	0.000000	-70.627300	0.000000
0.002125	-70.627200	0.000000	-70.627200	0.000000	-70.627200	0.000000	-70.627200	0.000000	-70.627200	0.000000	-70.627200	0.000000	-70.627200	0.000000	-70.627200	0.000000	-70.627200	0.000000	-70.627200	0.000000
0.002150	-70.627200	0.000000	-70.627200	0.000000	-70.627200	0.000000	-70.627200	0.000000	-70.627200	0.000000	-70.627200	0.000000	-70.627200	0.000000	-70.627200	0.000000	-70.627200	0.000000	-70.627200	0.000000
0.002175	-70.627100	0.000000	-70.627100	0.000000	-70.627100	0.000000	-70.627100	0.000000	-70.627100	0.000000	-70.627100	0.000000	-70.627100	0.000000	-70.627100	0.000000	-70.627100	0.000000	-70.627100	0.000000
0.002200	-70.627000	0.000000	-70.627000	0.000000	-70.627000	0.000000	-70.627000	0.000000	-70.627000	0.000000	-70.627000	0.000000	-70.627000	0.000000	-70.627000	0.000000	-70.627000	0.000000	-70.627000	0.000000
0.002225	-70.626900	0.000000	-70.626900	0.000000	-70.626900	0.000000	-70.626900	0.000000	-70.626900	0.000000	-70.626900	0.000000	-70.626900	0.000000	-70.626900	0.000000	-70.626900	0.000000	-70.626900	0.000000
0.002250	-70.626900	0.000000	-70.626900	0.000000	-70.626900	0.000000	-70.626900	0.000000	-70.626900	0.000000	-70.626900	0.000000	-70.626900	0.000000	-70.626900	0.000000	-70.626900	0.000000	-70.626900	0.000000
0.002275	-70.626800	0.000000	-70.626800	0.000000	-70.626800	0.000000	-70.626800	0.000000	-70.626800	0.000000	-70.626800	0.000000	-70.626800	0.000000	-70.626800	0.000000	-70.626800	0.000000	-70.626800	0.000000
0.002300	-70.626700	0.000000	-70.626700	0.000000	-70.626700	0.000000	-70.626700	0.000000	-70.626700	0.000000	-70.626700	0.000000	-70.626700	0.000000	-70.626700	0.000000	-70.626700	0.000000	-70.626700	0.000000
0.002325	-70.626600	0.000000	-70.626600	0.000000	-70.626600	0.000000	-70.626600	0.000000	-70.626600	0.000000	-70.626600	0.000000	-70.626600	0.000000	-70.626600	0.000000	-70.626600	0.000000	-70.626600	0.000000
0.002350	-70.626500	0.000000	-70.626500	0.000000	-70.626500	0.000000	-70.626500	0.000000	-70.626500	0.000000	-70.626500	0.000000	-70.626500	0.000000	-70.626500	0.000000	-70.626500	0.000000	-70.626500	0.000000
0.002375	-70.626500	0.000000	-70.626500	0.000000	-70.626500	0.000000	-70.626500	0.000000	-70.626500	0.000000	-70.626500	0.000000	-70.626500	0.000000	-70.626500	0.000000	-70.626500	0.000000	-70.626500	0.000000
0.002400	-70.626400	0.000000	-70.626400	0.000000	-70.626400	0.000000	-70.626400	0.000000	-70.626400	0.000000	-70.626400	0.000000	-70.626400	0.000000	-70.626400	0.000000	-70.626400	0.000000	-70.626400	0.000000
0.002425	-70.626300	0.000000	-70.626300	0.000000	-70.626300	0.000000	-70.626300	0.000000	-70.626300	0.000000	-70.626300	0.000000	-70.626300	0.000000	-70.626300	0.000000	-70.626300	0.000000	-70.626300	0.000000
0.002450	-70.626200	0.000000	-70.626200	0.000000	-70.626200	0.000000	-70.626200	0.000000	-70.626200	0.000000	-70.626200	0.000000	-70.626200	0.000000	-70.626200	0.000000	-70.626200	0.000000	-70.626200	0.000000
0.002475	-70.626100	0.000000	-70.626100	0.000000	-70.626100	0.000000	-70.626100	0.000000	-70.626100	0.000000	-70.626100	0.000000	-70.626100	0.000000	-70.626100	0.000000	-70.626100	0.000000	-70.626100	0.000000
0.002500	-70.626100	0.000000	-70.626100	0.000000	-70.626100	0.000000	-70.626100	0.000000	-70.626100	0.000000	-70.626100	0.000000	-70.626100	0.000000	-70.626100	0.000000	-70.626100	0.000000	-70.626100	0.000000
0.002525	-70.626000	0.000000	-70.626000	0.000000	-70.626000	0.000000	-70.626000	0.000000	-70.626000	0.000000	-70.626000	0.000000	-70.626000	0.000000	-70.626000	0.000000	-70.626000	0.000000	-70.626000	0.000000
0.002550	-70.625900	0.000000	-70.625900	0.000000	-70.625900	0.000000	-70.625900	0.000000	-70.625900	0.000000	-70.625900	0.000000	-70.625900	0.000000	-70.625900	0.000000	-70.625900	0.000000	-70.625900	0.000000
0.002575	-70.625800	0.000000	-70.625800	0.000000	-70.625800	0.000000	-70.625800	0.000000	-70.625800	0.000000	-70.625800	0.000000	-70.625800	0.000000	-70.625800	0.000000	-70.625800	0.000000	-70.625800	0.000000
0.002600	-70.625700	0.000000	-70.625700	0.000000	-70.625700	0.000000	-70.625700	0.000000	-70.625700	0.000000	-70.625700	0.000000	-70.625700	0.000000	-70.625700	0.000000	-70.625700	0.000000	-70.625700	0.000000
0.002625	-70.625700	0.000000	-70.625700	0.000000	-70.625700	0.000000	-70.625700	0.000000	-70.625700	0.000000	-70.625700	0.000000	-70.625700	0.000000	-70.625700	0.000000	-70.625700	0.000000	-70.625700	0.000000
0.002650	-70.625600	0.000000	-70.625600	0.000000	-70.625600	0.000000	-70.625600	0.000000	-70.625600	0.000000	-70.625600	0.000000	-70.625600	0.000000	-70.625600	0.000000	-70.625600	0.000000	-70.625600	0.000000
0.002675	-70.625500	0.000000	-70.625500	0.000000	-70.625500	0.000000	-70.625500	0.000000	-70.625500	0.000000	-70.625500	0.000000	-70.625500	0.000000	-70.625500	0.000000	-70.625500	0.000000	-70.625500	0.000000
0.002700	-70.625400	0.000000	-70.625400	0.000000	-70.625400	0.000000	-70.625400	0.000000	-70.625400	0.000000	-70.625400	0.000000	-70.625400	0.000000	-70.625400	0.000000	-70.625400	0.000000	-70.625400	0.000000
0.002725	-70.625400	0.000000	-70.625400	0.000000	-70.625400	0.000000	-70.625400	0.000000	-70.625400	0.000000	-70.625400	0.000000	-70.625400	0.000000	-70.625400	0.000000	-70.625400	0.000000	-70.625400	0.000000
0.002750	-70.625300	0.000000	-70.625300	0.000000	-70.625300	0.000000	-70.625300	0.000000	-70.625300	0.000000	-70.625300	0.000000	-70.625300	0.000000	-70.625300	0.000000	-70.625300	0.000000	-70.625300	0.000000
0.002775	-70.625200	0.000000	-70.625200	0.000000	-70.625200	0.000000	-70.625200	0.000000	-70.625200	0.000000	-70.625200	0.000000	-70.625200	0.000000	-70.625200	0.000000	-70.625200	0.000000	-70.625200	0.000000
0.002800	-70.625100	0.000000	-70.625100	0.000000	-70.625100	0.000000	-70.625100	0.000000	-70.625100	0.000000	-70.625100	0.000000	-70.625100	0.000000	-70.625100	0.000000	-70.625100	0.000000	-70.625100	0.000000
0.002825	-70.625000	0.000000	-70.625000	0.000000	-70.625000	0.000000	-70.625000	0.000000	-70.625000	0.000000	-70.625000	0.000000	-70.625000	0.000000	-70.625000	0.000000	-70.625000	0.000000	-70.625000	0.000000
0.002850	-70.625000	0.000000	-70.625000	0.000000	-70.625000	0.000000	-70.625000	0.000000	-70.625000	0.000000	-70.625000	0.000000	-70.625000	0.000000	-70.625000	0.000000	-70.625000	0.000000	-70.625000	0.000000
0.002875	-70.624900	0.000000	-70.624900	0.000000	-70.624900	0.000000	-70.624900	0.000000	-70.624900	0.000000	-70.624900	0.000000	-70.624900	0.000000	-70.624900	0.000000	-70.624900	0.000000	-70.624900	0.000000
0.002900	-70.624800	0.000000	-70.624800	0.000000	-70.624800	0.000000	-70.624800	0.000000	-70.624800	0.000000	-70.624800	0.000000	-70.624800	0.000000	-70.624800	0.000000	-70.624800	0.000000	-70.624800	0.000000
0.002925	-70.624700	0.000000	-70.624700	0.000000	-70.624700	0.000000	-70.624700	0.000000	-70.624700	0.000000	-70.624700	0.000000	-70.624700	0.000000	-70.624700	0.000000	-70.624700	0.000000	-70.624700	0.000000
0.002950	-70.624600	0.000000	-70.624600	0.000000	-70.624600	0.000000	-70.624600	0.000000	-70.624600	0.000000	-70.624600	0.000000	-70.624600	0.000000	-70.624600	0.000000	-70.624600	0.000000	-70.624600	0.000000
0.002975	-70.624600	0.000000	-70.624600	0.000000	-70.624600	0.000000	-70.624600	0.000000	-70.624600	0.000000	-70.624600	0.000000	-70.624600	0.000000	-70.624600	0.000000	-70.624600	0.000000	-70.624600	0.000000
0.003000	-70.624500	0.000000	-70.624500	0.000000	-70.624500	0.000000	-70.624500	0.000000	-70.624500	0.000000	-70.624500	0.000000	-70.624500	0.000000	-70.624500	0.000000	-70.624500	0.000000	-70.624500	0.000000
0.003025	-70.624400	0.000000	-70.624400	0.000000	-70.624400	0.000000	-70.624400	0.000000	-70.624400	0.000000	-70.624400	0.000000	-70.624400	0.000000	-70.624400	0.000000	-70.624400	0.000000	-70.624400	0.000000
0.003050	-70.624300	0.000000	-70.624300	0.000000	-70.624300	0.000000	-70.624300	0.000000	-70.624300	0.000000	-70.624300	0.000000	-70.624300	0.000000	-70.624300	0.000000	-70.624300	0.000000	-70.624300	0.000000
0.003075	-70.624200	0.000000	-70.624200	0.000000	-70.624200	0.000000	-70.624200	0.000000	-70.624200	0.000000	-70.624200	0.000000	-70.624200	0.000000	-70.624200	0.000000	-70.624200	0.000000	-70.624200	0.000000
0.003100	-70.624200	0.000000	-70.624200	0.000000	-70.624200	0.000000	-70.624200	0.000000	-70.624200	0.000000	-70.624200	0.000000	-70.624200	0.000000	-70.624200	0.000000	-70.624200	0.000000	-70.624200	0.000000
0.003125	-70.624100	0.000000	-70.624100	0.000000	-70.624100	0.000000	-70.624100	0.000000	-70.624100	0.000000	-70.624100	0.000000	-70.624100	0.000000	-70.624100	0.000000	-70.624100	0.000000	-70.624100	0.000000
0.003150	-70.624000	0.000000	-70.624000	0.000000	-70.624000	0.000000	-70.624000	0.000000	-70.624000	0.000000	-70.624000	0.000000	-70.624000	0.000000	-70.624000	0.000000	-70.624000	0.000000	-70.624000	0.000000
0.003175	-70.623900	0.000000	-70.623900	0.000000	-70.623900	0.000000	-70.623900	0.000000	-70.623900	0.000000	-70.623900	0.000000	-70.623900	0.000000	-70.623900	0.000000	-70.623900	0.000000	-70.623900	0.000000
0.003200	-70.623900	0.000000	-70.623900	0.000000	-70.623900	0.000000	-70.623900	0.000000	-70.623900	0.000000	-70.623900	0.000000	-70.623900	0.000000	-70.623900	0.000000	-70.623900	0.000000	-70.623900	0.000000
0.003225	-70.623800	0.000000	-70.623800	0.000000	-70.623800	0.000000	-70.623800	0.000000	-70.623800	0.000000	-70.623800	0.000000	-70.623800	0.000000	-70.623800	0.000000	-70.623800	0.000000	-70.623800	0.000000
0.003250	-70.623700	0.000000	-70.623700	0.000000	-70.623700	0.000000	-70.623700	0.000000	-70.623700	0.000000	-70.623700	0.000000	-70.623700	0.000000	-70.623700	0.000000	-70.623700	0.000000	-70.623700	0.000000
0.003275	-70.623600	0.000000	-70.623600	0.000000	-70.623600	0.000000	-70.623600	0.000000	-70.623600	0.000000	-70.623600	0.000000	-70.623600	0.000000	-70.623600	0.000000	-70.623600	0.000000	-70.623600	0.000000
0.003300	-70.623500	0.000000	-70.623500	0.000000	-70.623500	0.000000	-70.623500	0.000000	-70.623500	0.000000	-70.623500	0.000000	-70.623500	0.000000	-70.623500	0.000000	-70.623500	0.000000	-70.623500	0.000000
0.003325	-70.623500	0.000000	-70.623500	0.000000	-70.623500	0.000000	-70.623500	0.000000	-70.623500	0.000000	-70.623500	0.000000	-70.623500	0.000000	-70.623500	0.000000	-70.623500	0.000000	-70.623500	0.000000
0.003350	-70.623400	0.000000	-70.623400	0.000000	-70.623400	0.000000	-70.623400	0.000000	-70.623400	0.000000	-70.623400	0.000000	-70.623400	0.000000	-70.623400	0.000000	-70.623400	0.000000	-70.623400	0.000000
0.003375	-70.623300	0.000000	-70.623300	0.000000	-70.623300	0.000000	-70.623300	0.000000	-70.623300	0.000000	-70.623300	0.000000	-70.623300	0.000000	-70.623300	0.000000	-70.623300	0.000000	-70.623300	0.000000
0.003400	-70.623200	0.000000	-70.623200	0.000000	-70.623200	0.000000	-70.623200	0.000000	-70.623200	0.000000	-70.623200	0.000000	-70.623200	0.000000	-70.623200	0.000000	-70.623200	0.000000	-70.623200	0.000000
0.003425	-70.623100	0.000000	-70.623100	0.000000	-70.623100	0.000000	-70.623100	0.000000	-70.623100	0.000000	-70.623100	0.000000	-70.623100	0.000000	-70.623100	0.000000	-70.623100	0.000000	-70.623100	0.000000
0.003450	-70.623100	0.000000	-70.623100	0.000000	-70.623100	0.000000	-70.623100	0.000000	-70.623100	0.000000	-70.623100	0.000000	-70.623100	0.000000	-70.623100	0.000000	-70.623100	0.000000	-70.623100	0.000000
0.003475	-70.623000	0.000000	-70.623000	0.000000	-70.623000	0.000000	-70.623000	0.000000	-70.623000	0.000000	-70.623000	0.000000	-70.623000	0.000000	-70.623000	0.000000	-70.623000	0.000000	-70.623000	0.000000
0.003500	-70.622900	0.000000	-70.622900	0.000000	-70.622900	0.000000	-70.622900	0.000000	-70.622900	0.000000	-70.622900	0.000000	-70.622900	0.000000	-70.622900	0.000000	-70.622900	0.000000	-70.622900	0.000000
0.003525	-70.622800	0.000000	-70.622800	0.000000	-70.622800	0.000000	-70.622800	0.000000	-70.622800	0.000000	-70.622800	0.000000	-70.622800	0.000000	-70.622800	0.000000	-70.622800	0.000000	-70.622800	0.000000
0.003550	-70.622800	0.000000	-70.622800	0.000000	-70.622800	0.000000	-70.622800	0.000000	-70.622800	0.000000	-70.622800	0.000000	-70.622800	0.000000	-70.622800	0.000000	-70.622800	0.000000	-70.622800	0.000000
0.003575	-70.622700	0.000000	-70.622700	0.000000	-70.622700	0.000000	-70.622700	0.000000	-70.622700	0.000000	-70.622700	0.000000	-70.622700	0.000000	-70.622700	0.000000	-70.622700	0.000000	-70.622700	0.000000
0.003600	-70.622600	0.000000	-70.622600	0.000000	-70.622600	0.000000	-70.622600	0.000000	-70.622600	0.000000	-70.622600	0.000000	-70.622600	0.000000	-70.622600	0.000000	-70.622600	0.000000	-70.622600	0.000000
0.003625	-70.622500	0.000000	-70.622500	0.000000	-70.622500	0.000000	-70.622500	0.000000	-70.622500	0.000000	-70.622500	0.000000	-70.622500	0.000000	-70.622500	0.000000	-70.622500	0.000000	-70.622500	0.000000
0.003650	-70.622400	0.000000	-70.622400	0.000000	-70.622400	0.000000	-70.622400	0.000000	-70.622400	0.000000	-70.622400	0.000000	-70.622400	0.000000	-70.622400	0.000000	-70.622400	0.000000	-70.622400	0.000000
0.003675	-70.622400	0.000000	-70.622400	0.000000	-70.622400	0.000000	-70.622400	0.000000	-70.622400	0.000000	-70.622400	0.000000	-70.622400	0.000000	-70.622400	0.000000	-70.622400	0.000000	-70.622400	0.000000
0.003700	-70.622300	0.000000	-70.622300	0.000000	-70.622300	0.000000	-70.622300	0.000000	-70.622300	0.000000	-70.622300	0.000000	-70.622300	0.000000	-70.622300	0.000000	-70.622300	0.000000	-70.622300	0.000000
0.003725	-70.622200	0.000000	-70.622200	0.000000	-70.622200	0.000000	-70.622200	0.000000	-70.622200	0.000000	-70.622200	0.000000	-70.622200	0.000000	-70.622200	0.000000	-70.622200	0.000000	-70.622200	0.000000
0.003750	-70.622100	0.000000	-70.622100	0.000000	-70.622100	0.000000	-70.622100	0.000000	-70.622100	0.000000	-70.622100	0.000000	-70.622100	0.000000	-70.622100	0.000000	-70.622100	0.000000	-70.622100	0.000000
0.003775	-70.622100	0.000000	-70.622100	0.000000	-70.622100	0.000000	-70.622100	0.000000	-70.622100	0.000000	-70.622100	0.000000	-70.622100	0.000000	-70.622100	0.000000	-70.622100	0.000000	-70.622100	0.000000
0.003800	-70.622000	0.000000	-70.622000	0.000000	-70.622000	0.000000	-70.622000	0.000000	-70.622000	0.000000	-70.622000	0.000000	-70.622000	0.000000	-70.622000	0.000000	-70.622000	0.000000	-70.622000	0.000000
0.003825	-70.621900	0.000000	-70.621900	0.000000	-70.621900	0.000000	-70.621900	0.000000	-70.621900	0.000000	-70.621900	0.000000	-70.621900	0.000000	-70.621900	0.000000	-70.621900	0.000000	-70.621900	0.000000
0.003850	-70.621800	0.000000	-70.621800	0.000000	-70.621800	0.000000	-70.621800	0.000000	-70.621800	0.000000	-70.621800	0.000000	-70.621800	0.000000	-70.621800	0.000000	-70.621800	0.000000	-70.621800	0.000000
0.003875	-70.621700	0.000000	-70.621700	0.000000	-70.621700	0.000000	-70.621700	0.000000	-70.621700	0.000000	-70.621700	0.000000	-70.621700	0.000000	-70.621700	0.000000	-70.621700	0.000000	-70.621700	0.000000
0.003900	-70.621700	0.000000	-70.621700	0.000000	-70.621700	0.000000	-70.621700	0.000000	-70.621700	0.000000	-70.621700	0.000000	-70.621700	0.000000	-70.621700	0.000000	-70.621700	0.000000	-70.621700	0.000000
0.003925	-70.621600	0.000000	-70.621600	0.000000	-70.621600	0.000000	-70.621600	0.000000	-70.621600	0.000000	-70.621600	0.000000	-70.621600	0.000000	-70.621600	0.000000	-70.621600	0.000000	-70.621600	0.000000
0.003950	-70.621500	0.000000	-70.621500	0.000000	-70.621500	0.000000	-70.621500	0.000000	-70.621500	0.000000	-70.621500	0.000000	-70.621500	0.000000	-70.621500	0.000000	-70.621500	0.000000	-70.621500	0.000000
0.003975	-70.621400	0.000000	-70.621400	0.000000	-70.621400	0.000000	-70.621400	0.000000	-70.621400	0.000000	-70.621400	0.000000	-70.621400	0.000000	-70.621400	0.000000	-70.621400	0.000000	-70.621400	0.000000
0.004000	-70.621400	0.000000	-70.621400	0.000000	-70.621400	0.000000	-70.621400	0.000000	-70.621400	0.000000	-70.621400	0.000000	-70.621400	0.000000	-70.621400	0.000000	-70.621400	0.000000	-70.621400	0.000000
0.004025	-70.621300	0.000000	-70.621300	0.000000	-70.621300	0.000000	-70.621300	0.000000	-70.621300	0.000000	-70.621300	0.000000	-70.621300	0.000000	-70.621300	0.000000	-70.621300	0.000000	-70.621300	0.000000
0.004050	-70.621200	0.000000	-70.621200	0.000000	-70.621200	0.000000	-70.621200	0.000000	-70.621200	0.000000	-70.621200	0.000000	-70.621200	0.000000	-70.621200	0.000000	-70.621200	0.000000	-70.621200	0.000000
0.004075	-70.621100	0.000000	-70.621100	0.000000	-70.621100	0.000000	-70.621100	0.000000	-70.621100	0.000000	-70.621100	0.000000	-70.621100	0.000000	-70.621100	0.000000	-70.621100	0.000000	-70.621100	0.000000
0.004100	-70.621000	0.000000	-70.621000	0.000000	-70.621000	0.000000	-70.621000	0.000000	-70.621000	0.000000	-70.621000	0.000000	-70.621000	0.000000	-70.621000	0.000000	-70.621000	0.000000	-70.621000	0.000000
0.004125	-70.621000	0.000000	-70.621000	0.000000	-70.621000	0.000000	-70.621000	0.000000	-70.621000	0.000000	-70.621000	0.000000	-70.621000	0.000000	-70.621000	0.000000	-70.621000	0.000000	-70.621000	0.000000
0.004150	-70.620900	0.000000	-70.620900	0.000000	-70.620900	0.000000	-70.620900	0.000000	-70.620900	0.000000	-70.620900	0.000000	-70.620900	0.000000	-70.620900	0.000000	-70.620900	0.000000	-70.620900	0.000000
0.004175	-70.620800	0.000000	-70.620800	0.000000	-70.620800	0.000000	-70.620800	0.000000	-70.620800	0.000000	-70.620800	0.000000	-70.620800	0.000000	-70.620800	0.000000	-70.620800	0.000000	-70.620800	0.000000
0.004200	-70.620700	0.000000	-70.620700	0.000000	-70.620700	0.000000	-70.620700	0.000000	-70.620700	0.000000	-70.620700	0.000000	-70.620700	0.000000	-70.620700	0.000000	-70.620700	0.000000	-70.620700	0.000000
0.004225	-70.620700	0.000000	-70.620700	0.000000	-70.620700	0.000000	-70.620700	0.000000	-70.620700	0.000000	-70.620700	0.000000	-70.620700	0.000000	-70.620700	0.000000	-70.620700	0.000000	-70.620700	0.000000
0.004250	-70.620600	0.000000	-70.620600	0.000000	-70.620600	0.000000	-70.620600	0.000000	-70.620600	0.000000	-70.620600	0.000000	-70.620600	0.000000	-70.620600	0.000000	-70.620600	0.000000	-70.620600	0.000000
0.004275	-70.620500	0.000000	-70.620500	0.000000	-70.620500	0.000000	-70.620500	0.000000	-70.620500	0.000000	-70.620500	0.000000	-70.620500	0.000000	-70.620500	0.000000	-70.620500	0.000000	-70.620500	0.000000
0.004300	-70.620400	0.000000	-70.620400	0.000000	-70.620400	0.000000	-70.620400	0.000000	-70.620400	0.000000	-70.620400	0.000000	-70.620400	0.000000	-70.620400	0.000000	-70.620400	0.000000	-70.620400	0.000000
0.004325	-70.620300	0.000000	-70.620300	0.000000	-70.620300	0.000000	-70.620300	0.000000	-70.620300	0.000000	-70.620300	0.000000	-70.620300	0.000000	-70.620300	0.000000	-70.620300	0.000000	-70.620300	0.000000
0.004350	-70.620300	0.000000	-70.620300	0.000000	-70.620300	0.000000	-70.620300	0.000000	-70.620300	0.000000	-70.620300	0.000000	-70.620300	0.000000	-70.620300	0.000000	-70.620300	0.000000	-70.620300	0.000000
0.004375	-70.620200	0.000000	-70.620200	0.000000	-70.620200	0.000000	-70.620200	0.000000	-70.620200	0.000000	-70.620200	0.000000	-70.620200	0.000000	-70.620200	0.000000	-70.620200	0.000000	-70.620200	0.000000
0.004400	-70.620100	0.000000	-70.620100	0.000000	-70.620100	0.000000	-70.620100	0.000000	-70.620100	0.000000	-70.620100	0.000000	-70.620100	0.000000	-70.620100	0.000000	-70.620100	0.000000	-70.620100	0.000000
0.004425	-70.620000	0.000000	-70.620000	0.000000	-70.620000	0.000000	-70.620000	0.000000	-70.620000	0.000000	-70.620000	0.000000	-70.620000	0.000000	-70.620000	0.000000	-70.620000	0.000000	-70.620000	0.000000
0.004450	-70.620000	0.000000	-70.620000	0.000000	-70.620000	0.000000	-70.620000	0.000000	-70.620000	0.000000	-70.620000	0.000000	-70.620000	0.000000	-70.620000	0.000000	-70.620000	0.000000	-70.620000	0.000000
0.004475	-70.619900	0.000000	-70.619900	0.000000	-70.619900	0.000000	-70.619900	0.000000	-70.619900	0.000000	-70.619900	0.000000	-70.619900	0.000000	-70.619900	0.000000	-70.619900	0.000000	-70.619900	0.000000
0.004500	-70.619800	0.000000	-70.619800	0.000000	-70.619800	0.000000	-70.619800	0.000000	-70.619800	0.000000	-70.619800	0.000000	-70.619800	0.000000	-70.619800	0.000000	-70.619800	0.000000	-70.619800	0.000000
0.004525	-70.619700	0.000000	-70.619700	0.000000	-70.619700	0.000000	-70.619700	0.000000	-70.619700	0.000000	-70.619700	0.000000	-70.619700	0.000000	-70.619700	0.000000	-70.619700	0.000000	-70.619700	0.000000
0.004550	-70.619600	0.000000	-70.619600	0.000000	-70.619600	0.000000	-70.619600	0.000000	-70.619600	0.000000	-70.619600	0.000000	-70.619600	0.000000	-70.619600	0.000000	-70.619600	0.000000	-70.619600	0.000000
0.004575	-70.619600	0.000000	-70.619600	0.000000	-70.619600	0.000000	-70.619600	0.000000	-70.619600	0.000000	-70.619600	0.000000	-70.619600	0.000000	-70.619600	0.000000	-70.619600	0.000000	-70.619600	0.000000
0.004600	-70.619500	0.000000	-70.619500	0.000000	-70.619500	0.000000	-70.619500	0.000000	-70.619500	0.000000	-70.619500	0.000000	-70.619500	0.000000	-70.619500	0.000000	-70.619500	0.000000	-70.619500	0.000000
0.004625	-70.619400	0.000000	-70.619400	0.000000	-70.619400	0.000000	-70.619400	0.000000	-70.619400	0.000000	-70.619400	0.000000	-70.619400	0.000000	-70.619400	0.000000	-70.619400	0.000000	-70.619400	0.000000
0.004650	-70.619300	0.000000	-70.619300	0.000000	-70.619300	0.000000	-70.619300	0.000000	-70.619300	0.000000	-70.619300	0.000000	-70.619300	0.000000	-70.619300	0.000000	-70.619300	0.000000	-70.619300	0.000000
0.004675	-70.619300	0.000000	-70.619300	0.000000	-70.619300	0.000000	-70.619300	0.000000	-70.619300	0.000000	-70.619300	0.000000	-70.619300	0.000000	-70.619300	0.000000	-70.619300	0.000000	-70.619300	0.000000
0.004700	-70.619200	0.000000	-70.619200	0.000000	-70.619200	0.000000	-70.619200	0.000000	-70.619200	0.000000	-70.619200	0.000000	-70.619200	0.000000	-70.619200	0.000000	-70.619200	0.000000	-70.619200	0.000000
0.004725	-70.619100	0.000000	-70.619100	0.000000	-70.619100	0.000000	-70.619100	0.000000	-70.619100	0.000000	-70.619100	0.000000	-70.619100	0.000000	-70.619100	0.000000	-70.619100	0.000000	-70.619100	0.000000
0.004750	-70.619000	0.000000	-70.619000	0.000000	-70.619000	0.000000	-70.619000	0.000000	-70.619000	0.000000	-70.619000	0.000000	-70.619000	0.000000	-70.619000	0.000000	-70.619000	0.000000	-70.619000	0.000000
0.004775	-70.618900	0.000000	-70.618900	0.000000	-70.618900	0.000000	-70.618900	0.000000	-70.618900	0.000000	-70.618900	0.000000	-70.618900	0.000000	-70.618900	0.000000	-70.618900	0.000000	-70.618900	0.000000
0.004800	-70.618900	0.000000	-70.618900	0.000000	-70.618900	0.000000	-70.618900	0.000000	-70.618900	0.000000	-70.618900	0.000000	-70.618900	0.000000	-70.618900	0.000000	-70.618900	0.000000	-70.618900	0.000000
0.004825	-70.618800	0.000000	-70.618800	0.000000	-70.618800	0.000000	-70.618800	0.000000	-70.618800	0.000000	-70.618800	0.000000	-70.618800	0.000000	-70.618800	0.000000	-70.618800	0.000000	-70.618800	0.000000
0.004850	-70.618700	0.000000	-70.618700	0.000000	-70.618700	0.000000	-70.618700	0.000000	-70.618700	0.000000	-70.618700	0.000000	-70.618700	0.000000	-70.618700	0.000000	-70.618700	0.000000	-70.618700	0.000000
0.004875	-70.618600	0.000000	-70.618600	0.000000	-70.618600	0.000000	-70.618600	0.000000	-70.618600	0.000000	-70.618600	0.000000	-70.618600	0.000000	-70.618600	0.000000	-70.618600	0.000000	-70.618600	0.000000
0.004900	-70.618600	0.000000	-70.618600	0.000000	-70.618600	0.000000	-70.618600	0.000000	-70.618600	0.000000	-70.618600	0.000000	-70.618600	0.000000	-70.618600	0.000000	-70.618600	0.000000	-70.618600	0.000000
0.004925	-70.618500	0.000000	-70.618500	0.000000	-70.618500	0.000000	-70.618500	0.000000	-70.618500	0.000000	-70.618500	0.000000	-70.618500	0.000000	-70.618500	0.000000	-70.618500	0.000000	-70.618500	0.000000
0.004950	-70.618400	0.000000	-70.618400	0.000000	-70.618400	0.000000	-70.618400	0.000000	-70.618400	0.000000	-70.618400	0.000000	-70.618400	0.000000	-70.618400	0.000000	-70.618400	0.000000	-70.618400	0.000000
0.004975	-70.618300	0.000000	-70.618300	0.000000	-70.618300	0.000000	-70.618300	0.000000	-70.618300	0.000000	-70.618300	0.000000	-70.618300	0.000000	-70.618300	0.000000	-70.618300	0.000000	-70.618300	0.000000
0.005000	-70.618300	0.000000	-70.618300	0.000000	-70.618300	0.000000	-70.618300	0.000000	-70.618300	0.000000	-70.618300	0.000000	-70.618300	0.000000	-70.618300	0.000000	-70.618300	0.000000	-70.618300	0.000000
0.005025	-70.618200	0.000000	-70.618200	0.000000	-70.618200	0.000000	-70.618200	0.000000	-70.618200	0.000000	-70.618200	0.000000	-70.618200	0.000000	-70.618200	0.000000	-70.618200	0.000000	-70.618200	0.000000
0.005050	-70.618100	0.000000	-70.618100	0.000000	-70.618100	0.000000	-70.618100	0.000000	-70.618100	0.000000	-70.618100	0.000000	-70.618100	0.000000	-70.618100	0.000000	-70.618100	0.000000	-70.618100	0.000000
0.005075	-70.618000	0.000000	-70.618000	0.000000	-70.618000	0.000000	-70.618000	0.000000	-70.618000	0.000000	-70.618000	0.000000	-70.618000	0.000000	-70.618000	0.000000	-70.618000	0.000000	-70.618000	0.000000
0.005100	-70.617900	0.000000	-70.617900	0.000000	-70.617900	0.000000	-70.617900	0.000000	-70.617900	0.000000	-70.617900	0.000000	-70.617900	0.000000	-70.617900	0.000000	-70.617900	0.000000	-70.617900	0.000000
0.005125	-70.617900	0.000000	-70.617900	0.000000	-70.617900	0.000000	-70.617900	0.000000	-70.617900	0.000000	-70.617900	0.000000	-70.617900	0.000000	-70.617900	0.000000	-70.617900	0.000000	-70.617900	0.000000
0.005150	-70.617800	0.000000	-70.617800	0.000000	-70.617800	0.000000	-70.617800	0.000000	-70.617800	0.000000	-70.617800	0.000000	-70.617800	0.000000	-70.617800	0.000000	-70.617800	0.000000	-70.617800	0.000000
0.005175	-70.617700	0.000000	-70.617700	0.000000	-70.617700	0.000000	-70.617700	0.000000	-70.617700	0.000000	-70.617700	0.000000	-70.617700	0.000000	-70.617700	0.000000	-70.617700	0.000000	-70.617700	0.000000
0.005200	-70.617600	0.000000	-70.617600	0.000000	-70.617600	0.000000	-70.617600	0.000000	-70.617600	0.000000	-70.617600	0.000000	-70.617600	0.000000	-70.617600	0.000000	-70.617600	0.000000	-70.617600	0.000000
0.005225	-70.617600	0.000000	-70.617600	0.000000	-70.617600	0.000000	-70.617600	0.000000	-70.617600	0.000000	-70.617600	0.000000	-70.617600	0.000000	-70.617600	0.000000	-70.617600	0.000000	-70.617600	0.000000
0.005250	-70.617500	0.000000	-70.617500	0.000000	-70.617500	0.000000	-70.617500	0.000000	-70.617500	0.000000	-70.617500	0.000000	-70.617500	0.000000	-70.617500	0.000000	-70.617500	0.000000	-70.617500	0.000000
0.005275	-70.617400	0.000000	-70.617400	0.000000	-70.617400	0.000000	-70.617400	0.000000	-70.617400	0.000000	-70.617400	0.000000	-70.617400	0.000000	-70.617400	0.000000	-70.617400	0.000000	-70.617400	0.000000
0.005300	-70.617300	0.000000	-70.617300	0.000000	-70.617300	0.000000	-70.617300	0.000000	-70.617300	0.000000	-70.617300	0.000000	-70.617300	0.000000	-70.617300	0.000000	-70.617300	0.000000	-70.617300	0.000000
0.005325	-70.617300	0.000000	-70.617300	0.000000	-70.617300	0.000000	-70.617300	0.000000	-70.617300	0.000000	-70.617300	0.000000	-70.617300	0.000000	-70.617300	0.000000	-70.617300	0.000000	-70.617300	0.000000
0.005350	-70.617200	0.000000	-70.617200	0.000000	-70.617200	0.000000	-70.617200	0.000000	-70.617200	0.000000	-70.617200	0.000000	-70.617200	0.000000	-70.617200	0.000000	-70.617200	0.000000	-70.617200	0.000000
0.005375	-70.617100	0.000000	-70.617100	0.000000	-70.617100	0.000000	-70.617100	0.000000	-70.617100	0.000000	-70.617100	0.000000	-70.617100	0.000000	-70.617100	0.000000	-70.617100	0.000000	-70.617100	0.000000
0.005400	-70.617000	0.000000	-70.617000	0.000000	-70.617000	0.000000	-70.617000	0.000000	-70.617000	0.000000	-70.617000	0.000000	-70.617000	0.000000	-70.617000	0.000000	-70.617000	0.000000	-70.617000	0.000000
0.005425	-70.616900	0.000000	-70.616900	0.000000	-70.616900	0.000000	-70.616900	0.000000	-70.616900	0.000000	-70.616900	0.000000	-70.616900	0.000000	-70.616900	0.000000	-70.616900	0.000000	-70.616900	0.000000
0.005450	-70.616900	0.000000	-70.616900	0.000000	-70.616900	0.000000	-70.616900	0.000000	-70.616900	0.000000	-70.616900	0.000000	-70.616900	0.000000	-70.616900	0.000000	-70.616900	0.000000	-70.616900	0.000000
0.005475	-70.616800	0.000000	-70.616800	0.000000	-70.616800	0.000000	-70.616800	0.000000	-70.616800	0.000000	-70.616800	0.000000	-70.616800	0.000000	-70.616800	0.000000	-70.616800	0.000000	-70.616800	0.000000
0.005500	-70.616700	0.000000	-70.616700	0.000000	-70.616700	0.000000	-70.616700	0.000000	-70.616700	0.000000	-70.616700	0.000000	-70.616700	0.000000	-70.616700	0.000000	-70.616700	0.000000	-70.616700	0.000000
0.005525	-70.616600	0.000000	-70.616600	0.000000	-70.616600	0.000000	-70.616600	0.000000	-70.616600	0.000000	-70.616600	0.000000	-70.616600	0.000000	-70.616600	0.000000	-70.616600	0.000000	-70.616600	0.000000
0.005550	-70.616600	0.000000	-70.616600	0.000000	-70.616600	0.000000	-70.616600	0.000000	-70.616600	0.000000	-70.616600	0.000000	-70.616600	0.000000	-70.616600	0.000000	-70.616600	0.000000	-70.616600	0.000000
0.005575	-70.616500	0.000000	-70.616500	0.000000	-70.616500	0.000000	-70.616500	0.000000	-70.616500	0.000000	-70.616500	0.000000	-70.616500	0.000000	-70.616500	0.000000	-70.616500	0.000000	-70.616500	0.000000
0.005600	-70.616400	0.000000	-70.616400	0.000000	-70.616400	0.000000	-70.616400	0.000000	-70.616400	0.000000	-70.616400	0.000000	-70.616400	0.000000	-70.616400	0.000000	-70.616400	0.000000	-70.616400	0.000000
0.005625	-70.616300	0.000000	-70.616300	0.000000	-70.616300	0.000000	-70.616300	0.000000	-70.616300	0.000000	-70.616300	0.000000	-70.616300	0.000000	-70.616300	0.000000	-70.616300	0.000000	-70.616300	0.000000
0.005650	-70.616300	0.000000	-70.616300	0.000000	-70.616300	0.000000	-70.616300	0.000000	-70.616300	0.000000	-70.616300	0.000000	-70.616300	0.000000	-70.616300	0.000000	-70.616300	0.000000	-70.616300	0.000000
0.005675	-70.616200	0.000000	-70.616200	0.000000	-70.616200	0.000000	-70.616200	0.000000	-70.616200	0.000000	-70.616200	0.000000	-70.616200	0.000000	-70.616200	0.000000	-70.616200	0.000000	-70.616200	0.000000
0.005700	-70.616100	0.000000	-70.616100	0.000000	-70.616100	0.000000	-70.616100	0.000000	-70.616100	0.000000	-70.616100	0.000000	-70.616100	0.000000	-70.616100	0.000000	-70.616100	0.000000	-70.616100	0.000000
0.005725	-70.616000	0.000000	-70.616000	0.000000	-70.616000	0.000000	-70.616000	0.000000	-70.616000	0.000000	-70.616000	0.000000	-70.616000	0.000000	-70.616000	0.000000	-70.616000	0.000000	-70.616000	0.000000
0.005750	-70.615900	0.000000	-70.615900	0.000000	-70.615900	0.000000	-70.615900	0.000000	-70.615900	0.000000	-70.615900	0.000000	-70.615900	0.000000	-70.615900	0.000000	-70.615900	0.000000	-70.615900	0.000000
0.005775	-70.615900	0.000000	-70.615900	0.000000	-70.615900	0.000000	-70.615900	0.000000	-70.615900	0.000000	-70.615900	0.000000	-70.615900	0.000000	-70.615900	0.000000	-70.615900	0.000000	-70.615900	0.000000
0.005800	-70.615800	0.000000	-70.615800	0.000000	-70.615800	0.000000	-70.615800	0.000000	-70.615800	0.000000	-70.615800	0.000000	-70.615800	0.000000	-70.615800	0.000000	-70.615800	0.000000	-70.615800	0.000000
0.005825	-70.615700	0.000000	-70.615700	0.000000	-70.615700	0.000000	-70.615700	0.000000	-70.615700	0.000000	-70.615700	0.000000	-70.615700	0.000000	-70.615700	0.000000	-70.615700	0.000000	-70.615700	0.000000
0.005850	-70.615600	0.000000	-70.615600	0.000000	-70.615600	0.000000	-70.615600	0.000000	-70.615600	0.000000	-70.615600	0.000000	-70.615600	0.000000	-70.615600	0.000000	-70.615600	0.000000	-70.615600	0.000000
0.005875	-70.615600	0.000000	-70.615600	0.000000	-70.615600	0.000000	-70.615600	0.000000	-70.615600	0.000000	-70.615600	0.000000	-70.615600	0.000000	-70.615600	0.000000	-70.615600	0.000000	-70.615600	0.000000
0.005900	-70.615500	0.000000	-70.615500	0.000000	-70.615500	0.000000	-70.615500	0.000000	-70.615500	0.000000	-70.615500	0.000000	-70.615500	0.000000	-70.615500	0.000000	-70.615500	0.000000	-70.615500	0.000000
0.005925	-70.615400	0.000000	-70.615400	0.000000	-70.615400	0.000000	-70.615400	0.000000	-70.615400	0.000000	-70.615400	0.000000	-70.615400	0.000000	-70.615400	0.000000	-70.615400	0.000000	-70.615400	0.000000
0.005950	-70.615300	0.000000	-70.615300	0.000000	-70.615300	0.000000	-70.615300	0.000000	-70.615300	0.000000	-70.615300	0.000000	-70.615300	0.000000	-70.615300	0.000000	-70.615300	0.000000	-70.615300	0.000000
0.005975	-70.615300	0.000000	-70.615300	0.000000	-70.615300	0.000000	-70.615300	0.000000	-70.615300	0.000000	-70.615300	0.000000	-70.615300	0.000000	-70.615300	0.000000	-70.615300	0.000000	-70.615300	0.000000
0.006000	-70.615200	0.000000	-70.615200	0.000000	-70.615200	0.000000	-70.615200	0.000000	-70.615200	0.000000	-70.615200	0.000000	-70.615200	0.000000	-70.615200	0.000000	-70.615200	0.000000	-70.615200	0.000000
0.006025	-70.615100	0.000000	-70.615100	0.000000	-70.615100	0.000000	-70.615100	0.000000	-70.615100	0.000000	-70.615100	0.000000	-70.615100	0.000000	-70.615100	0.000000	-70.615100	0.000000	-70.615100	0.000000
0.006050	-70.615000	0.000000	-70.615000	0.000000	-70.615000	0.000000	-70.615000	0.000000	-70.615000	0.000000	-70.615000	0.000000	-70.615000	0.000000	-70.615000	0.000000	-70.615000	0.000000	-70.615000	0.000000
0.006075	-70.615000	0.000000	-70.615000	0.000000	-70.615000	0.000000	-70.615000	0.000000	-70.615000	0.000000	-70.615000	0.000000	-70.615000	0.000000	-70.615000	0.000000	-70.615000	0.000000	-70.615000	0.000000
0.006100	-70.614900	0.000000	-70.614900	0.000000	-70.614900	0.000000	-70.614900	0.000000	-70.614900	0.000000	-70.614900	0.000000	-70.614900	0.000000	-70.614900	0.000000	-70.614900	0.000000	-70.614900	0.000000
0.006125	-70.614800	0.000000	-70.614800	0.000000	-70.614800	0.000000	-70.614800	0.000000	-70.614800	0.000000	-70.614800	0.000000	-70.614800	0.000000	-70.614800	0.000000	-70.614800	0.000000	-70.614800	0.000000
0.006150	-70.614700	0.000000	-70.614700	0.000000	-70.614700	0.000000	-70.614700	0.000000	-70.614700	0.000000	-70.614700	0.000000	-70.614700	0.000000	-70.614700	0.000000	-70.614700	0.000000	-70.614700	0.000000
0.006175	-70.614600	0.000000	-70.614600	0.000000	-70.614600	0.000000	-70.614600	0.000000	-70.614600	0.000000	-70.614600	0.000000	-70.614600	0.000000	-70.614600	0.000000	-70.614600	0.000000	-70.614600	0.000000
0.006200	-70.614600	0.000000	-70.614600	0.000000	-70.614600	0.000000	-70.614600	0.000000	-70.614600	0.000000	-70.614600	0.000000	-70.614600	0.000000	-70.614600	0.000000	-70.614600	0.000000	-70.614600	0.000000
0.006225	-70.614500	0.000000	-70.614500	0.000000	-70.614500	0.000000	-70.614500	0.000000	-70.614500	0.000000	-70.614500	0.000000	-70.614500	0.000000	-70.614500	0.000000	-70.614500	0.000000	-70.614500	0.000000
0.006250	-70.614400	0.000000	-70.614400	0.000000	-70.614400	0.000000	-70.614400	0.000000	-70.614400	0.000000	-70.614400	0.000000	-70.614400	0.000000	-70.614400	0.000000	-70.614400	0.000000	-70.614400	0.000000
0.006275	-70.614300	0.000000	-70.614300	0.000000	-70.614300	0.000000	-70.614300	0.000000	-70.614300	0.000000	-70.614300	0.000000	-70.614300	0.000000	-70.614300	0.000000	-70.614300	0.000000	-70.614300	0.000000
0.006300	-70.614300	0.000000	-70.614300	0.000000	-70.614300	0.000000	-70.614300	0.000000	-70.614300	0.000000	-70.614300	0.000000	-70.614300	0.000000	-70.614300	0.000000	-70.614300	0.000000	-70.614300	0.000000
0.006325	-70.614200	0.000000	-70.614200	0.000000	-70.614200	0.000000	-70.614200	0.000000	-70.614200	0.000000	-70.614200	0.000000	-70.614200	0.000000	-70.614200	0.000000	-70.614200	0.000000	-70.614200	0.000000
0.006350	-70.614100	0.000000	-70.614100	0.000000	-70.614100	0.000000	-70.614100	0.000000	-70.614100	0.000000	-70.614100	0.000000	-70.614100	0.000000	-70.614100	0.000000	-70.614100	0.000000	-70.614100	0.000000
0.006375	-70.614000	0.000000	-70.614000	0.000000	-70.614000	0.000000	-70.614000	0.000000	-70.614000	0.000000	-70.614000	0.000000	-70.614000	0.000000	-70.614000	0.000000	-70.614000	0.000000	-70.614000	0.000000
0.006400	-70.614000	0.000000	-70.614000	0.000000	-70.614000	0.000000	-70.614000	0.000000	-70.614000	0.000000	-70.614000	0.000000	-70.614000	0.000000	-70.614000	0.000000	-70.614000	0.000000	-70.614000	0.000000
0.006425	-70.613900	0.000000	-70.613900	0.000000	-70.613900	0.000000	-70.613900	0.000000	-70.613900	0.000000	-70.613900	0.000000	-70.613900	0.000000	-70.613900	0.000000	-70.613900	0.000000	-70.613900	0.000000
0.006450	-70.613800	0.000000	-70.613800	0.000000	-70.613800	0.000000	-70.613800	0.000000	-70.613800	0.000000	-70.613800	0.000000	-70.613800	0.000000	-70.613800	0.000000	-70.613800	0.000000	-70.613800	0.000000
0.006475	-70.613700	0.000000	-70.613700	0.000000	-70.613700	0.000000	-70.613700	0.000000	-70.613700	0.000000	-70.613700	0.000000	-70.613700	0.000000	-70.613700	0.000000	-70.613700	0.000000	-70.613700	0.000000
0.006500	-70.613700	0.000000	-70.613700	0.000000	-70.613700	0.000000	-70.613700	0.000000	-70.613700	0.000000	-70.613700	0.000000	-70.613700	0.000000	-70.613700	0.000000	-70.613700	0.000000	-70.613700	0.000000
0.006525	-70.613600	0.000000	-70.613600	0.000000	-70.613600	0.000000	-70.613600	0.000000	-70.613600	0.000000	-70.613600	0.000000	-70.613600	0.000000	-70.613600	0.000000	-70.613600	0.000000	-70.613600	0.000000
0.006550	-70.613500	0.000000	-70.613500	0.000000	-70.613500	0.000000	-70.613500	0.000000	-70.613500	0.000000	-70.613500	0.000000	-70.613500	0.000000	-70.613500	0.000000	-70.613500	0.000000	-70.613500	0.000000
0.006575	-70.613400	0.000000	-70.613400	0.000000	-70.613400	0.000000	-70.613400	0.000000	-70.613400	0.000000	-70.613400	0.000000	-70.613400	0.000000	-70.613400	0.000000	-70.613400	0.000000	-70.613400	0.000000
0.006600	-70.613400	0.000000	-70.613400	0.000000	-70.613400	0.000000	-70.613400	0.000000	-70.613400	0.000000	-70.613400	0.000000	-70.613400	0.000000	-70.613400	0.000000	-70.613400	0.000000	-70.613400	0.000000
0.006625	-70.613300	0.000000	-70.613300	0.000000	-70.613300	0.000000	-70.613300	0.000000	-70.613300	0.000000	-70.613300	0.000000	-70.613300	0.000000	-70.613300	0.000000	-70.613300	0.000000	-70.613300	0.000000
0.006650	-70.613200	0.000000	-70.613200	0.000000	-70.613200	0.000000	-70.613200	0.000000	-70.613200	0.000000	-70.613200	0.000000	-70.613200	0.000000	-70.613200	0.000000	-70.613200	0.000000	-70.613200	0.000000
0.006675	-70.613100	0.000000	-70.613100	0.000000	-70.613100	0.000000	-70.613100	0.000000	-70.613100	0.000000	-70.613100	0.000000	-70.613100	0.000000	-70.613100	0.000000	-70.613100	0.000000	-70.613100	0.000000
0.006700	-70.613100	0.000000	-70.613100	0.000000	-70.613100	0.000000	-70.613100	0.000000	-70.613100	0.000000	-70.613100	0.000000	-70.613100	0.000000	-70.613100	0.000000	-70.613100	0.000000	-70.613100	0.000000
0.006725	-70.613000	0.000000	-70.613000	0.000000	-70.613000	0.000000	-70.613000	0.000000	-70.613000	0.000000	-70.613000	0.000000	-70.613000	0.000000	-70.613000	0.000000	-70.613000	0.000000	-70.613000	0.000000
0.006750	-70.612900	0.000000	-70.612900	0.000000	-70.612900	0.000000	-70.612900	0.000000	-70.612900	0.000000	-70.612900	0.000000	-70.612900	0.000000	-70.612900	0.000000	-70.612900	0.000000	-70.612900	0.000000
0.006775	-70.612800	0.000000	-70.612800	0.000000	-70.612800	0.000000	-70.612800	0.000000	-70.612800	0.000000	-70.612800	0.000000	-70.612800	0.000000	-70.612800	0.000000	-70.612800	0.000000	-70.612800	0.000000
0.006800	-70.612800	0.000000	-70.612800	0.000000	-70.612800	0.000000	-70.612800	0.000000	-70.612800	0.000000	-70.612800	0.000000	-70.612800	0.000000	-70.612800	0.000000	-70.612800	0.000000	-70.612800	0.000000
0.006825	-70.612700	0.000000	-70.612700	0.000000	-70.612700	0.000000	-70.612700	0.000000	-70.612700	0.000000	-70.612700	0.000000	-70.612700	0.000000	-70.612700	0.000000	-70.612700	0.000000	-70.612700	0.000000
0.006850	-70.612600	0.000000	-70.612600	0.000000	-70.612600	0.000000	-70.612600	0.000000	-70.612600	0.000000	-70.612600	0.000000	-70.612600	0.000000	-70.612600	0.000000	-70.612600	0.000000	-70.612600	0.000000
0.006875	-70.612500	0.000000	-70.612500	0.000000	-70.612500	0.000000	-70.612500	0.000000	-70.612500	0.000000	-70.612500	0.000000	-70.612500	0.000000	-70.612500	0.000000	-70.612500	0.000000	-70.612500	0.000000
0.006900	-70.612400	0.000000	-70.612400	0.000000	-70.612400	0.000000	-70.612400	0.000000	-70.612400	0.000000	-70.612400	0.000000	-70.612400	0.000000	-70.612400	0.000000	-70.612400	0.000000	-70.612400	0.000000
0.006925	-70.612400	0.000000	-70.612400	0.000000	-70.612400	0.000000	-70.612400	0.000000	-70.612400	0.000000	-70.612400	0.000000	-70.612400	0.000000	-70.612400	0.000000	-70.612400	0.000000	-70.612400	0.000000
0.006950	-70.612300	0.000000	-70.612300	0.000000	-70.612300	0.000000	-70.612300	0.000000	-70.612300	0.000000	-70.612300	0.000000	-70.612300	0.000000	-70.612300	0.000000	-70.612300	0.000000	-70.612300	0.000000
0.006975	-70.612200	0.000000	-70.612200	0.000000	-70.612200	0.000000	-70.612200	0.000000	-70.612200	0.000000	-70.612200	0.000000	-70.612200	0.000000	-70.612200	0.000000	-70.612200	0.000000	-70.612200	0.000000
0.007000	-70.612100	0.000000	-70.612100	0.000000	-70.612100	0.000000	-70.612100	0.000000	-70.612100	0.000000	-70.612100	0.000000	-70.612100	0.000000	-70.612100	0.000000	-70.612100	0.000000	-70.612100	0.000000
0.007025	-70.612100	0.000000	-70.612100	0.000000	-70.612100	0.000000	-70.612100	0.000000	-70.612100	0.000000	-70.612100	0.000000	-70.612100	0.000000	-70.612100	0.000000	-70.612100	0.000000	-70.612100	0.000000
0.007050	-70.612000	0.000000	-70.612000	0.000000	-70.612000	0.000000	-70.612000	0.000000	-70.612000	0.000000	-70.612000	0.000000	-70.612000	0.000000	-70.612000	0.000000	-70.612000	0.000000	-70.612000	0.000000
0.007075	-70.611900	0.000000	-70.611900	0.000000	-70.611900	0.000000	-70.611900	0.000000	-70.611900	0.000000	-70.611900	0.000000	-70.611900	0.000000	-70.611900	0.000000	-70.611900	0.000000	-70.611900	0.000000
0.007100	-70.611800	0.000000	-70.611800	0.000000	-70.611800	0.000000	-70.611800	0.000000	-70.611800	0.000000	-70.611800	0.000000	-70.611800	0.000000	-70.611800	0.000000	-70.611800	0.000000	-70.611800	0.000000
0.007125	-70.611800	0.000000	-70.611800	0.000000	-70.611800	0.000000	-70.611800	0.000000	-70.611800	0.000000	-70.611800	0.000000	-70.611800	0.000000	-70.611800	0.000000	-70.611800	0.000000	-70.611800	0.000000
0.007150	-70.611700	0.000000	-70.611700	0.000000	-70.611700	0.000000	-70.611700	0.000000	-70.611700	0.000000	-70.611700	0.000000	-70.611700	0.000000	-70.611700	0.000000	-70.611700	0.000000	-70.611700	0.000000
0.007175	-70.611600	0.000000	-70.611600	0.000000	-70.611600	0.000000	-70.611600	0.000000	-70.611600	0.000000	-70.611600	0.000000	-70.611600	0.000000	-70.611600	0.000000	-70.611600	0.000000	-70.611600	0.000000
0.007200	-70.611500	0.000000	-70.611500	0.000000	-70.611500	0.000000	-70.611500	0.000000	-70.611500	0.000000	-70.611500	0.000000	-70.611500	0.000000	-70.611500	0.000000	-70.611500	0.000000	-70.611500	0.000000
0.007225	-70.611500	0.000000	-70.611500	0.000000	-70.611500	0.000000	-70.611500	0.000000	-70.611500	0.000000	-70.611500	0.000000	-70.611500	0.000000	-70.611500	0.000000	-70.611500	0.000000	-70.611500	0.000000
0.007250	-70.611400	0.000000	-70.611400	0.000000	-70.611400	0.000000	-70.611400	0.000000	-70.611400	0.000000	-70.611400	0.000000	-70.611400	0.000000	-70.611400	0.000000	-70.611400	0.000000	-70.611400	0.000000
0.007275	-70.611300	0.000000	-70.611300	0.000000	-70.611300	0.000000	-70.611300	0.000000	-70.611300	0.000000	-70.611300	0.000000	-70.611300	0.000000	-70.611300	0.000000	-70.611300	0.000000	-70.611300	0.000000
0.007300	-70.611200	0.000000	-70.611200	0.000000	-70.611200	0.000000	-70.611200	0.000000	-70.611200	0.000000	-70.611200	0.000000	-70.611200	0.000000	-70.611200	0.000000	-70.611200	0.000000	-70.611200	0.000000
0.007325	-70.611200	0.000000	-70.611200	0.000000	-70.611200	0.000000	-70.611200	0.000000	-70.611200	0.000000	-70.611200	0.000000	-70.611200	0.000000	-70.611200	0.000000	-70.611200	0.000000	-70.611200	0.000000
0.007350	-70.611100	0.000000	-70.611100	0.000000	-70.611100	0.000000	-70.611100	0.000000	-70.611100	0.000000	-70.611100	0.000000	-70.611100	0.000000	-70.611100	0.000000	-70.611100	0.000000	-70.611100	0.000000
0.007375	-70.611000	0.000000	-70.611000	0.000000	-70.611000	0.000000	-70.611000	0.000000	-70.611000	0.000000	-70.611000	0.000000	-70.611000	0.000000	-70.611000	0.000000	-70.611000	0.000000	-70.611000	0.000000
0.007400	-70.610900	0.000000	-70.610900	0.000000	-70.610900	0.000000	-70.610900	0.000000	-70.610900	0.000000	-70.610900	0.000000	-70.610900	0.000000	-70.610900	0.000000	-70.610900	0.000000	-70.610900	0.000000
0.007425	-70.610900	0.000000	-70.610900	0.000000	-70.610900	0.000000	-70.610900	0.000000	-70.610900	0.000000	-70.610900	0.000000	-70.610900	0.000000	-70.610900	0.000000	-70.610900	0.000000	-70.610900	0.000000
0.007450	-70.610800	0.000000	-70.610800	0.000000	-70.610800	0.000000	-70.610800	0.000000	-70.610800	0.000000	-70.610800	0.000000	-70.610800	0.000000	-70.610800	0.000000	-70.610800	0.000000	-70.610800	0.000000
0.007475	-70.610700	0.000000	-70.610700	0.000000	-70.610700	0.000000	-70.610700	0.000000	-70.610700	0.000000	-70.610700	0.000000	-70.610700	0.000000	-70.610700	0.000000	-70.610700	0.000000	-70.610700	0.000000
0.007500	-70.610600	0.000000	-70.610600	0.000000	-70.610600	0.000000	-70.610600	0.000000	-70.610600	0.000000	-70.610600	0.000000	-70.610600	0.000000	-70.610600	0.000000	-70.610600	0.000000	-70.610600	0.000000
0.007525	-70.610600	0.000000	-70.610600	0.000000	-70.610600	0.000000	-70.610600	0.000000	-70.610600	0.000000	-70.610600	0.000000	-70.610600	0.000000	-70.610600	0.000000	-70.610600	0.000000	-70.610600	0.000000
0.007550	-70.610500	0.000000	-70.610500	0.000000	-70.610500	0.000000	-70.610500	0.000000	-70.610500	0.000000	-70.610500	0.000000	-70.610500	0.000000	-70.610500	0.000000	-70.610500	0.000000	-70.610500	0.000000
0.007575	-70.610400	0.000000	-70.610400	0.000000	-70.610400	0.000000	-70.610400	0.000000	-70.610400	0.000000	-70.610400	0.000000	-70.610400	0.000000	-70.610400	0.000000	-70.610400	0.000000	-70.610400	0.000000
0.007600	-70.610300	0.000000	-70.610300	0.000000	-70.610300	0.000000	-70.610300	0.000000	-70.610300	0.000000	-70.610300	0.000000	-70.610300	0.000000	-70.610300	0.000000	-70.610300	0.000000	-70.610300	0.000000
0.007625	-70.610300	0.000000	-70.610300	0.000000	-70.610300	0.000000	-70.610300	0.000000	-70.610300	0.000000	-70.610300	0.000000	-70.610300	0.000000	-70.610300	0.000000	-70.610300	0.000000	-70.610300	0.000000
0.007650	-70.610200	0.000000	-70.610200	0.000000	-70.610200	0.000000	-70.610200	0.000000	-70.610200	0.000000	-70.610200	0.000000	-70.610200	0.000000	-70.610200	0.000000	-70.610200	0.000000	-70.610200	0.000000
0.007675	-70.610100	0.000000	-70.610100	0.000000	-70.610100	0.000000	-70.610100	0.000000	-70.610100	0.000000	-70.610100	0.000000	-70.610100	0.000000	-70.610100	0.000000	-70.610100	0.000000	-70.610100	0.000000
0.007700	-70.610000	0.000000	-70.610000	0.000000	-70.610000	0.000000	-70.610000	0.000000	-70.610000	0.000000	-70.610000	0.000000	-70.610000	0.000000	-70.610000	0.000000	-70.610000	0.000000	-70.610000	0.000000
0.007725	-70.610000	0.000000	-70.610000	0.000000	-70.610000	0.000000	-70.610000	0.000000	-70.610000	0.000000	-70.610000	0.000000	-70.610000	0.000000	-70.610000	0.000000	-70.610000	0.000000	-70.610000	0.000000
0.007750	-70.609900	0.000000	-70.609900	0.000000	-70.609900	0.000000	-70.609900	0.000000	-70.609900	0.000000	-70.609900	0.000000	-70.609900	0.000000	-70.609900	0.000000	-70.609900	0.000000	-70.609900	0.000000
0.007775	-70.609800	0.000000	-70.609800	0.000000	-70.609800	0.000000	-70.609800	0.000000	-70.609800	0.000000	-70.609800	0.000000	-70.609800	0.000000	-70.609800	0.000000	-70.609800	0.000000	-70.609800	0.000000
0.007800	-70.609700	0.000000	-70.609700	0.000000	-70.609700	0.000000	-70.609700	0.000000	-70.609700	0.000000	-70.609700	0.000000	-70.609700	0.000000	-70.609700	0.000000	-70.609700	0.000000	-70.609700	0.000000
0.007825	-70.609700	0.000000	-70.609700	0.000000	-70.609700	0.000000	-70.609700	0.000000	-70.609700	0.000000	-70.609700	0.000000	-70.609700	0.000000	-70.609700	0.000000	-70.609700	0.000000	-70.609700	0.000000
0.007850	-70.609600	0.000000	-70.609600	0.000000	-70.609600	0.000000	-70.609600	0.000000	-70.609600	0.000000	-70.609600	0.000000	-70.609600	0.000000	-70.609600	0.000000	-70.609600	0.000000	-70.609600	0.000000
0.007875	-70.609500	0.000000	-70.609500	0.000000	-70.609500	0.000000	-70.609500	0.000000	-70.609500	0.000000	-70.609500	0.000000	-70.609500	0.000000	-70.609500	0.000000	-70.609500	0.000000	-70.609500	0.000000
0.007900	-70.609400	0.000000	-70.609400	0.000000	-70.609400	0.000000	-70.609400	0.000000	-70.609400	0.000000	-70.609400	0.000000	-70.609400	0.000000	-70.609400	0.000000	-70.609400	0.000000	-70.609400	0.000000
0.007925	-70.609400	0.000000	-70.609400	0.000000	-70.609400	0.000000	-70.609400	0.000000	-70.609400	0.000000	-70.609400	0.000000	-70.609400	0.000000	-70.609400	0.000000	-70.609400	0.000000	-70.609400	0.000000
0.007950	-70.609300	0.000000	-70.609300	0.000000	-70.609300	0.000000	-70.609300	0.000000	-70.609300	0.000000	-70.609300	0.000000	-70.609300	0.000000	-70.609300	0.000000	-70.609300	0.000000	-70.609300	0.000000
0.007975	-70.609200	0.000000	-70.609200	0.000000	-70.609200	0.000000	-70.609200	0.000000	-70.609200	0.000000	-70.609200	0.000000	-70.609200	0.000000	-70.609200	0.000000	-70.609200	0.000000	-70.609200	0.000000
0.008000	-70.609100	0.000000	-70.609100	0.000000	-70.609100	0.000000	-70.609100	0.000000	-70.609100	0.000000	-70.609100	0.000000	-70.609100	0.000000	-70.609100	0.000000	-70.609100	0.000000	-70.609100	0.000000
0.008025	-70.609100	0.000000	-70.609100	0.000000	-70.609100	0.000000	-70.609100	0.000000	-70.609100	0.000000	-70.609100	0.000000	-70.609100	0.000000	-70.609100	0.000000	-70.609100	0.000000	-70.609100	0.000000
0.008050	-70.609000	0.000000	-70.609000	0.000000	-70.609000	0.000000	-70.609000	0.000000	-70.609000	0.000000	-70.609000	0.000000	-70.609000	0.000000	-70.609000	0.000000	-70.609000	0.000000	-70.609000	0.000000
0.008075	-70.608900	0.000000	-70.608900	0.000000	-70.608900	0.000000	-70.608900	0.000000	-70.608900	0.000000	-70.608900	0.000000	-70.608900	0.000000	-70.608900	0.000000	-70.608900	0.000000	-70.608900	0.000000
0.008100	-70.608800	0.000000	-70.608800	0.000000	-70.608800	0.000000	-70.608800	0.000000	-70.608800	0.000000	-70.608800	0.000000	-70.608800	0.000000	-70.608800	0.000000	-70.608800	0.000000	-70.608800	0.000000
0.008125	-70.608800	0.000000	-70.608800	0.000000	-70.608800	0.000000	-70.608800	0.000000	-70.608800	0.000000	-70.608800	0.000000	-70.608800	0.000000	-70.608800	0.000000	-70.608800	0.000000	-70.608800	0.000000
0.008150	-70.608700	0.000000	-70.608700	0.000000	-70.608700	0.000000	-70.608700	0.000000	-70.608700	0.000000	-70.608700	0.000000	-70.608700	0.000000	-70.608700	0.000000	-70.608700	0.000000	-70.608700	0.000000
0.008175	-70.608600	0.000000	-70.608600	0.000000	-70.608600	0.000000	-70.608600	0.000000	-70.608600	0.000000	-70.608600	0.000000	-70.608600	0.000000	-70.608600	0.000000	-70.608600	0.000000	-70.608600	0.000000
0.008200	-70.608500	0.000000	-70.608500	0.000000	-70.608500	0.000000	-70.608500	0.000000	-70.608500	0.000000	-70.608500	0.000000	-70.608500	0.000000	-70.608500	0.000000	-70.608500	0.000000	-70.608500	0.000000
0.008225	-70.608500	0.000000	-70.608500	0.000000	-70.608500	0.000000	-70.608500	0.000000	-70.608500	0.000000	-70.608500	0.000000	-70.608500	0.000000	-70.608500	0.000000	-70.608500	0.000000	-70.608500	0.000000
0.008250	-70.608400	0.000000	-70.608400	0.000000	-70.608400	0.000000	-70.608400	0.000000	-70.608400	0.000000	-70.608400	0.000000	-70.608400	0.000000	-70.608400	0.000000	-70.608400	0.000000	-70.608400	0.000000
0.008275	-70.608300	0.000000	-70.608300	0.000000	-70.608300	0.000000	-70.608300	0.000000	-70.608300	0.000000	-70.608300	0.000000	-70.608300	0.000000	-70.608300	0.000000	-70.608300	0.000000	-70.608300	0.000000
0.008300	-70.608200	0.000000	-70.608200	0.000000	-70.608200	0.000000	-70.608200	0.000000	-70.608200	0.000000	-70.608200	0.000000	-70.608200	0.000000	-70.608200	0.000000	-70.608200	0.000000	-70.608200	0.000000
0.008325	-70.608200	0.000000	-70.608200	0.000000	-70.608200	0.000000	-70.608200	0.000000	-70.608200	0.000000	-70.608200	0.000000	-70.608200	0.000000	-70.608200	0.000000	-70.608200	0.000000	-70.608200	0.000000
0.008350	-70.608100	0.000000	-70.608100	0.000000	-70.608100	0.000000	-70.608100	0.000000	-70.608100	0.000000	-70.608100	0.000000	-70.608100	0.000000	-70.608100	0.000000	-70.608100	0.000000	-70.608100	0.000000
0.008375	-70.608000	0.000000	-70.608000	0.000000	-70.608000	0.000000	-70.608000	0.000000	-70.608000	0.000000	-70.608000	0.000000	-70.608000	0.000000	-70.608000	0.000000	-70.608000	0.000000	-70.608000	0.000000
0.008400	-70.607900	0.000000	-70.607900	0.000000	-70.607900	0.000000	-70.607900	0.000000	-70.607900	0.000000	-70.607900	0.000000	-70.607900	0.000000	-70.607900	0.000000	-70.607900	0.000000	-70.607900	0.000000
0.008425	-70.607900	0.000000	-70.607900	0.000000	-70.607900	0.000000	-70.607900	0.000000	-70.607900	0.000000	-70.607900	0.000000	-70.607900	0.000000	-70.607900	0.000000	-70.607900	0.000000	-70.607900	0.000000
0.008450	-70.607800	0.000000	-70.607800	0.000000	-70.607800	0.000000	-70.607800	0.000000	-70.607800	0.000000	-70.607800	0.000000	-70.607800	0.000000	-70.607800	0.000000	-70.607800	0.000000	-70.607800	0.000000
0.008475	-70.607700	0.000000	-70.607700	0.000000	-70.607700	0.000000	-70.607700	0.000000	-70.607700	0.000000	-70.607700	0.000000	-70.607700	0.000000	-70.607700	0.000000	-70.607700	0.000000	-70.607700	0.000000
0.008500	-70.607600	0.000000	-70.607600	0.000000	-70.607600	0.000000	-70.607600	0.000000	-70.607600	0.000000	-70.607600	0.000000	-70.607600	0.000000	-70.607600	0.000000	-70.607600	0.000000	-70.607600	0.000000
0.008525	-70.607600	0.000000	-70.607600	0.000000	-70.607600	0.000000	-70.607600	0.000000	-70.607600	0.000000	-70.607600	0.000000	-70.607600	0.000000	-70.607600	0.000000	-70.607600	0.000000	-70.607600	0.000000
0.008550	-70.607500	0.000000	-70.607500	0.000000	-70.607500	0.000000	-70.607500	0.000000	-70.607500	0.000000	-70.607500	0.000000	-70.607500	0.000000	-70.607500	0.000000	-70.607500	0.000000	-70.607500	0.000000
0.008575	-70.607400	0.000000	-70.607400	0.000000	-70.607400	0.000000	-70.607400	0.000000	-70.607400	0.000000	-70.607400	0.000000	-70.607400	0.000000	-70.607400	0.000000	-70.607400	0.000000	-70.607400	0.000000
0.008600	-70.607300	0.000000	-70.607300	0.000000	-70.607300	0.000000	-70.607300	0.000000	-70.607300	0.000000	-70.607300	0.000000	-70.607300	0.000000	-70.607300	0.000000	-70.607300	0.000000	-70.607300	0.000000
0.008625	-70.607300	0.000000	-70.607300	0.000000	-70.607300	0.000000	-70.607300	0.000000	-70.607300	0.000000	-70.607300	0.000000	-70.607300	0.000000	-70.607300	0.000000	-70.607300	0.000000	-70.607300	0.000000
0.008650	-70.607200	0.000000	-70.607200	0.000000	-70.607200	0.000000	-70.607200	0.000000	-70.607200	0.000000	-70.607200	0.000000	-70.607200	0.000000	-70.607200	0.000000	-70.607200	0.000000	-70.607200	0.000000
0.008675	-70.607100	0.000000	-70.607100	0.000000	-70.607100	0.000000	-70.607100	0.000000	-70.607100	0.000000	-70.607100	0.000000	-70.607100	0.000000	-70.607100	0.000000	-70.607100	0.000000	-70.607100	0.000000
0.008700	-70.607000	0.000000	-70.607000	0.000000	-70.607000	0.000000	-70.607000	0.000000	-70.607000	0.000000	-70.607000	0.000000	-70.607000	0.000000	-70.607000	0.000000	-70.607000	0.000000	-70.607000	0.000000
0.008725	-70.607000	0.000000	-70.607000	0.000000	-70.607000	0.000000	-70.607000	0.000000	-70.607000	0.000000	-70.607000	0.000000	-70.607000	0.000000	-70.607000	0.000000	-70.607000	0.000000	-70.607000	0.000000
0.008750	-70.606900	0.000000	-70.606900	0.000000	-70.606900	0.000000	-70.606900	0.000000	-70.606900	0.000000	-70.606900	0.000000	-70.606900	0.000000	-70.606900	0.000000	-70.606900	0.000000	-70.606900	0.000000
0.008775	-70.606800	0.000000	-70.606800	0.000000	-70.606800	0.000000	-70.606800	0.000000	-70.606800	0.000000	-70.606800	0.000000	-70.606800	0.000000	-70.606800	0.000000	-70.606800	0.000000	-70.606800	0.000000
0.008800	-70.606700	0.000000	-70.606700	0.000000	-70.606700	0.000000	-70.606700	0.000000	-70.606700	0.000000	-70.606700	0.000000	-70.606700	0.000000	-70.606700	0.000000	-70.606700	0.000000	-70.606700	0.000000
0.008825	-70.606700	0.000000	-70.606700	0.000000	-70.606700	0.000000	-70.606700	0.000000	-70.606700	0.000000	-70.606700	0.000000	-70.606700	0.000000	-70.606700	0.000000	-70.606700	0.000000	-70.606700	0.000000
0.008850	-70.606600	0.000000	-70.606600	0.000000	-70.606600	0.000000	-70.606600	0.000000	-70.606600	0.000000	-70.606600	0.000000	-70.606600	0.000000	-70.606600	0.000000	-70.606600	0.000000	-70.606600	0.000000
0.008875	-70.606500	0.000000	-70.606500	0.000000	-70.606500	0.000000	-70.606500	0.000000	-70.606500	0.000000	-70.606500	0.000000	-70.606500	0.000000	-70.606500	0.000000	-70.606500	0.000000	-70.606500	0.000000
0.008900	-70.606500	0.000000	-70.606500	0.000000	-70.606500	0.000000	-70.606500	0.000000	-70.606500	0.000000	-70.606500	0.000000	-70.606500	0.000000	-70.606500	0.000000	-70.606500	0.000000	-70.606500	0.000000
0.008925	-70.606400	0.000000	-70.606400	0.000000	-70.606400	0.000000	-70.606400	0.000000	-70.606400	0.000000	-70.606400	0.000000	-70.606400	0.000000	-70.606400	0.000000	-70.606400	0.000000	-70.606400	0.000000
0.008950	-70.606300	0.000000	-70.606300	0.000000	-70.606300	0.000000	-70.606300	0.000000	-70.606300	0.000000	-70.606300	0.000000	-70.606300	0.000000	-70.606300	0.000000	-70.606300	0.000000	-70.606300	0.000000
0.008975	-70.606200	0.000000	-70.606200	0.000000	-70.606200	0.000000	-70.606200	0.000000	-70.606200	0.000000	-70.606200	0.000000	-70.606200	0.000000	-70.606200	0.000000	-70.606200	0.000000	-70.606200	0.000000
0.009000	-70.606200	0.000000	-70.606200	0.000000	-70.606200	0.000000	-70.606200	0.000000	-70.606200	0.000000	-70.606200	0.000000	-70.606200	0.000000	-70.606200	0.000000	-70.606200	0.000000	-70.606200	0.000000
0.009025	-70.606100	0.000000	-70.606100	0.000000	-70.606100	0.000000	-70.606100	0.000000	-70.606100	0.000000	-70.606100	0.000000	-70.606100	0.000000	-70.606100	0.000000	-70.606100	0.000000	-70.606100	0.000000
0.009050	-70.606000	0.000000	-70.606000	0.000000	-70.606000	0.000000	-70.606000	0.000000	-70.606000	0.000000	-70.606000	0.000000	-70.606000	0.000000	-70.606000	0.000000	-70.606000	0.000000	-70.606000	0.000000
0.009075	-70.605900	0.000000	-70.605900	0.000000	-70.605900	0.000000	-70.605900	0.000000	-70.605900	0.000000	-70.605900	0.000000	-70.605900	0.000000	-70.605900	0.000000	-70.605900	0.000000	-70.605900	0.000000
0.009100	-70.605900	0.000000	-70.605900	0.000000	-70.605900	0.000000	-70.605900	0.000000	-70.605900	0.000000	-70.605900	0.000000	-70.605900	0.000000	-70.605900	0.000000	-70.605900	0.000000	-70.605900	0.000000
0.009125	-70.605800	0.000000	-70.605800	0.000000	-70.605800	0.000000	-70.605800	0.000000	-70.605800	0.000000	-70.605800	0.000000	-70.605800	0.000000	-70.605800	0.000000	-70.605800	0.000000	-70.605800	0.000000
0.009150	-70.605700	0.000000	-70.605700	0.000000	-70.605700	0.000000	-70.605700	0.000000	-70.605700	0.000000	-70.605700	0.000000	-70.605700	0.000000	-70.605700	0.000000	-70.605700	0.000000	-70.605700	0.000000
0.009175	-70.605600	0.000000	-70.605600	0.000000	-70.605600	0.000000	-70.605600	0.000000	-70.605600	0.000000	-70.605600	0.000000	-70.605600	0.000000	-70.605600	0.000000	-70.605600	0.000000	-70.605600	0.000000
0.009200	-70.605600	0.000000	-70.605600	0.000000	-70.605600	0.000000	-70.605600	0.000000	-70.605600	0.000000	-70.605600	0.000000	-70.605600	0.000000	-70.605600	0.000000	-70.605600	0.000000	-70.605600	0.000000
0.009225	-70.605500	0.000000	-70.605500	0.000000	-70.605500	0.000000	-70.605500	0.000000	-70.605500	0.000000	-70.605500	0.000000	-70.605500	0.000000	-70.605500	0.000000	-70.605500	0.000000	-70.605500	0.000000
0.009250	-70.605400	0.000000	-70.605400	0.000000	-70.605400	0.000000	-70.605400	0.000000	-70.605400	0.000000	-70.605400	0.000000	-70.605400	0.000000	-70.605400	0.000000	-70.605400	0.000000	-70.605400	0.000000
0.009275	-70.605300	0.000000	-70.605300	0.000000	-70.605300	0.000000	-70.605300	0.000000	-70.605300	0.000000	-70.605300	0.000000	-70.605300	0.000000	-70.605300	0.000000	-70.605300	0.000000	-70.605300	0.000000
0.009300	-70.605300	0.000000	-70.605300	0.000000	-70.605300	0.000000	-70.605300	0.000000	-70.605300	0.000000	-70.605300	0.000000	-70.605300	0.000000	-70.605300	0.000000	-70.605300	0.000000	-70.605300	0.000000
0.009325	-70.605200	0.000000	-70.605200	0.000000	-70.605200	0.000000	-70.605200	0.000000	-70.605200	0.000000	-70.605200	0.000000	-70.605200	0.000000	-70.605200	0.000000	-70.605200	0.000000	-70.605200	0.000000
0.009350	-70.605100	0.000000	-70.605100	0.000000	-70.605100	0.000000	-70.605100	0.000000	-70.605100	0.000000	-70.605100	0.000000	-70.605100	0.000000	-70.605100	0.000000	-70.605100	0.000000	-70.605100	0.000000
0.009375	-70.605000	0.000000	-70.605000	0.000000	-70.605000	0.000000	-70.605000	0.000000	-70.605000	0.000000	-70.605000	0.000000	-70.605000	0.000000	-70.605000	0.000000	-70.605000	0.000000	-70.605000	0.000000
0.009400	-70.605000	0.000000	-70.605000	0.000000	-70.605000	0.000000	-70.605000	0.000000	-70.605000	0.000000	-70.605000	0.000000	-70.605000	0.000000	-70.605000	0.000000	-70.605000	0.000000	-70.605000	0.000000
0.009425	-70.604900	0.000000	-70.604900	0.000000	-70.604900	0.000000	-70.604900	0.000000	-70.604900	0.000000	-70.604900	0.000000	-70.604900	0.000000	-70.604900	0.000000	-70.604900	0.000000	-70.604900	0.000000
0.009450	-70.604800	0.000000	-70.604800	0.000000	-70.604800	0.000000	-70.604800	0.000000	-70.604800	0.000000	-70.604800	0.000000	-70.604800	0.000000	-70.604800	0.000000	-70.604800	0.000000	-70.604800	0.000000
0.009475	-70.604700	0.000000	-70.604700	0.000000	-70.604700	0.000000	-70.604700	0.000000	-70.604700	0.000000	-70.604700	0.000000	-70.604700	0.000000	-70.604700	0.000000	-70.604700	0.000000	-70.604700	0.000000
0.009500	-70.604700	0.000000	-70.604700	0.000000	-70.604700	0.000000	-70.604700	0.000000	-70.604700	0.000000	-70.604700	0.000000	-70.604700	0.000000	-70.604700	0.000000	-70.604700	0.000000	-70.604700	0.000000
0.009525	-70.604600	0.000000	-70.604600	0.000000	-70.604600	0.000000	-70.604600	0.000000	-70.604600	0.000000	-70.604600	0.000000	-70.604600	0.000000	-70.604600	0.000000	-70.604600	0.000000	-70.604600	0.000000
0.009550	-70.604500	0.000000	-70.604500	0.000000	-70.604500	0.000000	-70.604500	0.000000	-70.604500	0.000000	-70.604500	0.000000	-70.604500	0.000000	-70.604500	0.000000	-70.604500	0.000000	-70.604500	0.000000
0.009575	-70.604500	0.000000	-70.604500	0.000000	-70.604500	0.000000	-70.604500	0.000000	-70.604500	0.000000	-70.604500	0.000000	-70.604500	0.000000	-70.604500	0.000000	-70.604500	0.000000	-70.604500	0.000000
0.009600	-70.604400	0.000000	-70.604400	0.000000	-70.604400	0.000000	-70.604400	0.000000	-70.604400	0.000000	-70.604400	0.000000	-70.604400	0.000000	-70.604400	0.000000	-70.604400	0.000000	-70.604400	0.000000
0.009625	-70.604300	0.000000	-70.604300	0.000000	-70.604300	0.000000	-70.604300	0.000000	-70.604300	0.000000	-70.604300	0.000000	-70.604300	0.000000	-70.604300	0.000000	-70.604300	0.000000	-70.604300	0.000000
0.009650	-70.604200	0.000000	-70.604200	0.000000	-70.604200	0.000000	-70.604200	0.000000	-70.604200	0.000000	-70.604200	0.000000	-70.604200	0.000000	-70.604200	0.000000	-70.604200	0.000000	-70.604200	0.000000
0.009675	-70.604200	0.000000	-70.604200	0.000000	-70.604200	0.000000	-70.604200	0.000000	-70.604200	0.000000	-70.604200	0.000000	-70.604200	0.000000	-70.604200	0.000000	-70.604200	0.000000	-70.604200	0.000000
0.009700	-70.604100	0.000000	-70.604100	0.000000	-70.604100	0.000000	-70.604100	0.000000	-70.604100	0.000000	-70.604100	0.000000	-70.604100	0.000000	-70.604100	0.000000	-70.604100	0.000000	-70.604100	0.000000
0.009725	-70.604000	0.000000	-70.604000	0.000000	-70.604000	0.000000	-70.604000	0.000000	-70.604000	0.000000	-70.604000	0.000000	-70.604000	0.000000	-70.604000	0.000000	-70.604000	0.000000	-70.604000	0.000000
0.009750	-70.603900	0.000000	-70.603900	0.000000	-70.603900	0.000000	-70.603900	0.000000	-70.603900	0.000000	-70.603900	0.000000	-70.603900	0.000000	-70.603900	0.000000	-70.603900	0.000000	-70.603900	0.000000
0.009775	-70.603900	0.000000	-70.603900	0.000000	-70.603900	0.000000	-70.603900	0.000000	-70.603900	0.000000	-70.603900	0.000000	-70.603900	0.000000	-70.603900	0.000000	-70.603900	0.000000	-70.603900	0.000000
0.009800	-70.603800	0.000000	-70.603800	0.000000	-70.603800	0.000000	-70.603800	0.000000	-70.603800	0.000000	-70.603800	0.000000	-70.603800	0.000000	-70.603800	0.000000	-70.603800	0.000000	-70.603800	0.000000
0.009825	-70.603700	0.000000	-70.603700	0.000000	-70.603700	0.000000	-70.603700	0.000000	-70.603700	0.000000	-70.603700	0.000000	-70.603700	0.000000	-70.603700	0.000000	-70.603700	0.000000	-70.603700	0.000000
0.009850	-70.603600	0.000000	-70.603600	0.000000	-70.603600	0.000000	-70.603600	0.000000	-70.603600	0.000000	-70.603600	0.000000	-70.603600	0.000000	-70.603600	0.000000	-70.603600	0.000000	-70.603600	0.000000
0.009875	-70.603600	0.000000	-70.603600	0.000000	-70.603600	0.000000	-70.603600	0.000000	-70.603600	0.000000	-70.603600	0.000000	-70.603600	0.000000	-70.603600	0.000000	-70.603600	0.000000	-70.603600	0.000000
0.009900	-70.603500	0.000000	-70.603500	0.000000	-70.603500	0.000000	-70.603500	0.000000	-70.603500	0.000000	-70.603500	0.000000	-70.603500	0.000000	-70.603500	0.000000	-70.603500	0.000000	-70.603500	0.000000
0.009925	-70.603400	0.000000	-70.603400	0.000000	-70.603400	0.000000	-70.603400	0.000000	-70.603400	0.000000	-70.603400	0.000000	-70.603400	0.000000	-70.603400	0.000000	-70.603400	0.000000	-70.603400	0.000000
0.009950	-70.603300	0.000000	-70.603300	0.000000	-70.603300	0.000000	-70.603300	0.000000	-70.603300	0.000000	-70.603300	0.000000	-70.603300	0.000000	-70.603300	0.000000	-70.603300	0.000000	-70.603300	0.000000
0.009975	-70.603300	0.000000	-70.603300	0.000000	-70.603300	0.000000	-70.603300	0.000000	-70.603300	0.000000	-70.603300	0.000000	-70.603300	0.000000	-70.603300	0.000000	-70.603300	0.000000	-70.603300	0.000000
0.010000	-70.603200	0.000000	-70.603200	0.000000	-70.603200	0.000000	-70.603200	0.000000	-70.603200	0.000000	-70.603200	0.000000	-70.603200	0.000000	-70.603200	0.000000	-70.603200	0.000000	-70.603200	0.000000
0.010025	-70.603100	0.000000	-70.603100	0.000000	-70.603100	0.000000	-70.603100	0.000000	-70.603100	0.000000	-70.603100	0.000000	-70.603100	0.000000	-70.603100	0.000000	-70.603100	0.000000	-70.603100	0.000000
0.010050	-70.603100	0.000000	-70.603100	0.000000	-70.603100	0.000000	-70.603100	0.000000	-70.603100	0.000000	-70.603100	0.000000	-70.603100	0.000000	-70.603100	0.000000	-70.603100	0.000000	-70.603100	0.000000
0.010075	-70.603000	0.000000	-70.603000	0.000000	-70.603000	0.000000	-70.603000	0.000000	-70.603000	0.000000	-70.603000	0.000000	-70.603000	0.000000	-70.603000	0.000000	-70.603000	0.000000	-70.603000	0.000000
0.010100	-70.602900	0.000000	-70.602900	0.000000	-70.602900	0.000000	-70.602900	0.000000	-70.602900	0.000000	-70.602900	0.000000	-70.602900	0.000000	-70.602900	0.000000	-70.602900	0.000000	-70.602900	0.000000
0.010125	-70.602800	0.000000	-70.602800	0.000000	-70.602800	0.000000	-70.602800	0.000000	-70.602800	0.000000	-70.602800	0.000000	-70.602800	0.000000	-70.602800	0.000000	-70.602800	0.000000	-70.602800	0.000000
0.010150	-70.602800	0.000000	-70.602800	0.000000	-70.602800	0.000000	-70.602800	0.000000	-70.602800	0.000000	-70.602800	0.000000	-70.602800	0.000000	-70.602800	0.000000	-70.602800	0.000000	-70.602800	0.000000
0.010175	-70.602700	0.000000	-70.602700	0.000000	-70.602700	0.000000	-70.602700	0.000000	-70.602700	0.000000	-70.602700	0.000000	-70.602700	0.000000	-70.602700	0.000000	-70.602700	0.000000	-70.602700	0.000000
0.010200	-70.602600	0.000000	-70.602600	0.000000	-70.602600	0.000000	-70.602600	0.000000	-70.602600	0.000000	-70.602600	0.000000	-70.602600	0.000000	-70.602600	0.000000	-70.602600	0.000000	-70.602600	0.000000
0.010225	-70.602500	0.000000	-70.602500	0.000000	-70.602500	0.000000	-70.602500	0.000000	-70.602500	0.000000	-70.602500	0.000000	-70.602500	0.000000	-70.602500	0.000000	-70.602500	0.000000	-70.602500	0.000000
0.010250	-70.602500	0.000000	-70.602500	0.000000	-70.602500	0.000000	-70.602500	0.000000	-70.602500	0.000000	-70.602500	0.000000	-70.602500	0.000000	-70.602500	0.000000	-70.602500	0.000000	-70.602500	0.000000
0.010275	-70.602400	0.000000	-70.602400	0.000000	-70.602400	0.000000	-70.602400	0.000000	-70.602400	0.000000	-70.602400	0.000000	-70.602400	0.000000	-70.602400	0.000000	-70.602400	0.000000	-70.602400	0.000000
0.010300	-70.602300	0.000000	-70.602300	0.000000	-70.602300	0.000000	-70.602300	0.000000	-70.602300	0.000000	-70.602300	0.000000	-70.602300	0.000000	-70.602300	0.000000	-70.602300	0.000000	-70.602300	0.000000
0.010325	-70.602200	0.000000	-70.602200	0.000000	-70.602200	0.000000	-70.602200	0.000000	-70.602200	0.000000	-70.602200	0.000000	-70.602200	0.000000	-70.602200	0.000000	-70.602200	0.000000	-70.602200	0.000000
0.010350	-70.602200	0.000000	-70.602200	0.000000	-70.602200	0.000000	-70.602200	0.000000	-70.602200	0.000000	-70.602200	0.000000	-70.602200	0.000000	-70.602200	0.000000	-70.602200	0.000000	-70.602200	0.000000
0.010375	-70.602100	0.000000	-70.602100	0.000000	-70.602100	0.000000	-70.602100	0.000000	-70.602100	0.000000	-70.602100	0.000000	-70.602100	0.000000	-70.602100	0.000000	-70.602100	0.000000	-70.602100	0.000000
0.010400	-70.602000	0.000000	-70.602000	0.000000	-70.602000	0.000000	-70.602000	0.000000	-70.602000	0.000000	-70.602000	0.000000	-70.602000	0.000000	-70.602000	0.000000	-70.602000	0.000000	-70.602000	0.000000
0.010425	-70.602000	0.000000	-70.602000	0.000000	-70.602000	0.000000	-70.602000	0.000000	-70.602000	0.000000	-70.602000	0.000000	-70.602000	0.000000	-70.602000	0.000000	-70.602000	0.000000	-70.602000	0.000000
0.010450	-70.601900	0.000000	-70.601900	0.000000	-70.601900	0.000000	-70.601900	0.000000	-70.601900	0.000000	-70.601900	0.000000	-70.601900	0.000000	-70.601900	0.000000	-70.601900	0.000000	-70.601900	0.000000
0.010475	-70.601800	0.000000	-70.601800	0.000000	-70.601800	0.000000	-70.601800	0.000000	-70.601800	0.000000	-70.601800	0.000000	-70.601800	0.000000	-70.601800	0.000000	-70.601800	0.000000	-70.601800	0.000000
0.010500	-70.601700	0.000000	-70.601700	0.000000	-70.601700	0.000000	-70.601700	0.000000	-70.601700	0.000000	-70.601700	0.000000	-70.601700	0.000000	-70.601700	0.000000	-70.601700	0.000000	-70.601700	0.000000
0.010525	-70.601700	0.000000	-70.601700	0.000000	-70.601700	0.000000	-70.601700	0.000000	-70.601700	0.000000	-70.601700	0.000000	-70.601700	0.000000	-70.601700	0.000000	-70.601700	0.000000	-70.601700	0.000000
0.010550	-70.601600	0.000000	-70.601600	0.000000	-70.601600	0.000000	-70.601600	0.000000	-70.601600	0.000000	-70.601600	0.000000	-70.601600	0.000000	-70.601600	0.000000	-70.601600	0.000000	-70.601600	0.000000
0.010575	-70.601500	0.000000	-70.601500	0.000000	-70.601500	0.000000	-70.601500	0.000000	-70.601500	0.000000	-70.601500	0.000000	-70.601500	0.000000	-70.601500	0.000000	-70.601500	0.000000	-70.601500	0.000000
0.010600	-70.601400	0.000000	-70.601400	0.000000	-70.601400	0.000000	-70.601400	0.000000	-70.601400	0.000000	-70.601400	0.000000	-70.601400	0.000000	-70.601400	0.000000	-70.601400	0.000000	-70.601400	0.000000
0.010625	-70.601400	0.000000	-70.601400	0.000000	-70.601400	0.000000	-70.601400	0.000000	-70.601400	0.000000	-70.601400	0.000000	-70.601400	0.000000	-70.601400	0.000000	-70.601400	0.000000	-70.601400	0.000000
0.010650	-70.601300	0.000000	-70.601300	0.000000	-70.601300	0.000000	-70.601300	0.000000	-70.601300	0.000000	-70.601300	0.000000	-70.601300	0.000000	-70.601300	0.000000	-70.601300	0.000000	-70.601300	0.000000
0.010675	-70.601200	0.000000	-70.601200	0.000000	-70.601200	0.000000	-70.601200	0.000000	-70.601200	0.000000	-70.601200	0.000000	-70.601200	0.000000	-70.601200	0.000000	-70.601200	0.000000	-70.601200	0.000000
0.010700	-70.601200	0.000000	-70.601200	0.000000	-70.601200	0.000000	-70.601200	0.000000	-70.601200	0.000000	-70.601200	0.000000	-70.601200	0.000000	-70.601200	0.000000	-70.601200	0.000000	-70.601200	0.000000
0.010725	-70.601100	0.000000	-70.601100	0.000000	-70.601100	0.000000	-70.601100	0.000000	-70.601100	0.000000	-70.601100	0.000000	-70.601100	0.000000	-70.601100	0.000000	-70.601100	0.000000	-70.601100	0.000000
0.010750	-70.601000	0.000000	-70.601000	0.000000	-70.601000	0.000000	-70.601000	0.000000	-70.601000	0.000000	-70.601000	0.000000	-70.601000	0.000000	-70.601000	0.000000	-70.601000	0.000000	-70.601000	0.000000
0.010775	-70.600900	0.000000	-70.600900	0.000000	-70.600900	0.000000	-70.600900	0.000000	-70.600900	0.000000	-70.600900	0.000000	-70.600900	0.000000	-70.600900	0.000000	-70.600900	0.000000	-70.600900	0.000000
0.010800	-70.600900	0.000000	-70.600900	0.000000	-70.600900	0.000000	-70.600900	0.000000	-70.600900	0.000000	-70.600900	0.000000	-70.600900	0.000000	-70.600900	0.000000	-70.600900	0.000000	-70.600900	0.000000
0.010825	-70.600800	0.000000	-70.600800	0.000000	-70.600800	0.000000	-70.600800	0.000000	-70.600800	0.000000	-70.600800	0.000000	-70.600800	0.000000	-70.600800	0.000000	-70.600800	0.000000	-70.600800	0.000000
0.010850	-70.600700	0.000000	-70.600700	0.000000	-70.600700	0.000000	-70.600700	0.000000	-70.600700	0.000000	-70.600700	0.000000	-70.600700	0.000000	-70.600700	0.000000	-70.600700	0.000000	-70.600700	0.000000
0.010875	-70.600600	0.000000	-70.600600	0.000000	-70.600600	0.000000	-70.600600	0.000000	-70.600600	0.000000	-70.600600	0.000000	-70.600600	0.000000	-70.600600	0.000000	-70.600600	0.000000	-70.600600	0.000000
0.010900	-70.600600	0.000000	-70.600600	0.000000	-70.600600	0.000000	-70.600600	0.000000	-70.600600	0.000000	-70.600600	0.000000	-70.600600	0.000000	-70.600600	0.000000	-70.600600	0.000000	-70.600600	0.000000
0.010925	-70.600500	0.000000	-70.600500	0.000000	-70.600500	0.000000	-70.600500	0.000000	-70.600500	0.000000	-70.600500	0.000000	-70.600500	0.000000	-70.600500	0.000000	-70.600500	0.000000	-70.600500	0.000000
0.010950	-70.600400	0.000000	-70.600400	0.000000	-70.600400	0.000000	-70.600400	0.000000	-70.600400	0.000000	-70.600400	0.000000	-70.600400	0.000000	-70.600400	0.000000	-70.600400	0.000000	-70.600400	0.000000
0.010975	-70.600400	0.000000	-70.600400	0.000000	-70.600400	0.000000	-70.600400	0.000000	-70.600400	0.000000	-70.600400	0.000000	-70.600400	0.000000	-70.600400	0.000000	-70.600400	0.000000	-70.600400	0.000000
0.011000	-70.600300	0.000000	-70.600300	0.000000	-70.600300	0.000000	-70.600300	0.000000	-70.600300	0.000000	-70.600300	0.000000	-70.600300	0.000000	-70.600300	0.000000	-70.600300	0.000000	-70.600300	0.000000
0.011025	-70.600200	0.000000	-70.600200	0.000000	-70.600200	0.000000	-70.600200	0.000000	-70.600200	0.000000	-70.600200	0.000000	-70.600200	0.000000	-70.600200	0.000000	-70.600200	0.000000	-70.600200	0.000000
0.011050	-70.600100	0.000000	-70.600100	0.000000	-70.600100	0.000000	-70.600100	0.000000	-70.600100	0.000000	-70.600100	0.000000	-70.600100	0.000000	-70.600100	0.000000	-70.600100	0.000000	-70.600100	0.000000
0.011075	-70.600100	0.000000	-70.600100	0.000000	-70.600100	0.000000	-70.600100	0.000000	-70.600100	0.000000	-70.600100	0.000000	-70.600100	0.000000	-70.600100	0.000000	-70.600100	0.000000	-70.600100	0.000000
0.011100	-70.600000	0.000000	-70.600000	0.000000	-70.600000	0.000000	-70.600000	0.000000	-70.600000	0.000000	-70.600000	0.000000	-70.600000	0.000000	-70.600000	0.000000	-70.600000	0.000000	-70.600000	0.000000
0.011125	-70.599900	0.000000	-70.599900	0.000000	-70.599900	0.000000	-70.599900	0.000000	-70.599900	0.000000	-70.599900	0.000000	-70.599900	0.000000	-70.599900	0.000000	-70.599900	0.000000	-70.599900	0.000000
0.011150	-70.599800	0.000000	-70.599800	0.000000	-70.599800	0.000000	-70.599800	0.000000	-70.599800	0.000000	-70.599800	0.000000	-70.599800	0.000000	-70.599800	0.000000	-70.599800	0.000000	-70.599800	0.000000
0.011175	-70.599800	0.000000	-70.599800	0.000000	-70.599800	0.000000	-70.599800	0.000000	-70.599800	0.000000	-70.599800	0.000000	-70.599800	0.000000	-70.599800	0.000000	-70.599800	0.000000	-70.599800	0.000000
0.011200	-70.599700	0.000000	-70.599700	0.000000	-70.599700	0.000000	-70.599700	0.000000	-70.599700	0.000000	-70.599700	0.000000	-70.599700	0.000000	-70.599700	0.000000	-70.599700	0.000000	-70.599700	0.000000
0.011225	-70.599600	0.000000	-70.599600	0.000000	-70.599600	0.000000	-70.599600	0.000000	-70.599600	0.000000	-70.599600	0.000000	-70.599600	0.000000	-70.599600	0.000000	-70.599600	0.000000	-70.599600	0.000000
0.011250	-70.599600	0.000000	-70.599600	0.000000	-70.599600	0.000000	-70.599600	0.000000	-70.599600	0.000000	-70.599600	0.000000	-70.599600	0.000000	-70.599600	0.000000	-70.599600	0.000000	-70.599600	0.000000
0.011275	-70.599500	0.000000	-70.599500	0.000000	-70.599500	0.000000	-70.599500	0.000000	-70.599500	0.000000	-70.599500	0.000000	-70.599500	0.000000	-70.599500	0.000000	-70.599500	0.000000	-70.599500	0.000000
0.011300	-70.599400	0.000000	-70.599400	0.000000	-70.599400	0.000000	-70.599400	0.000000	-70.599400	0.000000	-70.599400	0.000000	-70.599400	0.000000	-70.599400	0.000000	-70.599400	0.000000	-70.599400	0.000000
0.011325	-70.599300	0.000000	-70.599300	0.000000	-70.599300	0.000000	-70.599300	0.000000	-70.599300	0.000000	-70.599300	0.000000	-70.599300	0.000000	-70.599300	0.000000	-70.599300	0.000000	-70.599300	0.000000
0.011350	-70.599300	0.000000	-70.599300	0.000000	-70.599300	0.000000	-70.599300	0.000000	-70.599300	0.000000	-70.599300	0.000000	-70.599300	0.000000	-70.599300	0.000000	-70.599300	0.000000	-70.599300	0.000000
0.011375	-70.599200	0.000000	-70.599200	0.000000	-70.599200	0.000000	-70.599200	0.000000	-70.599200	0.000000	-70.599200	0.000000	-70.599200	0.000000	-70.599200	0.000000	-70.599200	0.000000	-70.599200	0.000000
0.011400	-70.599100	0.000000	-70.599100	0.000000	-70.599100	0.000000	-70.599100	0.000000	-70.599100	0.000000	-70.599100	0.000000	-70.599100	0.000000	-70.599100	0.000000	-70.599100	0.000000	-70.599100	0.000000
0.011425	-70.599000	0.000000	-70.599000	0.000000	-70.599000	0.000000	-70.599000	0.000000	-70.599000	0.000000	-70.599000	0.000000	-70.599000	0.000000	-70.599000	0.000000	-70.599000	0.000000	-70.599000	0.000000
0.011450	-70.599000	0.000000	-70.599000	0.000000	-70.599000	0.000000	-70.599000	0.000000	-70.599000	0.000000	-70.599000	0.000000	-70.599000	0.000000	-70.599000	0.000000	-70.599000	0.000000	-70.599000	0.000000
0.011475	-70.598900	0.000000	-70.598900	0.000000	-70.598900	0.000000	-70.598900	0.000000	-70.598900	0.000000	-70.598900	0.000000	-70.598900	0.000000	-70.598900	0.000000	-70.598900	0.000000	-70.598900	0.000000
0.011500	-70.598800	0.000000	-70.598800	0.000000	-70.598800	0.000000	-70.598800	0.000000	-70.598800	0.000000	-70.598800	0.000000	-70.598800	0.000000	-70.598800	0.000000	-70.598800	0.000000	-70.598800	0.000000
0.011525	-70.598800	0.000000	-70.598800	0.000000	-70.598800	0.000000	-70.598800	0.000000	-70.598800	0.000000	-70.598800	0.000000	-70.598800	0.000000	-70.598800	0.000000	-70.598800	0.000000	-70.598800	0.000000
0.011550	-70.598700	0.000000	-70.598700	0.000000	-70.598700	0.000000	-70.598700	0.000000	-70.598700	0.000000	-70.598700	0.000000	-70.598700	0.000000	-70.598700	0.000000	-70.598700	0.000000	-70.598700	0.000000
0.011575	-70.598600	0.000000	-70.598600	0.000000	-70.598600	0.000000	-70.598600	0.000000	-70.598600	0.000000	-70.598600	0.000000	-70.598600	0.000000	-70.598600	0.000000	-70.598600	0.000000	-70.598600	0.000000
0.011600	-70.598500	0.000000	-70.598500	0.000000	-70.598500	0.000000	-70.598500	0.000000	-70.598500	0.000000	-70.598500	0.000000	-70.598500	0.000000	-70.598500	0.000000	-70.598500	0.000000	-70.598500	0.000000
0.011625	-70.598500	0.000000	-70.598500	0.000000	-70.598500	0.000000	-70.598500	0.000000	-70.598500	0.000000	-70.598500	0.000000	-70.598500	0.000000	-70.598500	0.000000	-70.598500	0.000000	-70.598500	0.000000
0.011650	-70.598400	0.000000	-70.598400	0.000000	-70.598400	0.000000	-70.598400	0.000000	-70.598400	0.000000	-70.598400	0.000000	-70.598400	0.000000	-70.598400	0.000000	-70.598400	0.000000	-70.598400	0.000000
0.011675	-70.598300	0.000000	-70.598300	0.000000	-70.598300	0.000000	-70.598300	0.000000	-70.598300	0.000000	-70.598300	0.000000	-70.598300	0.000000	-70.598300	0.000000	-70.598300	0.000000	-70.598300	0.000000
0.011700	-70.598200	0.000000	-70.598200	0.000000	-70.598200	0.000000	-70.598200	0.000000	-70.598200	0.000000	-70.598200	0.000000	-70.598200	0.000000	-70.598200	0.000000	-70.598200	0.000000	-70.598200	0.000000
0.011725	-70.598200	0.000000	-70.598200	0.000000	-70.598200	0.000000	-70.598200	0.000000	-70.598200	0.000000	-70.598200	0.000000	-70.598200	0.000000	-70.598200	0.000000	-70.598200	0.000000	-70.598200	0.000000
0.011750	-70.598100	0.000000	-70.598100	0.000000	-70.598100	0.000000	-70.598100	0.000000	-70.598100	0.000000	-70.598100	0.000000	-70.598100	0.000000	-70.598100	0.000000	-70.598100	0.000000	-70.598100	0.000000
0.011775	-70.598000	0.000000	-70.598000	0.000000	-70.598000	0.000000	-70.598000	0.000000	-70.598000	0.000000	-70.598000	0.000000	-70.598000	0.000000	-70.598000	0.000000	-70.598000	0.000000	-70.598000	0.000000
0.011800	-70.598000	0.000000	-70.598000	0.000000	-70.598000	0.000000	-70.598000	0.000000	-70.598000	0.000000	-70.598000	0.000000	-70.598000	0.000000	-70.598000	0.000000	-70.598000	0.000000	-70.598000	0.000000
0.011825	-70.597900	0.000000	-70.597900	0.000000	-70.597900	0.000000	-70.597900	0.000000	-70.597900	0.000000	-70.597900	0.000000	-70.597900	0.000000	-70.597900	0.000000	-70.597900	0.000000	-70.597900	0.000000
0.011850	-70.597800	0.000000	-70.597800	0.000000	-70.597800	0.000000	-70.597800	0.000000	-70.597800	0.000000	-70.597800	0.000000	-70.597800	0.000000	-70.597800	0.000000	-70.597800	0.000000	-70.597800	0.000000
0.011875	-70.597700	0.000000	-70.597700	0.000000	-70.597700	0.000000	-70.597700	0.000000	-70.597700	0.000000	-70.597700	0.000000	-70.597700	0.000000	-70.597700	0.000000	-70.597700	0.000000	-70.597700	0.000000
0.011900	-70.597700	0.000000	-70.597700	0.000000	-70.597700	0.000000	-70.597700	0.000000	-70.597700	0.000000	-70.597700	0.000000	-70.597700	0.000000	-70.597700	0.000000	-70.597700	0.000000	-70.597700	0.000000
0.011925	-70.597600	0.000000	-70.597600	0.000000	-70.597600	0.000000	-70.597600	0.000000	-70.597600	0.000000	-70.597600	0.000000	-70.597600	0.000000	-70.597600	0.000000	-70.597600	0.000000	-70.597600	0.000000
0.011950	-70.597500	0.000000	-70.597500	0.000000	-70.597500	0.000000	-70.597500	0.000000	-70.597500	0.000000	-70.597500	0.000000	-70.597500	0.000000	-70.597500	0.000000	-70.597500	0.000000	-70.597500	0.000000
0.011975	-70.597500	0.000000	-70.597500	0.000000	-70.597500	0.000000	-70.597500	0.000000	-70.597500	0.000000	-70.597500	0.000000	-70.597500	0.000000	-70.597500	0.000000	-70.597500	0.000000	-70.597500	0.000000
0.012000	-70.597400	0.000000	-70.597400	0.000000	-70.597400	0.000000	-70.597400	0.000000	-70.597400	0.000000	-70.597400	0.000000	-70.597400	0.000000	-70.597400	0.000000	-70.597400	0.000000	-70.597400	0.000000
0.012025	-70.597300	0.000000	-70.597300	0.000000	-70.597300	0.000000	-70.597300	0.000000	-70.597300	0.000000	-70.597300	0.000000	-70.597300	0.000000	-70.597300	0.000000	-70.597300	0.000000	-70.597300	0.000000
0.012050	-70.597200	0.000000	-70.597200	0.000000	-70.597200	0.000000	-70.597200	0.000000	-70.597200	0.000000	-70.597200	0.000000	-70.597200	0.000000	-70.597200	0.000000	-70.597200	0.000000	-70.597200	0.000000
0.012075	-70.597200	0.000000	-70.597200	0.000000	-70.597200	0.000000	-70.597200	0.000000	-70.597200	0.000000	-70.597200	0.000000	-70.597200	0.000000	-70.597200	0.000000	-70.597200	0.000000	-70.597200	0.000000
0.012100	-70.597100	0.000000	-70.597100	0.000000	-70.597100	0.000000	-70.597100	0.000000	-70.597100	0.000000	-70.597100	0.000000	-70.597100	0.000000	-70.597100	0.000000	-70.597100	0.000000	-70.597100	0.000000
0.012125	-70.597000	0.000000	-70.597000	0.000000	-70.597000	0.000000	-70.597000	0.000000	-70.597000	0.000000	-70.597000	0.000000	-70.597000	0.000000	-70.597000	0.000000	-70.597000	0.000000	-70.597000	0.000000
0.012150	-70.596900	0.000000	-70.596900	0.000000	-70.596900	0.000000	-70.596900	0.000000	-70.596900	0.000000	-70.596900	0.000000	-70.596900	0.000000	-70.596900	0.000000	-70.596900	0.000000	-70.596900	0.000000
0.012175	-70.596900	0.000000	-70.596900	0.000000	-70.596900	0.000000	-70.596900	0.000000	-70.596900	0.000000	-70.596900	0.000000	-70.596900	0.000000	-70.596900	0.000000	-70.596900	0.000000	-70.596900	0.000000
0.012200	-70.596800	0.000000	-70.596800	0.000000	-70.596800	0.000000	-70.596800	0.000000	-70.596800	0.000000	-70.596800	0.000000	-70.596800	0.000000	-70.596800	0.000000	-70.596800	0.000000	-70.596800	0.000000
0.012225	-70.596700	0.000000	-70.596700	0.000000	-70.596700	0.000000	-70.596700	0.000000	-70.596700	0.000000	-70.596700	0.000000	-70.596700	0.000000	-70.596700	0.000000	-70.596700	0.000000	-70.596700	0.000000
0.012250	-70.596700	0.000000	-70.596700	0.000000	-70.596700	0.000000	-70.596700	0.000000	-70.596700	0.000000	-70.596700	0.000000	-70.596700	0.000000	-70.596700	0.000000	-70.596700	0.000000	-70.596700	0.000000
0.012275	-70.596600	0.000000	-70.596600	0.000000	-70.596600	0.000000	-70.596600	0.000000	-70.596600	0.000000	-70.596600	0.000000	-70.596600	0.000000	-70.596600	0.000000	-70.596600	0.000000	-70.596600	0.000000
0.012300	-70.596500	0.000000	-70.596500	0.000000	-70.596500	0.000000	-70.596500	0.000000	-70.596500	0.000000	-70.596500	0.000000	-70.596500	0.000000	-70.596500	0.000000	-70.596500	0.000000	-70.596500	0.000000
0.012325	-70.596400	0.000000	-70.596400	0.000000	-70.596400	0.000000	-70.596400	0.000000	-70.596400	0.000000	-70.596400	0.000000	-70.596400	0.000000	-70.596400	0.000000	-70.596400	0.000000	-70.596400	0.000000
0.012350	-70.596400	0.000000	-70.596400	0.000000	-70.596400	0.000000	-70.596400	0.000000	-70.596400	0.000000	-70.596400	0.000000	-70.596400	0.000000	-70.596400	0.000000	-70.596400	0.000000	-70.596400	0.000000
0.012375	-70.596300	0.000000	-70.596300	0.000000	-70.596300	0.000000	-70.596300	0.000000	-70.596300	0.000000	-70.596300	0.000000	-70.596300	0.000000	-70.596300	0.000000	-70.596300	0.000000	-70.596300	0.000000
0.012400	-70.596200	0.000000	-70.596200	0.000000	-70.596200	0.000000	-70.596200	0.000000	-70.596200	0.000000	-70.596200	0.000000	-70.596200	0.000000	-70.596200	0.000000	-70.596200	0.000000	-70.596200	0.000000
0.012425	-70.596200	0.000000	-70.596200	0.000000	-70.596200	0.000000	-70.596200	0.000000	-70.596200	0.000000	-70.596200	0.000000	-70.596200	0.000000	-70.596200	0.000000	-70.596200	0.000000	-70.596200	0.000000
0.012450	-70.596100	0.000000	-70.596100	0.000000	-70.596100	0.000000	-70.596100	0.000000	-70.596100	0.000000	-70.596100	0.000000	-70.596100	0.000000	-70.596100	0.000000	-70.596100	0.000000	-70.596100	0.000000
0.012475	-70.596000	0.000000	-70.596000	0.000000	-70.596000	0.000000	-70.596000	0.000000	-70.596000	0.000000	-70.596000	0.000000	-70.596000	0.000000	-70.596000	0.000000	-70.596000	0.000000	-70.596000	0.000000
0.012500	-70.595900	0.000000	-70.595900	0.000000	-70.595900	0.000000	-70.595900	0.000000	-70.595900	0.000000	-70.595900	0.000000	-70.595900	0.000000	-70.595900	0.000000	-70.595900	0.000000	-70.595900	0.000000
0.012525	-70.595900	0.000000	-70.595900	0.000000	-70.595900	0.000000	-70.595900	0.000000	-70.595900	0.000000	-70.595900	0.000000	-70.595900	0.000000	-70.595900	0.000000	-70.595900	0.000000	-70.595900	0.000000
0.012550	-70.595800	0.000000	-70.595800	0.000000	-70.595800	0.000000	-70.595800	0.000000	-70.595800	0.000000	-70.595800	0.000000	-70.595800	0.000000	-70.595800	0.000000	-70.595800	0.000000	-70.595800	0.000000
0.012575	-70.595700	0.000000	-70.595700	0.000000	-70.595700	0.000000	-70.595700	0.000000	-70.595700	0.000000	-70.595700	0.000000	-70.595700	0.000000	-70.595700	0.000000	-70.595700	0.000000	-70.595700	0.000000
0.012600	-70.595700	0.000000	-70.595700	0.000000	-70.595700	0.000000	-70.595700	0.000000	-70.595700	0.000000	-70.595700	0.000000	-70.595700	0.000000	-70.595700	0.000000	-70.595700	0.000000	-70.595700	0.000000
0.012625	-70.595600	0.000000	-70.595600	0.000000	-70.595600	0.000000	-70.595600	0.000000	-70.595600	0.000000	-70.595600	0.000000	-70.595600	0.000000	-70.595600	0.000000	-70.595600	0.000000	-70.595600	0.000000
0.012650	-70.595500	0.000000	-70.595500	0.000000	-70.595500	0.000000	-70.595500	0.000000	-70.595500	0.000000	-70.595500	0.000000	-70.595500	0.000000	-70.595500	0.000000	-70.595500	0.000000	-70.595500	0.000000
0.012675	-70.595400	0.000000	-70.595400	0.000000	-70.595400	0.000000	-70.595400	0.000000	-70.595400	0.000000	-70.595400	0.000000	-70.595400	0.000000	-70.595400	0.000000	-70.595400	0.000000	-70.595400	0.000000
0.012700	-70.595400	0.000000	-70.595400	0.000000	-70.595400	0.000000	-70.595400	0.000000	-70.595400	0.000000	-70.595400	0.000000	-70.595400	0.000000	-70.595400	0.000000	-70.595400	0.000000	-70.595400	0.000000
0.012725	-70.595300	0.000000	-70.595300	0.000000	-70.595300	0.000000	-70.595300	0.000000	-70.595300	0.000000	-70.595300	0.000000	-70.595300	0.000000	-70.595300	0.000000	-70.595300	0.000000	-70.595300	0.000000
0.012750	-70.595200	0.000000	-70.595200	0.000000	-70.595200	0.000000	-70.595200	0.000000	-70.595200	0.000000	-70.595200	0.000000	-70.595200	0.000000	-70.595200	0.000000	-70.595200	0.000000	-70.595200	0.000000
0.012775	-70.595200	0.000000	-70.595200	0.000000	-70.595200	0.000000	-70.595200	0.000000	-70.595200	0.000000	-70.595200	0.000000	-70.595200	0.000000	-70.595200	0.000000	-70.595200	0.000000	-70.595200	0.000000
0.012800	-70.595100	0.000000	-70.595100	0.000000	-70.595100	0.000000	-70.595100	0.000000	-70.595100	0.000000	-70.595100	0.000000	-70.595100	0.000000	-70.595100	0.000000	-70.595100	0.000000	-70.595100	0.000000
0.012825	-70.595000	0.000000	-70.595000	0.000000	-70.595000	0.000000	-70.595000	0.000000	-70.595000	0.000000	-70.595000	0.000000	-70.595000	0.000000	-70.595000	0.000000	-70.595000	0.000000	-70.595000	0.000000
0.012850	-70.594900	0.000000	-70.594900	0.000000	-70.594900	0.000000	-70.594900	0.000000	-70.594900	0.000000	-70.594900	0.000000	-70.594900	0.000000	-70.594900	0.000000	-70.594900	0.000000	-70.594900	0.000000
0.012875	-70.594900	0.000000	-70.594900	0.000000	-70.594900	0.000000	-70.594900	0.000000	-70.594900	0.000000	-70.594900	0.000000	-70.594900	0.000000	-70.594900	0.000000	-70.594900	0.000000	-70.594900	0.000000
0.012900	-70.594800	0.000000	-70.594800	0.000000	-70.594800	0.000000	-70.594800	0.000000	-70.594800	0.000000	-70.594800	0.000000	-70.594800	0.000000	-70.594800	0.000000	-70.594800	0.000000	-70.594800	0.000000
0.012925	-70.594700	0.000000	-70.594700	0.000000	-70.594700	0.000000	-70.594700	0.000000	-70.594700	0.000000	-70.594700	0.000000	-70.594700	0.000000	-70.594700	0.000000	-70.594700	0.000000	-70.594700	0.000000
0.012950	-70.594700	0.000000	-70.594700	0.000000	-70.594700	0.000000	-70.594700	0.000000	-70.594700	0.000000	-70.594700	0.000000	-70.594700	0.000000	-70.594700	0.000000	-70.594700	0.000000	-70.594700	0.000000
0.012975	-70.594600	0.000000	-70.594600	0.000000	-70.594600	0.000000	-70.594600	0.000000	-70.594600	0.000000	-70.594600	0.000000	-70.594600	0.000000	-70.594600	0.000000	-70.594600	0.000000	-70.594600	0.000000
0.013000	-70.594500	0.000000	-70.594500	0.000000	-70.594500	0.000000	-70.594500	0.000000	-70.594500	0.000000	-70.594500	0.000000	-70.594500	0.000000	-70.594500	0.000000	-70.594500	0.000000	-70.594500	0.000000
0.013025	-70.594400	0.000000	-70.594400	0.000000	-70.594400	0.000000	-70.594400	0.000000	-70.594400	0.000000	-70.594400	0.000000	-70.594400	0.000000	-70.594400	0.000000	-70.594400	0.000000	-70.594400	0.000000
0.013050	-70.594400	0.000000	-70.594400	0.000000	-70.594400	0.000000	-70.594400	0.000000	-70.594400	0.000000	-70.594400	0.000000	-70.594400	0.000000	-70.594400	0.000000	-70.594400	0.000000	-70.594400	0.000000
0.013075	-70.594300	0.000000	-70.594300	0.000000	-70.594300	0.000000	-70.594300	0.000000	-70.594300	0.000000	-70.594300	0.000000	-70.594300	0.000000	-70.594300	0.000000	-70.594300	0.000000	-70.594300	0.000000
0.013100	-70.594200	0.000000	-70.594200	0.000000	-70.594200	0.000000	-70.594200	0.000000	-70.594200	0.000000	-70.594200	0.000000	-70.594200	0.000000	-70.594200	0.000000	-70.594200	0.000000	-70.594200	0.000000
0.013125	-70.594200	0.000000	-70.594200	0.000000	-70.594200	0.000000	-70.594200	0.000000	-70.594200	0.000000	-70.594200	0.000000	-70.594200	0.000000	-70.594200	0.000000	-70.594200	0.000000	-70.594200	0.000000
0.013150	-70.594100	0.000000	-70.594100	0.000000	-70.594100	0.000000	-70.594100	0.000000	-70.594100	0.000000	-70.594100	0.000000	-70.594100	0.000000	-70.594100	0.000000	-70.594100	0.000000	-70.594100	0.000000
0.013175	-70.594000	0.000000	-70.594000	0.000000	-70.594000	0.000000	-70.594000	0.000000	-70.594000	0.000000	-70.594000	0.000000	-70.594000	0.000000	-70.594000	0.000000	-70.594000	0.000000	-70.594000	0.000000
0.013200	-70.593900	0.000000	-70.593900	0.000000	-70.593900	0.000000	-70.593900	0.000000	-70.593900	0.000000	-70.593900	0.000000	-70.593900	0.000000	-70.593900	0.000000	-70.593900	0.000000	-70.593900	0.000000
0.013225	-70.593900	0.000000	-70.593900	0.000000	-70.593900	0.000000	-70.593900	0.000000	-70.593900	0.000000	-70.593900	0.000000	-70.593900	0.000000	-70.593900	0.000000	-70.593900	0.000000	-70.593900	0.000000
0.013250	-70.593800	0.000000	-70.593800	0.000000	-70.593800	0.000000	-70.593800	0.000000	-70.593800	0.000000	-70.593800	0.000000	-70.593800	0.000000	-70.593800	0.000000	-70.593800	0.000000	-70.593800	0.000000
0.013275	-70.593700	0.000000	-70.593700	0.000000	-70.593700	0.000000	-70.593700	0.000000	-70.593700	0.000000	-70.593700	0.000000	-70.593700	0.000000	-70.593700	0.000000	-70.593700	0.000000	-70.593700	0.000000
0.013300	-70.593700	0.000000	-70.593700	0.000000	-70.593700	0.000000	-70.593700	0.000000	-70.593700	0.000000	-70.593700	0.000000	-70.593700	0.000000	-70.593700	0.000000	-70.593700	0.000000	-70.593700	0.000000
0.013325	-70.593600	0.000000	-70.593600	0.000000	-70.593600	0.000000	-70.593600	0.000000	-70.593600	0.000000	-70.593600	0.000000	-70.593600	0.000000	-70.593600	0.000000	-70.593600	0.000000	-70.593600	0.000000
0.013350	-70.593500	0.000000	-70.593500	0.000000	-70.593500	0.000000	-70.593500	0.000000	-70.593500	0.000000	-70.593500	0.000000	-70.593500	0.000000	-70.593500	0.000000	-70.593500	0.000000	-70.593500	0.000000
0.013375	-70.593400	0.000000	-70.593400	0.000000	-70.593400	0.000000	-70.593400	0.000000	-70.593400	0.000000	-70.593400	0.000000	-70.593400	0.000000	-70.593400	0.000000	-70.593400	0.000000	-70.593400	0.000000
0.013400	-70.593400	0.000000	-70.593400	0.000000	-70.593400	0.000000	-70.593400	0.000000	-70.593400	0.000000	-70.593400	0.000000	-70.593400	0.000000	-70.593400	0.000000	-70.593400	0.000000	-70.593400	0.000000
0.013425	-70.593300	0.000000	-70.593300	0.000000	-70.593300	0.000000	-70.593300	0.000000	-70.593300	0.000000	-70.593300	0.000000	-70.593300	0.000000	-70.593300	0.000000	-70.593300	0.000000	-70.593300	0.000000
0.013450	-70.593200	0.000000	-70.593200	0.000000	-70.593200	0.000000	-70.593200	0.000000	-70.593200	0.000000	-70.593200	0.000000	-70.593200	0.000000	-70.593200	0.000000	-70.593200	0.000000	-70.593200	0.000000
0.013475	-70.593200	0.000000	-70.593200	0.000000	-70.593200	0.000000	-70.593200	0.000000	-70.593200	0.000000	-70.593200	0.000000	-70.593200	0.000000	-70.593200	0.000000	-70.593200	0.000000	-70.593200	0.000000
0.013500	-70.593100	0.000000	-70.593100	0.000000	-70.593100	0.000000	-70.593100	0.000000	-70.593100	0.000000	-70.593100	0.000000	-70.593100	0.000000	-70.593100	0.000000	-70.593100	0.000000	-70.593100	0.000000
0.013525	-70.593000	0.000000	-70.593000	0.000000	-70.593000	0.000000	-70.593000	0.000000	-70.593000	0.000000	-70.593000	0.000000	-70.593000	0.000000	-70.593000	0.000000	-70.593000	0.000000	-70.593000	0.000000
0.013550	-70.592900	0.000000	-70.592900	0.000000	-70.592900	0.000000	-70.592900	0.000000	-70.592900	0.000000	-70.592900	0.000000	-70.592900	0.000000	-70.592900	0.000000	-70.592900	0.000000	-70.592900	0.000000
0.013575	-70.592900	0.000000	-70.592900	0.000000	-70.592900	0.000000	-70.592900	0.000000	-70.592900	0.000000	-70.592900	0.000000	-70.592900	0.000000	-70.592900	0.000000	-70.592900	0.000000	-70.592900	0.000000
0.013600	-70.592800	0.000000	-70.592800	0.000000	-70.592800	0.000000	-70.592800	0.000000	-70.592800	0.000000	-70.592800	0.000000	-70.592800	0.000000	-70.592800	0.000000	-70.592800	0.000000	-70.592800	0.000000
0.013625	-70.592700	0.000000	-70.592700	0.000000	-70.592700	0.000000	-70.592700	0.000000	-70.592700	0.000000	-70.592700	0.000000	-70.592700	0.000000	-70.592700	0.000000	-70.592700	0.000000	-70.592700	0.000000
0.013650	-70.592700	0.000000	-70.592700	0.000000	-70.592700	0.000000	-70.592700	0.000000	-70.592700	0.000000	-70.592700	0.000000	-70.592700	0.000000	-70.592700	0.000000	-70.592700	0.000000	-70.592700	0.000000
0.013675	-70.592600	0.000000	-70.592600	0.000000	-70.592600	0.000000	-70.592600	0.000000	-70.592600	0.000000	-70.592600	0.000000	-70.592600	0.000000	-70.592600	0.000000	-70.592600	0.000000	-70.592600	0.000000
0.013700	-70.592500	0.000000	-70.592500	0.000000	-70.592500	0.000000	-70.592500	0.000000	-70.592500	0.000000	-70.592500	0.000000	-70.592500	0.000000	-70.592500	0.000000	-70.592500	0.000000	-70.592500	0.000000
0.013725	-70.592400	0.000000	-70.592400	0.000000	-70.592400	0.000000	-70.592400	0.000000	-70.592400	0.000000	-70.592400	0.000000	-70.592400	0.000000	-70.592400	0.000000	-70.592400	0.000000	-70.592400	0.000000
0.013750	-70.592400	0.000000	-70.592400	0.000000	-70.592400	0.000000	-70.592400	0.000000	-70.592400	0.000000	-70.592400	0.000000	-70.592400	0.000000	-70.592400	0.000000	-70.592400	0.000000	-70.592400	0.000000
0.013775	-70.592300	0.000000	-70.592300	0.000000	-70.592300	0.000000	-70.592300	0.000000	-70.592300	0.000000	-70.592300	0.000000	-70.592300	0.000000	-70.592300	0.000000	-70.592300	0.000000	-70.592300	0.000000
0.013800	-70.592200	0.000000	-70.592200	0.000000	-70.592200	0.000000	-70.592200	0.000000	-70.592200	0.000000	-70.592200	0.000000	-70.592200	0.000000	-70.592200	0.000000	-70.592200	0.000000	-70.592200	0.000000
0.013825	-70.592200	0.000000	-70.592200	0.000000	-70.592200	0.000000	-70.592200	0.000000	-70.592200	0.000000	-70.592200	0.000000	-70.592200	0.000000	-70.592200	0.000000	-70.592200	0.000000	-70.592200	0.000000
0.013850	-70.592100	0.000000	-70.592100	0.000000	-70.592100	0.000000	-70.592100	0.000000	-70.592100	0.000000	-70.592100	0.000000	-70.592100	0.000000	-70.592100	0.000000	-70.592100	0.000000	-70.592100	0.000000
0.013875	-70.592000	0.000000	-70.592000	0.000000	-70.592000	0.000000	-70.592000	0.000000	-70.592000	0.000000	-70.592000	0.000000	-70.592000	0.000000	-70.592000	0.000000	-70.592000	0.000000	-70.592000	0.000000
0.013900	-70.592000	0.000000	-70.592000	0.000000	-70.592000	0.000000	-70.592000	0.000000	-70.592000	0.000000	-70.592000	0.000000	-70.592000	0.000000	-70.592000	0.000000	-70.592000	0.000000	-70.592000	0.000000
0.013925	-70.591900	0.000000	-70.591900	0.000000	-70.591900	0.000000	-70.591900	0.000000	-70.591900	0.000000	-70.591900	0.000000	-70.591900	0.000000	-70.591900	0.000000	-70.591900	0.000000	-70.591900	0.000000
0.013950	-70.591800	0.000000	-70.591800	0.000000	-70.591800	0.000000	-70.591800	0.000000	-70.591800	0.000000	-70.591800	0.000000	-70.591800	0.000000	-70.591800	0.000000	-70.591800	0.000000	-70.591800	0.000000
0.013975	-70.591700	0.000000	-70.591700	0.000000	-70.591700	0.000000	-70.591700	0.000000	-70.591700	0.000000	-70.591700	0.000000	-70.591700	0.000000	-70.591700	0.000000	-70.591700	0.000000	-70.591700	0.000000
0.014000	-70.591700	0.000000	-70.591700	0.000000	-70.591700	0.000000	-70.591700	0.000000	-70.591700	0.000000	-70.591700	0.000000	-70.591700	0.000000	-70.591700	0.000000	-70.591700	0.000000	-70.591700	0.000000
0.014025	-70.591600	0.000000	-70.591600	0.000000	-70.591600	0.000000	-70.591600	0.000000	-70.591600	0.000000	-70.591600	0.000000	-70.591600	0.000000	-70.591600	0.000000	-70.591600	0.000000	-70.591600	0.000000
0.014050	-70.591500	0.000000	-70.591500	0.000000	-70.591500	0.000000	-70.591500	0.000000	-70.591500	0.000000	-70.591500	0.000000	-70.591500	0.000000	-70.591500	0.000000	-70.591500	0.000000	-70.591500	0.000000
0.014075	-70.591500	0.000000	-70.591500	0.000000	-70.591500	0.000000	-70.591500	0.000000	-70.591500	0.000000	-70.591500	0.000000	-70.591500	0.000000	-70.591500	0.000000	-70.591500	0.000000	-70.591500	0.000000
0.014100	-70.591400	0.000000	-70.591400	0.000000	-70.591400	0.000000	-70.591400	0.000000	-70.591400	0.000000	-70.591400	0.000000	-70.591400	0.000000	-70.591400	0.000000	-70.591400	0.000000	-70.591400	0.000000
0.014125	-70.591300	0.000000	-70.591300	0.000000	-70.591300	0.000000	-70.591300	0.000000	-70.591300	0.000000	-70.591300	0.000000	-70.591300	0.000000	-70.591300	0.000000	-70.591300	0.000000	-70.591300	0.000000
0.014150	-70.591200	0.000000	-70.591200	0.000000	-70.591200	0.000000	-70.591200	0.000000	-70.591200	0.000000	-70.591200	0.000000	-70.591200	0.000000	-70.591200	0.000000	-70.591200	0.000000	-70.591200	0.000000
0.014175	-70.591200	0.000000	-70.591200	0.000000	-70.591200	0.000000	-70.591200	0.000000	-70.591200	0.000000	-70.591200	0.000000	-70.591200	0.000000	-70.591200	0.000000	-70.591200	0.000000	-70.591200	0.000000
0.014200	-70.591100	0.000000	-70.591100	0.000000	-70.591100	0.000000	-70.591100	0.000000	-70.591100	0.000000	-70.591100	0.000000	-70.591100	0.000000	-70.591100	0.000000	-70.591100	0.000000	-70.591100	0.000000
0.014225	-70.591000	0.000000	-70.591000	0.000000	-70.591000	0.000000	-70.591000	0.000000	-70.591000	0.000000	-70.591000	0.000000	-70.591000	0.000000	-70.591000	0.000000	-70.591000	0.000000	-70.591000	0.000000
0.014250	-70.591000	0.000000	-70.591000	0.000000	-70.591000	0.000000	-70.591000	0.000000	-70.591000	0.000000	-70.591000	0.000000	-70.591000	0.000000	-70.591000	0.000000	-70.591000	0.000000	-70.591000	0.000000
0.014275	-70.590900	0.000000	-70.590900	0.000000	-70.590900	0.000000	-70.590900	0.000000	-70.590900	0.000000	-70.590900	0.000000	-70.590900	0.000000	-70.590900	0.000000	-70.590900	0.000000	-70.590900	0.000000
0.014300	-70.590800	0.000000	-70.590800	0.000000	-70.590800	0.000000	-70.590800	0.000000	-70.590800	0.000000	-70.590800	0.000000	-70.590800	0.000000	-70.590800	0.000000	-70.590800	0.000000	-70.590800	0.000000
0.014325	-70.590800	0.000000	-70.590800	0.000000	-70.590800	0.000000	-70.590800	0.000000	-70.590800	0.000000	-70.590800	0.000000	-70.590800	0.000000	-70.590800	0.000000	-70.590800	0.000000	-70.590800	0.000000
0.014350	-70.590700	0.000000	-70.590700	0.000000	-70.590700	0.000000	-70.590700	0.000000	-70.590700	0.000000	-70.590700	0.000000	-70.590700	0.000000	-70.590700	0.000000	-70.590700	0.000000	-70.590700	0.000000
0.014375	-70.590600	0.000000	-70.590600	0.000000	-70.590600	0.000000	-70.590600	0.000000	-70.590600	0.000000	-70.590600	0.000000	-70.590600	0.000000	-70.590600	0.000000	-70.590600	0.000000	-70.590600	0.000000
0.014400	-70.590500	0.000000	-70.590500	0.000000	-70.590500	0.000000	-70.590500	0.000000	-70.590500	0.000000	-70.590500	0.000000	-70.590500	0.000000	-70.590500	0.000000	-70.590500	0.000000	-70.590500	0.000000
0.014425	-70.590500	0.000000	-70.590500	0.000000	-70.590500	0.000000	-70.590500	0.000000	-70.590500	0.000000	-70.590500	0.000000	-70.590500	0.000000	-70.590500	0.000000	-70.590500	0.000000	-70.590500	0.000000
0.014450	-70.590400	0.000000	-70.590400	0.000000	-70.590400	0.000000	-70.590400	0.000000	-70.590400	0.000000	-70.590400	0.000000	-70.590400	0.000000	-70.590400	0.000000	-70.590400	0.000000	-70.590400	0.000000
0.014475	-70.590300	0.000000	-70.590300	0.000000	-70.590300	0.000000	-70.590300	0.000000	-70.590300	0.000000	-70.590300	0.000000	-70.590300	0.000000	-70.590300	0.000000	-70.590300	0.000000	-70.590300	0.000000
0.014500	-70.590300	0.000000	-70.590300	0.000000	-70.590300	0.000000	-70.590300	0.000000	-70.590300	0.000000	-70.590300	0.000000	-70.590300	0.000000	-70.590300	0.000000	-70.590300	0.000000	-70.590300	0.000000
0.014525	-70.590200	0.000000	-70.590200	0.000000	-70.590200	0.000000	-70.590200	0.000000	-70.590200	0.000000	-70.590200	0.000000	-70.590200	0.000000	-70.590200	0.000000	-70.590200	0.000000	-70.590200	0.000000
0.014550	-70.590100	0.000000	-70.590100	0.000000	-70.590100	0.000000	-70.590100	0.000000	-70.590100	0.000000	-70.590100	0.000000	-70.590100	0.000000	-70.590100	0.000000	-70.590100	0.000000	-70.590100	0.000000
0.014575	-70.590000	0.000000	-70.590000	0.000000	-70.590000	0.000000	-70.590000	0.000000	-70.590000	0.000000	-70.590000	0.000000	-70.590000	0.000000	-70.590000	0.000000	-70.590000	0.000000	-70.590000	0.000000
0.014600	-70.590000	0.000000	-70.590000	0.000000	-70.590000	0.000000	-70.590000	0.000000	-70.590000	0.000000	-70.590000	0.000000	-70.590000	0.000000	-70.590000	0.000000	-70.590000	0.000000	-70.590000	0.000000
0.014625	-70.589900	0.000000	-70.589900	0.000000	-70.589900	0.000000	-70.589900	0.000000	-70.589900	0.000000	-70.589900	0.000000	-70.589900	0.000000	-70.589900	0.000000	-70.589900	0.000000	-70.589900	0.000000
0.014650	-70.589800	0.000000	-70.589800	0.000000	-70.589800	0.000000	-70.589800	0.000000	-70.589800	0.000000	-70.589800	0.000000	-70.589800	0.000000	-70.589800	0.000000	-70.589800	0.000000	-70.589800	0.000000
0.014675	-70.589800	0.000000	-70.589800	0.000000	-70.589800	0.000000	-70.589800	0.000000	-70.589800	0.000000	-70.589800	0.000000	-70.589800	0.000000	-70.589800	0.000000	-70.589800	0.000000	-70.589800	0.000000
0.014700	-70.589700	0.000000	-70.589700	0.000000	-70.589700	0.000000	-70.589700	0.000000	-70.589700	0.000000	-70.589700	0.000000	-70.589700	0.000000	-70.589700	0.000000	-70.589700	0.000000	-70.589700	0.000000
0.014725	-70.589600	0.000000	-70.589600	0.000000	-70.589600	0.000000	-70.589600	0.000000	-70.589600	0.000000	-70.589600	0.000000	-70.589600	0.000000	-70.589600	0.000000	-70.589600	0.000000	-70.589600	0.000000
0.014750	-70.589600	0.000000	-70.589600	0.000000	-70.589600	0.000000	-70.589600	0.000000	-70.589600	0.000000	-70.589600	0.000000	-70.589600	0.000000	-70.589600	0.000000	-70.589600	0.000000	-70.589600	0.000000
0.014775	-70.589500	0.000000	-70.589500	0.000000	-70.589500	0.000000	-70.589500	0.000000	-70.589500	0.000000	-70.589500	0.000000	-70.589500	0.000000	-70.589500	0.000000	-70.589500	0.000000	-70.589500	0.000000
0.014800	-70.589400	0.000000	-70.589400	0.000000	-70.589400	0.000000	-70.589400	0.000000	-70.589400	0.000000	-70.589400	0.000000	-70.589400	0.000000	-70.589400	0.000000	-70.589400	0.000000	-70.589400	0.000000
0.014825	-70.589300	0.000000	-70.589300	0.000000	-70.589300	0.000000	-70.589300	0.000000	-70.589300	0.000000	-70.589300	0.000000	-70.589300	0.000000	-70.589300	0.000000	-70.589300	0.000000	-70.589300	0.000000
0.014850	-70.589300	0.000000	-70.589300	0.000000	-70.589300	0.000000	-70.589300	0.000000	-70.589300	0.000000	-70.589300	0.000000	-70.589300	0.000000	-70.589300	0.000000	-70.589300	0.000000	-70.589300	0.000000
0.014875	-70.589200	0.000000	-70.589200	0.000000	-70.589200	0.000000	-70.589200	0.000000	-70.589200	0.000000	-70.589200	0.000000	-70.589200	0.000000	-70.589200	0.000000	-70.589200	0.000000	-70.589200	0.000000
0.014900	-70.589100	0.000000	-70.589100	0.000000	-70.589100	0.000000	-70.589100	0.000000	-70.589100	0.000000	-70.589100	0.000000	-70.589100	0.000000	-70.589100	0.000000	-70.589100	0.000000	-70.589100	0.000000
0.014925	-70.589100	0.000000	-70.589100	0.000000	-70.589100	0.000000	-70.589100	0.000000	-70.589100	0.000000	-70.589100	0.000000	-70.589100	0.000000	-70.589100	0.000000	-70.589100	0.000000	-70.589100	0.000000
0.014950	-70.589000	0.000000	-70.589000	0.000000	-70.589000	0.000000	-70.589000	0.000000	-70.589000	0.000000	-70.589000	0.000000	-70.589000	0.000000	-70.589000	0.000000	-70.589000	0.000000	-70.589000	0.000000
0.014975	-70.588900	0.000000	-70.588900	0.000000	-70.588900	0.000000	-70.588900	0.000000	-70.588900	0.000000	-70.588900	0.000000	-70.588900	0.000000	-70.588900	0.000000	-70.588900	0.000000	-70.588900	0.000000
0.015000	-70.588900	0.000000	-70.588900	0.000000	-70.588900	0.000000	-70.588900	0.000000	-70.588900	0.000000	-70.588900	0.000000	-70.588900	0.000000	-70.588900	0.000000	-70.588900	0.000000	-70.588900	0.000000
0.015025	-70.588800	0.000000	-70.588800	0.000000	-70.588800	0.000000	-70.588800	0.000000	-70.588800	0.000000	-70.588800	0.000000	-70.588800	0.000000	-70.588800	0.000000	-70.588800	0.000000	-70.588800	0.000000
0.015050	-70.588700	0.000000	-70.588700	0.000000	-70.588700	0.000000	-70.588700	0.000000	-70.588700	0.000000	-70.588700	0.000000	-70.588700	0.000000	-70.588700	0.000000	-70.588700	0.000000	-70.588700	0.000000
0.015075	-70.588600	0.000000	-70.588600	0.000000	-70.588600	0.000000	-70.588600	0.000000	-70.588600	0.000000	-70.588600	0.000000	-70.588600	0.000000	-70.588600	0.000000	-70.588600	0.000000	-70.588600	0.000000
0.015100	-70.588600	0.000000	-70.588600	0.000000	-70.588600	0.000000	-70.588600	0.000000	-70.588600	0.000000	-70.588600	0.000000	-70.588600	0.000000	-70.588600	0.000000	-70.588600	0.000000	-70.588600	0.000000
0.015125	-70.588500	0.000000	-70.588500	0.000000	-70.588500	0.000000	-70.588500	0.000000	-70.588500	0.000000	-70.588500	0.000000	-70.588500	0.000000	-70.588500	0.000000	-70.588500	0.000000	-70.588500	0.000000
0.015150	-70.588400	0.000000	-70.588400	0.000000	-70.588400	0.000000	-70.588400	0.000000	-70.588400	0.000000	-70.588400	0.000000	-70.588400	0.000000	-70.588400	0.000000	-70.588400	0.000000	-70.588400	0.000000
0.015175	-70.588400	0.000000	-70.588400	0.000000	-70.588400	0.000000	-70.588400	0.000000	-70.588400	0.000000	-70.588400	0.000000	-70.588400	0.000000	-70.588400	0.000000	-70.588400	0.000000	-70.588400	0.000000
0.015200	-70.588300	0.000000	-70.588300	0.000000	-70.588300	0.000000	-70.588300	0.000000	-70.588300	0.000000	-70.588300	0.000000	-70.588300	0.000000	-70.588300	0.000000	-70.588300	0.000000	-70.588300	0.000000
0.015225	-70.588200	0.000000	-70.588200	0.000000	-70.588200	0.000000	-70.588200	0.000000	-70.588200	0.000000	-70.588200	0.000000	-70.588200	0.000000	-70.588200	0.000000	-70.588200	0.000000	-70.588200	0.000000
0.015250	-70.588200	0.000000	-70.588200	0.000000	-70.588200	0.000000	-70.588200	0.000000	-70.588200	0.000000	-70.588200	0.000000	-70.588200	0.000000	-70.588200	0.000000	-70.588200	0.000000	-70.588200	0.000000
0.015275	-70.588100	0.000000	-70.588100	0.000000	-70.588100	0.000000	-70.588100	0.000000	-70.588100	0.000000	-70.588100	0.000000	-70.588100	0.000000	-70.588100	0.000000	-70.588100	0.000000	-70.588100	0.000000
0.015300	-70.588000	0.000000	-70.588000	0.000000	-70.588000	0.000000	-70.588000	0.000000	-70.588000	0.000000	-70.588000	0.000000	-70.588000	0.000000	-70.588000	0.000000	-70.588000	0.000000	-70.588000	0.000000
0.015325	-70.587900	0.000000	-70.587900	0.000000	-70.587900	0.000000	-70.587900	0.000000	-70.587900	0.000000	-70.587900	0.000000	-70.587900	0.000000	-70.587900	0.000000	-70.587900	0.000000	-70.587900	0.000000
0.015350	-70.587900	0.000000	-70.587900	0.000000	-70.587900	0.000000	-70.587900	0.000000	-70.587900	0.000000	-70.587900	0.000000	-70.587900	0.000000	-70.587900	0.000000	-70.587900	0.000000	-70.587900	0.000000
0.015375	-70.587800	0.000000	-70.587800	0.000000	-70.587800	0.000000	-70.587800	0.000000	-70.587800	0.000000	-70.587800	0.000000	-70.587800	0.000000	-70.587800	0.000000	-70.587800	0.000000	-70.587800	0.000000
0.015400	-70.587700	0.000000	-70.587700	0.000000	-70.587700	0.000000	-70.587700	0.000000	-70.587700	0.000000	-70.587700	0.000000	-70.587700	0.000000	-70.587700	0.000000	-70.587700	0.000000	-70.587700	0.000000
0.015425	-70.587700	0.000000	-70.587700	0.000000	-70.587700	0.000000	-70.587700	0.000000	-70.587700	0.000000	-70.587700	0.000000	-70.587700	0.000000	-70.587700	0.000000	-70.587700	0.000000	-70.587700	0.000000
0.015450	-70.587600	0.000000	-70.587600	0.000000	-70.587600	0.000000	-70.587600	0.000000	-70.587600	0.000000	-70.587600	0.000000	-70.587600	0.000000	-70.587600	0.000000	-70.587600	0.000000	-70.587600	0.000000
0.015475	-70.587500	0.000000	-70.587500	0.000000	-70.587500	0.000000	-70.587500	0.000000	-70.587500	0.000000	-70.587500	0.000000	-70.587500	0.000000	-70.587500	0.000000	-70.587500	0.000000	-70.587500	0.000000
0.015500	-70.587500	0.000000	-70.587500	0.000000	-70.587500	0.000000	-70.587500	0.000000	-70.587500	0.000000	-70.587500	0.000000	-70.587500	0.000000	-70.587500	0.000000	-70.587500	0.000000	-70.587500	0.000000
0.015525	-70.587400	0.000000	-70.587400	0.000000	-70.587400	0.000000	-70.587400	0.000000	-70.587400	0.000000	-70.587400	0.000000	-70.587400	0.000000	-70.587400	0.000000	-70.587400	0.000000	-70.587400	0.000000
0.015550	-70.587300	0.000000	-70.587300	0.000000	-70.587300	0.000000	-70.587300	0.000000	-70.587300	0.000000	-70.587300	0.000000	-70.587300	0.000000	-70.587300	0.000000	-70.587300	0.000000	-70.587300	0.000000
0.015575	-70.587200	0.000000	-70.587200	0.000000	-70.587200	0.000000	-70.587200	0.000000	-70.587200	0.000000	-70.587200	0.000000	-70.587200	0.000000	-70.587200	0.000000	-70.587200	0.000000	-70.587200	0.000000
0.015600	-70.587200	0.000000	-70.587200	0.000000	-70.587200	0.000000	-70.587200	0.000000	-70.587200	0.000000	-70.587200	0.000000	-70.587200	0.000000	-70.587200	0.000000	-70.587200	0.000000	-70.587200	0.000000
0.015625	-70.587100	0.000000	-70.587100	0.000000	-70.587100	0.000000	-70.587100	0.000000	-70.587100	0.000000	-70.587100	0.000000	-70.587100	0.000000	-70.587100	0.000000	-70.587100	0.000000	-70.587100	0.000000
0.015650	-70.587000	0.000000	-70.587000	0.000000	-70.587000	0.000000	-70.587000	0.000000	-70.587000	0.000000	-70.587000	0.000000	-70.587000	0.000000	-70.587000	0.000000	-70.587000	0.000000	-70.587000	0.000000
0.015675	-70.587000	0.000000	-70.587000	0.000000	-70.587000	0.000000	-70.587000	0.000000	-70.587000	0.000000	-70.587000	0.000000	-70.587000	0.000000	-70.587000	0.000000	-70.587000	0.000000	-70.587000	0.000000
0.015700	-70.586900	0.000000	-70.586900	0.000000	-70.586900	0.000000	-70.586900	0.000000	-70.586900	0.000000	-70.586900	0.000000	-70.586900	0.000000	-70.586900	0.000000	-70.586900	0.000000	-70.586900	0.000000
0.015725	-70.586800	0.000000	-70.586800	0.000000	-70.586800	0.000000	-70.586800	0.000000	-70.586800	0.000000	-70.586800	0.000000	-70.586800	0.000000	-70.586800	0.000000	-70.586800	0.000000	-70.586800	0.000000
0.015750	-70.586800	0.000000	-70.586800	0.000000	-70.586800	0.000000	-70.586800	0.000000	-70.586800	0.000000	-70.586800	0.000000	-70.586800	0.000000	-70.586800	0.000000	-70.586800	0.000000	-70.586800	0.000000
0.015775	-70.586700	0.000000	-70.586700	0.000000	-70.586700	0.000000	-70.586700	0.000000	-70.586700	0.000000	-70.586700	0.000000	-70.586700	0.000000	-70.586700	0.000000	-70.586700	0.000000	-70.586700	0.000000
0.015800	-70.586600	0.000000	-70.586600	0.000000	-70.586600	0.000000	-70.586600	0.000000	-70.586600	0.000000	-70.586600	0.000000	-70.586600	0.000000	-70.586600	0.000000	-70.586600	0.000000	-70.586600	0.000000
0.015825	-70.586600	0.000000	-70.586600	0.000000	-70.586600	0.000000	-70.586600	0.000000	-70.586600	0.000000	-70.586600	0.000000	-70.586600	0.000000	-70.586600	0.000000	-70.586600	0.000000	-70.586600	0.000000
0.015850	-70.586500	0.000000	-70.586500	0.000000	-70.586500	0.000000	-70.586500	0.000000	-70.586500	0.000000	-70.586500	0.000000	-70.586500	0.000000	-70.586500	0.000000	-70.586500	0.000000	-70.586500	0.000000
0.015875	-70.586400	0.000000	-70.586400	0.000000	-70.586400	0.000000	-70.586400	0.000000	-70.586400	0.000000	-70.586400	0.000000	-70.586400	0.000000	-70.586400	0.000000	-70.586400	0.000000	-70.586400	0.000000
0.015900	-70.586300	0.000000	-70.586300	0.000000	-70.586300	0.000000	-70.586300	0.000000	-70.586300	0.000000	-70.586300	0.000000	-70.586300	0.000000	-70.586300	0.000000	-70.586300	0.000000	-70.586300	0.000000
0.015925	-70.586300	0.000000	-70.586300	0.000000	-70.586300	0.000000	-70.586300	0.000000	-70.586300	0.000000	-70.586300	0.000000	-70.586300	0.000000	-70.586300	0.000000	-70.586300	0.000000	-70.586300	0.000000
0.015950	-70.586200	0.000000	-70.586200	0.000000	-70.586200	0.000000	-70.586200	0.000000	-70.586200	0.000000	-70.586200	0.000000	-70.586200	0.000000	-70.586200	0.000000	-70.586200	0.000000	-70.586200	0.000000
0.015975	-70.586100	0.000000	-70.586100	0.000000	-70.586100	0.000000	-70.586100	0.000000	-70.586100	0.000000	-70.586100	0.000000	-70.586100	0.000000	-70.586100	0.000000	-70.586100	0.000000	-70.586100	0.000000
0.016000	-70.586100	0.000000	-70.586100	0.000000	-70.586100	0.000000	-70.586100	0.000000	-70.586100	0.000000	-70.586100	0.000000	-70.586100	0.000000	-70.586100	0.000000	-70.586100	0.000000	-70.586100	0.000000
0.016025	-70.586000	0.000000	-70.586000	0.000000	-70.586000	0.000000	-70.586000	0.000000	-70.586000	0.000000	-70.586000	0.000000	-70.586000	0.000000	-70.586000	0.000000	-70.586000	0.000000	-70.586000	0.000000
0.016050	-70.585900	0.000000	-70.585900	0.000000	-70.585900	0.000000	-70.585900	0.000000	-70.585900	0.000000	-70.585900	0.000000	-70.585900	0.000000	-70.585900	0.000000	-70.585900	0.000000	-70.585900	0.000000
0.016075	-70.585900	0.000000	-70.585900	0.000000	-70.585900	0.000000	-70.585900	0.000000	-70.585900	0.000000	-70.585900	0.000000	-70.585900	0.000000	-70.585900	0.000000	-70.585900	0.000000	-70.585900	0.000000
0.016100	-70.585800	0.000000	-70.585800	0.000000	-70.585800	0.000000	-70.585800	0.000000	-70.585800	0.000000	-70.585800	0.000000	-70.585800	0.000000	-70.585800	0.000000	-70.585800	0.000000	-70.585800	0.000000
0.016125	-70.585700	0.000000	-70.585700	0.000000	-70.585700	0.000000	-70.585700	0.000000	-70.585700	0.000000	-70.585700	0.000000	-70.585700	0.000000	-70.585700	0.000000	-70.585700	0.000000	-70.585700	0.000000
0.016150	-70.585600	0.000000	-70.585600	0.000000	-70.585600	0.000000	-70.585600	0.000000	-70.585600	0.000000	-70.585600	0.000000	-70.585600	0.000000	-70.585600	0.000000	-70.585600	0.000000	-70.585600	0.000000
0.016175	-70.585600	0.000000	-70.585600	0.000000	-70.585600	0.000000	-70.585600	0.000000	-70.585600	0.000000	-70.585600	0.000000	-70.585600	0.000000	-70.585600	0.000000	-70.585600	0.000000	-70.585600	0.000000
0.016200	-70.585500	0.000000	-70.585500	0.000000	-70.585500	0.000000	-70.585500	0.000000	-70.585500	0.000000	-70.585500	0.000000	-70.585500	0.000000	-70.585500	0.000000	-70.585500	0.000000	-70.585500	0.000000
0.016225	-70.585400	0.000000	-70.585400	0.000000	-70.585400	0.000000	-70.585400	0.000000	-70.585400	0.000000	-70.585400	0.000000	-70.585400	0.000000	-70.585400	0.000000	-70.585400	0.000000	-70.585400	0.000000
0.016250	-70.585400	0.000000	-70.585400	0.000000	-70.585400	0.000000	-70.585400	0.000000	-70.585400	0.000000	-70.585400	0.000000	-70.585400	0.000000	-70.585400	0.000000	-70.585400	0.000000	-70.585400	0.000000
0.016275	-70.585300	0.000000	-70.585300	0.000000	-70.585300	0.000000	-70.585300	0.000000	-70.585300	0.000000	-70.585300	0.000000	-70.585300	0.000000	-70.585300	0.000000	-70.585300	0.000000	-70.585300	0.000000
0.016300	-70.585200	0.000000	-70.585200	0.000000	-70.585200	0.000000	-70.585200	0.000000	-70.585200	0.000000	-70.585200	0.000000	-70.585200	0.000000	-70.585200	0.000000	-70.585200	0.000000	-70.585200	0.000000
0.016325	-70.585200	0.000000	-70.585200	0.000000	-70.585200	0.000000	-70.585200	0.000000	-70.585200	0.000000	-70.585200	0.000000	-70.585200	0.000000	-70.585200	0.000000	-70.585200	0.000000	-70.585200	0.000000
0.016350	-70.585100	0.000000	-70.585100	0.000000	-70.585100	0.000000	-70.585100	0.000000	-70.585100	0.000000	-70.585100	0.000000	-70.585100	0.000000	-70.585100	0.000000	-70.585100	0.000000	-70.585100	0.000000
0.016375	-70.585000	0.000000	-70.585000	0.000000	-70.585000	0.000000	-70.585000	0.000000	-70.585000	0.000000	-70.585000	0.000000	-70.585000	0.000000	-70.585000	0.000000	-70.585000	0.000000	-70.585000	0.000000
0.016400	-70.585000	0.000000	-70.585000	0.000000	-70.585000	0.000000	-70.585000	0.000000	-70.585000	0.000000	-70.585000	0.000000	-70.585000	0.000000	-70.585000	0.000000	-70.585000	0.000000	-70.585000	0.000000
0.016425	-70.584900	0.000000	-70.584900	0.000000	-70.584900	0.000000	-70.584900	0.000000	-70.584900	0.000000	-70.584900	0.000000	-70.584900	0.000000	-70.584900	0.000000	-70.584900	0.000000	-70.584900	0.000000
0.016450	-70.584800	0.000000	-70.584800	0.000000	-70.584800	0.000000	-70.584800	0.000000	-70.584800	0.000000	-70.584800	0.000000	-70.584800	0.000000	-70.584800	0.000000	-70.584800	0.000000	-70.584800	0.000000
0.016475	-70.584700	0.000000	-70.584700	0.000000	-70.584700	0.000000	-70.584700	0.000000	-70.584700	0.000000	-70.584700	0.000000	-70.584700	0.000000	-70.584700	0.000000	-70.584700	0.000000	-70.584700	0.000000
0.016500	-70.584700	0.000000	-70.584700	0.000000	-70.584700	0.000000	-70.584700	0.000000	-70.584700	0.000000	-70.584700	0.000000	-70.584700	0.000000	-70.584700	0.000000	-70.584700	0.000000	-70.584700	0.000000
0.016525	-70.584600	0.000000	-70.584600	0.000000	-70.584600	0.000000	-70.584600	0.000000	-70.584600	0.000000	-70.584600	0.000000	-70.584600	0.000000	-70.584600	0.000000	-70.584600	0.000000	-70.584600	0.000000
0.016550	-70.584500	0.000000	-70.584500	0.000000	-70.584500	0.000000	-70.584500	0.000000	-70.584500	0.000000	-70.584500	0.000000	-70.584500	0.000000	-70.584500	0.000000	-70.584500	0.000000	-70.584500	0.000000
0.016575	-70.584500	0.000000	-70.584500	0.000000	-70.584500	0.000000	-70.584500	0.000000	-70.584500	0.000000	-70.584500	0.000000	-70.584500	0.000000	-70.584500	0.000000	-70.584500	0.000000	-70.584500	0.000000
0.016600	-70.584400	0.000000	-70.584400	0.000000	-70.584400	0.000000	-70.584400	0.000000	-70.584400	0.000000	-70.584400	0.000000	-70.584400	0.000000	-70.584400	0.000000	-70.584400	0.000000	-70.584400	0.000000
0.016625	-70.584300	0.000000	-70.584300	0.000000	-70.584300	0.000000	-70.584300	0.000000	-70.584300	0.000000	-70.584300	0.000000	-70.584300	0.000000	-70.584300	0.000000	-70.584300	0.000000	-70.584300	0.000000
0.016650	-70.584300	0.000000	-70.584300	0.000000	-70.584300	0.000000	-70.584300	0.000000	-70.584300	0.000000	-70.584300	0.000000	-70.584300	0.000000	-70.584300	0.000000	-70.584300	0.000000	-70.584300	0.000000
0.016675	-70.584200	0.000000	-70.584200	0.000000	-70.584200	0.000000	-70.584200	0.000000	-70.584200	0.000000	-70.584200	0.000000	-70.584200	0.000000	-70.584200	0.000000	-70.584200	0.000000	-70.584200	0.000000
0.016700	-70.584100	0.000000	-70.584100	0.000000	-70.584100	0.000000	-70.584100	0.000000	-70.584100	0.000000	-70.584100	0.000000	-70.584100	0.000000	-70.584100	0.000000	-70.584100	0.000000	-70.584100	0.000000
0.016725	-70.584100	0.000000	-70.584100	0.000000	-70.584100	0.000000	-70.584100	0.000000	-70.584100	0.000000	-70.584100	0.000000	-70.584100	0.000000	-70.584100	0.000000	-70.584100	0.000000	-70.584100	0.000000
0.016750	-70.584000	0.000000	-70.584000	0.000000	-70.584000	0.000000	-70.584000	0.000000	-70.584000	0.000000	-70.584000	0.000000	-70.584000	0.000000	-70.584000	0.000000	-70.584000	0.000000	-70.584000	0.000000
0.016775	-70.583900	0.000000	-70.583900	0.000000	-70.583900	0.000000	-70.583900	0.000000	-70.583900	0.000000	-70.583900	0.000000	-70.583900	0.000000	-70.583900	0.000000	-70.583900	0.000000	-70.583900	0.000000
0.016800	-70.583800	0.000000	-70.583800	0.000000	-70.583800	0.000000	-70.583800	0.000000	-70.583800	0.000000	-70.583800	0.000000	-70.583800	0.000000	-70.583800	0.000000	-70.583800	0.000000	-70.583800	0.000000
0.016825	-70.583800	0.000000	-70.583800	0.000000	-70.583800	0.000000	-70.583800	0.000000	-70.583800	0.000000	-70.583800	0.000000	-70.583800	0.000000	-70.583800	0.000000	-70.583800	0.000000	-70.583800	0.000000
0.016850	-70.583700	0.000000	-70.583700	0.000000	-70.583700	0.000000	-70.583700	0.000000	-70.583700	0.000000	-70.583700	0.000000	-70.583700	0.000000	-70.583700	0.000000	-70.583700	0.000000	-70.583700	0.000000
0.016875	-70.583600	0.000000	-70.583600	0.000000	-70.583600	0.000000	-70.583600	0.000000	-70.583600	0.000000	-70.583600	0.000000	-70.583600	0.000000	-70.583600	0.000000	-70.583600	0.000000	-70.583600	0.000000
0.016900	-70.583600	0.000000	-70.583600	0.000000	-70.583600	0.000000	-70.583600	0.000000	-70.583600	0.000000	-70.583600	0.000000	-70.583600	0.000000	-70.583600	0.000000	-70.583600	0.000000	-70.583600	0.000000
0.016925	-70.583500	0.000000	-70.583500	0.000000	-70.583500	0.000000	-70.583500	0.000000	-70.583500	0.000000	-70.583500	0.000000	-70.583500	0.000000	-70.583500	0.000000	-70.583500	0.000000	-70.583500	0.000000
0.016950	-70.583400	0.000000	-70.583400	0.000000	-70.583400	0.000000	-70.583400	0.000000	-70.583400	0.000000	-70.583400	0.000000	-70.583400	0.000000	-70.583400	0.000000	-70.583400	0.000000	-70.583400	0.000000
0.016975	-70.583400	0.000000	-70.583400	0.000000	-70.583400	0.000000	-70.583400	0.000000	-70.583400	0.000000	-70.583400	0.000000	-70.583400	0.000000	-70.583400	0.000000	-70.583400	0.000000	-70.583400	0.000000
0.017000	-70.583300	0.000000	-70.583300	0.000000	-70.583300	0.000000	-70.583300	0.000000	-70.583300	0.000000	-70.583300	0.000000	-70.583300	0.000000	-70.583300	0.000000	-70.583300	0.000000	-70.583300	0.000000
0.017025	-70.583200	0.000000	-70.583200	0.000000	-70.583200	0.000000	-70.583200	0.000000	-70.583200	0.000000	-70.583200	0.000000	-70.583200	0.000000	-70.583200	0.000000	-70.583200	0.000000	-70.583200	0.000000
0.017050	-70.583200	0.000000	-70.583200	0.000000	-70.583200	0.000000	-70.583200	0.000000	-70.583200	0.000000	-70.583200	0.000000	-70.583200	0.000000	-70.583200	0.000000	-70.583200	0.000000	-70.583200	0.000000
0.017075	-70.583100	0.000000	-70.583100	0.000000	-70.583100	0.000000	-70.583100	0.000000	-70.583100	0.000000	-70.583100	0.000000	-70.583100	0.000000	-70.583100	0.000000	-70.583100	0.000000	-70.583100	0.000000
0.017100	-70.583000	0.000000	-70.583000	0.000000	-70.583000	0.000000	-70.583000	0.000000	-70.583000	0.000000	-70.583000	0.000000	-70.583000	0.000000	-70.583000	0.000000	-70.583000	0.000000	-70.583000	0.000000
0.017125	-70.583000	0.000000	-70.583000	0.000000	-70.583000	0.000000	-70.583000	0.000000	-70.583000	0.000000	-70.583000	0.000000	-70.583000	0.000000	-70.583000	0.000000	-70.583000	0.000000	-70.583000	0.000000
0.017150	-70.582900	0.000000	-70.582900	0.000000	-70.582900	0.000000	-70.582900	0.000000	-70.582900	0.000000	-70.582900	0.000000	-70.582900	0.000000	-70.582900	0.000000	-70.582900	0.000000	-70.582900	0.000000
0.017175	-70.582800	0.000000	-70.582800	0.000000	-70.582800	0.000000	-70.582800	0.000000	-70.582800	0.000000	-70.582800	0.000000	-70.582800	0.000000	-70.582800	0.000000	-70.582800	0.000000	-70.582800	0.000000
0.017200	-70.582700	0.000000	-70.582700	0.000000	-70.582700	0.000000	-70.582700	0.000000	-70.582700	0.000000	-70.582700	0.000000	-70.582700	0.000000	-70.582700	0.000000	-70.582700	0.000000	-70.582700	0.000000
0.017225	-70.582700	0.000000	-70.582700	0.000000	-70.582700	0.000000	-70.582700	0.000000	-70.582700	0.000000	-70.582700	0.000000	-70.582700	0.000000	-70.582700	0.000000	-70.582700	0.000000	-70.582700	0.000000
0.017250	-70.582600	0.000000	-70.582600	0.000000	-70.582600	0.000000	-70.582600	0.000000	-70.582600	0.000000	-70.582600	0.000000	-70.582600	0.000000	-70.582600	0.000000	-70.582600	0.000000	-70.582600	0.000000
0.017275	-70.582500	0.000000	-70.582500	0.000000	-70.582500	0.000000	-70.582500	0.000000	-70.582500	0.000000	-70.582500	0.000000	-70.582500	0.000000	-70.582500	0.000000	-70.582500	0.000000	-70.582500	0.000000
0.017300	-70.582500	0.000000	-70.582500	0.000000	-70.582500	0.000000	-70.582500	0.000000	-70.582500	0.000000	-70.582500	0.000000	-70.582500	0.000000	-70.582500	0.000000	-70.582500	0.000000	-70.582500	0.000000
0.017325	-70.582400	0.000000	-70.582400	0.000000	-70.582400	0.000000	-70.582400	0.000000	-70.582400	0.000000	-70.582400	0.000000	-70.582400	0.000000	-70.582400	0.000000	-70.582400	0.000000	-70.582400	0.000000
0.017350	-70.582300	0.000000	-70.582300	0.000000	-70.582300	0.000000	-70.582300	0.000000	-70.582300	0.000000	-70.582300	0.000000	-70.582300	0.000000	-70.582300	0.000000	-70.582300	0.000000	-70.582300	0.000000
0.017375	-70.582300	0.000000	-70.582300	0.000000	-70.582300	0.000000	-70.582300	0.000000	-70.582300	0.000000	-70.582300	0.000000	-70.582300	0.000000	-70.582300	0.000000	-70.582300	0.000000	-70.582300	0.000000
0.017400	-70.582200	0.000000	-70.582200	0.000000	-70.582200	0.000000	-70.582200	0.000000	-70.582200	0.000000	-70.582200	0.000000	-70.582200	0.000000	-70.582200	0.000000	-70.582200	0.000000	-70.582200	0.000000
0.017425	-70.582100	0.000000	-70.582100	0.000000	-70.582100	0.000000	-70.582100	0.000000	-70.582100	0.000000	-70.582100	0.000000	-70.582100	0.000000	-70.582100	0.000000	-70.582100	0.000000	-70.582100	0.000000
0.017450	-70.582100	0.000000	-70.582100	0.000000	-70.582100	0.000000	-70.582100	0.000000	-70.582100	0.000000	-70.582100	0.000000	-70.582100	0.000000	-70.582100	0.000000	-70.582100	0.000000	-70.582100	0.000000
0.017475	-70.582000	0.000000	-70.582000	0.000000	-70.582000	0.000000	-70.582000	0.000000	-70.582000	0.000000	-70.582000	0.000000	-70.582000	0.000000	-70.582000	0.000000	-70.582000	0.000000	-70.582000	0.000000
0.017500	-70.581900	0.000000	-70.581900	0.000000	-70.581900	0.000000	-70.581900	0.000000	-70.581900	0.000000	-70.581900	0.000000	-70.581900	0.000000	-70.581900	0.000000	-70.581900	0.000000	-70.581900	0.000000
0.017525	-70.581900	0.000000	-70.581900	0.000000	-70.581900	0.000000	-70.581900	0.000000	-70.581900	0.000000	-70.581900	0.000000	-70.581900	0.000000	-70.581900	0.000000	-70.581900	0.000000	-70.581900	0.000000
0.017550	-70.581800	0.000000	-70.581800	0.000000	-70.581800	0.000000	-70.581800	0.000000	-70.581800	0.000000	-70.581800	0.000000	-70.581800	0.000000	-70.581800	0.000000	-70.581800	0.000000	-70.581800	0.000000
0.017575	-70.581700	0.000000	-70.581700	0.000000	-70.581700	0.000000	-70.581700	0.000000	-70.581700	0.000000	-70.581700	0.000000	-70.581700	0.000000	-70.581700	0.000000	-70.581700	0.000000	-70.581700	0.000000
0.017600	-70.581700	0.000000	-70.581700	0.000000	-70.581700	0.000000	-70.581700	0.000000	-70.581700	0.000000	-70.581700	0.000000	-70.581700	0.000000	-70.581700	0.000000	-70.581700	0.000000	-70.581700	0.000000
0.017625	-70.581600	0.000000	-70.581600	0.000000	-70.581600	0.000000	-70.581600	0.000000	-70.581600	0.000000	-70.581600	0.000000	-70.581600	0.000000	-70.581600	0.000000	-70.581600	0.000000	-70.581600	0.000000
0.017650	-70.581500	0.000000	-70.581500	0.000000	-70.581500	0.000000	-70.581500	0.000000	-70.581500	0.000000	-70.581500	0.000000	-70.581500	0.000000	-70.581500	0.000000	-70.581500	0.000000	-70.581500	0.000000
0.017675	-70.581400	0.000000	-70.581400	0.000000	-70.581400	0.000000	-70.581400	0.000000	-70.581400	0.000000	-70.581400	0.000000	-70.581400	0.000000	-70.581400	0.000000	-70.581400	0.000000	-70.581400	0.000000
0.017700	-70.581400	0.000000	-70.581400	0.000000	-70.581400	0.000000	-70.581400	0.000000	-70.581400	0.000000	-70.581400	0.000000	-70.581400	0.000000	-70.581400	0.000000	-70.581400	0.000000	-70.581400	0.000000
0.017725	-70.581300	0.000000	-70.581300	0.000000	-70.581300	0.000000	-70.581300	0.000000	-70.581300	0.000000	-70.581300	0.000000	-70.581300	0.000000	-70.581300	0.000000	-70.581300	0.000000	-70.581300	0.000000
0.017750	-70.581200	0.000000	-70.581200	0.000000	-70.581200	0.000000	-70.581200	0.000000	-70.581200	0.000000	-70.581200	0.000000	-70.581200	0.000000	-70.581200	0.000000	-70.581200	0.000000	-70.581200	0.000000
0.017775	-70.581200	0.000000	-70.581200	0.000000	-70.581200	0.000000	-70.581200	0.000000	-70.581200	0.000000	-70.581200	0.000000	-70.581200	0.000000	-70.581200	0.000000	-70.581200	0.000000	-70.581200	0.000000
0.017800	-70.581100	0.000000	-70.581100	0.000000	-70.581100	0.000000	-70.581100	0.000000	-70.581100	0.000000	-70.581100	0.000000	-70.581100	0.000000	-70.581100	0.000000	-70.581100	0.000000	-70.581100	0.000000
0.017825	-70.581000	0.000000	-70.581000	0.000000	-70.581000	0.000000	-70.581000	0.000000	-70.581000	0.000000	-70.581000	0.000000	-70.581000	0.000000	-70.581000	0.000000	-70.581000	0.000000	-70.581000	0.000000
0.017850	-70.581000	0.000000	-70.581000	0.000000	-70.581000	0.000000	-70.581000	0.000000	-70.581000	0.000000	-70.581000	0.000000	-70.581000	0.000000	-70.581000	0.000000	-70.581000	0.000000	-70.581000	0.000000
0.017875	-70.580900	0.000000	-70.580900	0.000000	-70.580900	0.000000	-70.580900	0.000000	-70.580900	0.000000	-70.580900	0.000000	-70.580900	0.000000	-70.580900	0.000000	-70.580900	0.000000	-70.580900	0.000000
0.017900	-70.580800	0.000000	-70.580800	0.000000	-70.580800	0.000000	-70.580800	0.000000	-70.580800	0.000000	-70.580800	0.000000	-70.580800	0.000000	-70.580800	0.000000	-70.580800	0.000000	-70.580800	0.000000
0.017925	-70.580800	0.000000	-70.580800	0.000000	-70.580800	0.000000	-70.580800	0.000000	-70.580800	0.000000	-70.580800	0.000000	-70.580800	0.000000	-70.580800	0.000000	-70.580800	0.000000	-70.580800	0.000000
0.017950	-70.580700	0.000000	-70.580700	0.000000	-70.580700	0.000000	-70.580700	0.000000	-70.580700	0.000000	-70.580700	0.000000	-70.580700	0.000000	-70.580700	0.000000	-70.580700	0.000000	-70.580700	0.000000
0.017975	-70.580600	0.000000	-70.580600	0.000000	-70.580600	0.000000	-70.580600	0.000000	-70.580600	0.000000	-70.580600	0.000000	-70.580600	0.000000	-70.580600	0.000000	-70.580600	0.000000	-70.580600	0.000000
0.018000	-70.580600	0.000000	-70.580600	0.000000	-70.580600	0.000000	-70.580600	0.000000	-70.580600	0.000000	-70.580600	0.000000	-70.580600	0.000000	-70.580600	0.000000	-70.580600	0.000000	-70.580600	0.000000
0.018025	-70.580500	0.000000	-70.580500	0.000000	-70.580500	0.000000	-70.580500	0.000000	-70.580500	0.000000	-70.580500	0.000000	-70.580500	0.000000	-70.580500	0.000000	-70.580500	0.000000	-70.580500	0.000000
0.018050	-70.580400	0.000000	-70.580400	0.000000	-70.580400	0.000000	-70.580400	0.000000	-70.580400	0.000000	-70.580400	0.000000	-70.580400	0.000000	-70.580400	0.000000	-70.580400	0.000000	-70.580400	0.000000
0.018075	-70.580400	0.000000	-70.580400	0.000000	-70.580400	0.000000	-70.580400	0.000000	-70.580400	0.000000	-70.580400	0.000000	-70.580400	0.000000	-70.580400	0.000000	-70.580400	0.000000	-70.580400	0.000000
0.018100	-70.580300	0.000000	-70.580300	0.000000	-70.580300	0.000000	-70.580300	0.000000	-70.580300	0.000000	-70.580300	0.000000	-70.580300	0.000000	-70.580300	0.000000	-70.580300	0.000000	-70.580300	0.000000
0.018125	-70.580200	0.000000	-70.580200	0.000000	-70.580200	0.000000	-70.580200	0.000000	-70.580200	0.000000	-70.580200	0.000000	-70.580200	0.000000	-70.580200	0.000000	-70.580200	0.000000	-70.580200	0.000000
0.018150	-70.580200	0.000000	-70.580200	0.000000	-70.580200	0.000000	-70.580200	0.000000	-70.580200	0.000000	-70.580200	0.000000	-70.580200	0.000000	-70.580200	0.000000	-70.580200	0.000000	-70.580200	0.000000
0.018175	-70.580100	0.000000	-70.580100	0.000000	-70.580100	0.000000	-70.580100	0.000000	-70.580100	0.000000	-70.580100	0.000000	-70.580100	0.000000	-70.580100	0.000000	-70.580100	0.000000	-70.580100	0.000000
0.018200	-70.580000	0.000000	-70.580000	0.000000	-70.580000	0.000000	-70.580000	0.000000	-70.580000	0.000000	-70.580000	0.000000	-70.580000	0.000000	-70.580000	0.000000	-70.580000	0.000000	-70.580000	0.000000
0.018225	-70.579900	0.000000	-70.579900	0.000000	-70.579900	0.000000	-70.579900	0.000000	-70.579900	0.000000	-70.579900	0.000000	-70.579900	0.000000	-70.579900	0.000000	-70.579900	0.000000	-70.579900	0.000000
0.018250	-70.579900	0.000000	-70.579900	0.000000	-70.579900	0.000000	-70.579900	0.000000	-70.579900	0.000000	-70.579900	0.000000	-70.579900	0.000000	-70.579900	0.000000	-70.579900	0.000000	-70.579900	0.000000
0.018275	-70.579800	0.000000	-70.579800	0.000000	-70.579800	0.000000	-70.579800	0.000000	-70.579800	0.000000	-70.579800	0.000000	-70.579800	0.000000	-70.579800	0.000000	-70.579800	0.000000	-70.579800	0.000000
0.018300	-70.579700	0.000000	-70.579700	0.000000	-70.579700	0.000000	-70.579700	0.000000	-70.579700	0.000000	-70.579700	0.000000	-70.579700	0.000000	-70.579700	0.000000	-70.579700	0.000000	-70.579700	0.000000
0.018325	-70.579700	0.000000	-70.579700	0.000000	-70.579700	0.000000	-70.579700	0.000000	-70.579700	0.000000	-70.579700	0.000000	-70.579700	0.000000	-70.579700	0.000000	-70.579700	0.000000	-70.579700	0.000000
0.018350	-70.579600	0.000000	-70.579600	0.000000	-70.579600	0.000000	-70.579600	0.000000	-70.579600	0.000000	-70.579600	0.000000	-70.579600	0.000000	-70.579600	0.000000	-70.579600	0.000000	-70.579600	0.000000
0.018375	-70.579500	0.000000	-70.579500	0.000000	-70.579500	0.000000	-70.579500	0.000000	-70.579500	0.000000	-70.579500	0.000000	-70.579500	0.000000	-70.579500	0.000000	-70.579500	0.000000	-70.579500	0.000000
0.018400	-70.579500	0.000000	-70.579500	0.000000	-70.579500	0.000000	-70.579500	0.000000	-70.579500	0.000000	-70.579500	0.000000	-70.579500	0.000000	-70.579500	0.000000	-70.579500	0.000000	-70.579500	0.000000
0.018425	-70.579400	0.000000	-70.579400	0.000000	-70.579400	0.000000	-70.579400	0.000000	-70.579400	0.000000	-70.579400	0.000000	-70.579400	0.000000	-70.579400	0.000000	-70.579400	0.000000	-70.579400	0.000000
0.018450	-70.579300	0.000000	-70.579300	0.000000	-70.579300	0.000000	-70.579300	0.000000	-70.579300	0.000000	-70.579300	0.000000	-70.579300	0.000000	-70.579300	0.000000	-70.579300	0.000000	-70.579300	0.000000
0.018475	-70.579300	0.000000	-70.579300	0.000000	-70.579300	0.000000	-70.579300	0.000000	-70.579300	0.000000	-70.579300	0.000000	-70.579300	0.000000	-70.579300	0.000000	-70.579300	0.000000	-70.579300	0.000000
0.018500	-70.579200	0.000000	-70.579200	0.000000	-70.579200	0.000000	-70.579200	0.000000	-70.579200	0.000000	-70.579200	0.000000	-70.579200	0.000000	-70.579200	0.000000	-70.579200	0.000000	-70.579200	0.000000
0.018525	-70.579100	0.000000	-70.579100	0.000000	-70.579100	0.000000	-70.579100	0.000000	-70.579100	0.000000	-70.579100	0.000000	-70.579100	0.000000	-70.579100	0.000000	-70.579100	0.000000	-70.579100	0.000000
0.018550	-70.579100	0.000000	-70.579100	0.000000	-70.579100	0.000000	-70.579100	0.000000	-70.579100	0.000000	-70.579100	0.000000	-70.579100	0.000000	-70.579100	0.000000	-70.579100	0.000000	-70.579100	0.000000
0.018575	-70.579000	0.000000	-70.579000	0.000000	-70.579000	0.000000	-70.579000	0.000000	-70.579000	0.000000	-70.579000	0.000000	-70.579000	0.000000	-70.579000	0.000000	-70.579000	0.000000	-70.579000	0.000000
0.018600	-70.578900	0.000000	-70.578900	0.000000	-70.578900	0.000000	-70.578900	0.000000	-70.578900	0.000000	-70.578900	0.000000	-70.578900	0.000000	-70.578900	0.000000	-70.578900	0.000000	-70.578900	0.000000
0.018625	-70.578900	0.000000	-70.578900	0.000000	-70.578900	0.000000	-70.578900	0.000000	-70.578900	0.000000	-70.578900	0.000000	-70.578900	0.000000	-70.578900	0.000000	-70.578900	0.000000	-70.578900	0.000000
0.018650	-70.578800	0.000000	-70.578800	0.000000	-70.578800	0.000000	-70.578800	0.000000	-70.578800	0.000000	-70.578800	0.000000	-70.578800	0.000000	-70.578800	0.000000	-70.578800	0.000000	-70.578800	0.000000
0.018675	-70.578700	0.000000	-70.578700	0.000000	-70.578700	0.000000	-70.578700	0.000000	-70.578700	0.000000	-70.578700	0.000000	-70.578700	0.000000	-70.578700	0.000000	-70.578700	0.000000	-70.578700	0.000000
0.018700	-70.578700	0.000000	-70.578700	0.000000	-70.578700	0.000000	-70.578700	0.000000	-70.578700	0.000000	-70.578700	0.000000	-70.578700	0.000000	-70.578700	0.000000	-70.578700	0.000000	-70.578700	0.000000
0.018725	-70.578600	0.000000	-70.578600	0.000000	-70.578600	0.000000	-70.578600	0.000000	-70.578600	0.000000	-70.578600	0.000000	-70.578600	0.000000	-70.578600	0.000000	-70.578600	0.000000	-70.578600	0.000000
0.018750	-70.578500	0.000000	-70.578500	0.000000	-70.578500	0.000000	-70.578500	0.000000	-70.578500	0.000000	-70.578500	0.000000	-70.578500	0.000000	-70.578500	0.000000	-70.578500	0.000000	-70.578500	0.000000
0.018775	-70.578500	0.000000	-70.578500	0.000000	-70.578500	0.000000	-70.578500	0.000000	-70.578500	0.000000	-70.578500	0.000000	-70.578500	0.000000	-70.578500	0.000000	-70.578500	0.000000	-70.578500	0.000000
0.018800	-70.578400	0.000000	-70.578400	0.000000	-70.578400	0.000000	-70.578400	0.000000	-70.578400	0.000000	-70.578400	0.000000	-70.578400	0.000000	-70.578400	0.000000	-70.578400	0.000000	-70.578400	0.000000
0.018825	-70.578300	0.000000	-70.578300	0.000000	-70.578300	0.000000	-70.578300	0.000000	-70.578300	0.000000	-70.578300	0.000000	-70.578300	0.000000	-70.578300	0.000000	-70.578300	0.000000	-70.578300	0.000000
0.018850	-70.578200	0.000000	-70.578200	0.000000	-70.578200	0.000000	-70.578200	0.000000	-70.578200	0.000000	-70.578200	0.000000	-70.578200	0.000000	-70.578200	0.000000	-70.578200	0.000000	-70.578200	0.000000
0.018875	-70.578200	0.000000	-70.578200	0.000000	-70.578200	0.000000	-70.578200	0.000000	-70.578200	0.000000	-70.578200	0.000000	-70.578200	0.000000	-70.578200	0.000000	-70.578200	0.000000	-70.578200	0.000000
0.018900	-70.578100	0.000000	-70.578100	0.000000	-70.578100	0.000000	-70.578100	0.000000	-70.578100	0.000000	-70.578100	0.000000	-70.578100	0.000000	-70.578100	0.000000	-70.578100	0.000000	-70.578100	0.000000
0.018925	-70.578000	0.000000	-70.578000	0.000000	-70.578000	0.000000	-70.578000	0.000000	-70.578000	0.000000	-70.578000	0.000000	-70.578000	0.000000	-70.578000	0.000000	-70.578000	0.000000	-70.578000	0.000000
0.018950	-70.578000	0.000000	-70.578000	0.000000	-70.578000	0.000000	-70.578000	0.000000	-70.578000	0.000000	-70.578000	0.000000	-70.578000	0.000000	-70.578000	0.000000	-70.578000	0.000000	-70.578000	0.000000
0.018975	-70.577900	0.000000	-70.577900	0.000000	-70.577900	0.000000	-70.577900	0.000000	-70.577900	0.000000	-70.577900	0.000000	-70.577900	0.000000	-70.577900	0.000000	-70.577900	0.000000	-70.577900	0.000000
0.019000	-70.577800	0.000000	-70.577800	0.000000	-70.577800	0.000000	-70.577800	0.000000	-70.577800	0.000000	-70.577800	0.000000	-70.577800	0.000000	-70.577800	0.000000	-70.577800	0.000000	-70.577800	0.000000
0.019025	-70.577800	0.000000	-70.577800	0.000000	-70.577800	0.000000	-70.577800	0.000000	-70.577800	0.000000	-70.577800	0.000000	-70.577800	0.000000	-70.577800	0.000000	-70.577800	0.000000	-70.577800	0.000000
0.019050	-70.577700	0.000000	-70.577700	0.000000	-70.577700	0.000000	-70.577700	0.000000	-70.577700	0.000000	-70.577700	0.000000	-70.577700	0.000000	-70.577700	0.000000	-70.577700	0.000000	-70.577700	0.000000
0.019075	-70.577600	0.000000	-70.577600	0.000000	-70.577600	0.000000	-70.577600	0.000000	-70.577600	0.000000	-70.577600	0.000000	-70.577600	0.000000	-70.577600	0.000000	-70.577600	0.000000	-70.577600	0.000000
0.019100	-70.577600	0.000000	-70.577600	0.000000	-70.577600	0.000000	-70.577600	0.000000	-70.577600	0.000000	-70.577600	0.000000	-70.577600	0.000000	-70.577600	0.000000	-70.577600	0.000000	-70.577600	0.000000
0.019125	-70.577500	0.000000	-70.577500	0.000000	-70.577500	0.000000	-70.577500	0.000000	-70.577500	0.000000	-70.577500	0.000000	-70.577500	0.000000	-70.577500	0.000000	-70.577500	0.000000	-70.577500	0.000000
0.019150	-70.577400	0.000000	-70.577400	0.000000	-70.577400	0.000000	-70.577400	0.000000	-70.577400	0.000000	-70.577400	0.000000	-70.577400	0.000000	-70.577400	0.000000	-70.577400	0.000000	-70.577400	0.000000
0.019175	-70.577400	0.000000	-70.577400	0.000000	-70.577400	0.000000	-70.577400	0.000000	-70.577400	0.000000	-70.577400	0.000000	-70.577400	0.000000	-70.577400	0.000000	-70.577400	0.000000	-70.577400	0.000000
0.019200	-70.577300	0.000000	-70.577300	0.000000	-70.577300	0.000000	-70.577300	0.000000	-70.577300	0.000000	-70.577300	0.000000	-70.577300	0.000000	-70.577300	0.000000	-70.577300	0.000000	-70.577300	0.000000
0.019225	-70.577200	0.000000	-70.577200	0.000000	-70.577200	0.000000	-70.577200	0.000000	-70.577200	0.000000	-70.577200	0.000000	-70.577200	0.000000	-70.577200	0.000000	-70.577200	0.000000	-70.577200	0.000000
0.019250	-70.577200	0.000000	-70.577200	0.000000	-70.577200	0.000000	-70.577200	0.000000	-70.577200	0.000000	-70.577200	0.000000	-70.577200	0.000000	-70.577200	0.000000	-70.577200	0.000000	-70.577200	0.000000
0.019275	-70.577100	0.000000	-70.577100	0.000000	-70.577100	0.000000	-70.577100	0.000000	-70.577100	0.000000	-70.577100	0.000000	-70.577100	0.000000	-70.577100	0.000000	-70.577100	0.000000	-70.577100	0.000000
0.019300	-70.577000	0.000000	-70.577000	0.000000	-70.577000	0.000000	-70.577000	0.000000	-70.577000	0.000000	-70.577000	0.000000	-70.577000	0.000000	-70.577000	0.000000	-70.577000	0.000000	-70.577000	0.000000
0.019325	-70.577000	0.000000	-70.577000	0.000000	-70.577000	0.000000	-70.577000	0.000000	-70.577000	0.000000	-70.577000	0.000000	-70.577000	0.000000	-70.577000	0.000000	-70.577000	0.000000	-70.577000	0.000000
0.019350	-70.576900	0.000000	-70.576900	0.000000	-70.576900	0.000000	-70.576900	0.000000	-70.576900	0.000000	-70.576900	0.000000	-70.576900	0.000000	-70.576900	0.000000	-70.576900	0.000000	-70.576900	0.000000
0.019375	-70.576800	0.000000	-70.576800	0.000000	-70.576800	0.000000	-70.576800	0.000000	-70.576800	0.000000	-70.576800	0.000000	-70.576800	0.000000	-70.576800	0.000000	-70.576800	0.000000	-70.576800	0.000000
0.019400	-70.576800	0.000000	-70.576800	0.000000	-70.576800	0.000000	-70.576800	0.000000	-70.576800	0.000000	-70.576800	0.000000	-70.576800	0.000000	-70.576800	0.000000	-70.576800	0.000000	-70.576800	0.000000
0.019425	-70.576700	0.000000	-70.576700	0.000000	-70.576700	0.000000	-70.576700	0.000000	-70.576700	0.000000	-70.576700	0.000000	-70.576700	0.000000	-70.576700	0.000000	-70.576700	0.000000	-70.576700	0.000000
0.019450	-70.576600	0.000000	-70.576600	0.000000	-70.576600	0.000000	-70.576600	0.000000	-70.576600	0.000000	-70.576600	0.000000	-70.576600	0.000000	-70.576600	0.000000	-70.576600	0.000000	-70.576600	0.000000
0.019475	-70.576600	0.000000	-70.576600	0.000000	-70.576600	0.000000	-70.576600	0.000000	-70.576600	0.000000	-70.576600	0.000000	-70.576600	0.000000	-70.576600	0.000000	-70.576600	0.000000	-70.576600	0.000000
0.019500	-70.576500	0.000000	-70.576500	0.000000	-70.576500	0.000000	-70.576500	0.000000	-70.576500	0.000000	-70.576500	0.000000	-70.576500	0.000000	-70.576500	0.000000	-70.576500	0.000000	-70.576500	0.000000
0.019525	-70.576400	0.000000	-70.576400	0.000000	-70.576400	0.000000	-70.576400	0.000000	-70.576400	0.000000	-70.576400	0.000000	-70.576400	0.000000	-70.576400	0.000000	-70.576400	0.000000	-70.576400	0.000000
0.019550	-70.576400	0.000000	-70.576400	0.000000	-70.576400	0.000000	-70.576400	0.000000	-70.576400	0.000000	-70.576400	0.000000	-70.576400	0.000000	-70.576400	0.000000	-70.576400	0.000000	-70.576400	0.000000
0.019575	-70.576300	0.000000	-70.576300	0.000000	-70.576300	0.000000	-70.576300	0.000000	-70.576300	0.000000	-70.576300	0.000000	-70.576300	0.000000	-70.576300	0.000000	-70.576300	0.000000	-70.576300	0.000000
0.019600	-70.576200	0.000000	-70.576200	0.000000	-70.576200	0.000000	-70.576200	0.000000	-70.576200	0.000000	-70.576200	0.000000	-70.576200	0.000000	-70.576200	0.000000	-70.576200	0.000000	-70.576200	0.000000
0.019625	-70.576200	0.000000	-70.576200	0.000000	-70.576200	0.000000	-70.576200	0.000000	-70.576200	0.000000	-70.576200	0.000000	-70.576200	0.000000	-70.576200	0.000000	-70.576200	0.000000	-70.576200	0.000000
0.019650	-70.576100	0.000000	-70.576100	0.000000	-70.576100	0.000000	-70.576100	0.000000	-70.576100	0.000000	-70.576100	0.000000	-70.576100	0.000000	-70.576100	0.000000	-70.576100	0.000000	-70.576100	0.000000
0.019675	-70.576000	0.000000	-70.576000	0.000000	-70.576000	0.000000	-70.576000	0.000000	-70.576000	0.000000	-70.576000	0.000000	-70.576000	0.000000	-70.576000	0.000000	-70.576000	0.000000	-70.576000	0.000000
0.019700	-70.576000	0.000000	-70.576000	0.000000	-70.576000	0.000000	-70.576000	0.000000	-70.576000	0.000000	-70.576000	0.000000	-70.576000	0.000000	-70.576000	0.000000	-70.576000	0.000000	-70.576000	0.000000
0.019725	-70.575900	0.000000	-70.575900	0.000000	-70.575900	0.000000	-70.575900	0.000000	-70.575900	0.000000	-70.575900	0.000000	-70.575900	0.000000	-70.575900	0.000000	-70.575900	0.000000	-70.575900	0.000000
0.019750	-70.575800	0.000000	-70.575800	0.000000	-70.575800	0.000000	-70.575800	0.000000	-70.575800	0.000000	-70.575800	0.000000	-70.575800	0.000000	-70.575800	0.000000	-70.575800	0.000000	-70.575800	0.000000
0.019775	-70.575800	0.000000	-70.575800	0.000000	-70.575800	0.000000	-70.575800	0.000000	-70.575800	0.000000	-70.575800	0.000000	-70.575800	0.000000	-70.575800	0.000000	-70.575800	0.000000	-70.575800	0.000000
0.019800	-70.575700	0.000000	-70.575700	0.000000	-70.575700	0.000000	-70.575700	0.000000	-70.575700	0.000000	-70.575700	0.000000	-70.575700	0.000000	-70.575700	0.000000	-70.575700	0.000000	-70.575700	0.000000
0.019825	-70.575600	0.000000	-70.575600	0.000000	-70.575600	0.000000	-70.575600	0.000000	-70.575600	0.000000	-70.575600	0.000000	-70.575600	0.000000	-70.575600	0.000000	-70.575600	0.000000	-70.575600	0.000000
0.019850	-70.575600	0.000000	-70.575600	0.000000	-70.575600	0.000000	-70.575600	0.000000	-70.575600	0.000000	-70.575600	0.000000	-70.575600	0.000000	-70.575600	0.000000	-70.575600	0.000000	-70.575600	0.000000
0.019875	-70.575500	0.000000	-70.575500	0.000000	-70.575500	0.000000	-70.575500	0.000000	-70.575500	0.000000	-70.575500	0.000000	-70.575500	0.000000	-70.575500	0.000000	-70.575500	0.000000	-70.575500	0.000000
0.019900	-70.575400	0.000000	-70.575400	0.000000	-70.575400	0.000000	-70.575400	0.000000	-70.575400	0.000000	-70.575400	0.000000	-70.575400	0.000000	-70.575400	0.000000	-70.575400	0.000000	-70.575400	0.000000
0.019925	-70.575400	0.000000	-70.575400	0.000000	-70.575400	0.000000	-70.575400	0.000000	-70.575400	0.000000	-70.575400	0.000000	-70.575400	0.000000	-70.575400	0.000000	-70.575400	0.000000	-70.575400	0.000000
0.019950	-70.575300	0.000000	-70.575300	0.000000	-70.575300	0.000000	-70.575300	0.000000	-70.575300	0.000000	-70.575300	0.000000	-70.575300	0.000000	-70.575300	0.000000	-70.575300	0.000000	-70.575300	0.000000
0.019975	-70.575200	0.000000	-70.575200	0.000000	-70.575200	0.000000	-70.575200	0.000000	-70.575200	0.000000	-70.575200	0.000000	-70.575200	0.000000	-70.575200	0.000000	-70.575200	0.000000	-70.575200	0.000000
0.020000	-70.575200	0.000000	-70.575200	0.000000	-70.575200	0.000000	-70.575200	0.000000	-70.575200	0.000000	-70.575200	0.000000	-70.575200	0.000000	-70.575200	0.000000	-70.575200	0.000000	-70.575200	0.000000
0.020025	-70.575100	0.000000	-70.575100	0.000000	-70.575100	0.000000	-70.575100	0.000000	-70.575100	0.000000	-70.575100	0.000000	-70.575100	0.000000	-70.575100	0.000000	-70.575100	0.000000	-70.575100	0.000000
0.020050	-70.575000	0.000000	-70.575000	0.000000	-70.575000	0.000000	-70.575000	0.000000	-70.575000	0.000000	-70.575000	0.000000	-70.575000	0.000000	-70.575000	0.000000	-70.575000	0.000000	-70.575000	0.000000
0.020075	-70.575000	0.000000	-70.575000	0.000000	-70.575000	0.000000	-70.575000	0.000000	-70.575000	0.000000	-70.575000	0.000000	-70.575000	0.000000	-70.575000	0.000000	-70.575000	0.000000	-70.575000	0.000000
0.020100	-70.574900	0.000000	-70.574900	0.000000	-70.574900	0.000000	-70.574900	0.000000	-70.574900	0.000000	-70.574900	0.000000	-70.574900	0.000000	-70.574900	0.000000	-70.574900	0.000000	-70.574900	0.000000
0.020125	-70.574800	0.000000	-70.574800	0.000000	-70.574800	0.000000	-70.574800	0.000000	-70.574800	0.000000	-70.574800	0.000000	-70.574800	0.000000	-70.574800	0.000000	-70.574800	0.000000	-70.574800	0.000000
0.020150	-70.574800	0.000000	-70.574800	0.000000	-70.574800	0.000000	-70.574800	0.000000	-70.574800	0.000000	-70.574800	0.000000	-70.574800	0.000000	-70.574800	0.000000	-70.574800	0.000000	-70.574800	0.000000
0.020175	-70.574700	0.000000	-70.574700	0.000000	-70.574700	0.000000	-70.574700	0.000000	-70.574700	0.000000	-70.574700	0.000000	-70.574700	0.000000	-70.574700	0.000000	-70.574700	0.000000	-70.574700	0.000000
0.020200	-70.574600	0.000000	-70.574600	0.000000	-70.574600	0.000000	-70.574600	0.000000	-70.574600	0.000000	-70.574600	0.000000	-70.574600	0.000000	-70.574600	0.000000	-70.574600	0.000000	-70.574600	0.000000
0.020225	-70.574600	0.000000	-70.574600	0.000000	-70.574600	0.000000	-70.574600	0.000000	-70.574600	0.000000	-70.574600	0.000000	-70.574600	0.000000	-70.574600	0.000000	-70.574600	0.000000	-70.574600	0.000000
0.020250	-70.574500	0.000000	-70.574500	0.000000	-70.574500	0.000000	-70.574500	0.000000	-70.574500	0.000000	-70.574500	0.000000	-70.574500	0.000000	-70.574500	0.000000	-70.574500	0.000000	-70.574500	0.000000
0.020275	-70.574400	0.000000	-70.574400	0.000000	-70.574400	0.000000	-70.574400	0.000000	-70.574400	0.000000	-70.574400	0.000000	-70.574400	0.000000	-70.574400	0.000000	-70.574400	0.000000	-70.574400	0.000000
0.020300	-70.574300	0.000000	-70.574300	0.000000	-70.574300	0.000000	-70.574300	0.000000	-70.574300	0.000000	-70.574300	0.000000	-70.574300	0.000000	-70.574300	0.000000	-70.574300	0.000000	-70.574300	0.000000
0.020325	-70.574300	0.000000	-70.574300	0.000000	-70.574300	0.000000	-70.574300	0.000000	-70.574300	0.000000	-70.574300	0.000000	-70.574300	0.000000	-70.574300	0.000000	-70.574300	0.000000	-70.574300	0.000000
0.020350	-70.574200	0.000000	-70.574200	0.000000	-70.574200	0.000000	-70.574200	0.000000	-70.574200	0.000000	-70.574200	0.000000	-70.574200	0.000000	-70.574200	0.000000	-70.574200	0.000000	-70.574200	0.000000
0.020375	-70.574100	0.000000	-70.574100	0.000000	-70.574100	0.000000	-70.574100	0.000000	-70.574100	0.000000	-70.574100	0.000000	-70.574100	0.000000	-70.574100	0.000000	-70.574100	0.000000	-70.574100	0.000000
0.020400	-70.574100	0.000000	-70.574100	0.000000	-70.574100	0.000000	-70.574100	0.000000	-70.574100	0.000000	-70.574100	0.000000	-70.574100	0.000000	-70.574100	0.000000	-70.574100	0.000000	-70.574100	0.000000
0.020425	-70.574000	0.000000	-70.574000	0.000000	-70.574000	0.000000	-70.574000	0.000000	-70.574000	0.000000	-70.574000	0.000000	-70.574000	0.000000	-70.574000	0.000000	-70.574000	0.000000	-70.574000	0.000000
0.020450	-70.573900	0.000000	-70.573900	0.000000	-70.573900	0.000000	-70.573900	0.000000	-70.573900	0.000000	-70.573900	0.000000	-70.573900	0.000000	-70.573900	0.000000	-70.573900	0.000000	-70.573900	0.000000
0.020475	-70.573900	0.000000	-70.573900	0.000000	-70.573900	0.000000	-70.573900	0.000000	-70.573900	0.000000	-70.573900	0.000000	-70.573900	0.000000	-70.573900	0.000000	-70.573900	0.000000	-70.573900	0.000000
0.020500	-70.573800	0.000000	-70.573800	0.000000	-70.573800	0.000000	-70.573800	0.000000	-70.573800	0.000000	-70.573800	0.000000	-70.573800	0.000000	-70.573800	0.000000	-70.573800	0.000000	-70.573800	0.000000
0.020525	-70.573700	0.000000	-70.573700	0.000000	-70.573700	0.000000	-70.573700	0.000000	-70.573700	0.000000	-70.573700	0.000000	-70.573700	0.000000	-70.573700	0.000000	-70.573700	0.000000	-70.573700	0.000000
0.020550	-70.573700	0.000000	-70.573700	0.000000	-70.573700	0.000000	-70.573700	0.000000	-70.573700	0.000000	-70.573700	0.000000	-70.573700	0.000000	-70.573700	0.000000	-70.573700	0.000000	-70.573700	0.000000
0.020575	-70.573600	0.000000	-70.573600	0.000000	-70.573600	0.000000	-70.573600	0.000000	-70.573600	0.000000	-70.573600	0.000000	-70.573600	0.000000	-70.573600	0.000000	-70.573600	0.000000	-70.573600	0.000000
0.020600	-70.573500	0.000000	-70.573500	0.000000	-70.573500	0.000000	-70.573500	0.000000	-70.573500	0.000000	-70.573500	0.000000	-70.573500	0.000000	-70.573500	0.000000	-70.573500	0.000000	-70.573500	0.000000
0.020625	-70.573500	0.000000	-70.573500	0.000000	-70.573500	0.000000	-70.573500	0.000000	-70.573500	0.000000	-70.573500	0.000000	-70.573500	0.000000	-70.573500	0.000000	-70.573500	0.000000	-70.573500	0.000000
0.020650	-70.573400	0.000000	-70.573400	0.000000	-70.573400	0.000000	-70.573400	0.000000	-70.573400	0.000000	-70.573400	0.000000	-70.573400	0.000000	-70.573400	0.000000	-70.573400	0.000000	-70.573400	0.000000
0.020675	-70.573300	0.000000	-70.573300	0.000000	-70.573300	0.000000	-70.573300	0.000000	-70.573300	0.000000	-70.573300	0.000000	-70.573300	0.000000	-70.573300	0.000000	-70.573300	0.000000	-70.573300	0.000000
0.020700	-70.573300	0.000000	-70.573300	0.000000	-70.573300	0.000000	-70.573300	0.000000	-70.573300	0.000000	-70.573300	0.000000	-70.573300	0.000000	-70.573300	0.000000	-70.573300	0.000000	-70.573300	0.000000
0.020725	-70.573200	0.000000	-70.573200	0.000000	-70.573200	0.000000	-70.573200	0.000000	-70.573200	0.000000	-70.573200	0.000000	-70.573200	0.000000	-70.573200	0.000000	-70.573200	0.000000	-70.573200	0.000000
0.020750	-70.573200	0.000000	-70.573200	0.000000	-70.573200	0.000000	-70.573200	0.000000	-70.573200	0.000000	-70.573200	0.000000	-70.573200	0.000000	-70.573200	0.000000	-70.573200	0.000000	-70.573200	0.000000
0.020775	-70.573100	0.000000	-70.573100	0.000000	-70.573100	0.000000	-70.573100	0.000000	-70.573100	0.000000	-70.573100	0.000000	-70.573100	0.000000	-70.573100	0.000000	-70.573100	0.000000	-70.573100	0.000000
0.020800	-70.573000	0.000000	-70.573000	0.000000	-70.573000	0.000000	-70.573000	0.000000	-70.573000	0.000000	-70.573000	0.000000	-70.573000	0.000000	-70.573000	0.000000	-70.573000	0.000000	-70.573000	0.000000
0.020825	-70.573000	0.000000	-70.573000	0.000000	-70.573000	0.000000	-70.573000	0.000000	-70.573000	0.000000	-70.573000	0.000000	-70.573000	0.000000	-70.573000	0.000000	-70.573000	0.000000	-70.573000	0.000000
0.020850	-70.572900	0.000000	-70.572900	0.000000	-70.572900	0.000000	-70.572900	0.000000	-70.572900	0.000000	-70.572900	0.000000	-70.572900	0.000000	-70.572900	0.000000	-70.572900	0.000000	-70.572900	0.000000
0.020875	-70.572800	0.000000	-70.572800	0.000000	-70.572800	0.000000	-70.572800	0.000000	-70.572800	0.000000	-70.572800	0.000000	-70.572800	0.000000	-70.572800	0.000000	-70.572800	0.000000	-70.572800	0.000000
0.020900	-70.572800	0.000000	-70.572800	0.000000	-70.572800	0.000000	-70.572800	0.000000	-70.572800	0.000000	-70.572800	0.000000	-70.572800	0.000000	-70.572800	0.000000	-70.572800	0.000000	-70.572800	0.000000
0.020925	-70.572700	0.000000	-70.572700	0.000000	-70.572700	0.000000	-70.572700	0.000000	-70.572700	0.000000	-70.572700	0.000000	-70.572700	0.000000	-70.572700	0.000000	-70.572700	0.000000	-70.572700	0.000000
0.020950	-70.572600	0.000000	-70.572600	0.000000	-70.572600	0.000000	-70.572600	0.000000	-70.572600	0.000000	-70.572600	0.000000	-70.572600	0.000000	-70.572600	0.000000	-70.572600	0.000000	-70.572600	0.000000
0.020975	-70.572600	0.000000	-70.572600	0.000000	-70.572600	0.000000	-70.572600	0.000000	-70.572600	0.000000	-70.572600	0.000000	-70.572600	0.000000	-70.572600	0.000000	-70.572600	0.000000	-70.572600	0.000000
0.021000	-70.572500	0.000000	-70.572500	0.000000	-70.572500	0.000000	-70.572500	0.000000	-70.572500	0.000000	-70.572500	0.000000	-70.572500	0.000000	-70.572500	0.000000	-70.572500	0.000000	-70.572500	0.000000
0.021025	-70.572400	0.000000	-70.572400	0.000000	-70.572400	0.000000	-70.572400	0.000000	-70.572400	0.000000	-70.572400	0.000000	-70.572400	0.000000	-70.572400	0.000000	-70.572400	0.000000	-70.572400	0.000000
0.021050	-70.572400	0.000000	-70.572400	0.000000	-70.572400	0.000000	-70.572400	0.000000	-70.572400	0.000000	-70.572400	0.000000	-70.572400	0.000000	-70.572400	0.000000	-70.572400	0.000000	-70.572400	0.000000
0.021075	-70.572300	0.000000	-70.572300	0.000000	-70.572300	0.000000	-70.572300	0.000000	-70.572300	0.000000	-70.572300	0.000000	-70.572300	0.000000	-70.572300	0.000000	-70.572300	0.000000	-70.572300	0.000000
0.021100	-70.572200	0.000000	-70.572200	0.000000	-70.572200	0.000000	-70.572200	0.000000	-70.572200	0.000000	-70.572200	0.000000	-70.572200	0.000000	-70.572200	0.000000	-70.572200	0.000000	-70.572200	0.000000
0.021125	-70.572200	0.000000	-70.572200	0.000000	-70.572200	0.000000	-70.572200	0.000000	-70.572200	0.000000	-70.572200	0.000000	-70.572200	0.000000	-70.572200	0.000000	-70.572200	0.000000	-70.572200	0.000000
0.021150	-70.572100	0.000000	-70.572100	0.000000	-70.572100	0.000000	-70.572100	0.000000	-70.572100	0.000000	-70.572100	0.000000	-70.572100	0.000000	-70.572100	0.000000	-70.572100	0.000000	-70.572100	0.000000
0.021175	-70.572000	0.000000	-70.572000	0.000000	-70.572000	0.000000	-70.572000	0.000000	-70.572000	0.000000	-70.572000	0.000000	-70.572000	0.000000	-70.572000	0.000000	-70.572000	0.000000	-70.572000	0.000000
0.021200	-70.572000	0.000000	-70.572000	0.000000	-70.572000	0.000000	-70.572000	0.000000	-70.572000	0.000000	-70.572000	0.000000	-70.572000	0.000000	-70.572000	0.000000	-70.572000	0.000000	-70.572000	0.000000
0.021225	-70.571900	0.000000	-70.571900	0.000000	-70.571900	0.000000	-70.571900	0.000000	-70.571900	0.000000	-70.571900	0.000000	-70.571900	0.000000	-70.571900	0.000000	-70.571900	0.000000	-70.571900	0.000000
0.021250	-70.571800	0.000000	-70.571800	0.000000	-70.571800	0.000000	-70.571800	0.000000	-70.571800	0.000000	-70.571800	0.000000	-70.571800	0.000000	-70.571800	0.000000	-70.571800	0.000000	-70.571800	0.000000
0.021275	-70.571800	0.000000	-70.571800	0.000000	-70.571800	0.000000	-70.571800	0.000000	-70.571800	0.000000	-70.571800	0.000000	-70.571800	0.000000	-70.571800	0.000000	-70.571800	0.000000	-70.571800	0.000000
0.021300	-70.571700	0.000000	-70.571700	0.000000	-70.571700	0.000000	-70.571700	0.000000	-70.571700	0.000000	-70.571700	0.000000	-70.571700	0.000000	-70.571700	0.000000	-70.571700	0.000000	-70.571700	0.000000
0.021325	-70.571600	0.000000	-70.571600	0.000000	-70.571600	0.000000	-70.571600	0.000000	-70.571600	0.000000	-70.571600	0.000000	-70.571600	0.000000	-70.571600	0.000000	-70.571600	0.000000	-70.571600	0.000000
0.021350	-70.571600	0.000000	-70.571600	0.000000	-70.571600	0.000000	-70.571600	0.000000	-70.571600	0.000000	-70.571600	0.000000	-70.571600	0.000000	-70.571600	0.000000	-70.571600	0.000000	-70.571600	0.000000
0.021375	-70.571500	0.000000	-70.571500	0.000000	-70.571500	0.000000	-70.571500	0.000000	-70.571500	0.000000	-70.571500	0.000000	-70.571500	0.000000	-70.571500	0.000000	-70.571500	0.000000	-70.571500	0.000000
0.021400	-70.571400	0.000000	-70.571400	0.000000	-70.571400	0.000000	-70.571400	0.000000	-70.571400	0.000000	-70.571400	0.000000	-70.571400	0.000000	-70.571400	0.000000	-70.571400	0.000000	-70.571400	0.000000
0.021425	-70.571400	0.000000	-70.571400	0.000000	-70.571400	0.000000	-70.571400	0.000000	-70.571400	0.000000	-70.571400	0.000000	-70.571400	0.000000	-70.571400	0.000000	-70.571400	0.000000	-70.571400	0.000000
0.021450	-70.571300	0.000000	-70.571300	0.000000	-70.571300	0.000000	-70.571300	0.000000	-70.571300	0.000000	-70.571300	0.000000	-70.571300	0.000000	-70.571300	0.000000	-70.571300	0.000000	-70.571300	0.000000
0.021475	-70.571200	0.000000	-70.571200	0.000000	-70.571200	0.000000	-70.571200	0.000000	-70.571200	0.000000	-70.571200	0.000000	-70.571200	0.000000	-70.571200	0.000000	-70.571200	0.000000	-70.571200	0.000000
0.021500	-70.571200	0.000000	-70.571200	0.000000	-70.571200	0.000000	-70.571200	0.000000	-70.571200	0.000000	-70.571200	0.000000	-70.571200	0.000000	-70.571200	0.000000	-70.571200	0.000000	-70.571200	0.000000
0.021525	-70.571100	0.000000	-70.571100	0.000000	-70.571100	0.000000	-70.571100	0.000000	-70.571100	0.000000	-70.571100	0.000000	-70.571100	0.000000	-70.571100	0.000000	-70.571100	0.000000	-70.571100	0.000000
0.021550	-70.571000	0.000000	-70.571000	0.000000	-70.571000	0.000000	-70.571000	0.000000	-70.571000	0.000000	-70.571000	0.000000	-70.571000	0.000000	-70.571000	0.000000	-70.571000	0.000000	-70.571000	0.000000
0.021575	-70.571000	0.000000	-70.571000	0.000000	-70.571000	0.000000	-70.571000	0.000000	-70.571000	0.000000	-70.571000	0.000000	-70.571000	0.000000	-70.571000	0.000000	-70.571000	0.000000	-70.571000	0.000000
0.021600	-70.570900	0.000000	-70.570900	0.000000	-70.570900	0.000000	-70.570900	0.000000	-70.570900	0.000000	-70.570900	0.000000	-70.570900	0.000000	-70.570900	0.000000	-70.570900	0.000000	-70.570900	0.000000
0.021625	-70.570800	0.000000	-70.570800	0.000000	-70.570800	0.000000	-70.570800	0.000000	-70.570800	0.000000	-70.570800	0.000000	-70.570800	0.000000	-70.570800	0.000000	-70.570800	0.000000	-70.570800	0.000000
0.021650	-70.570800	0.000000	-70.570800	0.000000	-70.570800	0.000000	-70.570800	0.000000	-70.570800	0.000000	-70.570800	0.000000	-70.570800	0.000000	-70.570800	0.000000	-70.570800	0.000000	-70.570800	0.000000
0.021675	-70.570700	0.000000	-70.570700	0.000000	-70.570700	0.000000	-70.570700	0.000000	-70.570700	0.000000	-70.570700	0.000000	-70.570700	0.000000	-70.570700	0.000000	-70.570700	0.000000	-70.570700	0.000000
0.021700	-70.570600	0.000000	-70.570600	0.000000	-70.570600	0.000000	-70.570600	0.000000	-70.570600	0.000000	-70.570600	0.000000	-70.570600	0.000000	-70.570600	0.000000	-70.570600	0.000000	-70.570600	0.000000
0.021725	-70.570600	0.000000	-70.570600	0.000000	-70.570600	0.000000	-70.570600	0.000000	-70.570600	0.000000	-70.570600	0.000000	-70.570600	0.000000	-70.570600	0.000000	-70.570600	0.000000	-70.570600	0.000000
0.021750	-70.570500	0.000000	-70.570500	0.000000	-70.570500	0.000000	-70.570500	0.000000	-70.570500	0.000000	-70.570500	0.000000	-70.570500	0.000000	-70.570500	0.000000	-70.570500	0.000000	-70.570500	0.000000
0.021775	-70.570400	0.000000	-70.570400	0.000000	-70.570400	0.000000	-70.570400	0.000000	-70.570400	0.000000	-70.570400	0.000000	-70.570400	0.000000	-70.570400	0.000000	-70.570400	0.000000	-70.570400	0.000000
0.021800	-70.570400	0.000000	-70.570400	0.000000	-70.570400	0.000000	-70.570400	0.000000	-70.570400	0.000000	-70.570400	0.000000	-70.570400	0.000000	-70.570400	0.000000	-70.570400	0.000000	-70.570400	0.000000
0.021825	-70.570300	0.000000	-70.570300	0.000000	-70.570300	0.000000	-70.570300	0.000000	-70.570300	0.000000	-70.570300	0.000000	-70.570300	0.000000	-70.570300	0.000000	-70.570300	0.000000	-70.570300	0.000000
0.021850	-70.570200	0.000000	-70.570200	0.000000	-70.570200	0.000000	-70.570200	0.000000	-70.570200	0.000000	-70.570200	0.000000	-70.570200	0.000000	-70.570200	0.000000	-70.570200	0.000000	-70.570200	0.000000
0.021875	-70.570200	0.000000	-70.570200	0.000000	-70.570200	0.000000	-70.570200	0.000000	-70.570200	0.000000	-70.570200	0.000000	-70.570200	0.000000	-70.570200	0.000000	-70.570200	0.000000	-70.570200	0.000000
0.021900	-70.570100	0.000000	-70.570100	0.000000	-70.570100	0.000000	-70.570100	0.000000	-70.570100	0.000000	-70.570100	0.000000	-70.570100	0.000000	-70.570100	0.000000	-70.570100	0.000000	-70.570100	0.000000
0.021925	-70.570000	0.000000	-70.570000	0.000000	-70.570000	0.000000	-70.570000	0.000000	-70.570000	0.000000	-70.570000	0.000000	-70.570000	0.000000	-70.570000	0.000000	-70.570000	0.000000	-70.570000	0.000000
0.021950	-70.570000	0.000000	-70.570000	0.000000	-70.570000	0.000000	-70.570000	0.000000	-70.570000	0.000000	-70.570000	0.000000	-70.570000	0.000000	-70.570000	0.000000	-70.570000	0.000000	-70.570000	0.000000
0.021975	-70.569900	0.000000	-70.569900	0.000000	-70.569900	0.000000	-70.569900	0.000000	-70.569900	0.000000	-70.569900	0.000000	-70.569900	0.000000	-70.569900	0.000000	-70.569900	0.000000	-70.569900	0.000000
0.022000	-70.569800	0.000000	-70.569800	0.000000	-70.569800	0.000000	-70.569800	0.000000	-70.569800	0.000000	-70.569800	0.000000	-70.569800	0.000000	-70.569800	0.000000	-70.569800	0.000000	-70.569800	0.000000
0.022025	-70.569800	0.000000	-70.569800	0.000000	-70.569800	0.000000	-70.569800	0.000000	-70.569800	0.000000	-70.569800	0.000000	-70.569800	0.000000	-70.569800	0.000000	-70.569800	0.000000	-70.569800	0.000000
0.022050	-70.569700	0.000000	-70.569700	0.000000	-70.569700	0.000000	-70.569700	0.000000	-70.569700	0.000000	-70.569700	0.000000	-70.569700	0.000000	-70.569700	0.000000	-70.569700	0.000000	-70.569700	0.000000
0.022075	-70.569600	0.000000	-70.569600	0.000000	-70.569600	0.000000	-70.569600	0.000000	-70.569600	0.000000	-70.569600	0.000000	-70.569600	0.000000	-70.569600	0.000000	-70.569600	0.000000	-70.569600	0.000000
0.022100	-70.569600	0.000000	-70.569600	0.000000	-70.569600	0.000000	-70.569600	0.000000	-70.569600	0.000000	-70.569600	0.000000	-70.569600	0.000000	-70.569600	0.000000	-70.569600	0.000000	-70.569600	0.000000
0.022125	-70.569500	0.000000	-70.569500	0.000000	-70.569500	0.000000	-70.569500	0.000000	-70.569500	0.000000	-70.569500	0.000000	-70.569500	0.000000	-70.569500	0.000000	-70.569500	0.000000	-70.569500	0.000000
0.022150	-70.569400	0.000000	-70.569400	0.000000	-70.569400	0.000000	-70.569400	0.000000	-70.569400	0.000000	-70.569400	0.000000	-70.569400	0.000000	-70.569400	0.000000	-70.569400	0.000000	-70.569400	0.000000
0.022175	-70.569400	0.000000	-70.569400	0.000000	-70.569400	0.000000	-70.569400	0.000000	-70.569400	0.000000	-70.569400	0.000000	-70.569400	0.000000	-70.569400	0.000000	-70.569400	0.000000	-70.569400	0.000000
0.022200	-70.569300	0.000000	-70.569300	0.000000	-70.569300	0.000000	-70.569300	0.000000	-70.569300	0.000000	-70.569300	0.000000	-70.569300	0.000000	-70.569300	0.000000	-70.569300	0.000000	-70.569300	0.000000
0.022225	-70.569300	0.000000	-70.569300	0.000000	-70.569300	0.000000	-70.569300	0.000000	-70.569300	0.000000	-70.569300	0.000000	-70.569300	0.000000	-70.569300	0.000000	-70.569300	0.000000	-70.569300	0.000000
0.022250	-70.569200	0.000000	-70.569200	0.000000	-70.569200	0.000000	-70.569200	0.000000	-70.569200	0.000000	-70.569200	0.000000	-70.569200	0.000000	-70.569200	0.000000	-70.569200	0.000000	-70.569200	0.000000
0.022275	-70.569100	0.000000	-70.569100	0.000000	-70.569100	0.000000	-70.569100	0.000000	-70.569100	0.000000	-70.569100	0.000000	-70.569100	0.000000	-70.569100	0.000000	-70.569100	0.000000	-70.569100	0.000000
0.022300	-70.569100	0.000000	-70.569100	0.000000	-70.569100	0.000000	-70.569100	0.000000	-70.569100	0.000000	-70.569100	0.000000	-70.569100	0.000000	-70.569100	0.000000	-70.569100	0.000000	-70.569100	0.000000
0.022325	-70.569000	0.000000	-70.569000	0.000000	-70.569000	0.000000	-70.569000	0.000000	-70.569000	0.000000	-70.569000	0.000000	-70.569000	0.000000	-70.569000	0.000000	-70.569000	0.000000	-70.569000	0.000000
0.022350	-70.568900	0.000000	-70.568900	0.000000	-70.568900	0.000000	-70.568900	0.000000	-70.568900	0.000000	-70.568900	0.000000	-70.568900	0.000000	-70.568900	0.000000	-70.568900	0.000000	-70.568900	0.000000
0.022375	-70.568900	0.000000	-70.568900	0.000000	-70.568900	0.000000	-70.568900	0.000000	-70.568900	0.000000	-70.568900	0.000000	-70.568900	0.000000	-70.568900	0.000000	-70.568900	0.000000	-70.568900	0.000000
0.022400	-70.568800	0.000000	-70.568800	0.000000	-70.568800	0.000000	-70.568800	0.000000	-70.568800	0.000000	-70.568800	0.000000	-70.568800	0.000000	-70.568800	0.000000	-70.568800	0.000000	-70.568800	0.000000
0.022425	-70.568700	0.000000	-70.568700	0.000000	-70.568700	0.000000	-70.568700	0.000000	-70.568700	0.000000	-70.568700	0.000000	-70.568700	0.000000	-70.568700	0.000000	-70.568700	0.000000	-70.568700	0.000000
0.022450	-70.568700	0.000000	-70.568700	0.000000	-70.568700	0.000000	-70.568700	0.000000	-70.568700	0.000000	-70.568700	0.000000	-70.568700	0.000000	-70.568700	0.000000	-70.568700	0.000000	-70.568700	0.000000
0.022475	-70.568600	0.000000	-70.568600	0.000000	-70.568600	0.000000	-70.568600	0.000000	-70.568600	0.000000	-70.568600	0.000000	-70.568600	0.000000	-70.568600	0.000000	-70.568600	0.000000	-70.568600	0.000000
0.022500	-70.568500	0.000000	-70.568500	0.000000	-70.568500	0.000000	-70.568500	0.000000	-70.568500	0.000000	-70.568500	0.000000	-70.568500	0.000000	-70.568500	0.000000	-70.568500	0.000000	-70.568500	0.000000
0.022525	-70.568500	0.000000	-70.568500	0.000000	-70.568500	0.000000	-70.568500	0.000000	-70.568500	0.000000	-70.568500	0.000000	-70.568500	0.000000	-70.568500	0.000000	-70.568500	0.000000	-70.568500	0.000000
0.022550	-70.568400	0.000000	-70.568400	0.000000	-70.568400	0.000000	-70.568400	0.000000	-70.568400	0.000000	-70.568400	0.000000	-70.568400	0.000000	-70.568400	0.000000	-70.568400	0.000000	-70.568400	0.000000
0.022575	-70.568300	0.000000	-70.568300	0.000000	-70.568300	0.000000	-70.568300	0.000000	-70.568300	0.000000	-70.568300	0.000000	-70.568300	0.000000	-70.568300	0.000000	-70.568300	0.000000	-70.568300	0.000000
0.022600	-70.568300	0.000000	-70.568300	0.000000	-70.568300	0.000000	-70.568300	0.000000	-70.568300	0.000000	-70.568300	0.000000	-70.568300	0.000000	-70.568300	0.000000	-70.568300	0.000000	-70.568300	0.000000
0.022625	-70.568200	0.000000	-70.568200	0.000000	-70.568200	0.000000	-70.568200	0.000000	-70.568200	0.000000	-70.568200	0.000000	-70.568200	0.000000	-70.568200	0.000000	-70.568200	0.000000	-70.568200	0.000000
0.022650	-70.568100	0.000000	-70.568100	0.000000	-70.568100	0.000000	-70.568100	0.000000	-70.568100	0.000000	-70.568100	0.000000	-70.568100	0.000000	-70.568100	0.000000	-70.568100	0.000000	-70.568100	0.000000
0.022675	-70.568100	0.000000	-70.568100	0.000000	-70.568100	0.000000	-70.568100	0.000000	-70.568100	0.000000	-70.568100	0.000000	-70.568100	0.000000	-70.568100	0.000000	-70.568100	0.000000	-70.568100	0.000000
0.022700	-70.568000	0.000000	-70.568000	0.000000	-70.568000	0.000000	-70.568000	0.000000	-70.568000	0.000000	-70.568000	0.000000	-70.568000	0.000000	-70.568000	0.000000	-70.568000	0.000000	-70.568000	0.000000
0.022725	-70.567900	0.000000	-70.567900	0.000000	-70.567900	0.000000	-70.567900	0.000000	-70.567900	0.000000	-70.567900	0.000000	-70.567900	0.000000	-70.567900	0.000000	-70.567900	0.000000	-70.567900	0.000000
0.022750	-70.567900	0.000000	-70.567900	0.000000	-70.567900	0.000000	-70.567900	0.000000	-70.567900	0.000000	-70.567900	0.000000	-70.567900	0.000000	-70.567900	0.000000	-70.567900	0.000000	-70.567900	0.000000
0.022775	-70.567800	0.000000	-70.567800	0.000000	-70.567800	0.000000	-70.567800	0.000000	-70.567800	0.000000	-70.567800	0.000000	-70.567800	0.000000	-70.567800	0.000000	-70.567800	0.000000	-70.567800	0.000000
0.022800	-70.567700	0.000000	-70.567700	0.000000	-70.567700	0.000000	-70.567700	0.000000	-70.567700	0.000000	-70.567700	0.000000	-70.567700	0.000000	-70.567700	0.000000	-70.567700	0.000000	-70.567700	0.000000
0.022825	-70.567700	0.000000	-70.567700	0.000000	-70.567700	0.000000	-70.567700	0.000000	-70.567700	0.000000	-70.567700	0.000000	-70.567700	0.000000	-70.567700	0.000000	-70.567700	0.000000	-70.567700	0.000000
0.022850	-70.567600	0.000000	-70.567600	0.000000	-70.567600	0.000000	-70.567600	0.000000	-70.567600	0.000000	-70.567600	0.000000	-70.567600	0.000000	-70.567600	0.000000	-70.567600	0.000000	-70.567600	0.000000
0.022875	-70.567500	0.000000	-70.567500	0.000000	-70.567500	0.000000	-70.567500	0.000000	-70.567500	0.000000	-70.567500	0.000000	-70.567500	0.000000	-70.567500	0.000000	-70.567500	0.000000	-70.567500	0.000000
0.022900	-70.567500	0.000000	-70.567500	0.000000	-70.567500	0.000000	-70.567500	0.000000	-70.567500	0.000000	-70.567500	0.000000	-70.567500	0.000000	-70.567500	0.000000	-70.567500	0.000000	-70.567500	0.000000
0.022925	-70.567400	0.000000	-70.567400	0.000000	-70.567400	0.000000	-70.567400	0.000000	-70.567400	0.000000	-70.567400	0.000000	-70.567400	0.000000	-70.567400	0.000000	-70.567400	0.000000	-70.567400	0.000000
0.022950	-70.567400	0.000000	-70.567400	0.000000	-70.567400	0.000000	-70.567400	0.000000	-70.567400	0.000000	-70.567400	0.000000	-70.567400	0.000000	-70.567400	0.000000	-70.567400	0.000000	-70.567400	0.000000
0.022975	-70.567300	0.000000	-70.567300	0.000000	-70.567300	0.000000	-70.567300	0.000000	-70.567300	0.000000	-70.567300	0.000000	-70.567300	0.000000	-70.567300	0.000000	-70.567300	0.000000	-70.567300	0.000000
0.023000	-70.567200	0.000000	-70.567200	0.000000	-70.567200	0.000000	-70.567200	0.000000	-70.567200	0.000000	-70.567200	0.000000	-70.567200	0.000000	-70.567200	0.000000	-70.567200	0.000000	-70.567200	0.000000
0.023025	-70.567200	0.000000	-70.567200	0.000000	-70.567200	0.000000	-70.567200	0.000000	-70.567200	0.000000	-70.567200	0.000000	-70.567200	0.000000	-70.567200	0.000000	-70.567200	0.000000	-70.567200	0.000000
0.023050	-70.567100	0.000000	-70.567100	0.000000	-70.567100	0.000000	-70.567100	0.000000	-70.567100	0.000000	-70.567100	0.000000	-70.567100	0.000000	-70.567100	0.000000	-70.567100	0.000000	-70.567100	0.000000
0.023075	-70.567000	0.000000	-70.567000	0.000000	-70.567000	0.000000	-70.567000	0.000000	-70.567000	0.000000	-70.567000	0.000000	-70.567000	0.000000	-70.567000	0.000000	-70.567000	0.000000	-70.567000	0.000000
0.023100	-70.567000	0.000000	-70.567000	0.000000	-70.567000	0.000000	-70.567000	0.000000	-70.567000	0.000000	-70.567000	0.000000	-70.567000	0.000000	-70.567000	0.000000	-70.567000	0.000000	-70.567000	0.000000
0.023125	-70.566900	0.000000	-70.566900	0.000000	-70.566900	0.000000	-70.566900	0.000000	-70.566900	0.000000	-70.566900	0.000000	-70.566900	0.000000	-70.566900	0.000000	-70.566900	0.000000	-70.566900	0.000000
0.023150	-70.566800	0.000000	-70.566800	0.000000	-70.566800	0.000000	-70.566800	0.000000	-70.566800	0.000000	-70.566800	0.000000	-70.566800	0.000000	-70.566800	0.000000	-70.566800	0.000000	-70.566800	0.000000
0.023175	-70.566800	0.000000	-70.566800	0.000000	-70.566800	0.000000	-70.566800	0.000000	-70.566800	0.000000	-70.566800	0.000000	-70.566800	0.000000	-70.566800	0.000000	-70.566800	0.000000	-70.566800	0.000000
0.023200	-70.566700	0.000000	-70.566700	0.000000	-70.566700	0.000000	-70.566700	0.000000	-70.566700	0.000000	-70.566700	0.000000	-70.566700	0.000000	-70.566700	0.000000	-70.566700	0.000000	-70.566700	0.000000
0.023225	-70.566600	0.000000	-70.566600	0.000000	-70.566600	0.000000	-70.566600	0.000000	-70.566600	0.000000	-70.566600	0.000000	-70.566600	0.000000	-70.566600	0.000000	-70.566600	0.000000	-70.566600	0.000000
0.023250	-70.566600	0.000000	-70.566600	0.000000	-70.566600	0.000000	-70.566600	0.000000	-70.566600	0.000000	-70.566600	0.000000	-70.566600	0.000000	-70.566600	0.000000	-70.566600	0.000000	-70.566600	0.000000
0.023275	-70.566500	0.000000	-70.566500	0.000000	-70.566500	0.000000	-70.566500	0.000000	-70.566500	0.000000	-70.566500	0.000000	-70.566500	0.000000	-70.566500	0.000000	-70.566500	0.000000	-70.566500	0.000000
0.023300	-70.566400	0.000000	-70.566400	0.000000	-70.566400	0.000000	-70.566400	0.000000	-70.566400	0.000000	-70.566400	0.000000	-70.566400	0.000000	-70.566400	0.000000	-70.566400	0.000000	-70.566400	0.000000
0.023325	-70.566400	0.000000	-70.566400	0.000000	-70.566400	0.000000	-70.566400	0.000000	-70.566400	0.000000	-70.566400	0.000000	-70.566400	0.000000	-70.566400	0.000000	-70.566400	0.000000	-70.566400	0.000000
0.023350	-70.566300	0.000000	-70.566300	0.000000	-70.566300	0.000000	-70.566300	0.000000	-70.566300	0.000000	-70.566300	0.000000	-70.566300	0.000000	-70.566300	0.000000	-70.566300	0.000000	-70.566300	0.000000
0.023375	-70.566200	0.000000	-70.566200	0.000000	-70.566200	0.000000	-70.566200	0.000000	-70.566200	0.000000	-70.566200	0.000000	-70.566200	0.000000	-70.566200	0.000000	-70.566200	0.000000	-70.566200	0.000000
0.023400	-70.566200	0.000000	-70.566200	0.000000	-70.566200	0.000000	-70.566200	0.000000	-70.566200	0.000000	-70.566200	0.000000	-70.566200	0.000000	-70.566200	0.000000	-70.566200	0.000000	-70.566200	0.000000
0.023425	-70.566100	0.000000	-70.566100	0.000000	-70.566100	0.000000	-70.566100	0.000000	-70.566100	0.000000	-70.566100	0.000000	-70.566100	0.000000	-70.566100	0.000000	-70.566100	0.000000	-70.566100	0.000000
0.023450	-70.566000	0.000000	-70.566000	0.000000	-70.566000	0.000000	-70.566000	0.000000	-70.566000	0.000000	-70.566000	0.000000	-70.566000	0.000000	-70.566000	0.000000	-70.566000	0.000000	-70.566000	0.000000
0.023475	-70.566000	0.000000	-70.566000	0.000000	-70.566000	0.000000	-70.566000	0.000000	-70.566000	0.000000	-70.566000	0.000000	-70.566000	0.000000	-70.566000	0.000000	-70.566000	0.000000	-70.566000	0.000000
0.023500	-70.565900	0.000000	-70.565900	0.000000	-70.565900	0.000000	-70.565900	0.000000	-70.565900	0.000000	-70.565900	0.000000	-70.565900	0.000000	-70.565900	0.000000	-70.565900	0.000000	-70.565900	0.000000
0.023525	-70.565900	0.000000	-70.565900	0.000000	-70.565900	0.000000	-70.565900	0.000000	-70.565900	0.000000	-70.565900	0.000000	-70.565900	0.000000	-70.565900	0.000000	-70.565900	0.000000	-70.565900	0.000000
0.023550	-70.565800	0.000000	-70.565800	0.000000	-70.565800	0.000000	-70.565800	0.000000	-70.565800	0.000000	-70.565800	0.000000	-70.565800	0.000000	-70.565800	0.000000	-70.565800	0.000000	-70.565800	0.000000
0.023575	-70.565700	0.000000	-70.565700	0.000000	-70.565700	0.000000	-70.565700	0.000000	-70.565700	0.000000	-70.565700	0.000000	-70.565700	0.000000	-70.565700	0.000000	-70.565700	0.000000	-70.565700	0.000000
0.023600	-70.565700	0.000000	-70.565700	0.000000	-70.565700	0.000000	-70.565700	0.000000	-70.565700	0.000000	-70.565700	0.000000	-70.565700	0.000000	-70.565700	0.000000	-70.565700	0.000000	-70.565700	0.000000
0.023625	-70.565600	0.000000	-70.565600	0.000000	-70.565600	0.000000	-70.565600	0.000000	-70.565600	0.000000	-70.565600	0.000000	-70.565600	0.000000	-70.565600	0.000000	-70.565600	0.000000	-70.565600	0.000000
0.023650	-70.565500	0.000000	-70.565500	0.000000	-70.565500	0.000000	-70.565500	0.000000	-70.565500	0.000000	-70.565500	0.000000	-70.565500	0.000000	-70.565500	0.000000	-70.565500	0.000000	-70.565500	0.000000
0.023675	-70.565500	0.000000	-70.565500	0.000000	-70.565500	0.000000	-70.565500	0.000000	-70.565500	0.000000	-70.565500	0.000000	-70.565500	0.000000	-70.565500	0.000000	-70.565500	0.000000	-70.565500	0.000000
0.023700	-70.565400	0.000000	-70.565400	0.000000	-70.565400	0.000000	-70.565400	0.000000	-70.565400	0.000000	-70.565400	0.000000	-70.565400	0.000000	-70.565400	0.000000	-70.565400	0.000000	-70.565400	0.000000
0.023725	-70.565300	0.000000	-70.565300	0.000000	-70.565300	0.000000	-70.565300	0.000000	-70.565300	0.000000	-70.565300	0.000000	-70.565300	0.000000	-70.565300	0.000000	-70.565300	0.000000	-70.565300	0.000000
0.023750	-70.565300	0.000000	-70.565300	0.000000	-70.565300	0.000000	-70.565300	0.000000	-70.565300	0.000000	-70.565300	0.000000	-70.565300	0.000000	-70.565300	0.000000	-70.565300	0.000000	-70.565300	0.000000
0.023775	-70.565200	0.000000	-70.565200	0.000000	-70.565200	0.000000	-70.565200	0.000000	-70.565200	0.000000	-70.565200	0.000000	-70.565200	0.000000	-70.565200	0.000000	-70.565200	0.000000	-70.565200	0.000000
0.023800	-70.565100	0.000000	-70.565100	0.000000	-70.565100	0.000000	-70.565100	0.000000	-70.565100	0.000000	-70.565100	0.000000	-70.565100	0.000000	-70.565100	0.000000	-70.565100	0.000000	-70.565100	0.000000
0.023825	-70.565100	0.000000	-70.565100	0.000000	-70.565100	0.000000	-70.565100	0.000000	-70.565100	0.000000	-70.565100	0.000000	-70.565100	0.000000	-70.565100	0.000000	-70.565100	0.000000	-70.565100	0.000000
0.023850	-70.565000	0.000000	-70.565000	0.000000	-70.565000	0.000000	-70.565000	0.000000	-70.565000	0.000000	-70.565000	0.000000	-70.565000	0.000000	-70.565000	0.000000	-70.565000	0.000000	-70.565000	0.000000
0.023875	-70.564900	0.000000	-70.564900	0.000000	-70.564900	0.000000	-70.564900	0.000000	-70.564900	0.000000	-70.564900	0.000000	-70.564900	0.000000	-70.564900	0.000000	-70.564900	0.000000	-70.564900	0.000000
0.023900	-70.564900	0.000000	-70.564900	0.000000	-70.564900	0.000000	-70.564900	0.000000	-70.564900	0.000000	-70.564900	0.000000	-70.564900	0.000000	-70.564900	0.000000	-70.564900	0.000000	-70.564900	0.000000
0.023925	-70.564800	0.000000	-70.564800	0.000000	-70.564800	0.000000	-70.564800	0.000000	-70.564800	0.000000	-70.564800	0.000000	-70.564800	0.000000	-70.564800	0.000000	-70.564800	0.000000	-70.564800	0.000000
0.023950	-70.564800	0.000000	-70.564800	0.000000	-70.564800	0.000000	-70.564800	0.000000	-70.564800	0.000000	-70.564800	0.000000	-70.564800	0.000000	-70.564800	0.000000	-70.564800	0.000000	-70.564800	0.000000
0.023975	-70.564700	0.000000	-70.564700	0.000000	-70.564700	0.000000	-70.564700	0.000000	-70.564700	0.000000	-70.564700	0.000000	-70.564700	0.000000	-70.564700	0.000000	-70.564700	0.000000	-70.564700	0.000000
0.024000	-70.564600	0.000000	-70.564600	0.000000	-70.564600	0.000000	-70.564600	0.000000	-70.564600	0.000000	-70.564600	0.000000	-70.564600	0.000000	-70.564600	0.000000	-70.564600	0.000000	-70.564600	0.000000
0.024025	-70.564600	0.000000	-70.564600	0.000000	-70.564600	0.000000	-70.564600	0.000000	-70.564600	0.000000	-70.564600	0.000000	-70.564600	0.000000	-70.564600	0.000000	-70.564600	0.000000	-70.564600	0.000000
0.024050	-70.564500	0.000000	-70.564500	0.000000	-70.564500	0.000000	-70.564500	0.000000	-70.564500	0.000000	-70.564500	0.000000	-70.564500	0.000000	-70.564500	0.000000	-70.564500	0.000000	-70.564500	0.000000
0.024075	-70.564400	0.000000	-70.564400	0.000000	-70.564400	0.000000	-70.564400	0.000000	-70.564400	0.000000	-70.564400	0.000000	-70.564400	0.000000	-70.564400	0.000000	-70.564400	0.000000	-70.564400	0.000000
0.024100	-70.564400	0.000000	-70.564400	0.000000	-70.564400	0.000000	-70.564400	0.000000	-70.564400	0.000000	-70.564400	0.000000	-70.564400	0.000000	-70.564400	0.000000	-70.564400	0.000000	-70.564400	0.000000
0.024125	-70.564300	0.000000	-70.564300	0.000000	-70.564300	0.000000	-70.564300	0.000000	-70.564300	0.000000	-70.564300	0.000000	-70.564300	0.000000	-70.564300	0.000000	-70.564300	0.000000	-70.564300	0.000000
0.024150	-70.564200	0.000000	-70.564200	0.000000	-70.564200	0.000000	-70.564200	0.000000	-70.564200	0.000000	-70.564200	0.000000	-70.564200	0.000000	-70.564200	0.000000	-70.564200	0.000000	-70.564200	0.000000
0.024175	-70.564200	0.000000	-70.564200	0.000000	-70.564200	0.000000	-70.564200	0.000000	-70.564200	0.000000	-70.564200	0.000000	-70.564200	0.000000	-70.564200	0.000000	-70.564200	0.000000	-70.564200	0.000000
0.024200	-70.564100	0.000000	-70.564100	0.000000	-70.564100	0.000000	-70.564100	0.000000	-70.564100	0.000000	-70.564100	0.000000	-70.564100	0.000000	-70.564100	0.000000	-70.564100	0.000000	-70.564100	0.000000
0.024225	-70.564000	0.000000	-70.564000	0.000000	-70.564000	0.000000	-70.564000	0.000000	-70.564000	0.000000	-70.564000	0.000000	-70.564000	0.000000	-70.564000	0.000000	-70.564000	0.000000	-70.564000	0.000000
0.024250	-70.564000	0.000000	-70.564000	0.000000	-70.564000	0.000000	-70.564000	0.000000	-70.564000	0.000000	-70.564000	0.000000	-70.564000	0.000000	-70.564000	0.000000	-70.564000	0.000000	-70.564000	0.000000
0.024275	-70.563900	0.000000	-70.563900	0.000000	-70.563900	0.000000	-70.563900	0.000000	-70.563900	0.000000	-70.563900	0.000000	-70.563900	0.000000	-70.563900	0.000000	-70.563900	0.000000	-70.563900	0.000000
0.024300	-70.563800	0.000000	-70.563800	0.000000	-70.563800	0.000000	-70.563800	0.000000	-70.563800	0.000000	-70.563800	0.000000	-70.563800	0.000000	-70.563800	0.000000	-70.563800	0.000000	-70.563800	0.000000
0.024325	-70.563800	0.000000	-70.563800	0.000000	-70.563800	0.000000	-70.563800	0.000000	-70.563800	0.000000	-70.563800	0.000000	-70.563800	0.000000	-70.563800	0.000000	-70.563800	0.000000	-70.563800	0.000000
0.024350	-70.563700	0.000000	-70.563700	0.000000	-70.563700	0.000000	-70.563700	0.000000	-70.563700	0.000000	-70.563700	0.000000	-70.563700	0.000000	-70.563700	0.000000	-70.563700	0.000000	-70.563700	0.000000
0.024375	-70.563700	0.000000	-70.563700	0.000000	-70.563700	0.000000	-70.563700	0.000000	-70.563700	0.000000	-70.563700	0.000000	-70.563700	0.000000	-70.563700	0.000000	-70.563700	0.000000	-70.563700	0.000000
0.024400	-70.563600	0.000000	-70.563600	0.000000	-70.563600	0.000000	-70.563600	0.000000	-70.563600	0.000000	-70.563600	0.000000	-70.563600	0.000000	-70.563600	0.000000	-70.563600	0.000000	-70.563600	0.000000
0.024425	-70.563500	0.000000	-70.563500	0.000000	-70.563500	0.000000	-70.563500	0.000000	-70.563500	0.000000	-70.563500	0.000000	-70.563500	0.000000	-70.563500	0.000000	-70.563500	0.000000	-70.563500	0.000000
0.024450	-70.563500	0.000000	-70.563500	0.000000	-70.563500	0.000000	-70.563500	0.000000	-70.563500	0.000000	-70.563500	0.000000	-70.563500	0.000000	-70.563500	0.000000	-70.563500	0.000000	-70.563500	0.000000
0.024475	-70.563400	0.000000	-70.563400	0.000000	-70.563400	0.000000	-70.563400	0.000000	-70.563400	0.000000	-70.563400	0.000000	-70.563400	0.000000	-70.563400	0.000000	-70.563400	0.000000	-70.563400	0.000000
0.024500	-70.563300	0.000000	-70.563300	0.000000	-70.563300	0.000000	-70.563300	0.000000	-70.563300	0.000000	-70.563300	0.000000	-70.563300	0.000000	-70.563300	0.000000	-70.563300	0.000000	-70.563300	0.000000
0.024525	-70.563300	0.000000	-70.563300	0.000000	-70.563300	0.000000	-70.563300	0.000000	-70.563300	0.000000	-70.563300	0.000000	-70.563300	0.000000	-70.563300	0.000000	-70.563300	0.000000	-70.563300	0.000000
0.024550	-70.563200	0.000000	-70.563200	0.000000	-70.563200	0.000000	-70.563200	0.000000	-70.563200	0.000000	-70.563200	0.000000	-70.563200	0.000000	-70.563200	0.000000	-70.563200	0.000000	-70.563200	0.000000
0.024575	-70.563100	0.000000	-70.563100	0.000000	-70.563100	0.000000	-70.563100	0.000000	-70.563100	0.000000	-70.563100	0.000000	-70.563100	0.000000	-70.563100	0.000000	-70.563100	0.000000	-70.563100	0.000000
0.024600	-70.563100	0.000000	-70.563100	0.000000	-70.563100	0.000000	-70.563100	0.000000	-70.563100	0.000000	-70.563100	0.000000	-70.563100	0.000000	-70.563100	0.000000	-70.563100	0.000000	-70.563100	0.000000
0.024625	-70.563000	0.000000	-70.563000	0.000000	-70.563000	0.000000	-70.563000	0.000000	-70.563000	0.000000	-70.563000	0.000000	-70.563000	0.000000	-70.563000	0.000000	-70.563000	0.000000	-70.563000	0.000000
0.024650	-70.562900	0.000000	-70.562900	0.000000	-70.562900	0.000000	-70.562900	0.000000	-70.562900	0.000000	-70.562900	0.000000	-70.562900	0.000000	-70.562900	0.000000	-70.562900	0.000000	-70.562900	0.000000
0.024675	-70.562900	0.000000	-70.562900	0.000000	-70.562900	0.000000	-70.562900	0.000000	-70.562900	0.000000	-70.562900	0.000000	-70.562900	0.000000	-70.562900	0.000000	-70.562900	0.000000	-70.562900	0.000000
0.024700	-70.562800	0.000000	-70.562800	0.000000	-70.562800	0.000000	-70.562800	0.000000	-70.562800	0.000000	-70.562800	0.000000	-70.562800	0.000000	-70.562800	0.000000	-70.562800	0.000000	-70.562800	0.000000
0.024725	-70.562800	0.000000	-70.562800	0.000000	-70.562800	0.000000	-70.562800	0.000000	-70.562800	0.000000	-70.562800	0.000000	-70.562800	0.000000	-70.562800	0.000000	-70.562800	0.000000	-70.562800	0.000000
0.024750	-70.562700	0.000000	-70.562700	0.000000	-70.562700	0.000000	-70.562700	0.000000	-70.562700	0.000000	-70.562700	0.000000	-70.562700	0.000000	-70.562700	0.000000	-70.562700	0.000000	-70.562700	0.000000
0.024775	-70.562600	0.000000	-70.562600	0.000000	-70.562600	0.000000	-70.562600	0.000000	-70.562600	0.000000	-70.562600	0.000000	-70.562600	0.000000	-70.562600	0.000000	-70.562600	0.000000	-70.562600	0.000000
0.024800	-70.562600	0.000000	-70.562600	0.000000	-70.562600	0.000000	-70.562600	0.000000	-70.562600	0.000000	-70.562600	0.000000	-70.562600	0.000000	-70.562600	0.000000	-70.562600	0.000000	-70.562600	0.000000
0.024825	-70.562500	0.000000	-70.562500	0.000000	-70.562500	0.000000	-70.562500	0.000000	-70.562500	0.000000	-70.562500	0.000000	-70.562500	0.000000	-70.562500	0.000000	-70.562500	0.000000	-70.562500	0.000000
0.024850	-70.562400	0.000000	-70.562400	0.000000	-70.562400	0.000000	-70.562400	0.000000	-70.562400	0.000000	-70.562400	0.000000	-70.562400	0.000000	-70.562400	0.000000	-70.562400	0.000000	-70.562400	0.000000
0.024875	-70.562400	0.000000	-70.562400	0.000000	-70.562400	0.000000	-70.562400	0.000000	-70.562400	0.000000	-70.562400	0.000000	-70.562400	0.000000	-70.562400	0.000000	-70.562400	0.000000	-70.562400	0.000000
0.024900	-70.562300	0.000000	-70.562300	0.000000	-70.562300	0.000000	-70.562300	0.000000	-70.562300	0.000000	-70.562300	0.000000	-70.562300	0.000000	-70.562300	0.000000	-70.562300	0.000000	-70.562300	0.000000
0.024925	-70.562200	0.000000	-70.562200	0.000000	-70.562200	0.000000	-70.562200	0.000000	-70.562200	0.000000	-70.562200	0.000000	-70.562200	0.000000	-70.562200	0.000000	-70.562200	0.000000	-70.562200	0.000000
0.024950	-70.562200	0.000000	-70.562200	0.000000	-70.562200	0.000000	-70.562200	0.000000	-70.562200	0.000000	-70.562200	0.000000	-70.562200	0.000000	-70.562200	0.000000	-70.562200	0.000000	-70.562200	0.000000
0.024975	-70.562100	0.000000	-70.562100	0.000000	-70.562100	0.000000	-70.562100	0.000000	-70.562100	0.000000	-70.562100	0.000000	-70.562100	0.000000	-70.562100	0.000000	-70.562100	0.000000	-70.562100	0.000000
0.025000	-70.562000	0.000000	-70.562000	0.000000	-70.562000	0.000000	-70.562000	0.000000	-70.562000	0.000000	-70.562000	0.000000	-70.562000	0.000000	-70.562000	0.000000	-70.562000	0.000000	-70.562000	0.000000
0.025025	-70.562000	0.000000	-70.562000	0.000000	-70.562000	0.000000	-70.562000	0.000000	-70.562000	0.000000	-70.562000	0.000000	-70.562000	0.000000	-70.562000	0.000000	-70.562000	0.000000	-70.562000	0.000000
0.025050	-70.561900	0.000000	-70.561900	0.000000	-70.561900	0.000000	-70.561900	0.000000	-70.561900	0.000000	-70.561900	0.000000	-70.561900	0.000000	-70.561900	0.000000	-70.561900	0.000000	-70.561900	0.000000
0.025075	-70.561900	0.000000	-70.561900	0.000000	-70.561900	0.000000	-70.561900	0.000000	-70.561900	0.000000	-70.561900	0.000000	-70.561900	0.000000	-70.561900	0.000000	-70.561900	0.000000	-70.561900	0.000000
0.025100	-70.561800	0.000000	-70.561800	0.000000	-70.561800	0.000000	-70.561800	0.000000	-70.561800	0.000000	-70.561800	0.000000	-70.561800	0.000000	-70.561800	0.000000	-70.561800	0.000000	-70.561800	0.000000
0.025125	-70.561700	0.000000	-70.561700	0.000000	-70.561700	0.000000	-70.561700	0.000000	-70.561700	0.000000	-70.561700	0.000000	-70.561700	0.000000	-70.561700	0.000000	-70.561700	0.000000	-70.561700	0.000000
0.025150	-70.561700	0.000000	-70.561700	0.000000	-70.561700	0.000000	-70.561700	0.000000	-70.561700	0.000000	-70.561700	0.000000	-70.561700	0.000000	-70.561700	0.000000	-70.561700	0.000000	-70.561700	0.000000
0.025175	-70.561600	0.000000	-70.561600	0.000000	-70.561600	0.000000	-70.561600	0.000000	-70.561600	0.000000	-70.561600	0.000000	-70.561600	0.000000	-70.561600	0.000000	-70.561600	0.000000	-70.561600	0.000000
0.025200	-70.561500	0.000000	-70.561500	0.000000	-70.561500	0.000000	-70.561500	0.000000	-70.561500	0.000000	-70.561500	0.000000	-70.561500	0.000000	-70.561500	0.000000	-70.561500	0.000000	-70.561500	0.000000
0.025225	-70.561500	0.000000	-70.561500	0.000000	-70.561500	0.000000	-70.561500	0.000000	-70.561500	0.000000	-70.561500	0.000000	-70.561500	0.000000	-70.561500	0.000000	-70.561500	0.000000	-70.561500	0.000000
0.025250	-70.561400	0.000000	-70.561400	0.000000	-70.561400	0.000000	-70.561400	0.000000	-70.561400	0.000000	-70.561400	0.000000	-70.561400	0.000000	-70.561400	0.000000	-70.561400	0.000000	-70.561400	0.000000
0.025275	-70.561300	0.000000	-70.561300	0.000000	-70.561300	0.000000	-70.561300	0.000000	-70.561300	0.000000	-70.561300	0.000000	-70.561300	0.000000	-70.561300	0.000000	-70.561300	0.000000	-70.561300	0.000000
0.025300	-70.561300	0.000000	-70.561300	0.000000	-70.561300	0.000000	-70.561300	0.000000	-70.561300	0.000000	-70.561300	0.000000	-70.561300	0.000000	-70.561300	0.000000	-70.561300	0.000000	-70.561300	0.000000
0.025325	-70.561200	0.000000	-70.561200	0.000000	-70.561200	0.000000	-70.561200	0.000000	-70.561200	0.000000	-70.561200	0.000000	-70.561200	0.000000	-70.561200	0.000000	-70.561200	0.000000	-70.561200	0.000000
0.025350	-70.561200	0.000000	-70.561200	0.000000	-70.561200	0.000000	-70.561200	0.000000	-70.561200	0.000000	-70.561200	0.000000	-70.561200	0.000000	-70.561200	0.000000	-70.561200	0.000000	-70.561200	0.000000
0.025375	-70.561100	0.000000	-70.561100	0.000000	-70.561100	0.000000	-70.561100	0.000000	-70.561100	0.000000	-70.561100	0.000000	-70.561100	0.000000	-70.561100	0.000000	-70.561100	0.000000	-70.561100	0.000000
0.025400	-70.561000	0.000000	-70.561000	0.000000	-70.561000	0.000000	-70.561000	0.000000	-70.561000	0.000000	-70.561000	0.000000	-70.561000	0.000000	-70.561000	0.000000	-70.561000	0.000000	-70.561000	0.000000
0.025425	-70.561000	0.000000	-70.561000	0.000000	-70.561000	0.000000	-70.561000	0.000000	-70.561000	0.000000	-70.561000	0.000000	-70.561000	0.000000	-70.561000	0.000000	-70.561000	0.000000	-70.561000	0.000000
0.025450	-70.560900	0.000000	-70.560900	0.000000	-70.560900	0.000000	-70.560900	0.000000	-70.560900	0.000000	-70.560900	0.000000	-70.560900	0.000000	-70.560900	0.000000	-70.560900	0.000000	-70.560900	0.000000
0.025475	-70.560800	0.000000	-70.560800	0.000000	-70.560800	0.000000	-70.560800	0.000000	-70.560800	0.000000	-70.560800	0.000000	-70.560800	0.000000	-70.560800	0.000000	-70.560800	0.000000	-70.560800	0.000000
0.025500	-70.560800	0.000000	-70.560800	0.000000	-70.560800	0.000000	-70.560800	0.000000	-70.560800	0.000000	-70.560800	0.000000	-70.560800	0.000000	-70.560800	0.000000	-70.560800	0.000000	-70.560800	0.000000
0.025525	-70.560700	0.000000	-70.560700	0.000000	-70.560700	0.000000	-70.560700	0.000000	-70.560700	0.000000	-70.560700	0.000000	-70.560700	0.000000	-70.560700	0.000000	-70.560700	0.000000	-70.560700	0.000000
0.025550	-70.560600	0.000000	-70.560600	0.000000	-70.560600	0.000000	-70.560600	0.000000	-70.560600	0.000000	-70.560600	0.000000	-70.560600	0.000000	-70.560600	0.000000	-70.560600	0.000000	-70.560600	0.000000
0.025575	-70.560600	0.000000	-70.560600	0.000000	-70.560600	0.000000	-70.560600	0.000000	-70.560600	0.000000	-70.560600	0.000000	-70.560600	0.000000	-70.560600	0.000000	-70.560600	0.000000	-70.560600	0.000000
0.025600	-70.560500	0.000000	-70.560500	0.000000	-70.560500	0.000000	-70.560500	0.000000	-70.560500	0.000000	-70.560500	0.000000	-70.560500	0.000000	-70.560500	0.000000	-70.560500	0.000000	-70.560500	0.000000
0.025625	-70.560400	0.000000	-70.560400	0.000000	-70.560400	0.000000	-70.560400	0.000000	-70.560400	0.000000	-70.560400	0.000000	-70.560400	0.000000	-70.560400	0.000000	-70.560400	0.000000	-70.560400	0.000000
0.025650	-70.560400	0.000000	-70.560400	0.000000	-70.560400	0.000000	-70.560400	0.000000	-70.560400	0.000000	-70.560400	0.000000	-70.560400	0.000000	-70.560400	0.000000	-70.560400	0.000000	-70.560400	0.000000
0.025675	-70.560300	0.000000	-70.560300	0.000000	-70.560300	0.000000	-70.560300	0.000000	-70.560300	0.000000	-70.560300	0.000000	-70.560300	0.000000	-70.560300	0.000000	-70.560300	0.000000	-70.560300	0.000000
0.025700	-70.560300	0.000000	-70.560300	0.000000	-70.560300	0.000000	-70.560300	0.000000	-70.560300	0.000000	-70.560300	0.000000	-70.560300	0.000000	-70.560300	0.000000	-70.560300	0.000000	-70.560300	0.000000
0.025725	-70.560200	0.000000	-70.560200	0.000000	-70.560200	0.000000	-70.560200	0.000000	-70.560200	0.000000	-70.560200	0.000000	-70.560200	0.000000	-70.560200	0.000000	-70.560200	0.000000	-70.560200	0.000000
0.025750	-70.560100	0.000000	-70.560100	0.000000	-70.560100	0.000000	-70.560100	0.000000	-70.560100	0.000000	-70.560100	0.000000	-70.560100	0.000000	-70.560100	0.000000	-70.560100	0.000000	-70.560100	0.000000
0.025775	-70.560100	0.000000	-70.560100	0.000000	-70.560100	0.000000	-70.560100	0.000000	-70.560100	0.000000	-70.560100	0.000000	-70.560100	0.000000	-70.560100	0.000000	-70.560100	0.000000	-70.560100	0.000000
0.025800	-70.560000	0.000000	-70.560000	0.000000	-70.560000	0.000000	-70.560000	0.000000	-70.560000	0.000000	-70.560000	0.000000	-70.560000	0.000000	-70.560000	0.000000	-70.560000	0.000000	-70.560000	0.000000
0.025825	-70.559900	0.000000	-70.559900	0.000000	-70.559900	0.000000	-70.559900	0.000000	-70.559900	0.000000	-70.559900	0.000000	-70.559900	0.000000	-70.559900	0.000000	-70.559900	0.000000	-70.559900	0.000000
0.025850	-70.559900	0.000000	-70.559900	0.000000	-70.559900	0.000000	-70.559900	0.000000	-70.559900	0.000000	-70.559900	0.000000	-70.559900	0.000000	-70.559900	0.000000	-70.559900	0.000000	-70.559900	0.000000
0.025875	-70.559800	0.000000	-70.559800	0.000000	-70.559800	0.000000	-70.559800	0.000000	-70.559800	0.000000	-70.559800	0.000000	-70.559800	0.000000	-70.559800	0.000000	-70.559800	0.000000	-70.559800	0.000000
0.025900	-70.559700	0.000000	-70.559700	0.000000	-70.559700	0.000000	-70.559700	0.000000	-70.559700	0.000000	-70.559700	0.000000	-70.559700	0.000000	-70.559700	0.000000	-70.559700	0.000000	-70.559700	0.000000
0.025925	-70.559700	0.000000	-70.559700	0.000000	-70.559700	0.000000	-70.559700	0.000000	-70.559700	0.000000	-70.559700	0.000000	-70.559700	0.000000	-70.559700	0.000000	-70.559700	0.000000	-70.559700	0.000000
0.025950	-70.559600	0.000000	-70.559600	0.000000	-70.559600	0.000000	-70.559600	0.000000	-70.559600	0.000000	-70.559600	0.000000	-70.559600	0.000000	-70.559600	0.000000	-70.559600	0.000000	-70.559600	0.000000
0.025975	-70.559600	0.000000	-70.559600	0.000000	-70.559600	0.000000	-70.559600	0.000000	-70.559600	0.000000	-70.559600	0.000000	-70.559600	0.000000	-70.559600	0.000000	-70.559600	0.000000	-70.559600	0.000000
0.026000	-70.559500	0.000000	-70.559500	0.000000	-70.559500	0.000000	-70.559500	0.000000	-70.559500	0.000000	-70.559500	0.000000	-70.559500	0.000000	-70.559500	0.000000	-70.559500	0.000000	-70.559500	0.000000
0.026025	-70.559400	0.000000	-70.559400	0.000000	-70.559400	0.000000	-70.559400	0.000000	-70.559400	0.000000	-70.559400	0.000000	-70.559400	0.000000	-70.559400	0.000000	-70.559400	0.000000	-70.559400	0.000000
0.026050	-70.559400	0.000000	-70.559400	0.000000	-70.559400	0.000000	-70.559400	0.000000	-70.559400	0.000000	-70.559400	0.000000	-70.559400	0.000000	-70.559400	0.000000	-70.559400	0.000000	-70.559400	0.000000
0.026075	-70.559300	0.000000	-70.559300	0.000000	-70.559300	0.000000	-70.559300	0.000000	-70.559300	0.000000	-70.559300	0.000000	-70.559300	0.000000	-70.559300	0.000000	-70.559300	0.000000	-70.559300	0.000000
0.026100	-70.559200	0.000000	-70.559200	0.000000	-70.559200	0.000000	-70.559200	0.000000	-70.559200	0.000000	-70.559200	0.000000	-70.559200	0.000000	-70.559200	0.000000	-70.559200	0.000000	-70.559200	0.000000
0.026125	-70.559200	0.000000	-70.559200	0.000000	-70.559200	0.000000	-70.559200	0.000000	-70.559200	0.000000	-70.559200	0.000000	-70.559200	0.000000	-70.559200	0.000000	-70.559200	0.000000	-70.559200	0.000000
0.026150	-70.559100	0.000000	-70.559100	0.000000	-70.559100	0.000000	-70.559100	0.000000	-70.559100	0.000000	-70.559100	0.000000	-70.559100	0.000000	-70.559100	0.000000	-70.559100	0.000000	-70.559100	0.000000
0.026175	-70.559100	0.000000	-70.559100	0.000000	-70.559100	0.000000	-70.559100	0.000000	-70.559100	0.000000	-70.559100	0.000000	-70.559100	0.000000	-70.559100	0.000000	-70.559100	0.000000	-70.559100	0.000000
0.026200	-70.559000	0.000000	-70.559000	0.000000	-70.559000	0.000000	-70.559000	0.000000	-70.559000	0.000000	-70.559000	0.000000	-70.559000	0.000000	-70.559000	0.000000	-70.559000	0.000000	-70.559000	0.000000
0.026225	-70.558900	0.000000	-70.558900	0.000000	-70.558900	0.000000	-70.558900	0.000000	-70.558900	0.000000	-70.558900	0.000000	-70.558900	0.000000	-70.558900	0.000000	-70.558900	0.000000	-70.558900	0.000000
0.026250	-70.558900	0.000000	-70.558900	0.000000	-70.558900	0.000000	-70.558900	0.000000	-70.558900	0.000000	-70.558900	0.000000	-70.558900	0.000000	-70.558900	0.000000	-70.558900	0.000000	-70.558900	0.000000
0.026275	-70.558800	0.000000	-70.558800	0.000000	-70.558800	0.000000	-70.558800	0.000000	-70.558800	0.000000	-70.558800	0.000000	-70.558800	0.000000	-70.558800	0.000000	-70.558800	0.000000	-70.558800	0.000000
0.026300	-70.558700	0.000000	-70.558700	0.000000	-70.558700	0.000000	-70.558700	0.000000	-70.558700	0.000000	-70.558700	0.000000	-70.558700	0.000000	-70.558700	0.000000	-70.558700	0.000000	-70.558700	0.000000
0.026325	-70.558700	0.000000	-70.558700	0.000000	-70.558700	0.000000	-70.558700	0.000000	-70.558700	0.000000	-70.558700	0.000000	-70.558700	0.000000	-70.558700	0.000000	-70.558700	0.000000	-70.558700	0.000000
0.026350	-70.558600	0.000000	-70.558600	0.000000	-70.558600	0.000000	-70.558600	0.000000	-70.558600	0.000000	-70.558600	0.000000	-70.558600	0.000000	-70.558600	0.000000	-70.558600	0.000000	-70.558600	0.000000
0.026375	-70.558500	0.000000	-70.558500	0.000000	-70.558500	0.000000	-70.558500	0.000000	-70.558500	0.000000	-70.558500	0.000000	-70.558500	0.000000	-70.558500	0.000000	-70.558500	0.000000	-70.558500	0.000000
0.026400	-70.558500	0.000000	-70.558500	0.000000	-70.558500	0.000000	-70.558500	0.000000	-70.558500	0.000000	-70.558500	0.000000	-70.558500	0.000000	-70.558500	0.000000	-70.558500	0.000000	-70.558500	0.000000
0.026425	-70.558400	0.000000	-70.558400	0.000000	-70.558400	0.000000	-70.558400	0.000000	-70.558400	0.000000	-70.558400	0.000000	-70.558400	0.000000	-70.558400	0.000000	-70.558400	0.000000	-70.558400	0.000000
0.026450	-70.558400	0.000000	-70.558400	0.000000	-70.558400	0.000000	-70.558400	0.000000	-70.558400	0.000000	-70.558400	0.000000	-70.558400	0.000000	-70.558400	0.000000	-70.558400	0.000000	-70.558400	0.000000
0.026475	-70.558300	0.000000	-70.558300	0.000000	-70.558300	0.000000	-70.558300	0.000000	-70.558300	0.000000	-70.558300	0.000000	-70.558300	0.000000	-70.558300	0.000000	-70.558300	0.000000	-70.558300	0.000000
0.026500	-70.558200	0.000000	-70.558200	0.000000	-70.558200	0.000000	-70.558200	0.000000	-70.558200	0.000000	-70.558200	0.000000	-70.558200	0.000000	-70.558200	0.000000	-70.558200	0.000000	-70.558200	0.000000
0.026525	-70.558200	0.000000	-70.558200	0.000000	-70.558200	0.000000	-70.558200	0.000000	-70.558200	0.000000	-70.558200	0.000000	-70.558200	0.000000	-70.558200	0.000000	-70.558200	0.000000	-70.558200	0.000000
0.026550	-70.558100	0.000000	-70.558100	0.000000	-70.558100	0.000000	-70.558100	0.000000	-70.558100	0.000000	-70.558100	0.000000	-70.558100	0.000000	-70.558100	0.000000	-70.558100	0.000000	-70.558100	0.000000
0.026575	-70.558000	0.000000	-70.558000	0.000000	-70.558000	0.000000	-70.558000	0.000000	-70.558000	0.000000	-70.558000	0.000000	-70.558000	0.000000	-70.558000	0.000000	-70.558000	0.000000	-70.558000	0.000000
0.026600	-70.558000	0.000000	-70.558000	0.000000	-70.558000	0.000000	-70.558000	0.000000	-70.558000	0.000000	-70.558000	0.000000	-70.558000	0.000000	-70.558000	0.000000	-70.558000	0.000000	-70.558000	0.000000
0.026625	-70.557900	0.000000	-70.557900	0.000000	-70.557900	0.000000	-70.557900	0.000000	-70.557900	0.000000	-70.557900	0.000000	-70.557900	0.000000	-70.557900	0.000000	-70.557900	0.000000	-70.557900	0.000000
0.026650	-70.557800	0.000000	-70.557800	0.000000	-70.557800	0.000000	-70.557800	0.000000	-70.557800	0.000000	-70.557800	0.000000	-70.557800	0.000000	-70.557800	0.000000	-70.557800	0.000000	-70.557800	0.000000
0.026675	-70.557800	0.000000	-70.557800	0.000000	-70.557800	0.000000	-70.557800	0.000000	-70.557800	0.000000	-70.557800	0.000000	-70.557800	0.000000	-70.557800	0.000000	-70.557800	0.000000	-70.557800	0.000000
0.026700	-70.557700	0.000000	-70.557700	0.000000	-70.557700	0.000000	-70.557700	0.000000	-70.557700	0.000000	-70.557700	0.000000	-70.557700	0.000000	-70.557700	0.000000	-70.557700	0.000000	-70.557700	0.000000
0.026725	-70.557700	0.000000	-70.557700	0.000000	-70.557700	0.000000	-70.557700	0.000000	-70.557700	0.000000	-70.557700	0.000000	-70.557700	0.000000	-70.557700	0.000000	-70.557700	0.000000	-70.557700	0.000000
0.026750	-70.557600	0.000000	-70.557600	0.000000	-70.557600	0.000000	-70.557600	0.000000	-70.557600	0.000000	-70.557600	0.000000	-70.557600	0.000000	-70.557600	0.000000	-70.557600	0.000000	-70.557600	0.000000
0.026775	-70.557500	0.000000	-70.557500	0.000000	-70.557500	0.000000	-70.557500	0.000000	-70.557500	0.000000	-70.557500	0.000000	-70.557500	0.000000	-70.557500	0.000000	-70.557500	0.000000	-70.557500	0.000000
0.026800	-70.557500	0.000000	-70.557500	0.000000	-70.557500	0.000000	-70.557500	0.000000	-70.557500	0.000000	-70.557500	0.000000	-70.557500	0.000000	-70.557500	0.000000	-70.557500	0.000000	-70.557500	0.000000
0.026825	-70.557400	0.000000	-70.557400	0.000000	-70.557400	0.000000	-70.557400	0.000000	-70.557400	0.000000	-70.557400	0.000000	-70.557400	0.000000	-70.557400	0.000000	-70.557400	0.000000	-70.557400	0.000000
0.026850	-70.557300	0.000000	-70.557300	0.000000	-70.557300	0.000000	-70.557300	0.000000	-70.557300	0.000000	-70.557300	0.000000	-70.557300	0.000000	-70.557300	0.000000	-70.557300	0.000000	-70.557300	0.000000
0.026875	-70.557300	0.000000	-70.557300	0.000000	-70.557300	0.000000	-70.557300	0.000000	-70.557300	0.000000	-70.557300	0.000000	-70.557300	0.000000	-70.557300	0.000000	-70.557300	0.000000	-70.557300	0.000000
0.026900	-70.557200	0.000000	-70.557200	0.000000	-70.557200	0.000000	-70.557200	0.000000	-70.557200	0.000000	-70.557200	0.000000	-70.557200	0.000000	-70.557200	0.000000	-70.557200	0.000000	-70.557200	0.000000
0.026925	-70.557200	0.000000	-70.557200	0.000000	-70.557200	0.000000	-70.557200	0.000000	-70.557200	0.000000	-70.557200	0.000000	-70.557200	0.000000	-70.557200	0.000000	-70.557200	0.000000	-70.557200	0.000000
0.026950	-70.557100	0.000000	-70.557100	0.000000	-70.557100	0.000000	-70.557100	0.000000	-70.557100	0.000000	-70.557100	0.000000	-70.557100	0.000000	-70.557100	0.000000	-70.557100	0.000000	-70.557100	0.000000
0.026975	-70.557000	0.000000	-70.557000	0.000000	-70.557000	0.000000	-70.557000	0.000000	-70.557000	0.000000	-70.557000	0.000000	-70.557000	0.000000	-70.557000	0.000000	-70.557000	0.000000	-70.557000	0.000000
0.027000	-70.557000	0.000000	-70.557000	0.000000	-70.557000	0.000000	-70.557000	0.000000	-70.557000	0.000000	-70.557000	0.000000	-70.557000	0.000000	-70.557000	0.000000	-70.557000	0.000000	-70.557000	0.000000
0.027025	-70.556900	0.000000	-70.556900	0.000000	-70.556900	0.000000	-70.556900	0.000000	-70.556900	0.000000	-70.556900	0.000000	-70.556900	0.000000	-70.556900	0.000000	-70.556900	0.000000	-70.556900	0.000000
0.027050	-70.556800	0.000000	-70.556800	0.000000	-70.556800	0.000000	-70.556800	0.000000	-70.556800	0.000000	-70.556800	0.000000	-70.556800	0.000000	-70.556800	0.000000	-70.556800	0.000000	-70.556800	0.000000
0.027075	-70.556800	0.000000	-70.556800	0.000000	-70.556800	0.000000	-70.556800	0.000000	-70.556800	0.000000	-70.556800	0.000000	-70.556800	0.000000	-70.556800	0.000000	-70.556800	0.000000	-70.556800	0.000000
0.027100	-70.556700	0.000000	-70.556700	0.000000	-70.556700	0.000000	-70.556700	0.000000	-70.556700	0.000000	-70.556700	0.000000	-70.556700	0.000000	-70.556700	0.000000	-70.556700	0.000000	-70.556700	0.000000
0.027125	-70.556600	0.000000	-70.556600	0.000000	-70.556600	0.000000	-70.556600	0.000000	-70.556600	0.000000	-70.556600	0.000000	-70.556600	0.000000	-70.556600	0.000000	-70.556600	0.000000	-70.556600	0.000000
0.027150	-70.556600	0.000000	-70.556600	0.000000	-70.556600	0.000000	-70.556600	0.000000	-70.556600	0.000000	-70.556600	0.000000	-70.556600	0.000000	-70.556600	0.000000	-70.556600	0.000000	-70.556600	0.000000
0.027175	-70.556500	0.000000	-70.556500	0.000000	-70.556500	0.000000	-70.556500	0.000000	-70.556500	0.000000	-70.556500	0.000000	-70.556500	0.000000	-70.556500	0.000000	-70.556500	0.000000	-70.556500	0.000000
0.027200	-70.556500	0.000000	-70.556500	0.000000	-70.556500	0.000000	-70.556500	0.000000	-70.556500	0.000000	-70.556500	0.000000	-70.556500	0.000000	-70.556500	0.000000	-70.556500	0.000000	-70.556500	0.000000
0.027225	-70.556400	0.000000	-70.556400	0.000000	-70.556400	0.000000	-70.556400	0.000000	-70.556400	0.000000	-70.556400	0.000000	-70.556400	0.000000	-70.556400	0.000000	-70.556400	0.000000	-70.556400	0.000000
0.027250	-70.556300	0.000000	-70.556300	0.000000	-70.556300	0.000000	-70.556300	0.000000	-70.556300	0.000000	-70.556300	0.000000	-70.556300	0.000000	-70.556300	0.000000	-70.556300	0.000000	-70.556300	0.000000
0.027275	-70.556300	0.000000	-70.556300	0.000000	-70.556300	0.000000	-70.556300	0.000000	-70.556300	0.000000	-70.556300	0.000000	-70.556300	0.000000	-70.556300	0.000000	-70.556300	0.000000	-70.556300	0.000000
0.027300	-70.556200	0.000000	-70.556200	0.000000	-70.556200	0.000000	-70.556200	0.000000	-70.556200	0.000000	-70.556200	0.000000	-70.556200	0.000000	-70.556200	0.000000	-70.556200	0.000000	-70.556200	0.000000
0.027325	-70.556100	0.000000	-70.556100	0.000000	-70.556100	0.000000	-70.556100	0.000000	-70.556100	0.000000	-70.556100	0.000000	-70.556100	0.000000	-70.556100	0.000000	-70.556100	0.000000	-70.556100	0.000000
0.027350	-70.556100	0.000000	-70.556100	0.000000	-70.556100	0.000000	-70.556100	0.000000	-70.556100	0.000000	-70.556100	0.000000	-70.556100	0.000000	-70.556100	0.000000	-70.556100	0.000000	-70.556100	0.000000
0.027375	-70.556000	0.000000	-70.556000	0.000000	-70.556000	0.000000	-70.556000	0.000000	-70.556000	0.000000	-70.556000	0.000000	-70.556000	0.000000	-70.556000	0.000000	-70.556000	0.000000	-70.556000	0.000000
0.027400	-70.556000	0.000000	-70.556000	0.000000	-70.556000	0.000000	-70.556000	0.000000	-70.556000	0.000000	-70.556000	0.000000	-70.556000	0.000000	-70.556000	0.000000	-70.556000	0.000000	-70.556000	0.000000
0.027425	-70.555900	0.000000	-70.555900	0.000000	-70.555900	0.000000	-70.555900	0.000000	-70.555900	0.000000	-70.555900	0.000000	-70.555900	0.000000	-70.555900	0.000000	-70.555900	0.000000	-70.555900	0.000000
0.027450	-70.555800	0.000000	-70.555800	0.000000	-70.555800	0.000000	-70.555800	0.000000	-70.555800	0.000000	-70.555800	0.000000	-70.555800	0.000000	-70.555800	0.000000	-70.555800	0.000000	-70.555800	0.000000
0.027475	-70.555800	0.000000	-70.555800	0.000000	-70.555800	0.000000	-70.555800	0.000000	-70.555800	0.000000	-70.555800	0.000000	-70.555800	0.000000	-70.555800	0.000000	-70.555800	0.000000	-70.555800	0.000000
0.027500	-70.555700	0.000000	-70.555700	0.000000	-70.555700	0.000000	-70.555700	0.000000	-70.555700	0.000000	-70.555700	0.000000	-70.555700	0.000000	-70.555700	0.000000	-70.555700	0.000000	-70.555700	0.000000
0.027525	-70.555600	0.000000	-70.555600	0.000000	-70.555600	0.000000	-70.555600	0.000000	-70.555600	0.000000	-70.555600	0.000000	-70.555600	0.000000	-70.555600	0.000000	-70.555600	0.000000	-70.555600	0.000000
0.027550	-70.555600	0.000000	-70.555600	0.000000	-70.555600	0.000000	-70.555600	0.000000	-70.555600	0.000000	-70.555600	0.000000	-70.555600	0.000000	-70.555600	0.000000	-70.555600	0.000000	-70.555600	0.000000
0.027575	-70.555500	0.000000	-70.555500	0.000000	-70.555500	0.000000	-70.555500	0.000000	-70.555500	0.000000	-70.555500	0.000000	-70.555500	0.000000	-70.555500	0.000000	-70.555500	0.000000	-70.555500	0.000000
0.027600	-70.555500	0.000000	-70.555500	0.000000	-70.555500	0.000000	-70.555500	0.000000	-70.555500	0.000000	-70.555500	0.000000	-70.555500	0.000000	-70.555500	0.000000	-70.555500	0.000000	-70.555500	0.000000
0.027625	-70.555400	0.000000	-70.555400	0.000000	-70.555400	0.000000	-70.555400	0.000000	-70.555400	0.000000	-70.555400	0.000000	-70.555400	0.000000	-70.555400	0.000000	-70.555400	0.000000	-70.555400	0.000000
0.027650	-70.555300	0.000000	-70.555300	0.000000	-70.555300	0.000000	-70.555300	0.000000	-70.555300	0.000000	-70.555300	0.000000	-70.555300	0.000000	-70.555300	0.000000	-70.555300	0.000000	-70.555300	0.000000
0.027675	-70.555300	0.000000	-70.555300	0.000000	-70.555300	0.000000	-70.555300	0.000000	-70.555300	0.000000	-70.555300	0.000000	-70.555300	0.000000	-70.555300	0.000000	-70.555300	0.000000	-70.555300	0.000000
0.027700	-70.555200	0.000000	-70.555200	0.000000	-70.555200	0.000000	-70.555200	0.000000	-70.555200	0.000000	-70.555200	0.000000	-70.555200	0.000000	-70.555200	0.000000	-70.555200	0.000000	-70.555200	0.000000
0.027725	-70.555100	0.000000	-70.555100	0.000000	-70.555100	0.000000	-70.555100	0.000000	-70.555100	0.000000	-70.555100	0.000000	-70.555100	0.000000	-70.555100	0.000000	-70.555100	0.000000	-70.555100	0.000000
0.027750	-70.555100	0.000000	-70.555100	0.000000	-70.555100	0.000000	-70.555100	0.000000	-70.555100	0.000000	-70.555100	0.000000	-70.555100	0.000000	-70.555100	0.000000	-70.555100	0.000000	-70.555100	0.000000
0.027775	-70.555000	0.000000	-70.555000	0.000000	-70.555000	0.000000	-70.555000	0.000000	-70.555000	0.000000	-70.555000	0.000000	-70.555000	0.000000	-70.555000	0.000000	-70.555000	0.000000	-70.555000	0.000000
0.027800	-70.555000	0.000000	-70.555000	0.000000	-70.555000	0.000000	-70.555000	0.000000	-70.555000	0.000000	-70.555000	0.000000	-70.555000	0.000000	-70.555000	0.000000	-70.555000	0.000000	-70.555000	0.000000
0.027825	-70.554900	0.000000	-70.554900	0.000000	-70.554900	0.000000	-70.554900	0.000000	-70.554900	0.000000	-70.554900	0.000000	-70.554900	0.000000	-70.554900	0.000000	-70.554900	0.000000	-70.554900	0.000000
0.027850	-70.554800	0.000000	-70.554800	0.000000	-70.554800	0.000000	-70.554800	0.000000	-70.554800	0.000000	-70.554800	0.000000	-70.554800	0.000000	-70.554800	0.000000	-70.554800	0.000000	-70.554800	0.000000
0.027875	-70.554800	0.000000	-70.554800	0.000000	-70.554800	0.000000	-70.554800	0.000000	-70.554800	0.000000	-70.554800	0.000000	-70.554800	0.000000	-70.554800	0.000000	-70.554800	0.000000	-70.554800	0.000000
0.027900	-70.554700	0.000000	-70.554700	0.000000	-70.554700	0.000000	-70.554700	0.000000	-70.554700	0.000000	-70.554700	0.000000	-70.554700	0.000000	-70.554700	0.000000	-70.554700	0.000000	-70.554700	0.000000
0.027925	-70.554600	0.000000	-70.554600	0.000000	-70.554600	0.000000	-70.554600	0.000000	-70.554600	0.000000	-70.554600	0.000000	-70.554600	0.000000	-70.554600	0.000000	-70.554600	0.000000	-70.554600	0.000000
0.027950	-70.554600	0.000000	-70.554600	0.000000	-70.554600	0.000000	-70.554600	0.000000	-70.554600	0.000000	-70.554600	0.000000	-70.554600	0.000000	-70.554600	0.000000	-70.554600	0.000000	-70.554600	0.000000
0.027975	-70.554500	0.000000	-70.554500	0.000000	-70.554500	0.000000	-70.554500	0.000000	-70.554500	0.000000	-70.554500	0.000000	-70.554500	0.000000	-70.554500	0.000000	-70.554500	0.000000	-70.554500	0.000000
0.028000	-70.554500	0.000000	-70.554500	0.000000	-70.554500	0.000000	-70.554500	0.000000	-70.554500	0.000000	-70.554500	0.000000	-70.554500	0.000000	-70.554500	0.000000	-70.554500	0.000000	-70.554500	0.000000
0.028025	-70.554400	0.000000	-70.554400	0.000000	-70.554400	0.000000	-70.554400	0.000000	-70.554400	0.000000	-70.554400	0.000000	-70.554400	0.000000	-70.554400	0.000000	-70.554400	0.000000	-70.554400	0.000000
0.028050	-70.554300	0.000000	-70.554300	0.000000	-70.554300	0.000000	-70.554300	0.000000	-70.554300	0.000000	-70.554300	0.000000	-70.554300	0.000000	-70.554300	0.000000	-70.554300	0.000000	-70.554300	0.000000
0.028075	-70.554300	0.000000	-70.554300	0.000000	-70.554300	0.000000	-70.554300	0.000000	-70.554300	0.000000	-70.554300	0.000000	-70.554300	0.000000	-70.554300	0.000000	-70.554300	0.000000	-70.554300	0.000000
0.028100	-70.554200	0.000000	-70.554200	0.000000	-70.554200	0.000000	-70.554200	0.000000	-70.554200	0.000000	-70.554200	0.000000	-70.554200	0.000000	-70.554200	0.000000	-70.554200	0.000000	-70.554200	0.000000
0.028125	-70.554100	0.000000	-70.554100	0.000000	-70.554100	0.000000	-70.554100	0.000000	-70.554100	0.000000	-70.554100	0.000000	-70.554100	0.000000	-70.554100	0.000000	-70.554100	0.000000	-70.554100	0.000000
0.028150	-70.554100	0.000000	-70.554100	0.000000	-70.554100	0.000000	-70.554100	0.000000	-70.554100	0.000000	-70.554100	0.000000	-70.554100	0.000000	-70.554100	0.000000	-70.554100	0.000000	-70.554100	0.000000
0.028175	-70.554000	0.000000	-70.554000	0.000000	-70.554000	0.000000	-70.554000	0.000000	-70.554000	0.000000	-70.554000	0.000000	-70.554000	0.000000	-70.554000	0.000000	-70.554000	0.000000	-70.554000	0.000000
0.028200	-70.554000	0.000000	-70.554000	0.000000	-70.554000	0.000000	-70.554000	0.000000	-70.554000	0.000000	-70.554000	0.000000	-70.554000	0.000000	-70.554000	0.000000	-70.554000	0.000000	-70.554000	0.000000
0.028225	-70.553900	0.000000	-70.553900	0.000000	-70.553900	0.000000	-70.553900	0.000000	-70.553900	0.000000	-70.553900	0.000000	-70.553900	0.000000	-70.553900	0.000000	-70.553900	0.000000	-70.553900	0.000000
0.028250	-70.553800	0.000000	-70.553800	0.000000	-70.553800	0.000000	-70.553800	0.000000	-70.553800	0.000000	-70.553800	0.000000	-70.553800	0.000000	-70.553800	0.000000	-70.553800	0.000000	-70.553800	0.000000
0.028275	-70.553800	0.000000	-70.553800	0.000000	-70.553800	0.000000	-70.553800	0.000000	-70.553800	0.000000	-70.553800	0.000000	-70.553800	0.000000	-70.553800	0.000000	-70.553800	0.000000	-70.553800	0.000000
0.028300	-70.553700	0.000000	-70.553700	0.000000	-70.553700	0.000000	-70.553700	0.000000	-70.553700	0.000000	-70.553700	0.000000	-70.553700	0.000000	-70.553700	0.000000	-70.553700	0.000000	-70.553700	0.000000
0.028325	-70.553600	0.000000	-70.553600	0.000000	-70.553600	0.000000	-70.553600	0.000000	-70.553600	0.000000	-70.553600	0.000000	-70.553600	0.000000	-70.553600	0.000000	-70.553600	0.000000	-70.553600	0.000000
0.028350	-70.553600	0.000000	-70.553600	0.000000	-70.553600	0.000000	-70.553600	0.000000	-70.553600	0.000000	-70.553600	0.000000	-70.553600	0.000000	-70.553600	0.000000	-70.553600	0.000000	-70.553600	0.000000
0.028375	-70.553500	0.000000	-70.553500	0.000000	-70.553500	0.000000	-70.553500	0.000000	-70.553500	0.000000	-70.553500	0.000000	-70.553500	0.000000	-70.553500	0.000000	-70.553500	0.000000	-70.553500	0.000000
0.028400	-70.553500	0.000000	-70.553500	0.000000	-70.553500	0.000000	-70.553500	0.000000	-70.553500	0.000000	-70.553500	0.000000	-70.553500	0.000000	-70.553500	0.000000	-70.553500	0.000000	-70.553500	0.000000
0.028425	-70.553400	0.000000	-70.553400	0.000000	-70.553400	0.000000	-70.553400	0.000000	-70.553400	0.000000	-70.553400	0.000000	-70.553400	0.000000	-70.553400	0.000000	-70.553400	0.000000	-70.553400	0.000000
0.028450	-70.553300	0.000000	-70.553300	0.000000	-70.553300	0.000000	-70.553300	0.000000	-70.553300	0.000000	-70.553300	0.000000	-70.553300	0.000000	-70.553300	0.000000	-70.553300	0.000000	-70.553300	0.000000
0.028475	-70.553300	0.000000	-70.553300	0.000000	-70.553300	0.000000	-70.553300	0.000000	-70.553300	0.000000	-70.553300	0.000000	-70.553300	0.000000	-70.553300	0.000000	-70.553300	0.000000	-70.553300	0.000000
0.028500	-70.553200	0.000000	-70.553200	0.000000	-70.553200	0.000000	-70.553200	0.000000	-70.553200	0.000000	-70.553200	0.000000	-70.553200	0.000000	-70.553200	0.000000	-70.553200	0.000000	-70.553200	0.000000
0.028525	-70.553100	0.000000	-70.553100	0.000000	-70.553100	0.000000	-70.553100	0.000000	-70.553100	0.000000	-70.553100	0.000000	-70.553100	0.000000	-70.553100	0.000000	-70.553100	0.000000	-70.553100	0.000000
0.028550	-70.553100	0.000000	-70.553100	0.000000	-70.553100	0.000000	-70.553100	0.000000	-70.553100	0.000000	-70.553100	0.000000	-70.553100	0.000000	-70.553100	0.000000	-70.553100	0.000000	-70.553100	0.000000
0.028575	-70.553000	0.000000	-70.553000	0.000000	-70.553000	0.000000	-70.553000	0.000000	-70.553000	0.000000	-70.553000	0.000000	-70.553000	0.000000	-70.553000	0.000000	-70.553000	0.000000	-70.553000	0.000000
0.028600	-70.553000	0.000000	-70.553000	0.000000	-70.553000	0.000000	-70.553000	0.000000	-70.553000	0.000000	-70.553000	0.000000	-70.553000	0.000000	-70.553000	0.000000	-70.553000	0.000000	-70.553000	0.000000
0.028625	-70.552900	0.000000	-70.552900	0.000000	-70.552900	0.000000	-70.552900	0.000000	-70.552900	0.000000	-70.552900	0.000000	-70.552900	0.000000	-70.552900	0.000000	-70.552900	0.000000	-70.552900	0.000000
0.028650	-70.552800	0.000000	-70.552800	0.000000	-70.552800	0.000000	-70.552800	0.000000	-70.552800	0.000000	-70.552800	0.000000	-70.552800	0.000000	-70.552800	0.000000	-70.552800	0.000000	-70.552800	0.000000
0.028675	-70.552800	0.000000	-70.552800	0.000000	-70.552800	0.000000	-70.552800	0.000000	-70.552800	0.000000	-70.552800	0.000000	-70.552800	0.000000	-70.552800	0.000000	-70.552800	0.000000	-70.552800	0.000000
0.028700	-70.552700	0.000000	-70.552700	0.000000	-70.552700	0.000000	-70.552700	0.000000	-70.552700	0.000000	-70.552700	0.000000	-70.552700	0.000000	-70.552700	0.000000	-70.552700	0.000000	-70.552700	0.000000
0.028725	-70.552600	0.000000	-70.552600	0.000000	-70.552600	0.000000	-70.552600	0.000000	-70.552600	0.000000	-70.552600	0.000000	-70.552600	0.000000	-70.552600	0.000000	-70.552600	0.000000	-70.552600	0.000000
0.028750	-70.552600	0.000000	-70.552600	0.000000	-70.552600	0.000000	-70.552600	0.000000	-70.552600	0.000000	-70.552600	0.000000	-70.552600	0.000000	-70.552600	0.000000	-70.552600	0.000000	-70.552600	0.000000
0.028775	-70.552500	0.000000	-70.552500	0.000000	-70.552500	0.000000	-70.552500	0.000000	-70.552500	0.000000	-70.552500	0.000000	-70.552500	0.000000	-70.552500	0.000000	-70.552500	0.000000	-70.552500	0.000000
0.028800	-70.552500	0.000000	-70.552500	0.000000	-70.552500	0.000000	-70.552500	0.000000	-70.552500	0.000000	-70.552500	0.000000	-70.552500	0.000000	-70.552500	0.000000	-70.552500	0.000000	-70.552500	0.000000
0.028825	-70.552400	0.000000	-70.552400	0.000000	-70.552400	0.000000	-70.552400	0.000000	-70.552400	0.000000	-70.552400	0.000000	-70.552400	0.000000	-70.552400	0.000000	-70.552400	0.000000	-70.552400	0.000000
0.028850	-70.552300	0.000000	-70.552300	0.000000	-70.552300	0.000000	-70.552300	0.000000	-70.552300	0.000000	-70.552300	0.000000	-70.552300	0.000000	-70.552300	0.000000	-70.552300	0.000000	-70.552300	0.000000
0.028875	-70.552300	0.000000	-70.552300	0.000000	-70.552300	0.000000	-70.552300	0.000000	-70.552300	0.000000	-70.552300	0.000000	-70.552300	0.000000	-70.552300	0.000000	-70.552300	0.000000	-70.552300	0.000000
0.028900	-70.552200	0.000000	-70.552200	0.000000	-70.552200	0.000000	-70.552200	0.000000	-70.552200	0.000000	-70.552200	0.000000	-70.552200	0.000000	-70.552200	0.000000	-70.552200	0.000000	-70.552200	0.000000
0.028925	-70.552200	0.000000	-70.552200	0.000000	-70.552200	0.000000	-70.552200	0.000000	-70.552200	0.000000	-70.552200	0.000000	-70.552200	0.000000	-70.552200	0.000000	-70.552200	0.000000	-70.552200	0.000000
0.028950	-70.552100	0.000000	-70.552100	0.000000	-70.552100	0.000000	-70.552100	0.000000	-70.552100	0.000000	-70.552100	0.000000	-70.552100	0.000000	-70.552100	0.000000	-70.552100	0.000000	-70.552100	0.000000
0.028975	-70.552000	0.000000	-70.552000	0.000000	-70.552000	0.000000	-70.552000	0.000000	-70.552000	0.000000	-70.552000	0.000000	-70.552000	0.000000	-70.552000	0.000000	-70.552000	0.000000	-70.552000	0.000000
0.029000	-70.552000	0.000000	-70.552000	0.000000	-70.552000	0.000000	-70.552000	0.000000	-70.552000	0.000000	-70.552000	0.000000	-70.552000	0.000000	-70.552000	0.000000	-70.552000	0.000000	-70.552000	0.000000
0.029025	-70.551900	0.000000	-70.551900	0.000000	-70.551900	0.000000	-70.551900	0.000000	-70.551900	0.000000	-70.551900	0.000000	-70.551900	0.000000	-70.551900	0.000000	-70.551900	0.000000	-70.551900	0.000000
0.029050	-70.551800	0.000000	-70.551800	0.000000	-70.551800	0.000000	-70.551800	0.000000	-70.551800	0.000000	-70.551800	0.000000	-70.551800	0.000000	-70.551800	0.000000	-70.551800	0.000000	-70.551800	0.000000
0.029075	-70.551800	0.000000	-70.551800	0.000000	-70.551800	0.000000	-70.551800	0.000000	-70.551800	0.000000	-70.551800	0.000000	-70.551800	0.000000	-70.551800	0.000000	-70.551800	0.000000	-70.551800	0.000000
0.029100	-70.551700	0.000000	-70.551700	0.000000	-70.551700	0.000000	-70.551700	0.000000	-70.551700	0.000000	-70.551700	0.000000	-70.551700	0.000000	-70.551700	0.000000	-70.551700	0.000000	-70.551700	0.000000
0.029125	-70.551700	0.000000	-70.551700	0.000000	-70.551700	0.000000	-70.551700	0.000000	-70.551700	0.000000	-70.551700	0.000000	-70.551700	0.000000	-70.551700	0.000000	-70.551700	0.000000	-70.551700	0.000000
0.029150	-70.551600	0.000000	-70.551600	0.000000	-70.551600	0.000000	-70.551600	0.000000	-70.551600	0.000000	-70.551600	0.000000	-70.551600	0.000000	-70.551600	0.000000	-70.551600	0.000000	-70.551600	0.000000
0.029175	-70.551500	0.000000	-70.551500	0.000000	-70.551500	0.000000	-70.551500	0.000000	-70.551500	0.000000	-70.551500	0.000000	-70.551500	0.000000	-70.551500	0.000000	-70.551500	0.000000	-70.551500	0.000000
0.029200	-70.551500	0.000000	-70.551500	0.000000	-70.551500	0.000000	-70.551500	0.000000	-70.551500	0.000000	-70.551500	0.000000	-70.551500	0.000000	-70.551500	0.000000	-70.551500	0.000000	-70.551500	0.000000
0.029225	-70.551400	0.000000	-70.551400	0.000000	-70.551400	0.000000	-70.551400	0.000000	-70.551400	0.000000	-70.551400	0.000000	-70.551400	0.000000	-70.551400	0.000000	-70.551400	0.000000	-70.551400	0.000000
0.029250	-70.551300	0.000000	-70.551300	0.000000	-70.551300	0.000000	-70.551300	0.000000	-70.551300	0.000000	-70.551300	0.000000	-70.551300	0.000000	-70.551300	0.000000	-70.551300	0.000000	-70.551300	0.000000
0.029275	-70.551300	0.000000	-70.551300	0.000000	-70.551300	0.000000	-70.551300	0.000000	-70.551300	0.000000	-70.551300	0.000000	-70.551300	0.000000	-70.551300	0.000000	-70.551300	0.000000	-70.551300	0.000000
0.029300	-70.551200	0.000000	-70.551200	0.000000	-70.551200	0.000000	-70.551200	0.000000	-70.551200	0.000000	-70.551200	0.000000	-70.551200	0.000000	-70.551200	0.000000	-70.551200	0.000000	-70.551200	0.000000
0.029325	-70.551200	0.000000	-70.551200	0.000000	-70.551200	0.000000	-70.551200	0.000000	-70.551200	0.000000	-70.551200	0.000000	-70.551200	0.000000	-70.551200	0.000000	-70.551200	0.000000	-70.551200	0.000000
0.029350	-70.551100	0.000000	-70.551100	0.000000	-70.551100	0.000000	-70.551100	0.000000	-70.551100	0.000000	-70.551100	0.000000	-70.551100	0.000000	-70.551100	0.000000	-70.551100	0.000000	-70.551100	0.000000
0.029375	-70.551000	0.000000	-70.551000	0.000000	-70.551000	0.000000	-70.551000	0.000000	-70.551000	0.000000	-70.551000	0.000000	-70.551000	0.000000	-70.551000	0.000000	-70.551000	0.000000	-70.551000	0.000000
0.029400	-70.551000	0.000000	-70.551000	0.000000	-70.551000	0.000000	-70.551000	0.000000	-70.551000	0.000000	-70.551000	0.000000	-70.551000	0.000000	-70.551000	0.000000	-70.551000	0.000000	-70.551000	0.000000
0.029425	-70.550900	0.000000	-70.550900	0.000000	-70.550900	0.000000	-70.550900	0.000000	-70.550900	0.000000	-70.550900	0.000000	-70.550900	0.000000	-70.550900	0.000000	-70.550900	0.000000	-70.550900	0.000000
0.029450	-70.550900	0.000000	-70.550900	0.000000	-70.550900	0.000000	-70.550900	0.000000	-70.550900	0.000000	-70.550900	0.000000	-70.550900	0.000000	-70.550900	0.000000	-70.550900	0.000000	-70.550900	0.000000
0.029475	-70.550800	0.000000	-70.550800	0.000000	-70.550800	0.000000	-70.550800	0.000000	-70.550800	0.000000	-70.550800	0.000000	-70.550800	0.000000	-70.550800	0.000000	-70.550800	0.000000	-70.550800	0.000000
0.029500	-70.550700	0.000000	-70.550700	0.000000	-70.550700	0.000000	-70.550700	0.000000	-70.550700	0.000000	-70.550700	0.000000	-70.550700	0.000000	-70.550700	0.000000	-70.550700	0.000000	-70.550700	0.000000
0.029525	-70.550700	0.000000	-70.550700	0.000000	-70.550700	0.000000	-70.550700	0.000000	-70.550700	0.000000	-70.550700	0.000000	-70.550700	0.000000	-70.550700	0.000000	-70.550700	0.000000	-70.550700	0.000000
0.029550	-70.550600	0.000000	-70.550600	0.000000	-70.550600	0.000000	-70.550600	0.000000	-70.550600	0.000000	-70.550600	0.000000	-70.550600	0.000000	-70.550600	0.000000	-70.550600	0.000000	-70.550600	0.000000
0.029575	-70.550500	0.000000	-70.550500	0.000000	-70.550500	0.000000	-70.550500	0.000000	-70.550500	0.000000	-70.550500	0.000000	-70.550500	0.000000	-70.550500	0.000000	-70.550500	0.000000	-70.550500	0.000000
0.029600	-70.550500	0.000000	-70.550500	0.000000	-70.550500	0.000000	-70.550500	0.000000	-70.550500	0.000000	-70.550500	0.000000	-70.550500	0.000000	-70.550500	0.000000	-70.550500	0.000000	-70.550500	0.000000
0.029625	-70.550400	0.000000	-70.550400	0.000000	-70.550400	0.000000	-70.550400	0.000000	-70.550400	0.000000	-70.550400	0.000000	-70.550400	0.000000	-70.550400	0.000000	-70.550400	0.000000	-70.550400	0.000000
0.029650	-70.550400	0.000000	-70.550400	0.000000	-70.550400	0.000000	-70.550400	0.000000	-70.550400	0.000000	-70.550400	0.000000	-70.550400	0.000000	-70.550400	0.000000	-70.550400	0.000000	-70.550400	0.000000
0.029675	-70.550300	0.000000	-70.550300	0.000000	-70.550300	0.000000	-70.550300	0.000000	-70.550300	0.000000	-70.550300	0.000000	-70.550300	0.000000	-70.550300	0.000000	-70.550300	0.000000	-70.550300	0.000000
0.029700	-70.550200	0.000000	-70.550200	0.000000	-70.550200	0.000000	-70.550200	0.000000	-70.550200	0.000000	-70.550200	0.000000	-70.550200	0.000000	-70.550200	0.000000	-70.550200	0.000000	-70.550200	0.000000
0.029725	-70.550200	0.000000	-70.550200	0.000000	-70.550200	0.000000	-70.550200	0.000000	-70.550200	0.000000	-70.550200	0.000000	-70.550200	0.000000	-70.550200	0.000000	-70.550200	0.000000	-70.550200	0.000000
0.029750	-70.550100	0.000000	-70.550100	0.000000	-70.550100	0.000000	-70.550100	0.000000	-70.550100	0.000000	-70.550100	0.000000	-70.550100	0.000000	-70.550100	0.000000	-70.550100	0.000000	-70.550100	0.000000
0.029775	-70.550000	0.000000	-70.550000	0.000000	-70.550000	0.000000	-70.550000	0.000000	-70.550000	0.000000	-70.550000	0.000000	-70.550000	0.000000	-70.550000	0.000000	-70.550000	0.000000	-70.550000	0.000000
0.029800	-70.550000	0.000000	-70.550000	0.000000	-70.550000	0.000000	-70.550000	0.000000	-70.550000	0.000000	-70.550000	0.000000	-70.550000	0.000000	-70.550000	0.000000	-70.550000	0.000000	-70.550000	0.000000
0.029825	-70.549900	0.000000	-70.549900	0.000000	-70.549900	0.000000	-70.549900	0.000000	-70.549900	0.000000	-70.549900	0.000000	-70.549900	0.000000	-70.549900	0.000000	-70.549900	0.000000	-70.549900	0.000000
0.029850	-70.549900	0.000000	-70.549900	0.000000	-70.549900	0.000000	-70.549900	0.000000	-70.549900	0.000000	-70.549900	0.000000	-70.549900	0.000000	-70.549900	0.000000	-70.549900	0.000000	-70.549900	0.000000
0.029875	-70.549800	0.000000	-70.549800	0.000000	-70.549800	0.000000	-70.549800	0.000000	-70.549800	0.000000	-70.549800	0.000000	-70.549800	0.000000	-70.549800	0.000000	-70.549800	0.000000	-70.549800	0.000000
0.029900	-70.549700	0.000000	-70.549700	0.000000	-70.549700	0.000000	-70.549700	0.000000	-70.549700	0.000000	-70.549700	0.000000	-70.549700	0.000000	-70.549700	0.000000	-70.549700	0.000000	-70.549700	0.000000
0.029925	-70.549700	0.000000	-70.549700	0.000000	-70.549700	0.000000	-70.549700	0.000000	-70.549700	0.000000	-70.549700	0.000000	-70.549700	0.000000	-70.549700	0.000000	-70.549700	0.000000	-70.549700	0.000000
0.029950	-70.549600	0.000000	-70.549600	0.000000	-70.549600	0.000000	-70.549600	0.000000	-70.549600	0.000000	-70.549600	0.000000	-70.549600	0.000000	-70.549600	0.000000	-70.549600	0.000000	-70.549600	0.000000
0.029975	-70.549600	0.000000	-70.549600	0.000000	-70.549600	0.000000	-70.549600	0.000000	-70.549600	0.000000	-70.549600	0.000000	-70.549600	0.000000	-70.549600	0.000000	-70.549600	0.000000	-70.549600	0.000000
0.030000	-70.549500	0.000000	-70.549500	0.000000	-70.549500	0.000000	-70.549500	0.000000	-70.549500	0.000000	-70.549500	0.000000	-70.549500	0.000000	-70.549500	0.000000	-70.549500	0.000000	-70.549500	0.000000
0.030025	-70.549400	0.000000	-70.549400	0.000000	-70.549400	0.000000	-70.549400	0.000000	-70.549400	0.000000	-70.549400	0.000000	-70.549400	0.000000	-70.549400	0.000000	-70.549400	0.000000	-70.549400	0.000000
0.030050	-70.549400	0.000000	-70.549400	0.000000	-70.549400	0.000000	-70.549400	0.000000	-70.549400	0.000000	-70.549400	0.000000	-70.549400	0.000000	-70.549400	0.000000	-70.549400	0.000000	-70.549400	0.000000
0.030075	-70.549300	0.000000	-70.549300	0.000000	-70.549300	0.000000	-70.549300	0.000000	-70.549300	0.000000	-70.549300	0.000000	-70.549300	0.000000	-70.549300	0.000000	-70.549300	0.000000	-70.549300	0.000000
0.030100	-70.549300	0.000000	-70.549300	0.000000	-70.549300	0.000000	-70.549300	0.000000	-70.549300	0.000000	-70.549300	0.000000	-70.549300	0.000000	-70.549300	0.000000	-70.549300	0.000000	-70.549300	0.000000
0.030125	-70.549200	0.000000	-70.549200	0.000000	-70.549200	0.000000	-70.549200	0.000000	-70.549200	0.000000	-70.549200	0.000000	-70.549200	0.000000	-70.549200	0.000000	-70.549200	0.000000	-70.549200	0.000000
0.030150	-70.549100	0.000000	-70.549100	0.000000	-70.549100	0.000000	-70.549100	0.000000	-70.549100	0.000000	-70.549100	0.000000	-70.549100	0.000000	-70.549100	0.000000	-70.549100	0.000000	-70.549100	0.000000
0.030175	-70.549100	0.000000	-70.549100	0.000000	-70.549100	0.000000	-70.549100	0.000000	-70.549100	0.000000	-70.549100	0.000000	-70.549100	0.000000	-70.549100	0.000000	-70.549100	0.000000	-70.549100	0.000000
0.030200	-70.549000	0.000000	-70.549000	0.000000	-70.549000	0.000000	-70.549000	0.000000	-70.549000	0.000000	-70.549000	0.000000	-70.549000	0.000000	-70.549000	0.000000	-70.549000	0.000000	-70.549000	0.000000
0.030225	-70.548900	0.000000	-70.548900	0.000000	-70.548900	0.000000	-70.548900	0.000000	-70.548900	0.000000	-70.548900	0.000000	-70.548900	0.000000	-70.548900	0.000000	-70.548900	0.000000	-70.548900	0.000000
0.030250	-70.548900	0.000000	-70.548900	0.000000	-70.548900	0.000000	-70.548900	0.000000	-70.548900	0.000000	-70.548900	0.000000	-70.548900	0.000000	-70.548900	0.000000	-70.548900	0.000000	-70.548900	0.000000
0.030275	-70.548800	0.000000	-70.548800	0.000000	-70.548800	0.000000	-70.548800	0.000000	-70.548800	0.000000	-70.548800	0.000000	-70.548800	0.000000	-70.548800	0.000000	-70.548800	0.000000	-70.548800	0.000000
0.030300	-70.548800	0.000000	-70.548800	0.000000	-70.548800	0.000000	-70.548800	0.000000	-70.548800	0.000000	-70.548800	0.000000	-70.548800	0.000000	-70.548800	0.000000	-70.548800	0.000000	-70.548800	0.000000
0.030325	-70.548700	0.000000	-70.548700	0.000000	-70.548700	0.000000	-70.548700	0.000000	-70.548700	0.000000	-70.548700	0.000000	-70.548700	0.000000	-70.548700	0.000000	-70.548700	0.000000	-70.548700	0.000000
0.030350	-70.548600	0.000000	-70.548600	0.000000	-70.548600	0.000000	-70.548600	0.000000	-70.548600	0.000000	-70.548600	0.000000	-70.548600	0.000000	-70.548600	0.000000	-70.548600	0.000000	-70.548600	0.000000
0.030375	-70.548600	0.000000	-70.548600	0.000000	-70.548600	0.000000	-70.548600	0.000000	-70.548600	0.000000	-70.548600	0.000000	-70.548600	0.000000	-70.548600	0.000000	-70.548600	0.000000	-70.548600	0.000000
0.030400	-70.548500	0.000000	-70.548500	0.000000	-70.548500	0.000000	-70.548500	0.000000	-70.548500	0.000000	-70.548500	0.000000	-70.548500	0.000000	-70.548500	0.000000	-70.548500	0.000000	-70.548500	0.000000
0.030425	-70.548500	0.000000	-70.548500	0.000000	-70.548500	0.000000	-70.548500	0.000000	-70.548500	0.000000	-70.548500	0.000000	-70.548500	0.000000	-70.548500	0.000000	-70.548500	0.000000	-70.548500	0.000000
0.030450	-70.548400	0.000000	-70.548400	0.000000	-70.548400	0.000000	-70.548400	0.000000	-70.548400	0.000000	-70.548400	0.000000	-70.548400	0.000000	-70.548400	0.000000	-70.548400	0.000000	-70.548400	0.000000
0.030475	-70.548300	0.000000	-70.548300	0.000000	-70.548300	0.000000	-70.548300	0.000000	-70.548300	0.000000	-70.548300	0.000000	-70.548300	0.000000	-70.548300	0.000000	-70.548300	0.000000	-70.548300	0.000000
0.030500	-70.548300	0.000000	-70.548300	0.000000	-70.548300	0.000000	-70.548300	0.000000	-70.548300	0.000000	-70.548300	0.000000	-70.548300	0.000000	-70.548300	0.000000	-70.548300	0.000000	-70.548300	0.000000
0.030525	-70.548200	0.000000	-70.548200	0.000000	-70.548200	0.000000	-70.548200	0.000000	-70.548200	0.000000	-70.548200	0.000000	-70.548200	0.000000	-70.548200	0.000000	-70.548200	0.000000	-70.548200	0.000000
0.030550	-70.548100	0.000000	-70.548100	0.000000	-70.548100	0.000000	-70.548100	0.000000	-70.548100	0.000000	-70.548100	0.000000	-70.548100	0.000000	-70.548100	0.000000	-70.548100	0.000000	-70.548100	0.000000
0.030575	-70.548100	0.000000	-70.548100	0.000000	-70.548100	0.000000	-70.548100	0.000000	-70.548100	0.000000	-70.548100	0.000000	-70.548100	0.000000	-70.548100	0.000000	-70.548100	0.000000	-70.548100	0.000000
0.030600	-70.548000	0.000000	-70.548000	0.000000	-70.548000	0.000000	-70.548000	0.000000	-70.548000	0.000000	-70.548000	0.000000	-70.548000	0.000000	-70.548000	0.000000	-70.548000	0.000000	-70.548000	0.000000
0.030625	-70.548000	0.000000	-70.548000	0.000000	-70.548000	0.000000	-70.548000	0.000000	-70.548000	0.000000	-70.548000	0.000000	-70.548000	0.000000	-70.548000	0.000000	-70.548000	0.000000	-70.548000	0.000000
0.030650	-70.547900	0.000000	-70.547900	0.000000	-70.547900	0.000000	-70.547900	0.000000	-70.547900	0.000000	-70.547900	0.000000	-70.547900	0.000000	-70.547900	0.000000	-70.547900	0.000000	-70.547900	0.000000
0.030675	-70.547800	0.000000	-70.547800	0.000000	-70.547800	0.000000	-70.547800	0.000000	-70.547800	0.000000	-70.547800	0.000000	-70.547800	0.000000	-70.547800	0.000000	-70.547800	0.000000	-70.547800	0.000000
0.030700	-70.547800	0.000000	-70.547800	0.000000	-70.547800	0.000000	-70.547800	0.000000	-70.547800	0.000000	-70.547800	0.000000	-70.547800	0.000000	-70.547800	0.000000	-70.547800	0.000000	-70.547800	0.000000
0.030725	-70.547700	0.000000	-70.547700	0.000000	-70.547700	0.000000	-70.547700	0.000000	-70.547700	0.000000	-70.547700	0.000000	-70.547700	0.000000	-70.547700	0.000000	-70.547700	0.000000	-70.547700	0.000000
0.030750	-70.547700	0.000000	-70.547700	0.000000	-70.547700	0.000000	-70.547700	0.000000	-70.547700	0.000000	-70.547700	0.000000	-70.547700	0.000000	-70.547700	0.000000	-70.547700	0.000000	-70.547700	0.000000
0.030775	-70.547600	0.000000	-70.547600	0.000000	-70.547600	0.000000	-70.547600	0.000000	-70.547600	0.000000	-70.547600	0.000000	-70.547600	0.000000	-70.547600	0.000000	-70.547600	0.000000	-70.547600	0.000000
0.030800	-70.547500	0.000000	-70.547500	0.000000	-70.547500	0.000000	-70.547500	0.000000	-70.547500	0.000000	-70.547500	0.000000	-70.547500	0.000000	-70.547500	0.000000	-70.547500	0.000000	-70.547500	0.000000
0.030825	-70.547500	0.000000	-70.547500	0.000000	-70.547500	0.000000	-70.547500	0.000000	-70.547500	0.000000	-70.547500	0.000000	-70.547500	0.000000	-70.547500	0.000000	-70.547500	0.000000	-70.547500	0.000000
0.030850	-70.547400	0.000000	-70.547400	0.000000	-70.547400	0.000000	-70.547400	0.000000	-70.547400	0.000000	-70.547400	0.000000	-70.547400	0.000000	-70.547400	0.000000	-70.547400	0.000000	-70.547400	0.000000
0.030875	-70.547400	0.000000	-70.547400	0.000000	-70.547400	0.000000	-70.547400	0.000000	-70.547400	0.000000	-70.547400	0.000000	-70.547400	0.000000	-70.547400	0.000000	-70.547400	0.000000	-70.547400	0.000000
0.030900	-70.547300	0.000000	-70.547300	0.000000	-70.547300	0.000000	-70.547300	0.000000	-70.547300	0.000000	-70.547300	0.000000	-70.547300	0.000000	-70.547300	0.000000	-70.547300	0.000000	-70.547300	0.000000
0.030925	-70.547200	0.000000	-70.547200	0.000000	-70.547200	0.000000	-70.547200	0.000000	-70.547200	0.000000	-70.547200	0.000000	-70.547200	0.000000	-70.547200	0.000000	-70.547200	0.000000	-70.547200	0.000000
0.030950	-70.547200	0.000000	-70.547200	0.000000	-70.547200	0.000000	-70.547200	0.000000	-70.547200	0.000000	-70.547200	0.000000	-70.547200	0.000000	-70.547200	0.000000	-70.547200	0.000000	-70.547200	0.000000
0.030975	-70.547100	0.000000	-70.547100	0.000000	-70.547100	0.000000	-70.547100	0.000000	-70.547100	0.000000	-70.547100	0.000000	-70.547100	0.000000	-70.547100	0.000000	-70.547100	0.000000	-70.547100	0.000000
0.031000	-70.547000	0.000000	-70.547000	0.000000	-70.547000	0.000000	-70.547000	0.000000	-70.547000	0.000000	-70.547000	0.000000	-70.547000	0.000000	-70.547000	0.000000	-70.547000	0.000000	-70.547000	0.000000
0.031025	-70.547000	0.000000	-70.547000	0.000000	-70.547000	0.000000	-70.547000	0.000000	-70.547000	0.000000	-70.547000	0.000000	-70.547000	0.000000	-70.547000	0.000000	-70.547000	0.000000	-70.547000	0.000000
0.031050	-70.546900	0.000000	-70.546900	0.000000	-70.546900	0.000000	-70.546900	0.000000	-70.546900	0.000000	-70.546900	0.000000	-70.546900	0.000000	-70.546900	0.000000	-70.546900	0.000000	-70.546900	0.000000
0.031075	-70.546900	0.000000	-70.546900	0.000000	-70.546900	0.000000	-70.546900	0.000000	-70.546900	0.000000	-70.546900	0.000000	-70.546900	0.000000	-70.546900	0.000000	-70.546900	0.000000	-70.546900	0.000000
0.031100	-70.546800	0.000000	-70.546800	0.000000	-70.546800	0.000000	-70.546800	0.000000	-70.546800	0.000000	-70.546800	0.000000	-70.546800	0.000000	-70.546800	0.000000	-70.546800	0.000000	-70.546800	0.000000
0.031125	-70.546700	0.000000	-70.546700	0.000000	-70.546700	0.000000	-70.546700	0.000000	-70.546700	0.000000	-70.546700	0.000000	-70.546700	0.000000	-70.546700	0.000000	-70.546700	0.000000	-70.546700	0.000000
0.031150	-70.546700	0.000000	-70.546700	0.000000	-70.546700	0.000000	-70.546700	0.000000	-70.546700	0.000000	-70.546700	0.000000	-70.546700	0.000000	-70.546700	0.000000	-70.546700	0.000000	-70.546700	0.000000
0.031175	-70.546600	0.000000	-70.546600	0.000000	-70.546600	0.000000	-70.546600	0.000000	-70.546600	0.000000	-70.546600	0.000000	-70.546600	0.000000	-70.546600	0.000000	-70.546600	0.000000	-70.546600	0.000000
0.031200	-70.546600	0.000000	-70.546600	0.000000	-70.546600	0.000000	-70.546600	0.000000	-70.546600	0.000000	-70.546600	0.000000	-70.546600	0.000000	-70.546600	0.000000	-70.546600	0.000000	-70.546600	0.000000
0.031225	-70.546500	0.000000	-70.546500	0.000000	-70.546500	0.000000	-70.546500	0.000000	-70.546500	0.000000	-70.546500	0.000000	-70.546500	0.000000	-70.546500	0.000000	-70.546500	0.000000	-70.546500	0.000000
0.031250	-70.546400	0.000000	-70.546400	0.000000	-70.546400	0.000000	-70.546400	0.000000	-70.546400	0.000000	-70.546400	0.000000	-70.546400	0.000000	-70.546400	0.000000	-70.546400	0.000000	-70.546400	0.000000
0.031275	-70.546400	0.000000	-70.546400	0.000000	-70.546400	0.000000	-70.546400	0.000000	-70.546400	0.000000	-70.546400	0.000000	-70.546400	0.000000	-70.546400	0.000000	-70.546400	0.000000	-70.546400	0.000000
0.031300	-70.546300	0.000000	-70.546300	0.000000	-70.546300	0.000000	-70.546300	0.000000	-70.546300	0.000000	-70.546300	0.000000	-70.546300	0.000000	-70.546300	0.000000	-70.546300	0.000000	-70.546300	0.000000
0.031325	-70.546300	0.000000	-70.546300	0.000000	-70.546300	0.000000	-70.546300	0.000000	-70.546300	0.000000	-70.546300	0.000000	-70.546300	0.000000	-70.546300	0.000000	-70.546300	0.000000	-70.546300	0.000000
0.031350	-70.546200	0.000000	-70.546200	0.000000	-70.546200	0.000000	-70.546200	0.000000	-70.546200	0.000000	-70.546200	0.000000	-70.546200	0.000000	-70.546200	0.000000	-70.546200	0.000000	-70.546200	0.000000
0.031375	-70.546100	0.000000	-70.546100	0.000000	-70.546100	0.000000	-70.546100	0.000000	-70.546100	0.000000	-70.546100	0.000000	-70.546100	0.000000	-70.546100	0.000000	-70.546100	0.000000	-70.546100	0.000000
0.031400	-70.546100	0.000000	-70.546100	0.000000	-70.546100	0.000000	-70.546100	0.000000	-70.546100	0.000000	-70.546100	0.000000	-70.546100	0.000000	-70.546100	0.000000	-70.546100	0.000000	-70.546100	0.000000
0.031425	-70.546000	0.000000	-70.546000	0.000000	-70.546000	0.000000	-70.546000	0.000000	-70.546000	0.000000	-70.546000	0.000000	-70.546000	0.000000	-70.546000	0.000000	-70.546000	0.000000	-70.546000	0.000000
0.031450	-70.546000	0.000000	-70.546000	0.000000	-70.546000	0.000000	-70.546000	0.000000	-70.546000	0.000000	-70.546000	0.000000	-70.546000	0.000000	-70.546000	0.000000	-70.546000	0.000000	-70.546000	0.000000
0.031475	-70.545900	0.000000	-70.545900	0.000000	-70.545900	0.000000	-70.545900	0.000000	-70.545900	0.000000	-70.545900	0.000000	-70.545900	0.000000	-70.545900	0.000000	-70.545900	0.000000	-70.545900	0.000000
0.031500	-70.545800	0.000000	-70.545800	0.000000	-70.545800	0.000000	-70.545800	0.000000	-70.545800	0.000000	-70.545800	0.000000	-70.545800	0.000000	-70.545800	0.000000	-70.545800	0.000000	-70.545800	0.000000
0.031525	-70.545800	0.000000	-70.545800	0.000000	-70.545800	0.000000	-70.545800	0.000000	-70.545800	0.000000	-70.545800	0.000000	-70.545800	0.000000	-70.545800	0.000000	-70.545800	0.000000	-70.545800	0.000000
0.031550	-70.545700	0.000000	-70.545700	0.000000	-70.545700	0.000000	-70.545700	0.000000	-70.545700	0.000000	-70.545700	0.000000	-70.545700	0.000000	-70.545700	0.000000	-70.545700	0.000000	-70.545700	0.000000
0.031575	-70.545600	0.000000	-70.545600	0.000000	-70.545600	0.000000	-70.545600	0.000000	-70.545600	0.000000	-70.545600	0.000000	-70.545600	0.000000	-70.545600	0.000000	-70.545600	0.000000	-70.545600	0.000000
0.031600	-70.545600	0.000000	-70.545600	0.000000	-70.545600	0.000000	-70.545600	0.000000	-70.545600	0.000000	-70.545600	0.000000	-70.545600	0.000000	-70.545600	0.000000	-70.545600	0.000000	-70.545600	0.000000
0.031625	-70.545500	0.000000	-70.545500	0.000000	-70.545500	0.000000	-70.545500	0.000000	-70.545500	0.000000	-70.545500	0.000000	-70.545500	0.000000	-70.545500	0.000000	-70.545500	0.000000	-70.545500	0.000000
0.031650	-70.545500	0.000000	-70.545500	0.000000	-70.545500	0.000000	-70.545500	0.000000	-70.545500	0.000000	-70.545500	0.000000	-70.545500	0.000000	-70.545500	0.000000	-70.545500	0.000000	-70.545500	0.000000
0.031675	-70.545400	0.000000	-70.545400	0.000000	-70.545400	0.000000	-70.545400	0.000000	-70.545400	0.000000	-70.545400	0.000000	-70.545400	0.000000	-70.545400	0.000000	-70.545400	0.000000	-70.545400	0.000000
0.031700	-70.545300	0.000000	-70.545300	0.000000	-70.545300	0.000000	-70.545300	0.000000	-70.545300	0.000000	-70.545300	0.000000	-70.545300	0.000000	-70.545300	0.000000	-70.545300	0.000000	-70.545300	0.000000
0.031725	-70.545300	0.000000	-70.545300	0.000000	-70.545300	0.000000	-70.545300	0.000000	-70.545300	0.000000	-70.545300	0.000000	-70.545300	0.000000	-70.545300	0.000000	-70.545300	0.000000	-70.545300	0.000000
0.031750	-70.545200	0.000000	-70.545200	0.000000	-70.545200	0.000000	-70.545200	0.000000	-70.545200	0.000000	-70.545200	0.000000	-70.545200	0.000000	-70.545200	0.000000	-70.545200	0.000000	-70.545200	0.000000
0.031775	-70.545200	0.000000	-70.545200	0.000000	-70.545200	0.000000	-70.545200	0.000000	-70.545200	0.000000	-70.545200	0.000000	-70.545200	0.000000	-70.545200	0.000000	-70.545200	0.000000	-70.545200	0.000000
0.031800	-70.545100	0.000000	-70.545100	0.000000	-70.545100	0.000000	-70.545100	0.000000	-70.545100	0.000000	-70.545100	0.000000	-70.545100	0.000000	-70.545100	0.000000	-70.545100	0.000000	-70.545100	0.000000
0.031825	-70.545000	0.000000	-70.545000	0.000000	-70.545000	0.000000	-70.545000	0.000000	-70.545000	0.000000	-70.545000	0.000000	-70.545000	0.000000	-70.545000	0.000000	-70.545000	0.000000	-70.545000	0.000000
0.031850	-70.545000	0.000000	-70.545000	0.000000	-70.545000	0.000000	-70.545000	0.000000	-70.545000	0.000000	-70.545000	0.000000	-70.545000	0.000000	-70.545000	0.000000	-70.545000	0.000000	-70.545000	0.000000
0.031875	-70.544900	0.000000	-70.544900	0.000000	-70.544900	0.000000	-70.544900	0.000000	-70.544900	0.000000	-70.544900	0.000000	-70.544900	0.000000	-70.544900	0.000000	-70.544900	0.000000	-70.544900	0.000000
0.031900	-70.544900	0.000000	-70.544900	0.000000	-70.544900	0.000000	-70.544900	0.000000	-70.544900	0.000000	-70.544900	0.000000	-70.544900	0.000000	-70.544900	0.000000	-70.544900	0.000000	-70.544900	0.000000
0.031925	-70.544800	0.000000	-70.544800	0.000000	-70.544800	0.000000	-70.544800	0.000000	-70.544800	0.000000	-70.544800	0.000000	-70.544800	0.000000	-70.544800	0.000000	-70.544800	0.000000	-70.544800	0.000000
0.031950	-70.544700	0.000000	-70.544700	0.000000	-70.544700	0.000000	-70.544700	0.000000	-70.544700	0.000000	-70.544700	0.000000	-70.544700	0.000000	-70.544700	0.000000	-70.544700	0.000000	-70.544700	0.000000
0.031975	-70.544700	0.000000	-70.544700	0.000000	-70.544700	0.000000	-70.544700	0.000000	-70.544700	0.000000	-70.544700	0.000000	-70.544700	0.000000	-70.544700	0.000000	-70.544700	0.000000	-70.544700	0.000000
0.032000	-70.544600	0.000000	-70.544600	0.000000	-70.544600	0.000000	-70.544600	0.000000	-70.544600	0.000000	-70.544600	0.000000	-70.544600	0.000000	-70.544600	0.000000	-70.544600	0.000000	-70.544600	0.000000
0.032025	-70.544600	0.000000	-70.544600	0.000000	-70.544600	0.000000	-70.544600	0.000000	-70.544600	0.000000	-70.544600	0.000000	-70.544600	0.000000	-70.544600	0.000000	-70.544600	0.000000	-70.544600	0.000000
0.032050	-70.544500	0.000000	-70.544500	0.000000	-70.544500	0.000000	-70.544500	0.000000	-70.544500	0.000000	-70.544500	0.000000	-70.544500	0.000000	-70.544500	0.000000	-70.544500	0.000000	-70.544500	0.000000
0.032075	-70.544400	0.000000	-70.544400	0.000000	-70.544400	0.000000	-70.544400	0.000000	-70.544400	0.000000	-70.544400	0.000000	-70.544400	0.000000	-70.544400	0.000000	-70.544400	0.000000	-70.544400	0.000000
0.032100	-70.544400	0.000000	-70.544400	0.000000	-70.544400	0.000000	-70.544400	0.000000	-70.544400	0.000000	-70.544400	0.000000	-70.544400	0.000000	-70.544400	0.000000	-70.544400	0.000000	-70.544400	0.000000
0.032125	-70.544300	0.000000	-70.544300	0.000000	-70.544300	0.000000	-70.544300	0.000000	-70.544300	0.000000	-70.544300	0.000000	-70.544300	0.000000	-70.544300	0.000000	-70.544300	0.000000	-70.544300	0.000000
0.032150	-70.544300	0.000000	-70.544300	0.000000	-70.544300	0.000000	-70.544300	0.000000	-70.544300	0.000000	-70.544300	0.000000	-70.544300	0.000000	-70.544300	0.000000	-70.544300	0.000000	-70.544300	0.000000
0.032175	-70.544200	0.000000	-70.544200	0.000000	-70.544200	0.000000	-70.544200	0.000000	-70.544200	0.000000	-70.544200	0.000000	-70.544200	0.000000	-70.544200	0.000000	-70.544200	0.000000	-70.544200	0.000000
0.032200	-70.544100	0.000000	-70.544100	0.000000	-70.544100	0.000000	-70.544100	0.000000	-70.544100	0.000000	-70.544100	0.000000	-70.544100	0.000000	-70.544100	0.000000	-70.544100	0.000000	-70.544100	0.000000
0.032225	-70.544100	0.000000	-70.544100	0.000000	-70.544100	0.000000	-70.544100	0.000000	-70.544100	0.000000	-70.544100	0.000000	-70.544100	0.000000	-70.544100	0.000000	-70.544100	0.000000	-70.544100	0.000000
0.032250	-70.544000	0.000000	-70.544000	0.000000	-70.544000	0.000000	-70.544000	0.000000	-70.544000	0.000000	-70.544000	0.000000	-70.544000	0.000000	-70.544000	0.000000	-70.544000	0.000000	-70.544000	0.000000
0.032275	-70.544000	0.000000	-70.544000	0.000000	-70.544000	0.000000	-70.544000	0.000000	-70.544000	0.000000	-70.544000	0.000000	-70.544000	0.000000	-70.544000	0.000000	-70.544000	0.000000	-70.544000	0.000000
0.032300	-70.543900	0.000000	-70.543900	0.000000	-70.543900	0.000000	-70.543900	0.000000	-70.543900	0.000000	-70.543900	0.000000	-70.543900	0.000000	-70.543900	0.000000	-70.543900	0.000000	-70.543900	0.000000
0.032325	-70.543800	0.000000	-70.543800	0.000000	-70.543800	0.000000	-70.543800	0.000000	-70.543800	0.000000	-70.543800	0.000000	-70.543800	0.000000	-70.543800	0.000000	-70.543800	0.000000	-70.543800	0.000000
0.032350	-70.543800	0.000000	-70.543800	0.000000	-70.543800	0.000000	-70.543800	0.000000	-70.543800	0.000000	-70.543800	0.000000	-70.543800	0.000000	-70.543800	0.000000	-70.543800	0.000000	-70.543800	0.000000
0.032375	-70.543700	0.000000	-70.543700	0.000000	-70.543700	0.000000	-70.543700	0.000000	-70.543700	0.000000	-70.543700	0.000000	-70.543700	0.000000	-70.543700	0.000000	-70.543700	0.000000	-70.543700	0.000000
0.032400	-70.543700	0.000000	-70.543700	0.000000	-70.543700	0.000000	-70.543700	0.000000	-70.543700	0.000000	-70.543700	0.000000	-70.543700	0.000000	-70.543700	0.000000	-70.543700	0.000000	-70.543700	0.000000
0.032425	-70.543600	0.000000	-70.543600	0.000000	-70.543600	0.000000	-70.543600	0.000000	-70.543600	0.000000	-70.543600	0.000000	-70.543600	0.000000	-70.543600	0.000000	-70.543600	0.000000	-70.543600	0.000000
0.032450	-70.543500	0.000000	-70.543500	0.000000	-70.543500	0.000000	-70.543500	0.000000	-70.543500	0.000000	-70.543500	0.000000	-70.543500	0.000000	-70.543500	0.000000	-70.543500	0.000000	-70.543500	0.000000
0.032475	-70.543500	0.000000	-70.543500	0.000000	-70.543500	0.000000	-70.543500	0.000000	-70.543500	0.000000	-70.543500	0.000000	-70.543500	0.000000	-70.543500	0.000000	-70.543500	0.000000	-70.543500	0.000000
0.032500	-70.543400	0.000000	-70.543400	0.000000	-70.543400	0.000000	-70.543400	0.000000	-70.543400	0.000000	-70.543400	0.000000	-70.543400	0.000000	-70.543400	0.000000	-70.543400	0.000000	-70.543400	0.000000
0.032525	-70.543400	0.000000	-70.543400	0.000000	-70.543400	0.000000	-70.543400	0.000000	-70.543400	0.000000	-70.543400	0.000000	-70.543400	0.000000	-70.543400	0.000000	-70.543400	0.000000	-70.543400	0.000000
0.032550	-70.543300	0.000000	-70.543300	0.000000	-70.543300	0.000000	-70.543300	0.000000	-70.543300	0.000000	-70.543300	0.000000	-70.543300	0.000000	-70.543300	0.000000	-70.543300	0.000000	-70.543300	0.000000
0.032575	-70.543200	0.000000	-70.543200	0.000000	-70.543200	0.000000	-70.543200	0.000000	-70.543200	0.000000	-70.543200	0.000000	-70.543200	0.000000	-70.543200	0.000000	-70.543200	0.000000	-70.543200	0.000000
0.032600	-70.543200	0.000000	-70.543200	0.000000	-70.543200	0.000000	-70.543200	0.000000	-70.543200	0.000000	-70.543200	0.000000	-70.543200	0.000000	-70.543200	0.000000	-70.543200	0.000000	-70.543200	0.000000
0.032625	-70.543100	0.000000	-70.543100	0.000000	-70.543100	0.000000	-70.543100	0.000000	-70.543100	0.000000	-70.543100	0.000000	-70.543100	0.000000	-70.543100	0.000000	-70.543100	0.000000	-70.543100	0.000000
0.032650	-70.543100	0.000000	-70.543100	0.000000	-70.543100	0.000000	-70.543100	0.000000	-70.543100	0.000000	-70.543100	0.000000	-70.543100	0.000000	-70.543100	0.000000	-70.543100	0.000000	-70.543100	0.000000
0.032675	-70.543000	0.000000	-70.543000	0.000000	-70.543000	0.000000	-70.543000	0.000000	-70.543000	0.000000	-70.543000	0.000000	-70.543000	0.000000	-70.543000	0.000000	-70.543000	0.000000	-70.543000	0.000000
0.032700	-70.542900	0.000000	-70.542900	0.000000	-70.542900	0.000000	-70.542900	0.000000	-70.542900	0.000000	-70.542900	0.000000	-70.542900	0.000000	-70.542900	0.000000	-70.542900	0.000000	-70.542900	0.000000
0.032725	-70.542900	0.000000	-70.542900	0.000000	-70.542900	0.000000	-70.542900	0.000000	-70.542900	0.000000	-70.542900	0.000000	-70.542900	0.000000	-70.542900	0.000000	-70.542900	0.000000	-70.542900	0.000000
0.032750	-70.542800	0.000000	-70.542800	0.000000	-70.542800	0.000000	-70.542800	0.000000	-70.542800	0.000000	-70.542800	0.000000	-70.542800	0.000000	-70.542800	0.000000	-70.542800	0.000000	-70.542800	0.000000
0.032775	-70.542800	0.000000	-70.542800	0.000000	-70.542800	0.000000	-70.542800	0.000000	-70.542800	0.000000	-70.542800	0.000000	-70.542800	0.000000	-70.542800	0.000000	-70.542800	0.000000	-70.542800	0.000000
0.032800	-70.542700	0.000000	-70.542700	0.000000	-70.542700	0.000000	-70.542700	0.000000	-70.542700	0.000000	-70.542700	0.000000	-70.542700	0.000000	-70.542700	0.000000	-70.542700	0.000000	-70.542700	0.000000
0.032825	-70.542600	0.000000	-70.542600	0.000000	-70.542600	0.000000	-70.542600	0.000000	-70.542600	0.000000	-70.542600	0.000000	-70.542600	0.000000	-70.542600	0.000000	-70.542600	0.000000	-70.542600	0.000000
0.032850	-70.542600	0.000000	-70.542600	0.000000	-70.542600	0.000000	-70.542600	0.000000	-70.542600	0.000000	-70.542600	0.000000	-70.542600	0.000000	-70.542600	0.000000	-70.542600	0.000000	-70.542600	0.000000
0.032875	-70.542500	0.000000	-70.542500	0.000000	-70.542500	0.000000	-70.542500	0.000000	-70.542500	0.000000	-70.542500	0.000000	-70.542500	0.000000	-70.542500	0.000000	-70.542500	0.000000	-70.542500	0.000000
0.032900	-70.542500	0.000000	-70.542500	0.000000	-70.542500	0.000000	-70.542500	0.000000	-70.542500	0.000000	-70.542500	0.000000	-70.542500	0.000000	-70.542500	0.000000	-70.542500	0.000000	-70.542500	0.000000
0.032925	-70.542400	0.000000	-70.542400	0.000000	-70.542400	0.000000	-70.542400	0.000000	-70.542400	0.000000	-70.542400	0.000000	-70.542400	0.000000	-70.542400	0.000000	-70.542400	0.000000	-70.542400	0.000000
0.032950	-70.542300	0.000000	-70.542300	0.000000	-70.542300	0.000000	-70.542300	0.000000	-70.542300	0.000000	-70.542300	0.000000	-70.542300	0.000000	-70.542300	0.000000	-70.542300	0.000000	-70.542300	0.000000
0.032975	-70.542300	0.000000	-70.542300	0.000000	-70.542300	0.000000	-70.542300	0.000000	-70.542300	0.000000	-70.542300	0.000000	-70.542300	0.000000	-70.542300	0.000000	-70.542300	0.000000	-70.542300	0.000000
0.033000	-70.542200	0.000000	-70.542200	0.000000	-70.542200	0.000000	-70.542200	0.000000	-70.542200	0.000000	-70.542200	0.000000	-70.542200	0.000000	-70.542200	0.000000	-70.542200	0.000000	-70.542200	0.000000
0.033025	-70.542200	0.000000	-70.542200	0.000000	-70.542200	0.000000	-70.542200	0.000000	-70.542200	0.000000	-70.542200	0.000000	-70.542200	0.000000	-70.542200	0.000000	-70.542200	0.000000	-70.542200	0.000000
0.033050	-70.542100	0.000000	-70.542100	0.000000	-70.542100	0.000000	-70.542100	0.000000	-70.542100	0.000000	-70.542100	0.000000	-70.542100	0.000000	-70.542100	0.000000	-70.542100	0.000000	-70.542100	0.000000
0.033075	-70.542000	0.000000	-70.542000	0.000000	-70.542000	0.000000	-70.542000	0.000000	-70.542000	0.000000	-70.542000	0.000000	-70.542000	0.000000	-70.542000	0.000000	-70.542000	0.000000	-70.542000	0.000000
0.033100	-70.542000	0.000000	-70.542000	0.000000	-70.542000	0.000000	-70.542000	0.000000	-70.542000	0.000000	-70.542000	0.000000	-70.542000	0.000000	-70.542000	0.000000	-70.542000	0.000000	-70.542000	0.000000
0.033125	-70.541900	0.000000	-70.541900	0.000000	-70.541900	0.000000	-70.541900	0.000000	-70.541900	0.000000	-70.541900	0.000000	-70.541900	0.000000	-70.541900	0.000000	-70.541900	0.000000	-70.541900	0.000000
0.033150	-70.541900	0.000000	-70.541900	0.000000	-70.541900	0.000000	-70.541900	0.000000	-70.541900	0.000000	-70.541900	0.000000	-70.541900	0.000000	-70.541900	0.000000	-70.541900	0.000000	-70.541900	0.000000
0.033175	-70.541800	0.000000	-70.541800	0.000000	-70.541800	0.000000	-70.541800	0.000000	-70.541800	0.000000	-70.541800	0.000000	-70.541800	0.000000	-70.541800	0.000000	-70.541800	0.000000	-70.541800	0.000000
0.033200	-70.541700	0.000000	-70.541700	0.000000	-70.541700	0.000000	-70.541700	0.000000	-70.541700	0.000000	-70.541700	0.000000	-70.541700	0.000000	-70.541700	0.000000	-70.541700	0.000000	-70.541700	0.000000
0.033225	-70.541700	0.000000	-70.541700	0.000000	-70.541700	0.000000	-70.541700	0.000000	-70.541700	0.000000	-70.541700	0.000000	-70.541700	0.000000	-70.541700	0.000000	-70.541700	0.000000	-70.541700	0.000000
0.033250	-70.541600	0.000000	-70.541600	0.000000	-70.541600	0.000000	-70.541600	0.000000	-70.541600	0.000000	-70.541600	0.000000	-70.541600	0.000000	-70.541600	0.000000	-70.541600	0.000000	-70.541600	0.000000
0.033275	-70.541600	0.000000	-70.541600	0.000000	-70.541600	0.000000	-70.541600	0.000000	-70.541600	0.000000	-70.541600	0.000000	-70.541600	0.000000	-70.541600	0.000000	-70.541600	0.000000	-70.541600	0.000000
0.033300	-70.541500	0.000000	-70.541500	0.000000	-70.541500	0.000000	-70.541500	0.000000	-70.541500	0.000000	-70.541500	0.000000	-70.541500	0.000000	-70.541500	0.000000	-70.541500	0.000000	-70.541500	0.000000
0.033325	-70.541400	0.000000	-70.541400	0.000000	-70.541400	0.000000	-70.541400	0.000000	-70.541400	0.000000	-70.541400	0.000000	-70.541400	0.000000	-70.541400	0.000000	-70.541400	0.000000	-70.541400	0.000000
0.033350	-70.541400	0.000000	-70.541400	0.000000	-70.541400	0.000000	-70.541400	0.000000	-70.541400	0.000000	-70.541400	0.000000	-70.541400	0.000000	-70.541400	0.000000	-70.541400	0.000000	-70.541400	0.000000
0.033375	-70.541300	0.000000	-70.541300	0.000000	-70.541300	0.000000	-70.541300	0.000000	-70.541300	0.000000	-70.541300	0.000000	-70.541300	0.000000	-70.541300	0.000000	-70.541300	0.000000	-70.541300	0.000000
0.033400	-70.541300	0.000000	-70.541300	0.000000	-70.541300	0.000000	-70.541300	0.000000	-70.541300	0.000000	-70.541300	0.000000	-70.541300	0.000000	-70.541300	0.000000	-70.541300	0.000000	-70.541300	0.000000
0.033425	-70.541200	0.000000	-70.541200	0.000000	-70.541200	0.000000	-70.541200	0.000000	-70.541200	0.000000	-70.541200	0.000000	-70.541200	0.000000	-70.541200	0.000000	-70.541200	0.000000	-70.541200	0.000000
0.033450	-70.541100	0.000000	-70.541100	0.000000	-70.541100	0.000000	-70.541100	0.000000	-70.541100	0.000000	-70.541100	0.000000	-70.541100	0.000000	-70.541100	0.000000	-70.541100	0.000000	-70.541100	0.000000
0.033475	-70.541100	0.000000	-70.541100	0.000000	-70.541100	0.000000	-70.541100	0.000000	-70.541100	0.000000	-70.541100	0.000000	-70.541100	0.000000	-70.541100	0.000000	-70.541100	0.000000	-70.541100	0.000000
0.033500	-70.541000	0.000000	-70.541000	0.000000	-70.541000	0.000000	-70.541000	0.000000	-70.541000	0.000000	-70.541000	0.000000	-70.541000	0.000000	-70.541000	0.000000	-70.541000	0.000000	-70.541000	0.000000
0.033525	-70.541000	0.000000	-70.541000	0.000000	-70.541000	0.000000	-70.541000	0.000000	-70.541000	0.000000	-70.541000	0.000000	-70.541000	0.000000	-70.541000	0.000000	-70.541000	0.000000	-70.541000	0.000000
0.033550	-70.540900	0.000000	-70.540900	0.000000	-70.540900	0.000000	-70.540900	0.000000	-70.540900	0.000000	-70.540900	0.000000	-70.540900	0.000000	-70.540900	0.000000	-70.540900	0.000000	-70.540900	0.000000
0.033575	-70.540800	0.000000	-70.540800	0.000000	-70.540800	0.000000	-70.540800	0.000000	-70.540800	0.000000	-70.540800	0.000000	-70.540800	0.000000	-70.540800	0.000000	-70.540800	0.000000	-70.540800	0.000000
0.033600	-70.540800	0.000000	-70.540800	0.000000	-70.540800	0.000000	-70.540800	0.000000	-70.540800	0.000000	-70.540800	0.000000	-70.540800	0.000000	-70.540800	0.000000	-70.540800	0.000000	-70.540800	0.000000
0.033625	-70.540700	0.000000	-70.540700	0.000000	-70.540700	0.000000	-70.540700	0.000000	-70.540700	0.000000	-70.540700	0.000000	-70.540700	0.000000	-70.540700	0.000000	-70.540700	0.000000	-70.540700	0.000000
0.033650	-70.540700	0.000000	-70.540700	0.000000	-70.540700	0.000000	-70.540700	0.000000	-70.540700	0.000000	-70.540700	0.000000	-70.540700	0.000000	-70.540700	0.000000	-70.540700	0.000000	-70.540700	0.000000
0.033675	-70.540600	0.000000	-70.540600	0.000000	-70.540600	0.000000	-70.540600	0.000000	-70.540600	0.000000	-70.540600	0.000000	-70.540600	0.000000	-70.540600	0.000000	-70.540600	0.000000	-70.540600	0.000000
0.033700	-70.540500	0.000000	-70.540500	0.000000	-70.540500	0.000000	-70.540500	0.000000	-70.540500	0.000000	-70.540500	0.000000	-70.540500	0.000000	-70.540500	0.000000	-70.540500	0.000000	-70.540500	0.000000
0.033725	-70.540500	0.000000	-70.540500	0.000000	-70.540500	0.000000	-70.540500	0.000000	-70.540500	0.000000	-70.540500	0.000000	-70.540500	0.000000	-70.540500	0.000000	-70.540500	0.000000	-70.540500	0.000000
0.033750	-70.540400	0.000000	-70.540400	0.000000	-70.540400	0.000000	-70.540400	0.000000	-70.540400	0.000000	-70.540400	0.000000	-70.540400	0.000000	-70.540400	0.000000	-70.540400	0.000000	-70.540400	0.000000
0.033775	-70.540400	0.000000	-70.540400	0.000000	-70.540400	0.000000	-70.540400	0.000000	-70.540400	0.000000	-70.540400	0.000000	-70.540400	0.000000	-70.540400	0.000000	-70.540400	0.000000	-70.540400	0.000000
0.033800	-70.540300	0.000000	-70.540300	0.000000	-70.540300	0.000000	-70.540300	0.000000	-70.540300	0.000000	-70.540300	0.000000	-70.540300	0.000000	-70.540300	0.000000	-70.540300	0.000000	-70.540300	0.000000
0.033825	-70.540200	0.000000	-70.540200	0.000000	-70.540200	0.000000	-70.540200	0.000000	-70.540200	0.000000	-70.540200	0.000000	-70.540200	0.000000	-70.540200	0.000000	-70.540200	0.000000	-70.540200	0.000000
0.033850	-70.540200	0.000000	-70.540200	0.000000	-70.540200	0.000000	-70.540200	0.000000	-70.540200	0.000000	-70.540200	0.000000	-70.540200	0.000000	-70.540200	0.000000	-70.540200	0.000000	-70.540200	0.000000
0.033875	-70.540100	0.000000	-70.540100	0.000000	-70.540100	0.000000	-70.540100	0.000000	-70.540100	0.000000	-70.540100	0.000000	-70.540100	0.000000	-70.540100	0.000000	-70.540100	0.000000	-70.540100	0.000000
0.033900	-70.540100	0.000000	-70.540100	0.000000	-70.540100	0.000000	-70.540100	0.000000	-70.540100	0.000000	-70.540100	0.000000	-70.540100	0.000000	-70.540100	0.000000	-70.540100	0.000000	-70.540100	0.000000
0.033925	-70.540000	0.000000	-70.540000	0.000000	-70.540000	0.000000	-70.540000	0.000000	-70.540000	0.000000	-70.540000	0.000000	-70.540000	0.000000	-70.540000	0.000000	-70.540000	0.000000	-70.540000	0.000000
0.033950	-70.539900	0.000000	-70.539900	0.000000	-70.539900	0.000000	-70.539900	0.000000	-70.539900	0.000000	-70.539900	0.000000	-70.539900	0.000000	-70.539900	0.000000	-70.539900	0.000000	-70.539900	0.000000
0.033975	-70.539900	0.000000	-70.539900	0.000000	-70.539900	0.000000	-70.539900	0.000000	-70.539900	0.000000	-70.539900	0.000000	-70.539900	0.000000	-70.539900	0.000000	-70.539900	0.000000	-70.539900	0.000000
0.034000	-70.539800	0.000000	-70.539800	0.000000	-70.539800	0.000000	-70.539800	0.000000	-70.539800	0.000000	-70.539800	0.000000	-70.539800	0.000000	-70.539800	0.000000	-70.539800	0.000000	-70.539800	0.000000
0.034025	-70.539800	0.000000	-70.539800	0.000000	-70.539800	0.000000	-70.539800	0.000000	-70.539800	0.000000	-70.539800	0.000000	-70.539800	0.000000	-70.539800	0.000000	-70.539800	0.000000	-70.539800	0.000000
0.034050	-70.539700	0.000000	-70.539700	0.000000	-70.539700	0.000000	-70.539700	0.000000	-70.539700	0.000000	-70.539700	0.000000	-70.539700	0.000000	-70.539700	0.000000	-70.539700	0.000000	-70.539700	0.000000
0.034075	-70.539600	0.000000	-70.539600	0.000000	-70.539600	0.000000	-70.539600	0.000000	-70.539600	0.000000	-70.539600	0.000000	-70.539600	0.000000	-70.539600	0.000000	-70.539600	0.000000	-70.539600	0.000000
0.034100	-70.539600	0.000000	-70.539600	0.000000	-70.539600	0.000000	-70.539600	0.000000	-70.539600	0.000000	-70.539600	0.000000	-70.539600	0.000000	-70.539600	0.000000	-70.539600	0.000000	-70.539600	0.000000
0.034125	-70.539500	0.000000	-70.539500	0.000000	-70.539500	0.000000	-70.539500	0.000000	-70.539500	0.000000	-70.539500	0.000000	-70.539500	0.000000	-70.539500	0.000000	-70.539500	0.000000	-70.539500	0.000000
0.034150	-70.539500	0.000000	-70.539500	0.000000	-70.539500	0.000000	-70.539500	0.000000	-70.539500	0.000000	-70.539500	0.000000	-70.539500	0.000000	-70.539500	0.000000	-70.539500	0.000000	-70.539500	0.000000
0.034175	-70.539400	0.000000	-70.539400	0.000000	-70.539400	0.000000	-70.539400	0.000000	-70.539400	0.000000	-70.539400	0.000000	-70.539400	0.000000	-70.539400	0.000000	-70.539400	0.000000	-70.539400	0.000000
0.034200	-70.539400	0.000000	-70.539400	0.000000	-70.539400	0.000000	-70.539400	0.000000	-70.539400	0.000000	-70.539400	0.000000	-70.539400	0.000000	-70.539400	0.000000	-70.539400	0.000000	-70.539400	0.000000
0.034225	-70.539300	0.000000	-70.539300	0.000000	-70.539300	0.000000	-70.539300	0.000000	-70.539300	0.000000	-70.539300	0.000000	-70.539300	0.000000	-70.539300	0.000000	-70.539300	0.000000	-70.539300	0.000000
0.034250	-70.539200	0.000000	-70.539200	0.000000	-70.539200	0.000000	-70.539200	0.000000	-70.539200	0.000000	-70.539200	0.000000	-70.539200	0.000000	-70.539200	0.000000	-70.539200	0.000000	-70.539200	0.000000
0.034275	-70.539200	0.000000	-70.539200	0.000000	-70.539200	0.000000	-70.539200	0.000000	-70.539200	0.000000	-70.539200	0.000000	-70.539200	0.000000	-70.539200	0.000000	-70.539200	0.000000	-70.539200	0.000000
0.034300	-70.539100	0.000000	-70.539100	0.000000	-70.539100	0.000000	-70.539100	0.000000	-70.539100	0.000000	-70.539100	0.000000	-70.539100	0.000000	-70.539100	0.000000	-70.539100	0.000000	-70.539100	0.000000
0.034325	-70.539100	0.000000	-70.539100	0.000000	-70.539100	0.000000	-70.539100	0.000000	-70.539100	0.000000	-70.539100	0.000000	-70.539100	0.000000	-70.539100	0.000000	-70.539100	0.000000	-70.539100	0.000000
0.034350	-70.539000	0.000000	-70.539000	0.000000	-70.539000	0.000000	-70.539000	0.000000	-70.539000	0.000000	-70.539000	0.000000	-70.539000	0.000000	-70.539000	0.000000	-70.539000	0.000000	-70.539000	0.000000
0.034375	-70.538900	0.000000	-70.538900	0.000000	-70.538900	0.000000	-70.538900	0.000000	-70.538900	0.000000	-70.538900	0.000000	-70.538900	0.000000	-70.538900	0.000000	-70.538900	0.000000	-70.538900	0.000000
0.034400	-70.538900	0.000000	-70.538900	0.000000	-70.538900	0.000000	-70.538900	0.000000	-70.538900	0.000000	-70.538900	0.000000	-70.538900	0.000000	-70.538900	0.000000	-70.538900	0.000000	-70.538900	0.000000
0.034425	-70.538800	0.000000	-70.538800	0.000000	-70.538800	0.000000	-70.538800	0.000000	-70.538800	0.000000	-70.538800	0.000000	-70.538800	0.000000	-70.538800	0.000000	-70.538800	0.000000	-70.538800	0.000000
0.034450	-70.538800	0.000000	-70.538800	0.000000	-70.538800	0.000000	-70.538800	0.000000	-70.538800	0.000000	-70.538800	0.000000	-70.538800	0.000000	-70.538800	0.000000	-70.538800	0.000000	-70.538800	0.000000
0.034475	-70.538700	0.000000	-70.538700	0.000000	-70.538700	0.000000	-70.538700	0.000000	-70.538700	0.000000	-70.538700	0.000000	-70.538700	0.000000	-70.538700	0.000000	-70.538700	0.000000	-70.538700	0.000000
0.034500	-70.538600	0.000000	-70.538600	0.000000	-70.538600	0.000000	-70.538600	0.000000	-70.538600	0.000000	-70.538600	0.000000	-70.538600	0.000000	-70.538600	0.000000	-70.538600	0.000000	-70.538600	0.000000
0.034525	-70.538600	0.000000	-70.538600	0.000000	-70.538600	0.000000	-70.538600	0.000000	-70.538600	0.000000	-70.538600	0.000000	-70.538600	0.000000	-70.538600	0.000000	-70.538600	0.000000	-70.538600	0.000000
0.034550	-70.538500	0.000000	-70.538500	0.000000	-70.538500	0.000000	-70.538500	0.000000	-70.538500	0.000000	-70.538500	0.000000	-70.538500	0.000000	-70.538500	0.000000	-70.538500	0.000000	-70.538500	0.000000
0.034575	-70.538500	0.000000	-70.538500	0.000000	-70.538500	0.000000	-70.538500	0.000000	-70.538500	0.000000	-70.538500	0.000000	-70.538500	0.000000	-70.538500	0.000000	-70.538500	0.000000	-70.538500	0.000000
0.034600	-70.538400	0.000000	-70.538400	0.000000	-70.538400	0.000000	-70.538400	0.000000	-70.538400	0.000000	-70.538400	0.000000	-70.538400	0.000000	-70.538400	0.000000	-70.538400	0.000000	-70.538400	0.000000
0.034625	-70.538300	0.000000	-70.538300	0.000000	-70.538300	0.000000	-70.538300	0.000000	-70.538300	0.000000	-70.538300	0.000000	-70.538300	0.000000	-70.538300	0.000000	-70.538300	0.000000	-70.538300	0.000000
0.034650	-70.538300	0.000000	-70.538300	0.000000	-70.538300	0.000000	-70.538300	0.000000	-70.538300	0.000000	-70.538300	0.000000	-70.538300	0.000000	-70.538300	0.000000	-70.538300	0.000000	-70.538300	0.000000
0.034675	-70.538200	0.000000	-70.538200	0.000000	-70.538200	0.000000	-70.538200	0.000000	-70.538200	0.000000	-70.538200	0.000000	-70.538200	0.000000	-70.538200	0.000000	-70.538200	0.000000	-70.538200	0.000000
0.034700	-70.538200	0.000000	-70.538200	0.000000	-70.538200	0.000000	-70.538200	0.000000	-70.538200	0.000000	-70.538200	0.000000	-70.538200	0.000000	-70.538200	0.000000	-70.538200	0.000000	-70.538200	0.000000
0.034725	-70.538100	0.000000	-70.538100	0.000000	-70.538100	0.000000	-70.538100	0.000000	-70.538100	0.000000	-70.538100	0.000000	-70.538100	0.000000	-70.538100	0.000000	-70.538100	0.000000	-70.538100	0.000000
0.034750	-70.538000	0.000000	-70.538000	0.000000	-70.538000	0.000000	-70.538000	0.000000	-70.538000	0.000000	-70.538000	0.000000	-70.538000	0.000000	-70.538000	0.000000	-70.538000	0.000000	-70.538000	0.000000
0.034775	-70.538000	0.000000	-70.538000	0.000000	-70.538000	0.000000	-70.538000	0.000000	-70.538000	0.000000	-70.538000	0.000000	-70.538000	0.000000	-70.538000	0.000000	-70.538000	0.000000	-70.538000	0.000000
0.034800	-70.537900	0.000000	-70.537900	0.000000	-70.537900	0.000000	-70.537900	0.000000	-70.537900	0.000000	-70.537900	0.000000	-70.537900	0.000000	-70.537900	0.000000	-70.537900	0.000000	-70.537900	0.000000
0.034825	-70.537900	0.000000	-70.537900	0.000000	-70.537900	0.000000	-70.537900	0.000000	-70.537900	0.000000	-70.537900	0.000000	-70.537900	0.000000	-70.537900	0.000000	-70.537900	0.000000	-70.537900	0.000000
0.034850	-70.537800	0.000000	-70.537800	0.000000	-70.537800	0.000000	-70.537800	0.000000	-70.537800	0.000000	-70.537800	0.000000	-70.537800	0.000000	-70.537800	0.000000	-70.537800	0.000000	-70.537800	0.000000
0.034875	-70.537800	0.000000	-70.537800	0.000000	-70.537800	0.000000	-70.537800	0.000000	-70.537800	0.000000	-70.537800	0.000000	-70.537800	0.000000	-70.537800	0.000000	-70.537800	0.000000	-70.537800	0.000000
0.034900	-70.537700	0.000000	-70.537700	0.000000	-70.537700	0.000000	-70.537700	0.000000	-70.537700	0.000000	-70.537700	0.000000	-70.537700	0.000000	-70.537700	0.000000	-70.537700	0.000000	-70.537700	0.000000
0.034925	-70.537600	0.000000	-70.537600	0.000000	-70.537600	0.000000	-70.537600	0.000000	-70.537600	0.000000	-70.537600	0.000000	-70.537600	0.000000	-70.537600	0.000000	-70.537600	0.000000	-70.537600	0.000000
0.034950	-70.537600	0.000000	-70.537600	0.000000	-70.537600	0.000000	-70.537600	0.000000	-70.537600	0.000000	-70.537600	0.000000	-70.537600	0.000000	-70.537600	0.000000	-70.537600	0.000000	-70.537600	0.000000
0.034975	-70.537500	0.000000	-70.537500	0.000000	-70.537500	0.000000	-70.537500	0.000000	-70.537500	0.000000	-70.537500	0.000000	-70.537500	0.000000	-70.537500	0.000000	-70.537500	0.000000	-70.537500	0.000000
0.035000	-70.537500	0.000000	-70.537500	0.000000	-70.537500	0.000000	-70.537500	0.000000	-70.537500	0.000000	-70.537500	0.000000	-70.537500	0.000000	-70.537500	0.000000	-70.537500	0.000000	-70.537500	0.000000
0.035025	-70.537400	0.000000	-70.537400	0.000000	-70.537400	0.000000	-70.537400	0.000000	-70.537400	0.000000	-70.537400	0.000000	-70.537400	0.000000	-70.537400	0.000000	-70.537400	0.000000	-70.537400	0.000000
0.035050	-70.537300	0.000000	-70.537300	0.000000	-70.537300	0.000000	-70.537300	0.000000	-70.537300	0.000000	-70.537300	0.000000	-70.537300	0.000000	-70.537300	0.000000	-70.537300	0.000000	-70.537300	0.000000
0.035075	-70.537300	0.000000	-70.537300	0.000000	-70.537300	0.000000	-70.537300	0.000000	-70.537300	0.000000	-70.537300	0.000000	-70.537300	0.000000	-70.537300	0.000000	-70.537300	0.000000	-70.537300	0.000000
0.035100	-70.537200	0.000000	-70.537200	0.000000	-70.537200	0.000000	-70.537200	0.000000	-70.537200	0.000000	-70.537200	0.000000	-70.537200	0.000000	-70.537200	0.000000	-70.537200	0.000000	-70.537200	0.000000
0.035125	-70.537200	0.000000	-70.537200	0.000000	-70.537200	0.000000	-70.537200	0.000000	-70.537200	0.000000	-70.537200	0.000000	-70.537200	0.000000	-70.537200	0.000000	-70.537200	0.000000	-70.537200	0.000000
0.035150	-70.537100	0.000000	-70.537100	0.000000	-70.537100	0.000000	-70.537100	0.000000	-70.537100	0.000000	-70.537100	0.000000	-70.537100	0.000000	-70.537100	0.000000	-70.537100	0.000000	-70.537100	0.000000
0.035175	-70.537000	0.000000	-70.537000	0.000000	-70.537000	0.000000	-70.537000	0.000000	-70.537000	0.000000	-70.537000	0.000000	-70.537000	0.000000	-70.537000	0.000000	-70.537000	0.000000	-70.537000	0.000000
0.035200	-70.537000	0.000000	-70.537000	0.000000	-70.537000	0.000000	-70.537000	0.000000	-70.537000	0.000000	-70.537000	0.000000	-70.537000	0.000000	-70.537000	0.000000	-70.537000	0.000000	-70.537000	0.000000
0.035225	-70.536900	0.000000	-70.536900	0.000000	-70.536900	0.000000	-70.536900	0.000000	-70.536900	0.000000	-70.536900	0.000000	-70.536900	0.000000	-70.536900	0.000000	-70.536900	0.000000	-70.536900	0.000000
0.035250	-70.536900	0.000000	-70.536900	0.000000	-70.536900	0.000000	-70.536900	0.000000	-70.536900	0.000000	-70.536900	0.000000	-70.536900	0.000000	-70.536900	0.000000	-70.536900	0.000000	-70.536900	0.000000
0.035275	-70.536800	0.000000	-70.536800	0.000000	-70.536800	0.000000	-70.536800	0.000000	-70.536800	0.000000	-70.536800	0.000000	-70.536800	0.000000	-70.536800	0.000000	-70.536800	0.000000	-70.536800	0.000000
0.035300	-70.536700	0.000000	-70.536700	0.000000	-70.536700	0.000000	-70.536700	0.000000	-70.536700	0.000000	-70.536700	0.000000	-70.536700	0.000000	-70.536700	0.000000	-70.536700	0.000000	-70.536700	0.000000
0.035325	-70.536700	0.000000	-70.536700	0.000000	-70.536700	0.000000	-70.536700	0.000000	-70.536700	0.000000	-70.536700	0.000000	-70.536700	0.000000	-70.536700	0.000000	-70.536700	0.000000	-70.536700	0.000000
0.035350	-70.536600	0.000000	-70.536600	0.000000	-70.536600	0.000000	-70.536600	0.000000	-70.536600	0.000000	-70.536600	0.000000	-70.536600	0.000000	-70.536600	0.000000	-70.536600	0.000000	-70.536600	0.000000
0.035375	-70.536600	0.000000	-70.536600	0.000000	-70.536600	0.000000	-70.536600	0.000000	-70.536600	0.000000	-70.536600	0.000000	-70.536600	0.000000	-70.536600	0.000000	-70.536600	0.000000	-70.536600	0.000000
0.035400	-70.536500	0.000000	-70.536500	0.000000	-70.536500	0.000000	-70.536500	0.000000	-70.536500	0.000000	-70.536500	0.000000	-70.536500	0.000000	-70.536500	0.000000	-70.536500	0.000000	-70.536500	0.000000
0.035425	-70.536500	0.000000	-70.536500	0.000000	-70.536500	0.000000	-70.536500	0.000000	-70.536500	0.000000	-70.536500	0.000000	-70.536500	0.000000	-70.536500	0.000000	-70.536500	0.000000	-70.536500	0.000000
0.035450	-70.536400	0.000000	-70.536400	0.000000	-70.536400	0.000000	-70.536400	0.000000	-70.536400	0.000000	-70.536400	0.000000	-70.536400	0.000000	-70.536400	0.000000	-70.536400	0.000000	-70.536400	0.000000
0.035475	-70.536300	0.000000	-70.536300	0.000000	-70.536300	0.000000	-70.536300	0.000000	-70.536300	0.000000	-70.536300	0.000000	-70.536300	0.000000	-70.536300	0.000000	-70.536300	0.000000	-70.536300	0.000000
0.035500	-70.536300	0.000000	-70.536300	0.000000	-70.536300	0.000000	-70.536300	0.000000	-70.536300	0.000000	-70.536300	0.000000	-70.536300	0.000000	-70.536300	0.000000	-70.536300	0.000000	-70.536300	0.000000
0.035525	-70.536200	0.000000	-70.536200	0.000000	-70.536200	0.000000	-70.536200	0.000000	-70.536200	0.000000	-70.536200	0.000000	-70.536200	0.000000	-70.536200	0.000000	-70.536200	0.000000	-70.536200	0.000000
0.035550	-70.536200	0.000000	-70.536200	0.000000	-70.536200	0.000000	-70.536200	0.000000	-70.536200	0.000000	-70.536200	0.000000	-70.536200	0.000000	-70.536200	0.000000	-70.536200	0.000000	-70.536200	0.000000
0.035575	-70.536100	0.000000	-70.536100	0.000000	-70.536100	0.000000	-70.536100	0.000000	-70.536100	0.000000	-70.536100	0.000000	-70.536100	0.000000	-70.536100	0.000000	-70.536100	0.000000	-70.536100	0.000000
0.035600	-70.536000	0.000000	-70.536000	0.000000	-70.536000	0.000000	-70.536000	0.000000	-70.536000	0.000000	-70.536000	0.000000	-70.536000	0.000000	-70.536000	0.000000	-70.536000	0.000000	-70.536000	0.000000
0.035625	-70.536000	0.000000	-70.536000	0.000000	-70.536000	0.000000	-70.536000	0.000000	-70.536000	0.000000	-70.536000	0.000000	-70.536000	0.000000	-70.536000	0.000000	-70.536000	0.000000	-70.536000	0.000000
0.035650	-70.535900	0.000000	-70.535900	0.000000	-70.535900	0.000000	-70.535900	0.000000	-70.535900	0.000000	-70.535900	0.000000	-70.535900	0.000000	-70.535900	0.000000	-70.535900	0.000000	-70.535900	0.000000
0.035675	-70.535900	0.000000	-70.535900	0.000000	-70.535900	0.000000	-70.535900	0.000000	-70.535900	0.000000	-70.535900	0.000000	-70.535900	0.000000	-70.535900	0.000000	-70.535900	0.000000	-70.535900	0.000000
0.035700	-70.535800	0.000000	-70.535800	0.000000	-70.535800	0.000000	-70.535800	0.000000	-70.535800	0.000000	-70.535800	0.000000	-70.535800	0.000000	-70.535800	0.000000	-70.535800	0.000000	-70.535800	0.000000
0.035725	-70.535800	0.000000	-70.535800	0.000000	-70.535800	0.000000	-70.535800	0.000000	-70.535800	0.000000	-70.535800	0.000000	-70.535800	0.000000	-70.535800	0.000000	-70.535800	0.000000	-70.535800	0.000000
0.035750	-70.535700	0.000000	-70.535700	0.000000	-70.535700	0.000000	-70.535700	0.000000	-70.535700	0.000000	-70.535700	0.000000	-70.535700	0.000000	-70.535700	0.000000	-70.535700	0.000000	-70.535700	0.000000
0.035775	-70.535600	0.000000	-70.535600	0.000000	-70.535600	0.000000	-70.535600	0.000000	-70.535600	0.000000	-70.535600	0.000000	-70.535600	0.000000	-70.535600	0.000000	-70.535600	0.000000	-70.535600	0.000000
0.035800	-70.535600	0.000000	-70.535600	0.000000	-70.535600	0.000000	-70.535600	0.000000	-70.535600	0.000000	-70.535600	0.000000	-70.535600	0.000000	-70.535600	0.000000	-70.535600	0.000000	-70.535600	0.000000
0.035825	-70.535500	0.000000	-70.535500	0.000000	-70.535500	0.000000	-70.535500	0.000000	-70.535500	0.000000	-70.535500	0.000000	-70.535500	0.000000	-70.535500	0.000000	-70.535500	0.000000	-70.535500	0.000000
0.035850	-70.535500	0.000000	-70.535500	0.000000	-70.535500	0.000000	-70.535500	0.000000	-70.535500	0.000000	-70.535500	0.000000	-70.535500	0.000000	-70.535500	0.000000	-70.535500	0.000000	-70.535500	0.000000
0.035875	-70.535400	0.000000	-70.535400	0.000000	-70.535400	0.000000	-70.535400	0.000000	-70.535400	0.000000	-70.535400	0.000000	-70.535400	0.000000	-70.535400	0.000000	-70.535400	0.000000	-70.535400	0.000000
0.035900	-70.535300	0.000000	-70.535300	0.000000	-70.535300	0.000000	-70.535300	0.000000	-70.535300	0.000000	-70.535300	0.000000	-70.535300	0.000000	-70.535300	0.000000	-70.535300	0.000000	-70.535300	0.000000
0.035925	-70.535300	0.000000	-70.535300	0.000000	-70.535300	0.000000	-70.535300	0.000000	-70.535300	0.000000	-70.535300	0.000000	-70.535300	0.000000	-70.535300	0.000000	-70.535300	0.000000	-70.535300	0.000000
0.035950	-70.535200	0.000000	-70.535200	0.000000	-70.535200	0.000000	-70.535200	0.000000	-70.535200	0.000000	-70.535200	0.000000	-70.535200	0.000000	-70.535200	0.000000	-70.535200	0.000000	-70.535200	0.000000
0.035975	-70.535200	0.000000	-70.535200	0.000000	-70.535200	0.000000	-70.535200	0.000000	-70.535200	0.000000	-70.535200	0.000000	-70.535200	0.000000	-70.535200	0.000000	-70.535200	0.000000	-70.535200	0.000000
0.036000	-70.535100	0.000000	-70.535100	0.000000	-70.535100	0.000000	-70.535100	0.000000	-70.535100	0.000000	-70.535100	0.000000	-70.535100	0.000000	-70.535100	0.000000	-70.535100	0.000000	-70.535100	0.000000
0.036025	-70.535000	0.000000	-70.535000	0.000000	-70.535000	0.000000	-70.535000	0.000000	-70.535000	0.000000	-70.535000	0.000000	-70.535000	0.000000	-70.535000	0.000000	-70.535000	0.000000	-70.535000	0.000000
0.036050	-70.535000	0.000000	-70.535000	0.000000	-70.535000	0.000000	-70.535000	0.000000	-70.535000	0.000000	-70.535000	0.000000	-70.535000	0.000000	-70.535000	0.000000	-70.535000	0.000000	-70.535000	0.000000
0.036075	-70.534900	0.000000	-70.534900	0.000000	-70.534900	0.000000	-70.534900	0.000000	-70.534900	0.000000	-70.534900	0.000000	-70.534900	0.000000	-70.534900	0.000000	-70.534900	0.000000	-70.534900	0.000000
0.036100	-70.534900	0.000000	-70.534900	0.000000	-70.534900	0.000000	-70.534900	0.000000	-70.534900	0.000000	-70.534900	0.000000	-70.534900	0.000000	-70.534900	0.000000	-70.534900	0.000000	-70.534900	0.000000
0.036125	-70.534800	0.000000	-70.534800	0.000000	-70.534800	0.000000	-70.534800	0.000000	-70.534800	0.000000	-70.534800	0.000000	-70.534800	0.000000	-70.534800	0.000000	-70.534800	0.000000	-70.534800	0.000000
0.036150	-70.534800	0.000000	-70.534800	0.000000	-70.534800	0.000000	-70.534800	0.000000	-70.534800	0.000000	-70.534800	0.000000	-70.534800	0.000000	-70.534800	0.000000	-70.534800	0.000000	-70.534800	0.000000
0.036175	-70.534700	0.000000	-70.534700	0.000000	-70.534700	0.000000	-70.534700	0.000000	-70.534700	0.000000	-70.534700	0.000000	-70.534700	0.000000	-70.534700	0.000000	-70.534700	0.000000	-70.534700	0.000000
0.036200	-70.534600	0.000000	-70.534600	0.000000	-70.534600	0.000000	-70.534600	0.000000	-70.534600	0.000000	-70.534600	0.000000	-70.534600	0.000000	-70.534600	0.000000	-70.534600	0.000000	-70.534600	0.000000
0.036225	-70.534600	0.000000	-70.534600	0.000000	-70.534600	0.000000	-70.534600	0.000000	-70.534600	0.000000	-70.534600	0.000000	-70.534600	0.000000	-70.534600	0.000000	-70.534600	0.000000	-70.534600	0.000000
0.036250	-70.534500	0.000000	-70.534500	0.000000	-70.534500	0.000000	-70.534500	0.000000	-70.534500	0.000000	-70.534500	0.000000	-70.534500	0.000000	-70.534500	0.000000	-70.534500	0.000000	-70.534500	0.000000
0.036275	-70.534500	0.000000	-70.534500	0.000000	-70.534500	0.000000	-70.534500	0.000000	-70.534500	0.000000	-70.534500	0.000000	-70.534500	0.000000	-70.534500	0.000000	-70.534500	0.000000	-70.534500	0.000000
0.036300	-70.534400	0.000000	-70.534400	0.000000	-70.534400	0.000000	-70.534400	0.000000	-70.534400	0.000000	-70.534400	0.000000	-70.534400	0.000000	-70.534400	0.000000	-70.534400	0.000000	-70.534400	0.000000
0.036325	-70.534300	0.000000	-70.534300	0.000000	-70.534300	0.000000	-70.534300	0.000000	-70.534300	0.000000	-70.534300	0.000000	-70.534300	0.000000	-70.534300	0.000000	-70.534300	0.000000	-70.534300	0.000000
0.036350	-70.534300	0.000000	-70.534300	0.000000	-70.534300	0.000000	-70.534300	0.000000	-70.534300	0.000000	-70.534300	0.000000	-70.534300	0.000000	-70.534300	0.000000	-70.534300	0.000000	-70.534300	0.000000
0.036375	-70.534200	0.000000	-70.534200	0.000000	-70.534200	0.000000	-70.534200	0.000000	-70.534200	0.000000	-70.534200	0.000000	-70.534200	0.000000	-70.534200	0.000000	-70.534200	0.000000	-70.534200	0.000000
0.036400	-70.534200	0.000000	-70.534200	0.000000	-70.534200	0.000000	-70.534200	0.000000	-70.534200	0.000000	-70.534200	0.000000	-70.534200	0.000000	-70.534200	0.000000	-70.534200	0.000000	-70.534200	0.000000
0.036425	-70.534100	0.000000	-70.534100	0.000000	-70.534100	0.000000	-70.534100	0.000000	-70.534100	0.000000	-70.534100	0.000000	-70.534100	0.000000	-70.534100	0.000000	-70.534100	0.000000	-70.534100	0.000000
0.036450	-70.534100	0.000000	-70.534100	0.000000	-70.534100	0.000000	-70.534100	0.000000	-70.534100	0.000000	-70.534100	0.000000	-70.534100	0.000000	-70.534100	0.000000	-70.534100	0.000000	-70.534100	0.000000
0.036475	-70.534000	0.000000	-70.534000	0.000000	-70.534000	0.000000	-70.534000	0.000000	-70.534000	0.000000	-70.534000	0.000000	-70.534000	0.000000	-70.534000	0.000000	-70.534000	0.000000	-70.534000	0.000000
0.036500	-70.533900	0.000000	-70.533900	0.000000	-70.533900	0.000000	-70.533900	0.000000	-70.533900	0.000000	-70.533900	0.000000	-70.533900	0.000000	-70.533900	0.000000	-70.533900	0.000000	-70.533900	0.000000
0.036525	-70.533900	0.000000	-70.533900	0.000000	-70.533900	0.000000	-70.533900	0.000000	-70.533900	0.000000	-70.533900	0.000000	-70.533900	0.000000	-70.533900	0.000000	-70.533900	0.000000	-70.533900	0.000000
0.036550	-70.533800	0.000000	-70.533800	0.000000	-70.533800	0.000000	-70.533800	0.000000	-70.533800	0.000000	-70.533800	0.000000	-70.533800	0.000000	-70.533800	0.000000	-70.533800	0.000000	-70.533800	0.000000
0.036575	-70.533800	0.000000	-70.533800	0.000000	-70.533800	0.000000	-70.533800	0.000000	-70.533800	0.000000	-70.533800	0.000000	-70.533800	0.000000	-70.533800	0.000000	-70.533800	0.000000	-70.533800	0.000000
0.036600	-70.533700	0.000000	-70.533700	0.000000	-70.533700	0.000000	-70.533700	0.000000	-70.533700	0.000000	-70.533700	0.000000	-70.533700	0.000000	-70.533700	0.000000	-70.533700	0.000000	-70.533700	0.000000
0.036625	-70.533600	0.000000	-70.533600	0.000000	-70.533600	0.000000	-70.533600	0.000000	-70.533600	0.000000	-70.533600	0.000000	-70.533600	0.000000	-70.533600	0.000000	-70.533600	0.000000	-70.533600	0.000000
0.036650	-70.533600	0.000000	-70.533600	0.000000	-70.533600	0.000000	-70.533600	0.000000	-70.533600	0.000000	-70.533600	0.000000	-70.533600	0.000000	-70.533600	0.000000	-70.533600	0.000000	-70.533600	0.000000
0.036675	-70.533500	0.000000	-70.533500	0.000000	-70.533500	0.000000	-70.533500	0.000000	-70.533500	0.000000	-70.533500	0.000000	-70.533500	0.000000	-70.533500	0.000000	-70.533500	0.000000	-70.533500	0.000000
0.036700	-70.533500	0.000000	-70.533500	0.000000	-70.533500	0.000000	-70.533500	0.000000	-70.533500	0.000000	-70.533500	0.000000	-70.533500	0.000000	-70.533500	0.000000	-70.533500	0.000000	-70.533500	0.000000
0.036725	-70.533400	0.000000	-70.533400	0.000000	-70.533400	0.000000	-70.533400	0.000000	-70.533400	0.000000	-70.533400	0.000000	-70.533400	0.000000	-70.533400	0.000000	-70.533400	0.000000	-70.533400	0.000000
0.036750	-70.533400	0.000000	-70.533400	0.000000	-70.533400	0.000000	-70.533400	0.000000	-70.533400	0.000000	-70.533400	0.000000	-70.533400	0.000000	-70.533400	0.000000	-70.533400	0.000000	-70.533400	0.000000
0.036775	-70.533300	0.000000	-70.533300	0.000000	-70.533300	0.000000	-70.533300	0.000000	-70.533300	0.000000	-70.533300	0.000000	-70.533300	0.000000	-70.533300	0.000000	-70.533300	0.000000	-70.533300	0.000000
0.036800	-70.533200	0.000000	-70.533200	0.000000	-70.533200	0.000000	-70.533200	0.000000	-70.533200	0.000000	-70.533200	0.000000	-70.533200	0.000000	-70.533200	0.000000	-70.533200	0.000000	-70.533200	0.000000
0.036825	-70.533200	0.000000	-70.533200	0.000000	-70.533200	0.000000	-70.533200	0.000000	-70.533200	0.000000	-70.533200	0.000000	-70.533200	0.000000	-70.533200	0.000000	-70.533200	0.000000	-70.533200	0.000000
0.036850	-70.533100	0.000000	-70.533100	0.000000	-70.533100	0.000000	-70.533100	0.000000	-70.533100	0.000000	-70.533100	0.000000	-70.533100	0.000000	-70.533100	0.000000	-70.533100	0.000000	-70.533100	0.000000
0.036875	-70.533100	0.000000	-70.533100	0.000000	-70.533100	0.000000	-70.533100	0.000000	-70.533100	0.000000	-70.533100	0.000000	-70.533100	0.000000	-70.533100	0.000000	-70.533100	0.000000	-70.533100	0.000000
0.036900	-70.533000	0.000000	-70.533000	0.000000	-70.533000	0.000000	-70.533000	0.000000	-70.533000	0.000000	-70.533000	0.000000	-70.533000	0.000000	-70.533000	0.000000	-70.533000	0.000000	-70.533000	0.000000
0.036925	-70.533000	0.000000	-70.533000	0.000000	-70.533000	0.000000	-70.533000	0.000000	-70.533000	0.000000	-70.533000	0.000000	-70.533000	0.000000	-70.533000	0.000000	-70.533000	0.000000	-70.533000	0.000000
0.036950	-70.532900	0.000000	-70.532900	0.000000	-70.532900	0.000000	-70.532900	0.000000	-70.532900	0.000000	-70.532900	0.000000	-70.532900	0.000000	-70.532900	0.000000	-70.532900	0.000000	-70.532900	0.000000
0.036975	-70.532800	0.000000	-70.532800	0.000000	-70.532800	0.000000	-70.532800	0.000000	-70.532800	0.000000	-70.532800	0.000000	-70.532800	0.000000	-70.532800	0.000000	-70.532800	0.000000	-70.532800	0.000000
0.037000	-70.532800	0.000000	-70.532800	0.000000	-70.532800	0.000000	-70.532800	0.000000	-70.532800	0.000000	-70.532800	0.000000	-70.532800	0.000000	-70.532800	0.000000	-70.532800	0.000000	-70.532800	0.000000
0.037025	-70.532700	0.000000	-70.532700	0.000000	-70.532700	0.000000	-70.532700	0.000000	-70.532700	0.000000	-70.532700	0.000000	-70.532700	0.000000	-70.532700	0.000000	-70.532700	0.000000	-70.532700	0.000000
0.037050	-70.532700	0.000000	-70.532700	0.000000	-70.532700	0.000000	-70.532700	0.000000	-70.532700	0.000000	-70.532700	0.000000	-70.532700	0.000000	-70.532700	0.000000	-70.532700	0.000000	-70.532700	0.000000
0.037075	-70.532600	0.000000	-70.532600	0.000000	-70.532600	0.000000	-70.532600	0.000000	-70.532600	0.000000	-70.532600	0.000000	-70.532600	0.000000	-70.532600	0.000000	-70.532600	0.000000	-70.532600	0.000000
0.037100	-70.532500	0.000000	-70.532500	0.000000	-70.532500	0.000000	-70.532500	0.000000	-70.532500	0.000000	-70.532500	0.000000	-70.532500	0.000000	-70.532500	0.000000	-70.532500	0.000000	-70.532500	0.000000
0.037125	-70.532500	0.000000	-70.532500	0.000000	-70.532500	0.000000	-70.532500	0.000000	-70.532500	0.000000	-70.532500	0.000000	-70.532500	0.000000	-70.532500	0.000000	-70.532500	0.000000	-70.532500	0.000000
0.037150	-70.532400	0.000000	-70.532400	0.000000	-70.532400	0.000000	-70.532400	0.000000	-70.532400	0.000000	-70.532400	0.000000	-70.532400	0.000000	-70.532400	0.000000	-70.532400	0.000000	-70.532400	0.000000
0.037175	-70.532400	0.000000	-70.532400	0.000000	-70.532400	0.000000	-70.532400	0.000000	-70.532400	0.000000	-70.532400	0.000000	-70.532400	0.000000	-70.532400	0.000000	-70.532400	0.000000	-70.532400	0.000000
0.037200	-70.532300	0.000000	-70.532300	0.000000	-70.532300	0.000000	-70.532300	0.000000	-70.532300	0.000000	-70.532300	0.000000	-70.532300	0.000000	-70.532300	0.000000	-70.532300	0.000000	-70.532300	0.000000
0.037225	-70.532300	0.000000	-70.532300	0.000000	-70.532300	0.000000	-70.532300	0.000000	-70.532300	0.000000	-70.532300	0.000000	-70.532300	0.000000	-70.532300	0.000000	-70.532300	0.000000	-70.532300	0.000000
0.037250	-70.532200	0.000000	-70.532200	0.000000	-70.532200	0.000000	-70.532200	0.000000	-70.532200	0.000000	-70.532200	0.000000	-70.532200	0.000000	-70.532200	0.000000	-70.532200	0.000000	-70.532200	0.000000
0.037275	-70.532100	0.000000	-70.532100	0.000000	-70.532100	0.000000	-70.532100	0.000000	-70.532100	0.000000	-70.532100	0.000000	-70.532100	0.000000	-70.532100	0.000000	-70.532100	0.000000	-70.532100	0.000000
0.037300	-70.532100	0.000000	-70.532100	0.000000	-70.532100	0.000000	-70.532100	0.000000	-70.532100	0.000000	-70.532100	0.000000	-70.532100	0.000000	-70.532100	0.000000	-70.532100	0.000000	-70.532100	0.000000
0.037325	-70.532000	0.000000	-70.532000	0.000000	-70.532000	0.000000	-70.532000	0.000000	-70.532000	0.000000	-70.532000	0.000000	-70.532000	0.000000	-70.532000	0.000000	-70.532000	0.000000	-70.532000	0.000000
0.037350	-70.532000	0.000000	-70.532000	0.000000	-70.532000	0.000000	-70.532000	0.000000	-70.532000	0.000000	-70.532000	0.000000	-70.532000	0.000000	-70.532000	0.000000	-70.532000	0.000000	-70.532000	0.000000
0.037375	-70.531900	0.000000	-70.531900	0.000000	-70.531900	0.000000	-70.531900	0.000000	-70.531900	0.000000	-70.531900	0.000000	-70.531900	0.000000	-70.531900	0.000000	-70.531900	0.000000	-70.531900	0.000000
0.037400	-70.531800	0.000000	-70.531800	0.000000	-70.531800	0.000000	-70.531800	0.000000	-70.531800	0.000000	-70.531800	0.000000	-70.531800	0.000000	-70.531800	0.000000	-70.531800	0.000000	-70.531800	0.000000
0.037425	-70.531800	0.000000	-70.531800	0.000000	-70.531800	0.000000	-70.531800	0.000000	-70.531800	0.000000	-70.531800	0.000000	-70.531800	0.000000	-70.531800	0.000000	-70.531800	0.000000	-70.531800	0.000000
0.037450	-70.531700	0.000000	-70.531700	0.000000	-70.531700	0.000000	-70.531700	0.000000	-70.531700	0.000000	-70.531700	0.000000	-70.531700	0.000000	-70.531700	0.000000	-70.531700	0.000000	-70.531700	0.000000
0.037475	-70.531700	0.000000	-70.531700	0.000000	-70.531700	0.000000	-70.531700	0.000000	-70.531700	0.000000	-70.531700	0.000000	-70.531700	0.000000	-70.531700	0.000000	-70.531700	0.000000	-70.531700	0.000000
0.037500	-70.531600	0.000000	-70.531600	0.000000	-70.531600	0.000000	-70.531600	0.000000	-70.531600	0.000000	-70.531600	0.000000	-70.531600	0.000000	-70.531600	0.000000	-70.531600	0.000000	-70.531600	0.000000
0.037525	-70.531600	0.000000	-70.531600	0.000000	-70.531600	0.000000	-70.531600	0.000000	-70.531600	0.000000	-70.531600	0.000000	-70.531600	0.000000	-70.531600	0.000000	-70.531600	0.000000	-70.531600	0.000000
0.037550	-70.531500	0.000000	-70.531500	0.000000	-70.531500	0.000000	-70.531500	0.000000	-70.531500	0.000000	-70.531500	0.000000	-70.531500	0.000000	-70.531500	0.000000	-70.531500	0.000000	-70.531500	0.000000
0.037575	-70.531400	0.000000	-70.531400	0.000000	-70.531400	0.000000	-70.531400	0.000000	-70.531400	0.000000	-70.531400	0.000000	-70.531400	0.000000	-70.531400	0.000000	-70.531400	0.000000	-70.531400	0.000000
0.037600	-70.531400	0.000000	-70.531400	0.000000	-70.531400	0.000000	-70.531400	0.000000	-70.531400	0.000000	-70.531400	0.000000	-70.531400	0.000000	-70.531400	0.000000	-70.531400	0.000000	-70.531400	0.000000
0.037625	-70.531300	0.000000	-70.531300	0.000000	-70.531300	0.000000	-70.531300	0.000000	-70.531300	0.000000	-70.531300	0.000000	-70.531300	0.000000	-70.531300	0.000000	-70.531300	0.000000	-70.531300	0.000000
0.037650	-70.531300	0.000000	-70.531300	0.000000	-70.531300	0.000000	-70.531300	0.000000	-70.531300	0.000000	-70.531300	0.000000	-70.531300	0.000000	-70.531300	0.000000	-70.531300	0.000000	-70.531300	0.000000
0.037675	-70.531200	0.000000	-70.531200	0.000000	-70.531200	0.000000	-70.531200	0.000000	-70.531200	0.000000	-70.531200	0.000000	-70.531200	0.000000	-70.531200	0.000000	-70.531200	0.000000	-70.531200	0.000000
0.037700	-70.531200	0.000000	-70.531200	0.000000	-70.531200	0.000000	-70.531200	0.000000	-70.531200	0.000000	-70.531200	0.000000	-70.531200	0.000000	-70.531200	0.000000	-70.531200	0.000000	-70.531200	0.000000
0.037725	-70.531100	0.000000	-70.531100	0.000000	-70.531100	0.000000	-70.531100	0.000000	-70.531100	0.000000	-70.531100	0.000000	-70.531100	0.000000	-70.531100	0.000000	-70.531100	0.000000	-70.531100	0.000000
0.037750	-70.531000	0.000000	-70.531000	0.000000	-70.531000	0.000000	-70.531000	0.000000	-70.531000	0.000000	-70.531000	0.000000	-70.531000	0.000000	-70.531000	0.000000	-70.531000	0.000000	-70.531000	0.000000
0.037775	-70.531000	0.000000	-70.531000	0.000000	-70.531000	0.000000	-70.531000	0.000000	-70.531000	0.000000	-70.531000	0.000000	-70.531000	0.000000	-70.531000	0.000000	-70.531000	0.000000	-70.531000	0.000000
0.037800	-70.530900	0.000000	-70.530900	0.000000	-70.530900	0.000000	-70.530900	0.000000	-70.530900	0.000000	-70.530900	0.000000	-70.530900	0.000000	-70.530900	0.000000	-70.530900	0.000000	-70.530900	0.000000
0.037825	-70.530900	0.000000	-70.530900	0.000000	-70.530900	0.000000	-70.530900	0.000000	-70.530900	0.000000	-70.530900	0.000000	-70.530900	0.000000	-70.530900	0.000000	-70.530900	0.000000	-70.530900	0.000000
0.037850	-70.530800	0.000000	-70.530800	0.000000	-70.530800	0.000000	-70.530800	0.000000	-70.530800	0.000000	-70.530800	0.000000	-70.530800	0.000000	-70.530800	0.000000	-70.530800	0.000000	-70.530800	0.000000
0.037875	-70.530800	0.000000	-70.530800	0.000000	-70.530800	0.000000	-70.530800	0.000000	-70.530800	0.000000	-70.530800	0.000000	-70.530800	0.000000	-70.530800	0.000000	-70.530800	0.000000	-70.530800	0.000000
0.037900	-70.530700	0.000000	-70.530700	0.000000	-70.530700	0.000000	-70.530700	0.000000	-70.530700	0.000000	-70.530700	0.000000	-70.530700	0.000000	-70.530700	0.000000	-70.530700	0.000000	-70.530700	0.000000
0.037925	-70.530600	0.000000	-70.530600	0.000000	-70.530600	0.000000	-70.530600	0.000000	-70.530600	0.000000	-70.530600	0.000000	-70.530600	0.000000	-70.530600	0.000000	-70.530600	0.000000	-70.530600	0.000000
0.037950	-70.530600	0.000000	-70.530600	0.000000	-70.530600	0.000000	-70.530600	0.000000	-70.530600	0.000000	-70.530600	0.000000	-70.530600	0.000000	-70.530600	0.000000	-70.530600	0.000000	-70.530600	0.000000
0.037975	-70.530500	0.000000	-70.530500	0.000000	-70.530500	0.000000	-70.530500	0.000000	-70.530500	0.000000	-70.530500	0.000000	-70.530500	0.000000	-70.530500	0.000000	-70.530500	0.000000	-70.530500	0.000000
0.038000	-70.530500	0.000000	-70.530500	0.000000	-70.530500	0.000000	-70.530500	0.000000	-70.530500	0.000000	-70.530500	0.000000	-70.530500	0.000000	-70.530500	0.000000	-70.530500	0.000000	-70.530500	0.000000
0.038025	-70.530400	0.000000	-70.530400	0.000000	-70.530400	0.000000	-70.530400	0.000000	-70.530400	0.000000	-70.530400	0.000000	-70.530400	0.000000	-70.530400	0.000000	-70.530400	0.000000	-70.530400	0.000000
0.038050	-70.530300	0.000000	-70.530300	0.000000	-70.530300	0.000000	-70.530300	0.000000	-70.530300	0.000000	-70.530300	0.000000	-70.530300	0.000000	-70.530300	0.000000	-70.530300	0.000000	-70.530300	0.000000
0.038075	-70.530300	0.000000	-70.530300	0.000000	-70.530300	0.000000	-70.530300	0.000000	-70.530300	0.000000	-70.530300	0.000000	-70.530300	0.000000	-70.530300	0.000000	-70.530300	0.000000	-70.530300	0.000000
0.038100	-70.530200	0.000000	-70.530200	0.000000	-70.530200	0.000000	-70.530200	0.000000	-70.530200	0.000000	-70.530200	0.000000	-70.530200	0.000000	-70.530200	0.000000	-70.530200	0.000000	-70.530200	0.000000
0.038125	-70.530200	0.000000	-70.530200	0.000000	-70.530200	0.000000	-70.530200	0.000000	-70.530200	0.000000	-70.530200	0.000000	-70.530200	0.000000	-70.530200	0.000000	-70.530200	0.000000	-70.530200	0.000000
0.038150	-70.530100	0.000000	-70.530100	0.000000	-70.530100	0.000000	-70.530100	0.000000	-70.530100	0.000000	-70.530100	0.000000	-70.530100	0.000000	-70.530100	0.000000	-70.530100	0.000000	-70.530100	0.000000
0.038175	-70.530100	0.000000	-70.530100	0.000000	-70.530100	0.000000	-70.530100	0.000000	-70.530100	0.000000	-70.530100	0.000000	-70.530100	0.000000	-70.530100	0.000000	-70.530100	0.000000	-70.530100	0.000000
0.038200	-70.530000	0.000000	-70.530000	0.000000	-70.530000	0.000000	-70.530000	0.000000	-70.530000	0.000000	-70.530000	0.000000	-70.530000	0.000000	-70.530000	0.000000	-70.530000	0.000000	-70.530000	0.000000
0.038225	-70.529900	0.000000	-70.529900	0.000000	-70.529900	0.000000	-70.529900	0.000000	-70.529900	0.000000	-70.529900	0.000000	-70.529900	0.000000	-70.529900	0.000000	-70.529900	0.000000	-70.529900	0.000000
0.038250	-70.529900	0.000000	-70.529900	0.000000	-70.529900	0.000000	-70.529900	0.000000	-70.529900	0.000000	-70.529900	0.000000	-70.529900	0.000000	-70.529900	0.000000	-70.529900	0.000000	-70.529900	0.000000
0.038275	-70.529800	0.000000	-70.529800	0.000000	-70.529800	0.000000	-70.529800	0.000000	-70.529800	0.000000	-70.529800	0.000000	-70.529800	0.000000	-70.529800	0.000000	-70.529800	0.000000	-70.529800	0.000000
0.038300	-70.529800	0.000000	-70.529800	0.000000	-70.529800	0.000000	-70.529800	0.000000	-70.529800	0.000000	-70.529800	0.000000	-70.529800	0.000000	-70.529800	0.000000	-70.529800	0.000000	-70.529800	0.000000
0.038325	-70.529700	0.000000	-70.529700	0.000000	-70.529700	0.000000	-70.529700	0.000000	-70.529700	0.000000	-70.529700	0.000000	-70.529700	0.000000	-70.529700	0.000000	-70.529700	0.000000	-70.529700	0.000000
0.038350	-70.529700	0.000000	-70.529700	0.000000	-70.529700	0.000000	-70.529700	0.000000	-70.529700	0.000000	-70.529700	0.000000	-70.529700	0.000000	-70.529700	0.000000	-70.529700	0.000000	-70.529700	0.000000
0.038375	-70.529600	0.000000	-70.529600	0.000000	-70.529600	0.000000	-70.529600	0.000000	-70.529600	0.000000	-70.529600	0.000000	-70.529600	0.000000	-70.529600	0.000000	-70.529600	0.000000	-70.529600	0.000000
0.038400	-70.529500	0.000000	-70.529500	0.000000	-70.529500	0.000000	-70.529500	0.000000	-70.529500	0.000000	-70.529500	0.000000	-70.529500	0.000000	-70.529500	0.000000	-70.529500	0.000000	-70.529500	0.000000
0.038425	-70.529500	0.000000	-70.529500	0.000000	-70.529500	0.000000	-70.529500	0.000000	-70.529500	0.000000	-70.529500	0.000000	-70.529500	0.000000	-70.529500	0.000000	-70.529500	0.000000	-70.529500	0.000000
0.038450	-70.529400	0.000000	-70.529400	0.000000	-70.529400	0.000000	-70.529400	0.000000	-70.529400	0.000000	-70.529400	0.000000	-70.529400	0.000000	-70.529400	0.000000	-70.529400	0.000000	-70.529400	0.000000
0.038475	-70.529400	0.000000	-70.529400	0.000000	-70.529400	0.000000	-70.529400	0.000000	-70.529400	0.000000	-70.529400	0.000000	-70.529400	0.000000	-70.529400	0.000000	-70.529400	0.000000	-70.529400	0.000000
0.038500	-70.529300	0.000000	-70.529300	0.000000	-70.529300	0.000000	-70.529300	0.000000	-70.529300	0.000000	-70.529300	0.000000	-70.529300	0.000000	-70.529300	0.000000	-70.529300	0.000000	-70.529300	0.000000
0.038525	-70.529300	0.000000	-70.529300	0.000000	-70.529300	0.000000	-70.529300	0.000000	-70.529300	0.000000	-70.529300	0.000000	-70.529300	0.000000	-70.529300	0.000000	-70.529300	0.000000	-70.529300	0.000000
0.038550	-70.529200	0.000000	-70.529200	0.000000	-70.529200	0.000000	-70.529200	0.000000	-70.529200	0.000000	-70.529200	0.000000	-70.529200	0.000000	-70.529200	0.000000	-70.529200	0.000000	-70.529200	0.000000
0.038575	-70.529100	0.000000	-70.529100	0.000000	-70.529100	0.000000	-70.529100	0.000000	-70.529100	0.000000	-70.529100	0.000000	-70.529100	0.000000	-70.529100	0.000000	-70.529100	0.000000	-70.529100	0.000000
0.038600	-70.529100	0.000000	-70.529100	0.000000	-70.529100	0.000000	-70.529100	0.000000	-70.529100	0.000000	-70.529100	0.000000	-70.529100	0.000000	-70.529100	0.000000	-70.529100	0.000000	-70.529100	0.000000
0.038625	-70.529000	0.000000	-70.529000	0.000000	-70.529000	0.000000	-70.529000	0.000000	-70.529000	0.000000	-70.529000	0.000000	-70.529000	0.000000	-70.529000	0.000000	-70.529000	0.000000	-70.529000	0.000000
0.038650	-70.529000	0.000000	-70.529000	0.000000	-70.529000	0.000000	-70.529000	0.000000	-70.529000	0.000000	-70.529000	0.000000	-70.529000	0.000000	-70.529000	0.000000	-70.529000	0.000000	-70.529000	0.000000
0.038675	-70.528900	0.000000	-70.528900	0.000000	-70.528900	0.000000	-70.528900	0.000000	-70.528900	0.000000	-70.528900	0.000000	-70.528900	0.000000	-70.528900	0.000000	-70.528900	0.000000	-70.528900	0.000000
0.038700	-70.528900	0.000000	-70.528900	0.000000	-70.528900	0.000000	-70.528900	0.000000	-70.528900	0.000000	-70.528900	0.000000	-70.528900	0.000000	-70.528900	0.000000	-70.528900	0.000000	-70.528900	0.000000
0.038725	-70.528800	0.000000	-70.528800	0.000000	-70.528800	0.000000	-70.528800	0.000000	-70.528800	0.000000	-70.528800	0.000000	-70.528800	0.000000	-70.528800	0.000000	-70.528800	0.000000	-70.528800	0.000000
0.038750	-70.528700	0.000000	-70.528700	0.000000	-70.528700	0.000000	-70.528700	0.000000	-70.528700	0.000000	-70.528700	0.000000	-70.528700	0.000000	-70.528700	0.000000	-70.528700	0.000000	-70.528700	0.000000
0.038775	-70.528700	0.000000	-70.528700	0.000000	-70.528700	0.000000	-70.528700	0.000000	-70.528700	0.000000	-70.528700	0.000000	-70.528700	0.000000	-70.528700	0.000000	-70.528700	0.000000	-70.528700	0.000000
0.038800	-70.528600	0.000000	-70.528600	0.000000	-70.528600	0.000000	-70.528600	0.000000	-70.528600	0.000000	-70.528600	0.000000	-70.528600	0.000000	-70.528600	0.000000	-70.528600	0.000000	-70.528600	0.000000
0.038825	-70.528600	0.000000	-70.528600	0.000000	-70.528600	0.000000	-70.528600	0.000000	-70.528600	0.000000	-70.528600	0.000000	-70.528600	0.000000	-70.528600	0.000000	-70.528600	0.000000	-70.528600	0.000000
0.038850	-70.528500	0.000000	-70.528500	0.000000	-70.528500	0.000000	-70.528500	0.000000	-70.528500	0.000000	-70.528500	0.000000	-70.528500	0.000000	-70.528500	0.000000	-70.528500	0.000000	-70.528500	0.000000
0.038875	-70.528500	0.000000	-70.528500	0.000000	-70.528500	0.000000	-70.528500	0.000000	-70.528500	0.000000	-70.528500	0.000000	-70.528500	0.000000	-70.528500	0.000000	-70.528500	0.000000	-70.528500	0.000000
0.038900	-70.528400	0.000000	-70.528400	0.000000	-70.528400	0.000000	-70.528400	0.000000	-70.528400	0.000000	-70.528400	0.000000	-70.528400	0.000000	-70.528400	0.000000	-70.528400	0.000000	-70.528400	0.000000
0.038925	-70.528300	0.000000	-70.528300	0.000000	-70.528300	0.000000	-70.528300	0.000000	-70.528300	0.000000	-70.528300	0.000000	-70.528300	0.000000	-70.528300	0.000000	-70.528300	0.000000	-70.528300	0.000000
0.038950	-70.528300	0.000000	-70.528300	0.000000	-70.528300	0.000000	-70.528300	0.000000	-70.528300	0.000000	-70.528300	0.000000	-70.528300	0.000000	-70.528300	0.000000	-70.528300	0.000000	-70.528300	0.000000
0.038975	-70.528200	0.000000	-70.528200	0.000000	-70.528200	0.000000	-70.528200	0.000000	-70.528200	0.000000	-70.528200	0.000000	-70.528200	0.000000	-70.528200	0.000000	-70.528200	0.000000	-70.528200	0.000000
0.039000	-70.528200	0.000000	-70.528200	0.000000	-70.528200	0.000000	-70.528200	0.000000	-70.528200	0.000000	-70.528200	0.000000	-70.528200	0.000000	-70.528200	0.000000	-70.528200	0.000000	-70.528200	0.000000
0.039025	-70.528100	0.000000	-70.528100	0.000000	-70.528100	0.000000	-70.528100	0.000000	-70.528100	0.000000	-70.528100	0.000000	-70.528100	0.000000	-70.528100	0.000000	-70.528100	0.000000	-70.528100	0.000000
0.039050	-70.528100	0.000000	-70.528100	0.000000	-70.528100	0.000000	-70.528100	0.000000	-70.528100	0.000000	-70.528100	0.000000	-70.528100	0.000000	-70.528100	0.000000	-70.528100	0.000000	-70.528100	0.000000
0.039075	-70.528000	0.000000	-70.528000	0.000000	-70.528000	0.000000	-70.528000	0.000000	-70.528000	0.000000	-70.528000	0.000000	-70.528000	0.000000	-70.528000	0.000000	-70.528000	0.000000	-70.528000	0.000000
0.039100	-70.527900	0.000000	-70.527900	0.000000	-70.527900	0.000000	-70.527900	0.000000	-70.527900	0.000000	-70.527900	0.000000	-70.527900	0.000000	-70.527900	0.000000	-70.527900	0.000000	-70.527900	0.000000
0.039125	-70.527900	0.000000	-70.527900	0.000000	-70.527900	0.000000	-70.527900	0.000000	-70.527900	0.000000	-70.527900	0.000000	-70.527900	0.000000	-70.527900	0.000000	-70.527900	0.000000	-70.527900	0.000000
0.039150	-70.527800	0.000000	-70.527800	0.000000	-70.527800	0.000000	-70.527800	0.000000	-70.527800	0.000000	-70.527800	0.000000	-70.527800	0.000000	-70.527800	0.000000	-70.527800	0.000000	-70.527800	0.000000
0.039175	-70.527800	0.000000	-70.527800	0.000000	-70.527800	0.000000	-70.527800	0.000000	-70.527800	0.000000	-70.527800	0.000000	-70.527800	0.000000	-70.527800	0.000000	-70.527800	0.000000	-70.527800	0.000000
0.039200	-70.527700	0.000000	-70.527700	0.000000	-70.527700	0.000000	-70.527700	0.000000	-70.527700	0.000000	-70.527700	0.000000	-70.527700	0.000000	-70.527700	0.000000	-70.527700	0.000000	-70.527700	0.000000
0.039225	-70.527700	0.000000	-70.527700	0.000000	-70.527700	0.000000	-70.527700	0.000000	-70.527700	0.000000	-70.527700	0.000000	-70.527700	0.000000	-70.527700	0.000000	-70.527700	0.000000	-70.527700	0.000000
0.039250	-70.527600	0.000000	-70.527600	0.000000	-70.527600	0.000000	-70.527600	0.000000	-70.527600	0.000000	-70.527600	0.000000	-70.527600	0.000000	-70.527600	0.000000	-70.527600	0.000000	-70.527600	0.000000
0.039275	-70.527500	0.000000	-70.527500	0.000000	-70.527500	0.000000	-70.527500	0.000000	-70.527500	0.000000	-70.527500	0.000000	-70.527500	0.000000	-70.527500	0.000000	-70.527500	0.000000	-70.527500	0.000000
0.039300	-70.527500	0.000000	-70.527500	0.000000	-70.527500	0.000000	-70.527500	0.000000	-70.527500	0.000000	-70.527500	0.000000	-70.527500	0.000000	-70.527500	0.000000	-70.527500	0.000000	-70.527500	0.000000
0.039325	-70.527400	0.000000	-70.527400	0.000000	-70.527400	0.000000	-70.527400	0.000000	-70.527400	0.000000	-70.527400	0.000000	-70.527400	0.000000	-70.527400	0.000000	-70.527400	0.000000	-70.527400	0.000000
0.039350	-70.527400	0.000000	-70.527400	0.000000	-70.527400	0.000000	-70.527400	0.000000	-70.527400	0.000000	-70.527400	0.000000	-70.527400	0.000000	-70.527400	0.000000	-70.527400	0.000000	-70.527400	0.000000
0.039375	-70.527300	0.000000	-70.527300	0.000000	-70.527300	0.000000	-70.527300	0.000000	-70.527300	0.000000	-70.527300	0.000000	-70.527300	0.000000	-70.527300	0.000000	-70.527300	0.000000	-70.527300	0.000000
0.039400	-70.527300	0.000000	-70.527300	0.000000	-70.527300	0.000000	-70.527300	0.000000	-70.527300	0.000000	-70.527300	0.000000	-70.527300	0.000000	-70.527300	0.000000	-70.527300	0.000000	-70.527300	0.000000
0.039425	-70.527200	0.000000	-70.527200	0.000000	-70.527200	0.000000	-70.527200	0.000000	-70.527200	0.000000	-70.527200	0.000000	-70.527200	0.000000	-70.527200	0.000000	-70.527200	0.000000	-70.527200	0.000000
0.039450	-70.527100	0.000000	-70.527100	0.000000	-70.527100	0.000000	-70.527100	0.000000	-70.527100	0.000000	-70.527100	0.000000	-70.527100	0.000000	-70.527100	0.000000	-70.527100	0.000000	-70.527100	0.000000
0.039475	-70.527100	0.000000	-70.527100	0.000000	-70.527100	0.000000	-70.527100	0.000000	-70.527100	0.000000	-70.527100	0.000000	-70.527100	0.000000	-70.527100	0.000000	-70.527100	0.000000	-70.527100	0.000000
0.039500	-70.527000	0.000000	-70.527000	0.000000	-70.527000	0.000000	-70.527000	0.000000	-70.527000	0.000000	-70.527000	0.000000	-70.527000	0.000000	-70.527000	0.000000	-70.527000	0.000000	-70.527000	0.000000
0.039525	-70.527000	0.000000	-70.527000	0.000000	-70.527000	0.000000	-70.527000	0.000000	-70.527000	0.000000	-70.527000	0.000000	-70.527000	0.000000	-70.527000	0.000000	-70.527000	0.000000	-70.527000	0.000000
0.039550	-70.526900	0.000000	-70.526900	0.000000	-70.526900	0.000000	-70.526900	0.000000	-70.526900	0.000000	-70.526900	0.000000	-70.526900	0.000000	-70.526900	0.000000	-70.526900	0.000000	-70.526900	0.000000
0.039575	-70.526900	0.000000	-70.526900	0.000000	-70.526900	0.000000	-70.526900	0.000000	-70.526900	0.000000	-70.526900	0.000000	-70.526900	0.000000	-70.526900	0.000000	-70.526900	0.000000	-70.526900	0.000000
0.039600	-70.526800	0.000000	-70.526800	0.000000	-70.526800	0.000000	-70.526800	0.000000	-70.526800	0.000000	-70.526800	0.000000	-70.526800	0.000000	-70.526800	0.000000	-70.526800	0.000000	-70.526800	0.000000
0.039625	-70.526700	0.000000	-70.526700	0.000000	-70.526700	0.000000	-70.526700	0.000000	-70.526700	0.000000	-70.526700	0.000000	-70.526700	0.000000	-70.526700	0.000000	-70.526700	0.000000	-70.526700	0.000000
0.039650	-70.526700	0.000000	-70.526700	0.000000	-70.526700	0.000000	-70.526700	0.000000	-70.526700	0.000000	-70.526700	0.000000	-70.526700	0.000000	-70.526700	0.000000	-70.526700	0.000000	-70.526700	0.000000
0.039675	-70.526600	0.000000	-70.526600	0.000000	-70.526600	0.000000	-70.526600	0.000000	-70.526600	0.000000	-70.526600	0.000000	-70.526600	0.000000	-70.526600	0.000000	-70.526600	0.000000	-70.526600	0.000000
0.039700	-70.526600	0.000000	-70.526600	0.000000	-70.526600	0.000000	-70.526600	0.000000	-70.526600	0.000000	-70.526600	0.000000	-70.526600	0.000000	-70.526600	0.000000	-70.526600	0.000000	-70.526600	0.000000
0.039725	-70.526500	0.000000	-70.526500	0.000000	-70.526500	0.000000	-70.526500	0.000000	-70.526500	0.000000	-70.526500	0.000000	-70.526500	0.000000	-70.526500	0.000000	-70.526500	0.000000	-70.526500	0.000000
0.039750	-70.526500	0.000000	-70.526500	0.000000	-70.526500	0.000000	-70.526500	0.000000	-70.526500	0.000000	-70.526500	0.000000	-70.526500	0.000000	-70.526500	0.000000	-70.526500	0.000000	-70.526500	0.000000
0.039775	-70.526400	0.000000	-70.526400	0.000000	-70.526400	0.000000	-70.526400	0.000000	-70.526400	0.000000	-70.526400	0.000000	-70.526400	0.000000	-70.526400	0.000000	-70.526400	0.000000	-70.526400	0.000000
0.039800	-70.526300	0.000000	-70.526300	0.000000	-70.526300	0.000000	-70.526300	0.000000	-70.526300	0.000000	-70.526300	0.000000	-70.526300	0.000000	-70.526300	0.000000	-70.526300	0.000000	-70.526300	0.000000
0.039825	-70.526300	0.000000	-70.526300	0.000000	-70.526300	0.000000	-70.526300	0.000000	-70.526300	0.000000	-70.526300	0.000000	-70.526300	0.000000	-70.526300	0.000000	-70.526300	0.000000	-70.526300	0.000000
0.039850	-70.526200	0.000000	-70.526200	0.000000	-70.526200	0.000000	-70.526200	0.000000	-70.526200	0.000000	-70.526200	0.000000	-70.526200	0.000000	-70.526200	0.000000	-70.526200	0.000000	-70.526200	0.000000
0.039875	-70.526200	0.000000	-70.526200	0.000000	-70.526200	0.000000	-70.526200	0.000000	-70.526200	0.000000	-70.526200	0.000000	-70.526200	0.000000	-70.526200	0.000000	-70.526200	0.000000	-70.526200	0.000000
0.039900	-70.526100	0.000000	-70.526100	0.000000	-70.526100	0.000000	-70.526100	0.000000	-70.526100	0.000000	-70.526100	0.000000	-70.526100	0.000000	-70.526100	0.000000	-70.526100	0.000000	-70.526100	0.000000
0.039925	-70.526100	0.000000	-70.526100	0.000000	-70.526100	0.000000	-70.526100	0.000000	-70.526100	0.000000	-70.526100	0.000000	-70.526100	0.000000	-70.526100	0.000000	-70.526100	0.000000	-70.526100	0.000000
0.039950	-70.526000	0.000000	-70.526000	0.000000	-70.526000	0.000000	-70.526000	0.000000	-70.526000	0.000000	-70.526000	0.000000	-70.526000	0.000000	-70.526000	0.000000	-70.526000	0.000000	-70.526000	0.000000
0.039975	-70.526000	0.000000	-70.526000	0.000000	-70.526000	0.000000	-70.526000	0.000000	-70.526000	0.000000	-70.526000	0.000000	-70.526000	0.000000	-70.526000	0.000000	-70.526000	0.000000	-70.526000	0.000000
0.040000	-70.525900	0.000000	-70.525900	0.000000	-70.525900	0.000000	-70.525900	0.000000	-70.525900	0.000000	-70.525900	0.000000	-70.525900	0.000000	-70.525900	0.000000	-70.525900	0.000000	-70.525900	0.000000
0.040025	-70.525800	0.000000	-70.525800	0.000000	-70.525800	0.000000	-70.525800	0.000000	-70.525800	0.000000	-70.525800	0.000000	-70.525800	0.000000	-70.525800	0.000000	-70.525800	0.000000	-70.525800	0.000000
0.040050	-70.525800	0.000000	-70.525800	0.000000	-70.525800	0.000000	-70.525800	0.000000	-70.525800	0.000000	-70.525800	0.000000	-70.525800	0.000000	-70.525800	0.000000	-70.525800	0.000000	-70.525800	0.000000
0.040075	-70.525700	0.000000	-70.525700	0.000000	-70.525700	0.000000	-70.525700	0.000000	-70.525700	0.000000	-70.525700	0.000000	-70.525700	0.000000	-70.525700	0.000000	-70.525700	0.000000	-70.525700	0.000000
0.040100	-70.525700	0.000000	-70.525700	0.000000	-70.525700	0.000000	-70.525700	0.000000	-70.525700	0.000000	-70.525700	0.000000	-70.525700	0.000000	-70.525700	0.000000	-70.525700	0.000000	-70.525700	0.000000
0.040125	-70.525600	0.000000	-70.525600	0.000000	-70.525600	0.000000	-70.525600	0.000000	-70.525600	0.000000	-70.525600	0.000000	-70.525600	0.000000	-70.525600	0.000000	-70.525600	0.000000	-70.525600	0.000000
0.040150	-70.525600	0.000000	-70.525600	0.000000	-70.525600	0.000000	-70.525600	0.000000	-70.525600	0.000000	-70.525600	0.000000	-70.525600	0.000000	-70.525600	0.000000	-70.525600	0.000000	-70.525600	0.000000
0.040175	-70.525500	0.000000	-70.525500	0.000000	-70.525500	0.000000	-70.525500	0.000000	-70.525500	0.000000	-70.525500	0.000000	-70.525500	0.000000	-70.525500	0.000000	-70.525500	0.000000	-70.525500	0.000000
0.040200	-70.525400	0.000000	-70.525400	0.000000	-70.525400	0.000000	-70.525400	0.000000	-70.525400	0.000000	-70.525400	0.000000	-70.525400	0.000000	-70.525400	0.000000	-70.525400	0.000000	-70.525400	0.000000
0.040225	-70.525400	0.000000	-70.525400	0.000000	-70.525400	0.000000	-70.525400	0.000000	-70.525400	0.000000	-70.525400	0.000000	-70.525400	0.000000	-70.525400	0.000000	-70.525400	0.000000	-70.525400	0.000000
0.040250	-70.525300	0.000000	-70.525300	0.000000	-70.525300	0.000000	-70.525300	0.000000	-70.525300	0.000000	-70.525300	0.000000	-70.525300	0.000000	-70.525300	0.000000	-70.525300	0.000000	-70.525300	0.000000
0.040275	-70.525300	0.000000	-70.525300	0.000000	-70.525300	0.000000	-70.525300	0.000000	-70.525300	0.000000	-70.525300	0.000000	-70.525300	0.000000	-70.525300	0.000000	-70.525300	0.000000	-70.525300	0.000000
0.040300	-70.525200	0.000000	-70.525200	0.000000	-70.525200	0.000000	-70.525200	0.000000	-70.525200	0.000000	-70.525200	0.000000	-70.525200	0.000000	-70.525200	0.000000	-70.525200	0.000000	-70.525200	0.000000
0.040325	-70.525200	0.000000	-70.525200	0.000000	-70.525200	0.000000	-70.525200	0.000000	-70.525200	0.000000	-70.525200	0.000000	-70.525200	0.000000	-70.525200	0.000000	-70.525200	0.000000	-70.525200	0.000000
0.040350	-70.525100	0.000000	-70.525100	0.000000	-70.525100	0.000000	-70.525100	0.000000	-70.525100	0.000000	-70.525100	0.000000	-70.525100	0.000000	-70.525100	0.000000	-70.525100	0.000000	-70.525100	0.000000
0.040375	-70.525000	0.000000	-70.525000	0.000000	-70.525000	0.000000	-70.525000	0.000000	-70.525000	0.000000	-70.525000	0.000000	-70.525000	0.000000	-70.525000	0.000000	-70.525000	0.000000	-70.525000	0.000000
0.040400	-70.525000	0.000000	-70.525000	0.000000	-70.525000	0.000000	-70.525000	0.000000	-70.525000	0.000000	-70.525000	0.000000	-70.525000	0.000000	-70.525000	0.000000	-70.525000	0.000000	-70.525000	0.000000
0.040425	-70.524900	0.000000	-70.524900	0.000000	-70.524900	0.000000	-70.524900	0.000000	-70.524900	0.000000	-70.524900	0.000000	-70.524900	0.000000	-70.524900	0.000000	-70.524900	0.000000	-70.524900	0.000000
0.040450	-70.524900	0.000000	-70.524900	0.000000	-70.524900	0.000000	-70.524900	0.000000	-70.524900	0.000000	-70.524900	0.000000	-70.524900	0.000000	-70.524900	0.000000	-70.524900	0.000000	-70.524900	0.000000
0.040475	-70.524800	0.000000	-70.524800	0.000000	-70.524800	0.000000	-70.524800	0.000000	-70.524800	0.000000	-70.524800	0.000000	-70.524800	0.000000	-70.524800	0.000000	-70.524800	0.000000	-70.524800	0.000000
0.040500	-70.524800	0.000000	-70.524800	0.000000	-70.524800	0.000000	-70.524800	0.000000	-70.524800	0.000000	-70.524800	0.000000	-70.524800	0.000000	-70.524800	0.000000	-70.524800	0.000000	-70.524800	0.000000
0.040525	-70.524700	0.000000	-70.524700	0.000000	-70.524700	0.000000	-70.524700	0.000000	-70.524700	0.000000	-70.524700	0.000000	-70.524700	0.000000	-70.524700	0.000000	-70.524700	0.000000	-70.524700	0.000000
0.040550	-70.524700	0.000000	-70.524700	0.000000	-70.524700	0.000000	-70.524700	0.000000	-70.524700	0.000000	-70.524700	0.000000	-70.524700	0.000000	-70.524700	0.000000	-70.524700	0.000000	-70.524700	0.000000
0.040575	-70.524600	0.000000	-70.524600	0.000000	-70.524600	0.000000	-70.524600	0.000000	-70.524600	0.000000	-70.524600	0.000000	-70.524600	0.000000	-70.524600	0.000000	-70.524600	0.000000	-70.524600	0.000000
0.040600	-70.524500	0.000000	-70.524500	0.000000	-70.524500	0.000000	-70.524500	0.000000	-70.524500	0.000000	-70.524500	0.000000	-70.524500	0.000000	-70.524500	0.000000	-70.524500	0.000000	-70.524500	0.000000
0.040625	-70.524500	0.000000	-70.524500	0.000000	-70.524500	0.000000	-70.524500	0.000000	-70.524500	0.000000	-70.524500	0.000000	-70.524500	0.000000	-70.524500	0.000000	-70.524500	0.000000	-70.524500	0.000000
0.040650	-70.524400	0.000000	-70.524400	0.000000	-70.524400	0.000000	-70.524400	0.000000	-70.524400	0.000000	-70.524400	0.000000	-70.524400	0.000000	-70.524400	0.000000	-70.524400	0.000000	-70.524400	0.000000
0.040675	-70.524400	0.000000	-70.524400	0.000000	-70.524400	0.000000	-70.524400	0.000000	-70.524400	0.000000	-70.524400	0.000000	-70.524400	0.000000	-70.524400	0.000000	-70.524400	0.000000	-70.524400	0.000000
0.040700	-70.524300	0.000000	-70.524300	0.000000	-70.524300	0.000000	-70.524300	0.000000	-70.524300	0.000000	-70.524300	0.000000	-70.524300	0.000000	-70.524300	0.000000	-70.524300	0.000000	-70.524300	0.000000
0.040725	-70.524300	0.000000	-70.524300	0.000000	-70.524300	0.000000	-70.524300	0.000000	-70.524300	0.000000	-70.524300	0.000000	-70.524300	0.000000	-70.524300	0.000000	-70.524300	0.000000	-70.524300	0.000000
0.040750	-70.524200	0.000000	-70.524200	0.000000	-70.524200	0.000000	-70.524200	0.000000	-70.524200	0.000000	-70.524200	0.000000	-70.524200	0.000000	-70.524200	0.000000	-70.524200	0.000000	-70.524200	0.000000
0.040775	-70.524100	0.000000	-70.524100	0.000000	-70.524100	0.000000	-70.524100	0.000000	-70.524100	0.000000	-70.524100	0.000000	-70.524100	0.000000	-70.524100	0.000000	-70.524100	0.000000	-70.524100	0.000000
0.040800	-70.524100	0.000000	-70.524100	0.000000	-70.524100	0.000000	-70.524100	0.000000	-70.524100	0.000000	-70.524100	0.000000	-70.524100	0.000000	-70.524100	0.000000	-70.524100	0.000000	-70.524100	0.000000
0.040825	-70.524000	0.000000	-70.524000	0.000000	-70.524000	0.000000	-70.524000	0.000000	-70.524000	0.000000	-70.524000	0.000000	-70.524000	0.000000	-70.524000	0.000000	-70.524000	0.000000	-70.524000	0.000000
0.040850	-70.524000	0.000000	-70.524000	0.000000	-70.524000	0.000000	-70.524000	0.000000	-70.524000	0.000000	-70.524000	0.000000	-70.524000	0.000000	-70.524000	0.000000	-70.524000	0.000000	-70.524000	0.000000
0.040875	-70.523900	0.000000	-70.523900	0.000000	-70.523900	0.000000	-70.523900	0.000000	-70.523900	0.000000	-70.523900	0.000000	-70.523900	0.000000	-70.523900	0.000000	-70.523900	0.000000	-70.523900	0.000000
0.040900	-70.523900	0.000000	-70.523900	0.000000	-70.523900	0.000000	-70.523900	0.000000	-70.523900	0.000000	-70.523900	0.000000	-70.523900	0.000000	-70.523900	0.000000	-70.523900	0.000000	-70.523900	0.000000
0.040925	-70.523800	0.000000	-70.523800	0.000000	-70.523800	0.000000	-70.523800	0.000000	-70.523800	0.000000	-70.523800	0.000000	-70.523800	0.000000	-70.523800	0.000000	-70.523800	0.000000	-70.523800	0.000000
0.040950	-70.523800	0.000000	-70.523800	0.000000	-70.523800	0.000000	-70.523800	0.000000	-70.523800	0.000000	-70.523800	0.000000	-70.523800	0.000000	-70.523800	0.000000	-70.523800	0.000000	-70.523800	0.000000
0.040975	-70.523700	0.000000	-70.523700	0.000000	-70.523700	0.000000	-70.523700	0.000000	-70.523700	0.000000	-70.523700	0.000000	-70.523700	0.000000	-70.523700	0.000000	-70.523700	0.000000	-70.523700	0.000000
0.041000	-70.523600	0.000000	-70.523600	0.000000	-70.523600	0.000000	-70.523600	0.000000	-70.523600	0.000000	-70.523600	0.000000	-70.523600	0.000000	-70.523600	0.000000	-70.523600	0.000000	-70.523600	0.000000
0.041025	-70.523600	0.000000	-70.523600	0.000000	-70.523600	0.000000	-70.523600	0.000000	-70.523600	0.000000	-70.523600	0.000000	-70.523600	0.000000	-70.523600	0.000000	-70.523600	0.000000	-70.523600	0.000000
0.041050	-70.523500	0.000000	-70.523500	0.000000	-70.523500	0.000000	-70.523500	0.000000	-70.523500	0.000000	-70.523500	0.000000	-70.523500	0.000000	-70.523500	0.000000	-70.523500	0.000000	-70.523500	0.000000
0.041075	-70.523500	0.000000	-70.523500	0.000000	-70.523500	0.000000	-70.523500	0.000000	-70.523500	0.000000	-70.523500	0.000000	-70.523500	0.000000	-70.523500	0.000000	-70.523500	0.000000	-70.523500	0.000000
0.041100	-70.523400	0.000000	-70.523400	0.000000	-70.523400	0.000000	-70.523400	0.000000	-70.523400	0.000000	-70.523400	0.000000	-70.523400	0.000000	-70.523400	0.000000	-70.523400	0.000000	-70.523400	0.000000
0.041125	-70.523400	0.000000	-70.523400	0.000000	-70.523400	0.000000	-70.523400	0.000000	-70.523400	0.000000	-70.523400	0.000000	-70.523400	0.000000	-70.523400	0.000000	-70.523400	0.000000	-70.523400	0.000000
0.041150	-70.523300	0.000000	-70.523300	0.000000	-70.523300	0.000000	-70.523300	0.000000	-70.523300	0.000000	-70.523300	0.000000	-70.523300	0.000000	-70.523300	0.000000	-70.523300	0.000000	-70.523300	0.000000
0.041175	-70.523200	0.000000	-70.523200	0.000000	-70.523200	0.000000	-70.523200	0.000000	-70.523200	0.000000	-70.523200	0.000000	-70.523200	0.000000	-70.523200	0.000000	-70.523200	0.000000	-70.523200	0.000000
0.041200	-70.523200	0.000000	-70.523200	0.000000	-70.523200	0.000000	-70.523200	0.000000	-70.523200	0.000000	-70.523200	0.000000	-70.523200	0.000000	-70.523200	0.000000	-70.523200	0.000000	-70.523200	0.000000
0.041225	-70.523100	0.000000	-70.523100	0.000000	-70.523100	0.000000	-70.523100	0.000000	-70.523100	0.000000	-70.523100	0.000000	-70.523100	0.000000	-70.523100	0.000000	-70.523100	0.000000	-70.523100	0.000000
0.041250	-70.523100	0.000000	-70.523100	0.000000	-70.523100	0.000000	-70.523100	0.000000	-70.523100	0.000000	-70.523100	0.000000	-70.523100	0.000000	-70.523100	0.000000	-70.523100	0.000000	-70.523100	0.000000
0.041275	-70.523000	0.000000	-70.523000	0.000000	-70.523000	0.000000	-70.523000	0.000000	-70.523000	0.000000	-70.523000	0.000000	-70.523000	0.000000	-70.523000	0.000000	-70.523000	0.000000	-70.523000	0.000000
0.041300	-70.523000	0.000000	-70.523000	0.000000	-70.523000	0.000000	-70.523000	0.000000	-70.523000	0.000000	-70.523000	0.000000	-70.523000	0.000000	-70.523000	0.000000	-70.523000	0.000000	-70.523000	0.000000
0.041325	-70.522900	0.000000	-70.522900	0.000000	-70.522900	0.000000	-70.522900	0.000000	-70.522900	0.000000	-70.522900	0.000000	-70.522900	0.000000	-70.522900	0.000000	-70.522900	0.000000	-70.522900	0.000000
0.041350	-70.522900	0.000000	-70.522900	0.000000	-70.522900	0.000000	-70.522900	0.000000	-70.522900	0.000000	-70.522900	0.000000	-70.522900	0.000000	-70.522900	0.000000	-70.522900	0.000000	-70.522900	0.000000
0.041375	-70.522800	0.000000	-70.522800	0.000000	-70.522800	0.000000	-70.522800	0.000000	-70.522800	0.000000	-70.522800	0.000000	-70.522800	0.000000	-70.522800	0.000000	-70.522800	0.000000	-70.522800	0.000000
0.041400	-70.522700	0.000000	-70.522700	0.000000	-70.522700	0.000000	-70.522700	0.000000	-70.522700	0.000000	-70.522700	0.000000	-70.522700	0.000000	-70.522700	0.000000	-70.522700	0.000000	-70.522700	0.000000
0.041425	-70.522700	0.000000	-70.522700	0.000000	-70.522700	0.000000	-70.522700	0.000000	-70.522700	0.000000	-70.522700	0.000000	-70.522700	0.000000	-70.522700	0.000000	-70.522700	0.000000	-70.522700	0.000000
0.041450	-70.522600	0.000000	-70.522600	0.000000	-70.522600	0.000000	-70.522600	0.000000	-70.522600	0.000000	-70.522600	0.000000	-70.522600	0.000000	-70.522600	0.000000	-70.522600	0.000000	-70.522600	0.000000
0.041475	-70.522600	0.000000	-70.522600	0.000000	-70.522600	0.000000	-70.522600	0.000000	-70.522600	0.000000	-70.522600	0.000000	-70.522600	0.000000	-70.522600	0.000000	-70.522600	0.000000	-70.522600	0.000000
0.041500	-70.522500	0.000000	-70.522500	0.000000	-70.522500	0.000000	-70.522500	0.000000	-70.522500	0.000000	-70.522500	0.000000	-70.522500	0.000000	-70.522500	0.000000	-70.522500	0.000000	-70.522500	0.000000
0.041525	-70.522500	0.000000	-70.522500	0.000000	-70.522500	0.000000	-70.522500	0.000000	-70.522500	0.000000	-70.522500	0.000000	-70.522500	0.000000	-70.522500	0.000000	-70.522500	0.000000	-70.522500	0.000000
0.041550	-70.522400	0.000000	-70.522400	0.000000	-70.522400	0.000000	-70.522400	0.000000	-70.522400	0.000000	-70.522400	0.000000	-70.522400	0.000000	-70.522400	0.000000	-70.522400	0.000000	-70.522400	0.000000
0.041575	-70.522300	0.000000	-70.522300	0.000000	-70.522300	0.000000	-70.522300	0.000000	-70.522300	0.000000	-70.522300	0.000000	-70.522300	0.000000	-70.522300	0.000000	-70.522300	0.000000	-70.522300	0.000000
0.041600	-70.522300	0.000000	-70.522300	0.000000	-70.522300	0.000000	-70.522300	0.000000	-70.522300	0.000000	-70.522300	0.000000	-70.522300	0.000000	-70.522300	0.000000	-70.522300	0.000000	-70.522300	0.000000
0.041625	-70.522200	0.000000	-70.522200	0.000000	-70.522200	0.000000	-70.522200	0.000000	-70.522200	0.000000	-70.522200	0.000000	-70.522200	0.000000	-70.522200	0.000000	-70.522200	0.000000	-70.522200	0.000000
0.041650	-70.522200	0.000000	-70.522200	0.000000	-70.522200	0.000000	-70.522200	0.000000	-70.522200	0.000000	-70.522200	0.000000	-70.522200	0.000000	-70.522200	0.000000	-70.522200	0.000000	-70.522200	0.000000
0.041675	-70.522100	0.000000	-70.522100	0.000000	-70.522100	0.000000	-70.522100	0.000000	-70.522100	0.000000	-70.522100	0.000000	-70.522100	0.000000	-70.522100	0.000000	-70.522100	0.000000	-70.522100	0.000000
0.041700	-70.522100	0.000000	-70.522100	0.000000	-70.522100	0.000000	-70.522100	0.000000	-70.522100	0.000000	-70.522100	0.000000	-70.522100	0.000000	-70.522100	0.000000	-70.522100	0.000000	-70.522100	0.000000
0.041725	-70.522000	0.000000	-70.522000	0.000000	-70.522000	0.000000	-70.522000	0.000000	-70.522000	0.000000	-70.522000	0.000000	-70.522000	0.000000	-70.522000	0.000000	-70.522000	0.000000	-70.522000	0.000000
0.041750	-70.522000	0.000000	-70.522000	0.000000	-70.522000	0.000000	-70.522000	0.000000	-70.522000	0.000000	-70.522000	0.000000	-70.522000	0.000000	-70.522000	0.000000	-70.522000	0.000000	-70.522000	0.000000
0.041775	-70.521900	0.000000	-70.521900	0.000000	-70.521900	0.000000	-70.521900	0.000000	-70.521900	0.000000	-70.521900	0.000000	-70.521900	0.000000	-70.521900	0.000000	-70.521900	0.000000	-70.521900	0.000000
0.041800	-70.521800	0.000000	-70.521800	0.000000	-70.521800	0.000000	-70.521800	0.000000	-70.521800	0.000000	-70.521800	0.000000	-70.521800	0.000000	-70.521800	0.000000	-70.521800	0.000000	-70.521800	0.000000
0.041825	-70.521800	0.000000	-70.521800	0.000000	-70.521800	0.000000	-70.521800	0.000000	-70.521800	0.000000	-70.521800	0.000000	-70.521800	0.000000	-70.521800	0.000000	-70.521800	0.000000	-70.521800	0.000000
0.041850	-70.521700	0.000000	-70.521700	0.000000	-70.521700	0.000000	-70.521700	0.000000	-70.521700	0.000000	-70.521700	0.000000	-70.521700	0.000000	-70.521700	0.000000	-70.521700	0.000000	-70.521700	0.000000
0.041875	-70.521700	0.000000	-70.521700	0.000000	-70.521700	0.000000	-70.521700	0.000000	-70.521700	0.000000	-70.521700	0.000000	-70.521700	0.000000	-70.521700	0.000000	-70.521700	0.000000	-70.521700	0.000000
0.041900	-70.521600	0.000000	-70.521600	0.000000	-70.521600	0.000000	-70.521600	0.000000	-70.521600	0.000000	-70.521600	0.000000	-70.521600	0.000000	-70.521600	0.000000	-70.521600	0.000000	-70.521600	0.000000
0.041925	-70.521600	0.000000	-70.521600	0.000000	-70.521600	0.000000	-70.521600	0.000000	-70.521600	0.000000	-70.521600	0.000000	-70.521600	0.000000	-70.521600	0.000000	-70.521600	0.000000	-70.521600	0.000000
0.041950	-70.521500	0.000000	-70.521500	0.000000	-70.521500	0.000000	-70.521500	0.000000	-70.521500	0.000000	-70.521500	0.000000	-70.521500	0.000000	-70.521500	0.000000	-70.521500	0.000000	-70.521500	0.000000
0.041975	-70.521500	0.000000	-70.521500	0.000000	-70.521500	0.000000	-70.521500	0.000000	-70.521500	0.000000	-70.521500	0.000000	-70.521500	0.000000	-70.521500	0.000000	-70.521500	0.000000	-70.521500	0.000000
0.042000	-70.521400	0.000000	-70.521400	0.000000	-70.521400	0.000000	-70.521400	0.000000	-70.521400	0.000000	-70.521400	0.000000	-70.521400	0.000000	-70.521400	0.000000	-70.521400	0.000000	-70.521400	0.000000
0.042025	-70.521300	0.000000	-70.521300	0.000000	-70.521300	0.000000	-70.521300	0.000000	-70.521300	0.000000	-70.521300	0.000000	-70.521300	0.000000	-70.521300	0.000000	-70.521300	0.000000	-70.521300	0.000000
0.042050	-70.521300	0.000000	-70.521300	0.000000	-70.521300	0.000000	-70.521300	0.000000	-70.521300	0.000000	-70.521300	0.000000	-70.521300	0.000000	-70.521300	0.000000	-70.521300	0.000000	-70.521300	0.000000
0.042075	-70.521200	0.000000	-70.521200	0.000000	-70.521200	0.000000	-70.521200	0.000000	-70.521200	0.000000	-70.521200	0.000000	-70.521200	0.000000	-70.521200	0.000000	-70.521200	0.000000	-70.521200	0.000000
0.042100	-70.521200	0.000000	-70.521200	0.000000	-70.521200	0.000000	-70.521200	0.000000	-70.521200	0.000000	-70.521200	0.000000	-70.521200	0.000000	-70.521200	0.000000	-70.521200	0.000000	-70.521200	0.000000
0.042125	-70.521100	0.000000	-70.521100	0.000000	-70.521100	0.000000	-70.521100	0.000000	-70.521100	0.000000	-70.521100	0.000000	-70.521100	0.000000	-70.521100	0.000000	-70.521100	0.000000	-70.521100	0.000000
0.042150	-70.521100	0.000000	-70.521100	0.000000	-70.521100	0.000000	-70.521100	0.000000	-70.521100	0.000000	-70.521100	0.000000	-70.521100	0.000000	-70.521100	0.000000	-70.521100	0.000000	-70.521100	0.000000
0.042175	-70.521000	0.000000	-70.521000	0.000000	-70.521000	0.000000	-70.521000	0.000000	-70.521000	0.000000	-70.521000	0.000000	-70.521000	0.000000	-70.521000	0.000000	-70.521000	0.000000	-70.521000	0.000000
0.042200	-70.521000	0.000000	-70.521000	0.000000	-70.521000	0.000000	-70.521000	0.000000	-70.521000	0.000000	-70.521000	0.000000	-70.521000	0.000000	-70.521000	0.000000	-70.521000	0.000000	-70.521000	0.000000
0.042225	-70.520900	0.000000	-70.520900	0.000000	-70.520900	0.000000	-70.520900	0.000000	-70.520900	0.000000	-70.520900	0.000000	-70.520900	0.000000	-70.520900	0.000000	-70.520900	0.000000	-70.520900	0.000000
0.042250	-70.520800	0.000000	-70.520800	0.000000	-70.520800	0.000000	-70.520800	0.000000	-70.520800	0.000000	-70.520800	0.000000	-70.520800	0.000000	-70.520800	0.000000	-70.520800	0.000000	-70.520800	0.000000
0.042275	-70.520800	0.000000	-70.520800	0.000000	-70.520800	0.000000	-70.520800	0.000000	-70.520800	0.000000	-70.520800	0.000000	-70.520800	0.000000	-70.520800	0.000000	-70.520800	0.000000	-70.520800	0.000000
0.042300	-70.520700	0.000000	-70.520700	0.000000	-70.520700	0.000000	-70.520700	0.000000	-70.520700	0.000000	-70.520700	0.000000	-70.520700	0.000000	-70.520700	0.000000	-70.520700	0.000000	-70.520700	0.000000
0.042325	-70.520700	0.000000	-70.520700	0.000000	-70.520700	0.000000	-70.520700	0.000000	-70.520700	0.000000	-70.520700	0.000000	-70.520700	0.000000	-70.520700	0.000000	-70.520700	0.000000	-70.520700	0.000000
0.042350	-70.520600	0.000000	-70.520600	0.000000	-70.520600	0.000000	-70.520600	0.000000	-70.520600	0.000000	-70.520600	0.000000	-70.520600	0.000000	-70.520600	0.000000	-70.520600	0.000000	-70.520600	0.000000
0.042375	-70.520600	0.000000	-70.520600	0.000000	-70.520600	0.000000	-70.520600	0.000000	-70.520600	0.000000	-70.520600	0.000000	-70.520600	0.000000	-70.520600	0.000000	-70.520600	0.000000	-70.520600	0.000000
0.042400	-70.520500	0.000000	-70.520500	0.000000	-70.520500	0.000000	-70.520500	0.000000	-70.520500	0.000000	-70.520500	0.000000	-70.520500	0.000000	-70.520500	0.000000	-70.520500	0.000000	-70.520500	0.000000
0.042425	-70.520500	0.000000	-70.520500	0.000000	-70.520500	0.000000	-70.520500	0.000000	-70.520500	0.000000	-70.520500	0.000000	-70.520500	0.000000	-70.520500	0.000000	-70.520500	0.000000	-70.520500	0.000000
0.042450	-70.520400	0.000000	-70.520400	0.000000	-70.520400	0.000000	-70.520400	0.000000	-70.520400	0.000000	-70.520400	0.000000	-70.520400	0.000000	-70.520400	0.000000	-70.520400	0.000000	-70.520400	0.000000
0.042475	-70.520300	0.000000	-70.520300	0.000000	-70.520300	0.000000	-70.520300	0.000000	-70.520300	0.000000	-70.520300	0.000000	-70.520300	0.000000	-70.520300	0.000000	-70.520300	0.000000	-70.520300	0.000000
0.042500	-70.520300	0.000000	-70.520300	0.000000	-70.520300	0.000000	-70.520300	0.000000	-70.520300	0.000000	-70.520300	0.000000	-70.520300	0.000000	-70.520300	0.000000	-70.520300	0.000000	-70.520300	0.000000
0.042525	-70.520200	0.000000	-70.520200	0.000000	-70.520200	0.000000	-70.520200	0.000000	-70.520200	0.000000	-70.520200	0.000000	-70.520200	0.000000	-70.520200	0.000000	-70.520200	0.000000	-70.520200	0.000000
0.042550	-70.520200	0.000000	-70.520200	0.000000	-70.520200	0.000000	-70.520200	0.000000	-70.520200	0.000000	-70.520200	0.000000	-70.520200	0.000000	-70.520200	0.000000	-70.520200	0.000000	-70.520200	0.000000
0.042575	-70.520100	0.000000	-70.520100	0.000000	-70.520100	0.000000	-70.520100	0.000000	-70.520100	0.000000	-70.520100	0.000000	-70.520100	0.000000	-70.520100	0.000000	-70.520100	0.000000	-70.520100	0.000000
0.042600	-70.520100	0.000000	-70.520100	0.000000	-70.520100	0.000000	-70.520100	0.000000	-70.520100	0.000000	-70.520100	0.000000	-70.520100	0.000000	-70.520100	0.000000	-70.520100	0.000000	-70.520100	0.000000
0.042625	-70.520000	0.000000	-70.520000	0.000000	-70.520000	0.000000	-70.520000	0.000000	-70.520000	0.000000	-70.520000	0.000000	-70.520000	0.000000	-70.520000	0.000000	-70.520000	0.000000	-70.520000	0.000000
0.042650	-70.520000	0.000000	-70.520000	0.000000	-70.520000	0.000000	-70.520000	0.000000	-70.520000	0.000000	-70.520000	0.000000	-70.520000	0.000000	-70.520000	0.000000	-70.520000	0.000000	-70.520000	0.000000
0.042675	-70.519900	0.000000	-70.519900	0.000000	-70.519900	0.000000	-70.519900	0.000000	-70.519900	0.000000	-70.519900	0.000000	-70.519900	0.000000	-70.519900	0.000000	-70.519900	0.000000	-70.519900	0.000000
0.042700	-70.519800	0.000000	-70.519800	0.000000	-70.519800	0.000000	-70.519800	0.000000	-70.519800	0.000000	-70.519800	0.000000	-70.519800	0.000000	-70.519800	0.000000	-70.519800	0.000000	-70.519800	0.000000
0.042725	-70.519800	0.000000	-70.519800	0.000000	-70.519800	0.000000	-70.519800	0.000000	-70.519800	0.000000	-70.519800	0.000000	-70.519800	0.000000	-70.519800	0.000000	-70.519800	0.000000	-70.519800	0.000000
0.042750	-70.519700	0.000000	-70.519700	0.000000	-70.519700	0.000000	-70.519700	0.000000	-70.519700	0.000000	-70.519700	0.000000	-70.519700	0.000000	-70.519700	0.000000	-70.519700	0.000000	-70.519700	0.000000
0.042775	-70.519700	0.000000	-70.519700	0.000000	-70.519700	0.000000	-70.519700	0.000000	-70.519700	0.000000	-70.519700	0.000000	-70.519700	0.000000	-70.519700	0.000000	-70.519700	0.000000	-70.519700	0.000000
0.042800	-70.519600	0.000000	-70.519600	0.000000	-70.519600	0.000000	-70.519600	0.000000	-70.519600	0.000000	-70.519600	0.000000	-70.519600	0.000000	-70.519600	0.000000	-70.519600	0.000000	-70.519600	0.000000
0.042825	-70.519600	0.000000	-70.519600	0.000000	-70.519600	0.000000	-70.519600	0.000000	-70.519600	0.000000	-70.519600	0.000000	-70.519600	0.000000	-70.519600	0.000000	-70.519600	0.000000	-70.519600	0.000000
0.042850	-70.519500	0.000000	-70.519500	0.000000	-70.519500	0.000000	-70.519500	0.000000	-70.519500	0.000000	-70.519500	0.000000	-70.519500	0.000000	-70.519500	0.000000	-70.519500	0.000000	-70.519500	0.000000
0.042875	-70.519500	0.000000	-70.519500	0.000000	-70.519500	0.000000	-70.519500	0.000000	-70.519500	0.000000	-70.519500	0.000000	-70.519500	0.000000	-70.519500	0.000000	-70.519500	0.000000	-70.519500	0.000000
0.042900	-70.519400	0.000000	-70.519400	0.000000	-70.519400	0.000000	-70.519400	0.000000	-70.519400	0.000000	-70.519400	0.000000	-70.519400	0.000000	-70.519400	0.000000	-70.519400	0.000000	-70.519400	0.000000
0.042925	-70.519300	0.000000	-70.519300	0.000000	-70.519300	0.000000	-70.519300	0.000000	-70.519300	0.000000	-70.519300	0.000000	-70.519300	0.000000	-70.519300	0.000000	-70.519300	0.000000	-70.519300	0.000000
0.042950	-70.519300	0.000000	-70.519300	0.000000	-70.519300	0.000000	-70.519300	0.000000	-70.519300	0.000000	-70.519300	0.000000	-70.519300	0.000000	-70.519300	0.000000	-70.519300	0.000000	-70.519300	0.000000
0.042975	-70.519200	0.000000	-70.519200	0.000000	-70.519200	0.000000	-70.519200	0.000000	-70.519200	0.000000	-70.519200	0.000000	-70.519200	0.000000	-70.519200	0.000000	-70.519200	0.000000	-70.519200	0.000000
0.043000	-70.519200	0.000000	-70.519200	0.000000	-70.519200	0.000000	-70.519200	0.000000	-70.519200	0.000000	-70.519200	0.000000	-70.519200	0.000000	-70.519200	0.000000	-70.519200	0.000000	-70.519200	0.000000
0.043025	-70.519100	0.000000	-70.519100	0.000000	-70.519100	0.000000	-70.519100	0.000000	-70.519100	0.000000	-70.519100	0.000000	-70.519100	0.000000	-70.519100	0.000000	-70.519100	0.000000	-70.519100	0.000000
0.043050	-70.519100	0.000000	-70.519100	0.000000	-70.519100	0.000000	-70.519100	0.000000	-70.519100	0.000000	-70.519100	0.000000	-70.519100	0.000000	-70.519100	0.000000	-70.519100	0.000000	-70.519100	0.000000
0.043075	-70.519000	0.000000	-70.519000	0.000000	-70.519000	0.000000	-70.519000	0.000000	-70.519000	0.000000	-70.519000	0.000000	-70.519000	0.000000	-70.519000	0.000000	-70.519000	0.000000	-70.519000	0.000000
0.043100	-70.519000	0.000000	-70.519000	0.000000	-70.519000	0.000000	-70.519000	0.000000	-70.519000	0.000000	-70.519000	0.000000	-70.519000	0.000000	-70.519000	0.000000	-70.519000	0.000000	-70.519000	0.000000
0.043125	-70.518900	0.000000	-70.518900	0.000000	-70.518900	0.000000	-70.518900	0.000000	-70.518900	0.000000	-70.518900	0.000000	-70.518900	0.000000	-70.518900	0.000000	-70.518900	0.000000	-70.518900	0.000000
0.043150	-70.518800	0.000000	-70.518800	0.000000	-70.518800	0.000000	-70.518800	0.000000	-70.518800	0.000000	-70.518800	0.000000	-70.518800	0.000000	-70.518800	0.000000	-70.518800	0.000000	-70.518800	0.000000
0.043175	-70.518800	0.000000	-70.518800	0.000000	-70.518800	0.000000	-70.518800	0.000000	-70.518800	0.000000	-70.518800	0.000000	-70.518800	0.000000	-70.518800	0.000000	-70.518800	0.000000	-70.518800	0.000000
0.043200	-70.518700	0.000000	-70.518700	0.000000	-70.518700	0.000000	-70.518700	0.000000	-70.518700	0.000000	-70.518700	0.000000	-70.518700	0.000000	-70.518700	0.000000	-70.518700	0.000000	-70.518700	0.000000
0.043225	-70.518700	0.000000	-70.518700	0.000000	-70.518700	0.000000	-70.518700	0.000000	-70.518700	0.000000	-70.518700	0.000000	-70.518700	0.000000	-70.518700	0.000000	-70.518700	0.000000	-70.518700	0.000000
0.043250	-70.518600	0.000000	-70.518600	0.000000	-70.518600	0.000000	-70.518600	0.000000	-70.518600	0.000000	-70.518600	0.000000	-70.518600	0.000000	-70.518600	0.000000	-70.518600	0.000000	-70.518600	0.000000
0.043275	-70.518600	0.000000	-70.518600	0.000000	-70.518600	0.000000	-70.518600	0.000000	-70.518600	0.000000	-70.518600	0.000000	-70.518600	0.000000	-70.518600	0.000000	-70.518600	0.000000	-70.518600	0.000000
0.043300	-70.518500	0.000000	-70.518500	0.000000	-70.518500	0.000000	-70.518500	0.000000	-70.518500	0.000000	-70.518500	0.000000	-70.518500	0.000000	-70.518500	0.000000	-70.518500	0.000000	-70.518500	0.000000
0.043325	-70.518500	0.000000	-70.518500	0.000000	-70.518500	0.000000	-70.518500	0.000000	-70.518500	0.000000	-70.518500	0.000000	-70.518500	0.000000	-70.518500	0.000000	-70.518500	0.000000	-70.518500	0.000000
0.043350	-70.518400	0.000000	-70.518400	0.000000	-70.518400	0.000000	-70.518400	0.000000	-70.518400	0.000000	-70.518400	0.000000	-70.518400	0.000000	-70.518400	0.000000	-70.518400	0.000000	-70.518400	0.000000
0.043375	-70.518300	0.000000	-70.518300	0.000000	-70.518300	0.000000	-70.518300	0.000000	-70.518300	0.000000	-70.518300	0.000000	-70.518300	0.000000	-70.518300	0.000000	-70.518300	0.000000	-70.518300	0.000000
0.043400	-70.518300	0.000000	-70.518300	0.000000	-70.518300	0.000000	-70.518300	0.000000	-70.518300	0.000000	-70.518300	0.000000	-70.518300	0.000000	-70.518300	0.000000	-70.518300	0.000000	-70.518300	0.000000
0.043425	-70.518200	0.000000	-70.518200	0.000000	-70.518200	0.000000	-70.518200	0.000000	-70.518200	0.000000	-70.518200	0.000000	-70.518200	0.000000	-70.518200	0.000000	-70.518200	0.000000	-70.518200	0.000000
0.043450	-70.518200	0.000000	-70.518200	0.000000	-70.518200	0.000000	-70.518200	0.000000	-70.518200	0.000000	-70.518200	0.000000	-70.518200	0.000000	-70.518200	0.000000	-70.518200	0.000000	-70.518200	0.000000
0.043475	-70.518100	0.000000	-70.518100	0.000000	-70.518100	0.000000	-70.518100	0.000000	-70.518100	0.000000	-70.518100	0.000000	-70.518100	0.000000	-70.518100	0.000000	-70.518100	0.000000	-70.518100	0.000000
0.043500	-70.518100	0.000000	-70.518100	0.000000	-70.518100	0.000000	-70.518100	0.000000	-70.518100	0.000000	-70.518100	0.000000	-70.518100	0.000000	-70.518100	0.000000	-70.518100	0.000000	-70.518100	0.000000
0.043525	-70.518000	0.000000	-70.518000	0.000000	-70.518000	0.000000	-70.518000	0.000000	-70.518000	0.000000	-70.518000	0.000000	-70.518000	0.000000	-70.518000	0.000000	-70.518000	0.000000	-70.518000	0.000000
0.043550	-70.518000	0.000000	-70.518000	0.000000	-70.518000	0.000000	-70.518000	0.000000	-70.518000	0.000000	-70.518000	0.000000	-70.518000	0.000000	-70.518000	0.000000	-70.518000	0.000000	-70.518000	0.000000
0.043575	-70.517900	0.000000	-70.517900	0.000000	-70.517900	0.000000	-70.517900	0.000000	-70.517900	0.000000	-70.517900	0.000000	-70.517900	0.000000	-70.517900	0.000000	-70.517900	0.000000	-70.517900	0.000000
0.043600	-70.517800	0.000000	-70.517800	0.000000	-70.517800	0.000000	-70.517800	0.000000	-70.517800	0.000000	-70.517800	0.000000	-70.517800	0.000000	-70.517800	0.000000	-70.517800	0.000000	-70.517800	0.000000
0.043625	-70.517800	0.000000	-70.517800	0.000000	-70.517800	0.000000	-70.517800	0.000000	-70.517800	0.000000	-70.517800	0.000000	-70.517800	0.000000	-70.517800	0.000000	-70.517800	0.000000	-70.517800	0.000000
0.043650	-70.517700	0.000000	-70.517700	0.000000	-70.517700	0.000000	-70.517700	0.000000	-70.517700	0.000000	-70.517700	0.000000	-70.517700	0.000000	-70.517700	0.000000	-70.517700	0.000000	-70.517700	0.000000
0.043675	-70.517700	0.000000	-70.517700	0.000000	-70.517700	0.000000	-70.517700	0.000000	-70.517700	0.000000	-70.517700	0.000000	-70.517700	0.000000	-70.517700	0.000000	-70.517700	0.000000	-70.517700	0.000000
0.043700	-70.517600	0.000000	-70.517600	0.000000	-70.517600	0.000000	-70.517600	0.000000	-70.517600	0.000000	-70.517600	0.000000	-70.517600	0.000000	-70.517600	0.000000	-70.517600	0.000000	-70.517600	0.000000
0.043725	-70.517600	0.000000	-70.517600	0.000000	-70.517600	0.000000	-70.517600	0.000000	-70.517600	0.000000	-70.517600	0.000000	-70.517600	0.000000	-70.517600	0.000000	-70.517600	0.000000	-70.517600	0.000000
0.043750	-70.517500	0.000000	-70.517500	0.000000	-70.517500	0.000000	-70.517500	0.000000	-70.517500	0.000000	-70.517500	0.000000	-70.517500	0.000000	-70.517500	0.000000	-70.517500	0.000000	-70.517500	0.000000
0.043775	-70.517500	0.000000	-70.517500	0.000000	-70.517500	0.000000	-70.517500	0.000000	-70.517500	0.000000	-70.517500	0.000000	-70.517500	0.000000	-70.517500	0.000000	-70.517500	0.000000	-70.517500	0.000000
0.043800	-70.517400	0.000000	-70.517400	0.000000	-70.517400	0.000000	-70.517400	0.000000	-70.517400	0.000000	-70.517400	0.000000	-70.517400	0.000000	-70.517400	0.000000	-70.517400	0.000000	-70.517400	0.000000
0.043825	-70.517400	0.000000	-70.517400	0.000000	-70.517400	0.000000	-70.517400	0.000000	-70.517400	0.000000	-70.517400	0.000000	-70.517400	0.000000	-70.517400	0.000000	-70.517400	0.000000	-70.517400	0.000000
0.043850	-70.517300	0.000000	-70.517300	0.000000	-70.517300	0.000000	-70.517300	0.000000	-70.517300	0.000000	-70.517300	0.000000	-70.517300	0.000000	-70.517300	0.000000	-70.517300	0.000000	-70.517300	0.000000
0.043875	-70.517200	0.000000	-70.517200	0.000000	-70.517200	0.000000	-70.517200	0.000000	-70.517200	0.000000	-70.517200	0.000000	-70.517200	0.000000	-70.517200	0.000000	-70.517200	0.000000	-70.517200	0.000000
0.043900	-70.517200	0.000000	-70.517200	0.000000	-70.517200	0.000000	-70.517200	0.000000	-70.517200	0.000000	-70.517200	0.000000	-70.517200	0.000000	-70.517200	0.000000	-70.517200	0.000000	-70.517200	0.000000
0.043925	-70.517100	0.000000	-70.517100	0.000000	-70.517100	0.000000	-70.517100	0.000000	-70.517100	0.000000	-70.517100	0.000000	-70.517100	0.000000	-70.517100	0.000000	-70.517100	0.000000	-70.517100	0.000000
0.043950	-70.517100	0.000000	-70.517100	0.000000	-70.517100	0.000000	-70.517100	0.000000	-70.517100	0.000000	-70.517100	0.000000	-70.517100	0.000000	-70.517100	0.000000	-70.517100	0.000000	-70.517100	0.000000
0.043975	-70.517000	0.000000	-70.517000	0.000000	-70.517000	0.000000	-70.517000	0.000000	-70.517000	0.000000	-70.517000	0.000000	-70.517000	0.000000	-70.517000	0.000000	-70.517000	0.000000	-70.517000	0.000000
0.044000	-70.517000	0.000000	-70.517000	0.000000	-70.517000	0.000000	-70.517000	0.000000	-70.517000	0.000000	-70.517000	0.000000	-70.517000	0.000000	-70.517000	0.000000	-70.517000	0.000000	-70.517000	0.000000
0.044025	-70.516900	0.000000	-70.516900	0.000000	-70.516900	0.000000	-70.516900	0.000000	-70.516900	0.000000	-70.516900	0.000000	-70.516900	0.000000	-70.516900	0.000000	-70.516900	0.000000	-70.516900	0.000000
0.044050	-70.516900	0.000000	-70.516900	0.000000	-70.516900	0.000000	-70.516900	0.000000	-70.516900	0.000000	-70.516900	0.000000	-70.516900	0.000000	-70.516900	0.000000	-70.516900	0.000000	-70.516900	0.000000
0.044075	-70.516800	0.000000	-70.516800	0.000000	-70.516800	0.000000	-70.516800	0.000000	-70.516800	0.000000	-70.516800	0.000000	-70.516800	0.000000	-70.516800	0.000000	-70.516800	0.000000	-70.516800	0.000000
0.044100	-70.516700	0.000000	-70.516700	0.000000	-70.516700	0.000000	-70.516700	0.000000	-70.516700	0.000000	-70.516700	0.000000	-70.516700	0.000000	-70.516700	0.000000	-70.516700	0.000000	-70.516700	0.000000
0.044125	-70.516700	0.000000	-70.516700	0.000000	-70.516700	0.000000	-70.516700	0.000000	-70.516700	0.000000	-70.516700	0.000000	-70.516700	0.000000	-70.516700	0.000000	-70.516700	0.000000	-70.516700	0.000000
0.044150	-70.516600	0.000000	-70.516600	0.000000	-70.516600	0.000000	-70.516600	0.000000	-70.516600	0.000000	-70.516600	0.000000	-70.516600	0.000000	-70.516600	0.000000	-70.516600	0.000000	-70.516600	0.000000
0.044175	-70.516600	0.000000	-70.516600	0.000000	-70.516600	0.000000	-70.516600	0.000000	-70.516600	0.000000	-70.516600	0.000000	-70.516600	0.000000	-70.516600	0.000000	-70.516600	0.000000	-70.516600	0.000000
0.044200	-70.516500	0.000000	-70.516500	0.000000	-70.516500	0.000000	-70.516500	0.000000	-70.516500	0.000000	-70.516500	0.000000	-70.516500	0.000000	-70.516500	0.000000	-70.516500	0.000000	-70.516500	0.000000
0.044225	-70.516500	0.000000	-70.516500	0.000000	-70.516500	0.000000	-70.516500	0.000000	-70.516500	0.000000	-70.516500	0.000000	-70.516500	0.000000	-70.516500	0.000000	-70.516500	0.000000	-70.516500	0.000000
0.044250	-70.516400	0.000000	-70.516400	0.000000	-70.516400	0.000000	-70.516400	0.000000	-70.516400	0.000000	-70.516400	0.000000	-70.516400	0.000000	-70.516400	0.000000	-70.516400	0.000000	-70.516400	0.000000
0.044275	-70.516400	0.000000	-70.516400	0.000000	-70.516400	0.000000	-70.516400	0.000000	-70.516400	0.000000	-70.516400	0.000000	-70.516400	0.000000	-70.516400	0.000000	-70.516400	0.000000	-70.516400	0.000000
0.044300	-70.516300	0.000000	-70.516300	0.000000	-70.516300	0.000000	-70.516300	0.000000	-70.516300	0.000000	-70.516300	0.000000	-70.516300	0.000000	-70.516300	0.000000	-70.516300	0.000000	-70.516300	0.000000
0.044325	-70.516300	0.000000	-70.516300	0.000000	-70.516300	0.000000	-70.516300	0.000000	-70.516300	0.000000	-70.516300	0.000000	-70.516300	0.000000	-70.516300	0.000000	-70.516300	0.000000	-70.516300	0.000000
0.044350	-70.516200	0.000000	-70.516200	0.000000	-70.516200	0.000000	-70.516200	0.000000	-70.516200	0.000000	-70.516200	0.000000	-70.516200	0.000000	-70.516200	0.000000	-70.516200	0.000000	-70.516200	0.000000
0.044375	-70.516100	0.000000	-70.516100	0.000000	-70.516100	0.000000	-70.516100	0.000000	-70.516100	0.000000	-70.516100	0.000000	-70.516100	0.000000	-70.516100	0.000000	-70.516100	0.000000	-70.516100	0.000000
0.044400	-70.516100	0.000000	-70.516100	0.000000	-70.516100	0.000000	-70.516100	0.000000	-70.516100	0.000000	-70.516100	0.000000	-70.516100	0.000000	-70.516100	0.000000	-70.516100	0.000000	-70.516100	0.000000
0.044425	-70.516000	0.000000	-70.516000	0.000000	-70.516000	0.000000	-70.516000	0.000000	-70.516000	0.000000	-70.516000	0.000000	-70.516000	0.000000	-70.516000	0.000000	-70.516000	0.000000	-70.516000	0.000000
0.044450	-70.516000	0.000000	-70.516000	0.000000	-70.516000	0.000000	-70.516000	0.000000	-70.516000	0.000000	-70.516000	0.000000	-70.516000	0.000000	-70.516000	0.000000	-70.516000	0.000000	-70.516000	0.000000
0.044475	-70.515900	0.000000	-70.515900	0.000000	-70.515900	0.000000	-70.515900	0.000000	-70.515900	0.000000	-70.515900	0.000000	-70.515900	0.000000	-70.515900	0.000000	-70.515900	0.000000	-70.515900	0.000000
0.044500	-70.515900	0.000000	-70.515900	0.000000	-70.515900	0.000000	-70.515900	0.000000	-70.515900	0.000000	-70.515900	0.000000	-70.515900	0.000000	-70.515900	0.000000	-70.515900	0.000000	-70.515900	0.000000
0.044525	-70.515800	0.000000	-70.515800	0.000000	-70.515800	0.000000	-70.515800	0.000000	-70.515800	0.000000	-70.515800	0.000000	-70.515800	0.000000	-70.515800	0.000000	-70.515800	0.000000	-70.515800	0.000000
0.044550	-70.515800	0.000000	-70.515800	0.000000	-70.515800	0.000000	-70.515800	0.000000	-70.515800	0.000000	-70.515800	0.000000	-70.515800	0.000000	-70.515800	0.000000	-70.515800	0.000000	-70.515800	0.000000
0.044575	-70.515700	0.000000	-70.515700	0.000000	-70.515700	0.000000	-70.515700	0.000000	-70.515700	0.000000	-70.515700	0.000000	-70.515700	0.000000	-70.515700	0.000000	-70.515700	0.000000	-70.515700	0.000000
0.044600	-70.515700	0.000000	-70.515700	0.000000	-70.515700	0.000000	-70.515700	0.000000	-70.515700	0.000000	-70.515700	0.000000	-70.515700	0.000000	-70.515700	0.000000	-70.515700	0.000000	-70.515700	0.000000
0.044625	-70.515600	0.000000	-70.515600	0.000000	-70.515600	0.000000	-70.515600	0.000000	-70.515600	0.000000	-70.515600	0.000000	-70.515600	0.000000	-70.515600	0.000000	-70.515600	0.000000	-70.515600	0.000000
0.044650	-70.515500	0.000000	-70.515500	0.000000	-70.515500	0.000000	-70.515500	0.000000	-70.515500	0.000000	-70.515500	0.000000	-70.515500	0.000000	-70.515500	0.000000	-70.515500	0.000000	-70.515500	0.000000
0.044675	-70.515500	0.000000	-70.515500	0.000000	-70.515500	0.000000	-70.515500	0.000000	-70.515500	0.000000	-70.515500	0.000000	-70.515500	0.000000	-70.515500	0.000000	-70.515500	0.000000	-70.515500	0.000000
0.044700	-70.515400	0.000000	-70.515400	0.000000	-70.515400	0.000000	-70.515400	0.000000	-70.515400	0.000000	-70.515400	0.000000	-70.515400	0.000000	-70.515400	0.000000	-70.515400	0.000000	-70.515400	0.000000
0.044725	-70.515400	0.000000	-70.515400	0.000000	-70.515400	0.000000	-70.515400	0.000000	-70.515400	0.000000	-70.515400	0.000000	-70.515400	0.000000	-70.515400	0.000000	-70.515400	0.000000	-70.515400	0.000000
0.044750	-70.515300	0.000000	-70.515300	0.000000	-70.515300	0.000000	-70.515300	0.000000	-70.515300	0.000000	-70.515300	0.000000	-70.515300	0.000000	-70.515300	0.000000	-70.515300	0.000000	-70.515300	0.000000
0.044775	-70.515300	0.000000	-70.515300	0.000000	-70.515300	0.000000	-70.515300	0.000000	-70.515300	0.000000	-70.515300	0.000000	-70.515300	0.000000	-70.515300	0.000000	-70.515300	0.000000	-70.515300	0.000000
0.044800	-70.515200	0.000000	-70.515200	0.000000	-70.515200	0.000000	-70.515200	0.000000	-70.515200	0.000000	-70.515200	0.000000	-70.515200	0.000000	-70.515200	0.000000	-70.515200	0.000000	-70.515200	0.000000
0.044825	-70.515200	0.000000	-70.515200	0.000000	-70.515200	0.000000	-70.515200	0.000000	-70.515200	0.000000	-70.515200	0.000000	-70.515200	0.000000	-70.515200	0.000000	-70.515200	0.000000	-70.515200	0.000000
0.044850	-70.515100	0.000000	-70.515100	0.000000	-70.515100	0.000000	-70.515100	0.000000	-70.515100	0.000000	-70.515100	0.000000	-70.515100	0.000000	-70.515100	0.000000	-70.515100	0.000000	-70.515100	0.000000
0.044875	-70.515100	0.000000	-70.515100	0.000000	-70.515100	0.000000	-70.515100	0.000000	-70.515100	0.000000	-70.515100	0.000000	-70.515100	0.000000	-70.515100	0.000000	-70.515100	0.000000	-70.515100	0.000000
0.044900	-70.515000	0.000000	-70.515000	0.000000	-70.515000	0.000000	-70.515000	0.000000	-70.515000	0.000000	-70.515000	0.000000	-70.515000	0.000000	-70.515000	0.000000	-70.515000	0.000000	-70.515000	0.000000
0.044925	-70.514900	0.000000	-70.514900	0.000000	-70.514900	0.000000	-70.514900	0.000000	-70.514900	0.000000	-70.514900	0.000000	-70.514900	0.000000	-70.514900	0.000000	-70.514900	0.000000	-70.514900	0.000000
0.044950	-70.514900	0.000000	-70.514900	0.000000	-70.514900	0.000000	-70.514900	0.000000	-70.514900	0.000000	-70.514900	0.000000	-70.514900	0.000000	-70.514900	0.000000	-70.514900	0.000000	-70.514900	0.000000
0.044975	-70.514800	0.000000	-70.514800	0.000000	-70.514800	0.000000	-70.514800	0.000000	-70.514800	0.000000	-70.514800	0.000000	-70.514800	0.000000	-70.514800	0.000000	-70.514800	0.000000	-70.514800	0.000000
0.045000	-70.514800	0.000000	-70.514800	0.000000	-70.514800	0.000000	-70.514800	0.000000	-70.514800	0.000000	-70.514800	0.000000	-70.514800	0.000000	-70.514800	0.000000	-70.514800	0.000000	-70.514800	0.000000
0.045025	-70.514700	0.000000	-70.514700	0.000000	-70.514700	0.000000	-70.514700	0.000000	-70.514700	0.000000	-70.514700	0.000000	-70.514700	0.000000	-70.514700	0.000000	-70.514700	0.000000	-70.514700	0.000000
0.045050	-70.514700	0.000000	-70.514700	0.000000	-70.514700	0.000000	-70.514700	0.000000	-70.514700	0.000000	-70.514700	0.000000	-70.514700	0.000000	-70.514700	0.000000	-70.514700	0.000000	-70.514700	0.000000
0.045075	-70.514600	0.000000	-70.514600	0.000000	-70.514600	0.000000	-70.514600	0.000000	-70.514600	0.000000	-70.514600	0.000000	-70.514600	0.000000	-70.514600	0.000000	-70.514600	0.000000	-70.514600	0.000000
0.045100	-70.514600	0.000000	-70.514600	0.000000	-70.514600	0.000000	-70.514600	0.000000	-70.514600	0.000000	-70.514600	0.000000	-70.514600	0.000000	-70.514600	0.000000	-70.514600	0.000000	-70.514600	0.000000
0.045125	-70.514500	0.000000	-70.514500	0.000000	-70.514500	0.000000	-70.514500	0.000000	-70.514500	0.000000	-70.514500	0.000000	-70.514500	0.000000	-70.514500	0.000000	-70.514500	0.000000	-70.514500	0.000000
0.045150	-70.514500	0.000000	-70.514500	0.000000	-70.514500	0.000000	-70.514500	0.000000	-70.514500	0.000000	-70.514500	0.000000	-70.514500	0.000000	-70.514500	0.000000	-70.514500	0.000000	-70.514500	0.000000
0.045175	-70.514400	0.000000	-70.514400	0.000000	-70.514400	0.000000	-70.514400	0.000000	-70.514400	0.000000	-70.514400	0.000000	-70.514400	0.000000	-70.514400	0.000000	-70.514400	0.000000	-70.514400	0.000000
0.045200	-70.514300	0.000000	-70.514300	0.000000	-70.514300	0.000000	-70.514300	0.000000	-70.514300	0.000000	-70.514300	0.000000	-70.514300	0.000000	-70.514300	0.000000	-70.514300	0.000000	-70.514300	0.000000
0.045225	-70.514300	0.000000	-70.514300	0.000000	-70.514300	0.000000	-70.514300	0.000000	-70.514300	0.000000	-70.514300	0.000000	-70.514300	0.000000	-70.514300	0.000000	-70.514300	0.000000	-70.514300	0.000000
0.045250	-70.514200	0.000000	-70.514200	0.000000	-70.514200	0.000000	-70.514200	0.000000	-70.514200	0.000000	-70.514200	0.000000	-70.514200	0.000000	-70.514200	0.000000	-70.514200	0.000000	-70.514200	0.000000
0.045275	-70.514200	0.000000	-70.514200	0.000000	-70.514200	0.000000	-70.514200	0.000000	-70.514200	0.000000	-70.514200	0.000000	-70.514200	0.000000	-70.514200	0.000000	-70.514200	0.000000	-70.514200	0.000000
0.045300	-70.514100	0.000000	-70.514100	0.000000	-70.514100	0.000000	-70.514100	0.000000	-70.514100	0.000000	-70.514100	0.000000	-70.514100	0.000000	-70.514100	0.000000	-70.514100	0.000000	-70.514100	0.000000
0.045325	-70.514100	0.000000	-70.514100	0.000000	-70.514100	0.000000	-70.514100	0.000000	-70.514100	0.000000	-70.514100	0.000000	-70.514100	0.000000	-70.514100	0.000000	-70.514100	0.000000	-70.514100	0.000000
0.045350	-70.514000	0.000000	-70.514000	0.000000	-70.514000	0.000000	-70.514000	0.000000	-70.514000	0.000000	-70.514000	0.000000	-70.514000	0.000000	-70.514000	0.000000	-70.514000	0.000000	-70.514000	0.000000
0.045375	-70.514000	0.000000	-70.514000	0.000000	-70.514000	0.000000	-70.514000	0.000000	-70.514000	0.000000	-70.514000	0.000000	-70.514000	0.000000	-70.514000	0.000000	-70.514000	0.000000	-70.514000	0.000000
0.045400	-70.513900	0.000000	-70.513900	0.000000	-70.513900	0.000000	-70.513900	0.000000	-70.513900	0.000000	-70.513900	0.000000	-70.513900	0.000000	-70.513900	0.000000	-70.513900	0.000000	-70.513900	0.000000
0.045425	-70.513900	0.000000	-70.513900	0.000000	-70.513900	0.000000	-70.513900	0.000000	-70.513900	0.000000	-70.513900	0.000000	-70.513900	0.000000	-70.513900	0.000000	-70.513900	0.000000	-70.513900	0.000000
0.045450	-70.513800	0.000000	-70.513800	0.000000	-70.513800	0.000000	-70.513800	0.000000	-70.513800	0.000000	-70.513800	0.000000	-70.513800	0.000000	-70.513800	0.000000	-70.513800	0.000000	-70.513800	0.000000
0.045475	-70.513700	0.000000	-70.513700	0.000000	-70.513700	0.000000	-70.513700	0.000000	-70.513700	0.000000	-70.513700	0.000000	-70.513700	0.000000	-70.513700	0.000000	-70.513700	0.000000	-70.513700	0.000000
0.045500	-70.513700	0.000000	-70.513700	0.000000	-70.513700	0.000000	-70.513700	0.000000	-70.513700	0.000000	-70.513700	0.000000	-70.513700	0.000000	-70.513700	0.000000	-70.513700	0.000000	-70.513700	0.000000
0.045525	-70.513600	0.000000	-70.513600	0.000000	-70.513600	0.000000	-70.513600	0.000000	-70.513600	0.000000	-70.513600	0.000000	-70.513600	0.000000	-70.513600	0.000000	-70.513600	0.000000	-70.513600	0.000000
0.045550	-70.513600	0.000000	-70.513600	0.000000	-70.513600	0.000000	-70.513600	0.000000	-70.513600	0.000000	-70.513600	0.000000	-70.513600	0.000000	-70.513600	0.000000	-70.513600	0.000000	-70.513600	0.000000
0.045575	-70.513500	0.000000	-70.513500	0.000000	-70.513500	0.000000	-70.513500	0.000000	-70.513500	0.000000	-70.513500	0.000000	-70.513500	0.000000	-70.513500	0.000000	-70.513500	0.000000	-70.513500	0.000000
0.045600	-70.513500	0.000000	-70.513500	0.000000	-70.513500	0.000000	-70.513500	0.000000	-70.513500	0.000000	-70.513500	0.000000	-70.513500	0.000000	-70.513500	0.000000	-70.513500	0.000000	-70.513500	0.000000
0.045625	-70.513400	0.000000	-70.513400	0.000000	-70.513400	0.000000	-70.513400	0.000000	-70.513400	0.000000	-70.513400	0.000000	-70.513400	0.000000	-70.513400	0.000000	-70.513400	0.000000	-70.513400	0.000000
0.045650	-70.513400	0.000000	-70.513400	0.000000	-70.513400	0.000000	-70.513400	0.000000	-70.513400	0.000000	-70.513400	0.000000	-70.513400	0.000000	-70.513400	0.000000	-70.513400	0.000000	-70.513400	0.000000
0.045675	-70.513300	0.000000	-70.513300	0.000000	-70.513300	0.000000	-70.513300	0.000000	-70.513300	0.000000	-70.513300	0.000000	-70.513300	0.000000	-70.513300	0.000000	-70.513300	0.000000	-70.513300	0.000000
0.045700	-70.513300	0.000000	-70.513300	0.000000	-70.513300	0.000000	-70.513300	0.000000	-70.513300	0.000000	-70.513300	0.000000	-70.513300	0.000000	-70.513300	0.000000	-70.513300	0.000000	-70.513300	0.000000
0.045725	-70.513200	0.000000	-70.513200	0.000000	-70.513200	0.000000	-70.513200	0.000000	-70.513200	0.000000	-70.513200	0.000000	-70.513200	0.000000	-70.513200	0.000000	-70.513200	0.000000	-70.513200	0.000000
0.045750	-70.513200	0.000000	-70.513200	0.000000	-70.513200	0.000000	-70.513200	0.000000	-70.513200	0.000000	-70.513200	0.000000	-70.513200	0.000000	-70.513200	0.000000	-70.513200	0.000000	-70.513200	0.000000
0.045775	-70.513100	0.000000	-70.513100	0.000000	-70.513100	0.000000	-70.513100	0.000000	-70.513100	0.000000	-70.513100	0.000000	-70.513100	0.000000	-70.513100	0.000000	-70.513100	0.000000	-70.513100	0.000000
0.045800	-70.513000	0.000000	-70.513000	0.000000	-70.513000	0.000000	-70.513000	0.000000	-70.513000	0.000000	-70.513000	0.000000	-70.513000	0.000000	-70.513000	0.000000	-70.513000	0.000000	-70.513000	0.000000
0.045825	-70.513000	0.000000	-70.513000	0.000000	-70.513000	0.000000	-70.513000	0.000000	-70.513000	0.000000	-70.513000	0.000000	-70.513000	0.000000	-70.513000	0.000000	-70.513000	0.000000	-70.513000	0.000000
0.045850	-70.512900	0.000000	-70.512900	0.000000	-70.512900	0.000000	-70.512900	0.000000	-70.512900	0.000000	-70.512900	0.000000	-70.512900	0.000000	-70.512900	0.000000	-70.512900	0.000000	-70.512900	0.000000
0.045875	-70.512900	0.000000	-70.512900	0.000000	-70.512900	0.000000	-70.512900	0.000000	-70.512900	0.000000	-70.512900	0.000000	-70.512900	0.000000	-70.512900	0.000000	-70.512900	0.000000	-70.512900	0.000000
0.045900	-70.512800	0.000000	-70.512800	0.000000	-70.512800	0.000000	-70.512800	0.000000	-70.512800	0.000000	-70.512800	0.000000	-70.512800	0.000000	-70.512800	0.000000	-70.512800	0.000000	-70.512800	0.000000
0.045925	-70.512800	0.000000	-70.512800	0.000000	-70.512800	0.000000	-70.512800	0.000000	-70.512800	0.000000	-70.512800	0.000000	-70.512800	0.000000	-70.512800	0.000000	-70.512800	0.000000	-70.512800	0.000000
0.045950	-70.512700	0.000000	-70.512700	0.000000	-70.512700	0.000000	-70.512700	0.000000	-70.512700	0.000000	-70.512700	0.000000	-70.512700	0.000000	-70.512700	0.000000	-70.512700	0.000000	-70.512700	0.000000
0.045975	-70.512700	0.000000	-70.512700	0.000000	-70.512700	0.000000	-70.512700	0.000000	-70.512700	0.000000	-70.512700	0.000000	-70.512700	0.000000	-70.512700	0.000000	-70.512700	0.000000	-70.512700	0.000000
0.046000	-70.512600	0.000000	-70.512600	0.000000	-70.512600	0.000000	-70.512600	0.000000	-70.512600	0.000000	-70.512600	0.000000	-70.512600	0.000000	-70.512600	0.000000	-70.512600	0.000000	-70.512600	0.000000
0.046025	-70.512600	0.000000	-70.512600	0.000000	-70.512600	0.000000	-70.512600	0.000000	-70.512600	0.000000	-70.512600	0.000000	-70.512600	0.000000	-70.512600	0.000000	-70.512600	0.000000	-70.512600	0.000000
0.046050	-70.512500	0.000000	-70.512500	0.000000	-70.512500	0.000000	-70.512500	0.000000	-70.512500	0.000000	-70.512500	0.000000	-70.512500	0.000000	-70.512500	0.000000	-70.512500	0.000000	-70.512500	0.000000
0.046075	-70.512400	0.000000	-70.512400	0.000000	-70.512400	0.000000	-70.512400	0.000000	-70.512400	0.000000	-70.512400	0.000000	-70.512400	0.000000	-70.512400	0.000000	-70.512400	0.000000	-70.512400	0.000000
0.046100	-70.512400	0.000000	-70.512400	0.000000	-70.512400	0.000000	-70.512400	0.000000	-70.512400	0.000000	-70.512400	0.000000	-70.512400	0.000000	-70.512400	0.000000	-70.512400	0.000000	-70.512400	0.000000
0.046125	-70.512300	0.000000	-70.512300	0.000000	-70.512300	0.000000	-70.512300	0.000000	-70.512300	0.000000	-70.512300	0.000000	-70.512300	0.000000	-70.512300	0.000000	-70.512300	0.000000	-70.512300	0.000000
0.046150	-70.512300	0.000000	-70.512300	0.000000	-70.512300	0.000000	-70.512300	0.000000	-70.512300	0.000000	-70.512300	0.000000	-70.512300	0.000000	-70.512300	0.000000	-70.512300	0.000000	-70.512300	0.000000
0.046175	-70.512200	0.000000	-70.512200	0.000000	-70.512200	0.000000	-70.512200	0.000000	-70.512200	0.000000	-70.512200	0.000000	-70.512200	0.000000	-70.512200	0.000000	-70.512200	0.000000	-70.512200	0.000000
0.046200	-70.512200	0.000000	-70.512200	0.000000	-70.512200	0.000000	-70.512200	0.000000	-70.512200	0.000000	-70.512200	0.000000	-70.512200	0.000000	-70.512200	0.000000	-70.512200	0.000000	-70.512200	0.000000
0.046225	-70.512100	0.000000	-70.512100	0.000000	-70.512100	0.000000	-70.512100	0.000000	-70.512100	0.000000	-70.512100	0.000000	-70.512100	0.000000	-70.512100	0.000000	-70.512100	0.000000	-70.512100	0.000000
0.046250	-70.512100	0.000000	-70.512100	0.000000	-70.512100	0.000000	-70.512100	0.000000	-70.512100	0.000000	-70.512100	0.000000	-70.512100	0.000000	-70.512100	0.000000	-70.512100	0.000000	-70.512100	0.000000
0.046275	-70.512000	0.000000	-70.512000	0.000000	-70.512000	0.000000	-70.512000	0.000000	-70.512000	0.000000	-70.512000	0.000000	-70.512000	0.000000	-70.512000	0.000000	-70.512000	0.000000	-70.512000	0.000000
0.046300	-70.512000	0.000000	-70.512000	0.000000	-70.512000	0.000000	-70.512000	0.000000	-70.512000	0.000000	-70.512000	0.000000	-70.512000	0.000000	-70.512000	0.000000	-70.512000	0.000000	-70.512000	0.000000
0.046325	-70.511900	0.000000	-70.511900	0.000000	-70.511900	0.000000	-70.511900	0.000000	-70.511900	0.000000	-70.511900	0.000000	-70.511900	0.000000	-70.511900	0.000000	-70.511900	0.000000	-70.511900	0.000000
0.046350	-70.511900	0.000000	-70.511900	0.000000	-70.511900	0.000000	-70.511900	0.000000	-70.511900	0.000000	-70.511900	0.000000	-70.511900	0.000000	-70.511900	0.000000	-70.511900	0.000000	-70.511900	0.000000
0.046375	-70.511800	0.000000	-70.511800	0.000000	-70.511800	0.000000	-70.511800	0.000000	-70.511800	0.000000	-70.511800	0.000000	-70.511800	0.000000	-70.511800	0.000000	-70.511800	0.000000	-70.511800	0.000000
0.046400	-70.511700	0.000000	-70.511700	0.000000	-70.511700	0.000000	-70.511700	0.000000	-70.511700	0.000000	-70.511700	0.000000	-70.511700	0.000000	-70.511700	0.000000	-70.511700	0.000000	-70.511700	0.000000
0.046425	-70.511700	0.000000	-70.511700	0.000000	-70.511700	0.000000	-70.511700	0.000000	-70.511700	0.000000	-70.511700	0.000000	-70.511700	0.000000	-70.511700	0.000000	-70.511700	0.000000	-70.511700	0.000000
0.046450	-70.511600	0.000000	-70.511600	0.000000	-70.511600	0.000000	-70.511600	0.000000	-70.511600	0.000000	-70.511600	0.000000	-70.511600	0.000000	-70.511600	0.000000	-70.511600	0.000000	-70.511600	0.000000
0.046475	-70.511600	0.000000	-70.511600	0.000000	-70.511600	0.000000	-70.511600	0.000000	-70.511600	0.000000	-70.511600	0.000000	-70.511600	0.000000	-70.511600	0.000000	-70.511600	0.000000	-70.511600	0.000000
0.046500	-70.511500	0.000000	-70.511500	0.000000	-70.511500	0.000000	-70.511500	0.000000	-70.511500	0.000000	-70.511500	0.000000	-70.511500	0.000000	-70.511500	0.000000	-70.511500	0.000000	-70.511500	0.000000
0.046525	-70.511500	0.000000	-70.511500	0.000000	-70.511500	0.000000	-70.511500	0.000000	-70.511500	0.000000	-70.511500	0.000000	-70.511500	0.000000	-70.511500	0.000000	-70.511500	0.000000	-70.511500	0.000000
0.046550	-70.511400	0.000000	-70.511400	0.000000	-70.511400	0.000000	-70.511400	0.000000	-70.511400	0.000000	-70.511400	0.000000	-70.511400	0.000000	-70.511400	0.000000	-70.511400	0.000000	-70.511400	0.000000
0.046575	-70.511400	0.000000	-70.511400	0.000000	-70.511400	0.000000	-70.511400	0.000000	-70.511400	0.000000	-70.511400	0.000000	-70.511400	0.000000	-70.511400	0.000000	-70.511400	0.000000	-70.511400	0.000000
0.046600	-70.511300	0.000000	-70.511300	0.000000	-70.511300	0.000000	-70.511300	0.000000	-70.511300	0.000000	-70.511300	0.000000	-70.511300	0.000000	-70.511300	0.000000	-70.511300	0.000000	-70.511300	0.000000
0.046625	-70.511300	0.000000	-70.511300	0.000000	-70.511300	0.000000	-70.511300	0.000000	-70.511300	0.000000	-70.511300	0.000000	-70.511300	0.000000	-70.511300	0.000000	-70.511300	0.000000	-70.511300	0.000000
0.046650	-70.511200	0.000000	-70.511200	0.000000	-70.511200	0.000000	-70.511200	0.000000	-70.511200	0.000000	-70.511200	0.000000	-70.511200	0.000000	-70.511200	0.000000	-70.511200	0.000000	-70.511200	0.000000
0.046675	-70.511200	0.000000	-70.511200	0.000000	-70.511200	0.000000	-70.511200	0.000000	-70.511200	0.000000	-70.511200	0.000000	-70.511200	0.000000	-70.511200	0.000000	-70.511200	0.000000	-70.511200	0.000000
0.046700	-70.511100	0.000000	-70.511100	0.000000	-70.511100	0.000000	-70.511100	0.000000	-70.511100	0.000000	-70.511100	0.000000	-70.511100	0.000000	-70.511100	0.000000	-70.511100	0.000000	-70.511100	0.000000
0.046725	-70.511000	0.000000	-70.511000	0.000000	-70.511000	0.000000	-70.511000	0.000000	-70.511000	0.000000	-70.511000	0.000000	-70.511000	0.000000	-70.511000	0.000000	-70.511000	0.000000	-70.511000	0.000000
0.046750	-70.511000	0.000000	-70.511000	0.000000	-70.511000	0.000000	-70.511000	0.000000	-70.511000	0.000000	-70.511000	0.000000	-70.511000	0.000000	-70.511000	0.000000	-70.511000	0.000000	-70.511000	0.000000
0.046775	-70.510900	0.000000	-70.510900	0.000000	-70.510900	0.000000	-70.510900	0.000000	-70.510900	0.000000	-70.510900	0.000000	-70.510900	0.000000	-70.510900	0.000000	-70.510900	0.000000	-70.510900	0.000000
0.046800	-70.510900	0.000000	-70.510900	0.000000	-70.510900	0.000000	-70.510900	0.000000	-70.510900	0.000000	-70.510900	0.000000	-70.510900	0.000000	-70.510900	0.000000	-70.510900	0.000000	-70.510900	0.000000
0.046825	-70.510800	0.000000	-70.510800	0.000000	-70.510800	0.000000	-70.510800	0.000000	-70.510800	0.000000	-70.510800	0.000000	-70.510800	0.000000	-70.510800	0.000000	-70.510800	0.000000	-70.510800	0.000000
0.046850	-70.510800	0.000000	-70.510800	0.000000	-70.510800	0.000000	-70.510800	0.000000	-70.510800	0.000000	-70.510800	0.000000	-70.510800	0.000000	-70.510800	0.000000	-70.510800	0.000000	-70.510800	0.000000
0.046875	-70.510700	0.000000	-70.510700	0.000000	-70.510700	0.000000	-70.510700	0.000000	-70.510700	0.000000	-70.510700	0.000000	-70.510700	0.000000	-70.510700	0.000000	-70.510700	0.000000	-70.510700	0.000000
0.046900	-70.510700	0.000000	-70.510700	0.000000	-70.510700	0.000000	-70.510700	0.000000	-70.510700	0.000000	-70.510700	0.000000	-70.510700	0.000000	-70.510700	0.000000	-70.510700	0.000000	-70.510700	0.000000
0.046925	-70.510600	0.000000	-70.510600	0.000000	-70.510600	0.000000	-70.510600	0.000000	-70.510600	0.000000	-70.510600	0.000000	-70.510600	0.000000	-70.510600	0.000000	-70.510600	0.000000	-70.510600	0.000000
0.046950	-70.510600	0.000000	-70.510600	0.000000	-70.510600	0.000000	-70.510600	0.000000	-70.510600	0.000000	-70.510600	0.000000	-70.510600	0.000000	-70.510600	0.000000	-70.510600	0.000000	-70.510600	0.000000
0.046975	-70.510500	0.000000	-70.510500	0.000000	-70.510500	0.000000	-70.510500	0.000000	-70.510500	0.000000	-70.510500	0.000000	-70.510500	0.000000	-70.510500	0.000000	-70.510500	0.000000	-70.510500	0.000000
0.047000	-70.510500	0.000000	-70.510500	0.000000	-70.510500	0.000000	-70.510500	0.000000	-70.510500	0.000000	-70.510500	0.000000	-70.510500	0.000000	-70.510500	0.000000	-70.510500	0.000000	-70.510500	0.000000
0.047025	-70.510400	0.000000	-70.510400	0.000000	-70.510400	0.000000	-70.510400	0.000000	-70.510400	0.000000	-70.510400	0.000000	-70.510400	0.000000	-70.510400	0.000000	-70.510400	0.000000	-70.510400	0.000000
0.047050	-70.510300	0.000000	-70.510300	0.000000	-70.510300	0.000000	-70.510300	0.000000	-70.510300	0.000000	-70.510300	0.000000	-70.510300	0.000000	-70.510300	0.000000	-70.510300	0.000000	-70.510300	0.000000
0.047075	-70.510300	0.000000	-70.510300	0.000000	-70.510300	0.000000	-70.510300	0.000000	-70.510300	0.000000	-70.510300	0.000000	-70.510300	0.000000	-70.510300	0.000000	-70.510300	0.000000	-70.510300	0.000000
0.047100	-70.510200	0.000000	-70.510200	0.000000	-70.510200	0.000000	-70.510200	0.000000	-70.510200	0.000000	-70.510200	0.000000	-70.510200	0.000000	-70.510200	0.000000	-70.510200	0.000000	-70.510200	0.000000
0.047125	-70.510200	0.000000	-70.510200	0.000000	-70.510200	0.000000	-70.510200	0.000000	-70.510200	0.000000	-70.510200	0.000000	-70.510200	0.000000	-70.510200	0.000000	-70.510200	0.000000	-70.510200	0.000000
0.047150	-70.510100	0.000000	-70.510100	0.000000	-70.510100	0.000000	-70.510100	0.000000	-70.510100	0.000000	-70.510100	0.000000	-70.510100	0.000000	-70.510100	0.000000	-70.510100	0.000000	-70.510100	0.000000
0.047175	-70.510100	0.000000	-70.510100	0.000000	-70.510100	0.000000	-70.510100	0.000000	-70.510100	0.000000	-70.510100	0.000000	-70.510100	0.000000	-70.510100	0.000000	-70.510100	0.000000	-70.510100	0.000000
0.047200	-70.510000	0.000000	-70.510000	0.000000	-70.510000	0.000000	-70.510000	0.000000	-70.510000	0.000000	-70.510000	0.000000	-70.510000	0.000000	-70.510000	0.000000	-70.510000	0.000000	-70.510000	0.000000
0.047225	-70.510000	0.000000	-70.510000	0.000000	-70.510000	0.000000	-70.510000	0.000000	-70.510000	0.000000	-70.510000	0.000000	-70.510000	0.000000	-70.510000	0.000000	-70.510000	0.000000	-70.510000	0.000000
0.047250	-70.509900	0.000000	-70.509900	0.000000	-70.509900	0.000000	-70.509900	0.000000	-70.509900	0.000000	-70.509900	0.000000	-70.509900	0.000000	-70.509900	0.000000	-70.509900	0.000000	-70.509900	0.000000
0.047275	-70.509900	0.000000	-70.509900	0.000000	-70.509900	0.000000	-70.509900	0.000000	-70.509900	0.000000	-70.509900	0.000000	-70.509900	0.000000	-70.509900	0.000000	-70.509900	0.000000	-70.509900	0.000000
0.047300	-70.509800	0.000000	-70.509800	0.000000	-70.509800	0.000000	-70.509800	0.000000	-70.509800	0.000000	-70.509800	0.000000	-70.509800	0.000000	-70.509800	0.000000	-70.509800	0.000000	-70.509800	0.000000
0.047325	-70.509800	0.000000	-70.509800	0.000000	-70.509800	0.000000	-70.509800	0.000000	-70.509800	0.000000	-70.509800	0.000000	-70.509800	0.000000	-70.509800	0.000000	-70.509800	0.000000	-70.509800	0.000000
0.047350	-70.509700	0.000000	-70.509700	0.000000	-70.509700	0.000000	-70.509700	0.000000	-70.509700	0.000000	-70.509700	0.000000	-70.509700	0.000000	-70.509700	0.000000	-70.509700	0.000000	-70.509700	0.000000
0.047375	-70.509600	0.000000	-70.509600	0.000000	-70.509600	0.000000	-70.509600	0.000000	-70.509600	0.000000	-70.509600	0.000000	-70.509600	0.000000	-70.509600	0.000000	-70.509600	0.000000	-70.509600	0.000000
0.047400	-70.509600	0.000000	-70.509600	0.000000	-70.509600	0.000000	-70.509600	0.000000	-70.509600	0.000000	-70.509600	0.000000	-70.509600	0.000000	-70.509600	0.000000	-70.509600	0.000000	-70.509600	0.000000
0.047425	-70.509500	0.000000	-70.509500	0.000000	-70.509500	0.000000	-70.509500	0.000000	-70.509500	0.000000	-70.509500	0.000000	-70.509500	0.000000	-70.509500	0.000000	-70.509500	0.000000	-70.509500	0.000000
0.047450	-70.509500	0.000000	-70.509500	0.000000	-70.509500	0.000000	-70.509500	0.000000	-70.509500	0.000000	-70.509500	0.000000	-70.509500	0.000000	-70.509500	0.000000	-70.509500	0.000000	-70.509500	0.000000
0.047475	-70.509400	0.000000	-70.509400	0.000000	-70.509400	0.000000	-70.509400	0.000000	-70.509400	0.000000	-70.509400	0.000000	-70.509400	0.000000	-70.509400	0.000000	-70.509400	0.000000	-70.509400	0.000000
0.047500	-70.509400	0.000000	-70.509400	0.000000	-70.509400	0.000000	-70.509400	0.000000	-70.509400	0.000000	-70.509400	0.000000	-70.509400	0.000000	-70.509400	0.000000	-70.509400	0.000000	-70.509400	0.000000
0.047525	-70.509300	0.000000	-70.509300	0.000000	-70.509300	0.000000	-70.509300	0.000000	-70.509300	0.000000	-70.509300	0.000000	-70.509300	0.000000	-70.509300	0.000000	-70.509300	0.000000	-70.509300	0.000000
0.047550	-70.509300	0.000000	-70.509300	0.000000	-70.509300	0.000000	-70.509300	0.000000	-70.509300	0.000000	-70.509300	0.000000	-70.509300	0.000000	-70.509300	0.000000	-70.509300	0.000000	-70.509300	0.000000
0.047575	-70.509200	0.000000	-70.509200	0.000000	-70.509200	0.000000	-70.509200	0.000000	-70.509200	0.000000	-70.509200	0.000000	-70.509200	0.000000	-70.509200	0.000000	-70.509200	0.000000	-70.509200	0.000000
0.047600	-70.509200	0.000000	-70.509200	0.000000	-70.509200	0.000000	-70.509200	0.000000	-70.509200	0.000000	-70.509200	0.000000	-70.509200	0.000000	-70.509200	0.000000	-70.509200	0.000000	-70.509200	0.000000
0.047625	-70.509100	0.000000	-70.509100	0.000000	-70.509100	0.000000	-70.509100	0.000000	-70.509100	0.000000	-70.509100	0.000000	-70.509100	0.000000	-70.509100	0.000000	-70.509100	0.000000	-70.509100	0.000000
0.047650	-70.509100	0.000000	-70.509100	0.000000	-70.509100	0.000000	-70.509100	0.000000	-70.509100	0.000000	-70.509100	0.000000	-70.509100	0.000000	-70.509100	0.000000	-70.509100	0.000000	-70.509100	0.000000
0.047675	-70.509000	0.000000	-70.509000	0.000000	-70.509000	0.000000	-70.509000	0.000000	-70.509000	0.000000	-70.509000	0.000000	-70.509000	0.000000	-70.509000	0.000000	-70.509000	0.000000	-70.509000	0.000000
0.047700	-70.509000	0.000000	-70.509000	0.000000	-70.509000	0.000000	-70.509000	0.000000	-70.509000	0.000000	-70.509000	0.000000	-70.509000	0.000000	-70.509000	0.000000	-70.509000	0.000000	-70.509000	0.000000
0.047725	-70.508900	0.000000	-70.508900	0.000000	-70.508900	0.000000	-70.508900	0.000000	-70.508900	0.000000	-70.508900	0.000000	-70.508900	0.000000	-70.508900	0.000000	-70.508900	0.000000	-70.508900	0.000000
0.047750	-70.508800	0.000000	-70.508800	0.000000	-70.508800	0.000000	-70.508800	0.000000	-70.508800	0.000000	-70.508800	0.000000	-70.508800	0.000000	-70.508800	0.000000	-70.508800	0.000000	-70.508800	0.000000
[truncated: 9,396,042 more chars]
