# Supplementary material for: Interneuronal mechanisms of hippocampal theta oscillations in a full-scale model of the rodent CA1 circuit
Source: eLife. 2016 Dec 23;5:e18566. doi: 10.7554/eLife.18566 (PMC5313080; doi:10.7554/eLife.18566)
Supplement: Figure 2—source data 7. — Simulated current injection sweep in AxoClamp ATF (tab-delimited) file format. DOI: http://dx.doi.org/10.7554/eLife.18566.012 [file elife-18566-fig2-data7.atf]

ATF	1.0
8	85
"AcquisitionMode=Episodic Stimulation"
"Comment="
"YTop=200,4000"
"YBottom=-200,-4000"
"SyncTimeUnits=12.5"
"SweepStartTimesMS=0.000"
"SignalsExported=IN 1,IN 11"
"Signals="	"IN 1"	"IN 11"
"Time (s)"	"Trace #1 (mV)"	"Trace #1 (pA)"	"Trace #2 (mV)"	"Trace #2 (pA)"	"Trace #3 (mV)"	"Trace #3 (pA)"	"Trace #4 (mV)"	"Trace #4 (pA)"	"Trace #5 (mV)"	"Trace #5 (pA)"	"Trace #6 (mV)"	"Trace #6 (pA)"	"Trace #7 (mV)"	"Trace #7 (pA)"	"Trace #8 (mV)"	"Trace #8 (pA)"	"Trace #9 (mV)"	"Trace #9 (pA)"	"Trace #10 (mV)"	"Trace #10 (pA)"	"Trace #11 (mV)"	"Trace #11 (pA)"	"Trace #12 (mV)"	"Trace #12 (pA)"	"Trace #13 (mV)"	"Trace #13 (pA)"	"Trace #14 (mV)"	"Trace #14 (pA)"	"Trace #15 (mV)"	"Trace #15 (pA)"	"Trace #16 (mV)"	"Trace #16 (pA)"	"Trace #17 (mV)"	"Trace #17 (pA)"
0.000000	-59.951200	0.000000	-59.951200	0.000000	-59.951200	0.000000	-59.951200	0.000000	-59.951200	0.000000	-59.951200	0.000000	-59.951200	0.000000	-59.951200	0.000000	-59.951200	0.000000	-59.951200	0.000000	-59.951200	0.000000	-59.951200	0.000000	-59.951200	0.000000	-59.951200	0.000000	-59.951200	0.000000	-59.951200	0.000000	-59.951200	0.000000
0.000025	-59.951200	0.000000	-59.951200	0.000000	-59.951200	0.000000	-59.951200	0.000000	-59.951200	0.000000	-59.951200	0.000000	-59.951200	0.000000	-59.951200	0.000000	-59.951200	0.000000	-59.951200	0.000000	-59.951200	0.000000	-59.951200	0.000000	-59.951200	0.000000	-59.951200	0.000000	-59.951200	0.000000	-59.951200	0.000000	-59.951200	0.000000
0.000050	-59.951200	0.000000	-59.951200	0.000000	-59.951200	0.000000	-59.951200	0.000000	-59.951200	0.000000	-59.951200	0.000000	-59.951200	0.000000	-59.951200	0.000000	-59.951200	0.000000	-59.951200	0.000000	-59.951200	0.000000	-59.951200	0.000000	-59.951200	0.000000	-59.951200	0.000000	-59.951200	0.000000	-59.951200	0.000000	-59.951200	0.000000
0.000075	-59.951200	0.000000	-59.951200	0.000000	-59.951200	0.000000	-59.951200	0.000000	-59.951200	0.000000	-59.951200	0.000000	-59.951200	0.000000	-59.951200	0.000000	-59.951200	0.000000	-59.951200	0.000000	-59.951200	0.000000	-59.951200	0.000000	-59.951200	0.000000	-59.951200	0.000000	-59.951200	0.000000	-59.951200	0.000000	-59.951200	0.000000
0.000100	-59.951200	0.000000	-59.951200	0.000000	-59.951200	0.000000	-59.951200	0.000000	-59.951200	0.000000	-59.951200	0.000000	-59.951200	0.000000	-59.951200	0.000000	-59.951200	0.000000	-59.951200	0.000000	-59.951200	0.000000	-59.951200	0.000000	-59.951200	0.000000	-59.951200	0.000000	-59.951200	0.000000	-59.951200	0.000000	-59.951200	0.000000
0.000125	-59.951200	0.000000	-59.951200	0.000000	-59.951200	0.000000	-59.951200	0.000000	-59.951200	0.000000	-59.951200	0.000000	-59.951200	0.000000	-59.951200	0.000000	-59.951200	0.000000	-59.951200	0.000000	-59.951200	0.000000	-59.951200	0.000000	-59.951200	0.000000	-59.951200	0.000000	-59.951200	0.000000	-59.951200	0.000000	-59.951200	0.000000
0.000150	-59.951200	0.000000	-59.951200	0.000000	-59.951200	0.000000	-59.951200	0.000000	-59.951200	0.000000	-59.951200	0.000000	-59.951200	0.000000	-59.951200	0.000000	-59.951200	0.000000	-59.951200	0.000000	-59.951200	0.000000	-59.951200	0.000000	-59.951200	0.000000	-59.951200	0.000000	-59.951200	0.000000	-59.951200	0.000000	-59.951200	0.000000
0.000175	-59.951200	0.000000	-59.951200	0.000000	-59.951200	0.000000	-59.951200	0.000000	-59.951200	0.000000	-59.951200	0.000000	-59.951200	0.000000	-59.951200	0.000000	-59.951200	0.000000	-59.951200	0.000000	-59.951200	0.000000	-59.951200	0.000000	-59.951200	0.000000	-59.951200	0.000000	-59.951200	0.000000	-59.951200	0.000000	-59.951200	0.000000
0.000200	-59.951200	0.000000	-59.951200	0.000000	-59.951200	0.000000	-59.951200	0.000000	-59.951200	0.000000	-59.951200	0.000000	-59.951200	0.000000	-59.951200	0.000000	-59.951200	0.000000	-59.951200	0.000000	-59.951200	0.000000	-59.951200	0.000000	-59.951200	0.000000	-59.951200	0.000000	-59.951200	0.000000	-59.951200	0.000000	-59.951200	0.000000
0.000225	-59.951200	0.000000	-59.951200	0.000000	-59.951200	0.000000	-59.951200	0.000000	-59.951200	0.000000	-59.951200	0.000000	-59.951200	0.000000	-59.951200	0.000000	-59.951200	0.000000	-59.951200	0.000000	-59.951200	0.000000	-59.951200	0.000000	-59.951200	0.000000	-59.951200	0.000000	-59.951200	0.000000	-59.951200	0.000000	-59.951200	0.000000
0.000250	-59.951200	0.000000	-59.951200	0.000000	-59.951200	0.000000	-59.951200	0.000000	-59.951200	0.000000	-59.951200	0.000000	-59.951200	0.000000	-59.951200	0.000000	-59.951200	0.000000	-59.951200	0.000000	-59.951200	0.000000	-59.951200	0.000000	-59.951200	0.000000	-59.951200	0.000000	-59.951200	0.000000	-59.951200	0.000000	-59.951200	0.000000
0.000275	-59.951200	0.000000	-59.951200	0.000000	-59.951200	0.000000	-59.951200	0.000000	-59.951200	0.000000	-59.951200	0.000000	-59.951200	0.000000	-59.951200	0.000000	-59.951200	0.000000	-59.951200	0.000000	-59.951200	0.000000	-59.951200	0.000000	-59.951200	0.000000	-59.951200	0.000000	-59.951200	0.000000	-59.951200	0.000000	-59.951200	0.000000
0.000300	-59.951200	0.000000	-59.951200	0.000000	-59.951200	0.000000	-59.951200	0.000000	-59.951200	0.000000	-59.951200	0.000000	-59.951200	0.000000	-59.951200	0.000000	-59.951200	0.000000	-59.951200	0.000000	-59.951200	0.000000	-59.951200	0.000000	-59.951200	0.000000	-59.951200	0.000000	-59.951200	0.000000	-59.951200	0.000000	-59.951200	0.000000
0.000325	-59.951200	0.000000	-59.951200	0.000000	-59.951200	0.000000	-59.951200	0.000000	-59.951200	0.000000	-59.951200	0.000000	-59.951200	0.000000	-59.951200	0.000000	-59.951200	0.000000	-59.951200	0.000000	-59.951200	0.000000	-59.951200	0.000000	-59.951200	0.000000	-59.951200	0.000000	-59.951200	0.000000	-59.951200	0.000000	-59.951200	0.000000
0.000350	-59.951200	0.000000	-59.951200	0.000000	-59.951200	0.000000	-59.951200	0.000000	-59.951200	0.000000	-59.951200	0.000000	-59.951200	0.000000	-59.951200	0.000000	-59.951200	0.000000	-59.951200	0.000000	-59.951200	0.000000	-59.951200	0.000000	-59.951200	0.000000	-59.951200	0.000000	-59.951200	0.000000	-59.951200	0.000000	-59.951200	0.000000
0.000375	-59.951200	0.000000	-59.951200	0.000000	-59.951200	0.000000	-59.951200	0.000000	-59.951200	0.000000	-59.951200	0.000000	-59.951200	0.000000	-59.951200	0.000000	-59.951200	0.000000	-59.951200	0.000000	-59.951200	0.000000	-59.951200	0.000000	-59.951200	0.000000	-59.951200	0.000000	-59.951200	0.000000	-59.951200	0.000000	-59.951200	0.000000
0.000400	-59.951200	0.000000	-59.951200	0.000000	-59.951200	0.000000	-59.951200	0.000000	-59.951200	0.000000	-59.951200	0.000000	-59.951200	0.000000	-59.951200	0.000000	-59.951200	0.000000	-59.951200	0.000000	-59.951200	0.000000	-59.951200	0.000000	-59.951200	0.000000	-59.951200	0.000000	-59.951200	0.000000	-59.951200	0.000000	-59.951200	0.000000
0.000425	-59.951200	0.000000	-59.951200	0.000000	-59.951200	0.000000	-59.951200	0.000000	-59.951200	0.000000	-59.951200	0.000000	-59.951200	0.000000	-59.951200	0.000000	-59.951200	0.000000	-59.951200	0.000000	-59.951200	0.000000	-59.951200	0.000000	-59.951200	0.000000	-59.951200	0.000000	-59.951200	0.000000	-59.951200	0.000000	-59.951200	0.000000
0.000450	-59.951200	0.000000	-59.951200	0.000000	-59.951200	0.000000	-59.951200	0.000000	-59.951200	0.000000	-59.951200	0.000000	-59.951200	0.000000	-59.951200	0.000000	-59.951200	0.000000	-59.951200	0.000000	-59.951200	0.000000	-59.951200	0.000000	-59.951200	0.000000	-59.951200	0.000000	-59.951200	0.000000	-59.951200	0.000000	-59.951200	0.000000
0.000475	-59.951200	0.000000	-59.951200	0.000000	-59.951200	0.000000	-59.951200	0.000000	-59.951200	0.000000	-59.951200	0.000000	-59.951200	0.000000	-59.951200	0.000000	-59.951200	0.000000	-59.951200	0.000000	-59.951200	0.000000	-59.951200	0.000000	-59.951200	0.000000	-59.951200	0.000000	-59.951200	0.000000	-59.951200	0.000000	-59.951200	0.000000
0.000500	-59.951200	0.000000	-59.951200	0.000000	-59.951200	0.000000	-59.951200	0.000000	-59.951200	0.000000	-59.951200	0.000000	-59.951200	0.000000	-59.951200	0.000000	-59.951200	0.000000	-59.951200	0.000000	-59.951200	0.000000	-59.951200	0.000000	-59.951200	0.000000	-59.951200	0.000000	-59.951200	0.000000	-59.951200	0.000000	-59.951200	0.000000
0.000525	-59.951200	0.000000	-59.951200	0.000000	-59.951200	0.000000	-59.951200	0.000000	-59.951200	0.000000	-59.951200	0.000000	-59.951200	0.000000	-59.951200	0.000000	-59.951200	0.000000	-59.951200	0.000000	-59.951200	0.000000	-59.951200	0.000000	-59.951200	0.000000	-59.951200	0.000000	-59.951200	0.000000	-59.951200	0.000000	-59.951200	0.000000
0.000550	-59.951200	0.000000	-59.951200	0.000000	-59.951200	0.000000	-59.951200	0.000000	-59.951200	0.000000	-59.951200	0.000000	-59.951200	0.000000	-59.951200	0.000000	-59.951200	0.000000	-59.951200	0.000000	-59.951200	0.000000	-59.951200	0.000000	-59.951200	0.000000	-59.951200	0.000000	-59.951200	0.000000	-59.951200	0.000000	-59.951200	0.000000
0.000575	-59.951200	0.000000	-59.951200	0.000000	-59.951200	0.000000	-59.951200	0.000000	-59.951200	0.000000	-59.951200	0.000000	-59.951200	0.000000	-59.951200	0.000000	-59.951200	0.000000	-59.951200	0.000000	-59.951200	0.000000	-59.951200	0.000000	-59.951200	0.000000	-59.951200	0.000000	-59.951200	0.000000	-59.951200	0.000000	-59.951200	0.000000
0.000600	-59.951200	0.000000	-59.951200	0.000000	-59.951200	0.000000	-59.951200	0.000000	-59.951200	0.000000	-59.951200	0.000000	-59.951200	0.000000	-59.951200	0.000000	-59.951200	0.000000	-59.951200	0.000000	-59.951200	0.000000	-59.951200	0.000000	-59.951200	0.000000	-59.951200	0.000000	-59.951200	0.000000	-59.951200	0.000000	-59.951200	0.000000
0.000625	-59.951200	0.000000	-59.951200	0.000000	-59.951200	0.000000	-59.951200	0.000000	-59.951200	0.000000	-59.951200	0.000000	-59.951200	0.000000	-59.951200	0.000000	-59.951200	0.000000	-59.951200	0.000000	-59.951200	0.000000	-59.951200	0.000000	-59.951200	0.000000	-59.951200	0.000000	-59.951200	0.000000	-59.951200	0.000000	-59.951200	0.000000
0.000650	-59.951200	0.000000	-59.951200	0.000000	-59.951200	0.000000	-59.951200	0.000000	-59.951200	0.000000	-59.951200	0.000000	-59.951200	0.000000	-59.951200	0.000000	-59.951200	0.000000	-59.951200	0.000000	-59.951200	0.000000	-59.951200	0.000000	-59.951200	0.000000	-59.951200	0.000000	-59.951200	0.000000	-59.951200	0.000000	-59.951200	0.000000
0.000675	-59.951200	0.000000	-59.951200	0.000000	-59.951200	0.000000	-59.951200	0.000000	-59.951200	0.000000	-59.951200	0.000000	-59.951200	0.000000	-59.951200	0.000000	-59.951200	0.000000	-59.951200	0.000000	-59.951200	0.000000	-59.951200	0.000000	-59.951200	0.000000	-59.951200	0.000000	-59.951200	0.000000	-59.951200	0.000000	-59.951200	0.000000
0.000700	-59.951200	0.000000	-59.951200	0.000000	-59.951200	0.000000	-59.951200	0.000000	-59.951200	0.000000	-59.951200	0.000000	-59.951200	0.000000	-59.951200	0.000000	-59.951200	0.000000	-59.951200	0.000000	-59.951200	0.000000	-59.951200	0.000000	-59.951200	0.000000	-59.951200	0.000000	-59.951200	0.000000	-59.951200	0.000000	-59.951200	0.000000
0.000725	-59.951200	0.000000	-59.951200	0.000000	-59.951200	0.000000	-59.951200	0.000000	-59.951200	0.000000	-59.951200	0.000000	-59.951200	0.000000	-59.951200	0.000000	-59.951200	0.000000	-59.951200	0.000000	-59.951200	0.000000	-59.951200	0.000000	-59.951200	0.000000	-59.951200	0.000000	-59.951200	0.000000	-59.951200	0.000000	-59.951200	0.000000
0.000750	-59.951200	0.000000	-59.951200	0.000000	-59.951200	0.000000	-59.951200	0.000000	-59.951200	0.000000	-59.951200	0.000000	-59.951200	0.000000	-59.951200	0.000000	-59.951200	0.000000	-59.951200	0.000000	-59.951200	0.000000	-59.951200	0.000000	-59.951200	0.000000	-59.951200	0.000000	-59.951200	0.000000	-59.951200	0.000000	-59.951200	0.000000
0.000775	-59.951200	0.000000	-59.951200	0.000000	-59.951200	0.000000	-59.951200	0.000000	-59.951200	0.000000	-59.951200	0.000000	-59.951200	0.000000	-59.951200	0.000000	-59.951200	0.000000	-59.951200	0.000000	-59.951200	0.000000	-59.951200	0.000000	-59.951200	0.000000	-59.951200	0.000000	-59.951200	0.000000	-59.951200	0.000000	-59.951200	0.000000
0.000800	-59.951200	0.000000	-59.951200	0.000000	-59.951200	0.000000	-59.951200	0.000000	-59.951200	0.000000	-59.951200	0.000000	-59.951200	0.000000	-59.951200	0.000000	-59.951200	0.000000	-59.951200	0.000000	-59.951200	0.000000	-59.951200	0.000000	-59.951200	0.000000	-59.951200	0.000000	-59.951200	0.000000	-59.951200	0.000000	-59.951200	0.000000
0.000825	-59.951200	0.000000	-59.951200	0.000000	-59.951200	0.000000	-59.951200	0.000000	-59.951200	0.000000	-59.951200	0.000000	-59.951200	0.000000	-59.951200	0.000000	-59.951200	0.000000	-59.951200	0.000000	-59.951200	0.000000	-59.951200	0.000000	-59.951200	0.000000	-59.951200	0.000000	-59.951200	0.000000	-59.951200	0.000000	-59.951200	0.000000
0.000850	-59.951200	0.000000	-59.951200	0.000000	-59.951200	0.000000	-59.951200	0.000000	-59.951200	0.000000	-59.951200	0.000000	-59.951200	0.000000	-59.951200	0.000000	-59.951200	0.000000	-59.951200	0.000000	-59.951200	0.000000	-59.951200	0.000000	-59.951200	0.000000	-59.951200	0.000000	-59.951200	0.000000	-59.951200	0.000000	-59.951200	0.000000
0.000875	-59.951200	0.000000	-59.951200	0.000000	-59.951200	0.000000	-59.951200	0.000000	-59.951200	0.000000	-59.951200	0.000000	-59.951200	0.000000	-59.951200	0.000000	-59.951200	0.000000	-59.951200	0.000000	-59.951200	0.000000	-59.951200	0.000000	-59.951200	0.000000	-59.951200	0.000000	-59.951200	0.000000	-59.951200	0.000000	-59.951200	0.000000
0.000900	-59.951200	0.000000	-59.951200	0.000000	-59.951200	0.000000	-59.951200	0.000000	-59.951200	0.000000	-59.951200	0.000000	-59.951200	0.000000	-59.951200	0.000000	-59.951200	0.000000	-59.951200	0.000000	-59.951200	0.000000	-59.951200	0.000000	-59.951200	0.000000	-59.951200	0.000000	-59.951200	0.000000	-59.951200	0.000000	-59.951200	0.000000
0.000925	-59.951200	0.000000	-59.951200	0.000000	-59.951200	0.000000	-59.951200	0.000000	-59.951200	0.000000	-59.951200	0.000000	-59.951200	0.000000	-59.951200	0.000000	-59.951200	0.000000	-59.951200	0.000000	-59.951200	0.000000	-59.951200	0.000000	-59.951200	0.000000	-59.951200	0.000000	-59.951200	0.000000	-59.951200	0.000000	-59.951200	0.000000
0.000950	-59.951200	0.000000	-59.951200	0.000000	-59.951200	0.000000	-59.951200	0.000000	-59.951200	0.000000	-59.951200	0.000000	-59.951200	0.000000	-59.951200	0.000000	-59.951200	0.000000	-59.951200	0.000000	-59.951200	0.000000	-59.951200	0.000000	-59.951200	0.000000	-59.951200	0.000000	-59.951200	0.000000	-59.951200	0.000000	-59.951200	0.000000
0.000975	-59.951200	0.000000	-59.951200	0.000000	-59.951200	0.000000	-59.951200	0.000000	-59.951200	0.000000	-59.951200	0.000000	-59.951200	0.000000	-59.951200	0.000000	-59.951200	0.000000	-59.951200	0.000000	-59.951200	0.000000	-59.951200	0.000000	-59.951200	0.000000	-59.951200	0.000000	-59.951200	0.000000	-59.951200	0.000000	-59.951200	0.000000
0.001000	-59.951200	0.000000	-59.951200	0.000000	-59.951200	0.000000	-59.951200	0.000000	-59.951200	0.000000	-59.951200	0.000000	-59.951200	0.000000	-59.951200	0.000000	-59.951200	0.000000	-59.951200	0.000000	-59.951200	0.000000	-59.951200	0.000000	-59.951200	0.000000	-59.951200	0.000000	-59.951200	0.000000	-59.951200	0.000000	-59.951200	0.000000
0.001025	-59.951200	0.000000	-59.951200	0.000000	-59.951200	0.000000	-59.951200	0.000000	-59.951200	0.000000	-59.951200	0.000000	-59.951200	0.000000	-59.951200	0.000000	-59.951200	0.000000	-59.951200	0.000000	-59.951200	0.000000	-59.951200	0.000000	-59.951200	0.000000	-59.951200	0.000000	-59.951200	0.000000	-59.951200	0.000000	-59.951200	0.000000
0.001050	-59.951200	0.000000	-59.951200	0.000000	-59.951200	0.000000	-59.951200	0.000000	-59.951200	0.000000	-59.951200	0.000000	-59.951200	0.000000	-59.951200	0.000000	-59.951200	0.000000	-59.951200	0.000000	-59.951200	0.000000	-59.951200	0.000000	-59.951200	0.000000	-59.951200	0.000000	-59.951200	0.000000	-59.951200	0.000000	-59.951200	0.000000
0.001075	-59.951200	0.000000	-59.951200	0.000000	-59.951200	0.000000	-59.951200	0.000000	-59.951200	0.000000	-59.951200	0.000000	-59.951200	0.000000	-59.951200	0.000000	-59.951200	0.000000	-59.951200	0.000000	-59.951200	0.000000	-59.951200	0.000000	-59.951200	0.000000	-59.951200	0.000000	-59.951200	0.000000	-59.951200	0.000000	-59.951200	0.000000
0.001100	-59.951200	0.000000	-59.951200	0.000000	-59.951200	0.000000	-59.951200	0.000000	-59.951200	0.000000	-59.951200	0.000000	-59.951200	0.000000	-59.951200	0.000000	-59.951200	0.000000	-59.951200	0.000000	-59.951200	0.000000	-59.951200	0.000000	-59.951200	0.000000	-59.951200	0.000000	-59.951200	0.000000	-59.951200	0.000000	-59.951200	0.000000
0.001125	-59.951200	0.000000	-59.951200	0.000000	-59.951200	0.000000	-59.951200	0.000000	-59.951200	0.000000	-59.951200	0.000000	-59.951200	0.000000	-59.951200	0.000000	-59.951200	0.000000	-59.951200	0.000000	-59.951200	0.000000	-59.951200	0.000000	-59.951200	0.000000	-59.951200	0.000000	-59.951200	0.000000	-59.951200	0.000000	-59.951200	0.000000
0.001150	-59.951200	0.000000	-59.951200	0.000000	-59.951200	0.000000	-59.951200	0.000000	-59.951200	0.000000	-59.951200	0.000000	-59.951200	0.000000	-59.951200	0.000000	-59.951200	0.000000	-59.951200	0.000000	-59.951200	0.000000	-59.951200	0.000000	-59.951200	0.000000	-59.951200	0.000000	-59.951200	0.000000	-59.951200	0.000000	-59.951200	0.000000
0.001175	-59.951200	0.000000	-59.951200	0.000000	-59.951200	0.000000	-59.951200	0.000000	-59.951200	0.000000	-59.951200	0.000000	-59.951200	0.000000	-59.951200	0.000000	-59.951200	0.000000	-59.951200	0.000000	-59.951200	0.000000	-59.951200	0.000000	-59.951200	0.000000	-59.951200	0.000000	-59.951200	0.000000	-59.951200	0.000000	-59.951200	0.000000
0.001200	-59.951200	0.000000	-59.951200	0.000000	-59.951200	0.000000	-59.951200	0.000000	-59.951200	0.000000	-59.951200	0.000000	-59.951200	0.000000	-59.951200	0.000000	-59.951200	0.000000	-59.951200	0.000000	-59.951200	0.000000	-59.951200	0.000000	-59.951200	0.000000	-59.951200	0.000000	-59.951200	0.000000	-59.951200	0.000000	-59.951200	0.000000
0.001225	-59.951200	0.000000	-59.951200	0.000000	-59.951200	0.000000	-59.951200	0.000000	-59.951200	0.000000	-59.951200	0.000000	-59.951200	0.000000	-59.951200	0.000000	-59.951200	0.000000	-59.951200	0.000000	-59.951200	0.000000	-59.951200	0.000000	-59.951200	0.000000	-59.951200	0.000000	-59.951200	0.000000	-59.951200	0.000000	-59.951200	0.000000
0.001250	-59.951200	0.000000	-59.951200	0.000000	-59.951200	0.000000	-59.951200	0.000000	-59.951200	0.000000	-59.951200	0.000000	-59.951200	0.000000	-59.951200	0.000000	-59.951200	0.000000	-59.951200	0.000000	-59.951200	0.000000	-59.951200	0.000000	-59.951200	0.000000	-59.951200	0.000000	-59.951200	0.000000	-59.951200	0.000000	-59.951200	0.000000
0.001275	-59.951200	0.000000	-59.951200	0.000000	-59.951200	0.000000	-59.951200	0.000000	-59.951200	0.000000	-59.951200	0.000000	-59.951200	0.000000	-59.951200	0.000000	-59.951200	0.000000	-59.951200	0.000000	-59.951200	0.000000	-59.951200	0.000000	-59.951200	0.000000	-59.951200	0.000000	-59.951200	0.000000	-59.951200	0.000000	-59.951200	0.000000
0.001300	-59.951200	0.000000	-59.951200	0.000000	-59.951200	0.000000	-59.951200	0.000000	-59.951200	0.000000	-59.951200	0.000000	-59.951200	0.000000	-59.951200	0.000000	-59.951200	0.000000	-59.951200	0.000000	-59.951200	0.000000	-59.951200	0.000000	-59.951200	0.000000	-59.951200	0.000000	-59.951200	0.000000	-59.951200	0.000000	-59.951200	0.000000
0.001325	-59.951200	0.000000	-59.951200	0.000000	-59.951200	0.000000	-59.951200	0.000000	-59.951200	0.000000	-59.951200	0.000000	-59.951200	0.000000	-59.951200	0.000000	-59.951200	0.000000	-59.951200	0.000000	-59.951200	0.000000	-59.951200	0.000000	-59.951200	0.000000	-59.951200	0.000000	-59.951200	0.000000	-59.951200	0.000000	-59.951200	0.000000
0.001350	-59.951200	0.000000	-59.951200	0.000000	-59.951200	0.000000	-59.951200	0.000000	-59.951200	0.000000	-59.951200	0.000000	-59.951200	0.000000	-59.951200	0.000000	-59.951200	0.000000	-59.951200	0.000000	-59.951200	0.000000	-59.951200	0.000000	-59.951200	0.000000	-59.951200	0.000000	-59.951200	0.000000	-59.951200	0.000000	-59.951200	0.000000
0.001375	-59.951200	0.000000	-59.951200	0.000000	-59.951200	0.000000	-59.951200	0.000000	-59.951200	0.000000	-59.951200	0.000000	-59.951200	0.000000	-59.951200	0.000000	-59.951200	0.000000	-59.951200	0.000000	-59.951200	0.000000	-59.951200	0.000000	-59.951200	0.000000	-59.951200	0.000000	-59.951200	0.000000	-59.951200	0.000000	-59.951200	0.000000
0.001400	-59.951200	0.000000	-59.951200	0.000000	-59.951200	0.000000	-59.951200	0.000000	-59.951200	0.000000	-59.951200	0.000000	-59.951200	0.000000	-59.951200	0.000000	-59.951200	0.000000	-59.951200	0.000000	-59.951200	0.000000	-59.951200	0.000000	-59.951200	0.000000	-59.951200	0.000000	-59.951200	0.000000	-59.951200	0.000000	-59.951200	0.000000
0.001425	-59.951200	0.000000	-59.951200	0.000000	-59.951200	0.000000	-59.951200	0.000000	-59.951200	0.000000	-59.951200	0.000000	-59.951200	0.000000	-59.951200	0.000000	-59.951200	0.000000	-59.951200	0.000000	-59.951200	0.000000	-59.951200	0.000000	-59.951200	0.000000	-59.951200	0.000000	-59.951200	0.000000	-59.951200	0.000000	-59.951200	0.000000
0.001450	-59.951200	0.000000	-59.951200	0.000000	-59.951200	0.000000	-59.951200	0.000000	-59.951200	0.000000	-59.951200	0.000000	-59.951200	0.000000	-59.951200	0.000000	-59.951200	0.000000	-59.951200	0.000000	-59.951200	0.000000	-59.951200	0.000000	-59.951200	0.000000	-59.951200	0.000000	-59.951200	0.000000	-59.951200	0.000000	-59.951200	0.000000
0.001475	-59.951200	0.000000	-59.951200	0.000000	-59.951200	0.000000	-59.951200	0.000000	-59.951200	0.000000	-59.951200	0.000000	-59.951200	0.000000	-59.951200	0.000000	-59.951200	0.000000	-59.951200	0.000000	-59.951200	0.000000	-59.951200	0.000000	-59.951200	0.000000	-59.951200	0.000000	-59.951200	0.000000	-59.951200	0.000000	-59.951200	0.000000
0.001500	-59.951200	0.000000	-59.951200	0.000000	-59.951200	0.000000	-59.951200	0.000000	-59.951200	0.000000	-59.951200	0.000000	-59.951200	0.000000	-59.951200	0.000000	-59.951200	0.000000	-59.951200	0.000000	-59.951200	0.000000	-59.951200	0.000000	-59.951200	0.000000	-59.951200	0.000000	-59.951200	0.000000	-59.951200	0.000000	-59.951200	0.000000
0.001525	-59.951200	0.000000	-59.951200	0.000000	-59.951200	0.000000	-59.951200	0.000000	-59.951200	0.000000	-59.951200	0.000000	-59.951200	0.000000	-59.951200	0.000000	-59.951200	0.000000	-59.951200	0.000000	-59.951200	0.000000	-59.951200	0.000000	-59.951200	0.000000	-59.951200	0.000000	-59.951200	0.000000	-59.951200	0.000000	-59.951200	0.000000
0.001550	-59.951200	0.000000	-59.951200	0.000000	-59.951200	0.000000	-59.951200	0.000000	-59.951200	0.000000	-59.951200	0.000000	-59.951200	0.000000	-59.951200	0.000000	-59.951200	0.000000	-59.951200	0.000000	-59.951200	0.000000	-59.951200	0.000000	-59.951200	0.000000	-59.951200	0.000000	-59.951200	0.000000	-59.951200	0.000000	-59.951200	0.000000
0.001575	-59.951200	0.000000	-59.951200	0.000000	-59.951200	0.000000	-59.951200	0.000000	-59.951200	0.000000	-59.951200	0.000000	-59.951200	0.000000	-59.951200	0.000000	-59.951200	0.000000	-59.951200	0.000000	-59.951200	0.000000	-59.951200	0.000000	-59.951200	0.000000	-59.951200	0.000000	-59.951200	0.000000	-59.951200	0.000000	-59.951200	0.000000
0.001600	-59.951200	0.000000	-59.951200	0.000000	-59.951200	0.000000	-59.951200	0.000000	-59.951200	0.000000	-59.951200	0.000000	-59.951200	0.000000	-59.951200	0.000000	-59.951200	0.000000	-59.951200	0.000000	-59.951200	0.000000	-59.951200	0.000000	-59.951200	0.000000	-59.951200	0.000000	-59.951200	0.000000	-59.951200	0.000000	-59.951200	0.000000
0.001625	-59.951200	0.000000	-59.951200	0.000000	-59.951200	0.000000	-59.951200	0.000000	-59.951200	0.000000	-59.951200	0.000000	-59.951200	0.000000	-59.951200	0.000000	-59.951200	0.000000	-59.951200	0.000000	-59.951200	0.000000	-59.951200	0.000000	-59.951200	0.000000	-59.951200	0.000000	-59.951200	0.000000	-59.951200	0.000000	-59.951200	0.000000
0.001650	-59.951200	0.000000	-59.951200	0.000000	-59.951200	0.000000	-59.951200	0.000000	-59.951200	0.000000	-59.951200	0.000000	-59.951200	0.000000	-59.951200	0.000000	-59.951200	0.000000	-59.951200	0.000000	-59.951200	0.000000	-59.951200	0.000000	-59.951200	0.000000	-59.951200	0.000000	-59.951200	0.000000	-59.951200	0.000000	-59.951200	0.000000
0.001675	-59.951200	0.000000	-59.951200	0.000000	-59.951200	0.000000	-59.951200	0.000000	-59.951200	0.000000	-59.951200	0.000000	-59.951200	0.000000	-59.951200	0.000000	-59.951200	0.000000	-59.951200	0.000000	-59.951200	0.000000	-59.951200	0.000000	-59.951200	0.000000	-59.951200	0.000000	-59.951200	0.000000	-59.951200	0.000000	-59.951200	0.000000
0.001700	-59.951200	0.000000	-59.951200	0.000000	-59.951200	0.000000	-59.951200	0.000000	-59.951200	0.000000	-59.951200	0.000000	-59.951200	0.000000	-59.951200	0.000000	-59.951200	0.000000	-59.951200	0.000000	-59.951200	0.000000	-59.951200	0.000000	-59.951200	0.000000	-59.951200	0.000000	-59.951200	0.000000	-59.951200	0.000000	-59.951200	0.000000
0.001725	-59.951200	0.000000	-59.951200	0.000000	-59.951200	0.000000	-59.951200	0.000000	-59.951200	0.000000	-59.951200	0.000000	-59.951200	0.000000	-59.951200	0.000000	-59.951200	0.000000	-59.951200	0.000000	-59.951200	0.000000	-59.951200	0.000000	-59.951200	0.000000	-59.951200	0.000000	-59.951200	0.000000	-59.951200	0.000000	-59.951200	0.000000
0.001750	-59.951200	0.000000	-59.951200	0.000000	-59.951200	0.000000	-59.951200	0.000000	-59.951200	0.000000	-59.951200	0.000000	-59.951200	0.000000	-59.951200	0.000000	-59.951200	0.000000	-59.951200	0.000000	-59.951200	0.000000	-59.951200	0.000000	-59.951200	0.000000	-59.951200	0.000000	-59.951200	0.000000	-59.951200	0.000000	-59.951200	0.000000
0.001775	-59.951200	0.000000	-59.951200	0.000000	-59.951200	0.000000	-59.951200	0.000000	-59.951200	0.000000	-59.951200	0.000000	-59.951200	0.000000	-59.951200	0.000000	-59.951200	0.000000	-59.951200	0.000000	-59.951200	0.000000	-59.951200	0.000000	-59.951200	0.000000	-59.951200	0.000000	-59.951200	0.000000	-59.951200	0.000000	-59.951200	0.000000
0.001800	-59.951200	0.000000	-59.951200	0.000000	-59.951200	0.000000	-59.951200	0.000000	-59.951200	0.000000	-59.951200	0.000000	-59.951200	0.000000	-59.951200	0.000000	-59.951200	0.000000	-59.951200	0.000000	-59.951200	0.000000	-59.951200	0.000000	-59.951200	0.000000	-59.951200	0.000000	-59.951200	0.000000	-59.951200	0.000000	-59.951200	0.000000
0.001825	-59.951200	0.000000	-59.951200	0.000000	-59.951200	0.000000	-59.951200	0.000000	-59.951200	0.000000	-59.951200	0.000000	-59.951200	0.000000	-59.951200	0.000000	-59.951200	0.000000	-59.951200	0.000000	-59.951200	0.000000	-59.951200	0.000000	-59.951200	0.000000	-59.951200	0.000000	-59.951200	0.000000	-59.951200	0.000000	-59.951200	0.000000
0.001850	-59.951200	0.000000	-59.951200	0.000000	-59.951200	0.000000	-59.951200	0.000000	-59.951200	0.000000	-59.951200	0.000000	-59.951200	0.000000	-59.951200	0.000000	-59.951200	0.000000	-59.951200	0.000000	-59.951200	0.000000	-59.951200	0.000000	-59.951200	0.000000	-59.951200	0.000000	-59.951200	0.000000	-59.951200	0.000000	-59.951200	0.000000
0.001875	-59.951200	0.000000	-59.951200	0.000000	-59.951200	0.000000	-59.951200	0.000000	-59.951200	0.000000	-59.951200	0.000000	-59.951200	0.000000	-59.951200	0.000000	-59.951200	0.000000	-59.951200	0.000000	-59.951200	0.000000	-59.951200	0.000000	-59.951200	0.000000	-59.951200	0.000000	-59.951200	0.000000	-59.951200	0.000000	-59.951200	0.000000
0.001900	-59.951200	0.000000	-59.951200	0.000000	-59.951200	0.000000	-59.951200	0.000000	-59.951200	0.000000	-59.951200	0.000000	-59.951200	0.000000	-59.951200	0.000000	-59.951200	0.000000	-59.951200	0.000000	-59.951200	0.000000	-59.951200	0.000000	-59.951200	0.000000	-59.951200	0.000000	-59.951200	0.000000	-59.951200	0.000000	-59.951200	0.000000
0.001925	-59.951200	0.000000	-59.951200	0.000000	-59.951200	0.000000	-59.951200	0.000000	-59.951200	0.000000	-59.951200	0.000000	-59.951200	0.000000	-59.951200	0.000000	-59.951200	0.000000	-59.951200	0.000000	-59.951200	0.000000	-59.951200	0.000000	-59.951200	0.000000	-59.951200	0.000000	-59.951200	0.000000	-59.951200	0.000000	-59.951200	0.000000
0.001950	-59.951200	0.000000	-59.951200	0.000000	-59.951200	0.000000	-59.951200	0.000000	-59.951200	0.000000	-59.951200	0.000000	-59.951200	0.000000	-59.951200	0.000000	-59.951200	0.000000	-59.951200	0.000000	-59.951200	0.000000	-59.951200	0.000000	-59.951200	0.000000	-59.951200	0.000000	-59.951200	0.000000	-59.951200	0.000000	-59.951200	0.000000
0.001975	-59.951200	0.000000	-59.951200	0.000000	-59.951200	0.000000	-59.951200	0.000000	-59.951200	0.000000	-59.951200	0.000000	-59.951200	0.000000	-59.951200	0.000000	-59.951200	0.000000	-59.951200	0.000000	-59.951200	0.000000	-59.951200	0.000000	-59.951200	0.000000	-59.951200	0.000000	-59.951200	0.000000	-59.951200	0.000000	-59.951200	0.000000
0.002000	-59.951200	0.000000	-59.951200	0.000000	-59.951200	0.000000	-59.951200	0.000000	-59.951200	0.000000	-59.951200	0.000000	-59.951200	0.000000	-59.951200	0.000000	-59.951200	0.000000	-59.951200	0.000000	-59.951200	0.000000	-59.951200	0.000000	-59.951200	0.000000	-59.951200	0.000000	-59.951200	0.000000	-59.951200	0.000000	-59.951200	0.000000
0.002025	-59.951200	0.000000	-59.951200	0.000000	-59.951200	0.000000	-59.951200	0.000000	-59.951200	0.000000	-59.951200	0.000000	-59.951200	0.000000	-59.951200	0.000000	-59.951200	0.000000	-59.951200	0.000000	-59.951200	0.000000	-59.951200	0.000000	-59.951200	0.000000	-59.951200	0.000000	-59.951200	0.000000	-59.951200	0.000000	-59.951200	0.000000
0.002050	-59.951200	0.000000	-59.951200	0.000000	-59.951200	0.000000	-59.951200	0.000000	-59.951200	0.000000	-59.951200	0.000000	-59.951200	0.000000	-59.951200	0.000000	-59.951200	0.000000	-59.951200	0.000000	-59.951200	0.000000	-59.951200	0.000000	-59.951200	0.000000	-59.951200	0.000000	-59.951200	0.000000	-59.951200	0.000000	-59.951200	0.000000
0.002075	-59.951200	0.000000	-59.951200	0.000000	-59.951200	0.000000	-59.951200	0.000000	-59.951200	0.000000	-59.951200	0.000000	-59.951200	0.000000	-59.951200	0.000000	-59.951200	0.000000	-59.951200	0.000000	-59.951200	0.000000	-59.951200	0.000000	-59.951200	0.000000	-59.951200	0.000000	-59.951200	0.000000	-59.951200	0.000000	-59.951200	0.000000
0.002100	-59.951200	0.000000	-59.951200	0.000000	-59.951200	0.000000	-59.951200	0.000000	-59.951200	0.000000	-59.951200	0.000000	-59.951200	0.000000	-59.951200	0.000000	-59.951200	0.000000	-59.951200	0.000000	-59.951200	0.000000	-59.951200	0.000000	-59.951200	0.000000	-59.951200	0.000000	-59.951200	0.000000	-59.951200	0.000000	-59.951200	0.000000
0.002125	-59.951200	0.000000	-59.951200	0.000000	-59.951200	0.000000	-59.951200	0.000000	-59.951200	0.000000	-59.951200	0.000000	-59.951200	0.000000	-59.951200	0.000000	-59.951200	0.000000	-59.951200	0.000000	-59.951200	0.000000	-59.951200	0.000000	-59.951200	0.000000	-59.951200	0.000000	-59.951200	0.000000	-59.951200	0.000000	-59.951200	0.000000
0.002150	-59.951200	0.000000	-59.951200	0.000000	-59.951200	0.000000	-59.951200	0.000000	-59.951200	0.000000	-59.951200	0.000000	-59.951200	0.000000	-59.951200	0.000000	-59.951200	0.000000	-59.951200	0.000000	-59.951200	0.000000	-59.951200	0.000000	-59.951200	0.000000	-59.951200	0.000000	-59.951200	0.000000	-59.951200	0.000000	-59.951200	0.000000
0.002175	-59.951200	0.000000	-59.951200	0.000000	-59.951200	0.000000	-59.951200	0.000000	-59.951200	0.000000	-59.951200	0.000000	-59.951200	0.000000	-59.951200	0.000000	-59.951200	0.000000	-59.951200	0.000000	-59.951200	0.000000	-59.951200	0.000000	-59.951200	0.000000	-59.951200	0.000000	-59.951200	0.000000	-59.951200	0.000000	-59.951200	0.000000
0.002200	-59.951200	0.000000	-59.951200	0.000000	-59.951200	0.000000	-59.951200	0.000000	-59.951200	0.000000	-59.951200	0.000000	-59.951200	0.000000	-59.951200	0.000000	-59.951200	0.000000	-59.951200	0.000000	-59.951200	0.000000	-59.951200	0.000000	-59.951200	0.000000	-59.951200	0.000000	-59.951200	0.000000	-59.951200	0.000000	-59.951200	0.000000
0.002225	-59.951200	0.000000	-59.951200	0.000000	-59.951200	0.000000	-59.951200	0.000000	-59.951200	0.000000	-59.951200	0.000000	-59.951200	0.000000	-59.951200	0.000000	-59.951200	0.000000	-59.951200	0.000000	-59.951200	0.000000	-59.951200	0.000000	-59.951200	0.000000	-59.951200	0.000000	-59.951200	0.000000	-59.951200	0.000000	-59.951200	0.000000
0.002250	-59.951200	0.000000	-59.951200	0.000000	-59.951200	0.000000	-59.951200	0.000000	-59.951200	0.000000	-59.951200	0.000000	-59.951200	0.000000	-59.951200	0.000000	-59.951200	0.000000	-59.951200	0.000000	-59.951200	0.000000	-59.951200	0.000000	-59.951200	0.000000	-59.951200	0.000000	-59.951200	0.000000	-59.951200	0.000000	-59.951200	0.000000
0.002275	-59.951200	0.000000	-59.951200	0.000000	-59.951200	0.000000	-59.951200	0.000000	-59.951200	0.000000	-59.951200	0.000000	-59.951200	0.000000	-59.951200	0.000000	-59.951200	0.000000	-59.951200	0.000000	-59.951200	0.000000	-59.951200	0.000000	-59.951200	0.000000	-59.951200	0.000000	-59.951200	0.000000	-59.951200	0.000000	-59.951200	0.000000
0.002300	-59.951200	0.000000	-59.951200	0.000000	-59.951200	0.000000	-59.951200	0.000000	-59.951200	0.000000	-59.951200	0.000000	-59.951200	0.000000	-59.951200	0.000000	-59.951200	0.000000	-59.951200	0.000000	-59.951200	0.000000	-59.951200	0.000000	-59.951200	0.000000	-59.951200	0.000000	-59.951200	0.000000	-59.951200	0.000000	-59.951200	0.000000
0.002325	-59.951200	0.000000	-59.951200	0.000000	-59.951200	0.000000	-59.951200	0.000000	-59.951200	0.000000	-59.951200	0.000000	-59.951200	0.000000	-59.951200	0.000000	-59.951200	0.000000	-59.951200	0.000000	-59.951200	0.000000	-59.951200	0.000000	-59.951200	0.000000	-59.951200	0.000000	-59.951200	0.000000	-59.951200	0.000000	-59.951200	0.000000
0.002350	-59.951200	0.000000	-59.951200	0.000000	-59.951200	0.000000	-59.951200	0.000000	-59.951200	0.000000	-59.951200	0.000000	-59.951200	0.000000	-59.951200	0.000000	-59.951200	0.000000	-59.951200	0.000000	-59.951200	0.000000	-59.951200	0.000000	-59.951200	0.000000	-59.951200	0.000000	-59.951200	0.000000	-59.951200	0.000000	-59.951200	0.000000
0.002375	-59.951200	0.000000	-59.951200	0.000000	-59.951200	0.000000	-59.951200	0.000000	-59.951200	0.000000	-59.951200	0.000000	-59.951200	0.000000	-59.951200	0.000000	-59.951200	0.000000	-59.951200	0.000000	-59.951200	0.000000	-59.951200	0.000000	-59.951200	0.000000	-59.951200	0.000000	-59.951200	0.000000	-59.951200	0.000000	-59.951200	0.000000
0.002400	-59.951200	0.000000	-59.951200	0.000000	-59.951200	0.000000	-59.951200	0.000000	-59.951200	0.000000	-59.951200	0.000000	-59.951200	0.000000	-59.951200	0.000000	-59.951200	0.000000	-59.951200	0.000000	-59.951200	0.000000	-59.951200	0.000000	-59.951200	0.000000	-59.951200	0.000000	-59.951200	0.000000	-59.951200	0.000000	-59.951200	0.000000
0.002425	-59.951200	0.000000	-59.951200	0.000000	-59.951200	0.000000	-59.951200	0.000000	-59.951200	0.000000	-59.951200	0.000000	-59.951200	0.000000	-59.951200	0.000000	-59.951200	0.000000	-59.951200	0.000000	-59.951200	0.000000	-59.951200	0.000000	-59.951200	0.000000	-59.951200	0.000000	-59.951200	0.000000	-59.951200	0.000000	-59.951200	0.000000
0.002450	-59.951200	0.000000	-59.951200	0.000000	-59.951200	0.000000	-59.951200	0.000000	-59.951200	0.000000	-59.951200	0.000000	-59.951200	0.000000	-59.951200	0.000000	-59.951200	0.000000	-59.951200	0.000000	-59.951200	0.000000	-59.951200	0.000000	-59.951200	0.000000	-59.951200	0.000000	-59.951200	0.000000	-59.951200	0.000000	-59.951200	0.000000
0.002475	-59.951200	0.000000	-59.951200	0.000000	-59.951200	0.000000	-59.951200	0.000000	-59.951200	0.000000	-59.951200	0.000000	-59.951200	0.000000	-59.951200	0.000000	-59.951200	0.000000	-59.951200	0.000000	-59.951200	0.000000	-59.951200	0.000000	-59.951200	0.000000	-59.951200	0.000000	-59.951200	0.000000	-59.951200	0.000000	-59.951200	0.000000
0.002500	-59.951200	0.000000	-59.951200	0.000000	-59.951200	0.000000	-59.951200	0.000000	-59.951200	0.000000	-59.951200	0.000000	-59.951200	0.000000	-59.951200	0.000000	-59.951200	0.000000	-59.951200	0.000000	-59.951200	0.000000	-59.951200	0.000000	-59.951200	0.000000	-59.951200	0.000000	-59.951200	0.000000	-59.951200	0.000000	-59.951200	0.000000
0.002525	-59.951200	0.000000	-59.951200	0.000000	-59.951200	0.000000	-59.951200	0.000000	-59.951200	0.000000	-59.951200	0.000000	-59.951200	0.000000	-59.951200	0.000000	-59.951200	0.000000	-59.951200	0.000000	-59.951200	0.000000	-59.951200	0.000000	-59.951200	0.000000	-59.951200	0.000000	-59.951200	0.000000	-59.951200	0.000000	-59.951200	0.000000
0.002550	-59.951200	0.000000	-59.951200	0.000000	-59.951200	0.000000	-59.951200	0.000000	-59.951200	0.000000	-59.951200	0.000000	-59.951200	0.000000	-59.951200	0.000000	-59.951200	0.000000	-59.951200	0.000000	-59.951200	0.000000	-59.951200	0.000000	-59.951200	0.000000	-59.951200	0.000000	-59.951200	0.000000	-59.951200	0.000000	-59.951200	0.000000
0.002575	-59.951200	0.000000	-59.951200	0.000000	-59.951200	0.000000	-59.951200	0.000000	-59.951200	0.000000	-59.951200	0.000000	-59.951200	0.000000	-59.951200	0.000000	-59.951200	0.000000	-59.951200	0.000000	-59.951200	0.000000	-59.951200	0.000000	-59.951200	0.000000	-59.951200	0.000000	-59.951200	0.000000	-59.951200	0.000000	-59.951200	0.000000
0.002600	-59.951200	0.000000	-59.951200	0.000000	-59.951200	0.000000	-59.951200	0.000000	-59.951200	0.000000	-59.951200	0.000000	-59.951200	0.000000	-59.951200	0.000000	-59.951200	0.000000	-59.951200	0.000000	-59.951200	0.000000	-59.951200	0.000000	-59.951200	0.000000	-59.951200	0.000000	-59.951200	0.000000	-59.951200	0.000000	-59.951200	0.000000
0.002625	-59.951200	0.000000	-59.951200	0.000000	-59.951200	0.000000	-59.951200	0.000000	-59.951200	0.000000	-59.951200	0.000000	-59.951200	0.000000	-59.951200	0.000000	-59.951200	0.000000	-59.951200	0.000000	-59.951200	0.000000	-59.951200	0.000000	-59.951200	0.000000	-59.951200	0.000000	-59.951200	0.000000	-59.951200	0.000000	-59.951200	0.000000
0.002650	-59.951200	0.000000	-59.951200	0.000000	-59.951200	0.000000	-59.951200	0.000000	-59.951200	0.000000	-59.951200	0.000000	-59.951200	0.000000	-59.951200	0.000000	-59.951200	0.000000	-59.951200	0.000000	-59.951200	0.000000	-59.951200	0.000000	-59.951200	0.000000	-59.951200	0.000000	-59.951200	0.000000	-59.951200	0.000000	-59.951200	0.000000
0.002675	-59.951200	0.000000	-59.951200	0.000000	-59.951200	0.000000	-59.951200	0.000000	-59.951200	0.000000	-59.951200	0.000000	-59.951200	0.000000	-59.951200	0.000000	-59.951200	0.000000	-59.951200	0.000000	-59.951200	0.000000	-59.951200	0.000000	-59.951200	0.000000	-59.951200	0.000000	-59.951200	0.000000	-59.951200	0.000000	-59.951200	0.000000
0.002700	-59.951200	0.000000	-59.951200	0.000000	-59.951200	0.000000	-59.951200	0.000000	-59.951200	0.000000	-59.951200	0.000000	-59.951200	0.000000	-59.951200	0.000000	-59.951200	0.000000	-59.951200	0.000000	-59.951200	0.000000	-59.951200	0.000000	-59.951200	0.000000	-59.951200	0.000000	-59.951200	0.000000	-59.951200	0.000000	-59.951200	0.000000
0.002725	-59.951200	0.000000	-59.951200	0.000000	-59.951200	0.000000	-59.951200	0.000000	-59.951200	0.000000	-59.951200	0.000000	-59.951200	0.000000	-59.951200	0.000000	-59.951200	0.000000	-59.951200	0.000000	-59.951200	0.000000	-59.951200	0.000000	-59.951200	0.000000	-59.951200	0.000000	-59.951200	0.000000	-59.951200	0.000000	-59.951200	0.000000
0.002750	-59.951200	0.000000	-59.951200	0.000000	-59.951200	0.000000	-59.951200	0.000000	-59.951200	0.000000	-59.951200	0.000000	-59.951200	0.000000	-59.951200	0.000000	-59.951200	0.000000	-59.951200	0.000000	-59.951200	0.000000	-59.951200	0.000000	-59.951200	0.000000	-59.951200	0.000000	-59.951200	0.000000	-59.951200	0.000000	-59.951200	0.000000
0.002775	-59.951200	0.000000	-59.951200	0.000000	-59.951200	0.000000	-59.951200	0.000000	-59.951200	0.000000	-59.951200	0.000000	-59.951200	0.000000	-59.951200	0.000000	-59.951200	0.000000	-59.951200	0.000000	-59.951200	0.000000	-59.951200	0.000000	-59.951200	0.000000	-59.951200	0.000000	-59.951200	0.000000	-59.951200	0.000000	-59.951200	0.000000
0.002800	-59.951200	0.000000	-59.951200	0.000000	-59.951200	0.000000	-59.951200	0.000000	-59.951200	0.000000	-59.951200	0.000000	-59.951200	0.000000	-59.951200	0.000000	-59.951200	0.000000	-59.951200	0.000000	-59.951200	0.000000	-59.951200	0.000000	-59.951200	0.000000	-59.951200	0.000000	-59.951200	0.000000	-59.951200	0.000000	-59.951200	0.000000
0.002825	-59.951200	0.000000	-59.951200	0.000000	-59.951200	0.000000	-59.951200	0.000000	-59.951200	0.000000	-59.951200	0.000000	-59.951200	0.000000	-59.951200	0.000000	-59.951200	0.000000	-59.951200	0.000000	-59.951200	0.000000	-59.951200	0.000000	-59.951200	0.000000	-59.951200	0.000000	-59.951200	0.000000	-59.951200	0.000000	-59.951200	0.000000
0.002850	-59.951200	0.000000	-59.951200	0.000000	-59.951200	0.000000	-59.951200	0.000000	-59.951200	0.000000	-59.951200	0.000000	-59.951200	0.000000	-59.951200	0.000000	-59.951200	0.000000	-59.951200	0.000000	-59.951200	0.000000	-59.951200	0.000000	-59.951200	0.000000	-59.951200	0.000000	-59.951200	0.000000	-59.951200	0.000000	-59.951200	0.000000
0.002875	-59.951200	0.000000	-59.951200	0.000000	-59.951200	0.000000	-59.951200	0.000000	-59.951200	0.000000	-59.951200	0.000000	-59.951200	0.000000	-59.951200	0.000000	-59.951200	0.000000	-59.951200	0.000000	-59.951200	0.000000	-59.951200	0.000000	-59.951200	0.000000	-59.951200	0.000000	-59.951200	0.000000	-59.951200	0.000000	-59.951200	0.000000
0.002900	-59.951200	0.000000	-59.951200	0.000000	-59.951200	0.000000	-59.951200	0.000000	-59.951200	0.000000	-59.951200	0.000000	-59.951200	0.000000	-59.951200	0.000000	-59.951200	0.000000	-59.951200	0.000000	-59.951200	0.000000	-59.951200	0.000000	-59.951200	0.000000	-59.951200	0.000000	-59.951200	0.000000	-59.951200	0.000000	-59.951200	0.000000
0.002925	-59.951200	0.000000	-59.951200	0.000000	-59.951200	0.000000	-59.951200	0.000000	-59.951200	0.000000	-59.951200	0.000000	-59.951200	0.000000	-59.951200	0.000000	-59.951200	0.000000	-59.951200	0.000000	-59.951200	0.000000	-59.951200	0.000000	-59.951200	0.000000	-59.951200	0.000000	-59.951200	0.000000	-59.951200	0.000000	-59.951200	0.000000
0.002950	-59.951200	0.000000	-59.951200	0.000000	-59.951200	0.000000	-59.951200	0.000000	-59.951200	0.000000	-59.951200	0.000000	-59.951200	0.000000	-59.951200	0.000000	-59.951200	0.000000	-59.951200	0.000000	-59.951200	0.000000	-59.951200	0.000000	-59.951200	0.000000	-59.951200	0.000000	-59.951200	0.000000	-59.951200	0.000000	-59.951200	0.000000
0.002975	-59.951200	0.000000	-59.951200	0.000000	-59.951200	0.000000	-59.951200	0.000000	-59.951200	0.000000	-59.951200	0.000000	-59.951200	0.000000	-59.951200	0.000000	-59.951200	0.000000	-59.951200	0.000000	-59.951200	0.000000	-59.951200	0.000000	-59.951200	0.000000	-59.951200	0.000000	-59.951200	0.000000	-59.951200	0.000000	-59.951200	0.000000
0.003000	-59.951200	0.000000	-59.951200	0.000000	-59.951200	0.000000	-59.951200	0.000000	-59.951200	0.000000	-59.951200	0.000000	-59.951200	0.000000	-59.951200	0.000000	-59.951200	0.000000	-59.951200	0.000000	-59.951200	0.000000	-59.951200	0.000000	-59.951200	0.000000	-59.951200	0.000000	-59.951200	0.000000	-59.951200	0.000000	-59.951200	0.000000
0.003025	-59.951200	0.000000	-59.951200	0.000000	-59.951200	0.000000	-59.951200	0.000000	-59.951200	0.000000	-59.951200	0.000000	-59.951200	0.000000	-59.951200	0.000000	-59.951200	0.000000	-59.951200	0.000000	-59.951200	0.000000	-59.951200	0.000000	-59.951200	0.000000	-59.951200	0.000000	-59.951200	0.000000	-59.951200	0.000000	-59.951200	0.000000
0.003050	-59.951200	0.000000	-59.951200	0.000000	-59.951200	0.000000	-59.951200	0.000000	-59.951200	0.000000	-59.951200	0.000000	-59.951200	0.000000	-59.951200	0.000000	-59.951200	0.000000	-59.951200	0.000000	-59.951200	0.000000	-59.951200	0.000000	-59.951200	0.000000	-59.951200	0.000000	-59.951200	0.000000	-59.951200	0.000000	-59.951200	0.000000
0.003075	-59.951200	0.000000	-59.951200	0.000000	-59.951200	0.000000	-59.951200	0.000000	-59.951200	0.000000	-59.951200	0.000000	-59.951200	0.000000	-59.951200	0.000000	-59.951200	0.000000	-59.951200	0.000000	-59.951200	0.000000	-59.951200	0.000000	-59.951200	0.000000	-59.951200	0.000000	-59.951200	0.000000	-59.951200	0.000000	-59.951200	0.000000
0.003100	-59.951200	0.000000	-59.951200	0.000000	-59.951200	0.000000	-59.951200	0.000000	-59.951200	0.000000	-59.951200	0.000000	-59.951200	0.000000	-59.951200	0.000000	-59.951200	0.000000	-59.951200	0.000000	-59.951200	0.000000	-59.951200	0.000000	-59.951200	0.000000	-59.951200	0.000000	-59.951200	0.000000	-59.951200	0.000000	-59.951200	0.000000
0.003125	-59.951200	0.000000	-59.951200	0.000000	-59.951200	0.000000	-59.951200	0.000000	-59.951200	0.000000	-59.951200	0.000000	-59.951200	0.000000	-59.951200	0.000000	-59.951200	0.000000	-59.951200	0.000000	-59.951200	0.000000	-59.951200	0.000000	-59.951200	0.000000	-59.951200	0.000000	-59.951200	0.000000	-59.951200	0.000000	-59.951200	0.000000
0.003150	-59.951200	0.000000	-59.951200	0.000000	-59.951200	0.000000	-59.951200	0.000000	-59.951200	0.000000	-59.951200	0.000000	-59.951200	0.000000	-59.951200	0.000000	-59.951200	0.000000	-59.951200	0.000000	-59.951200	0.000000	-59.951200	0.000000	-59.951200	0.000000	-59.951200	0.000000	-59.951200	0.000000	-59.951200	0.000000	-59.951200	0.000000
0.003175	-59.951200	0.000000	-59.951200	0.000000	-59.951200	0.000000	-59.951200	0.000000	-59.951200	0.000000	-59.951200	0.000000	-59.951200	0.000000	-59.951200	0.000000	-59.951200	0.000000	-59.951200	0.000000	-59.951200	0.000000	-59.951200	0.000000	-59.951200	0.000000	-59.951200	0.000000	-59.951200	0.000000	-59.951200	0.000000	-59.951200	0.000000
0.003200	-59.951200	0.000000	-59.951200	0.000000	-59.951200	0.000000	-59.951200	0.000000	-59.951200	0.000000	-59.951200	0.000000	-59.951200	0.000000	-59.951200	0.000000	-59.951200	0.000000	-59.951200	0.000000	-59.951200	0.000000	-59.951200	0.000000	-59.951200	0.000000	-59.951200	0.000000	-59.951200	0.000000	-59.951200	0.000000	-59.951200	0.000000
0.003225	-59.951200	0.000000	-59.951200	0.000000	-59.951200	0.000000	-59.951200	0.000000	-59.951200	0.000000	-59.951200	0.000000	-59.951200	0.000000	-59.951200	0.000000	-59.951200	0.000000	-59.951200	0.000000	-59.951200	0.000000	-59.951200	0.000000	-59.951200	0.000000	-59.951200	0.000000	-59.951200	0.000000	-59.951200	0.000000	-59.951200	0.000000
0.003250	-59.951200	0.000000	-59.951200	0.000000	-59.951200	0.000000	-59.951200	0.000000	-59.951200	0.000000	-59.951200	0.000000	-59.951200	0.000000	-59.951200	0.000000	-59.951200	0.000000	-59.951200	0.000000	-59.951200	0.000000	-59.951200	0.000000	-59.951200	0.000000	-59.951200	0.000000	-59.951200	0.000000	-59.951200	0.000000	-59.951200	0.000000
0.003275	-59.951200	0.000000	-59.951200	0.000000	-59.951200	0.000000	-59.951200	0.000000	-59.951200	0.000000	-59.951200	0.000000	-59.951200	0.000000	-59.951200	0.000000	-59.951200	0.000000	-59.951200	0.000000	-59.951200	0.000000	-59.951200	0.000000	-59.951200	0.000000	-59.951200	0.000000	-59.951200	0.000000	-59.951200	0.000000	-59.951200	0.000000
0.003300	-59.951200	0.000000	-59.951200	0.000000	-59.951200	0.000000	-59.951200	0.000000	-59.951200	0.000000	-59.951200	0.000000	-59.951200	0.000000	-59.951200	0.000000	-59.951200	0.000000	-59.951200	0.000000	-59.951200	0.000000	-59.951200	0.000000	-59.951200	0.000000	-59.951200	0.000000	-59.951200	0.000000	-59.951200	0.000000	-59.951200	0.000000
0.003325	-59.951200	0.000000	-59.951200	0.000000	-59.951200	0.000000	-59.951200	0.000000	-59.951200	0.000000	-59.951200	0.000000	-59.951200	0.000000	-59.951200	0.000000	-59.951200	0.000000	-59.951200	0.000000	-59.951200	0.000000	-59.951200	0.000000	-59.951200	0.000000	-59.951200	0.000000	-59.951200	0.000000	-59.951200	0.000000	-59.951200	0.000000
0.003350	-59.951200	0.000000	-59.951200	0.000000	-59.951200	0.000000	-59.951200	0.000000	-59.951200	0.000000	-59.951200	0.000000	-59.951200	0.000000	-59.951200	0.000000	-59.951200	0.000000	-59.951200	0.000000	-59.951200	0.000000	-59.951200	0.000000	-59.951200	0.000000	-59.951200	0.000000	-59.951200	0.000000	-59.951200	0.000000	-59.951200	0.000000
0.003375	-59.951200	0.000000	-59.951200	0.000000	-59.951200	0.000000	-59.951200	0.000000	-59.951200	0.000000	-59.951200	0.000000	-59.951200	0.000000	-59.951200	0.000000	-59.951200	0.000000	-59.951200	0.000000	-59.951200	0.000000	-59.951200	0.000000	-59.951200	0.000000	-59.951200	0.000000	-59.951200	0.000000	-59.951200	0.000000	-59.951200	0.000000
0.003400	-59.951200	0.000000	-59.951200	0.000000	-59.951200	0.000000	-59.951200	0.000000	-59.951200	0.000000	-59.951200	0.000000	-59.951200	0.000000	-59.951200	0.000000	-59.951200	0.000000	-59.951200	0.000000	-59.951200	0.000000	-59.951200	0.000000	-59.951200	0.000000	-59.951200	0.000000	-59.951200	0.000000	-59.951200	0.000000	-59.951200	0.000000
0.003425	-59.951200	0.000000	-59.951200	0.000000	-59.951200	0.000000	-59.951200	0.000000	-59.951200	0.000000	-59.951200	0.000000	-59.951200	0.000000	-59.951200	0.000000	-59.951200	0.000000	-59.951200	0.000000	-59.951200	0.000000	-59.951200	0.000000	-59.951200	0.000000	-59.951200	0.000000	-59.951200	0.000000	-59.951200	0.000000	-59.951200	0.000000
0.003450	-59.951200	0.000000	-59.951200	0.000000	-59.951200	0.000000	-59.951200	0.000000	-59.951200	0.000000	-59.951200	0.000000	-59.951200	0.000000	-59.951200	0.000000	-59.951200	0.000000	-59.951200	0.000000	-59.951200	0.000000	-59.951200	0.000000	-59.951200	0.000000	-59.951200	0.000000	-59.951200	0.000000	-59.951200	0.000000	-59.951200	0.000000
0.003475	-59.951200	0.000000	-59.951200	0.000000	-59.951200	0.000000	-59.951200	0.000000	-59.951200	0.000000	-59.951200	0.000000	-59.951200	0.000000	-59.951200	0.000000	-59.951200	0.000000	-59.951200	0.000000	-59.951200	0.000000	-59.951200	0.000000	-59.951200	0.000000	-59.951200	0.000000	-59.951200	0.000000	-59.951200	0.000000	-59.951200	0.000000
0.003500	-59.951200	0.000000	-59.951200	0.000000	-59.951200	0.000000	-59.951200	0.000000	-59.951200	0.000000	-59.951200	0.000000	-59.951200	0.000000	-59.951200	0.000000	-59.951200	0.000000	-59.951200	0.000000	-59.951200	0.000000	-59.951200	0.000000	-59.951200	0.000000	-59.951200	0.000000	-59.951200	0.000000	-59.951200	0.000000	-59.951200	0.000000
0.003525	-59.951200	0.000000	-59.951200	0.000000	-59.951200	0.000000	-59.951200	0.000000	-59.951200	0.000000	-59.951200	0.000000	-59.951200	0.000000	-59.951200	0.000000	-59.951200	0.000000	-59.951200	0.000000	-59.951200	0.000000	-59.951200	0.000000	-59.951200	0.000000	-59.951200	0.000000	-59.951200	0.000000	-59.951200	0.000000	-59.951200	0.000000
0.003550	-59.951200	0.000000	-59.951200	0.000000	-59.951200	0.000000	-59.951200	0.000000	-59.951200	0.000000	-59.951200	0.000000	-59.951200	0.000000	-59.951200	0.000000	-59.951200	0.000000	-59.951200	0.000000	-59.951200	0.000000	-59.951200	0.000000	-59.951200	0.000000	-59.951200	0.000000	-59.951200	0.000000	-59.951200	0.000000	-59.951200	0.000000
0.003575	-59.951200	0.000000	-59.951200	0.000000	-59.951200	0.000000	-59.951200	0.000000	-59.951200	0.000000	-59.951200	0.000000	-59.951200	0.000000	-59.951200	0.000000	-59.951200	0.000000	-59.951200	0.000000	-59.951200	0.000000	-59.951200	0.000000	-59.951200	0.000000	-59.951200	0.000000	-59.951200	0.000000	-59.951200	0.000000	-59.951200	0.000000
0.003600	-59.951200	0.000000	-59.951200	0.000000	-59.951200	0.000000	-59.951200	0.000000	-59.951200	0.000000	-59.951200	0.000000	-59.951200	0.000000	-59.951200	0.000000	-59.951200	0.000000	-59.951200	0.000000	-59.951200	0.000000	-59.951200	0.000000	-59.951200	0.000000	-59.951200	0.000000	-59.951200	0.000000	-59.951200	0.000000	-59.951200	0.000000
0.003625	-59.951200	0.000000	-59.951200	0.000000	-59.951200	0.000000	-59.951200	0.000000	-59.951200	0.000000	-59.951200	0.000000	-59.951200	0.000000	-59.951200	0.000000	-59.951200	0.000000	-59.951200	0.000000	-59.951200	0.000000	-59.951200	0.000000	-59.951200	0.000000	-59.951200	0.000000	-59.951200	0.000000	-59.951200	0.000000	-59.951200	0.000000
0.003650	-59.951200	0.000000	-59.951200	0.000000	-59.951200	0.000000	-59.951200	0.000000	-59.951200	0.000000	-59.951200	0.000000	-59.951200	0.000000	-59.951200	0.000000	-59.951200	0.000000	-59.951200	0.000000	-59.951200	0.000000	-59.951200	0.000000	-59.951200	0.000000	-59.951200	0.000000	-59.951200	0.000000	-59.951200	0.000000	-59.951200	0.000000
0.003675	-59.951200	0.000000	-59.951200	0.000000	-59.951200	0.000000	-59.951200	0.000000	-59.951200	0.000000	-59.951200	0.000000	-59.951200	0.000000	-59.951200	0.000000	-59.951200	0.000000	-59.951200	0.000000	-59.951200	0.000000	-59.951200	0.000000	-59.951200	0.000000	-59.951200	0.000000	-59.951200	0.000000	-59.951200	0.000000	-59.951200	0.000000
0.003700	-59.951200	0.000000	-59.951200	0.000000	-59.951200	0.000000	-59.951200	0.000000	-59.951200	0.000000	-59.951200	0.000000	-59.951200	0.000000	-59.951200	0.000000	-59.951200	0.000000	-59.951200	0.000000	-59.951200	0.000000	-59.951200	0.000000	-59.951200	0.000000	-59.951200	0.000000	-59.951200	0.000000	-59.951200	0.000000	-59.951200	0.000000
0.003725	-59.951200	0.000000	-59.951200	0.000000	-59.951200	0.000000	-59.951200	0.000000	-59.951200	0.000000	-59.951200	0.000000	-59.951200	0.000000	-59.951200	0.000000	-59.951200	0.000000	-59.951200	0.000000	-59.951200	0.000000	-59.951200	0.000000	-59.951200	0.000000	-59.951200	0.000000	-59.951200	0.000000	-59.951200	0.000000	-59.951200	0.000000
0.003750	-59.951200	0.000000	-59.951200	0.000000	-59.951200	0.000000	-59.951200	0.000000	-59.951200	0.000000	-59.951200	0.000000	-59.951200	0.000000	-59.951200	0.000000	-59.951200	0.000000	-59.951200	0.000000	-59.951200	0.000000	-59.951200	0.000000	-59.951200	0.000000	-59.951200	0.000000	-59.951200	0.000000	-59.951200	0.000000	-59.951200	0.000000
0.003775	-59.951200	0.000000	-59.951200	0.000000	-59.951200	0.000000	-59.951200	0.000000	-59.951200	0.000000	-59.951200	0.000000	-59.951200	0.000000	-59.951200	0.000000	-59.951200	0.000000	-59.951200	0.000000	-59.951200	0.000000	-59.951200	0.000000	-59.951200	0.000000	-59.951200	0.000000	-59.951200	0.000000	-59.951200	0.000000	-59.951200	0.000000
0.003800	-59.951200	0.000000	-59.951200	0.000000	-59.951200	0.000000	-59.951200	0.000000	-59.951200	0.000000	-59.951200	0.000000	-59.951200	0.000000	-59.951200	0.000000	-59.951200	0.000000	-59.951200	0.000000	-59.951200	0.000000	-59.951200	0.000000	-59.951200	0.000000	-59.951200	0.000000	-59.951200	0.000000	-59.951200	0.000000	-59.951200	0.000000
0.003825	-59.951200	0.000000	-59.951200	0.000000	-59.951200	0.000000	-59.951200	0.000000	-59.951200	0.000000	-59.951200	0.000000	-59.951200	0.000000	-59.951200	0.000000	-59.951200	0.000000	-59.951200	0.000000	-59.951200	0.000000	-59.951200	0.000000	-59.951200	0.000000	-59.951200	0.000000	-59.951200	0.000000	-59.951200	0.000000	-59.951200	0.000000
0.003850	-59.951200	0.000000	-59.951200	0.000000	-59.951200	0.000000	-59.951200	0.000000	-59.951200	0.000000	-59.951200	0.000000	-59.951200	0.000000	-59.951200	0.000000	-59.951200	0.000000	-59.951200	0.000000	-59.951200	0.000000	-59.951200	0.000000	-59.951200	0.000000	-59.951200	0.000000	-59.951200	0.000000	-59.951200	0.000000	-59.951200	0.000000
0.003875	-59.951200	0.000000	-59.951200	0.000000	-59.951200	0.000000	-59.951200	0.000000	-59.951200	0.000000	-59.951200	0.000000	-59.951200	0.000000	-59.951200	0.000000	-59.951200	0.000000	-59.951200	0.000000	-59.951200	0.000000	-59.951200	0.000000	-59.951200	0.000000	-59.951200	0.000000	-59.951200	0.000000	-59.951200	0.000000	-59.951200	0.000000
0.003900	-59.951200	0.000000	-59.951200	0.000000	-59.951200	0.000000	-59.951200	0.000000	-59.951200	0.000000	-59.951200	0.000000	-59.951200	0.000000	-59.951200	0.000000	-59.951200	0.000000	-59.951200	0.000000	-59.951200	0.000000	-59.951200	0.000000	-59.951200	0.000000	-59.951200	0.000000	-59.951200	0.000000	-59.951200	0.000000	-59.951200	0.000000
0.003925	-59.951200	0.000000	-59.951200	0.000000	-59.951200	0.000000	-59.951200	0.000000	-59.951200	0.000000	-59.951200	0.000000	-59.951200	0.000000	-59.951200	0.000000	-59.951200	0.000000	-59.951200	0.000000	-59.951200	0.000000	-59.951200	0.000000	-59.951200	0.000000	-59.951200	0.000000	-59.951200	0.000000	-59.951200	0.000000	-59.951200	0.000000
0.003950	-59.951200	0.000000	-59.951200	0.000000	-59.951200	0.000000	-59.951200	0.000000	-59.951200	0.000000	-59.951200	0.000000	-59.951200	0.000000	-59.951200	0.000000	-59.951200	0.000000	-59.951200	0.000000	-59.951200	0.000000	-59.951200	0.000000	-59.951200	0.000000	-59.951200	0.000000	-59.951200	0.000000	-59.951200	0.000000	-59.951200	0.000000
0.003975	-59.951200	0.000000	-59.951200	0.000000	-59.951200	0.000000	-59.951200	0.000000	-59.951200	0.000000	-59.951200	0.000000	-59.951200	0.000000	-59.951200	0.000000	-59.951200	0.000000	-59.951200	0.000000	-59.951200	0.000000	-59.951200	0.000000	-59.951200	0.000000	-59.951200	0.000000	-59.951200	0.000000	-59.951200	0.000000	-59.951200	0.000000
0.004000	-59.951200	0.000000	-59.951200	0.000000	-59.951200	0.000000	-59.951200	0.000000	-59.951200	0.000000	-59.951200	0.000000	-59.951200	0.000000	-59.951200	0.000000	-59.951200	0.000000	-59.951200	0.000000	-59.951200	0.000000	-59.951200	0.000000	-59.951200	0.000000	-59.951200	0.000000	-59.951200	0.000000	-59.951200	0.000000	-59.951200	0.000000
0.004025	-59.951200	0.000000	-59.951200	0.000000	-59.951200	0.000000	-59.951200	0.000000	-59.951200	0.000000	-59.951200	0.000000	-59.951200	0.000000	-59.951200	0.000000	-59.951200	0.000000	-59.951200	0.000000	-59.951200	0.000000	-59.951200	0.000000	-59.951200	0.000000	-59.951200	0.000000	-59.951200	0.000000	-59.951200	0.000000	-59.951200	0.000000
0.004050	-59.951200	0.000000	-59.951200	0.000000	-59.951200	0.000000	-59.951200	0.000000	-59.951200	0.000000	-59.951200	0.000000	-59.951200	0.000000	-59.951200	0.000000	-59.951200	0.000000	-59.951200	0.000000	-59.951200	0.000000	-59.951200	0.000000	-59.951200	0.000000	-59.951200	0.000000	-59.951200	0.000000	-59.951200	0.000000	-59.951200	0.000000
0.004075	-59.951200	0.000000	-59.951200	0.000000	-59.951200	0.000000	-59.951200	0.000000	-59.951200	0.000000	-59.951200	0.000000	-59.951200	0.000000	-59.951200	0.000000	-59.951200	0.000000	-59.951200	0.000000	-59.951200	0.000000	-59.951200	0.000000	-59.951200	0.000000	-59.951200	0.000000	-59.951200	0.000000	-59.951200	0.000000	-59.951200	0.000000
0.004100	-59.951200	0.000000	-59.951200	0.000000	-59.951200	0.000000	-59.951200	0.000000	-59.951200	0.000000	-59.951200	0.000000	-59.951200	0.000000	-59.951200	0.000000	-59.951200	0.000000	-59.951200	0.000000	-59.951200	0.000000	-59.951200	0.000000	-59.951200	0.000000	-59.951200	0.000000	-59.951200	0.000000	-59.951200	0.000000	-59.951200	0.000000
0.004125	-59.951200	0.000000	-59.951200	0.000000	-59.951200	0.000000	-59.951200	0.000000	-59.951200	0.000000	-59.951200	0.000000	-59.951200	0.000000	-59.951200	0.000000	-59.951200	0.000000	-59.951200	0.000000	-59.951200	0.000000	-59.951200	0.000000	-59.951200	0.000000	-59.951200	0.000000	-59.951200	0.000000	-59.951200	0.000000	-59.951200	0.000000
0.004150	-59.951200	0.000000	-59.951200	0.000000	-59.951200	0.000000	-59.951200	0.000000	-59.951200	0.000000	-59.951200	0.000000	-59.951200	0.000000	-59.951200	0.000000	-59.951200	0.000000	-59.951200	0.000000	-59.951200	0.000000	-59.951200	0.000000	-59.951200	0.000000	-59.951200	0.000000	-59.951200	0.000000	-59.951200	0.000000	-59.951200	0.000000
0.004175	-59.951200	0.000000	-59.951200	0.000000	-59.951200	0.000000	-59.951200	0.000000	-59.951200	0.000000	-59.951200	0.000000	-59.951200	0.000000	-59.951200	0.000000	-59.951200	0.000000	-59.951200	0.000000	-59.951200	0.000000	-59.951200	0.000000	-59.951200	0.000000	-59.951200	0.000000	-59.951200	0.000000	-59.951200	0.000000	-59.951200	0.000000
0.004200	-59.951200	0.000000	-59.951200	0.000000	-59.951200	0.000000	-59.951200	0.000000	-59.951200	0.000000	-59.951200	0.000000	-59.951200	0.000000	-59.951200	0.000000	-59.951200	0.000000	-59.951200	0.000000	-59.951200	0.000000	-59.951200	0.000000	-59.951200	0.000000	-59.951200	0.000000	-59.951200	0.000000	-59.951200	0.000000	-59.951200	0.000000
0.004225	-59.951200	0.000000	-59.951200	0.000000	-59.951200	0.000000	-59.951200	0.000000	-59.951200	0.000000	-59.951200	0.000000	-59.951200	0.000000	-59.951200	0.000000	-59.951200	0.000000	-59.951200	0.000000	-59.951200	0.000000	-59.951200	0.000000	-59.951200	0.000000	-59.951200	0.000000	-59.951200	0.000000	-59.951200	0.000000	-59.951200	0.000000
0.004250	-59.951200	0.000000	-59.951200	0.000000	-59.951200	0.000000	-59.951200	0.000000	-59.951200	0.000000	-59.951200	0.000000	-59.951200	0.000000	-59.951200	0.000000	-59.951200	0.000000	-59.951200	0.000000	-59.951200	0.000000	-59.951200	0.000000	-59.951200	0.000000	-59.951200	0.000000	-59.951200	0.000000	-59.951200	0.000000	-59.951200	0.000000
0.004275	-59.951200	0.000000	-59.951200	0.000000	-59.951200	0.000000	-59.951200	0.000000	-59.951200	0.000000	-59.951200	0.000000	-59.951200	0.000000	-59.951200	0.000000	-59.951200	0.000000	-59.951200	0.000000	-59.951200	0.000000	-59.951200	0.000000	-59.951200	0.000000	-59.951200	0.000000	-59.951200	0.000000	-59.951200	0.000000	-59.951200	0.000000
0.004300	-59.951200	0.000000	-59.951200	0.000000	-59.951200	0.000000	-59.951200	0.000000	-59.951200	0.000000	-59.951200	0.000000	-59.951200	0.000000	-59.951200	0.000000	-59.951200	0.000000	-59.951200	0.000000	-59.951200	0.000000	-59.951200	0.000000	-59.951200	0.000000	-59.951200	0.000000	-59.951200	0.000000	-59.951200	0.000000	-59.951200	0.000000
0.004325	-59.951200	0.000000	-59.951200	0.000000	-59.951200	0.000000	-59.951200	0.000000	-59.951200	0.000000	-59.951200	0.000000	-59.951200	0.000000	-59.951200	0.000000	-59.951200	0.000000	-59.951200	0.000000	-59.951200	0.000000	-59.951200	0.000000	-59.951200	0.000000	-59.951200	0.000000	-59.951200	0.000000	-59.951200	0.000000	-59.951200	0.000000
0.004350	-59.951200	0.000000	-59.951200	0.000000	-59.951200	0.000000	-59.951200	0.000000	-59.951200	0.000000	-59.951200	0.000000	-59.951200	0.000000	-59.951200	0.000000	-59.951200	0.000000	-59.951200	0.000000	-59.951200	0.000000	-59.951200	0.000000	-59.951200	0.000000	-59.951200	0.000000	-59.951200	0.000000	-59.951200	0.000000	-59.951200	0.000000
0.004375	-59.951200	0.000000	-59.951200	0.000000	-59.951200	0.000000	-59.951200	0.000000	-59.951200	0.000000	-59.951200	0.000000	-59.951200	0.000000	-59.951200	0.000000	-59.951200	0.000000	-59.951200	0.000000	-59.951200	0.000000	-59.951200	0.000000	-59.951200	0.000000	-59.951200	0.000000	-59.951200	0.000000	-59.951200	0.000000	-59.951200	0.000000
0.004400	-59.951200	0.000000	-59.951200	0.000000	-59.951200	0.000000	-59.951200	0.000000	-59.951200	0.000000	-59.951200	0.000000	-59.951200	0.000000	-59.951200	0.000000	-59.951200	0.000000	-59.951200	0.000000	-59.951200	0.000000	-59.951200	0.000000	-59.951200	0.000000	-59.951200	0.000000	-59.951200	0.000000	-59.951200	0.000000	-59.951200	0.000000
0.004425	-59.951200	0.000000	-59.951200	0.000000	-59.951200	0.000000	-59.951200	0.000000	-59.951200	0.000000	-59.951200	0.000000	-59.951200	0.000000	-59.951200	0.000000	-59.951200	0.000000	-59.951200	0.000000	-59.951200	0.000000	-59.951200	0.000000	-59.951200	0.000000	-59.951200	0.000000	-59.951200	0.000000	-59.951200	0.000000	-59.951200	0.000000
0.004450	-59.951200	0.000000	-59.951200	0.000000	-59.951200	0.000000	-59.951200	0.000000	-59.951200	0.000000	-59.951200	0.000000	-59.951200	0.000000	-59.951200	0.000000	-59.951200	0.000000	-59.951200	0.000000	-59.951200	0.000000	-59.951200	0.000000	-59.951200	0.000000	-59.951200	0.000000	-59.951200	0.000000	-59.951200	0.000000	-59.951200	0.000000
0.004475	-59.951200	0.000000	-59.951200	0.000000	-59.951200	0.000000	-59.951200	0.000000	-59.951200	0.000000	-59.951200	0.000000	-59.951200	0.000000	-59.951200	0.000000	-59.951200	0.000000	-59.951200	0.000000	-59.951200	0.000000	-59.951200	0.000000	-59.951200	0.000000	-59.951200	0.000000	-59.951200	0.000000	-59.951200	0.000000	-59.951200	0.000000
0.004500	-59.951200	0.000000	-59.951200	0.000000	-59.951200	0.000000	-59.951200	0.000000	-59.951200	0.000000	-59.951200	0.000000	-59.951200	0.000000	-59.951200	0.000000	-59.951200	0.000000	-59.951200	0.000000	-59.951200	0.000000	-59.951200	0.000000	-59.951200	0.000000	-59.951200	0.000000	-59.951200	0.000000	-59.951200	0.000000	-59.951200	0.000000
0.004525	-59.951200	0.000000	-59.951200	0.000000	-59.951200	0.000000	-59.951200	0.000000	-59.951200	0.000000	-59.951200	0.000000	-59.951200	0.000000	-59.951200	0.000000	-59.951200	0.000000	-59.951200	0.000000	-59.951200	0.000000	-59.951200	0.000000	-59.951200	0.000000	-59.951200	0.000000	-59.951200	0.000000	-59.951200	0.000000	-59.951200	0.000000
0.004550	-59.951200	0.000000	-59.951200	0.000000	-59.951200	0.000000	-59.951200	0.000000	-59.951200	0.000000	-59.951200	0.000000	-59.951200	0.000000	-59.951200	0.000000	-59.951200	0.000000	-59.951200	0.000000	-59.951200	0.000000	-59.951200	0.000000	-59.951200	0.000000	-59.951200	0.000000	-59.951200	0.000000	-59.951200	0.000000	-59.951200	0.000000
0.004575	-59.951200	0.000000	-59.951200	0.000000	-59.951200	0.000000	-59.951200	0.000000	-59.951200	0.000000	-59.951200	0.000000	-59.951200	0.000000	-59.951200	0.000000	-59.951200	0.000000	-59.951200	0.000000	-59.951200	0.000000	-59.951200	0.000000	-59.951200	0.000000	-59.951200	0.000000	-59.951200	0.000000	-59.951200	0.000000	-59.951200	0.000000
0.004600	-59.951200	0.000000	-59.951200	0.000000	-59.951200	0.000000	-59.951200	0.000000	-59.951200	0.000000	-59.951200	0.000000	-59.951200	0.000000	-59.951200	0.000000	-59.951200	0.000000	-59.951200	0.000000	-59.951200	0.000000	-59.951200	0.000000	-59.951200	0.000000	-59.951200	0.000000	-59.951200	0.000000	-59.951200	0.000000	-59.951200	0.000000
0.004625	-59.951200	0.000000	-59.951200	0.000000	-59.951200	0.000000	-59.951200	0.000000	-59.951200	0.000000	-59.951200	0.000000	-59.951200	0.000000	-59.951200	0.000000	-59.951200	0.000000	-59.951200	0.000000	-59.951200	0.000000	-59.951200	0.000000	-59.951200	0.000000	-59.951200	0.000000	-59.951200	0.000000	-59.951200	0.000000	-59.951200	0.000000
0.004650	-59.951200	0.000000	-59.951200	0.000000	-59.951200	0.000000	-59.951200	0.000000	-59.951200	0.000000	-59.951200	0.000000	-59.951200	0.000000	-59.951200	0.000000	-59.951200	0.000000	-59.951200	0.000000	-59.951200	0.000000	-59.951200	0.000000	-59.951200	0.000000	-59.951200	0.000000	-59.951200	0.000000	-59.951200	0.000000	-59.951200	0.000000
0.004675	-59.951200	0.000000	-59.951200	0.000000	-59.951200	0.000000	-59.951200	0.000000	-59.951200	0.000000	-59.951200	0.000000	-59.951200	0.000000	-59.951200	0.000000	-59.951200	0.000000	-59.951200	0.000000	-59.951200	0.000000	-59.951200	0.000000	-59.951200	0.000000	-59.951200	0.000000	-59.951200	0.000000	-59.951200	0.000000	-59.951200	0.000000
0.004700	-59.951200	0.000000	-59.951200	0.000000	-59.951200	0.000000	-59.951200	0.000000	-59.951200	0.000000	-59.951200	0.000000	-59.951200	0.000000	-59.951200	0.000000	-59.951200	0.000000	-59.951200	0.000000	-59.951200	0.000000	-59.951200	0.000000	-59.951200	0.000000	-59.951200	0.000000	-59.951200	0.000000	-59.951200	0.000000	-59.951200	0.000000
0.004725	-59.951200	0.000000	-59.951200	0.000000	-59.951200	0.000000	-59.951200	0.000000	-59.951200	0.000000	-59.951200	0.000000	-59.951200	0.000000	-59.951200	0.000000	-59.951200	0.000000	-59.951200	0.000000	-59.951200	0.000000	-59.951200	0.000000	-59.951200	0.000000	-59.951200	0.000000	-59.951200	0.000000	-59.951200	0.000000	-59.951200	0.000000
0.004750	-59.951200	0.000000	-59.951200	0.000000	-59.951200	0.000000	-59.951200	0.000000	-59.951200	0.000000	-59.951200	0.000000	-59.951200	0.000000	-59.951200	0.000000	-59.951200	0.000000	-59.951200	0.000000	-59.951200	0.000000	-59.951200	0.000000	-59.951200	0.000000	-59.951200	0.000000	-59.951200	0.000000	-59.951200	0.000000	-59.951200	0.000000
0.004775	-59.951200	0.000000	-59.951200	0.000000	-59.951200	0.000000	-59.951200	0.000000	-59.951200	0.000000	-59.951200	0.000000	-59.951200	0.000000	-59.951200	0.000000	-59.951200	0.000000	-59.951200	0.000000	-59.951200	0.000000	-59.951200	0.000000	-59.951200	0.000000	-59.951200	0.000000	-59.951200	0.000000	-59.951200	0.000000	-59.951200	0.000000
0.004800	-59.951200	0.000000	-59.951200	0.000000	-59.951200	0.000000	-59.951200	0.000000	-59.951200	0.000000	-59.951200	0.000000	-59.951200	0.000000	-59.951200	0.000000	-59.951200	0.000000	-59.951200	0.000000	-59.951200	0.000000	-59.951200	0.000000	-59.951200	0.000000	-59.951200	0.000000	-59.951200	0.000000	-59.951200	0.000000	-59.951200	0.000000
0.004825	-59.951200	0.000000	-59.951200	0.000000	-59.951200	0.000000	-59.951200	0.000000	-59.951200	0.000000	-59.951200	0.000000	-59.951200	0.000000	-59.951200	0.000000	-59.951200	0.000000	-59.951200	0.000000	-59.951200	0.000000	-59.951200	0.000000	-59.951200	0.000000	-59.951200	0.000000	-59.951200	0.000000	-59.951200	0.000000	-59.951200	0.000000
0.004850	-59.951200	0.000000	-59.951200	0.000000	-59.951200	0.000000	-59.951200	0.000000	-59.951200	0.000000	-59.951200	0.000000	-59.951200	0.000000	-59.951200	0.000000	-59.951200	0.000000	-59.951200	0.000000	-59.951200	0.000000	-59.951200	0.000000	-59.951200	0.000000	-59.951200	0.000000	-59.951200	0.000000	-59.951200	0.000000	-59.951200	0.000000
0.004875	-59.951200	0.000000	-59.951200	0.000000	-59.951200	0.000000	-59.951200	0.000000	-59.951200	0.000000	-59.951200	0.000000	-59.951200	0.000000	-59.951200	0.000000	-59.951200	0.000000	-59.951200	0.000000	-59.951200	0.000000	-59.951200	0.000000	-59.951200	0.000000	-59.951200	0.000000	-59.951200	0.000000	-59.951200	0.000000	-59.951200	0.000000
0.004900	-59.951200	0.000000	-59.951200	0.000000	-59.951200	0.000000	-59.951200	0.000000	-59.951200	0.000000	-59.951200	0.000000	-59.951200	0.000000	-59.951200	0.000000	-59.951200	0.000000	-59.951200	0.000000	-59.951200	0.000000	-59.951200	0.000000	-59.951200	0.000000	-59.951200	0.000000	-59.951200	0.000000	-59.951200	0.000000	-59.951200	0.000000
0.004925	-59.951200	0.000000	-59.951200	0.000000	-59.951200	0.000000	-59.951200	0.000000	-59.951200	0.000000	-59.951200	0.000000	-59.951200	0.000000	-59.951200	0.000000	-59.951200	0.000000	-59.951200	0.000000	-59.951200	0.000000	-59.951200	0.000000	-59.951200	0.000000	-59.951200	0.000000	-59.951200	0.000000	-59.951200	0.000000	-59.951200	0.000000
0.004950	-59.951200	0.000000	-59.951200	0.000000	-59.951200	0.000000	-59.951200	0.000000	-59.951200	0.000000	-59.951200	0.000000	-59.951200	0.000000	-59.951200	0.000000	-59.951200	0.000000	-59.951200	0.000000	-59.951200	0.000000	-59.951200	0.000000	-59.951200	0.000000	-59.951200	0.000000	-59.951200	0.000000	-59.951200	0.000000	-59.951200	0.000000
0.004975	-59.951200	0.000000	-59.951200	0.000000	-59.951200	0.000000	-59.951200	0.000000	-59.951200	0.000000	-59.951200	0.000000	-59.951200	0.000000	-59.951200	0.000000	-59.951200	0.000000	-59.951200	0.000000	-59.951200	0.000000	-59.951200	0.000000	-59.951200	0.000000	-59.951200	0.000000	-59.951200	0.000000	-59.951200	0.000000	-59.951200	0.000000
0.005000	-59.951200	0.000000	-59.951200	0.000000	-59.951200	0.000000	-59.951200	0.000000	-59.951200	0.000000	-59.951200	0.000000	-59.951200	0.000000	-59.951200	0.000000	-59.951200	0.000000	-59.951200	0.000000	-59.951200	0.000000	-59.951200	0.000000	-59.951200	0.000000	-59.951200	0.000000	-59.951200	0.000000	-59.951200	0.000000	-59.951200	0.000000
0.005025	-59.951200	0.000000	-59.951200	0.000000	-59.951200	0.000000	-59.951200	0.000000	-59.951200	0.000000	-59.951200	0.000000	-59.951200	0.000000	-59.951200	0.000000	-59.951200	0.000000	-59.951200	0.000000	-59.951200	0.000000	-59.951200	0.000000	-59.951200	0.000000	-59.951200	0.000000	-59.951200	0.000000	-59.951200	0.000000	-59.951200	0.000000
0.005050	-59.951200	0.000000	-59.951200	0.000000	-59.951200	0.000000	-59.951200	0.000000	-59.951200	0.000000	-59.951200	0.000000	-59.951200	0.000000	-59.951200	0.000000	-59.951200	0.000000	-59.951200	0.000000	-59.951200	0.000000	-59.951200	0.000000	-59.951200	0.000000	-59.951200	0.000000	-59.951200	0.000000	-59.951200	0.000000	-59.951200	0.000000
0.005075	-59.951200	0.000000	-59.951200	0.000000	-59.951200	0.000000	-59.951200	0.000000	-59.951200	0.000000	-59.951200	0.000000	-59.951200	0.000000	-59.951200	0.000000	-59.951200	0.000000	-59.951200	0.000000	-59.951200	0.000000	-59.951200	0.000000	-59.951200	0.000000	-59.951200	0.000000	-59.951200	0.000000	-59.951200	0.000000	-59.951200	0.000000
0.005100	-59.951200	0.000000	-59.951200	0.000000	-59.951200	0.000000	-59.951200	0.000000	-59.951200	0.000000	-59.951200	0.000000	-59.951200	0.000000	-59.951200	0.000000	-59.951200	0.000000	-59.951200	0.000000	-59.951200	0.000000	-59.951200	0.000000	-59.951200	0.000000	-59.951200	0.000000	-59.951200	0.000000	-59.951200	0.000000	-59.951200	0.000000
0.005125	-59.951200	0.000000	-59.951200	0.000000	-59.951200	0.000000	-59.951200	0.000000	-59.951200	0.000000	-59.951200	0.000000	-59.951200	0.000000	-59.951200	0.000000	-59.951200	0.000000	-59.951200	0.000000	-59.951200	0.000000	-59.951200	0.000000	-59.951200	0.000000	-59.951200	0.000000	-59.951200	0.000000	-59.951200	0.000000	-59.951200	0.000000
0.005150	-59.951200	0.000000	-59.951200	0.000000	-59.951200	0.000000	-59.951200	0.000000	-59.951200	0.000000	-59.951200	0.000000	-59.951200	0.000000	-59.951200	0.000000	-59.951200	0.000000	-59.951200	0.000000	-59.951200	0.000000	-59.951200	0.000000	-59.951200	0.000000	-59.951200	0.000000	-59.951200	0.000000	-59.951200	0.000000	-59.951200	0.000000
0.005175	-59.951200	0.000000	-59.951200	0.000000	-59.951200	0.000000	-59.951200	0.000000	-59.951200	0.000000	-59.951200	0.000000	-59.951200	0.000000	-59.951200	0.000000	-59.951200	0.000000	-59.951200	0.000000	-59.951200	0.000000	-59.951200	0.000000	-59.951200	0.000000	-59.951200	0.000000	-59.951200	0.000000	-59.951200	0.000000	-59.951200	0.000000
0.005200	-59.951200	0.000000	-59.951200	0.000000	-59.951200	0.000000	-59.951200	0.000000	-59.951200	0.000000	-59.951200	0.000000	-59.951200	0.000000	-59.951200	0.000000	-59.951200	0.000000	-59.951200	0.000000	-59.951200	0.000000	-59.951200	0.000000	-59.951200	0.000000	-59.951200	0.000000	-59.951200	0.000000	-59.951200	0.000000	-59.951200	0.000000
0.005225	-59.951200	0.000000	-59.951200	0.000000	-59.951200	0.000000	-59.951200	0.000000	-59.951200	0.000000	-59.951200	0.000000	-59.951200	0.000000	-59.951200	0.000000	-59.951200	0.000000	-59.951200	0.000000	-59.951200	0.000000	-59.951200	0.000000	-59.951200	0.000000	-59.951200	0.000000	-59.951200	0.000000	-59.951200	0.000000	-59.951200	0.000000
0.005250	-59.951200	0.000000	-59.951200	0.000000	-59.951200	0.000000	-59.951200	0.000000	-59.951200	0.000000	-59.951200	0.000000	-59.951200	0.000000	-59.951200	0.000000	-59.951200	0.000000	-59.951200	0.000000	-59.951200	0.000000	-59.951200	0.000000	-59.951200	0.000000	-59.951200	0.000000	-59.951200	0.000000	-59.951200	0.000000	-59.951200	0.000000
0.005275	-59.951200	0.000000	-59.951200	0.000000	-59.951200	0.000000	-59.951200	0.000000	-59.951200	0.000000	-59.951200	0.000000	-59.951200	0.000000	-59.951200	0.000000	-59.951200	0.000000	-59.951200	0.000000	-59.951200	0.000000	-59.951200	0.000000	-59.951200	0.000000	-59.951200	0.000000	-59.951200	0.000000	-59.951200	0.000000	-59.951200	0.000000
0.005300	-59.951200	0.000000	-59.951200	0.000000	-59.951200	0.000000	-59.951200	0.000000	-59.951200	0.000000	-59.951200	0.000000	-59.951200	0.000000	-59.951200	0.000000	-59.951200	0.000000	-59.951200	0.000000	-59.951200	0.000000	-59.951200	0.000000	-59.951200	0.000000	-59.951200	0.000000	-59.951200	0.000000	-59.951200	0.000000	-59.951200	0.000000
0.005325	-59.951200	0.000000	-59.951200	0.000000	-59.951200	0.000000	-59.951200	0.000000	-59.951200	0.000000	-59.951200	0.000000	-59.951200	0.000000	-59.951200	0.000000	-59.951200	0.000000	-59.951200	0.000000	-59.951200	0.000000	-59.951200	0.000000	-59.951200	0.000000	-59.951200	0.000000	-59.951200	0.000000	-59.951200	0.000000	-59.951200	0.000000
0.005350	-59.951200	0.000000	-59.951200	0.000000	-59.951200	0.000000	-59.951200	0.000000	-59.951200	0.000000	-59.951200	0.000000	-59.951200	0.000000	-59.951200	0.000000	-59.951200	0.000000	-59.951200	0.000000	-59.951200	0.000000	-59.951200	0.000000	-59.951200	0.000000	-59.951200	0.000000	-59.951200	0.000000	-59.951200	0.000000	-59.951200	0.000000
0.005375	-59.951200	0.000000	-59.951200	0.000000	-59.951200	0.000000	-59.951200	0.000000	-59.951200	0.000000	-59.951200	0.000000	-59.951200	0.000000	-59.951200	0.000000	-59.951200	0.000000	-59.951200	0.000000	-59.951200	0.000000	-59.951200	0.000000	-59.951200	0.000000	-59.951200	0.000000	-59.951200	0.000000	-59.951200	0.000000	-59.951200	0.000000
0.005400	-59.951200	0.000000	-59.951200	0.000000	-59.951200	0.000000	-59.951200	0.000000	-59.951200	0.000000	-59.951200	0.000000	-59.951200	0.000000	-59.951200	0.000000	-59.951200	0.000000	-59.951200	0.000000	-59.951200	0.000000	-59.951200	0.000000	-59.951200	0.000000	-59.951200	0.000000	-59.951200	0.000000	-59.951200	0.000000	-59.951200	0.000000
0.005425	-59.951200	0.000000	-59.951200	0.000000	-59.951200	0.000000	-59.951200	0.000000	-59.951200	0.000000	-59.951200	0.000000	-59.951200	0.000000	-59.951200	0.000000	-59.951200	0.000000	-59.951200	0.000000	-59.951200	0.000000	-59.951200	0.000000	-59.951200	0.000000	-59.951200	0.000000	-59.951200	0.000000	-59.951200	0.000000	-59.951200	0.000000
0.005450	-59.951200	0.000000	-59.951200	0.000000	-59.951200	0.000000	-59.951200	0.000000	-59.951200	0.000000	-59.951200	0.000000	-59.951200	0.000000	-59.951200	0.000000	-59.951200	0.000000	-59.951200	0.000000	-59.951200	0.000000	-59.951200	0.000000	-59.951200	0.000000	-59.951200	0.000000	-59.951200	0.000000	-59.951200	0.000000	-59.951200	0.000000
0.005475	-59.951200	0.000000	-59.951200	0.000000	-59.951200	0.000000	-59.951200	0.000000	-59.951200	0.000000	-59.951200	0.000000	-59.951200	0.000000	-59.951200	0.000000	-59.951200	0.000000	-59.951200	0.000000	-59.951200	0.000000	-59.951200	0.000000	-59.951200	0.000000	-59.951200	0.000000	-59.951200	0.000000	-59.951200	0.000000	-59.951200	0.000000
0.005500	-59.951200	0.000000	-59.951200	0.000000	-59.951200	0.000000	-59.951200	0.000000	-59.951200	0.000000	-59.951200	0.000000	-59.951200	0.000000	-59.951200	0.000000	-59.951200	0.000000	-59.951200	0.000000	-59.951200	0.000000	-59.951200	0.000000	-59.951200	0.000000	-59.951200	0.000000	-59.951200	0.000000	-59.951200	0.000000	-59.951200	0.000000
0.005525	-59.951200	0.000000	-59.951200	0.000000	-59.951200	0.000000	-59.951200	0.000000	-59.951200	0.000000	-59.951200	0.000000	-59.951200	0.000000	-59.951200	0.000000	-59.951200	0.000000	-59.951200	0.000000	-59.951200	0.000000	-59.951200	0.000000	-59.951200	0.000000	-59.951200	0.000000	-59.951200	0.000000	-59.951200	0.000000	-59.951200	0.000000
0.005550	-59.951200	0.000000	-59.951200	0.000000	-59.951200	0.000000	-59.951200	0.000000	-59.951200	0.000000	-59.951200	0.000000	-59.951200	0.000000	-59.951200	0.000000	-59.951200	0.000000	-59.951200	0.000000	-59.951200	0.000000	-59.951200	0.000000	-59.951200	0.000000	-59.951200	0.000000	-59.951200	0.000000	-59.951200	0.000000	-59.951200	0.000000
0.005575	-59.951200	0.000000	-59.951200	0.000000	-59.951200	0.000000	-59.951200	0.000000	-59.951200	0.000000	-59.951200	0.000000	-59.951200	0.000000	-59.951200	0.000000	-59.951200	0.000000	-59.951200	0.000000	-59.951200	0.000000	-59.951200	0.000000	-59.951200	0.000000	-59.951200	0.000000	-59.951200	0.000000	-59.951200	0.000000	-59.951200	0.000000
0.005600	-59.951200	0.000000	-59.951200	0.000000	-59.951200	0.000000	-59.951200	0.000000	-59.951200	0.000000	-59.951200	0.000000	-59.951200	0.000000	-59.951200	0.000000	-59.951200	0.000000	-59.951200	0.000000	-59.951200	0.000000	-59.951200	0.000000	-59.951200	0.000000	-59.951200	0.000000	-59.951200	0.000000	-59.951200	0.000000	-59.951200	0.000000
0.005625	-59.951200	0.000000	-59.951200	0.000000	-59.951200	0.000000	-59.951200	0.000000	-59.951200	0.000000	-59.951200	0.000000	-59.951200	0.000000	-59.951200	0.000000	-59.951200	0.000000	-59.951200	0.000000	-59.951200	0.000000	-59.951200	0.000000	-59.951200	0.000000	-59.951200	0.000000	-59.951200	0.000000	-59.951200	0.000000	-59.951200	0.000000
0.005650	-59.951200	0.000000	-59.951200	0.000000	-59.951200	0.000000	-59.951200	0.000000	-59.951200	0.000000	-59.951200	0.000000	-59.951200	0.000000	-59.951200	0.000000	-59.951200	0.000000	-59.951200	0.000000	-59.951200	0.000000	-59.951200	0.000000	-59.951200	0.000000	-59.951200	0.000000	-59.951200	0.000000	-59.951200	0.000000	-59.951200	0.000000
0.005675	-59.951200	0.000000	-59.951200	0.000000	-59.951200	0.000000	-59.951200	0.000000	-59.951200	0.000000	-59.951200	0.000000	-59.951200	0.000000	-59.951200	0.000000	-59.951200	0.000000	-59.951200	0.000000	-59.951200	0.000000	-59.951200	0.000000	-59.951200	0.000000	-59.951200	0.000000	-59.951200	0.000000	-59.951200	0.000000	-59.951200	0.000000
0.005700	-59.951200	0.000000	-59.951200	0.000000	-59.951200	0.000000	-59.951200	0.000000	-59.951200	0.000000	-59.951200	0.000000	-59.951200	0.000000	-59.951200	0.000000	-59.951200	0.000000	-59.951200	0.000000	-59.951200	0.000000	-59.951200	0.000000	-59.951200	0.000000	-59.951200	0.000000	-59.951200	0.000000	-59.951200	0.000000	-59.951200	0.000000
0.005725	-59.951200	0.000000	-59.951200	0.000000	-59.951200	0.000000	-59.951200	0.000000	-59.951200	0.000000	-59.951200	0.000000	-59.951200	0.000000	-59.951200	0.000000	-59.951200	0.000000	-59.951200	0.000000	-59.951200	0.000000	-59.951200	0.000000	-59.951200	0.000000	-59.951200	0.000000	-59.951200	0.000000	-59.951200	0.000000	-59.951200	0.000000
0.005750	-59.951200	0.000000	-59.951200	0.000000	-59.951200	0.000000	-59.951200	0.000000	-59.951200	0.000000	-59.951200	0.000000	-59.951200	0.000000	-59.951200	0.000000	-59.951200	0.000000	-59.951200	0.000000	-59.951200	0.000000	-59.951200	0.000000	-59.951200	0.000000	-59.951200	0.000000	-59.951200	0.000000	-59.951200	0.000000	-59.951200	0.000000
0.005775	-59.951200	0.000000	-59.951200	0.000000	-59.951200	0.000000	-59.951200	0.000000	-59.951200	0.000000	-59.951200	0.000000	-59.951200	0.000000	-59.951200	0.000000	-59.951200	0.000000	-59.951200	0.000000	-59.951200	0.000000	-59.951200	0.000000	-59.951200	0.000000	-59.951200	0.000000	-59.951200	0.000000	-59.951200	0.000000	-59.951200	0.000000
0.005800	-59.951200	0.000000	-59.951200	0.000000	-59.951200	0.000000	-59.951200	0.000000	-59.951200	0.000000	-59.951200	0.000000	-59.951200	0.000000	-59.951200	0.000000	-59.951200	0.000000	-59.951200	0.000000	-59.951200	0.000000	-59.951200	0.000000	-59.951200	0.000000	-59.951200	0.000000	-59.951200	0.000000	-59.951200	0.000000	-59.951200	0.000000
0.005825	-59.951200	0.000000	-59.951200	0.000000	-59.951200	0.000000	-59.951200	0.000000	-59.951200	0.000000	-59.951200	0.000000	-59.951200	0.000000	-59.951200	0.000000	-59.951200	0.000000	-59.951200	0.000000	-59.951200	0.000000	-59.951200	0.000000	-59.951200	0.000000	-59.951200	0.000000	-59.951200	0.000000	-59.951200	0.000000	-59.951200	0.000000
0.005850	-59.951200	0.000000	-59.951200	0.000000	-59.951200	0.000000	-59.951200	0.000000	-59.951200	0.000000	-59.951200	0.000000	-59.951200	0.000000	-59.951200	0.000000	-59.951200	0.000000	-59.951200	0.000000	-59.951200	0.000000	-59.951200	0.000000	-59.951200	0.000000	-59.951200	0.000000	-59.951200	0.000000	-59.951200	0.000000	-59.951200	0.000000
0.005875	-59.951200	0.000000	-59.951200	0.000000	-59.951200	0.000000	-59.951200	0.000000	-59.951200	0.000000	-59.951200	0.000000	-59.951200	0.000000	-59.951200	0.000000	-59.951200	0.000000	-59.951200	0.000000	-59.951200	0.000000	-59.951200	0.000000	-59.951200	0.000000	-59.951200	0.000000	-59.951200	0.000000	-59.951200	0.000000	-59.951200	0.000000
0.005900	-59.951200	0.000000	-59.951200	0.000000	-59.951200	0.000000	-59.951200	0.000000	-59.951200	0.000000	-59.951200	0.000000	-59.951200	0.000000	-59.951200	0.000000	-59.951200	0.000000	-59.951200	0.000000	-59.951200	0.000000	-59.951200	0.000000	-59.951200	0.000000	-59.951200	0.000000	-59.951200	0.000000	-59.951200	0.000000	-59.951200	0.000000
0.005925	-59.951200	0.000000	-59.951200	0.000000	-59.951200	0.000000	-59.951200	0.000000	-59.951200	0.000000	-59.951200	0.000000	-59.951200	0.000000	-59.951200	0.000000	-59.951200	0.000000	-59.951200	0.000000	-59.951200	0.000000	-59.951200	0.000000	-59.951200	0.000000	-59.951200	0.000000	-59.951200	0.000000	-59.951200	0.000000	-59.951200	0.000000
0.005950	-59.951200	0.000000	-59.951200	0.000000	-59.951200	0.000000	-59.951200	0.000000	-59.951200	0.000000	-59.951200	0.000000	-59.951200	0.000000	-59.951200	0.000000	-59.951200	0.000000	-59.951200	0.000000	-59.951200	0.000000	-59.951200	0.000000	-59.951200	0.000000	-59.951200	0.000000	-59.951200	0.000000	-59.951200	0.000000	-59.951200	0.000000
0.005975	-59.951200	0.000000	-59.951200	0.000000	-59.951200	0.000000	-59.951200	0.000000	-59.951200	0.000000	-59.951200	0.000000	-59.951200	0.000000	-59.951200	0.000000	-59.951200	0.000000	-59.951200	0.000000	-59.951200	0.000000	-59.951200	0.000000	-59.951200	0.000000	-59.951200	0.000000	-59.951200	0.000000	-59.951200	0.000000	-59.951200	0.000000
0.006000	-59.951200	0.000000	-59.951200	0.000000	-59.951200	0.000000	-59.951200	0.000000	-59.951200	0.000000	-59.951200	0.000000	-59.951200	0.000000	-59.951200	0.000000	-59.951200	0.000000	-59.951200	0.000000	-59.951200	0.000000	-59.951200	0.000000	-59.951200	0.000000	-59.951200	0.000000	-59.951200	0.000000	-59.951200	0.000000	-59.951200	0.000000
0.006025	-59.951200	0.000000	-59.951200	0.000000	-59.951200	0.000000	-59.951200	0.000000	-59.951200	0.000000	-59.951200	0.000000	-59.951200	0.000000	-59.951200	0.000000	-59.951200	0.000000	-59.951200	0.000000	-59.951200	0.000000	-59.951200	0.000000	-59.951200	0.000000	-59.951200	0.000000	-59.951200	0.000000	-59.951200	0.000000	-59.951200	0.000000
0.006050	-59.951200	0.000000	-59.951200	0.000000	-59.951200	0.000000	-59.951200	0.000000	-59.951200	0.000000	-59.951200	0.000000	-59.951200	0.000000	-59.951200	0.000000	-59.951200	0.000000	-59.951200	0.000000	-59.951200	0.000000	-59.951200	0.000000	-59.951200	0.000000	-59.951200	0.000000	-59.951200	0.000000	-59.951200	0.000000	-59.951200	0.000000
0.006075	-59.951200	0.000000	-59.951200	0.000000	-59.951200	0.000000	-59.951200	0.000000	-59.951200	0.000000	-59.951200	0.000000	-59.951200	0.000000	-59.951200	0.000000	-59.951200	0.000000	-59.951200	0.000000	-59.951200	0.000000	-59.951200	0.000000	-59.951200	0.000000	-59.951200	0.000000	-59.951200	0.000000	-59.951200	0.000000	-59.951200	0.000000
0.006100	-59.951200	0.000000	-59.951200	0.000000	-59.951200	0.000000	-59.951200	0.000000	-59.951200	0.000000	-59.951200	0.000000	-59.951200	0.000000	-59.951200	0.000000	-59.951200	0.000000	-59.951200	0.000000	-59.951200	0.000000	-59.951200	0.000000	-59.951200	0.000000	-59.951200	0.000000	-59.951200	0.000000	-59.951200	0.000000	-59.951200	0.000000
0.006125	-59.951200	0.000000	-59.951200	0.000000	-59.951200	0.000000	-59.951200	0.000000	-59.951200	0.000000	-59.951200	0.000000	-59.951200	0.000000	-59.951200	0.000000	-59.951200	0.000000	-59.951200	0.000000	-59.951200	0.000000	-59.951200	0.000000	-59.951200	0.000000	-59.951200	0.000000	-59.951200	0.000000	-59.951200	0.000000	-59.951200	0.000000
0.006150	-59.951200	0.000000	-59.951200	0.000000	-59.951200	0.000000	-59.951200	0.000000	-59.951200	0.000000	-59.951200	0.000000	-59.951200	0.000000	-59.951200	0.000000	-59.951200	0.000000	-59.951200	0.000000	-59.951200	0.000000	-59.951200	0.000000	-59.951200	0.000000	-59.951200	0.000000	-59.951200	0.000000	-59.951200	0.000000	-59.951200	0.000000
0.006175	-59.951200	0.000000	-59.951200	0.000000	-59.951200	0.000000	-59.951200	0.000000	-59.951200	0.000000	-59.951200	0.000000	-59.951200	0.000000	-59.951200	0.000000	-59.951200	0.000000	-59.951200	0.000000	-59.951200	0.000000	-59.951200	0.000000	-59.951200	0.000000	-59.951200	0.000000	-59.951200	0.000000	-59.951200	0.000000	-59.951200	0.000000
0.006200	-59.951200	0.000000	-59.951200	0.000000	-59.951200	0.000000	-59.951200	0.000000	-59.951200	0.000000	-59.951200	0.000000	-59.951200	0.000000	-59.951200	0.000000	-59.951200	0.000000	-59.951200	0.000000	-59.951200	0.000000	-59.951200	0.000000	-59.951200	0.000000	-59.951200	0.000000	-59.951200	0.000000	-59.951200	0.000000	-59.951200	0.000000
0.006225	-59.951200	0.000000	-59.951200	0.000000	-59.951200	0.000000	-59.951200	0.000000	-59.951200	0.000000	-59.951200	0.000000	-59.951200	0.000000	-59.951200	0.000000	-59.951200	0.000000	-59.951200	0.000000	-59.951200	0.000000	-59.951200	0.000000	-59.951200	0.000000	-59.951200	0.000000	-59.951200	0.000000	-59.951200	0.000000	-59.951200	0.000000
0.006250	-59.951200	0.000000	-59.951200	0.000000	-59.951200	0.000000	-59.951200	0.000000	-59.951200	0.000000	-59.951200	0.000000	-59.951200	0.000000	-59.951200	0.000000	-59.951200	0.000000	-59.951200	0.000000	-59.951200	0.000000	-59.951200	0.000000	-59.951200	0.000000	-59.951200	0.000000	-59.951200	0.000000	-59.951200	0.000000	-59.951200	0.000000
0.006275	-59.951200	0.000000	-59.951200	0.000000	-59.951200	0.000000	-59.951200	0.000000	-59.951200	0.000000	-59.951200	0.000000	-59.951200	0.000000	-59.951200	0.000000	-59.951200	0.000000	-59.951200	0.000000	-59.951200	0.000000	-59.951200	0.000000	-59.951200	0.000000	-59.951200	0.000000	-59.951200	0.000000	-59.951200	0.000000	-59.951200	0.000000
0.006300	-59.951200	0.000000	-59.951200	0.000000	-59.951200	0.000000	-59.951200	0.000000	-59.951200	0.000000	-59.951200	0.000000	-59.951200	0.000000	-59.951200	0.000000	-59.951200	0.000000	-59.951200	0.000000	-59.951200	0.000000	-59.951200	0.000000	-59.951200	0.000000	-59.951200	0.000000	-59.951200	0.000000	-59.951200	0.000000	-59.951200	0.000000
0.006325	-59.951200	0.000000	-59.951200	0.000000	-59.951200	0.000000	-59.951200	0.000000	-59.951200	0.000000	-59.951200	0.000000	-59.951200	0.000000	-59.951200	0.000000	-59.951200	0.000000	-59.951200	0.000000	-59.951200	0.000000	-59.951200	0.000000	-59.951200	0.000000	-59.951200	0.000000	-59.951200	0.000000	-59.951200	0.000000	-59.951200	0.000000
0.006350	-59.951200	0.000000	-59.951200	0.000000	-59.951200	0.000000	-59.951200	0.000000	-59.951200	0.000000	-59.951200	0.000000	-59.951200	0.000000	-59.951200	0.000000	-59.951200	0.000000	-59.951200	0.000000	-59.951200	0.000000	-59.951200	0.000000	-59.951200	0.000000	-59.951200	0.000000	-59.951200	0.000000	-59.951200	0.000000	-59.951200	0.000000
0.006375	-59.951200	0.000000	-59.951200	0.000000	-59.951200	0.000000	-59.951200	0.000000	-59.951200	0.000000	-59.951200	0.000000	-59.951200	0.000000	-59.951200	0.000000	-59.951200	0.000000	-59.951200	0.000000	-59.951200	0.000000	-59.951200	0.000000	-59.951200	0.000000	-59.951200	0.000000	-59.951200	0.000000	-59.951200	0.000000	-59.951200	0.000000
0.006400	-59.951200	0.000000	-59.951200	0.000000	-59.951200	0.000000	-59.951200	0.000000	-59.951200	0.000000	-59.951200	0.000000	-59.951200	0.000000	-59.951200	0.000000	-59.951200	0.000000	-59.951200	0.000000	-59.951200	0.000000	-59.951200	0.000000	-59.951200	0.000000	-59.951200	0.000000	-59.951200	0.000000	-59.951200	0.000000	-59.951200	0.000000
0.006425	-59.951200	0.000000	-59.951200	0.000000	-59.951200	0.000000	-59.951200	0.000000	-59.951200	0.000000	-59.951200	0.000000	-59.951200	0.000000	-59.951200	0.000000	-59.951200	0.000000	-59.951200	0.000000	-59.951200	0.000000	-59.951200	0.000000	-59.951200	0.000000	-59.951200	0.000000	-59.951200	0.000000	-59.951200	0.000000	-59.951200	0.000000
0.006450	-59.951200	0.000000	-59.951200	0.000000	-59.951200	0.000000	-59.951200	0.000000	-59.951200	0.000000	-59.951200	0.000000	-59.951200	0.000000	-59.951200	0.000000	-59.951200	0.000000	-59.951200	0.000000	-59.951200	0.000000	-59.951200	0.000000	-59.951200	0.000000	-59.951200	0.000000	-59.951200	0.000000	-59.951200	0.000000	-59.951200	0.000000
0.006475	-59.951200	0.000000	-59.951200	0.000000	-59.951200	0.000000	-59.951200	0.000000	-59.951200	0.000000	-59.951200	0.000000	-59.951200	0.000000	-59.951200	0.000000	-59.951200	0.000000	-59.951200	0.000000	-59.951200	0.000000	-59.951200	0.000000	-59.951200	0.000000	-59.951200	0.000000	-59.951200	0.000000	-59.951200	0.000000	-59.951200	0.000000
0.006500	-59.951200	0.000000	-59.951200	0.000000	-59.951200	0.000000	-59.951200	0.000000	-59.951200	0.000000	-59.951200	0.000000	-59.951200	0.000000	-59.951200	0.000000	-59.951200	0.000000	-59.951200	0.000000	-59.951200	0.000000	-59.951200	0.000000	-59.951200	0.000000	-59.951200	0.000000	-59.951200	0.000000	-59.951200	0.000000	-59.951200	0.000000
0.006525	-59.951200	0.000000	-59.951200	0.000000	-59.951200	0.000000	-59.951200	0.000000	-59.951200	0.000000	-59.951200	0.000000	-59.951200	0.000000	-59.951200	0.000000	-59.951200	0.000000	-59.951200	0.000000	-59.951200	0.000000	-59.951200	0.000000	-59.951200	0.000000	-59.951200	0.000000	-59.951200	0.000000	-59.951200	0.000000	-59.951200	0.000000
0.006550	-59.951200	0.000000	-59.951200	0.000000	-59.951200	0.000000	-59.951200	0.000000	-59.951200	0.000000	-59.951200	0.000000	-59.951200	0.000000	-59.951200	0.000000	-59.951200	0.000000	-59.951200	0.000000	-59.951200	0.000000	-59.951200	0.000000	-59.951200	0.000000	-59.951200	0.000000	-59.951200	0.000000	-59.951200	0.000000	-59.951200	0.000000
0.006575	-59.951200	0.000000	-59.951200	0.000000	-59.951200	0.000000	-59.951200	0.000000	-59.951200	0.000000	-59.951200	0.000000	-59.951200	0.000000	-59.951200	0.000000	-59.951200	0.000000	-59.951200	0.000000	-59.951200	0.000000	-59.951200	0.000000	-59.951200	0.000000	-59.951200	0.000000	-59.951200	0.000000	-59.951200	0.000000	-59.951200	0.000000
0.006600	-59.951200	0.000000	-59.951200	0.000000	-59.951200	0.000000	-59.951200	0.000000	-59.951200	0.000000	-59.951200	0.000000	-59.951200	0.000000	-59.951200	0.000000	-59.951200	0.000000	-59.951200	0.000000	-59.951200	0.000000	-59.951200	0.000000	-59.951200	0.000000	-59.951200	0.000000	-59.951200	0.000000	-59.951200	0.000000	-59.951200	0.000000
0.006625	-59.951200	0.000000	-59.951200	0.000000	-59.951200	0.000000	-59.951200	0.000000	-59.951200	0.000000	-59.951200	0.000000	-59.951200	0.000000	-59.951200	0.000000	-59.951200	0.000000	-59.951200	0.000000	-59.951200	0.000000	-59.951200	0.000000	-59.951200	0.000000	-59.951200	0.000000	-59.951200	0.000000	-59.951200	0.000000	-59.951200	0.000000
0.006650	-59.951200	0.000000	-59.951200	0.000000	-59.951200	0.000000	-59.951200	0.000000	-59.951200	0.000000	-59.951200	0.000000	-59.951200	0.000000	-59.951200	0.000000	-59.951200	0.000000	-59.951200	0.000000	-59.951200	0.000000	-59.951200	0.000000	-59.951200	0.000000	-59.951200	0.000000	-59.951200	0.000000	-59.951200	0.000000	-59.951200	0.000000
0.006675	-59.951200	0.000000	-59.951200	0.000000	-59.951200	0.000000	-59.951200	0.000000	-59.951200	0.000000	-59.951200	0.000000	-59.951200	0.000000	-59.951200	0.000000	-59.951200	0.000000	-59.951200	0.000000	-59.951200	0.000000	-59.951200	0.000000	-59.951200	0.000000	-59.951200	0.000000	-59.951200	0.000000	-59.951200	0.000000	-59.951200	0.000000
0.006700	-59.951200	0.000000	-59.951200	0.000000	-59.951200	0.000000	-59.951200	0.000000	-59.951200	0.000000	-59.951200	0.000000	-59.951200	0.000000	-59.951200	0.000000	-59.951200	0.000000	-59.951200	0.000000	-59.951200	0.000000	-59.951200	0.000000	-59.951200	0.000000	-59.951200	0.000000	-59.951200	0.000000	-59.951200	0.000000	-59.951200	0.000000
0.006725	-59.951200	0.000000	-59.951200	0.000000	-59.951200	0.000000	-59.951200	0.000000	-59.951200	0.000000	-59.951200	0.000000	-59.951200	0.000000	-59.951200	0.000000	-59.951200	0.000000	-59.951200	0.000000	-59.951200	0.000000	-59.951200	0.000000	-59.951200	0.000000	-59.951200	0.000000	-59.951200	0.000000	-59.951200	0.000000	-59.951200	0.000000
0.006750	-59.951200	0.000000	-59.951200	0.000000	-59.951200	0.000000	-59.951200	0.000000	-59.951200	0.000000	-59.951200	0.000000	-59.951200	0.000000	-59.951200	0.000000	-59.951200	0.000000	-59.951200	0.000000	-59.951200	0.000000	-59.951200	0.000000	-59.951200	0.000000	-59.951200	0.000000	-59.951200	0.000000	-59.951200	0.000000	-59.951200	0.000000
0.006775	-59.951200	0.000000	-59.951200	0.000000	-59.951200	0.000000	-59.951200	0.000000	-59.951200	0.000000	-59.951200	0.000000	-59.951200	0.000000	-59.951200	0.000000	-59.951200	0.000000	-59.951200	0.000000	-59.951200	0.000000	-59.951200	0.000000	-59.951200	0.000000	-59.951200	0.000000	-59.951200	0.000000	-59.951200	0.000000	-59.951200	0.000000
0.006800	-59.951200	0.000000	-59.951200	0.000000	-59.951200	0.000000	-59.951200	0.000000	-59.951200	0.000000	-59.951200	0.000000	-59.951200	0.000000	-59.951200	0.000000	-59.951200	0.000000	-59.951200	0.000000	-59.951200	0.000000	-59.951200	0.000000	-59.951200	0.000000	-59.951200	0.000000	-59.951200	0.000000	-59.951200	0.000000	-59.951200	0.000000
0.006825	-59.951200	0.000000	-59.951200	0.000000	-59.951200	0.000000	-59.951200	0.000000	-59.951200	0.000000	-59.951200	0.000000	-59.951200	0.000000	-59.951200	0.000000	-59.951200	0.000000	-59.951200	0.000000	-59.951200	0.000000	-59.951200	0.000000	-59.951200	0.000000	-59.951200	0.000000	-59.951200	0.000000	-59.951200	0.000000	-59.951200	0.000000
0.006850	-59.951200	0.000000	-59.951200	0.000000	-59.951200	0.000000	-59.951200	0.000000	-59.951200	0.000000	-59.951200	0.000000	-59.951200	0.000000	-59.951200	0.000000	-59.951200	0.000000	-59.951200	0.000000	-59.951200	0.000000	-59.951200	0.000000	-59.951200	0.000000	-59.951200	0.000000	-59.951200	0.000000	-59.951200	0.000000	-59.951200	0.000000
0.006875	-59.951200	0.000000	-59.951200	0.000000	-59.951200	0.000000	-59.951200	0.000000	-59.951200	0.000000	-59.951200	0.000000	-59.951200	0.000000	-59.951200	0.000000	-59.951200	0.000000	-59.951200	0.000000	-59.951200	0.000000	-59.951200	0.000000	-59.951200	0.000000	-59.951200	0.000000	-59.951200	0.000000	-59.951200	0.000000	-59.951200	0.000000
0.006900	-59.951200	0.000000	-59.951200	0.000000	-59.951200	0.000000	-59.951200	0.000000	-59.951200	0.000000	-59.951200	0.000000	-59.951200	0.000000	-59.951200	0.000000	-59.951200	0.000000	-59.951200	0.000000	-59.951200	0.000000	-59.951200	0.000000	-59.951200	0.000000	-59.951200	0.000000	-59.951200	0.000000	-59.951200	0.000000	-59.951200	0.000000
0.006925	-59.951200	0.000000	-59.951200	0.000000	-59.951200	0.000000	-59.951200	0.000000	-59.951200	0.000000	-59.951200	0.000000	-59.951200	0.000000	-59.951200	0.000000	-59.951200	0.000000	-59.951200	0.000000	-59.951200	0.000000	-59.951200	0.000000	-59.951200	0.000000	-59.951200	0.000000	-59.951200	0.000000	-59.951200	0.000000	-59.951200	0.000000
0.006950	-59.951200	0.000000	-59.951200	0.000000	-59.951200	0.000000	-59.951200	0.000000	-59.951200	0.000000	-59.951200	0.000000	-59.951200	0.000000	-59.951200	0.000000	-59.951200	0.000000	-59.951200	0.000000	-59.951200	0.000000	-59.951200	0.000000	-59.951200	0.000000	-59.951200	0.000000	-59.951200	0.000000	-59.951200	0.000000	-59.951200	0.000000
0.006975	-59.951200	0.000000	-59.951200	0.000000	-59.951200	0.000000	-59.951200	0.000000	-59.951200	0.000000	-59.951200	0.000000	-59.951200	0.000000	-59.951200	0.000000	-59.951200	0.000000	-59.951200	0.000000	-59.951200	0.000000	-59.951200	0.000000	-59.951200	0.000000	-59.951200	0.000000	-59.951200	0.000000	-59.951200	0.000000	-59.951200	0.000000
0.007000	-59.951200	0.000000	-59.951200	0.000000	-59.951200	0.000000	-59.951200	0.000000	-59.951200	0.000000	-59.951200	0.000000	-59.951200	0.000000	-59.951200	0.000000	-59.951200	0.000000	-59.951200	0.000000	-59.951200	0.000000	-59.951200	0.000000	-59.951200	0.000000	-59.951200	0.000000	-59.951200	0.000000	-59.951200	0.000000	-59.951200	0.000000
0.007025	-59.951200	0.000000	-59.951200	0.000000	-59.951200	0.000000	-59.951200	0.000000	-59.951200	0.000000	-59.951200	0.000000	-59.951200	0.000000	-59.951200	0.000000	-59.951200	0.000000	-59.951200	0.000000	-59.951200	0.000000	-59.951200	0.000000	-59.951200	0.000000	-59.951200	0.000000	-59.951200	0.000000	-59.951200	0.000000	-59.951200	0.000000
0.007050	-59.951200	0.000000	-59.951200	0.000000	-59.951200	0.000000	-59.951200	0.000000	-59.951200	0.000000	-59.951200	0.000000	-59.951200	0.000000	-59.951200	0.000000	-59.951200	0.000000	-59.951200	0.000000	-59.951200	0.000000	-59.951200	0.000000	-59.951200	0.000000	-59.951200	0.000000	-59.951200	0.000000	-59.951200	0.000000	-59.951200	0.000000
0.007075	-59.951200	0.000000	-59.951200	0.000000	-59.951200	0.000000	-59.951200	0.000000	-59.951200	0.000000	-59.951200	0.000000	-59.951200	0.000000	-59.951200	0.000000	-59.951200	0.000000	-59.951200	0.000000	-59.951200	0.000000	-59.951200	0.000000	-59.951200	0.000000	-59.951200	0.000000	-59.951200	0.000000	-59.951200	0.000000	-59.951200	0.000000
0.007100	-59.951200	0.000000	-59.951200	0.000000	-59.951200	0.000000	-59.951200	0.000000	-59.951200	0.000000	-59.951200	0.000000	-59.951200	0.000000	-59.951200	0.000000	-59.951200	0.000000	-59.951200	0.000000	-59.951200	0.000000	-59.951200	0.000000	-59.951200	0.000000	-59.951200	0.000000	-59.951200	0.000000	-59.951200	0.000000	-59.951200	0.000000
0.007125	-59.951200	0.000000	-59.951200	0.000000	-59.951200	0.000000	-59.951200	0.000000	-59.951200	0.000000	-59.951200	0.000000	-59.951200	0.000000	-59.951200	0.000000	-59.951200	0.000000	-59.951200	0.000000	-59.951200	0.000000	-59.951200	0.000000	-59.951200	0.000000	-59.951200	0.000000	-59.951200	0.000000	-59.951200	0.000000	-59.951200	0.000000
0.007150	-59.951200	0.000000	-59.951200	0.000000	-59.951200	0.000000	-59.951200	0.000000	-59.951200	0.000000	-59.951200	0.000000	-59.951200	0.000000	-59.951200	0.000000	-59.951200	0.000000	-59.951200	0.000000	-59.951200	0.000000	-59.951200	0.000000	-59.951200	0.000000	-59.951200	0.000000	-59.951200	0.000000	-59.951200	0.000000	-59.951200	0.000000
0.007175	-59.951200	0.000000	-59.951200	0.000000	-59.951200	0.000000	-59.951200	0.000000	-59.951200	0.000000	-59.951200	0.000000	-59.951200	0.000000	-59.951200	0.000000	-59.951200	0.000000	-59.951200	0.000000	-59.951200	0.000000	-59.951200	0.000000	-59.951200	0.000000	-59.951200	0.000000	-59.951200	0.000000	-59.951200	0.000000	-59.951200	0.000000
0.007200	-59.951200	0.000000	-59.951200	0.000000	-59.951200	0.000000	-59.951200	0.000000	-59.951200	0.000000	-59.951200	0.000000	-59.951200	0.000000	-59.951200	0.000000	-59.951200	0.000000	-59.951200	0.000000	-59.951200	0.000000	-59.951200	0.000000	-59.951200	0.000000	-59.951200	0.000000	-59.951200	0.000000	-59.951200	0.000000	-59.951200	0.000000
0.007225	-59.951200	0.000000	-59.951200	0.000000	-59.951200	0.000000	-59.951200	0.000000	-59.951200	0.000000	-59.951200	0.000000	-59.951200	0.000000	-59.951200	0.000000	-59.951200	0.000000	-59.951200	0.000000	-59.951200	0.000000	-59.951200	0.000000	-59.951200	0.000000	-59.951200	0.000000	-59.951200	0.000000	-59.951200	0.000000	-59.951200	0.000000
0.007250	-59.951200	0.000000	-59.951200	0.000000	-59.951200	0.000000	-59.951200	0.000000	-59.951200	0.000000	-59.951200	0.000000	-59.951200	0.000000	-59.951200	0.000000	-59.951200	0.000000	-59.951200	0.000000	-59.951200	0.000000	-59.951200	0.000000	-59.951200	0.000000	-59.951200	0.000000	-59.951200	0.000000	-59.951200	0.000000	-59.951200	0.000000
0.007275	-59.951200	0.000000	-59.951200	0.000000	-59.951200	0.000000	-59.951200	0.000000	-59.951200	0.000000	-59.951200	0.000000	-59.951200	0.000000	-59.951200	0.000000	-59.951200	0.000000	-59.951200	0.000000	-59.951200	0.000000	-59.951200	0.000000	-59.951200	0.000000	-59.951200	0.000000	-59.951200	0.000000	-59.951200	0.000000	-59.951200	0.000000
0.007300	-59.951200	0.000000	-59.951200	0.000000	-59.951200	0.000000	-59.951200	0.000000	-59.951200	0.000000	-59.951200	0.000000	-59.951200	0.000000	-59.951200	0.000000	-59.951200	0.000000	-59.951200	0.000000	-59.951200	0.000000	-59.951200	0.000000	-59.951200	0.000000	-59.951200	0.000000	-59.951200	0.000000	-59.951200	0.000000	-59.951200	0.000000
0.007325	-59.951200	0.000000	-59.951200	0.000000	-59.951200	0.000000	-59.951200	0.000000	-59.951200	0.000000	-59.951200	0.000000	-59.951200	0.000000	-59.951200	0.000000	-59.951200	0.000000	-59.951200	0.000000	-59.951200	0.000000	-59.951200	0.000000	-59.951200	0.000000	-59.951200	0.000000	-59.951200	0.000000	-59.951200	0.000000	-59.951200	0.000000
0.007350	-59.951200	0.000000	-59.951200	0.000000	-59.951200	0.000000	-59.951200	0.000000	-59.951200	0.000000	-59.951200	0.000000	-59.951200	0.000000	-59.951200	0.000000	-59.951200	0.000000	-59.951200	0.000000	-59.951200	0.000000	-59.951200	0.000000	-59.951200	0.000000	-59.951200	0.000000	-59.951200	0.000000	-59.951200	0.000000	-59.951200	0.000000
0.007375	-59.951200	0.000000	-59.951200	0.000000	-59.951200	0.000000	-59.951200	0.000000	-59.951200	0.000000	-59.951200	0.000000	-59.951200	0.000000	-59.951200	0.000000	-59.951200	0.000000	-59.951200	0.000000	-59.951200	0.000000	-59.951200	0.000000	-59.951200	0.000000	-59.951200	0.000000	-59.951200	0.000000	-59.951200	0.000000	-59.951200	0.000000
0.007400	-59.951200	0.000000	-59.951200	0.000000	-59.951200	0.000000	-59.951200	0.000000	-59.951200	0.000000	-59.951200	0.000000	-59.951200	0.000000	-59.951200	0.000000	-59.951200	0.000000	-59.951200	0.000000	-59.951200	0.000000	-59.951200	0.000000	-59.951200	0.000000	-59.951200	0.000000	-59.951200	0.000000	-59.951200	0.000000	-59.951200	0.000000
0.007425	-59.951200	0.000000	-59.951200	0.000000	-59.951200	0.000000	-59.951200	0.000000	-59.951200	0.000000	-59.951200	0.000000	-59.951200	0.000000	-59.951200	0.000000	-59.951200	0.000000	-59.951200	0.000000	-59.951200	0.000000	-59.951200	0.000000	-59.951200	0.000000	-59.951200	0.000000	-59.951200	0.000000	-59.951200	0.000000	-59.951200	0.000000
0.007450	-59.951200	0.000000	-59.951200	0.000000	-59.951200	0.000000	-59.951200	0.000000	-59.951200	0.000000	-59.951200	0.000000	-59.951200	0.000000	-59.951200	0.000000	-59.951200	0.000000	-59.951200	0.000000	-59.951200	0.000000	-59.951200	0.000000	-59.951200	0.000000	-59.951200	0.000000	-59.951200	0.000000	-59.951200	0.000000	-59.951200	0.000000
0.007475	-59.951200	0.000000	-59.951200	0.000000	-59.951200	0.000000	-59.951200	0.000000	-59.951200	0.000000	-59.951200	0.000000	-59.951200	0.000000	-59.951200	0.000000	-59.951200	0.000000	-59.951200	0.000000	-59.951200	0.000000	-59.951200	0.000000	-59.951200	0.000000	-59.951200	0.000000	-59.951200	0.000000	-59.951200	0.000000	-59.951200	0.000000
0.007500	-59.951200	0.000000	-59.951200	0.000000	-59.951200	0.000000	-59.951200	0.000000	-59.951200	0.000000	-59.951200	0.000000	-59.951200	0.000000	-59.951200	0.000000	-59.951200	0.000000	-59.951200	0.000000	-59.951200	0.000000	-59.951200	0.000000	-59.951200	0.000000	-59.951200	0.000000	-59.951200	0.000000	-59.951200	0.000000	-59.951200	0.000000
0.007525	-59.951200	0.000000	-59.951200	0.000000	-59.951200	0.000000	-59.951200	0.000000	-59.951200	0.000000	-59.951200	0.000000	-59.951200	0.000000	-59.951200	0.000000	-59.951200	0.000000	-59.951200	0.000000	-59.951200	0.000000	-59.951200	0.000000	-59.951200	0.000000	-59.951200	0.000000	-59.951200	0.000000	-59.951200	0.000000	-59.951200	0.000000
0.007550	-59.951200	0.000000	-59.951200	0.000000	-59.951200	0.000000	-59.951200	0.000000	-59.951200	0.000000	-59.951200	0.000000	-59.951200	0.000000	-59.951200	0.000000	-59.951200	0.000000	-59.951200	0.000000	-59.951200	0.000000	-59.951200	0.000000	-59.951200	0.000000	-59.951200	0.000000	-59.951200	0.000000	-59.951200	0.000000	-59.951200	0.000000
0.007575	-59.951200	0.000000	-59.951200	0.000000	-59.951200	0.000000	-59.951200	0.000000	-59.951200	0.000000	-59.951200	0.000000	-59.951200	0.000000	-59.951200	0.000000	-59.951200	0.000000	-59.951200	0.000000	-59.951200	0.000000	-59.951200	0.000000	-59.951200	0.000000	-59.951200	0.000000	-59.951200	0.000000	-59.951200	0.000000	-59.951200	0.000000
0.007600	-59.951200	0.000000	-59.951200	0.000000	-59.951200	0.000000	-59.951200	0.000000	-59.951200	0.000000	-59.951200	0.000000	-59.951200	0.000000	-59.951200	0.000000	-59.951200	0.000000	-59.951200	0.000000	-59.951200	0.000000	-59.951200	0.000000	-59.951200	0.000000	-59.951200	0.000000	-59.951200	0.000000	-59.951200	0.000000	-59.951200	0.000000
0.007625	-59.951200	0.000000	-59.951200	0.000000	-59.951200	0.000000	-59.951200	0.000000	-59.951200	0.000000	-59.951200	0.000000	-59.951200	0.000000	-59.951200	0.000000	-59.951200	0.000000	-59.951200	0.000000	-59.951200	0.000000	-59.951200	0.000000	-59.951200	0.000000	-59.951200	0.000000	-59.951200	0.000000	-59.951200	0.000000	-59.951200	0.000000
0.007650	-59.951200	0.000000	-59.951200	0.000000	-59.951200	0.000000	-59.951200	0.000000	-59.951200	0.000000	-59.951200	0.000000	-59.951200	0.000000	-59.951200	0.000000	-59.951200	0.000000	-59.951200	0.000000	-59.951200	0.000000	-59.951200	0.000000	-59.951200	0.000000	-59.951200	0.000000	-59.951200	0.000000	-59.951200	0.000000	-59.951200	0.000000
0.007675	-59.951200	0.000000	-59.951200	0.000000	-59.951200	0.000000	-59.951200	0.000000	-59.951200	0.000000	-59.951200	0.000000	-59.951200	0.000000	-59.951200	0.000000	-59.951200	0.000000	-59.951200	0.000000	-59.951200	0.000000	-59.951200	0.000000	-59.951200	0.000000	-59.951200	0.000000	-59.951200	0.000000	-59.951200	0.000000	-59.951200	0.000000
0.007700	-59.951200	0.000000	-59.951200	0.000000	-59.951200	0.000000	-59.951200	0.000000	-59.951200	0.000000	-59.951200	0.000000	-59.951200	0.000000	-59.951200	0.000000	-59.951200	0.000000	-59.951200	0.000000	-59.951200	0.000000	-59.951200	0.000000	-59.951200	0.000000	-59.951200	0.000000	-59.951200	0.000000	-59.951200	0.000000	-59.951200	0.000000
0.007725	-59.951200	0.000000	-59.951200	0.000000	-59.951200	0.000000	-59.951200	0.000000	-59.951200	0.000000	-59.951200	0.000000	-59.951200	0.000000	-59.951200	0.000000	-59.951200	0.000000	-59.951200	0.000000	-59.951200	0.000000	-59.951200	0.000000	-59.951200	0.000000	-59.951200	0.000000	-59.951200	0.000000	-59.951200	0.000000	-59.951200	0.000000
0.007750	-59.951200	0.000000	-59.951200	0.000000	-59.951200	0.000000	-59.951200	0.000000	-59.951200	0.000000	-59.951200	0.000000	-59.951200	0.000000	-59.951200	0.000000	-59.951200	0.000000	-59.951200	0.000000	-59.951200	0.000000	-59.951200	0.000000	-59.951200	0.000000	-59.951200	0.000000	-59.951200	0.000000	-59.951200	0.000000	-59.951200	0.000000
0.007775	-59.951200	0.000000	-59.951200	0.000000	-59.951200	0.000000	-59.951200	0.000000	-59.951200	0.000000	-59.951200	0.000000	-59.951200	0.000000	-59.951200	0.000000	-59.951200	0.000000	-59.951200	0.000000	-59.951200	0.000000	-59.951200	0.000000	-59.951200	0.000000	-59.951200	0.000000	-59.951200	0.000000	-59.951200	0.000000	-59.951200	0.000000
0.007800	-59.951200	0.000000	-59.951200	0.000000	-59.951200	0.000000	-59.951200	0.000000	-59.951200	0.000000	-59.951200	0.000000	-59.951200	0.000000	-59.951200	0.000000	-59.951200	0.000000	-59.951200	0.000000	-59.951200	0.000000	-59.951200	0.000000	-59.951200	0.000000	-59.951200	0.000000	-59.951200	0.000000	-59.951200	0.000000	-59.951200	0.000000
0.007825	-59.951200	0.000000	-59.951200	0.000000	-59.951200	0.000000	-59.951200	0.000000	-59.951200	0.000000	-59.951200	0.000000	-59.951200	0.000000	-59.951200	0.000000	-59.951200	0.000000	-59.951200	0.000000	-59.951200	0.000000	-59.951200	0.000000	-59.951200	0.000000	-59.951200	0.000000	-59.951200	0.000000	-59.951200	0.000000	-59.951200	0.000000
0.007850	-59.951200	0.000000	-59.951200	0.000000	-59.951200	0.000000	-59.951200	0.000000	-59.951200	0.000000	-59.951200	0.000000	-59.951200	0.000000	-59.951200	0.000000	-59.951200	0.000000	-59.951200	0.000000	-59.951200	0.000000	-59.951200	0.000000	-59.951200	0.000000	-59.951200	0.000000	-59.951200	0.000000	-59.951200	0.000000	-59.951200	0.000000
0.007875	-59.951200	0.000000	-59.951200	0.000000	-59.951200	0.000000	-59.951200	0.000000	-59.951200	0.000000	-59.951200	0.000000	-59.951200	0.000000	-59.951200	0.000000	-59.951200	0.000000	-59.951200	0.000000	-59.951200	0.000000	-59.951200	0.000000	-59.951200	0.000000	-59.951200	0.000000	-59.951200	0.000000	-59.951200	0.000000	-59.951200	0.000000
0.007900	-59.951200	0.000000	-59.951200	0.000000	-59.951200	0.000000	-59.951200	0.000000	-59.951200	0.000000	-59.951200	0.000000	-59.951200	0.000000	-59.951200	0.000000	-59.951200	0.000000	-59.951200	0.000000	-59.951200	0.000000	-59.951200	0.000000	-59.951200	0.000000	-59.951200	0.000000	-59.951200	0.000000	-59.951200	0.000000	-59.951200	0.000000
0.007925	-59.951200	0.000000	-59.951200	0.000000	-59.951200	0.000000	-59.951200	0.000000	-59.951200	0.000000	-59.951200	0.000000	-59.951200	0.000000	-59.951200	0.000000	-59.951200	0.000000	-59.951200	0.000000	-59.951200	0.000000	-59.951200	0.000000	-59.951200	0.000000	-59.951200	0.000000	-59.951200	0.000000	-59.951200	0.000000	-59.951200	0.000000
0.007950	-59.951200	0.000000	-59.951200	0.000000	-59.951200	0.000000	-59.951200	0.000000	-59.951200	0.000000	-59.951200	0.000000	-59.951200	0.000000	-59.951200	0.000000	-59.951200	0.000000	-59.951200	0.000000	-59.951200	0.000000	-59.951200	0.000000	-59.951200	0.000000	-59.951200	0.000000	-59.951200	0.000000	-59.951200	0.000000	-59.951200	0.000000
0.007975	-59.951200	0.000000	-59.951200	0.000000	-59.951200	0.000000	-59.951200	0.000000	-59.951200	0.000000	-59.951200	0.000000	-59.951200	0.000000	-59.951200	0.000000	-59.951200	0.000000	-59.951200	0.000000	-59.951200	0.000000	-59.951200	0.000000	-59.951200	0.000000	-59.951200	0.000000	-59.951200	0.000000	-59.951200	0.000000	-59.951200	0.000000
0.008000	-59.951200	0.000000	-59.951200	0.000000	-59.951200	0.000000	-59.951200	0.000000	-59.951200	0.000000	-59.951200	0.000000	-59.951200	0.000000	-59.951200	0.000000	-59.951200	0.000000	-59.951200	0.000000	-59.951200	0.000000	-59.951200	0.000000	-59.951200	0.000000	-59.951200	0.000000	-59.951200	0.000000	-59.951200	0.000000	-59.951200	0.000000
0.008025	-59.951200	0.000000	-59.951200	0.000000	-59.951200	0.000000	-59.951200	0.000000	-59.951200	0.000000	-59.951200	0.000000	-59.951200	0.000000	-59.951200	0.000000	-59.951200	0.000000	-59.951200	0.000000	-59.951200	0.000000	-59.951200	0.000000	-59.951200	0.000000	-59.951200	0.000000	-59.951200	0.000000	-59.951200	0.000000	-59.951200	0.000000
0.008050	-59.951200	0.000000	-59.951200	0.000000	-59.951200	0.000000	-59.951200	0.000000	-59.951200	0.000000	-59.951200	0.000000	-59.951200	0.000000	-59.951200	0.000000	-59.951200	0.000000	-59.951200	0.000000	-59.951200	0.000000	-59.951200	0.000000	-59.951200	0.000000	-59.951200	0.000000	-59.951200	0.000000	-59.951200	0.000000	-59.951200	0.000000
0.008075	-59.951200	0.000000	-59.951200	0.000000	-59.951200	0.000000	-59.951200	0.000000	-59.951200	0.000000	-59.951200	0.000000	-59.951200	0.000000	-59.951200	0.000000	-59.951200	0.000000	-59.951200	0.000000	-59.951200	0.000000	-59.951200	0.000000	-59.951200	0.000000	-59.951200	0.000000	-59.951200	0.000000	-59.951200	0.000000	-59.951200	0.000000
0.008100	-59.951200	0.000000	-59.951200	0.000000	-59.951200	0.000000	-59.951200	0.000000	-59.951200	0.000000	-59.951200	0.000000	-59.951200	0.000000	-59.951200	0.000000	-59.951200	0.000000	-59.951200	0.000000	-59.951200	0.000000	-59.951200	0.000000	-59.951200	0.000000	-59.951200	0.000000	-59.951200	0.000000	-59.951200	0.000000	-59.951200	0.000000
0.008125	-59.951200	0.000000	-59.951200	0.000000	-59.951200	0.000000	-59.951200	0.000000	-59.951200	0.000000	-59.951200	0.000000	-59.951200	0.000000	-59.951200	0.000000	-59.951200	0.000000	-59.951200	0.000000	-59.951200	0.000000	-59.951200	0.000000	-59.951200	0.000000	-59.951200	0.000000	-59.951200	0.000000	-59.951200	0.000000	-59.951200	0.000000
0.008150	-59.951200	0.000000	-59.951200	0.000000	-59.951200	0.000000	-59.951200	0.000000	-59.951200	0.000000	-59.951200	0.000000	-59.951200	0.000000	-59.951200	0.000000	-59.951200	0.000000	-59.951200	0.000000	-59.951200	0.000000	-59.951200	0.000000	-59.951200	0.000000	-59.951200	0.000000	-59.951200	0.000000	-59.951200	0.000000	-59.951200	0.000000
0.008175	-59.951200	0.000000	-59.951200	0.000000	-59.951200	0.000000	-59.951200	0.000000	-59.951200	0.000000	-59.951200	0.000000	-59.951200	0.000000	-59.951200	0.000000	-59.951200	0.000000	-59.951200	0.000000	-59.951200	0.000000	-59.951200	0.000000	-59.951200	0.000000	-59.951200	0.000000	-59.951200	0.000000	-59.951200	0.000000	-59.951200	0.000000
0.008200	-59.951200	0.000000	-59.951200	0.000000	-59.951200	0.000000	-59.951200	0.000000	-59.951200	0.000000	-59.951200	0.000000	-59.951200	0.000000	-59.951200	0.000000	-59.951200	0.000000	-59.951200	0.000000	-59.951200	0.000000	-59.951200	0.000000	-59.951200	0.000000	-59.951200	0.000000	-59.951200	0.000000	-59.951200	0.000000	-59.951200	0.000000
0.008225	-59.951200	0.000000	-59.951200	0.000000	-59.951200	0.000000	-59.951200	0.000000	-59.951200	0.000000	-59.951200	0.000000	-59.951200	0.000000	-59.951200	0.000000	-59.951200	0.000000	-59.951200	0.000000	-59.951200	0.000000	-59.951200	0.000000	-59.951200	0.000000	-59.951200	0.000000	-59.951200	0.000000	-59.951200	0.000000	-59.951200	0.000000
0.008250	-59.951200	0.000000	-59.951200	0.000000	-59.951200	0.000000	-59.951200	0.000000	-59.951200	0.000000	-59.951200	0.000000	-59.951200	0.000000	-59.951200	0.000000	-59.951200	0.000000	-59.951200	0.000000	-59.951200	0.000000	-59.951200	0.000000	-59.951200	0.000000	-59.951200	0.000000	-59.951200	0.000000	-59.951200	0.000000	-59.951200	0.000000
0.008275	-59.951200	0.000000	-59.951200	0.000000	-59.951200	0.000000	-59.951200	0.000000	-59.951200	0.000000	-59.951200	0.000000	-59.951200	0.000000	-59.951200	0.000000	-59.951200	0.000000	-59.951200	0.000000	-59.951200	0.000000	-59.951200	0.000000	-59.951200	0.000000	-59.951200	0.000000	-59.951200	0.000000	-59.951200	0.000000	-59.951200	0.000000
0.008300	-59.951200	0.000000	-59.951200	0.000000	-59.951200	0.000000	-59.951200	0.000000	-59.951200	0.000000	-59.951200	0.000000	-59.951200	0.000000	-59.951200	0.000000	-59.951200	0.000000	-59.951200	0.000000	-59.951200	0.000000	-59.951200	0.000000	-59.951200	0.000000	-59.951200	0.000000	-59.951200	0.000000	-59.951200	0.000000	-59.951200	0.000000
0.008325	-59.951200	0.000000	-59.951200	0.000000	-59.951200	0.000000	-59.951200	0.000000	-59.951200	0.000000	-59.951200	0.000000	-59.951200	0.000000	-59.951200	0.000000	-59.951200	0.000000	-59.951200	0.000000	-59.951200	0.000000	-59.951200	0.000000	-59.951200	0.000000	-59.951200	0.000000	-59.951200	0.000000	-59.951200	0.000000	-59.951200	0.000000
0.008350	-59.951200	0.000000	-59.951200	0.000000	-59.951200	0.000000	-59.951200	0.000000	-59.951200	0.000000	-59.951200	0.000000	-59.951200	0.000000	-59.951200	0.000000	-59.951200	0.000000	-59.951200	0.000000	-59.951200	0.000000	-59.951200	0.000000	-59.951200	0.000000	-59.951200	0.000000	-59.951200	0.000000	-59.951200	0.000000	-59.951200	0.000000
0.008375	-59.951200	0.000000	-59.951200	0.000000	-59.951200	0.000000	-59.951200	0.000000	-59.951200	0.000000	-59.951200	0.000000	-59.951200	0.000000	-59.951200	0.000000	-59.951200	0.000000	-59.951200	0.000000	-59.951200	0.000000	-59.951200	0.000000	-59.951200	0.000000	-59.951200	0.000000	-59.951200	0.000000	-59.951200	0.000000	-59.951200	0.000000
0.008400	-59.951200	0.000000	-59.951200	0.000000	-59.951200	0.000000	-59.951200	0.000000	-59.951200	0.000000	-59.951200	0.000000	-59.951200	0.000000	-59.951200	0.000000	-59.951200	0.000000	-59.951200	0.000000	-59.951200	0.000000	-59.951200	0.000000	-59.951200	0.000000	-59.951200	0.000000	-59.951200	0.000000	-59.951200	0.000000	-59.951200	0.000000
0.008425	-59.951200	0.000000	-59.951200	0.000000	-59.951200	0.000000	-59.951200	0.000000	-59.951200	0.000000	-59.951200	0.000000	-59.951200	0.000000	-59.951200	0.000000	-59.951200	0.000000	-59.951200	0.000000	-59.951200	0.000000	-59.951200	0.000000	-59.951200	0.000000	-59.951200	0.000000	-59.951200	0.000000	-59.951200	0.000000	-59.951200	0.000000
0.008450	-59.951200	0.000000	-59.951200	0.000000	-59.951200	0.000000	-59.951200	0.000000	-59.951200	0.000000	-59.951200	0.000000	-59.951200	0.000000	-59.951200	0.000000	-59.951200	0.000000	-59.951200	0.000000	-59.951200	0.000000	-59.951200	0.000000	-59.951200	0.000000	-59.951200	0.000000	-59.951200	0.000000	-59.951200	0.000000	-59.951200	0.000000
0.008475	-59.951200	0.000000	-59.951200	0.000000	-59.951200	0.000000	-59.951200	0.000000	-59.951200	0.000000	-59.951200	0.000000	-59.951200	0.000000	-59.951200	0.000000	-59.951200	0.000000	-59.951200	0.000000	-59.951200	0.000000	-59.951200	0.000000	-59.951200	0.000000	-59.951200	0.000000	-59.951200	0.000000	-59.951200	0.000000	-59.951200	0.000000
0.008500	-59.951200	0.000000	-59.951200	0.000000	-59.951200	0.000000	-59.951200	0.000000	-59.951200	0.000000	-59.951200	0.000000	-59.951200	0.000000	-59.951200	0.000000	-59.951200	0.000000	-59.951200	0.000000	-59.951200	0.000000	-59.951200	0.000000	-59.951200	0.000000	-59.951200	0.000000	-59.951200	0.000000	-59.951200	0.000000	-59.951200	0.000000
0.008525	-59.951200	0.000000	-59.951200	0.000000	-59.951200	0.000000	-59.951200	0.000000	-59.951200	0.000000	-59.951200	0.000000	-59.951200	0.000000	-59.951200	0.000000	-59.951200	0.000000	-59.951200	0.000000	-59.951200	0.000000	-59.951200	0.000000	-59.951200	0.000000	-59.951200	0.000000	-59.951200	0.000000	-59.951200	0.000000	-59.951200	0.000000
0.008550	-59.951200	0.000000	-59.951200	0.000000	-59.951200	0.000000	-59.951200	0.000000	-59.951200	0.000000	-59.951200	0.000000	-59.951200	0.000000	-59.951200	0.000000	-59.951200	0.000000	-59.951200	0.000000	-59.951200	0.000000	-59.951200	0.000000	-59.951200	0.000000	-59.951200	0.000000	-59.951200	0.000000	-59.951200	0.000000	-59.951200	0.000000
0.008575	-59.951200	0.000000	-59.951200	0.000000	-59.951200	0.000000	-59.951200	0.000000	-59.951200	0.000000	-59.951200	0.000000	-59.951200	0.000000	-59.951200	0.000000	-59.951200	0.000000	-59.951200	0.000000	-59.951200	0.000000	-59.951200	0.000000	-59.951200	0.000000	-59.951200	0.000000	-59.951200	0.000000	-59.951200	0.000000	-59.951200	0.000000
0.008600	-59.951200	0.000000	-59.951200	0.000000	-59.951200	0.000000	-59.951200	0.000000	-59.951200	0.000000	-59.951200	0.000000	-59.951200	0.000000	-59.951200	0.000000	-59.951200	0.000000	-59.951200	0.000000	-59.951200	0.000000	-59.951200	0.000000	-59.951200	0.000000	-59.951200	0.000000	-59.951200	0.000000	-59.951200	0.000000	-59.951200	0.000000
0.008625	-59.951200	0.000000	-59.951200	0.000000	-59.951200	0.000000	-59.951200	0.000000	-59.951200	0.000000	-59.951200	0.000000	-59.951200	0.000000	-59.951200	0.000000	-59.951200	0.000000	-59.951200	0.000000	-59.951200	0.000000	-59.951200	0.000000	-59.951200	0.000000	-59.951200	0.000000	-59.951200	0.000000	-59.951200	0.000000	-59.951200	0.000000
0.008650	-59.951200	0.000000	-59.951200	0.000000	-59.951200	0.000000	-59.951200	0.000000	-59.951200	0.000000	-59.951200	0.000000	-59.951200	0.000000	-59.951200	0.000000	-59.951200	0.000000	-59.951200	0.000000	-59.951200	0.000000	-59.951200	0.000000	-59.951200	0.000000	-59.951200	0.000000	-59.951200	0.000000	-59.951200	0.000000	-59.951200	0.000000
0.008675	-59.951200	0.000000	-59.951200	0.000000	-59.951200	0.000000	-59.951200	0.000000	-59.951200	0.000000	-59.951200	0.000000	-59.951200	0.000000	-59.951200	0.000000	-59.951200	0.000000	-59.951200	0.000000	-59.951200	0.000000	-59.951200	0.000000	-59.951200	0.000000	-59.951200	0.000000	-59.951200	0.000000	-59.951200	0.000000	-59.951200	0.000000
0.008700	-59.951200	0.000000	-59.951200	0.000000	-59.951200	0.000000	-59.951200	0.000000	-59.951200	0.000000	-59.951200	0.000000	-59.951200	0.000000	-59.951200	0.000000	-59.951200	0.000000	-59.951200	0.000000	-59.951200	0.000000	-59.951200	0.000000	-59.951200	0.000000	-59.951200	0.000000	-59.951200	0.000000	-59.951200	0.000000	-59.951200	0.000000
0.008725	-59.951200	0.000000	-59.951200	0.000000	-59.951200	0.000000	-59.951200	0.000000	-59.951200	0.000000	-59.951200	0.000000	-59.951200	0.000000	-59.951200	0.000000	-59.951200	0.000000	-59.951200	0.000000	-59.951200	0.000000	-59.951200	0.000000	-59.951200	0.000000	-59.951200	0.000000	-59.951200	0.000000	-59.951200	0.000000	-59.951200	0.000000
0.008750	-59.951200	0.000000	-59.951200	0.000000	-59.951200	0.000000	-59.951200	0.000000	-59.951200	0.000000	-59.951200	0.000000	-59.951200	0.000000	-59.951200	0.000000	-59.951200	0.000000	-59.951200	0.000000	-59.951200	0.000000	-59.951200	0.000000	-59.951200	0.000000	-59.951200	0.000000	-59.951200	0.000000	-59.951200	0.000000	-59.951200	0.000000
0.008775	-59.951200	0.000000	-59.951200	0.000000	-59.951200	0.000000	-59.951200	0.000000	-59.951200	0.000000	-59.951200	0.000000	-59.951200	0.000000	-59.951200	0.000000	-59.951200	0.000000	-59.951200	0.000000	-59.951200	0.000000	-59.951200	0.000000	-59.951200	0.000000	-59.951200	0.000000	-59.951200	0.000000	-59.951200	0.000000	-59.951200	0.000000
0.008800	-59.951200	0.000000	-59.951200	0.000000	-59.951200	0.000000	-59.951200	0.000000	-59.951200	0.000000	-59.951200	0.000000	-59.951200	0.000000	-59.951200	0.000000	-59.951200	0.000000	-59.951200	0.000000	-59.951200	0.000000	-59.951200	0.000000	-59.951200	0.000000	-59.951200	0.000000	-59.951200	0.000000	-59.951200	0.000000	-59.951200	0.000000
0.008825	-59.951200	0.000000	-59.951200	0.000000	-59.951200	0.000000	-59.951200	0.000000	-59.951200	0.000000	-59.951200	0.000000	-59.951200	0.000000	-59.951200	0.000000	-59.951200	0.000000	-59.951200	0.000000	-59.951200	0.000000	-59.951200	0.000000	-59.951200	0.000000	-59.951200	0.000000	-59.951200	0.000000	-59.951200	0.000000	-59.951200	0.000000
0.008850	-59.951200	0.000000	-59.951200	0.000000	-59.951200	0.000000	-59.951200	0.000000	-59.951200	0.000000	-59.951200	0.000000	-59.951200	0.000000	-59.951200	0.000000	-59.951200	0.000000	-59.951200	0.000000	-59.951200	0.000000	-59.951200	0.000000	-59.951200	0.000000	-59.951200	0.000000	-59.951200	0.000000	-59.951200	0.000000	-59.951200	0.000000
0.008875	-59.951200	0.000000	-59.951200	0.000000	-59.951200	0.000000	-59.951200	0.000000	-59.951200	0.000000	-59.951200	0.000000	-59.951200	0.000000	-59.951200	0.000000	-59.951200	0.000000	-59.951200	0.000000	-59.951200	0.000000	-59.951200	0.000000	-59.951200	0.000000	-59.951200	0.000000	-59.951200	0.000000	-59.951200	0.000000	-59.951200	0.000000
0.008900	-59.951200	0.000000	-59.951200	0.000000	-59.951200	0.000000	-59.951200	0.000000	-59.951200	0.000000	-59.951200	0.000000	-59.951200	0.000000	-59.951200	0.000000	-59.951200	0.000000	-59.951200	0.000000	-59.951200	0.000000	-59.951200	0.000000	-59.951200	0.000000	-59.951200	0.000000	-59.951200	0.000000	-59.951200	0.000000	-59.951200	0.000000
0.008925	-59.951200	0.000000	-59.951200	0.000000	-59.951200	0.000000	-59.951200	0.000000	-59.951200	0.000000	-59.951200	0.000000	-59.951200	0.000000	-59.951200	0.000000	-59.951200	0.000000	-59.951200	0.000000	-59.951200	0.000000	-59.951200	0.000000	-59.951200	0.000000	-59.951200	0.000000	-59.951200	0.000000	-59.951200	0.000000	-59.951200	0.000000
0.008950	-59.951200	0.000000	-59.951200	0.000000	-59.951200	0.000000	-59.951200	0.000000	-59.951200	0.000000	-59.951200	0.000000	-59.951200	0.000000	-59.951200	0.000000	-59.951200	0.000000	-59.951200	0.000000	-59.951200	0.000000	-59.951200	0.000000	-59.951200	0.000000	-59.951200	0.000000	-59.951200	0.000000	-59.951200	0.000000	-59.951200	0.000000
0.008975	-59.951200	0.000000	-59.951200	0.000000	-59.951200	0.000000	-59.951200	0.000000	-59.951200	0.000000	-59.951200	0.000000	-59.951200	0.000000	-59.951200	0.000000	-59.951200	0.000000	-59.951200	0.000000	-59.951200	0.000000	-59.951200	0.000000	-59.951200	0.000000	-59.951200	0.000000	-59.951200	0.000000	-59.951200	0.000000	-59.951200	0.000000
0.009000	-59.951200	0.000000	-59.951200	0.000000	-59.951200	0.000000	-59.951200	0.000000	-59.951200	0.000000	-59.951200	0.000000	-59.951200	0.000000	-59.951200	0.000000	-59.951200	0.000000	-59.951200	0.000000	-59.951200	0.000000	-59.951200	0.000000	-59.951200	0.000000	-59.951200	0.000000	-59.951200	0.000000	-59.951200	0.000000	-59.951200	0.000000
0.009025	-59.951200	0.000000	-59.951200	0.000000	-59.951200	0.000000	-59.951200	0.000000	-59.951200	0.000000	-59.951200	0.000000	-59.951200	0.000000	-59.951200	0.000000	-59.951200	0.000000	-59.951200	0.000000	-59.951200	0.000000	-59.951200	0.000000	-59.951200	0.000000	-59.951200	0.000000	-59.951200	0.000000	-59.951200	0.000000	-59.951200	0.000000
0.009050	-59.951200	0.000000	-59.951200	0.000000	-59.951200	0.000000	-59.951200	0.000000	-59.951200	0.000000	-59.951200	0.000000	-59.951200	0.000000	-59.951200	0.000000	-59.951200	0.000000	-59.951200	0.000000	-59.951200	0.000000	-59.951200	0.000000	-59.951200	0.000000	-59.951200	0.000000	-59.951200	0.000000	-59.951200	0.000000	-59.951200	0.000000
0.009075	-59.951200	0.000000	-59.951200	0.000000	-59.951200	0.000000	-59.951200	0.000000	-59.951200	0.000000	-59.951200	0.000000	-59.951200	0.000000	-59.951200	0.000000	-59.951200	0.000000	-59.951200	0.000000	-59.951200	0.000000	-59.951200	0.000000	-59.951200	0.000000	-59.951200	0.000000	-59.951200	0.000000	-59.951200	0.000000	-59.951200	0.000000
0.009100	-59.951200	0.000000	-59.951200	0.000000	-59.951200	0.000000	-59.951200	0.000000	-59.951200	0.000000	-59.951200	0.000000	-59.951200	0.000000	-59.951200	0.000000	-59.951200	0.000000	-59.951200	0.000000	-59.951200	0.000000	-59.951200	0.000000	-59.951200	0.000000	-59.951200	0.000000	-59.951200	0.000000	-59.951200	0.000000	-59.951200	0.000000
0.009125	-59.951200	0.000000	-59.951200	0.000000	-59.951200	0.000000	-59.951200	0.000000	-59.951200	0.000000	-59.951200	0.000000	-59.951200	0.000000	-59.951200	0.000000	-59.951200	0.000000	-59.951200	0.000000	-59.951200	0.000000	-59.951200	0.000000	-59.951200	0.000000	-59.951200	0.000000	-59.951200	0.000000	-59.951200	0.000000	-59.951200	0.000000
0.009150	-59.951200	0.000000	-59.951200	0.000000	-59.951200	0.000000	-59.951200	0.000000	-59.951200	0.000000	-59.951200	0.000000	-59.951200	0.000000	-59.951200	0.000000	-59.951200	0.000000	-59.951200	0.000000	-59.951200	0.000000	-59.951200	0.000000	-59.951200	0.000000	-59.951200	0.000000	-59.951200	0.000000	-59.951200	0.000000	-59.951200	0.000000
0.009175	-59.951200	0.000000	-59.951200	0.000000	-59.951200	0.000000	-59.951200	0.000000	-59.951200	0.000000	-59.951200	0.000000	-59.951200	0.000000	-59.951200	0.000000	-59.951200	0.000000	-59.951200	0.000000	-59.951200	0.000000	-59.951200	0.000000	-59.951200	0.000000	-59.951200	0.000000	-59.951200	0.000000	-59.951200	0.000000	-59.951200	0.000000
0.009200	-59.951200	0.000000	-59.951200	0.000000	-59.951200	0.000000	-59.951200	0.000000	-59.951200	0.000000	-59.951200	0.000000	-59.951200	0.000000	-59.951200	0.000000	-59.951200	0.000000	-59.951200	0.000000	-59.951200	0.000000	-59.951200	0.000000	-59.951200	0.000000	-59.951200	0.000000	-59.951200	0.000000	-59.951200	0.000000	-59.951200	0.000000
0.009225	-59.951200	0.000000	-59.951200	0.000000	-59.951200	0.000000	-59.951200	0.000000	-59.951200	0.000000	-59.951200	0.000000	-59.951200	0.000000	-59.951200	0.000000	-59.951200	0.000000	-59.951200	0.000000	-59.951200	0.000000	-59.951200	0.000000	-59.951200	0.000000	-59.951200	0.000000	-59.951200	0.000000	-59.951200	0.000000	-59.951200	0.000000
0.009250	-59.951200	0.000000	-59.951200	0.000000	-59.951200	0.000000	-59.951200	0.000000	-59.951200	0.000000	-59.951200	0.000000	-59.951200	0.000000	-59.951200	0.000000	-59.951200	0.000000	-59.951200	0.000000	-59.951200	0.000000	-59.951200	0.000000	-59.951200	0.000000	-59.951200	0.000000	-59.951200	0.000000	-59.951200	0.000000	-59.951200	0.000000
0.009275	-59.951200	0.000000	-59.951200	0.000000	-59.951200	0.000000	-59.951200	0.000000	-59.951200	0.000000	-59.951200	0.000000	-59.951200	0.000000	-59.951200	0.000000	-59.951200	0.000000	-59.951200	0.000000	-59.951200	0.000000	-59.951200	0.000000	-59.951200	0.000000	-59.951200	0.000000	-59.951200	0.000000	-59.951200	0.000000	-59.951200	0.000000
0.009300	-59.951200	0.000000	-59.951200	0.000000	-59.951200	0.000000	-59.951200	0.000000	-59.951200	0.000000	-59.951200	0.000000	-59.951200	0.000000	-59.951200	0.000000	-59.951200	0.000000	-59.951200	0.000000	-59.951200	0.000000	-59.951200	0.000000	-59.951200	0.000000	-59.951200	0.000000	-59.951200	0.000000	-59.951200	0.000000	-59.951200	0.000000
0.009325	-59.951200	0.000000	-59.951200	0.000000	-59.951200	0.000000	-59.951200	0.000000	-59.951200	0.000000	-59.951200	0.000000	-59.951200	0.000000	-59.951200	0.000000	-59.951200	0.000000	-59.951200	0.000000	-59.951200	0.000000	-59.951200	0.000000	-59.951200	0.000000	-59.951200	0.000000	-59.951200	0.000000	-59.951200	0.000000	-59.951200	0.000000
0.009350	-59.951200	0.000000	-59.951200	0.000000	-59.951200	0.000000	-59.951200	0.000000	-59.951200	0.000000	-59.951200	0.000000	-59.951200	0.000000	-59.951200	0.000000	-59.951200	0.000000	-59.951200	0.000000	-59.951200	0.000000	-59.951200	0.000000	-59.951200	0.000000	-59.951200	0.000000	-59.951200	0.000000	-59.951200	0.000000	-59.951200	0.000000
0.009375	-59.951200	0.000000	-59.951200	0.000000	-59.951200	0.000000	-59.951200	0.000000	-59.951200	0.000000	-59.951200	0.000000	-59.951200	0.000000	-59.951200	0.000000	-59.951200	0.000000	-59.951200	0.000000	-59.951200	0.000000	-59.951200	0.000000	-59.951200	0.000000	-59.951200	0.000000	-59.951200	0.000000	-59.951200	0.000000	-59.951200	0.000000
0.009400	-59.951200	0.000000	-59.951200	0.000000	-59.951200	0.000000	-59.951200	0.000000	-59.951200	0.000000	-59.951200	0.000000	-59.951200	0.000000	-59.951200	0.000000	-59.951200	0.000000	-59.951200	0.000000	-59.951200	0.000000	-59.951200	0.000000	-59.951200	0.000000	-59.951200	0.000000	-59.951200	0.000000	-59.951200	0.000000	-59.951200	0.000000
0.009425	-59.951200	0.000000	-59.951200	0.000000	-59.951200	0.000000	-59.951200	0.000000	-59.951200	0.000000	-59.951200	0.000000	-59.951200	0.000000	-59.951200	0.000000	-59.951200	0.000000	-59.951200	0.000000	-59.951200	0.000000	-59.951200	0.000000	-59.951200	0.000000	-59.951200	0.000000	-59.951200	0.000000	-59.951200	0.000000	-59.951200	0.000000
0.009450	-59.951200	0.000000	-59.951200	0.000000	-59.951200	0.000000	-59.951200	0.000000	-59.951200	0.000000	-59.951200	0.000000	-59.951200	0.000000	-59.951200	0.000000	-59.951200	0.000000	-59.951200	0.000000	-59.951200	0.000000	-59.951200	0.000000	-59.951200	0.000000	-59.951200	0.000000	-59.951200	0.000000	-59.951200	0.000000	-59.951200	0.000000
0.009475	-59.951200	0.000000	-59.951200	0.000000	-59.951200	0.000000	-59.951200	0.000000	-59.951200	0.000000	-59.951200	0.000000	-59.951200	0.000000	-59.951200	0.000000	-59.951200	0.000000	-59.951200	0.000000	-59.951200	0.000000	-59.951200	0.000000	-59.951200	0.000000	-59.951200	0.000000	-59.951200	0.000000	-59.951200	0.000000	-59.951200	0.000000
0.009500	-59.951200	0.000000	-59.951200	0.000000	-59.951200	0.000000	-59.951200	0.000000	-59.951200	0.000000	-59.951200	0.000000	-59.951200	0.000000	-59.951200	0.000000	-59.951200	0.000000	-59.951200	0.000000	-59.951200	0.000000	-59.951200	0.000000	-59.951200	0.000000	-59.951200	0.000000	-59.951200	0.000000	-59.951200	0.000000	-59.951200	0.000000
0.009525	-59.951200	0.000000	-59.951200	0.000000	-59.951200	0.000000	-59.951200	0.000000	-59.951200	0.000000	-59.951200	0.000000	-59.951200	0.000000	-59.951200	0.000000	-59.951200	0.000000	-59.951200	0.000000	-59.951200	0.000000	-59.951200	0.000000	-59.951200	0.000000	-59.951200	0.000000	-59.951200	0.000000	-59.951200	0.000000	-59.951200	0.000000
0.009550	-59.951200	0.000000	-59.951200	0.000000	-59.951200	0.000000	-59.951200	0.000000	-59.951200	0.000000	-59.951200	0.000000	-59.951200	0.000000	-59.951200	0.000000	-59.951200	0.000000	-59.951200	0.000000	-59.951200	0.000000	-59.951200	0.000000	-59.951200	0.000000	-59.951200	0.000000	-59.951200	0.000000	-59.951200	0.000000	-59.951200	0.000000
0.009575	-59.951200	0.000000	-59.951200	0.000000	-59.951200	0.000000	-59.951200	0.000000	-59.951200	0.000000	-59.951200	0.000000	-59.951200	0.000000	-59.951200	0.000000	-59.951200	0.000000	-59.951200	0.000000	-59.951200	0.000000	-59.951200	0.000000	-59.951200	0.000000	-59.951200	0.000000	-59.951200	0.000000	-59.951200	0.000000	-59.951200	0.000000
0.009600	-59.951200	0.000000	-59.951200	0.000000	-59.951200	0.000000	-59.951200	0.000000	-59.951200	0.000000	-59.951200	0.000000	-59.951200	0.000000	-59.951200	0.000000	-59.951200	0.000000	-59.951200	0.000000	-59.951200	0.000000	-59.951200	0.000000	-59.951200	0.000000	-59.951200	0.000000	-59.951200	0.000000	-59.951200	0.000000	-59.951200	0.000000
0.009625	-59.951200	0.000000	-59.951200	0.000000	-59.951200	0.000000	-59.951200	0.000000	-59.951200	0.000000	-59.951200	0.000000	-59.951200	0.000000	-59.951200	0.000000	-59.951200	0.000000	-59.951200	0.000000	-59.951200	0.000000	-59.951200	0.000000	-59.951200	0.000000	-59.951200	0.000000	-59.951200	0.000000	-59.951200	0.000000	-59.951200	0.000000
0.009650	-59.951200	0.000000	-59.951200	0.000000	-59.951200	0.000000	-59.951200	0.000000	-59.951200	0.000000	-59.951200	0.000000	-59.951200	0.000000	-59.951200	0.000000	-59.951200	0.000000	-59.951200	0.000000	-59.951200	0.000000	-59.951200	0.000000	-59.951200	0.000000	-59.951200	0.000000	-59.951200	0.000000	-59.951200	0.000000	-59.951200	0.000000
0.009675	-59.951200	0.000000	-59.951200	0.000000	-59.951200	0.000000	-59.951200	0.000000	-59.951200	0.000000	-59.951200	0.000000	-59.951200	0.000000	-59.951200	0.000000	-59.951200	0.000000	-59.951200	0.000000	-59.951200	0.000000	-59.951200	0.000000	-59.951200	0.000000	-59.951200	0.000000	-59.951200	0.000000	-59.951200	0.000000	-59.951200	0.000000
0.009700	-59.951200	0.000000	-59.951200	0.000000	-59.951200	0.000000	-59.951200	0.000000	-59.951200	0.000000	-59.951200	0.000000	-59.951200	0.000000	-59.951200	0.000000	-59.951200	0.000000	-59.951200	0.000000	-59.951200	0.000000	-59.951200	0.000000	-59.951200	0.000000	-59.951200	0.000000	-59.951200	0.000000	-59.951200	0.000000	-59.951200	0.000000
0.009725	-59.951200	0.000000	-59.951200	0.000000	-59.951200	0.000000	-59.951200	0.000000	-59.951200	0.000000	-59.951200	0.000000	-59.951200	0.000000	-59.951200	0.000000	-59.951200	0.000000	-59.951200	0.000000	-59.951200	0.000000	-59.951200	0.000000	-59.951200	0.000000	-59.951200	0.000000	-59.951200	0.000000	-59.951200	0.000000	-59.951200	0.000000
0.009750	-59.951200	0.000000	-59.951200	0.000000	-59.951200	0.000000	-59.951200	0.000000	-59.951200	0.000000	-59.951200	0.000000	-59.951200	0.000000	-59.951200	0.000000	-59.951200	0.000000	-59.951200	0.000000	-59.951200	0.000000	-59.951200	0.000000	-59.951200	0.000000	-59.951200	0.000000	-59.951200	0.000000	-59.951200	0.000000	-59.951200	0.000000
0.009775	-59.951200	0.000000	-59.951200	0.000000	-59.951200	0.000000	-59.951200	0.000000	-59.951200	0.000000	-59.951200	0.000000	-59.951200	0.000000	-59.951200	0.000000	-59.951200	0.000000	-59.951200	0.000000	-59.951200	0.000000	-59.951200	0.000000	-59.951200	0.000000	-59.951200	0.000000	-59.951200	0.000000	-59.951200	0.000000	-59.951200	0.000000
0.009800	-59.951200	0.000000	-59.951200	0.000000	-59.951200	0.000000	-59.951200	0.000000	-59.951200	0.000000	-59.951200	0.000000	-59.951200	0.000000	-59.951200	0.000000	-59.951200	0.000000	-59.951200	0.000000	-59.951200	0.000000	-59.951200	0.000000	-59.951200	0.000000	-59.951200	0.000000	-59.951200	0.000000	-59.951200	0.000000	-59.951200	0.000000
0.009825	-59.951200	0.000000	-59.951200	0.000000	-59.951200	0.000000	-59.951200	0.000000	-59.951200	0.000000	-59.951200	0.000000	-59.951200	0.000000	-59.951200	0.000000	-59.951200	0.000000	-59.951200	0.000000	-59.951200	0.000000	-59.951200	0.000000	-59.951200	0.000000	-59.951200	0.000000	-59.951200	0.000000	-59.951200	0.000000	-59.951200	0.000000
0.009850	-59.951200	0.000000	-59.951200	0.000000	-59.951200	0.000000	-59.951200	0.000000	-59.951200	0.000000	-59.951200	0.000000	-59.951200	0.000000	-59.951200	0.000000	-59.951200	0.000000	-59.951200	0.000000	-59.951200	0.000000	-59.951200	0.000000	-59.951200	0.000000	-59.951200	0.000000	-59.951200	0.000000	-59.951200	0.000000	-59.951200	0.000000
0.009875	-59.951200	0.000000	-59.951200	0.000000	-59.951200	0.000000	-59.951200	0.000000	-59.951200	0.000000	-59.951200	0.000000	-59.951200	0.000000	-59.951200	0.000000	-59.951200	0.000000	-59.951200	0.000000	-59.951200	0.000000	-59.951200	0.000000	-59.951200	0.000000	-59.951200	0.000000	-59.951200	0.000000	-59.951200	0.000000	-59.951200	0.000000
0.009900	-59.951200	0.000000	-59.951200	0.000000	-59.951200	0.000000	-59.951200	0.000000	-59.951200	0.000000	-59.951200	0.000000	-59.951200	0.000000	-59.951200	0.000000	-59.951200	0.000000	-59.951200	0.000000	-59.951200	0.000000	-59.951200	0.000000	-59.951200	0.000000	-59.951200	0.000000	-59.951200	0.000000	-59.951200	0.000000	-59.951200	0.000000
0.009925	-59.951200	0.000000	-59.951200	0.000000	-59.951200	0.000000	-59.951200	0.000000	-59.951200	0.000000	-59.951200	0.000000	-59.951200	0.000000	-59.951200	0.000000	-59.951200	0.000000	-59.951200	0.000000	-59.951200	0.000000	-59.951200	0.000000	-59.951200	0.000000	-59.951200	0.000000	-59.951200	0.000000	-59.951200	0.000000	-59.951200	0.000000
0.009950	-59.951200	0.000000	-59.951200	0.000000	-59.951200	0.000000	-59.951200	0.000000	-59.951200	0.000000	-59.951200	0.000000	-59.951200	0.000000	-59.951200	0.000000	-59.951200	0.000000	-59.951200	0.000000	-59.951200	0.000000	-59.951200	0.000000	-59.951200	0.000000	-59.951200	0.000000	-59.951200	0.000000	-59.951200	0.000000	-59.951200	0.000000
0.009975	-59.951200	0.000000	-59.951200	0.000000	-59.951200	0.000000	-59.951200	0.000000	-59.951200	0.000000	-59.951200	0.000000	-59.951200	0.000000	-59.951200	0.000000	-59.951200	0.000000	-59.951200	0.000000	-59.951200	0.000000	-59.951200	0.000000	-59.951200	0.000000	-59.951200	0.000000	-59.951200	0.000000	-59.951200	0.000000	-59.951200	0.000000
0.010000	-59.951200	0.000000	-59.951200	0.000000	-59.951200	0.000000	-59.951200	0.000000	-59.951200	0.000000	-59.951200	0.000000	-59.951200	0.000000	-59.951200	0.000000	-59.951200	0.000000	-59.951200	0.000000	-59.951200	0.000000	-59.951200	0.000000	-59.951200	0.000000	-59.951200	0.000000	-59.951200	0.000000	-59.951200	0.000000	-59.951200	0.000000
0.010025	-59.951200	0.000000	-59.951200	0.000000	-59.951200	0.000000	-59.951200	0.000000	-59.951200	0.000000	-59.951200	0.000000	-59.951200	0.000000	-59.951200	0.000000	-59.951200	0.000000	-59.951200	0.000000	-59.951200	0.000000	-59.951200	0.000000	-59.951200	0.000000	-59.951200	0.000000	-59.951200	0.000000	-59.951200	0.000000	-59.951200	0.000000
0.010050	-59.951200	0.000000	-59.951200	0.000000	-59.951200	0.000000	-59.951200	0.000000	-59.951200	0.000000	-59.951200	0.000000	-59.951200	0.000000	-59.951200	0.000000	-59.951200	0.000000	-59.951200	0.000000	-59.951200	0.000000	-59.951200	0.000000	-59.951200	0.000000	-59.951200	0.000000	-59.951200	0.000000	-59.951200	0.000000	-59.951200	0.000000
0.010075	-59.951200	0.000000	-59.951200	0.000000	-59.951200	0.000000	-59.951200	0.000000	-59.951200	0.000000	-59.951200	0.000000	-59.951200	0.000000	-59.951200	0.000000	-59.951200	0.000000	-59.951200	0.000000	-59.951200	0.000000	-59.951200	0.000000	-59.951200	0.000000	-59.951200	0.000000	-59.951200	0.000000	-59.951200	0.000000	-59.951200	0.000000
0.010100	-59.951200	0.000000	-59.951200	0.000000	-59.951200	0.000000	-59.951200	0.000000	-59.951200	0.000000	-59.951200	0.000000	-59.951200	0.000000	-59.951200	0.000000	-59.951200	0.000000	-59.951200	0.000000	-59.951200	0.000000	-59.951200	0.000000	-59.951200	0.000000	-59.951200	0.000000	-59.951200	0.000000	-59.951200	0.000000	-59.951200	0.000000
0.010125	-59.951200	0.000000	-59.951200	0.000000	-59.951200	0.000000	-59.951200	0.000000	-59.951200	0.000000	-59.951200	0.000000	-59.951200	0.000000	-59.951200	0.000000	-59.951200	0.000000	-59.951200	0.000000	-59.951200	0.000000	-59.951200	0.000000	-59.951200	0.000000	-59.951200	0.000000	-59.951200	0.000000	-59.951200	0.000000	-59.951200	0.000000
0.010150	-59.951200	0.000000	-59.951200	0.000000	-59.951200	0.000000	-59.951200	0.000000	-59.951200	0.000000	-59.951200	0.000000	-59.951200	0.000000	-59.951200	0.000000	-59.951200	0.000000	-59.951200	0.000000	-59.951200	0.000000	-59.951200	0.000000	-59.951200	0.000000	-59.951200	0.000000	-59.951200	0.000000	-59.951200	0.000000	-59.951200	0.000000
0.010175	-59.951200	0.000000	-59.951200	0.000000	-59.951200	0.000000	-59.951200	0.000000	-59.951200	0.000000	-59.951200	0.000000	-59.951200	0.000000	-59.951200	0.000000	-59.951200	0.000000	-59.951200	0.000000	-59.951200	0.000000	-59.951200	0.000000	-59.951200	0.000000	-59.951200	0.000000	-59.951200	0.000000	-59.951200	0.000000	-59.951200	0.000000
0.010200	-59.951200	0.000000	-59.951200	0.000000	-59.951200	0.000000	-59.951200	0.000000	-59.951200	0.000000	-59.951200	0.000000	-59.951200	0.000000	-59.951200	0.000000	-59.951200	0.000000	-59.951200	0.000000	-59.951200	0.000000	-59.951200	0.000000	-59.951200	0.000000	-59.951200	0.000000	-59.951200	0.000000	-59.951200	0.000000	-59.951200	0.000000
0.010225	-59.951200	0.000000	-59.951200	0.000000	-59.951200	0.000000	-59.951200	0.000000	-59.951200	0.000000	-59.951200	0.000000	-59.951200	0.000000	-59.951200	0.000000	-59.951200	0.000000	-59.951200	0.000000	-59.951200	0.000000	-59.951200	0.000000	-59.951200	0.000000	-59.951200	0.000000	-59.951200	0.000000	-59.951200	0.000000	-59.951200	0.000000
0.010250	-59.951200	0.000000	-59.951200	0.000000	-59.951200	0.000000	-59.951200	0.000000	-59.951200	0.000000	-59.951200	0.000000	-59.951200	0.000000	-59.951200	0.000000	-59.951200	0.000000	-59.951200	0.000000	-59.951200	0.000000	-59.951200	0.000000	-59.951200	0.000000	-59.951200	0.000000	-59.951200	0.000000	-59.951200	0.000000	-59.951200	0.000000
0.010275	-59.951200	0.000000	-59.951200	0.000000	-59.951200	0.000000	-59.951200	0.000000	-59.951200	0.000000	-59.951200	0.000000	-59.951200	0.000000	-59.951200	0.000000	-59.951200	0.000000	-59.951200	0.000000	-59.951200	0.000000	-59.951200	0.000000	-59.951200	0.000000	-59.951200	0.000000	-59.951200	0.000000	-59.951200	0.000000	-59.951200	0.000000
0.010300	-59.951200	0.000000	-59.951200	0.000000	-59.951200	0.000000	-59.951200	0.000000	-59.951200	0.000000	-59.951200	0.000000	-59.951200	0.000000	-59.951200	0.000000	-59.951200	0.000000	-59.951200	0.000000	-59.951200	0.000000	-59.951200	0.000000	-59.951200	0.000000	-59.951200	0.000000	-59.951200	0.000000	-59.951200	0.000000	-59.951200	0.000000
0.010325	-59.951200	0.000000	-59.951200	0.000000	-59.951200	0.000000	-59.951200	0.000000	-59.951200	0.000000	-59.951200	0.000000	-59.951200	0.000000	-59.951200	0.000000	-59.951200	0.000000	-59.951200	0.000000	-59.951200	0.000000	-59.951200	0.000000	-59.951200	0.000000	-59.951200	0.000000	-59.951200	0.000000	-59.951200	0.000000	-59.951200	0.000000
0.010350	-59.951200	0.000000	-59.951200	0.000000	-59.951200	0.000000	-59.951200	0.000000	-59.951200	0.000000	-59.951200	0.000000	-59.951200	0.000000	-59.951200	0.000000	-59.951200	0.000000	-59.951200	0.000000	-59.951200	0.000000	-59.951200	0.000000	-59.951200	0.000000	-59.951200	0.000000	-59.951200	0.000000	-59.951200	0.000000	-59.951200	0.000000
0.010375	-59.951200	0.000000	-59.951200	0.000000	-59.951200	0.000000	-59.951200	0.000000	-59.951200	0.000000	-59.951200	0.000000	-59.951200	0.000000	-59.951200	0.000000	-59.951200	0.000000	-59.951200	0.000000	-59.951200	0.000000	-59.951200	0.000000	-59.951200	0.000000	-59.951200	0.000000	-59.951200	0.000000	-59.951200	0.000000	-59.951200	0.000000
0.010400	-59.951200	0.000000	-59.951200	0.000000	-59.951200	0.000000	-59.951200	0.000000	-59.951200	0.000000	-59.951200	0.000000	-59.951200	0.000000	-59.951200	0.000000	-59.951200	0.000000	-59.951200	0.000000	-59.951200	0.000000	-59.951200	0.000000	-59.951200	0.000000	-59.951200	0.000000	-59.951200	0.000000	-59.951200	0.000000	-59.951200	0.000000
0.010425	-59.951200	0.000000	-59.951200	0.000000	-59.951200	0.000000	-59.951200	0.000000	-59.951200	0.000000	-59.951200	0.000000	-59.951200	0.000000	-59.951200	0.000000	-59.951200	0.000000	-59.951200	0.000000	-59.951200	0.000000	-59.951200	0.000000	-59.951200	0.000000	-59.951200	0.000000	-59.951200	0.000000	-59.951200	0.000000	-59.951200	0.000000
0.010450	-59.951200	0.000000	-59.951200	0.000000	-59.951200	0.000000	-59.951200	0.000000	-59.951200	0.000000	-59.951200	0.000000	-59.951200	0.000000	-59.951200	0.000000	-59.951200	0.000000	-59.951200	0.000000	-59.951200	0.000000	-59.951200	0.000000	-59.951200	0.000000	-59.951200	0.000000	-59.951200	0.000000	-59.951200	0.000000	-59.951200	0.000000
0.010475	-59.951200	0.000000	-59.951200	0.000000	-59.951200	0.000000	-59.951200	0.000000	-59.951200	0.000000	-59.951200	0.000000	-59.951200	0.000000	-59.951200	0.000000	-59.951200	0.000000	-59.951200	0.000000	-59.951200	0.000000	-59.951200	0.000000	-59.951200	0.000000	-59.951200	0.000000	-59.951200	0.000000	-59.951200	0.000000	-59.951200	0.000000
0.010500	-59.951200	0.000000	-59.951200	0.000000	-59.951200	0.000000	-59.951200	0.000000	-59.951200	0.000000	-59.951200	0.000000	-59.951200	0.000000	-59.951200	0.000000	-59.951200	0.000000	-59.951200	0.000000	-59.951200	0.000000	-59.951200	0.000000	-59.951200	0.000000	-59.951200	0.000000	-59.951200	0.000000	-59.951200	0.000000	-59.951200	0.000000
0.010525	-59.951200	0.000000	-59.951200	0.000000	-59.951200	0.000000	-59.951200	0.000000	-59.951200	0.000000	-59.951200	0.000000	-59.951200	0.000000	-59.951200	0.000000	-59.951200	0.000000	-59.951200	0.000000	-59.951200	0.000000	-59.951200	0.000000	-59.951200	0.000000	-59.951200	0.000000	-59.951200	0.000000	-59.951200	0.000000	-59.951200	0.000000
0.010550	-59.951200	0.000000	-59.951200	0.000000	-59.951200	0.000000	-59.951200	0.000000	-59.951200	0.000000	-59.951200	0.000000	-59.951200	0.000000	-59.951200	0.000000	-59.951200	0.000000	-59.951200	0.000000	-59.951200	0.000000	-59.951200	0.000000	-59.951200	0.000000	-59.951200	0.000000	-59.951200	0.000000	-59.951200	0.000000	-59.951200	0.000000
0.010575	-59.951200	0.000000	-59.951200	0.000000	-59.951200	0.000000	-59.951200	0.000000	-59.951200	0.000000	-59.951200	0.000000	-59.951200	0.000000	-59.951200	0.000000	-59.951200	0.000000	-59.951200	0.000000	-59.951200	0.000000	-59.951200	0.000000	-59.951200	0.000000	-59.951200	0.000000	-59.951200	0.000000	-59.951200	0.000000	-59.951200	0.000000
0.010600	-59.951200	0.000000	-59.951200	0.000000	-59.951200	0.000000	-59.951200	0.000000	-59.951200	0.000000	-59.951200	0.000000	-59.951200	0.000000	-59.951200	0.000000	-59.951200	0.000000	-59.951200	0.000000	-59.951200	0.000000	-59.951200	0.000000	-59.951200	0.000000	-59.951200	0.000000	-59.951200	0.000000	-59.951200	0.000000	-59.951200	0.000000
0.010625	-59.951200	0.000000	-59.951200	0.000000	-59.951200	0.000000	-59.951200	0.000000	-59.951200	0.000000	-59.951200	0.000000	-59.951200	0.000000	-59.951200	0.000000	-59.951200	0.000000	-59.951200	0.000000	-59.951200	0.000000	-59.951200	0.000000	-59.951200	0.000000	-59.951200	0.000000	-59.951200	0.000000	-59.951200	0.000000	-59.951200	0.000000
0.010650	-59.951200	0.000000	-59.951200	0.000000	-59.951200	0.000000	-59.951200	0.000000	-59.951200	0.000000	-59.951200	0.000000	-59.951200	0.000000	-59.951200	0.000000	-59.951200	0.000000	-59.951200	0.000000	-59.951200	0.000000	-59.951200	0.000000	-59.951200	0.000000	-59.951200	0.000000	-59.951200	0.000000	-59.951200	0.000000	-59.951200	0.000000
0.010675	-59.951200	0.000000	-59.951200	0.000000	-59.951200	0.000000	-59.951200	0.000000	-59.951200	0.000000	-59.951200	0.000000	-59.951200	0.000000	-59.951200	0.000000	-59.951200	0.000000	-59.951200	0.000000	-59.951200	0.000000	-59.951200	0.000000	-59.951200	0.000000	-59.951200	0.000000	-59.951200	0.000000	-59.951200	0.000000	-59.951200	0.000000
0.010700	-59.951200	0.000000	-59.951200	0.000000	-59.951200	0.000000	-59.951200	0.000000	-59.951200	0.000000	-59.951200	0.000000	-59.951200	0.000000	-59.951200	0.000000	-59.951200	0.000000	-59.951200	0.000000	-59.951200	0.000000	-59.951200	0.000000	-59.951200	0.000000	-59.951200	0.000000	-59.951200	0.000000	-59.951200	0.000000	-59.951200	0.000000
0.010725	-59.951200	0.000000	-59.951200	0.000000	-59.951200	0.000000	-59.951200	0.000000	-59.951200	0.000000	-59.951200	0.000000	-59.951200	0.000000	-59.951200	0.000000	-59.951200	0.000000	-59.951200	0.000000	-59.951200	0.000000	-59.951200	0.000000	-59.951200	0.000000	-59.951200	0.000000	-59.951200	0.000000	-59.951200	0.000000	-59.951200	0.000000
0.010750	-59.951200	0.000000	-59.951200	0.000000	-59.951200	0.000000	-59.951200	0.000000	-59.951200	0.000000	-59.951200	0.000000	-59.951200	0.000000	-59.951200	0.000000	-59.951200	0.000000	-59.951200	0.000000	-59.951200	0.000000	-59.951200	0.000000	-59.951200	0.000000	-59.951200	0.000000	-59.951200	0.000000	-59.951200	0.000000	-59.951200	0.000000
0.010775	-59.951200	0.000000	-59.951200	0.000000	-59.951200	0.000000	-59.951200	0.000000	-59.951200	0.000000	-59.951200	0.000000	-59.951200	0.000000	-59.951200	0.000000	-59.951200	0.000000	-59.951200	0.000000	-59.951200	0.000000	-59.951200	0.000000	-59.951200	0.000000	-59.951200	0.000000	-59.951200	0.000000	-59.951200	0.000000	-59.951200	0.000000
0.010800	-59.951200	0.000000	-59.951200	0.000000	-59.951200	0.000000	-59.951200	0.000000	-59.951200	0.000000	-59.951200	0.000000	-59.951200	0.000000	-59.951200	0.000000	-59.951200	0.000000	-59.951200	0.000000	-59.951200	0.000000	-59.951200	0.000000	-59.951200	0.000000	-59.951200	0.000000	-59.951200	0.000000	-59.951200	0.000000	-59.951200	0.000000
0.010825	-59.951200	0.000000	-59.951200	0.000000	-59.951200	0.000000	-59.951200	0.000000	-59.951200	0.000000	-59.951200	0.000000	-59.951200	0.000000	-59.951200	0.000000	-59.951200	0.000000	-59.951200	0.000000	-59.951200	0.000000	-59.951200	0.000000	-59.951200	0.000000	-59.951200	0.000000	-59.951200	0.000000	-59.951200	0.000000	-59.951200	0.000000
0.010850	-59.951200	0.000000	-59.951200	0.000000	-59.951200	0.000000	-59.951200	0.000000	-59.951200	0.000000	-59.951200	0.000000	-59.951200	0.000000	-59.951200	0.000000	-59.951200	0.000000	-59.951200	0.000000	-59.951200	0.000000	-59.951200	0.000000	-59.951200	0.000000	-59.951200	0.000000	-59.951200	0.000000	-59.951200	0.000000	-59.951200	0.000000
0.010875	-59.951200	0.000000	-59.951200	0.000000	-59.951200	0.000000	-59.951200	0.000000	-59.951200	0.000000	-59.951200	0.000000	-59.951200	0.000000	-59.951200	0.000000	-59.951200	0.000000	-59.951200	0.000000	-59.951200	0.000000	-59.951200	0.000000	-59.951200	0.000000	-59.951200	0.000000	-59.951200	0.000000	-59.951200	0.000000	-59.951200	0.000000
0.010900	-59.951200	0.000000	-59.951200	0.000000	-59.951200	0.000000	-59.951200	0.000000	-59.951200	0.000000	-59.951200	0.000000	-59.951200	0.000000	-59.951200	0.000000	-59.951200	0.000000	-59.951200	0.000000	-59.951200	0.000000	-59.951200	0.000000	-59.951200	0.000000	-59.951200	0.000000	-59.951200	0.000000	-59.951200	0.000000	-59.951200	0.000000
0.010925	-59.951200	0.000000	-59.951200	0.000000	-59.951200	0.000000	-59.951200	0.000000	-59.951200	0.000000	-59.951200	0.000000	-59.951200	0.000000	-59.951200	0.000000	-59.951200	0.000000	-59.951200	0.000000	-59.951200	0.000000	-59.951200	0.000000	-59.951200	0.000000	-59.951200	0.000000	-59.951200	0.000000	-59.951200	0.000000	-59.951200	0.000000
0.010950	-59.951200	0.000000	-59.951200	0.000000	-59.951200	0.000000	-59.951200	0.000000	-59.951200	0.000000	-59.951200	0.000000	-59.951200	0.000000	-59.951200	0.000000	-59.951200	0.000000	-59.951200	0.000000	-59.951200	0.000000	-59.951200	0.000000	-59.951200	0.000000	-59.951200	0.000000	-59.951200	0.000000	-59.951200	0.000000	-59.951200	0.000000
0.010975	-59.951200	0.000000	-59.951200	0.000000	-59.951200	0.000000	-59.951200	0.000000	-59.951200	0.000000	-59.951200	0.000000	-59.951200	0.000000	-59.951200	0.000000	-59.951200	0.000000	-59.951200	0.000000	-59.951200	0.000000	-59.951200	0.000000	-59.951200	0.000000	-59.951200	0.000000	-59.951200	0.000000	-59.951200	0.000000	-59.951200	0.000000
0.011000	-59.951200	0.000000	-59.951200	0.000000	-59.951200	0.000000	-59.951200	0.000000	-59.951200	0.000000	-59.951200	0.000000	-59.951200	0.000000	-59.951200	0.000000	-59.951200	0.000000	-59.951200	0.000000	-59.951200	0.000000	-59.951200	0.000000	-59.951200	0.000000	-59.951200	0.000000	-59.951200	0.000000	-59.951200	0.000000	-59.951200	0.000000
0.011025	-59.951200	0.000000	-59.951200	0.000000	-59.951200	0.000000	-59.951200	0.000000	-59.951200	0.000000	-59.951200	0.000000	-59.951200	0.000000	-59.951200	0.000000	-59.951200	0.000000	-59.951200	0.000000	-59.951200	0.000000	-59.951200	0.000000	-59.951200	0.000000	-59.951200	0.000000	-59.951200	0.000000	-59.951200	0.000000	-59.951200	0.000000
0.011050	-59.951200	0.000000	-59.951200	0.000000	-59.951200	0.000000	-59.951200	0.000000	-59.951200	0.000000	-59.951200	0.000000	-59.951200	0.000000	-59.951200	0.000000	-59.951200	0.000000	-59.951200	0.000000	-59.951200	0.000000	-59.951200	0.000000	-59.951200	0.000000	-59.951200	0.000000	-59.951200	0.000000	-59.951200	0.000000	-59.951200	0.000000
0.011075	-59.951200	0.000000	-59.951200	0.000000	-59.951200	0.000000	-59.951200	0.000000	-59.951200	0.000000	-59.951200	0.000000	-59.951200	0.000000	-59.951200	0.000000	-59.951200	0.000000	-59.951200	0.000000	-59.951200	0.000000	-59.951200	0.000000	-59.951200	0.000000	-59.951200	0.000000	-59.951200	0.000000	-59.951200	0.000000	-59.951200	0.000000
0.011100	-59.951200	0.000000	-59.951200	0.000000	-59.951200	0.000000	-59.951200	0.000000	-59.951200	0.000000	-59.951200	0.000000	-59.951200	0.000000	-59.951200	0.000000	-59.951200	0.000000	-59.951200	0.000000	-59.951200	0.000000	-59.951200	0.000000	-59.951200	0.000000	-59.951200	0.000000	-59.951200	0.000000	-59.951200	0.000000	-59.951200	0.000000
0.011125	-59.951200	0.000000	-59.951200	0.000000	-59.951200	0.000000	-59.951200	0.000000	-59.951200	0.000000	-59.951200	0.000000	-59.951200	0.000000	-59.951200	0.000000	-59.951200	0.000000	-59.951200	0.000000	-59.951200	0.000000	-59.951200	0.000000	-59.951200	0.000000	-59.951200	0.000000	-59.951200	0.000000	-59.951200	0.000000	-59.951200	0.000000
0.011150	-59.951200	0.000000	-59.951200	0.000000	-59.951200	0.000000	-59.951200	0.000000	-59.951200	0.000000	-59.951200	0.000000	-59.951200	0.000000	-59.951200	0.000000	-59.951200	0.000000	-59.951200	0.000000	-59.951200	0.000000	-59.951200	0.000000	-59.951200	0.000000	-59.951200	0.000000	-59.951200	0.000000	-59.951200	0.000000	-59.951200	0.000000
0.011175	-59.951200	0.000000	-59.951200	0.000000	-59.951200	0.000000	-59.951200	0.000000	-59.951200	0.000000	-59.951200	0.000000	-59.951200	0.000000	-59.951200	0.000000	-59.951200	0.000000	-59.951200	0.000000	-59.951200	0.000000	-59.951200	0.000000	-59.951200	0.000000	-59.951200	0.000000	-59.951200	0.000000	-59.951200	0.000000	-59.951200	0.000000
0.011200	-59.951200	0.000000	-59.951200	0.000000	-59.951200	0.000000	-59.951200	0.000000	-59.951200	0.000000	-59.951200	0.000000	-59.951200	0.000000	-59.951200	0.000000	-59.951200	0.000000	-59.951200	0.000000	-59.951200	0.000000	-59.951200	0.000000	-59.951200	0.000000	-59.951200	0.000000	-59.951200	0.000000	-59.951200	0.000000	-59.951200	0.000000
0.011225	-59.951200	0.000000	-59.951200	0.000000	-59.951200	0.000000	-59.951200	0.000000	-59.951200	0.000000	-59.951200	0.000000	-59.951200	0.000000	-59.951200	0.000000	-59.951200	0.000000	-59.951200	0.000000	-59.951200	0.000000	-59.951200	0.000000	-59.951200	0.000000	-59.951200	0.000000	-59.951200	0.000000	-59.951200	0.000000	-59.951200	0.000000
0.011250	-59.951200	0.000000	-59.951200	0.000000	-59.951200	0.000000	-59.951200	0.000000	-59.951200	0.000000	-59.951200	0.000000	-59.951200	0.000000	-59.951200	0.000000	-59.951200	0.000000	-59.951200	0.000000	-59.951200	0.000000	-59.951200	0.000000	-59.951200	0.000000	-59.951200	0.000000	-59.951200	0.000000	-59.951200	0.000000	-59.951200	0.000000
0.011275	-59.951200	0.000000	-59.951200	0.000000	-59.951200	0.000000	-59.951200	0.000000	-59.951200	0.000000	-59.951200	0.000000	-59.951200	0.000000	-59.951200	0.000000	-59.951200	0.000000	-59.951200	0.000000	-59.951200	0.000000	-59.951200	0.000000	-59.951200	0.000000	-59.951200	0.000000	-59.951200	0.000000	-59.951200	0.000000	-59.951200	0.000000
0.011300	-59.951200	0.000000	-59.951200	0.000000	-59.951200	0.000000	-59.951200	0.000000	-59.951200	0.000000	-59.951200	0.000000	-59.951200	0.000000	-59.951200	0.000000	-59.951200	0.000000	-59.951200	0.000000	-59.951200	0.000000	-59.951200	0.000000	-59.951200	0.000000	-59.951200	0.000000	-59.951200	0.000000	-59.951200	0.000000	-59.951200	0.000000
0.011325	-59.951200	0.000000	-59.951200	0.000000	-59.951200	0.000000	-59.951200	0.000000	-59.951200	0.000000	-59.951200	0.000000	-59.951200	0.000000	-59.951200	0.000000	-59.951200	0.000000	-59.951200	0.000000	-59.951200	0.000000	-59.951200	0.000000	-59.951200	0.000000	-59.951200	0.000000	-59.951200	0.000000	-59.951200	0.000000	-59.951200	0.000000
0.011350	-59.951200	0.000000	-59.951200	0.000000	-59.951200	0.000000	-59.951200	0.000000	-59.951200	0.000000	-59.951200	0.000000	-59.951200	0.000000	-59.951200	0.000000	-59.951200	0.000000	-59.951200	0.000000	-59.951200	0.000000	-59.951200	0.000000	-59.951200	0.000000	-59.951200	0.000000	-59.951200	0.000000	-59.951200	0.000000	-59.951200	0.000000
0.011375	-59.951200	0.000000	-59.951200	0.000000	-59.951200	0.000000	-59.951200	0.000000	-59.951200	0.000000	-59.951200	0.000000	-59.951200	0.000000	-59.951200	0.000000	-59.951200	0.000000	-59.951200	0.000000	-59.951200	0.000000	-59.951200	0.000000	-59.951200	0.000000	-59.951200	0.000000	-59.951200	0.000000	-59.951200	0.000000	-59.951200	0.000000
0.011400	-59.951200	0.000000	-59.951200	0.000000	-59.951200	0.000000	-59.951200	0.000000	-59.951200	0.000000	-59.951200	0.000000	-59.951200	0.000000	-59.951200	0.000000	-59.951200	0.000000	-59.951200	0.000000	-59.951200	0.000000	-59.951200	0.000000	-59.951200	0.000000	-59.951200	0.000000	-59.951200	0.000000	-59.951200	0.000000	-59.951200	0.000000
0.011425	-59.951200	0.000000	-59.951200	0.000000	-59.951200	0.000000	-59.951200	0.000000	-59.951200	0.000000	-59.951200	0.000000	-59.951200	0.000000	-59.951200	0.000000	-59.951200	0.000000	-59.951200	0.000000	-59.951200	0.000000	-59.951200	0.000000	-59.951200	0.000000	-59.951200	0.000000	-59.951200	0.000000	-59.951200	0.000000	-59.951200	0.000000
0.011450	-59.951200	0.000000	-59.951200	0.000000	-59.951200	0.000000	-59.951200	0.000000	-59.951200	0.000000	-59.951200	0.000000	-59.951200	0.000000	-59.951200	0.000000	-59.951200	0.000000	-59.951200	0.000000	-59.951200	0.000000	-59.951200	0.000000	-59.951200	0.000000	-59.951200	0.000000	-59.951200	0.000000	-59.951200	0.000000	-59.951200	0.000000
0.011475	-59.951200	0.000000	-59.951200	0.000000	-59.951200	0.000000	-59.951200	0.000000	-59.951200	0.000000	-59.951200	0.000000	-59.951200	0.000000	-59.951200	0.000000	-59.951200	0.000000	-59.951200	0.000000	-59.951200	0.000000	-59.951200	0.000000	-59.951200	0.000000	-59.951200	0.000000	-59.951200	0.000000	-59.951200	0.000000	-59.951200	0.000000
0.011500	-59.951200	0.000000	-59.951200	0.000000	-59.951200	0.000000	-59.951200	0.000000	-59.951200	0.000000	-59.951200	0.000000	-59.951200	0.000000	-59.951200	0.000000	-59.951200	0.000000	-59.951200	0.000000	-59.951200	0.000000	-59.951200	0.000000	-59.951200	0.000000	-59.951200	0.000000	-59.951200	0.000000	-59.951200	0.000000	-59.951200	0.000000
0.011525	-59.951200	0.000000	-59.951200	0.000000	-59.951200	0.000000	-59.951200	0.000000	-59.951200	0.000000	-59.951200	0.000000	-59.951200	0.000000	-59.951200	0.000000	-59.951200	0.000000	-59.951200	0.000000	-59.951200	0.000000	-59.951200	0.000000	-59.951200	0.000000	-59.951200	0.000000	-59.951200	0.000000	-59.951200	0.000000	-59.951200	0.000000
0.011550	-59.951200	0.000000	-59.951200	0.000000	-59.951200	0.000000	-59.951200	0.000000	-59.951200	0.000000	-59.951200	0.000000	-59.951200	0.000000	-59.951200	0.000000	-59.951200	0.000000	-59.951200	0.000000	-59.951200	0.000000	-59.951200	0.000000	-59.951200	0.000000	-59.951200	0.000000	-59.951200	0.000000	-59.951200	0.000000	-59.951200	0.000000
0.011575	-59.951200	0.000000	-59.951200	0.000000	-59.951200	0.000000	-59.951200	0.000000	-59.951200	0.000000	-59.951200	0.000000	-59.951200	0.000000	-59.951200	0.000000	-59.951200	0.000000	-59.951200	0.000000	-59.951200	0.000000	-59.951200	0.000000	-59.951200	0.000000	-59.951200	0.000000	-59.951200	0.000000	-59.951200	0.000000	-59.951200	0.000000
0.011600	-59.951200	0.000000	-59.951200	0.000000	-59.951200	0.000000	-59.951200	0.000000	-59.951200	0.000000	-59.951200	0.000000	-59.951200	0.000000	-59.951200	0.000000	-59.951200	0.000000	-59.951200	0.000000	-59.951200	0.000000	-59.951200	0.000000	-59.951200	0.000000	-59.951200	0.000000	-59.951200	0.000000	-59.951200	0.000000	-59.951200	0.000000
0.011625	-59.951200	0.000000	-59.951200	0.000000	-59.951200	0.000000	-59.951200	0.000000	-59.951200	0.000000	-59.951200	0.000000	-59.951200	0.000000	-59.951200	0.000000	-59.951200	0.000000	-59.951200	0.000000	-59.951200	0.000000	-59.951200	0.000000	-59.951200	0.000000	-59.951200	0.000000	-59.951200	0.000000	-59.951200	0.000000	-59.951200	0.000000
0.011650	-59.951200	0.000000	-59.951200	0.000000	-59.951200	0.000000	-59.951200	0.000000	-59.951200	0.000000	-59.951200	0.000000	-59.951200	0.000000	-59.951200	0.000000	-59.951200	0.000000	-59.951200	0.000000	-59.951200	0.000000	-59.951200	0.000000	-59.951200	0.000000	-59.951200	0.000000	-59.951200	0.000000	-59.951200	0.000000	-59.951200	0.000000
0.011675	-59.951200	0.000000	-59.951200	0.000000	-59.951200	0.000000	-59.951200	0.000000	-59.951200	0.000000	-59.951200	0.000000	-59.951200	0.000000	-59.951200	0.000000	-59.951200	0.000000	-59.951200	0.000000	-59.951200	0.000000	-59.951200	0.000000	-59.951200	0.000000	-59.951200	0.000000	-59.951200	0.000000	-59.951200	0.000000	-59.951200	0.000000
0.011700	-59.951200	0.000000	-59.951200	0.000000	-59.951200	0.000000	-59.951200	0.000000	-59.951200	0.000000	-59.951200	0.000000	-59.951200	0.000000	-59.951200	0.000000	-59.951200	0.000000	-59.951200	0.000000	-59.951200	0.000000	-59.951200	0.000000	-59.951200	0.000000	-59.951200	0.000000	-59.951200	0.000000	-59.951200	0.000000	-59.951200	0.000000
0.011725	-59.951200	0.000000	-59.951200	0.000000	-59.951200	0.000000	-59.951200	0.000000	-59.951200	0.000000	-59.951200	0.000000	-59.951200	0.000000	-59.951200	0.000000	-59.951200	0.000000	-59.951200	0.000000	-59.951200	0.000000	-59.951200	0.000000	-59.951200	0.000000	-59.951200	0.000000	-59.951200	0.000000	-59.951200	0.000000	-59.951200	0.000000
0.011750	-59.951200	0.000000	-59.951200	0.000000	-59.951200	0.000000	-59.951200	0.000000	-59.951200	0.000000	-59.951200	0.000000	-59.951200	0.000000	-59.951200	0.000000	-59.951200	0.000000	-59.951200	0.000000	-59.951200	0.000000	-59.951200	0.000000	-59.951200	0.000000	-59.951200	0.000000	-59.951200	0.000000	-59.951200	0.000000	-59.951200	0.000000
0.011775	-59.951200	0.000000	-59.951200	0.000000	-59.951200	0.000000	-59.951200	0.000000	-59.951200	0.000000	-59.951200	0.000000	-59.951200	0.000000	-59.951200	0.000000	-59.951200	0.000000	-59.951200	0.000000	-59.951200	0.000000	-59.951200	0.000000	-59.951200	0.000000	-59.951200	0.000000	-59.951200	0.000000	-59.951200	0.000000	-59.951200	0.000000
0.011800	-59.951200	0.000000	-59.951200	0.000000	-59.951200	0.000000	-59.951200	0.000000	-59.951200	0.000000	-59.951200	0.000000	-59.951200	0.000000	-59.951200	0.000000	-59.951200	0.000000	-59.951200	0.000000	-59.951200	0.000000	-59.951200	0.000000	-59.951200	0.000000	-59.951200	0.000000	-59.951200	0.000000	-59.951200	0.000000	-59.951200	0.000000
0.011825	-59.951200	0.000000	-59.951200	0.000000	-59.951200	0.000000	-59.951200	0.000000	-59.951200	0.000000	-59.951200	0.000000	-59.951200	0.000000	-59.951200	0.000000	-59.951200	0.000000	-59.951200	0.000000	-59.951200	0.000000	-59.951200	0.000000	-59.951200	0.000000	-59.951200	0.000000	-59.951200	0.000000	-59.951200	0.000000	-59.951200	0.000000
0.011850	-59.951200	0.000000	-59.951200	0.000000	-59.951200	0.000000	-59.951200	0.000000	-59.951200	0.000000	-59.951200	0.000000	-59.951200	0.000000	-59.951200	0.000000	-59.951200	0.000000	-59.951200	0.000000	-59.951200	0.000000	-59.951200	0.000000	-59.951200	0.000000	-59.951200	0.000000	-59.951200	0.000000	-59.951200	0.000000	-59.951200	0.000000
0.011875	-59.951200	0.000000	-59.951200	0.000000	-59.951200	0.000000	-59.951200	0.000000	-59.951200	0.000000	-59.951200	0.000000	-59.951200	0.000000	-59.951200	0.000000	-59.951200	0.000000	-59.951200	0.000000	-59.951200	0.000000	-59.951200	0.000000	-59.951200	0.000000	-59.951200	0.000000	-59.951200	0.000000	-59.951200	0.000000	-59.951200	0.000000
0.011900	-59.951200	0.000000	-59.951200	0.000000	-59.951200	0.000000	-59.951200	0.000000	-59.951200	0.000000	-59.951200	0.000000	-59.951200	0.000000	-59.951200	0.000000	-59.951200	0.000000	-59.951200	0.000000	-59.951200	0.000000	-59.951200	0.000000	-59.951200	0.000000	-59.951200	0.000000	-59.951200	0.000000	-59.951200	0.000000	-59.951200	0.000000
0.011925	-59.951200	0.000000	-59.951200	0.000000	-59.951200	0.000000	-59.951200	0.000000	-59.951200	0.000000	-59.951200	0.000000	-59.951200	0.000000	-59.951200	0.000000	-59.951200	0.000000	-59.951200	0.000000	-59.951200	0.000000	-59.951200	0.000000	-59.951200	0.000000	-59.951200	0.000000	-59.951200	0.000000	-59.951200	0.000000	-59.951200	0.000000
0.011950	-59.951200	0.000000	-59.951200	0.000000	-59.951200	0.000000	-59.951200	0.000000	-59.951200	0.000000	-59.951200	0.000000	-59.951200	0.000000	-59.951200	0.000000	-59.951200	0.000000	-59.951200	0.000000	-59.951200	0.000000	-59.951200	0.000000	-59.951200	0.000000	-59.951200	0.000000	-59.951200	0.000000	-59.951200	0.000000	-59.951200	0.000000
0.011975	-59.951200	0.000000	-59.951200	0.000000	-59.951200	0.000000	-59.951200	0.000000	-59.951200	0.000000	-59.951200	0.000000	-59.951200	0.000000	-59.951200	0.000000	-59.951200	0.000000	-59.951200	0.000000	-59.951200	0.000000	-59.951200	0.000000	-59.951200	0.000000	-59.951200	0.000000	-59.951200	0.000000	-59.951200	0.000000	-59.951200	0.000000
0.012000	-59.951200	0.000000	-59.951200	0.000000	-59.951200	0.000000	-59.951200	0.000000	-59.951200	0.000000	-59.951200	0.000000	-59.951200	0.000000	-59.951200	0.000000	-59.951200	0.000000	-59.951200	0.000000	-59.951200	0.000000	-59.951200	0.000000	-59.951200	0.000000	-59.951200	0.000000	-59.951200	0.000000	-59.951200	0.000000	-59.951200	0.000000
0.012025	-59.951200	0.000000	-59.951200	0.000000	-59.951200	0.000000	-59.951200	0.000000	-59.951200	0.000000	-59.951200	0.000000	-59.951200	0.000000	-59.951200	0.000000	-59.951200	0.000000	-59.951200	0.000000	-59.951200	0.000000	-59.951200	0.000000	-59.951200	0.000000	-59.951200	0.000000	-59.951200	0.000000	-59.951200	0.000000	-59.951200	0.000000
0.012050	-59.951200	0.000000	-59.951200	0.000000	-59.951200	0.000000	-59.951200	0.000000	-59.951200	0.000000	-59.951200	0.000000	-59.951200	0.000000	-59.951200	0.000000	-59.951200	0.000000	-59.951200	0.000000	-59.951200	0.000000	-59.951200	0.000000	-59.951200	0.000000	-59.951200	0.000000	-59.951200	0.000000	-59.951200	0.000000	-59.951200	0.000000
0.012075	-59.951200	0.000000	-59.951200	0.000000	-59.951200	0.000000	-59.951200	0.000000	-59.951200	0.000000	-59.951200	0.000000	-59.951200	0.000000	-59.951200	0.000000	-59.951200	0.000000	-59.951200	0.000000	-59.951200	0.000000	-59.951200	0.000000	-59.951200	0.000000	-59.951200	0.000000	-59.951200	0.000000	-59.951200	0.000000	-59.951200	0.000000
0.012100	-59.951200	0.000000	-59.951200	0.000000	-59.951200	0.000000	-59.951200	0.000000	-59.951200	0.000000	-59.951200	0.000000	-59.951200	0.000000	-59.951200	0.000000	-59.951200	0.000000	-59.951200	0.000000	-59.951200	0.000000	-59.951200	0.000000	-59.951200	0.000000	-59.951200	0.000000	-59.951200	0.000000	-59.951200	0.000000	-59.951200	0.000000
0.012125	-59.951200	0.000000	-59.951200	0.000000	-59.951200	0.000000	-59.951200	0.000000	-59.951200	0.000000	-59.951200	0.000000	-59.951200	0.000000	-59.951200	0.000000	-59.951200	0.000000	-59.951200	0.000000	-59.951200	0.000000	-59.951200	0.000000	-59.951200	0.000000	-59.951200	0.000000	-59.951200	0.000000	-59.951200	0.000000	-59.951200	0.000000
0.012150	-59.951200	0.000000	-59.951200	0.000000	-59.951200	0.000000	-59.951200	0.000000	-59.951200	0.000000	-59.951200	0.000000	-59.951200	0.000000	-59.951200	0.000000	-59.951200	0.000000	-59.951200	0.000000	-59.951200	0.000000	-59.951200	0.000000	-59.951200	0.000000	-59.951200	0.000000	-59.951200	0.000000	-59.951200	0.000000	-59.951200	0.000000
0.012175	-59.951200	0.000000	-59.951200	0.000000	-59.951200	0.000000	-59.951200	0.000000	-59.951200	0.000000	-59.951200	0.000000	-59.951200	0.000000	-59.951200	0.000000	-59.951200	0.000000	-59.951200	0.000000	-59.951200	0.000000	-59.951200	0.000000	-59.951200	0.000000	-59.951200	0.000000	-59.951200	0.000000	-59.951200	0.000000	-59.951200	0.000000
0.012200	-59.951200	0.000000	-59.951200	0.000000	-59.951200	0.000000	-59.951200	0.000000	-59.951200	0.000000	-59.951200	0.000000	-59.951200	0.000000	-59.951200	0.000000	-59.951200	0.000000	-59.951200	0.000000	-59.951200	0.000000	-59.951200	0.000000	-59.951200	0.000000	-59.951200	0.000000	-59.951200	0.000000	-59.951200	0.000000	-59.951200	0.000000
0.012225	-59.951200	0.000000	-59.951200	0.000000	-59.951200	0.000000	-59.951200	0.000000	-59.951200	0.000000	-59.951200	0.000000	-59.951200	0.000000	-59.951200	0.000000	-59.951200	0.000000	-59.951200	0.000000	-59.951200	0.000000	-59.951200	0.000000	-59.951200	0.000000	-59.951200	0.000000	-59.951200	0.000000	-59.951200	0.000000	-59.951200	0.000000
0.012250	-59.951200	0.000000	-59.951200	0.000000	-59.951200	0.000000	-59.951200	0.000000	-59.951200	0.000000	-59.951200	0.000000	-59.951200	0.000000	-59.951200	0.000000	-59.951200	0.000000	-59.951200	0.000000	-59.951200	0.000000	-59.951200	0.000000	-59.951200	0.000000	-59.951200	0.000000	-59.951200	0.000000	-59.951200	0.000000	-59.951200	0.000000
0.012275	-59.951200	0.000000	-59.951200	0.000000	-59.951200	0.000000	-59.951200	0.000000	-59.951200	0.000000	-59.951200	0.000000	-59.951200	0.000000	-59.951200	0.000000	-59.951200	0.000000	-59.951200	0.000000	-59.951200	0.000000	-59.951200	0.000000	-59.951200	0.000000	-59.951200	0.000000	-59.951200	0.000000	-59.951200	0.000000	-59.951200	0.000000
0.012300	-59.951200	0.000000	-59.951200	0.000000	-59.951200	0.000000	-59.951200	0.000000	-59.951200	0.000000	-59.951200	0.000000	-59.951200	0.000000	-59.951200	0.000000	-59.951200	0.000000	-59.951200	0.000000	-59.951200	0.000000	-59.951200	0.000000	-59.951200	0.000000	-59.951200	0.000000	-59.951200	0.000000	-59.951200	0.000000	-59.951200	0.000000
0.012325	-59.951200	0.000000	-59.951200	0.000000	-59.951200	0.000000	-59.951200	0.000000	-59.951200	0.000000	-59.951200	0.000000	-59.951200	0.000000	-59.951200	0.000000	-59.951200	0.000000	-59.951200	0.000000	-59.951200	0.000000	-59.951200	0.000000	-59.951200	0.000000	-59.951200	0.000000	-59.951200	0.000000	-59.951200	0.000000	-59.951200	0.000000
0.012350	-59.951200	0.000000	-59.951200	0.000000	-59.951200	0.000000	-59.951200	0.000000	-59.951200	0.000000	-59.951200	0.000000	-59.951200	0.000000	-59.951200	0.000000	-59.951200	0.000000	-59.951200	0.000000	-59.951200	0.000000	-59.951200	0.000000	-59.951200	0.000000	-59.951200	0.000000	-59.951200	0.000000	-59.951200	0.000000	-59.951200	0.000000
0.012375	-59.951200	0.000000	-59.951200	0.000000	-59.951200	0.000000	-59.951200	0.000000	-59.951200	0.000000	-59.951200	0.000000	-59.951200	0.000000	-59.951200	0.000000	-59.951200	0.000000	-59.951200	0.000000	-59.951200	0.000000	-59.951200	0.000000	-59.951200	0.000000	-59.951200	0.000000	-59.951200	0.000000	-59.951200	0.000000	-59.951200	0.000000
0.012400	-59.951200	0.000000	-59.951200	0.000000	-59.951200	0.000000	-59.951200	0.000000	-59.951200	0.000000	-59.951200	0.000000	-59.951200	0.000000	-59.951200	0.000000	-59.951200	0.000000	-59.951200	0.000000	-59.951200	0.000000	-59.951200	0.000000	-59.951200	0.000000	-59.951200	0.000000	-59.951200	0.000000	-59.951200	0.000000	-59.951200	0.000000
0.012425	-59.951200	0.000000	-59.951200	0.000000	-59.951200	0.000000	-59.951200	0.000000	-59.951200	0.000000	-59.951200	0.000000	-59.951200	0.000000	-59.951200	0.000000	-59.951200	0.000000	-59.951200	0.000000	-59.951200	0.000000	-59.951200	0.000000	-59.951200	0.000000	-59.951200	0.000000	-59.951200	0.000000	-59.951200	0.000000	-59.951200	0.000000
0.012450	-59.951200	0.000000	-59.951200	0.000000	-59.951200	0.000000	-59.951200	0.000000	-59.951200	0.000000	-59.951200	0.000000	-59.951200	0.000000	-59.951200	0.000000	-59.951200	0.000000	-59.951200	0.000000	-59.951200	0.000000	-59.951200	0.000000	-59.951200	0.000000	-59.951200	0.000000	-59.951200	0.000000	-59.951200	0.000000	-59.951200	0.000000
0.012475	-59.951200	0.000000	-59.951200	0.000000	-59.951200	0.000000	-59.951200	0.000000	-59.951200	0.000000	-59.951200	0.000000	-59.951200	0.000000	-59.951200	0.000000	-59.951200	0.000000	-59.951200	0.000000	-59.951200	0.000000	-59.951200	0.000000	-59.951200	0.000000	-59.951200	0.000000	-59.951200	0.000000	-59.951200	0.000000	-59.951200	0.000000
0.012500	-59.951200	0.000000	-59.951200	0.000000	-59.951200	0.000000	-59.951200	0.000000	-59.951200	0.000000	-59.951200	0.000000	-59.951200	0.000000	-59.951200	0.000000	-59.951200	0.000000	-59.951200	0.000000	-59.951200	0.000000	-59.951200	0.000000	-59.951200	0.000000	-59.951200	0.000000	-59.951200	0.000000	-59.951200	0.000000	-59.951200	0.000000
0.012525	-59.951200	0.000000	-59.951200	0.000000	-59.951200	0.000000	-59.951200	0.000000	-59.951200	0.000000	-59.951200	0.000000	-59.951200	0.000000	-59.951200	0.000000	-59.951200	0.000000	-59.951200	0.000000	-59.951200	0.000000	-59.951200	0.000000	-59.951200	0.000000	-59.951200	0.000000	-59.951200	0.000000	-59.951200	0.000000	-59.951200	0.000000
0.012550	-59.951200	0.000000	-59.951200	0.000000	-59.951200	0.000000	-59.951200	0.000000	-59.951200	0.000000	-59.951200	0.000000	-59.951200	0.000000	-59.951200	0.000000	-59.951200	0.000000	-59.951200	0.000000	-59.951200	0.000000	-59.951200	0.000000	-59.951200	0.000000	-59.951200	0.000000	-59.951200	0.000000	-59.951200	0.000000	-59.951200	0.000000
0.012575	-59.951200	0.000000	-59.951200	0.000000	-59.951200	0.000000	-59.951200	0.000000	-59.951200	0.000000	-59.951200	0.000000	-59.951200	0.000000	-59.951200	0.000000	-59.951200	0.000000	-59.951200	0.000000	-59.951200	0.000000	-59.951200	0.000000	-59.951200	0.000000	-59.951200	0.000000	-59.951200	0.000000	-59.951200	0.000000	-59.951200	0.000000
0.012600	-59.951200	0.000000	-59.951200	0.000000	-59.951200	0.000000	-59.951200	0.000000	-59.951200	0.000000	-59.951200	0.000000	-59.951200	0.000000	-59.951200	0.000000	-59.951200	0.000000	-59.951200	0.000000	-59.951200	0.000000	-59.951200	0.000000	-59.951200	0.000000	-59.951200	0.000000	-59.951200	0.000000	-59.951200	0.000000	-59.951200	0.000000
0.012625	-59.951200	0.000000	-59.951200	0.000000	-59.951200	0.000000	-59.951200	0.000000	-59.951200	0.000000	-59.951200	0.000000	-59.951200	0.000000	-59.951200	0.000000	-59.951200	0.000000	-59.951200	0.000000	-59.951200	0.000000	-59.951200	0.000000	-59.951200	0.000000	-59.951200	0.000000	-59.951200	0.000000	-59.951200	0.000000	-59.951200	0.000000
0.012650	-59.951200	0.000000	-59.951200	0.000000	-59.951200	0.000000	-59.951200	0.000000	-59.951200	0.000000	-59.951200	0.000000	-59.951200	0.000000	-59.951200	0.000000	-59.951200	0.000000	-59.951200	0.000000	-59.951200	0.000000	-59.951200	0.000000	-59.951200	0.000000	-59.951200	0.000000	-59.951200	0.000000	-59.951200	0.000000	-59.951200	0.000000
0.012675	-59.951200	0.000000	-59.951200	0.000000	-59.951200	0.000000	-59.951200	0.000000	-59.951200	0.000000	-59.951200	0.000000	-59.951200	0.000000	-59.951200	0.000000	-59.951200	0.000000	-59.951200	0.000000	-59.951200	0.000000	-59.951200	0.000000	-59.951200	0.000000	-59.951200	0.000000	-59.951200	0.000000	-59.951200	0.000000	-59.951200	0.000000
0.012700	-59.951200	0.000000	-59.951200	0.000000	-59.951200	0.000000	-59.951200	0.000000	-59.951200	0.000000	-59.951200	0.000000	-59.951200	0.000000	-59.951200	0.000000	-59.951200	0.000000	-59.951200	0.000000	-59.951200	0.000000	-59.951200	0.000000	-59.951200	0.000000	-59.951200	0.000000	-59.951200	0.000000	-59.951200	0.000000	-59.951200	0.000000
0.012725	-59.951200	0.000000	-59.951200	0.000000	-59.951200	0.000000	-59.951200	0.000000	-59.951200	0.000000	-59.951200	0.000000	-59.951200	0.000000	-59.951200	0.000000	-59.951200	0.000000	-59.951200	0.000000	-59.951200	0.000000	-59.951200	0.000000	-59.951200	0.000000	-59.951200	0.000000	-59.951200	0.000000	-59.951200	0.000000	-59.951200	0.000000
0.012750	-59.951200	0.000000	-59.951200	0.000000	-59.951200	0.000000	-59.951200	0.000000	-59.951200	0.000000	-59.951200	0.000000	-59.951200	0.000000	-59.951200	0.000000	-59.951200	0.000000	-59.951200	0.000000	-59.951200	0.000000	-59.951200	0.000000	-59.951200	0.000000	-59.951200	0.000000	-59.951200	0.000000	-59.951200	0.000000	-59.951200	0.000000
0.012775	-59.951200	0.000000	-59.951200	0.000000	-59.951200	0.000000	-59.951200	0.000000	-59.951200	0.000000	-59.951200	0.000000	-59.951200	0.000000	-59.951200	0.000000	-59.951200	0.000000	-59.951200	0.000000	-59.951200	0.000000	-59.951200	0.000000	-59.951200	0.000000	-59.951200	0.000000	-59.951200	0.000000	-59.951200	0.000000	-59.951200	0.000000
0.012800	-59.951200	0.000000	-59.951200	0.000000	-59.951200	0.000000	-59.951200	0.000000	-59.951200	0.000000	-59.951200	0.000000	-59.951200	0.000000	-59.951200	0.000000	-59.951200	0.000000	-59.951200	0.000000	-59.951200	0.000000	-59.951200	0.000000	-59.951200	0.000000	-59.951200	0.000000	-59.951200	0.000000	-59.951200	0.000000	-59.951200	0.000000
0.012825	-59.951200	0.000000	-59.951200	0.000000	-59.951200	0.000000	-59.951200	0.000000	-59.951200	0.000000	-59.951200	0.000000	-59.951200	0.000000	-59.951200	0.000000	-59.951200	0.000000	-59.951200	0.000000	-59.951200	0.000000	-59.951200	0.000000	-59.951200	0.000000	-59.951200	0.000000	-59.951200	0.000000	-59.951200	0.000000	-59.951200	0.000000
0.012850	-59.951200	0.000000	-59.951200	0.000000	-59.951200	0.000000	-59.951200	0.000000	-59.951200	0.000000	-59.951200	0.000000	-59.951200	0.000000	-59.951200	0.000000	-59.951200	0.000000	-59.951200	0.000000	-59.951200	0.000000	-59.951200	0.000000	-59.951200	0.000000	-59.951200	0.000000	-59.951200	0.000000	-59.951200	0.000000	-59.951200	0.000000
0.012875	-59.951200	0.000000	-59.951200	0.000000	-59.951200	0.000000	-59.951200	0.000000	-59.951200	0.000000	-59.951200	0.000000	-59.951200	0.000000	-59.951200	0.000000	-59.951200	0.000000	-59.951200	0.000000	-59.951200	0.000000	-59.951200	0.000000	-59.951200	0.000000	-59.951200	0.000000	-59.951200	0.000000	-59.951200	0.000000	-59.951200	0.000000
0.012900	-59.951200	0.000000	-59.951200	0.000000	-59.951200	0.000000	-59.951200	0.000000	-59.951200	0.000000	-59.951200	0.000000	-59.951200	0.000000	-59.951200	0.000000	-59.951200	0.000000	-59.951200	0.000000	-59.951200	0.000000	-59.951200	0.000000	-59.951200	0.000000	-59.951200	0.000000	-59.951200	0.000000	-59.951200	0.000000	-59.951200	0.000000
0.012925	-59.951200	0.000000	-59.951200	0.000000	-59.951200	0.000000	-59.951200	0.000000	-59.951200	0.000000	-59.951200	0.000000	-59.951200	0.000000	-59.951200	0.000000	-59.951200	0.000000	-59.951200	0.000000	-59.951200	0.000000	-59.951200	0.000000	-59.951200	0.000000	-59.951200	0.000000	-59.951200	0.000000	-59.951200	0.000000	-59.951200	0.000000
0.012950	-59.951200	0.000000	-59.951200	0.000000	-59.951200	0.000000	-59.951200	0.000000	-59.951200	0.000000	-59.951200	0.000000	-59.951200	0.000000	-59.951200	0.000000	-59.951200	0.000000	-59.951200	0.000000	-59.951200	0.000000	-59.951200	0.000000	-59.951200	0.000000	-59.951200	0.000000	-59.951200	0.000000	-59.951200	0.000000	-59.951200	0.000000
0.012975	-59.951200	0.000000	-59.951200	0.000000	-59.951200	0.000000	-59.951200	0.000000	-59.951200	0.000000	-59.951200	0.000000	-59.951200	0.000000	-59.951200	0.000000	-59.951200	0.000000	-59.951200	0.000000	-59.951200	0.000000	-59.951200	0.000000	-59.951200	0.000000	-59.951200	0.000000	-59.951200	0.000000	-59.951200	0.000000	-59.951200	0.000000
0.013000	-59.951200	0.000000	-59.951200	0.000000	-59.951200	0.000000	-59.951200	0.000000	-59.951200	0.000000	-59.951200	0.000000	-59.951200	0.000000	-59.951200	0.000000	-59.951200	0.000000	-59.951200	0.000000	-59.951200	0.000000	-59.951200	0.000000	-59.951200	0.000000	-59.951200	0.000000	-59.951200	0.000000	-59.951200	0.000000	-59.951200	0.000000
0.013025	-59.951200	0.000000	-59.951200	0.000000	-59.951200	0.000000	-59.951200	0.000000	-59.951200	0.000000	-59.951200	0.000000	-59.951200	0.000000	-59.951200	0.000000	-59.951200	0.000000	-59.951200	0.000000	-59.951200	0.000000	-59.951200	0.000000	-59.951200	0.000000	-59.951200	0.000000	-59.951200	0.000000	-59.951200	0.000000	-59.951200	0.000000
0.013050	-59.951200	0.000000	-59.951200	0.000000	-59.951200	0.000000	-59.951200	0.000000	-59.951200	0.000000	-59.951200	0.000000	-59.951200	0.000000	-59.951200	0.000000	-59.951200	0.000000	-59.951200	0.000000	-59.951200	0.000000	-59.951200	0.000000	-59.951200	0.000000	-59.951200	0.000000	-59.951200	0.000000	-59.951200	0.000000	-59.951200	0.000000
0.013075	-59.951200	0.000000	-59.951200	0.000000	-59.951200	0.000000	-59.951200	0.000000	-59.951200	0.000000	-59.951200	0.000000	-59.951200	0.000000	-59.951200	0.000000	-59.951200	0.000000	-59.951200	0.000000	-59.951200	0.000000	-59.951200	0.000000	-59.951200	0.000000	-59.951200	0.000000	-59.951200	0.000000	-59.951200	0.000000	-59.951200	0.000000
0.013100	-59.951200	0.000000	-59.951200	0.000000	-59.951200	0.000000	-59.951200	0.000000	-59.951200	0.000000	-59.951200	0.000000	-59.951200	0.000000	-59.951200	0.000000	-59.951200	0.000000	-59.951200	0.000000	-59.951200	0.000000	-59.951200	0.000000	-59.951200	0.000000	-59.951200	0.000000	-59.951200	0.000000	-59.951200	0.000000	-59.951200	0.000000
0.013125	-59.951200	0.000000	-59.951200	0.000000	-59.951200	0.000000	-59.951200	0.000000	-59.951200	0.000000	-59.951200	0.000000	-59.951200	0.000000	-59.951200	0.000000	-59.951200	0.000000	-59.951200	0.000000	-59.951200	0.000000	-59.951200	0.000000	-59.951200	0.000000	-59.951200	0.000000	-59.951200	0.000000	-59.951200	0.000000	-59.951200	0.000000
0.013150	-59.951200	0.000000	-59.951200	0.000000	-59.951200	0.000000	-59.951200	0.000000	-59.951200	0.000000	-59.951200	0.000000	-59.951200	0.000000	-59.951200	0.000000	-59.951200	0.000000	-59.951200	0.000000	-59.951200	0.000000	-59.951200	0.000000	-59.951200	0.000000	-59.951200	0.000000	-59.951200	0.000000	-59.951200	0.000000	-59.951200	0.000000
0.013175	-59.951200	0.000000	-59.951200	0.000000	-59.951200	0.000000	-59.951200	0.000000	-59.951200	0.000000	-59.951200	0.000000	-59.951200	0.000000	-59.951200	0.000000	-59.951200	0.000000	-59.951200	0.000000	-59.951200	0.000000	-59.951200	0.000000	-59.951200	0.000000	-59.951200	0.000000	-59.951200	0.000000	-59.951200	0.000000	-59.951200	0.000000
0.013200	-59.951200	0.000000	-59.951200	0.000000	-59.951200	0.000000	-59.951200	0.000000	-59.951200	0.000000	-59.951200	0.000000	-59.951200	0.000000	-59.951200	0.000000	-59.951200	0.000000	-59.951200	0.000000	-59.951200	0.000000	-59.951200	0.000000	-59.951200	0.000000	-59.951200	0.000000	-59.951200	0.000000	-59.951200	0.000000	-59.951200	0.000000
0.013225	-59.951200	0.000000	-59.951200	0.000000	-59.951200	0.000000	-59.951200	0.000000	-59.951200	0.000000	-59.951200	0.000000	-59.951200	0.000000	-59.951200	0.000000	-59.951200	0.000000	-59.951200	0.000000	-59.951200	0.000000	-59.951200	0.000000	-59.951200	0.000000	-59.951200	0.000000	-59.951200	0.000000	-59.951200	0.000000	-59.951200	0.000000
0.013250	-59.951200	0.000000	-59.951200	0.000000	-59.951200	0.000000	-59.951200	0.000000	-59.951200	0.000000	-59.951200	0.000000	-59.951200	0.000000	-59.951200	0.000000	-59.951200	0.000000	-59.951200	0.000000	-59.951200	0.000000	-59.951200	0.000000	-59.951200	0.000000	-59.951200	0.000000	-59.951200	0.000000	-59.951200	0.000000	-59.951200	0.000000
0.013275	-59.951200	0.000000	-59.951200	0.000000	-59.951200	0.000000	-59.951200	0.000000	-59.951200	0.000000	-59.951200	0.000000	-59.951200	0.000000	-59.951200	0.000000	-59.951200	0.000000	-59.951200	0.000000	-59.951200	0.000000	-59.951200	0.000000	-59.951200	0.000000	-59.951200	0.000000	-59.951200	0.000000	-59.951200	0.000000	-59.951200	0.000000
0.013300	-59.951200	0.000000	-59.951200	0.000000	-59.951200	0.000000	-59.951200	0.000000	-59.951200	0.000000	-59.951200	0.000000	-59.951200	0.000000	-59.951200	0.000000	-59.951200	0.000000	-59.951200	0.000000	-59.951200	0.000000	-59.951200	0.000000	-59.951200	0.000000	-59.951200	0.000000	-59.951200	0.000000	-59.951200	0.000000	-59.951200	0.000000
0.013325	-59.951200	0.000000	-59.951200	0.000000	-59.951200	0.000000	-59.951200	0.000000	-59.951200	0.000000	-59.951200	0.000000	-59.951200	0.000000	-59.951200	0.000000	-59.951200	0.000000	-59.951200	0.000000	-59.951200	0.000000	-59.951200	0.000000	-59.951200	0.000000	-59.951200	0.000000	-59.951200	0.000000	-59.951200	0.000000	-59.951200	0.000000
0.013350	-59.951200	0.000000	-59.951200	0.000000	-59.951200	0.000000	-59.951200	0.000000	-59.951200	0.000000	-59.951200	0.000000	-59.951200	0.000000	-59.951200	0.000000	-59.951200	0.000000	-59.951200	0.000000	-59.951200	0.000000	-59.951200	0.000000	-59.951200	0.000000	-59.951200	0.000000	-59.951200	0.000000	-59.951200	0.000000	-59.951200	0.000000
0.013375	-59.951200	0.000000	-59.951200	0.000000	-59.951200	0.000000	-59.951200	0.000000	-59.951200	0.000000	-59.951200	0.000000	-59.951200	0.000000	-59.951200	0.000000	-59.951200	0.000000	-59.951200	0.000000	-59.951200	0.000000	-59.951200	0.000000	-59.951200	0.000000	-59.951200	0.000000	-59.951200	0.000000	-59.951200	0.000000	-59.951200	0.000000
0.013400	-59.951200	0.000000	-59.951200	0.000000	-59.951200	0.000000	-59.951200	0.000000	-59.951200	0.000000	-59.951200	0.000000	-59.951200	0.000000	-59.951200	0.000000	-59.951200	0.000000	-59.951200	0.000000	-59.951200	0.000000	-59.951200	0.000000	-59.951200	0.000000	-59.951200	0.000000	-59.951200	0.000000	-59.951200	0.000000	-59.951200	0.000000
0.013425	-59.951200	0.000000	-59.951200	0.000000	-59.951200	0.000000	-59.951200	0.000000	-59.951200	0.000000	-59.951200	0.000000	-59.951200	0.000000	-59.951200	0.000000	-59.951200	0.000000	-59.951200	0.000000	-59.951200	0.000000	-59.951200	0.000000	-59.951200	0.000000	-59.951200	0.000000	-59.951200	0.000000	-59.951200	0.000000	-59.951200	0.000000
0.013450	-59.951200	0.000000	-59.951200	0.000000	-59.951200	0.000000	-59.951200	0.000000	-59.951200	0.000000	-59.951200	0.000000	-59.951200	0.000000	-59.951200	0.000000	-59.951200	0.000000	-59.951200	0.000000	-59.951200	0.000000	-59.951200	0.000000	-59.951200	0.000000	-59.951200	0.000000	-59.951200	0.000000	-59.951200	0.000000	-59.951200	0.000000
0.013475	-59.951200	0.000000	-59.951200	0.000000	-59.951200	0.000000	-59.951200	0.000000	-59.951200	0.000000	-59.951200	0.000000	-59.951200	0.000000	-59.951200	0.000000	-59.951200	0.000000	-59.951200	0.000000	-59.951200	0.000000	-59.951200	0.000000	-59.951200	0.000000	-59.951200	0.000000	-59.951200	0.000000	-59.951200	0.000000	-59.951200	0.000000
0.013500	-59.951200	0.000000	-59.951200	0.000000	-59.951200	0.000000	-59.951200	0.000000	-59.951200	0.000000	-59.951200	0.000000	-59.951200	0.000000	-59.951200	0.000000	-59.951200	0.000000	-59.951200	0.000000	-59.951200	0.000000	-59.951200	0.000000	-59.951200	0.000000	-59.951200	0.000000	-59.951200	0.000000	-59.951200	0.000000	-59.951200	0.000000
0.013525	-59.951200	0.000000	-59.951200	0.000000	-59.951200	0.000000	-59.951200	0.000000	-59.951200	0.000000	-59.951200	0.000000	-59.951200	0.000000	-59.951200	0.000000	-59.951200	0.000000	-59.951200	0.000000	-59.951200	0.000000	-59.951200	0.000000	-59.951200	0.000000	-59.951200	0.000000	-59.951200	0.000000	-59.951200	0.000000	-59.951200	0.000000
0.013550	-59.951200	0.000000	-59.951200	0.000000	-59.951200	0.000000	-59.951200	0.000000	-59.951200	0.000000	-59.951200	0.000000	-59.951200	0.000000	-59.951200	0.000000	-59.951200	0.000000	-59.951200	0.000000	-59.951200	0.000000	-59.951200	0.000000	-59.951200	0.000000	-59.951200	0.000000	-59.951200	0.000000	-59.951200	0.000000	-59.951200	0.000000
0.013575	-59.951200	0.000000	-59.951200	0.000000	-59.951200	0.000000	-59.951200	0.000000	-59.951200	0.000000	-59.951200	0.000000	-59.951200	0.000000	-59.951200	0.000000	-59.951200	0.000000	-59.951200	0.000000	-59.951200	0.000000	-59.951200	0.000000	-59.951200	0.000000	-59.951200	0.000000	-59.951200	0.000000	-59.951200	0.000000	-59.951200	0.000000
0.013600	-59.951200	0.000000	-59.951200	0.000000	-59.951200	0.000000	-59.951200	0.000000	-59.951200	0.000000	-59.951200	0.000000	-59.951200	0.000000	-59.951200	0.000000	-59.951200	0.000000	-59.951200	0.000000	-59.951200	0.000000	-59.951200	0.000000	-59.951200	0.000000	-59.951200	0.000000	-59.951200	0.000000	-59.951200	0.000000	-59.951200	0.000000
0.013625	-59.951200	0.000000	-59.951200	0.000000	-59.951200	0.000000	-59.951200	0.000000	-59.951200	0.000000	-59.951200	0.000000	-59.951200	0.000000	-59.951200	0.000000	-59.951200	0.000000	-59.951200	0.000000	-59.951200	0.000000	-59.951200	0.000000	-59.951200	0.000000	-59.951200	0.000000	-59.951200	0.000000	-59.951200	0.000000	-59.951200	0.000000
0.013650	-59.951200	0.000000	-59.951200	0.000000	-59.951200	0.000000	-59.951200	0.000000	-59.951200	0.000000	-59.951200	0.000000	-59.951200	0.000000	-59.951200	0.000000	-59.951200	0.000000	-59.951200	0.000000	-59.951200	0.000000	-59.951200	0.000000	-59.951200	0.000000	-59.951200	0.000000	-59.951200	0.000000	-59.951200	0.000000	-59.951200	0.000000
0.013675	-59.951200	0.000000	-59.951200	0.000000	-59.951200	0.000000	-59.951200	0.000000	-59.951200	0.000000	-59.951200	0.000000	-59.951200	0.000000	-59.951200	0.000000	-59.951200	0.000000	-59.951200	0.000000	-59.951200	0.000000	-59.951200	0.000000	-59.951200	0.000000	-59.951200	0.000000	-59.951200	0.000000	-59.951200	0.000000	-59.951200	0.000000
0.013700	-59.951200	0.000000	-59.951200	0.000000	-59.951200	0.000000	-59.951200	0.000000	-59.951200	0.000000	-59.951200	0.000000	-59.951200	0.000000	-59.951200	0.000000	-59.951200	0.000000	-59.951200	0.000000	-59.951200	0.000000	-59.951200	0.000000	-59.951200	0.000000	-59.951200	0.000000	-59.951200	0.000000	-59.951200	0.000000	-59.951200	0.000000
0.013725	-59.951200	0.000000	-59.951200	0.000000	-59.951200	0.000000	-59.951200	0.000000	-59.951200	0.000000	-59.951200	0.000000	-59.951200	0.000000	-59.951200	0.000000	-59.951200	0.000000	-59.951200	0.000000	-59.951200	0.000000	-59.951200	0.000000	-59.951200	0.000000	-59.951200	0.000000	-59.951200	0.000000	-59.951200	0.000000	-59.951200	0.000000
0.013750	-59.951200	0.000000	-59.951200	0.000000	-59.951200	0.000000	-59.951200	0.000000	-59.951200	0.000000	-59.951200	0.000000	-59.951200	0.000000	-59.951200	0.000000	-59.951200	0.000000	-59.951200	0.000000	-59.951200	0.000000	-59.951200	0.000000	-59.951200	0.000000	-59.951200	0.000000	-59.951200	0.000000	-59.951200	0.000000	-59.951200	0.000000
0.013775	-59.951200	0.000000	-59.951200	0.000000	-59.951200	0.000000	-59.951200	0.000000	-59.951200	0.000000	-59.951200	0.000000	-59.951200	0.000000	-59.951200	0.000000	-59.951200	0.000000	-59.951200	0.000000	-59.951200	0.000000	-59.951200	0.000000	-59.951200	0.000000	-59.951200	0.000000	-59.951200	0.000000	-59.951200	0.000000	-59.951200	0.000000
0.013800	-59.951200	0.000000	-59.951200	0.000000	-59.951200	0.000000	-59.951200	0.000000	-59.951200	0.000000	-59.951200	0.000000	-59.951200	0.000000	-59.951200	0.000000	-59.951200	0.000000	-59.951200	0.000000	-59.951200	0.000000	-59.951200	0.000000	-59.951200	0.000000	-59.951200	0.000000	-59.951200	0.000000	-59.951200	0.000000	-59.951200	0.000000
0.013825	-59.951200	0.000000	-59.951200	0.000000	-59.951200	0.000000	-59.951200	0.000000	-59.951200	0.000000	-59.951200	0.000000	-59.951200	0.000000	-59.951200	0.000000	-59.951200	0.000000	-59.951200	0.000000	-59.951200	0.000000	-59.951200	0.000000	-59.951200	0.000000	-59.951200	0.000000	-59.951200	0.000000	-59.951200	0.000000	-59.951200	0.000000
0.013850	-59.951200	0.000000	-59.951200	0.000000	-59.951200	0.000000	-59.951200	0.000000	-59.951200	0.000000	-59.951200	0.000000	-59.951200	0.000000	-59.951200	0.000000	-59.951200	0.000000	-59.951200	0.000000	-59.951200	0.000000	-59.951200	0.000000	-59.951200	0.000000	-59.951200	0.000000	-59.951200	0.000000	-59.951200	0.000000	-59.951200	0.000000
0.013875	-59.951200	0.000000	-59.951200	0.000000	-59.951200	0.000000	-59.951200	0.000000	-59.951200	0.000000	-59.951200	0.000000	-59.951200	0.000000	-59.951200	0.000000	-59.951200	0.000000	-59.951200	0.000000	-59.951200	0.000000	-59.951200	0.000000	-59.951200	0.000000	-59.951200	0.000000	-59.951200	0.000000	-59.951200	0.000000	-59.951200	0.000000
0.013900	-59.951200	0.000000	-59.951200	0.000000	-59.951200	0.000000	-59.951200	0.000000	-59.951200	0.000000	-59.951200	0.000000	-59.951200	0.000000	-59.951200	0.000000	-59.951200	0.000000	-59.951200	0.000000	-59.951200	0.000000	-59.951200	0.000000	-59.951200	0.000000	-59.951200	0.000000	-59.951200	0.000000	-59.951200	0.000000	-59.951200	0.000000
0.013925	-59.951200	0.000000	-59.951200	0.000000	-59.951200	0.000000	-59.951200	0.000000	-59.951200	0.000000	-59.951200	0.000000	-59.951200	0.000000	-59.951200	0.000000	-59.951200	0.000000	-59.951200	0.000000	-59.951200	0.000000	-59.951200	0.000000	-59.951200	0.000000	-59.951200	0.000000	-59.951200	0.000000	-59.951200	0.000000	-59.951200	0.000000
0.013950	-59.951200	0.000000	-59.951200	0.000000	-59.951200	0.000000	-59.951200	0.000000	-59.951200	0.000000	-59.951200	0.000000	-59.951200	0.000000	-59.951200	0.000000	-59.951200	0.000000	-59.951200	0.000000	-59.951200	0.000000	-59.951200	0.000000	-59.951200	0.000000	-59.951200	0.000000	-59.951200	0.000000	-59.951200	0.000000	-59.951200	0.000000
0.013975	-59.951200	0.000000	-59.951200	0.000000	-59.951200	0.000000	-59.951200	0.000000	-59.951200	0.000000	-59.951200	0.000000	-59.951200	0.000000	-59.951200	0.000000	-59.951200	0.000000	-59.951200	0.000000	-59.951200	0.000000	-59.951200	0.000000	-59.951200	0.000000	-59.951200	0.000000	-59.951200	0.000000	-59.951200	0.000000	-59.951200	0.000000
0.014000	-59.951200	0.000000	-59.951200	0.000000	-59.951200	0.000000	-59.951200	0.000000	-59.951200	0.000000	-59.951200	0.000000	-59.951200	0.000000	-59.951200	0.000000	-59.951200	0.000000	-59.951200	0.000000	-59.951200	0.000000	-59.951200	0.000000	-59.951200	0.000000	-59.951200	0.000000	-59.951200	0.000000	-59.951200	0.000000	-59.951200	0.000000
0.014025	-59.951200	0.000000	-59.951200	0.000000	-59.951200	0.000000	-59.951200	0.000000	-59.951200	0.000000	-59.951200	0.000000	-59.951200	0.000000	-59.951200	0.000000	-59.951200	0.000000	-59.951200	0.000000	-59.951200	0.000000	-59.951200	0.000000	-59.951200	0.000000	-59.951200	0.000000	-59.951200	0.000000	-59.951200	0.000000	-59.951200	0.000000
0.014050	-59.951200	0.000000	-59.951200	0.000000	-59.951200	0.000000	-59.951200	0.000000	-59.951200	0.000000	-59.951200	0.000000	-59.951200	0.000000	-59.951200	0.000000	-59.951200	0.000000	-59.951200	0.000000	-59.951200	0.000000	-59.951200	0.000000	-59.951200	0.000000	-59.951200	0.000000	-59.951200	0.000000	-59.951200	0.000000	-59.951200	0.000000
0.014075	-59.951200	0.000000	-59.951200	0.000000	-59.951200	0.000000	-59.951200	0.000000	-59.951200	0.000000	-59.951200	0.000000	-59.951200	0.000000	-59.951200	0.000000	-59.951200	0.000000	-59.951200	0.000000	-59.951200	0.000000	-59.951200	0.000000	-59.951200	0.000000	-59.951200	0.000000	-59.951200	0.000000	-59.951200	0.000000	-59.951200	0.000000
0.014100	-59.951200	0.000000	-59.951200	0.000000	-59.951200	0.000000	-59.951200	0.000000	-59.951200	0.000000	-59.951200	0.000000	-59.951200	0.000000	-59.951200	0.000000	-59.951200	0.000000	-59.951200	0.000000	-59.951200	0.000000	-59.951200	0.000000	-59.951200	0.000000	-59.951200	0.000000	-59.951200	0.000000	-59.951200	0.000000	-59.951200	0.000000
0.014125	-59.951200	0.000000	-59.951200	0.000000	-59.951200	0.000000	-59.951200	0.000000	-59.951200	0.000000	-59.951200	0.000000	-59.951200	0.000000	-59.951200	0.000000	-59.951200	0.000000	-59.951200	0.000000	-59.951200	0.000000	-59.951200	0.000000	-59.951200	0.000000	-59.951200	0.000000	-59.951200	0.000000	-59.951200	0.000000	-59.951200	0.000000
0.014150	-59.951200	0.000000	-59.951200	0.000000	-59.951200	0.000000	-59.951200	0.000000	-59.951200	0.000000	-59.951200	0.000000	-59.951200	0.000000	-59.951200	0.000000	-59.951200	0.000000	-59.951200	0.000000	-59.951200	0.000000	-59.951200	0.000000	-59.951200	0.000000	-59.951200	0.000000	-59.951200	0.000000	-59.951200	0.000000	-59.951200	0.000000
0.014175	-59.951200	0.000000	-59.951200	0.000000	-59.951200	0.000000	-59.951200	0.000000	-59.951200	0.000000	-59.951200	0.000000	-59.951200	0.000000	-59.951200	0.000000	-59.951200	0.000000	-59.951200	0.000000	-59.951200	0.000000	-59.951200	0.000000	-59.951200	0.000000	-59.951200	0.000000	-59.951200	0.000000	-59.951200	0.000000	-59.951200	0.000000
0.014200	-59.951200	0.000000	-59.951200	0.000000	-59.951200	0.000000	-59.951200	0.000000	-59.951200	0.000000	-59.951200	0.000000	-59.951200	0.000000	-59.951200	0.000000	-59.951200	0.000000	-59.951200	0.000000	-59.951200	0.000000	-59.951200	0.000000	-59.951200	0.000000	-59.951200	0.000000	-59.951200	0.000000	-59.951200	0.000000	-59.951200	0.000000
0.014225	-59.951200	0.000000	-59.951200	0.000000	-59.951200	0.000000	-59.951200	0.000000	-59.951200	0.000000	-59.951200	0.000000	-59.951200	0.000000	-59.951200	0.000000	-59.951200	0.000000	-59.951200	0.000000	-59.951200	0.000000	-59.951200	0.000000	-59.951200	0.000000	-59.951200	0.000000	-59.951200	0.000000	-59.951200	0.000000	-59.951200	0.000000
0.014250	-59.951200	0.000000	-59.951200	0.000000	-59.951200	0.000000	-59.951200	0.000000	-59.951200	0.000000	-59.951200	0.000000	-59.951200	0.000000	-59.951200	0.000000	-59.951200	0.000000	-59.951200	0.000000	-59.951200	0.000000	-59.951200	0.000000	-59.951200	0.000000	-59.951200	0.000000	-59.951200	0.000000	-59.951200	0.000000	-59.951200	0.000000
0.014275	-59.951200	0.000000	-59.951200	0.000000	-59.951200	0.000000	-59.951200	0.000000	-59.951200	0.000000	-59.951200	0.000000	-59.951200	0.000000	-59.951200	0.000000	-59.951200	0.000000	-59.951200	0.000000	-59.951200	0.000000	-59.951200	0.000000	-59.951200	0.000000	-59.951200	0.000000	-59.951200	0.000000	-59.951200	0.000000	-59.951200	0.000000
0.014300	-59.951200	0.000000	-59.951200	0.000000	-59.951200	0.000000	-59.951200	0.000000	-59.951200	0.000000	-59.951200	0.000000	-59.951200	0.000000	-59.951200	0.000000	-59.951200	0.000000	-59.951200	0.000000	-59.951200	0.000000	-59.951200	0.000000	-59.951200	0.000000	-59.951200	0.000000	-59.951200	0.000000	-59.951200	0.000000	-59.951200	0.000000
0.014325	-59.951200	0.000000	-59.951200	0.000000	-59.951200	0.000000	-59.951200	0.000000	-59.951200	0.000000	-59.951200	0.000000	-59.951200	0.000000	-59.951200	0.000000	-59.951200	0.000000	-59.951200	0.000000	-59.951200	0.000000	-59.951200	0.000000	-59.951200	0.000000	-59.951200	0.000000	-59.951200	0.000000	-59.951200	0.000000	-59.951200	0.000000
0.014350	-59.951200	0.000000	-59.951200	0.000000	-59.951200	0.000000	-59.951200	0.000000	-59.951200	0.000000	-59.951200	0.000000	-59.951200	0.000000	-59.951200	0.000000	-59.951200	0.000000	-59.951200	0.000000	-59.951200	0.000000	-59.951200	0.000000	-59.951200	0.000000	-59.951200	0.000000	-59.951200	0.000000	-59.951200	0.000000	-59.951200	0.000000
0.014375	-59.951200	0.000000	-59.951200	0.000000	-59.951200	0.000000	-59.951200	0.000000	-59.951200	0.000000	-59.951200	0.000000	-59.951200	0.000000	-59.951200	0.000000	-59.951200	0.000000	-59.951200	0.000000	-59.951200	0.000000	-59.951200	0.000000	-59.951200	0.000000	-59.951200	0.000000	-59.951200	0.000000	-59.951200	0.000000	-59.951200	0.000000
0.014400	-59.951200	0.000000	-59.951200	0.000000	-59.951200	0.000000	-59.951200	0.000000	-59.951200	0.000000	-59.951200	0.000000	-59.951200	0.000000	-59.951200	0.000000	-59.951200	0.000000	-59.951200	0.000000	-59.951200	0.000000	-59.951200	0.000000	-59.951200	0.000000	-59.951200	0.000000	-59.951200	0.000000	-59.951200	0.000000	-59.951200	0.000000
0.014425	-59.951200	0.000000	-59.951200	0.000000	-59.951200	0.000000	-59.951200	0.000000	-59.951200	0.000000	-59.951200	0.000000	-59.951200	0.000000	-59.951200	0.000000	-59.951200	0.000000	-59.951200	0.000000	-59.951200	0.000000	-59.951200	0.000000	-59.951200	0.000000	-59.951200	0.000000	-59.951200	0.000000	-59.951200	0.000000	-59.951200	0.000000
0.014450	-59.951200	0.000000	-59.951200	0.000000	-59.951200	0.000000	-59.951200	0.000000	-59.951200	0.000000	-59.951200	0.000000	-59.951200	0.000000	-59.951200	0.000000	-59.951200	0.000000	-59.951200	0.000000	-59.951200	0.000000	-59.951200	0.000000	-59.951200	0.000000	-59.951200	0.000000	-59.951200	0.000000	-59.951200	0.000000	-59.951200	0.000000
0.014475	-59.951200	0.000000	-59.951200	0.000000	-59.951200	0.000000	-59.951200	0.000000	-59.951200	0.000000	-59.951200	0.000000	-59.951200	0.000000	-59.951200	0.000000	-59.951200	0.000000	-59.951200	0.000000	-59.951200	0.000000	-59.951200	0.000000	-59.951200	0.000000	-59.951200	0.000000	-59.951200	0.000000	-59.951200	0.000000	-59.951200	0.000000
0.014500	-59.951200	0.000000	-59.951200	0.000000	-59.951200	0.000000	-59.951200	0.000000	-59.951200	0.000000	-59.951200	0.000000	-59.951200	0.000000	-59.951200	0.000000	-59.951200	0.000000	-59.951200	0.000000	-59.951200	0.000000	-59.951200	0.000000	-59.951200	0.000000	-59.951200	0.000000	-59.951200	0.000000	-59.951200	0.000000	-59.951200	0.000000
0.014525	-59.951200	0.000000	-59.951200	0.000000	-59.951200	0.000000	-59.951200	0.000000	-59.951200	0.000000	-59.951200	0.000000	-59.951200	0.000000	-59.951200	0.000000	-59.951200	0.000000	-59.951200	0.000000	-59.951200	0.000000	-59.951200	0.000000	-59.951200	0.000000	-59.951200	0.000000	-59.951200	0.000000	-59.951200	0.000000	-59.951200	0.000000
0.014550	-59.951200	0.000000	-59.951200	0.000000	-59.951200	0.000000	-59.951200	0.000000	-59.951200	0.000000	-59.951200	0.000000	-59.951200	0.000000	-59.951200	0.000000	-59.951200	0.000000	-59.951200	0.000000	-59.951200	0.000000	-59.951200	0.000000	-59.951200	0.000000	-59.951200	0.000000	-59.951200	0.000000	-59.951200	0.000000	-59.951200	0.000000
0.014575	-59.951200	0.000000	-59.951200	0.000000	-59.951200	0.000000	-59.951200	0.000000	-59.951200	0.000000	-59.951200	0.000000	-59.951200	0.000000	-59.951200	0.000000	-59.951200	0.000000	-59.951200	0.000000	-59.951200	0.000000	-59.951200	0.000000	-59.951200	0.000000	-59.951200	0.000000	-59.951200	0.000000	-59.951200	0.000000	-59.951200	0.000000
0.014600	-59.951200	0.000000	-59.951200	0.000000	-59.951200	0.000000	-59.951200	0.000000	-59.951200	0.000000	-59.951200	0.000000	-59.951200	0.000000	-59.951200	0.000000	-59.951200	0.000000	-59.951200	0.000000	-59.951200	0.000000	-59.951200	0.000000	-59.951200	0.000000	-59.951200	0.000000	-59.951200	0.000000	-59.951200	0.000000	-59.951200	0.000000
0.014625	-59.951200	0.000000	-59.951200	0.000000	-59.951200	0.000000	-59.951200	0.000000	-59.951200	0.000000	-59.951200	0.000000	-59.951200	0.000000	-59.951200	0.000000	-59.951200	0.000000	-59.951200	0.000000	-59.951200	0.000000	-59.951200	0.000000	-59.951200	0.000000	-59.951200	0.000000	-59.951200	0.000000	-59.951200	0.000000	-59.951200	0.000000
0.014650	-59.951200	0.000000	-59.951200	0.000000	-59.951200	0.000000	-59.951200	0.000000	-59.951200	0.000000	-59.951200	0.000000	-59.951200	0.000000	-59.951200	0.000000	-59.951200	0.000000	-59.951200	0.000000	-59.951200	0.000000	-59.951200	0.000000	-59.951200	0.000000	-59.951200	0.000000	-59.951200	0.000000	-59.951200	0.000000	-59.951200	0.000000
0.014675	-59.951200	0.000000	-59.951200	0.000000	-59.951200	0.000000	-59.951200	0.000000	-59.951200	0.000000	-59.951200	0.000000	-59.951200	0.000000	-59.951200	0.000000	-59.951200	0.000000	-59.951200	0.000000	-59.951200	0.000000	-59.951200	0.000000	-59.951200	0.000000	-59.951200	0.000000	-59.951200	0.000000	-59.951200	0.000000	-59.951200	0.000000
0.014700	-59.951200	0.000000	-59.951200	0.000000	-59.951200	0.000000	-59.951200	0.000000	-59.951200	0.000000	-59.951200	0.000000	-59.951200	0.000000	-59.951200	0.000000	-59.951200	0.000000	-59.951200	0.000000	-59.951200	0.000000	-59.951200	0.000000	-59.951200	0.000000	-59.951200	0.000000	-59.951200	0.000000	-59.951200	0.000000	-59.951200	0.000000
0.014725	-59.951200	0.000000	-59.951200	0.000000	-59.951200	0.000000	-59.951200	0.000000	-59.951200	0.000000	-59.951200	0.000000	-59.951200	0.000000	-59.951200	0.000000	-59.951200	0.000000	-59.951200	0.000000	-59.951200	0.000000	-59.951200	0.000000	-59.951200	0.000000	-59.951200	0.000000	-59.951200	0.000000	-59.951200	0.000000	-59.951200	0.000000
0.014750	-59.951200	0.000000	-59.951200	0.000000	-59.951200	0.000000	-59.951200	0.000000	-59.951200	0.000000	-59.951200	0.000000	-59.951200	0.000000	-59.951200	0.000000	-59.951200	0.000000	-59.951200	0.000000	-59.951200	0.000000	-59.951200	0.000000	-59.951200	0.000000	-59.951200	0.000000	-59.951200	0.000000	-59.951200	0.000000	-59.951200	0.000000
0.014775	-59.951200	0.000000	-59.951200	0.000000	-59.951200	0.000000	-59.951200	0.000000	-59.951200	0.000000	-59.951200	0.000000	-59.951200	0.000000	-59.951200	0.000000	-59.951200	0.000000	-59.951200	0.000000	-59.951200	0.000000	-59.951200	0.000000	-59.951200	0.000000	-59.951200	0.000000	-59.951200	0.000000	-59.951200	0.000000	-59.951200	0.000000
0.014800	-59.951200	0.000000	-59.951200	0.000000	-59.951200	0.000000	-59.951200	0.000000	-59.951200	0.000000	-59.951200	0.000000	-59.951200	0.000000	-59.951200	0.000000	-59.951200	0.000000	-59.951200	0.000000	-59.951200	0.000000	-59.951200	0.000000	-59.951200	0.000000	-59.951200	0.000000	-59.951200	0.000000	-59.951200	0.000000	-59.951200	0.000000
0.014825	-59.951200	0.000000	-59.951200	0.000000	-59.951200	0.000000	-59.951200	0.000000	-59.951200	0.000000	-59.951200	0.000000	-59.951200	0.000000	-59.951200	0.000000	-59.951200	0.000000	-59.951200	0.000000	-59.951200	0.000000	-59.951200	0.000000	-59.951200	0.000000	-59.951200	0.000000	-59.951200	0.000000	-59.951200	0.000000	-59.951200	0.000000
0.014850	-59.951200	0.000000	-59.951200	0.000000	-59.951200	0.000000	-59.951200	0.000000	-59.951200	0.000000	-59.951200	0.000000	-59.951200	0.000000	-59.951200	0.000000	-59.951200	0.000000	-59.951200	0.000000	-59.951200	0.000000	-59.951200	0.000000	-59.951200	0.000000	-59.951200	0.000000	-59.951200	0.000000	-59.951200	0.000000	-59.951200	0.000000
0.014875	-59.951200	0.000000	-59.951200	0.000000	-59.951200	0.000000	-59.951200	0.000000	-59.951200	0.000000	-59.951200	0.000000	-59.951200	0.000000	-59.951200	0.000000	-59.951200	0.000000	-59.951200	0.000000	-59.951200	0.000000	-59.951200	0.000000	-59.951200	0.000000	-59.951200	0.000000	-59.951200	0.000000	-59.951200	0.000000	-59.951200	0.000000
0.014900	-59.951200	0.000000	-59.951200	0.000000	-59.951200	0.000000	-59.951200	0.000000	-59.951200	0.000000	-59.951200	0.000000	-59.951200	0.000000	-59.951200	0.000000	-59.951200	0.000000	-59.951200	0.000000	-59.951200	0.000000	-59.951200	0.000000	-59.951200	0.000000	-59.951200	0.000000	-59.951200	0.000000	-59.951200	0.000000	-59.951200	0.000000
0.014925	-59.951200	0.000000	-59.951200	0.000000	-59.951200	0.000000	-59.951200	0.000000	-59.951200	0.000000	-59.951200	0.000000	-59.951200	0.000000	-59.951200	0.000000	-59.951200	0.000000	-59.951200	0.000000	-59.951200	0.000000	-59.951200	0.000000	-59.951200	0.000000	-59.951200	0.000000	-59.951200	0.000000	-59.951200	0.000000	-59.951200	0.000000
0.014950	-59.951200	0.000000	-59.951200	0.000000	-59.951200	0.000000	-59.951200	0.000000	-59.951200	0.000000	-59.951200	0.000000	-59.951200	0.000000	-59.951200	0.000000	-59.951200	0.000000	-59.951200	0.000000	-59.951200	0.000000	-59.951200	0.000000	-59.951200	0.000000	-59.951200	0.000000	-59.951200	0.000000	-59.951200	0.000000	-59.951200	0.000000
0.014975	-59.951200	0.000000	-59.951200	0.000000	-59.951200	0.000000	-59.951200	0.000000	-59.951200	0.000000	-59.951200	0.000000	-59.951200	0.000000	-59.951200	0.000000	-59.951200	0.000000	-59.951200	0.000000	-59.951200	0.000000	-59.951200	0.000000	-59.951200	0.000000	-59.951200	0.000000	-59.951200	0.000000	-59.951200	0.000000	-59.951200	0.000000
0.015000	-59.951200	0.000000	-59.951200	0.000000	-59.951200	0.000000	-59.951200	0.000000	-59.951200	0.000000	-59.951200	0.000000	-59.951200	0.000000	-59.951200	0.000000	-59.951200	0.000000	-59.951200	0.000000	-59.951200	0.000000	-59.951200	0.000000	-59.951200	0.000000	-59.951200	0.000000	-59.951200	0.000000	-59.951200	0.000000	-59.951200	0.000000
0.015025	-59.951200	0.000000	-59.951200	0.000000	-59.951200	0.000000	-59.951200	0.000000	-59.951200	0.000000	-59.951200	0.000000	-59.951200	0.000000	-59.951200	0.000000	-59.951200	0.000000	-59.951200	0.000000	-59.951200	0.000000	-59.951200	0.000000	-59.951200	0.000000	-59.951200	0.000000	-59.951200	0.000000	-59.951200	0.000000	-59.951200	0.000000
0.015050	-59.951200	0.000000	-59.951200	0.000000	-59.951200	0.000000	-59.951200	0.000000	-59.951200	0.000000	-59.951200	0.000000	-59.951200	0.000000	-59.951200	0.000000	-59.951200	0.000000	-59.951200	0.000000	-59.951200	0.000000	-59.951200	0.000000	-59.951200	0.000000	-59.951200	0.000000	-59.951200	0.000000	-59.951200	0.000000	-59.951200	0.000000
0.015075	-59.951200	0.000000	-59.951200	0.000000	-59.951200	0.000000	-59.951200	0.000000	-59.951200	0.000000	-59.951200	0.000000	-59.951200	0.000000	-59.951200	0.000000	-59.951200	0.000000	-59.951200	0.000000	-59.951200	0.000000	-59.951200	0.000000	-59.951200	0.000000	-59.951200	0.000000	-59.951200	0.000000	-59.951200	0.000000	-59.951200	0.000000
0.015100	-59.951200	0.000000	-59.951200	0.000000	-59.951200	0.000000	-59.951200	0.000000	-59.951200	0.000000	-59.951200	0.000000	-59.951200	0.000000	-59.951200	0.000000	-59.951200	0.000000	-59.951200	0.000000	-59.951200	0.000000	-59.951200	0.000000	-59.951200	0.000000	-59.951200	0.000000	-59.951200	0.000000	-59.951200	0.000000	-59.951200	0.000000
0.015125	-59.951200	0.000000	-59.951200	0.000000	-59.951200	0.000000	-59.951200	0.000000	-59.951200	0.000000	-59.951200	0.000000	-59.951200	0.000000	-59.951200	0.000000	-59.951200	0.000000	-59.951200	0.000000	-59.951200	0.000000	-59.951200	0.000000	-59.951200	0.000000	-59.951200	0.000000	-59.951200	0.000000	-59.951200	0.000000	-59.951200	0.000000
0.015150	-59.951200	0.000000	-59.951200	0.000000	-59.951200	0.000000	-59.951200	0.000000	-59.951200	0.000000	-59.951200	0.000000	-59.951200	0.000000	-59.951200	0.000000	-59.951200	0.000000	-59.951200	0.000000	-59.951200	0.000000	-59.951200	0.000000	-59.951200	0.000000	-59.951200	0.000000	-59.951200	0.000000	-59.951200	0.000000	-59.951200	0.000000
0.015175	-59.951200	0.000000	-59.951200	0.000000	-59.951200	0.000000	-59.951200	0.000000	-59.951200	0.000000	-59.951200	0.000000	-59.951200	0.000000	-59.951200	0.000000	-59.951200	0.000000	-59.951200	0.000000	-59.951200	0.000000	-59.951200	0.000000	-59.951200	0.000000	-59.951200	0.000000	-59.951200	0.000000	-59.951200	0.000000	-59.951200	0.000000
0.015200	-59.951200	0.000000	-59.951200	0.000000	-59.951200	0.000000	-59.951200	0.000000	-59.951200	0.000000	-59.951200	0.000000	-59.951200	0.000000	-59.951200	0.000000	-59.951200	0.000000	-59.951200	0.000000	-59.951200	0.000000	-59.951200	0.000000	-59.951200	0.000000	-59.951200	0.000000	-59.951200	0.000000	-59.951200	0.000000	-59.951200	0.000000
0.015225	-59.951200	0.000000	-59.951200	0.000000	-59.951200	0.000000	-59.951200	0.000000	-59.951200	0.000000	-59.951200	0.000000	-59.951200	0.000000	-59.951200	0.000000	-59.951200	0.000000	-59.951200	0.000000	-59.951200	0.000000	-59.951200	0.000000	-59.951200	0.000000	-59.951200	0.000000	-59.951200	0.000000	-59.951200	0.000000	-59.951200	0.000000
0.015250	-59.951200	0.000000	-59.951200	0.000000	-59.951200	0.000000	-59.951200	0.000000	-59.951200	0.000000	-59.951200	0.000000	-59.951200	0.000000	-59.951200	0.000000	-59.951200	0.000000	-59.951200	0.000000	-59.951200	0.000000	-59.951200	0.000000	-59.951200	0.000000	-59.951200	0.000000	-59.951200	0.000000	-59.951200	0.000000	-59.951200	0.000000
0.015275	-59.951200	0.000000	-59.951200	0.000000	-59.951200	0.000000	-59.951200	0.000000	-59.951200	0.000000	-59.951200	0.000000	-59.951200	0.000000	-59.951200	0.000000	-59.951200	0.000000	-59.951200	0.000000	-59.951200	0.000000	-59.951200	0.000000	-59.951200	0.000000	-59.951200	0.000000	-59.951200	0.000000	-59.951200	0.000000	-59.951200	0.000000
0.015300	-59.951200	0.000000	-59.951200	0.000000	-59.951200	0.000000	-59.951200	0.000000	-59.951200	0.000000	-59.951200	0.000000	-59.951200	0.000000	-59.951200	0.000000	-59.951200	0.000000	-59.951200	0.000000	-59.951200	0.000000	-59.951200	0.000000	-59.951200	0.000000	-59.951200	0.000000	-59.951200	0.000000	-59.951200	0.000000	-59.951200	0.000000
0.015325	-59.951200	0.000000	-59.951200	0.000000	-59.951200	0.000000	-59.951200	0.000000	-59.951200	0.000000	-59.951200	0.000000	-59.951200	0.000000	-59.951200	0.000000	-59.951200	0.000000	-59.951200	0.000000	-59.951200	0.000000	-59.951200	0.000000	-59.951200	0.000000	-59.951200	0.000000	-59.951200	0.000000	-59.951200	0.000000	-59.951200	0.000000
0.015350	-59.951200	0.000000	-59.951200	0.000000	-59.951200	0.000000	-59.951200	0.000000	-59.951200	0.000000	-59.951200	0.000000	-59.951200	0.000000	-59.951200	0.000000	-59.951200	0.000000	-59.951200	0.000000	-59.951200	0.000000	-59.951200	0.000000	-59.951200	0.000000	-59.951200	0.000000	-59.951200	0.000000	-59.951200	0.000000	-59.951200	0.000000
0.015375	-59.951200	0.000000	-59.951200	0.000000	-59.951200	0.000000	-59.951200	0.000000	-59.951200	0.000000	-59.951200	0.000000	-59.951200	0.000000	-59.951200	0.000000	-59.951200	0.000000	-59.951200	0.000000	-59.951200	0.000000	-59.951200	0.000000	-59.951200	0.000000	-59.951200	0.000000	-59.951200	0.000000	-59.951200	0.000000	-59.951200	0.000000
0.015400	-59.951200	0.000000	-59.951200	0.000000	-59.951200	0.000000	-59.951200	0.000000	-59.951200	0.000000	-59.951200	0.000000	-59.951200	0.000000	-59.951200	0.000000	-59.951200	0.000000	-59.951200	0.000000	-59.951200	0.000000	-59.951200	0.000000	-59.951200	0.000000	-59.951200	0.000000	-59.951200	0.000000	-59.951200	0.000000	-59.951200	0.000000
0.015425	-59.951200	0.000000	-59.951200	0.000000	-59.951200	0.000000	-59.951200	0.000000	-59.951200	0.000000	-59.951200	0.000000	-59.951200	0.000000	-59.951200	0.000000	-59.951200	0.000000	-59.951200	0.000000	-59.951200	0.000000	-59.951200	0.000000	-59.951200	0.000000	-59.951200	0.000000	-59.951200	0.000000	-59.951200	0.000000	-59.951200	0.000000
0.015450	-59.951200	0.000000	-59.951200	0.000000	-59.951200	0.000000	-59.951200	0.000000	-59.951200	0.000000	-59.951200	0.000000	-59.951200	0.000000	-59.951200	0.000000	-59.951200	0.000000	-59.951200	0.000000	-59.951200	0.000000	-59.951200	0.000000	-59.951200	0.000000	-59.951200	0.000000	-59.951200	0.000000	-59.951200	0.000000	-59.951200	0.000000
0.015475	-59.951200	0.000000	-59.951200	0.000000	-59.951200	0.000000	-59.951200	0.000000	-59.951200	0.000000	-59.951200	0.000000	-59.951200	0.000000	-59.951200	0.000000	-59.951200	0.000000	-59.951200	0.000000	-59.951200	0.000000	-59.951200	0.000000	-59.951200	0.000000	-59.951200	0.000000	-59.951200	0.000000	-59.951200	0.000000	-59.951200	0.000000
0.015500	-59.951200	0.000000	-59.951200	0.000000	-59.951200	0.000000	-59.951200	0.000000	-59.951200	0.000000	-59.951200	0.000000	-59.951200	0.000000	-59.951200	0.000000	-59.951200	0.000000	-59.951200	0.000000	-59.951200	0.000000	-59.951200	0.000000	-59.951200	0.000000	-59.951200	0.000000	-59.951200	0.000000	-59.951200	0.000000	-59.951200	0.000000
0.015525	-59.951200	0.000000	-59.951200	0.000000	-59.951200	0.000000	-59.951200	0.000000	-59.951200	0.000000	-59.951200	0.000000	-59.951200	0.000000	-59.951200	0.000000	-59.951200	0.000000	-59.951200	0.000000	-59.951200	0.000000	-59.951200	0.000000	-59.951200	0.000000	-59.951200	0.000000	-59.951200	0.000000	-59.951200	0.000000	-59.951200	0.000000
0.015550	-59.951200	0.000000	-59.951200	0.000000	-59.951200	0.000000	-59.951200	0.000000	-59.951200	0.000000	-59.951200	0.000000	-59.951200	0.000000	-59.951200	0.000000	-59.951200	0.000000	-59.951200	0.000000	-59.951200	0.000000	-59.951200	0.000000	-59.951200	0.000000	-59.951200	0.000000	-59.951200	0.000000	-59.951200	0.000000	-59.951200	0.000000
0.015575	-59.951200	0.000000	-59.951200	0.000000	-59.951200	0.000000	-59.951200	0.000000	-59.951200	0.000000	-59.951200	0.000000	-59.951200	0.000000	-59.951200	0.000000	-59.951200	0.000000	-59.951200	0.000000	-59.951200	0.000000	-59.951200	0.000000	-59.951200	0.000000	-59.951200	0.000000	-59.951200	0.000000	-59.951200	0.000000	-59.951200	0.000000
0.015600	-59.951200	0.000000	-59.951200	0.000000	-59.951200	0.000000	-59.951200	0.000000	-59.951200	0.000000	-59.951200	0.000000	-59.951200	0.000000	-59.951200	0.000000	-59.951200	0.000000	-59.951200	0.000000	-59.951200	0.000000	-59.951200	0.000000	-59.951200	0.000000	-59.951200	0.000000	-59.951200	0.000000	-59.951200	0.000000	-59.951200	0.000000
0.015625	-59.951200	0.000000	-59.951200	0.000000	-59.951200	0.000000	-59.951200	0.000000	-59.951200	0.000000	-59.951200	0.000000	-59.951200	0.000000	-59.951200	0.000000	-59.951200	0.000000	-59.951200	0.000000	-59.951200	0.000000	-59.951200	0.000000	-59.951200	0.000000	-59.951200	0.000000	-59.951200	0.000000	-59.951200	0.000000	-59.951200	0.000000
0.015650	-59.951200	0.000000	-59.951200	0.000000	-59.951200	0.000000	-59.951200	0.000000	-59.951200	0.000000	-59.951200	0.000000	-59.951200	0.000000	-59.951200	0.000000	-59.951200	0.000000	-59.951200	0.000000	-59.951200	0.000000	-59.951200	0.000000	-59.951200	0.000000	-59.951200	0.000000	-59.951200	0.000000	-59.951200	0.000000	-59.951200	0.000000
0.015675	-59.951200	0.000000	-59.951200	0.000000	-59.951200	0.000000	-59.951200	0.000000	-59.951200	0.000000	-59.951200	0.000000	-59.951200	0.000000	-59.951200	0.000000	-59.951200	0.000000	-59.951200	0.000000	-59.951200	0.000000	-59.951200	0.000000	-59.951200	0.000000	-59.951200	0.000000	-59.951200	0.000000	-59.951200	0.000000	-59.951200	0.000000
0.015700	-59.951200	0.000000	-59.951200	0.000000	-59.951200	0.000000	-59.951200	0.000000	-59.951200	0.000000	-59.951200	0.000000	-59.951200	0.000000	-59.951200	0.000000	-59.951200	0.000000	-59.951200	0.000000	-59.951200	0.000000	-59.951200	0.000000	-59.951200	0.000000	-59.951200	0.000000	-59.951200	0.000000	-59.951200	0.000000	-59.951200	0.000000
0.015725	-59.951200	0.000000	-59.951200	0.000000	-59.951200	0.000000	-59.951200	0.000000	-59.951200	0.000000	-59.951200	0.000000	-59.951200	0.000000	-59.951200	0.000000	-59.951200	0.000000	-59.951200	0.000000	-59.951200	0.000000	-59.951200	0.000000	-59.951200	0.000000	-59.951200	0.000000	-59.951200	0.000000	-59.951200	0.000000	-59.951200	0.000000
0.015750	-59.951200	0.000000	-59.951200	0.000000	-59.951200	0.000000	-59.951200	0.000000	-59.951200	0.000000	-59.951200	0.000000	-59.951200	0.000000	-59.951200	0.000000	-59.951200	0.000000	-59.951200	0.000000	-59.951200	0.000000	-59.951200	0.000000	-59.951200	0.000000	-59.951200	0.000000	-59.951200	0.000000	-59.951200	0.000000	-59.951200	0.000000
0.015775	-59.951200	0.000000	-59.951200	0.000000	-59.951200	0.000000	-59.951200	0.000000	-59.951200	0.000000	-59.951200	0.000000	-59.951200	0.000000	-59.951200	0.000000	-59.951200	0.000000	-59.951200	0.000000	-59.951200	0.000000	-59.951200	0.000000	-59.951200	0.000000	-59.951200	0.000000	-59.951200	0.000000	-59.951200	0.000000	-59.951200	0.000000
0.015800	-59.951200	0.000000	-59.951200	0.000000	-59.951200	0.000000	-59.951200	0.000000	-59.951200	0.000000	-59.951200	0.000000	-59.951200	0.000000	-59.951200	0.000000	-59.951200	0.000000	-59.951200	0.000000	-59.951200	0.000000	-59.951200	0.000000	-59.951200	0.000000	-59.951200	0.000000	-59.951200	0.000000	-59.951200	0.000000	-59.951200	0.000000
0.015825	-59.951200	0.000000	-59.951200	0.000000	-59.951200	0.000000	-59.951200	0.000000	-59.951200	0.000000	-59.951200	0.000000	-59.951200	0.000000	-59.951200	0.000000	-59.951200	0.000000	-59.951200	0.000000	-59.951200	0.000000	-59.951200	0.000000	-59.951200	0.000000	-59.951200	0.000000	-59.951200	0.000000	-59.951200	0.000000	-59.951200	0.000000
0.015850	-59.951200	0.000000	-59.951200	0.000000	-59.951200	0.000000	-59.951200	0.000000	-59.951200	0.000000	-59.951200	0.000000	-59.951200	0.000000	-59.951200	0.000000	-59.951200	0.000000	-59.951200	0.000000	-59.951200	0.000000	-59.951200	0.000000	-59.951200	0.000000	-59.951200	0.000000	-59.951200	0.000000	-59.951200	0.000000	-59.951200	0.000000
0.015875	-59.951200	0.000000	-59.951200	0.000000	-59.951200	0.000000	-59.951200	0.000000	-59.951200	0.000000	-59.951200	0.000000	-59.951200	0.000000	-59.951200	0.000000	-59.951200	0.000000	-59.951200	0.000000	-59.951200	0.000000	-59.951200	0.000000	-59.951200	0.000000	-59.951200	0.000000	-59.951200	0.000000	-59.951200	0.000000	-59.951200	0.000000
0.015900	-59.951200	0.000000	-59.951200	0.000000	-59.951200	0.000000	-59.951200	0.000000	-59.951200	0.000000	-59.951200	0.000000	-59.951200	0.000000	-59.951200	0.000000	-59.951200	0.000000	-59.951200	0.000000	-59.951200	0.000000	-59.951200	0.000000	-59.951200	0.000000	-59.951200	0.000000	-59.951200	0.000000	-59.951200	0.000000	-59.951200	0.000000
0.015925	-59.951200	0.000000	-59.951200	0.000000	-59.951200	0.000000	-59.951200	0.000000	-59.951200	0.000000	-59.951200	0.000000	-59.951200	0.000000	-59.951200	0.000000	-59.951200	0.000000	-59.951200	0.000000	-59.951200	0.000000	-59.951200	0.000000	-59.951200	0.000000	-59.951200	0.000000	-59.951200	0.000000	-59.951200	0.000000	-59.951200	0.000000
0.015950	-59.951200	0.000000	-59.951200	0.000000	-59.951200	0.000000	-59.951200	0.000000	-59.951200	0.000000	-59.951200	0.000000	-59.951200	0.000000	-59.951200	0.000000	-59.951200	0.000000	-59.951200	0.000000	-59.951200	0.000000	-59.951200	0.000000	-59.951200	0.000000	-59.951200	0.000000	-59.951200	0.000000	-59.951200	0.000000	-59.951200	0.000000
0.015975	-59.951200	0.000000	-59.951200	0.000000	-59.951200	0.000000	-59.951200	0.000000	-59.951200	0.000000	-59.951200	0.000000	-59.951200	0.000000	-59.951200	0.000000	-59.951200	0.000000	-59.951200	0.000000	-59.951200	0.000000	-59.951200	0.000000	-59.951200	0.000000	-59.951200	0.000000	-59.951200	0.000000	-59.951200	0.000000	-59.951200	0.000000
0.016000	-59.951200	0.000000	-59.951200	0.000000	-59.951200	0.000000	-59.951200	0.000000	-59.951200	0.000000	-59.951200	0.000000	-59.951200	0.000000	-59.951200	0.000000	-59.951200	0.000000	-59.951200	0.000000	-59.951200	0.000000	-59.951200	0.000000	-59.951200	0.000000	-59.951200	0.000000	-59.951200	0.000000	-59.951200	0.000000	-59.951200	0.000000
0.016025	-59.951200	0.000000	-59.951200	0.000000	-59.951200	0.000000	-59.951200	0.000000	-59.951200	0.000000	-59.951200	0.000000	-59.951200	0.000000	-59.951200	0.000000	-59.951200	0.000000	-59.951200	0.000000	-59.951200	0.000000	-59.951200	0.000000	-59.951200	0.000000	-59.951200	0.000000	-59.951200	0.000000	-59.951200	0.000000	-59.951200	0.000000
0.016050	-59.951200	0.000000	-59.951200	0.000000	-59.951200	0.000000	-59.951200	0.000000	-59.951200	0.000000	-59.951200	0.000000	-59.951200	0.000000	-59.951200	0.000000	-59.951200	0.000000	-59.951200	0.000000	-59.951200	0.000000	-59.951200	0.000000	-59.951200	0.000000	-59.951200	0.000000	-59.951200	0.000000	-59.951200	0.000000	-59.951200	0.000000
0.016075	-59.951200	0.000000	-59.951200	0.000000	-59.951200	0.000000	-59.951200	0.000000	-59.951200	0.000000	-59.951200	0.000000	-59.951200	0.000000	-59.951200	0.000000	-59.951200	0.000000	-59.951200	0.000000	-59.951200	0.000000	-59.951200	0.000000	-59.951200	0.000000	-59.951200	0.000000	-59.951200	0.000000	-59.951200	0.000000	-59.951200	0.000000
0.016100	-59.951200	0.000000	-59.951200	0.000000	-59.951200	0.000000	-59.951200	0.000000	-59.951200	0.000000	-59.951200	0.000000	-59.951200	0.000000	-59.951200	0.000000	-59.951200	0.000000	-59.951200	0.000000	-59.951200	0.000000	-59.951200	0.000000	-59.951200	0.000000	-59.951200	0.000000	-59.951200	0.000000	-59.951200	0.000000	-59.951200	0.000000
0.016125	-59.951200	0.000000	-59.951200	0.000000	-59.951200	0.000000	-59.951200	0.000000	-59.951200	0.000000	-59.951200	0.000000	-59.951200	0.000000	-59.951200	0.000000	-59.951200	0.000000	-59.951200	0.000000	-59.951200	0.000000	-59.951200	0.000000	-59.951200	0.000000	-59.951200	0.000000	-59.951200	0.000000	-59.951200	0.000000	-59.951200	0.000000
0.016150	-59.951200	0.000000	-59.951200	0.000000	-59.951200	0.000000	-59.951200	0.000000	-59.951200	0.000000	-59.951200	0.000000	-59.951200	0.000000	-59.951200	0.000000	-59.951200	0.000000	-59.951200	0.000000	-59.951200	0.000000	-59.951200	0.000000	-59.951200	0.000000	-59.951200	0.000000	-59.951200	0.000000	-59.951200	0.000000	-59.951200	0.000000
0.016175	-59.951200	0.000000	-59.951200	0.000000	-59.951200	0.000000	-59.951200	0.000000	-59.951200	0.000000	-59.951200	0.000000	-59.951200	0.000000	-59.951200	0.000000	-59.951200	0.000000	-59.951200	0.000000	-59.951200	0.000000	-59.951200	0.000000	-59.951200	0.000000	-59.951200	0.000000	-59.951200	0.000000	-59.951200	0.000000	-59.951200	0.000000
0.016200	-59.951200	0.000000	-59.951200	0.000000	-59.951200	0.000000	-59.951200	0.000000	-59.951200	0.000000	-59.951200	0.000000	-59.951200	0.000000	-59.951200	0.000000	-59.951200	0.000000	-59.951200	0.000000	-59.951200	0.000000	-59.951200	0.000000	-59.951200	0.000000	-59.951200	0.000000	-59.951200	0.000000	-59.951200	0.000000	-59.951200	0.000000
0.016225	-59.951200	0.000000	-59.951200	0.000000	-59.951200	0.000000	-59.951200	0.000000	-59.951200	0.000000	-59.951200	0.000000	-59.951200	0.000000	-59.951200	0.000000	-59.951200	0.000000	-59.951200	0.000000	-59.951200	0.000000	-59.951200	0.000000	-59.951200	0.000000	-59.951200	0.000000	-59.951200	0.000000	-59.951200	0.000000	-59.951200	0.000000
0.016250	-59.951200	0.000000	-59.951200	0.000000	-59.951200	0.000000	-59.951200	0.000000	-59.951200	0.000000	-59.951200	0.000000	-59.951200	0.000000	-59.951200	0.000000	-59.951200	0.000000	-59.951200	0.000000	-59.951200	0.000000	-59.951200	0.000000	-59.951200	0.000000	-59.951200	0.000000	-59.951200	0.000000	-59.951200	0.000000	-59.951200	0.000000
0.016275	-59.951200	0.000000	-59.951200	0.000000	-59.951200	0.000000	-59.951200	0.000000	-59.951200	0.000000	-59.951200	0.000000	-59.951200	0.000000	-59.951200	0.000000	-59.951200	0.000000	-59.951200	0.000000	-59.951200	0.000000	-59.951200	0.000000	-59.951200	0.000000	-59.951200	0.000000	-59.951200	0.000000	-59.951200	0.000000	-59.951200	0.000000
0.016300	-59.951200	0.000000	-59.951200	0.000000	-59.951200	0.000000	-59.951200	0.000000	-59.951200	0.000000	-59.951200	0.000000	-59.951200	0.000000	-59.951200	0.000000	-59.951200	0.000000	-59.951200	0.000000	-59.951200	0.000000	-59.951200	0.000000	-59.951200	0.000000	-59.951200	0.000000	-59.951200	0.000000	-59.951200	0.000000	-59.951200	0.000000
0.016325	-59.951200	0.000000	-59.951200	0.000000	-59.951200	0.000000	-59.951200	0.000000	-59.951200	0.000000	-59.951200	0.000000	-59.951200	0.000000	-59.951200	0.000000	-59.951200	0.000000	-59.951200	0.000000	-59.951200	0.000000	-59.951200	0.000000	-59.951200	0.000000	-59.951200	0.000000	-59.951200	0.000000	-59.951200	0.000000	-59.951200	0.000000
0.016350	-59.951200	0.000000	-59.951200	0.000000	-59.951200	0.000000	-59.951200	0.000000	-59.951200	0.000000	-59.951200	0.000000	-59.951200	0.000000	-59.951200	0.000000	-59.951200	0.000000	-59.951200	0.000000	-59.951200	0.000000	-59.951200	0.000000	-59.951200	0.000000	-59.951200	0.000000	-59.951200	0.000000	-59.951200	0.000000	-59.951200	0.000000
0.016375	-59.951200	0.000000	-59.951200	0.000000	-59.951200	0.000000	-59.951200	0.000000	-59.951200	0.000000	-59.951200	0.000000	-59.951200	0.000000	-59.951200	0.000000	-59.951200	0.000000	-59.951200	0.000000	-59.951200	0.000000	-59.951200	0.000000	-59.951200	0.000000	-59.951200	0.000000	-59.951200	0.000000	-59.951200	0.000000	-59.951200	0.000000
0.016400	-59.951200	0.000000	-59.951200	0.000000	-59.951200	0.000000	-59.951200	0.000000	-59.951200	0.000000	-59.951200	0.000000	-59.951200	0.000000	-59.951200	0.000000	-59.951200	0.000000	-59.951200	0.000000	-59.951200	0.000000	-59.951200	0.000000	-59.951200	0.000000	-59.951200	0.000000	-59.951200	0.000000	-59.951200	0.000000	-59.951200	0.000000
0.016425	-59.951200	0.000000	-59.951200	0.000000	-59.951200	0.000000	-59.951200	0.000000	-59.951200	0.000000	-59.951200	0.000000	-59.951200	0.000000	-59.951200	0.000000	-59.951200	0.000000	-59.951200	0.000000	-59.951200	0.000000	-59.951200	0.000000	-59.951200	0.000000	-59.951200	0.000000	-59.951200	0.000000	-59.951200	0.000000	-59.951200	0.000000
0.016450	-59.951200	0.000000	-59.951200	0.000000	-59.951200	0.000000	-59.951200	0.000000	-59.951200	0.000000	-59.951200	0.000000	-59.951200	0.000000	-59.951200	0.000000	-59.951200	0.000000	-59.951200	0.000000	-59.951200	0.000000	-59.951200	0.000000	-59.951200	0.000000	-59.951200	0.000000	-59.951200	0.000000	-59.951200	0.000000	-59.951200	0.000000
0.016475	-59.951200	0.000000	-59.951200	0.000000	-59.951200	0.000000	-59.951200	0.000000	-59.951200	0.000000	-59.951200	0.000000	-59.951200	0.000000	-59.951200	0.000000	-59.951200	0.000000	-59.951200	0.000000	-59.951200	0.000000	-59.951200	0.000000	-59.951200	0.000000	-59.951200	0.000000	-59.951200	0.000000	-59.951200	0.000000	-59.951200	0.000000
0.016500	-59.951200	0.000000	-59.951200	0.000000	-59.951200	0.000000	-59.951200	0.000000	-59.951200	0.000000	-59.951200	0.000000	-59.951200	0.000000	-59.951200	0.000000	-59.951200	0.000000	-59.951200	0.000000	-59.951200	0.000000	-59.951200	0.000000	-59.951200	0.000000	-59.951200	0.000000	-59.951200	0.000000	-59.951200	0.000000	-59.951200	0.000000
0.016525	-59.951200	0.000000	-59.951200	0.000000	-59.951200	0.000000	-59.951200	0.000000	-59.951200	0.000000	-59.951200	0.000000	-59.951200	0.000000	-59.951200	0.000000	-59.951200	0.000000	-59.951200	0.000000	-59.951200	0.000000	-59.951200	0.000000	-59.951200	0.000000	-59.951200	0.000000	-59.951200	0.000000	-59.951200	0.000000	-59.951200	0.000000
0.016550	-59.951200	0.000000	-59.951200	0.000000	-59.951200	0.000000	-59.951200	0.000000	-59.951200	0.000000	-59.951200	0.000000	-59.951200	0.000000	-59.951200	0.000000	-59.951200	0.000000	-59.951200	0.000000	-59.951200	0.000000	-59.951200	0.000000	-59.951200	0.000000	-59.951200	0.000000	-59.951200	0.000000	-59.951200	0.000000	-59.951200	0.000000
0.016575	-59.951200	0.000000	-59.951200	0.000000	-59.951200	0.000000	-59.951200	0.000000	-59.951200	0.000000	-59.951200	0.000000	-59.951200	0.000000	-59.951200	0.000000	-59.951200	0.000000	-59.951200	0.000000	-59.951200	0.000000	-59.951200	0.000000	-59.951200	0.000000	-59.951200	0.000000	-59.951200	0.000000	-59.951200	0.000000	-59.951200	0.000000
0.016600	-59.951200	0.000000	-59.951200	0.000000	-59.951200	0.000000	-59.951200	0.000000	-59.951200	0.000000	-59.951200	0.000000	-59.951200	0.000000	-59.951200	0.000000	-59.951200	0.000000	-59.951200	0.000000	-59.951200	0.000000	-59.951200	0.000000	-59.951200	0.000000	-59.951200	0.000000	-59.951200	0.000000	-59.951200	0.000000	-59.951200	0.000000
0.016625	-59.951200	0.000000	-59.951200	0.000000	-59.951200	0.000000	-59.951200	0.000000	-59.951200	0.000000	-59.951200	0.000000	-59.951200	0.000000	-59.951200	0.000000	-59.951200	0.000000	-59.951200	0.000000	-59.951200	0.000000	-59.951200	0.000000	-59.951200	0.000000	-59.951200	0.000000	-59.951200	0.000000	-59.951200	0.000000	-59.951200	0.000000
0.016650	-59.951200	0.000000	-59.951200	0.000000	-59.951200	0.000000	-59.951200	0.000000	-59.951200	0.000000	-59.951200	0.000000	-59.951200	0.000000	-59.951200	0.000000	-59.951200	0.000000	-59.951200	0.000000	-59.951200	0.000000	-59.951200	0.000000	-59.951200	0.000000	-59.951200	0.000000	-59.951200	0.000000	-59.951200	0.000000	-59.951200	0.000000
0.016675	-59.951200	0.000000	-59.951200	0.000000	-59.951200	0.000000	-59.951200	0.000000	-59.951200	0.000000	-59.951200	0.000000	-59.951200	0.000000	-59.951200	0.000000	-59.951200	0.000000	-59.951200	0.000000	-59.951200	0.000000	-59.951200	0.000000	-59.951200	0.000000	-59.951200	0.000000	-59.951200	0.000000	-59.951200	0.000000	-59.951200	0.000000
0.016700	-59.951200	0.000000	-59.951200	0.000000	-59.951200	0.000000	-59.951200	0.000000	-59.951200	0.000000	-59.951200	0.000000	-59.951200	0.000000	-59.951200	0.000000	-59.951200	0.000000	-59.951200	0.000000	-59.951200	0.000000	-59.951200	0.000000	-59.951200	0.000000	-59.951200	0.000000	-59.951200	0.000000	-59.951200	0.000000	-59.951200	0.000000
0.016725	-59.951200	0.000000	-59.951200	0.000000	-59.951200	0.000000	-59.951200	0.000000	-59.951200	0.000000	-59.951200	0.000000	-59.951200	0.000000	-59.951200	0.000000	-59.951200	0.000000	-59.951200	0.000000	-59.951200	0.000000	-59.951200	0.000000	-59.951200	0.000000	-59.951200	0.000000	-59.951200	0.000000	-59.951200	0.000000	-59.951200	0.000000
0.016750	-59.951200	0.000000	-59.951200	0.000000	-59.951200	0.000000	-59.951200	0.000000	-59.951200	0.000000	-59.951200	0.000000	-59.951200	0.000000	-59.951200	0.000000	-59.951200	0.000000	-59.951200	0.000000	-59.951200	0.000000	-59.951200	0.000000	-59.951200	0.000000	-59.951200	0.000000	-59.951200	0.000000	-59.951200	0.000000	-59.951200	0.000000
0.016775	-59.951200	0.000000	-59.951200	0.000000	-59.951200	0.000000	-59.951200	0.000000	-59.951200	0.000000	-59.951200	0.000000	-59.951200	0.000000	-59.951200	0.000000	-59.951200	0.000000	-59.951200	0.000000	-59.951200	0.000000	-59.951200	0.000000	-59.951200	0.000000	-59.951200	0.000000	-59.951200	0.000000	-59.951200	0.000000	-59.951200	0.000000
0.016800	-59.951200	0.000000	-59.951200	0.000000	-59.951200	0.000000	-59.951200	0.000000	-59.951200	0.000000	-59.951200	0.000000	-59.951200	0.000000	-59.951200	0.000000	-59.951200	0.000000	-59.951200	0.000000	-59.951200	0.000000	-59.951200	0.000000	-59.951200	0.000000	-59.951200	0.000000	-59.951200	0.000000	-59.951200	0.000000	-59.951200	0.000000
0.016825	-59.951200	0.000000	-59.951200	0.000000	-59.951200	0.000000	-59.951200	0.000000	-59.951200	0.000000	-59.951200	0.000000	-59.951200	0.000000	-59.951200	0.000000	-59.951200	0.000000	-59.951200	0.000000	-59.951200	0.000000	-59.951200	0.000000	-59.951200	0.000000	-59.951200	0.000000	-59.951200	0.000000	-59.951200	0.000000	-59.951200	0.000000
0.016850	-59.951200	0.000000	-59.951200	0.000000	-59.951200	0.000000	-59.951200	0.000000	-59.951200	0.000000	-59.951200	0.000000	-59.951200	0.000000	-59.951200	0.000000	-59.951200	0.000000	-59.951200	0.000000	-59.951200	0.000000	-59.951200	0.000000	-59.951200	0.000000	-59.951200	0.000000	-59.951200	0.000000	-59.951200	0.000000	-59.951200	0.000000
0.016875	-59.951200	0.000000	-59.951200	0.000000	-59.951200	0.000000	-59.951200	0.000000	-59.951200	0.000000	-59.951200	0.000000	-59.951200	0.000000	-59.951200	0.000000	-59.951200	0.000000	-59.951200	0.000000	-59.951200	0.000000	-59.951200	0.000000	-59.951200	0.000000	-59.951200	0.000000	-59.951200	0.000000	-59.951200	0.000000	-59.951200	0.000000
0.016900	-59.951200	0.000000	-59.951200	0.000000	-59.951200	0.000000	-59.951200	0.000000	-59.951200	0.000000	-59.951200	0.000000	-59.951200	0.000000	-59.951200	0.000000	-59.951200	0.000000	-59.951200	0.000000	-59.951200	0.000000	-59.951200	0.000000	-59.951200	0.000000	-59.951200	0.000000	-59.951200	0.000000	-59.951200	0.000000	-59.951200	0.000000
0.016925	-59.951200	0.000000	-59.951200	0.000000	-59.951200	0.000000	-59.951200	0.000000	-59.951200	0.000000	-59.951200	0.000000	-59.951200	0.000000	-59.951200	0.000000	-59.951200	0.000000	-59.951200	0.000000	-59.951200	0.000000	-59.951200	0.000000	-59.951200	0.000000	-59.951200	0.000000	-59.951200	0.000000	-59.951200	0.000000	-59.951200	0.000000
0.016950	-59.951200	0.000000	-59.951200	0.000000	-59.951200	0.000000	-59.951200	0.000000	-59.951200	0.000000	-59.951200	0.000000	-59.951200	0.000000	-59.951200	0.000000	-59.951200	0.000000	-59.951200	0.000000	-59.951200	0.000000	-59.951200	0.000000	-59.951200	0.000000	-59.951200	0.000000	-59.951200	0.000000	-59.951200	0.000000	-59.951200	0.000000
0.016975	-59.951200	0.000000	-59.951200	0.000000	-59.951200	0.000000	-59.951200	0.000000	-59.951200	0.000000	-59.951200	0.000000	-59.951200	0.000000	-59.951200	0.000000	-59.951200	0.000000	-59.951200	0.000000	-59.951200	0.000000	-59.951200	0.000000	-59.951200	0.000000	-59.951200	0.000000	-59.951200	0.000000	-59.951200	0.000000	-59.951200	0.000000
0.017000	-59.951200	0.000000	-59.951200	0.000000	-59.951200	0.000000	-59.951200	0.000000	-59.951200	0.000000	-59.951200	0.000000	-59.951200	0.000000	-59.951200	0.000000	-59.951200	0.000000	-59.951200	0.000000	-59.951200	0.000000	-59.951200	0.000000	-59.951200	0.000000	-59.951200	0.000000	-59.951200	0.000000	-59.951200	0.000000	-59.951200	0.000000
0.017025	-59.951200	0.000000	-59.951200	0.000000	-59.951200	0.000000	-59.951200	0.000000	-59.951200	0.000000	-59.951200	0.000000	-59.951200	0.000000	-59.951200	0.000000	-59.951200	0.000000	-59.951200	0.000000	-59.951200	0.000000	-59.951200	0.000000	-59.951200	0.000000	-59.951200	0.000000	-59.951200	0.000000	-59.951200	0.000000	-59.951200	0.000000
0.017050	-59.951200	0.000000	-59.951200	0.000000	-59.951200	0.000000	-59.951200	0.000000	-59.951200	0.000000	-59.951200	0.000000	-59.951200	0.000000	-59.951200	0.000000	-59.951200	0.000000	-59.951200	0.000000	-59.951200	0.000000	-59.951200	0.000000	-59.951200	0.000000	-59.951200	0.000000	-59.951200	0.000000	-59.951200	0.000000	-59.951200	0.000000
0.017075	-59.951200	0.000000	-59.951200	0.000000	-59.951200	0.000000	-59.951200	0.000000	-59.951200	0.000000	-59.951200	0.000000	-59.951200	0.000000	-59.951200	0.000000	-59.951200	0.000000	-59.951200	0.000000	-59.951200	0.000000	-59.951200	0.000000	-59.951200	0.000000	-59.951200	0.000000	-59.951200	0.000000	-59.951200	0.000000	-59.951200	0.000000
0.017100	-59.951200	0.000000	-59.951200	0.000000	-59.951200	0.000000	-59.951200	0.000000	-59.951200	0.000000	-59.951200	0.000000	-59.951200	0.000000	-59.951200	0.000000	-59.951200	0.000000	-59.951200	0.000000	-59.951200	0.000000	-59.951200	0.000000	-59.951200	0.000000	-59.951200	0.000000	-59.951200	0.000000	-59.951200	0.000000	-59.951200	0.000000
0.017125	-59.951200	0.000000	-59.951200	0.000000	-59.951200	0.000000	-59.951200	0.000000	-59.951200	0.000000	-59.951200	0.000000	-59.951200	0.000000	-59.951200	0.000000	-59.951200	0.000000	-59.951200	0.000000	-59.951200	0.000000	-59.951200	0.000000	-59.951200	0.000000	-59.951200	0.000000	-59.951200	0.000000	-59.951200	0.000000	-59.951200	0.000000
0.017150	-59.951200	0.000000	-59.951200	0.000000	-59.951200	0.000000	-59.951200	0.000000	-59.951200	0.000000	-59.951200	0.000000	-59.951200	0.000000	-59.951200	0.000000	-59.951200	0.000000	-59.951200	0.000000	-59.951200	0.000000	-59.951200	0.000000	-59.951200	0.000000	-59.951200	0.000000	-59.951200	0.000000	-59.951200	0.000000	-59.951200	0.000000
0.017175	-59.951200	0.000000	-59.951200	0.000000	-59.951200	0.000000	-59.951200	0.000000	-59.951200	0.000000	-59.951200	0.000000	-59.951200	0.000000	-59.951200	0.000000	-59.951200	0.000000	-59.951200	0.000000	-59.951200	0.000000	-59.951200	0.000000	-59.951200	0.000000	-59.951200	0.000000	-59.951200	0.000000	-59.951200	0.000000	-59.951200	0.000000
0.017200	-59.951200	0.000000	-59.951200	0.000000	-59.951200	0.000000	-59.951200	0.000000	-59.951200	0.000000	-59.951200	0.000000	-59.951200	0.000000	-59.951200	0.000000	-59.951200	0.000000	-59.951200	0.000000	-59.951200	0.000000	-59.951200	0.000000	-59.951200	0.000000	-59.951200	0.000000	-59.951200	0.000000	-59.951200	0.000000	-59.951200	0.000000
0.017225	-59.951200	0.000000	-59.951200	0.000000	-59.951200	0.000000	-59.951200	0.000000	-59.951200	0.000000	-59.951200	0.000000	-59.951200	0.000000	-59.951200	0.000000	-59.951200	0.000000	-59.951200	0.000000	-59.951200	0.000000	-59.951200	0.000000	-59.951200	0.000000	-59.951200	0.000000	-59.951200	0.000000	-59.951200	0.000000	-59.951200	0.000000
0.017250	-59.951200	0.000000	-59.951200	0.000000	-59.951200	0.000000	-59.951200	0.000000	-59.951200	0.000000	-59.951200	0.000000	-59.951200	0.000000	-59.951200	0.000000	-59.951200	0.000000	-59.951200	0.000000	-59.951200	0.000000	-59.951200	0.000000	-59.951200	0.000000	-59.951200	0.000000	-59.951200	0.000000	-59.951200	0.000000	-59.951200	0.000000
0.017275	-59.951200	0.000000	-59.951200	0.000000	-59.951200	0.000000	-59.951200	0.000000	-59.951200	0.000000	-59.951200	0.000000	-59.951200	0.000000	-59.951200	0.000000	-59.951200	0.000000	-59.951200	0.000000	-59.951200	0.000000	-59.951200	0.000000	-59.951200	0.000000	-59.951200	0.000000	-59.951200	0.000000	-59.951200	0.000000	-59.951200	0.000000
0.017300	-59.951200	0.000000	-59.951200	0.000000	-59.951200	0.000000	-59.951200	0.000000	-59.951200	0.000000	-59.951200	0.000000	-59.951200	0.000000	-59.951200	0.000000	-59.951200	0.000000	-59.951200	0.000000	-59.951200	0.000000	-59.951200	0.000000	-59.951200	0.000000	-59.951200	0.000000	-59.951200	0.000000	-59.951200	0.000000	-59.951200	0.000000
0.017325	-59.951200	0.000000	-59.951200	0.000000	-59.951200	0.000000	-59.951200	0.000000	-59.951200	0.000000	-59.951200	0.000000	-59.951200	0.000000	-59.951200	0.000000	-59.951200	0.000000	-59.951200	0.000000	-59.951200	0.000000	-59.951200	0.000000	-59.951200	0.000000	-59.951200	0.000000	-59.951200	0.000000	-59.951200	0.000000	-59.951200	0.000000
0.017350	-59.951200	0.000000	-59.951200	0.000000	-59.951200	0.000000	-59.951200	0.000000	-59.951200	0.000000	-59.951200	0.000000	-59.951200	0.000000	-59.951200	0.000000	-59.951200	0.000000	-59.951200	0.000000	-59.951200	0.000000	-59.951200	0.000000	-59.951200	0.000000	-59.951200	0.000000	-59.951200	0.000000	-59.951200	0.000000	-59.951200	0.000000
0.017375	-59.951200	0.000000	-59.951200	0.000000	-59.951200	0.000000	-59.951200	0.000000	-59.951200	0.000000	-59.951200	0.000000	-59.951200	0.000000	-59.951200	0.000000	-59.951200	0.000000	-59.951200	0.000000	-59.951200	0.000000	-59.951200	0.000000	-59.951200	0.000000	-59.951200	0.000000	-59.951200	0.000000	-59.951200	0.000000	-59.951200	0.000000
0.017400	-59.951200	0.000000	-59.951200	0.000000	-59.951200	0.000000	-59.951200	0.000000	-59.951200	0.000000	-59.951200	0.000000	-59.951200	0.000000	-59.951200	0.000000	-59.951200	0.000000	-59.951200	0.000000	-59.951200	0.000000	-59.951200	0.000000	-59.951200	0.000000	-59.951200	0.000000	-59.951200	0.000000	-59.951200	0.000000	-59.951200	0.000000
0.017425	-59.951200	0.000000	-59.951200	0.000000	-59.951200	0.000000	-59.951200	0.000000	-59.951200	0.000000	-59.951200	0.000000	-59.951200	0.000000	-59.951200	0.000000	-59.951200	0.000000	-59.951200	0.000000	-59.951200	0.000000	-59.951200	0.000000	-59.951200	0.000000	-59.951200	0.000000	-59.951200	0.000000	-59.951200	0.000000	-59.951200	0.000000
0.017450	-59.951200	0.000000	-59.951200	0.000000	-59.951200	0.000000	-59.951200	0.000000	-59.951200	0.000000	-59.951200	0.000000	-59.951200	0.000000	-59.951200	0.000000	-59.951200	0.000000	-59.951200	0.000000	-59.951200	0.000000	-59.951200	0.000000	-59.951200	0.000000	-59.951200	0.000000	-59.951200	0.000000	-59.951200	0.000000	-59.951200	0.000000
0.017475	-59.951200	0.000000	-59.951200	0.000000	-59.951200	0.000000	-59.951200	0.000000	-59.951200	0.000000	-59.951200	0.000000	-59.951200	0.000000	-59.951200	0.000000	-59.951200	0.000000	-59.951200	0.000000	-59.951200	0.000000	-59.951200	0.000000	-59.951200	0.000000	-59.951200	0.000000	-59.951200	0.000000	-59.951200	0.000000	-59.951200	0.000000
0.017500	-59.951200	0.000000	-59.951200	0.000000	-59.951200	0.000000	-59.951200	0.000000	-59.951200	0.000000	-59.951200	0.000000	-59.951200	0.000000	-59.951200	0.000000	-59.951200	0.000000	-59.951200	0.000000	-59.951200	0.000000	-59.951200	0.000000	-59.951200	0.000000	-59.951200	0.000000	-59.951200	0.000000	-59.951200	0.000000	-59.951200	0.000000
0.017525	-59.951200	0.000000	-59.951200	0.000000	-59.951200	0.000000	-59.951200	0.000000	-59.951200	0.000000	-59.951200	0.000000	-59.951200	0.000000	-59.951200	0.000000	-59.951200	0.000000	-59.951200	0.000000	-59.951200	0.000000	-59.951200	0.000000	-59.951200	0.000000	-59.951200	0.000000	-59.951200	0.000000	-59.951200	0.000000	-59.951200	0.000000
0.017550	-59.951200	0.000000	-59.951200	0.000000	-59.951200	0.000000	-59.951200	0.000000	-59.951200	0.000000	-59.951200	0.000000	-59.951200	0.000000	-59.951200	0.000000	-59.951200	0.000000	-59.951200	0.000000	-59.951200	0.000000	-59.951200	0.000000	-59.951200	0.000000	-59.951200	0.000000	-59.951200	0.000000	-59.951200	0.000000	-59.951200	0.000000
0.017575	-59.951200	0.000000	-59.951200	0.000000	-59.951200	0.000000	-59.951200	0.000000	-59.951200	0.000000	-59.951200	0.000000	-59.951200	0.000000	-59.951200	0.000000	-59.951200	0.000000	-59.951200	0.000000	-59.951200	0.000000	-59.951200	0.000000	-59.951200	0.000000	-59.951200	0.000000	-59.951200	0.000000	-59.951200	0.000000	-59.951200	0.000000
0.017600	-59.951200	0.000000	-59.951200	0.000000	-59.951200	0.000000	-59.951200	0.000000	-59.951200	0.000000	-59.951200	0.000000	-59.951200	0.000000	-59.951200	0.000000	-59.951200	0.000000	-59.951200	0.000000	-59.951200	0.000000	-59.951200	0.000000	-59.951200	0.000000	-59.951200	0.000000	-59.951200	0.000000	-59.951200	0.000000	-59.951200	0.000000
0.017625	-59.951200	0.000000	-59.951200	0.000000	-59.951200	0.000000	-59.951200	0.000000	-59.951200	0.000000	-59.951200	0.000000	-59.951200	0.000000	-59.951200	0.000000	-59.951200	0.000000	-59.951200	0.000000	-59.951200	0.000000	-59.951200	0.000000	-59.951200	0.000000	-59.951200	0.000000	-59.951200	0.000000	-59.951200	0.000000	-59.951200	0.000000
0.017650	-59.951200	0.000000	-59.951200	0.000000	-59.951200	0.000000	-59.951200	0.000000	-59.951200	0.000000	-59.951200	0.000000	-59.951200	0.000000	-59.951200	0.000000	-59.951200	0.000000	-59.951200	0.000000	-59.951200	0.000000	-59.951200	0.000000	-59.951200	0.000000	-59.951200	0.000000	-59.951200	0.000000	-59.951200	0.000000	-59.951200	0.000000
0.017675	-59.951200	0.000000	-59.951200	0.000000	-59.951200	0.000000	-59.951200	0.000000	-59.951200	0.000000	-59.951200	0.000000	-59.951200	0.000000	-59.951200	0.000000	-59.951200	0.000000	-59.951200	0.000000	-59.951200	0.000000	-59.951200	0.000000	-59.951200	0.000000	-59.951200	0.000000	-59.951200	0.000000	-59.951200	0.000000	-59.951200	0.000000
0.017700	-59.951200	0.000000	-59.951200	0.000000	-59.951200	0.000000	-59.951200	0.000000	-59.951200	0.000000	-59.951200	0.000000	-59.951200	0.000000	-59.951200	0.000000	-59.951200	0.000000	-59.951200	0.000000	-59.951200	0.000000	-59.951200	0.000000	-59.951200	0.000000	-59.951200	0.000000	-59.951200	0.000000	-59.951200	0.000000	-59.951200	0.000000
0.017725	-59.951200	0.000000	-59.951200	0.000000	-59.951200	0.000000	-59.951200	0.000000	-59.951200	0.000000	-59.951200	0.000000	-59.951200	0.000000	-59.951200	0.000000	-59.951200	0.000000	-59.951200	0.000000	-59.951200	0.000000	-59.951200	0.000000	-59.951200	0.000000	-59.951200	0.000000	-59.951200	0.000000	-59.951200	0.000000	-59.951200	0.000000
0.017750	-59.951200	0.000000	-59.951200	0.000000	-59.951200	0.000000	-59.951200	0.000000	-59.951200	0.000000	-59.951200	0.000000	-59.951200	0.000000	-59.951200	0.000000	-59.951200	0.000000	-59.951200	0.000000	-59.951200	0.000000	-59.951200	0.000000	-59.951200	0.000000	-59.951200	0.000000	-59.951200	0.000000	-59.951200	0.000000	-59.951200	0.000000
0.017775	-59.951200	0.000000	-59.951200	0.000000	-59.951200	0.000000	-59.951200	0.000000	-59.951200	0.000000	-59.951200	0.000000	-59.951200	0.000000	-59.951200	0.000000	-59.951200	0.000000	-59.951200	0.000000	-59.951200	0.000000	-59.951200	0.000000	-59.951200	0.000000	-59.951200	0.000000	-59.951200	0.000000	-59.951200	0.000000	-59.951200	0.000000
0.017800	-59.951200	0.000000	-59.951200	0.000000	-59.951200	0.000000	-59.951200	0.000000	-59.951200	0.000000	-59.951200	0.000000	-59.951200	0.000000	-59.951200	0.000000	-59.951200	0.000000	-59.951200	0.000000	-59.951200	0.000000	-59.951200	0.000000	-59.951200	0.000000	-59.951200	0.000000	-59.951200	0.000000	-59.951200	0.000000	-59.951200	0.000000
0.017825	-59.951200	0.000000	-59.951200	0.000000	-59.951200	0.000000	-59.951200	0.000000	-59.951200	0.000000	-59.951200	0.000000	-59.951200	0.000000	-59.951200	0.000000	-59.951200	0.000000	-59.951200	0.000000	-59.951200	0.000000	-59.951200	0.000000	-59.951200	0.000000	-59.951200	0.000000	-59.951200	0.000000	-59.951200	0.000000	-59.951200	0.000000
0.017850	-59.951200	0.000000	-59.951200	0.000000	-59.951200	0.000000	-59.951200	0.000000	-59.951200	0.000000	-59.951200	0.000000	-59.951200	0.000000	-59.951200	0.000000	-59.951200	0.000000	-59.951200	0.000000	-59.951200	0.000000	-59.951200	0.000000	-59.951200	0.000000	-59.951200	0.000000	-59.951200	0.000000	-59.951200	0.000000	-59.951200	0.000000
0.017875	-59.951200	0.000000	-59.951200	0.000000	-59.951200	0.000000	-59.951200	0.000000	-59.951200	0.000000	-59.951200	0.000000	-59.951200	0.000000	-59.951200	0.000000	-59.951200	0.000000	-59.951200	0.000000	-59.951200	0.000000	-59.951200	0.000000	-59.951200	0.000000	-59.951200	0.000000	-59.951200	0.000000	-59.951200	0.000000	-59.951200	0.000000
0.017900	-59.951200	0.000000	-59.951200	0.000000	-59.951200	0.000000	-59.951200	0.000000	-59.951200	0.000000	-59.951200	0.000000	-59.951200	0.000000	-59.951200	0.000000	-59.951200	0.000000	-59.951200	0.000000	-59.951200	0.000000	-59.951200	0.000000	-59.951200	0.000000	-59.951200	0.000000	-59.951200	0.000000	-59.951200	0.000000	-59.951200	0.000000
0.017925	-59.951200	0.000000	-59.951200	0.000000	-59.951200	0.000000	-59.951200	0.000000	-59.951200	0.000000	-59.951200	0.000000	-59.951200	0.000000	-59.951200	0.000000	-59.951200	0.000000	-59.951200	0.000000	-59.951200	0.000000	-59.951200	0.000000	-59.951200	0.000000	-59.951200	0.000000	-59.951200	0.000000	-59.951200	0.000000	-59.951200	0.000000
0.017950	-59.951200	0.000000	-59.951200	0.000000	-59.951200	0.000000	-59.951200	0.000000	-59.951200	0.000000	-59.951200	0.000000	-59.951200	0.000000	-59.951200	0.000000	-59.951200	0.000000	-59.951200	0.000000	-59.951200	0.000000	-59.951200	0.000000	-59.951200	0.000000	-59.951200	0.000000	-59.951200	0.000000	-59.951200	0.000000	-59.951200	0.000000
0.017975	-59.951200	0.000000	-59.951200	0.000000	-59.951200	0.000000	-59.951200	0.000000	-59.951200	0.000000	-59.951200	0.000000	-59.951200	0.000000	-59.951200	0.000000	-59.951200	0.000000	-59.951200	0.000000	-59.951200	0.000000	-59.951200	0.000000	-59.951200	0.000000	-59.951200	0.000000	-59.951200	0.000000	-59.951200	0.000000	-59.951200	0.000000
0.018000	-59.951200	0.000000	-59.951200	0.000000	-59.951200	0.000000	-59.951200	0.000000	-59.951200	0.000000	-59.951200	0.000000	-59.951200	0.000000	-59.951200	0.000000	-59.951200	0.000000	-59.951200	0.000000	-59.951200	0.000000	-59.951200	0.000000	-59.951200	0.000000	-59.951200	0.000000	-59.951200	0.000000	-59.951200	0.000000	-59.951200	0.000000
0.018025	-59.951200	0.000000	-59.951200	0.000000	-59.951200	0.000000	-59.951200	0.000000	-59.951200	0.000000	-59.951200	0.000000	-59.951200	0.000000	-59.951200	0.000000	-59.951200	0.000000	-59.951200	0.000000	-59.951200	0.000000	-59.951200	0.000000	-59.951200	0.000000	-59.951200	0.000000	-59.951200	0.000000	-59.951200	0.000000	-59.951200	0.000000
0.018050	-59.951200	0.000000	-59.951200	0.000000	-59.951200	0.000000	-59.951200	0.000000	-59.951200	0.000000	-59.951200	0.000000	-59.951200	0.000000	-59.951200	0.000000	-59.951200	0.000000	-59.951200	0.000000	-59.951200	0.000000	-59.951200	0.000000	-59.951200	0.000000	-59.951200	0.000000	-59.951200	0.000000	-59.951200	0.000000	-59.951200	0.000000
0.018075	-59.951200	0.000000	-59.951200	0.000000	-59.951200	0.000000	-59.951200	0.000000	-59.951200	0.000000	-59.951200	0.000000	-59.951200	0.000000	-59.951200	0.000000	-59.951200	0.000000	-59.951200	0.000000	-59.951200	0.000000	-59.951200	0.000000	-59.951200	0.000000	-59.951200	0.000000	-59.951200	0.000000	-59.951200	0.000000	-59.951200	0.000000
0.018100	-59.951200	0.000000	-59.951200	0.000000	-59.951200	0.000000	-59.951200	0.000000	-59.951200	0.000000	-59.951200	0.000000	-59.951200	0.000000	-59.951200	0.000000	-59.951200	0.000000	-59.951200	0.000000	-59.951200	0.000000	-59.951200	0.000000	-59.951200	0.000000	-59.951200	0.000000	-59.951200	0.000000	-59.951200	0.000000	-59.951200	0.000000
0.018125	-59.951200	0.000000	-59.951200	0.000000	-59.951200	0.000000	-59.951200	0.000000	-59.951200	0.000000	-59.951200	0.000000	-59.951200	0.000000	-59.951200	0.000000	-59.951200	0.000000	-59.951200	0.000000	-59.951200	0.000000	-59.951200	0.000000	-59.951200	0.000000	-59.951200	0.000000	-59.951200	0.000000	-59.951200	0.000000	-59.951200	0.000000
0.018150	-59.951200	0.000000	-59.951200	0.000000	-59.951200	0.000000	-59.951200	0.000000	-59.951200	0.000000	-59.951200	0.000000	-59.951200	0.000000	-59.951200	0.000000	-59.951200	0.000000	-59.951200	0.000000	-59.951200	0.000000	-59.951200	0.000000	-59.951200	0.000000	-59.951200	0.000000	-59.951200	0.000000	-59.951200	0.000000	-59.951200	0.000000
0.018175	-59.951200	0.000000	-59.951200	0.000000	-59.951200	0.000000	-59.951200	0.000000	-59.951200	0.000000	-59.951200	0.000000	-59.951200	0.000000	-59.951200	0.000000	-59.951200	0.000000	-59.951200	0.000000	-59.951200	0.000000	-59.951200	0.000000	-59.951200	0.000000	-59.951200	0.000000	-59.951200	0.000000	-59.951200	0.000000	-59.951200	0.000000
0.018200	-59.951200	0.000000	-59.951200	0.000000	-59.951200	0.000000	-59.951200	0.000000	-59.951200	0.000000	-59.951200	0.000000	-59.951200	0.000000	-59.951200	0.000000	-59.951200	0.000000	-59.951200	0.000000	-59.951200	0.000000	-59.951200	0.000000	-59.951200	0.000000	-59.951200	0.000000	-59.951200	0.000000	-59.951200	0.000000	-59.951200	0.000000
0.018225	-59.951200	0.000000	-59.951200	0.000000	-59.951200	0.000000	-59.951200	0.000000	-59.951200	0.000000	-59.951200	0.000000	-59.951200	0.000000	-59.951200	0.000000	-59.951200	0.000000	-59.951200	0.000000	-59.951200	0.000000	-59.951200	0.000000	-59.951200	0.000000	-59.951200	0.000000	-59.951200	0.000000	-59.951200	0.000000	-59.951200	0.000000
0.018250	-59.951200	0.000000	-59.951200	0.000000	-59.951200	0.000000	-59.951200	0.000000	-59.951200	0.000000	-59.951200	0.000000	-59.951200	0.000000	-59.951200	0.000000	-59.951200	0.000000	-59.951200	0.000000	-59.951200	0.000000	-59.951200	0.000000	-59.951200	0.000000	-59.951200	0.000000	-59.951200	0.000000	-59.951200	0.000000	-59.951200	0.000000
0.018275	-59.951200	0.000000	-59.951200	0.000000	-59.951200	0.000000	-59.951200	0.000000	-59.951200	0.000000	-59.951200	0.000000	-59.951200	0.000000	-59.951200	0.000000	-59.951200	0.000000	-59.951200	0.000000	-59.951200	0.000000	-59.951200	0.000000	-59.951200	0.000000	-59.951200	0.000000	-59.951200	0.000000	-59.951200	0.000000	-59.951200	0.000000
0.018300	-59.951200	0.000000	-59.951200	0.000000	-59.951200	0.000000	-59.951200	0.000000	-59.951200	0.000000	-59.951200	0.000000	-59.951200	0.000000	-59.951200	0.000000	-59.951200	0.000000	-59.951200	0.000000	-59.951200	0.000000	-59.951200	0.000000	-59.951200	0.000000	-59.951200	0.000000	-59.951200	0.000000	-59.951200	0.000000	-59.951200	0.000000
0.018325	-59.951200	0.000000	-59.951200	0.000000	-59.951200	0.000000	-59.951200	0.000000	-59.951200	0.000000	-59.951200	0.000000	-59.951200	0.000000	-59.951200	0.000000	-59.951200	0.000000	-59.951200	0.000000	-59.951200	0.000000	-59.951200	0.000000	-59.951200	0.000000	-59.951200	0.000000	-59.951200	0.000000	-59.951200	0.000000	-59.951200	0.000000
0.018350	-59.951200	0.000000	-59.951200	0.000000	-59.951200	0.000000	-59.951200	0.000000	-59.951200	0.000000	-59.951200	0.000000	-59.951200	0.000000	-59.951200	0.000000	-59.951200	0.000000	-59.951200	0.000000	-59.951200	0.000000	-59.951200	0.000000	-59.951200	0.000000	-59.951200	0.000000	-59.951200	0.000000	-59.951200	0.000000	-59.951200	0.000000
0.018375	-59.951200	0.000000	-59.951200	0.000000	-59.951200	0.000000	-59.951200	0.000000	-59.951200	0.000000	-59.951200	0.000000	-59.951200	0.000000	-59.951200	0.000000	-59.951200	0.000000	-59.951200	0.000000	-59.951200	0.000000	-59.951200	0.000000	-59.951200	0.000000	-59.951200	0.000000	-59.951200	0.000000	-59.951200	0.000000	-59.951200	0.000000
0.018400	-59.951200	0.000000	-59.951200	0.000000	-59.951200	0.000000	-59.951200	0.000000	-59.951200	0.000000	-59.951200	0.000000	-59.951200	0.000000	-59.951200	0.000000	-59.951200	0.000000	-59.951200	0.000000	-59.951200	0.000000	-59.951200	0.000000	-59.951200	0.000000	-59.951200	0.000000	-59.951200	0.000000	-59.951200	0.000000	-59.951200	0.000000
0.018425	-59.951200	0.000000	-59.951200	0.000000	-59.951200	0.000000	-59.951200	0.000000	-59.951200	0.000000	-59.951200	0.000000	-59.951200	0.000000	-59.951200	0.000000	-59.951200	0.000000	-59.951200	0.000000	-59.951200	0.000000	-59.951200	0.000000	-59.951200	0.000000	-59.951200	0.000000	-59.951200	0.000000	-59.951200	0.000000	-59.951200	0.000000
0.018450	-59.951200	0.000000	-59.951200	0.000000	-59.951200	0.000000	-59.951200	0.000000	-59.951200	0.000000	-59.951200	0.000000	-59.951200	0.000000	-59.951200	0.000000	-59.951200	0.000000	-59.951200	0.000000	-59.951200	0.000000	-59.951200	0.000000	-59.951200	0.000000	-59.951200	0.000000	-59.951200	0.000000	-59.951200	0.000000	-59.951200	0.000000
0.018475	-59.951200	0.000000	-59.951200	0.000000	-59.951200	0.000000	-59.951200	0.000000	-59.951200	0.000000	-59.951200	0.000000	-59.951200	0.000000	-59.951200	0.000000	-59.951200	0.000000	-59.951200	0.000000	-59.951200	0.000000	-59.951200	0.000000	-59.951200	0.000000	-59.951200	0.000000	-59.951200	0.000000	-59.951200	0.000000	-59.951200	0.000000
0.018500	-59.951200	0.000000	-59.951200	0.000000	-59.951200	0.000000	-59.951200	0.000000	-59.951200	0.000000	-59.951200	0.000000	-59.951200	0.000000	-59.951200	0.000000	-59.951200	0.000000	-59.951200	0.000000	-59.951200	0.000000	-59.951200	0.000000	-59.951200	0.000000	-59.951200	0.000000	-59.951200	0.000000	-59.951200	0.000000	-59.951200	0.000000
0.018525	-59.951200	0.000000	-59.951200	0.000000	-59.951200	0.000000	-59.951200	0.000000	-59.951200	0.000000	-59.951200	0.000000	-59.951200	0.000000	-59.951200	0.000000	-59.951200	0.000000	-59.951200	0.000000	-59.951200	0.000000	-59.951200	0.000000	-59.951200	0.000000	-59.951200	0.000000	-59.951200	0.000000	-59.951200	0.000000	-59.951200	0.000000
0.018550	-59.951200	0.000000	-59.951200	0.000000	-59.951200	0.000000	-59.951200	0.000000	-59.951200	0.000000	-59.951200	0.000000	-59.951200	0.000000	-59.951200	0.000000	-59.951200	0.000000	-59.951200	0.000000	-59.951200	0.000000	-59.951200	0.000000	-59.951200	0.000000	-59.951200	0.000000	-59.951200	0.000000	-59.951200	0.000000	-59.951200	0.000000
0.018575	-59.951200	0.000000	-59.951200	0.000000	-59.951200	0.000000	-59.951200	0.000000	-59.951200	0.000000	-59.951200	0.000000	-59.951200	0.000000	-59.951200	0.000000	-59.951200	0.000000	-59.951200	0.000000	-59.951200	0.000000	-59.951200	0.000000	-59.951200	0.000000	-59.951200	0.000000	-59.951200	0.000000	-59.951200	0.000000	-59.951200	0.000000
0.018600	-59.951200	0.000000	-59.951200	0.000000	-59.951200	0.000000	-59.951200	0.000000	-59.951200	0.000000	-59.951200	0.000000	-59.951200	0.000000	-59.951200	0.000000	-59.951200	0.000000	-59.951200	0.000000	-59.951200	0.000000	-59.951200	0.000000	-59.951200	0.000000	-59.951200	0.000000	-59.951200	0.000000	-59.951200	0.000000	-59.951200	0.000000
0.018625	-59.951200	0.000000	-59.951200	0.000000	-59.951200	0.000000	-59.951200	0.000000	-59.951200	0.000000	-59.951200	0.000000	-59.951200	0.000000	-59.951200	0.000000	-59.951200	0.000000	-59.951200	0.000000	-59.951200	0.000000	-59.951200	0.000000	-59.951200	0.000000	-59.951200	0.000000	-59.951200	0.000000	-59.951200	0.000000	-59.951200	0.000000
0.018650	-59.951200	0.000000	-59.951200	0.000000	-59.951200	0.000000	-59.951200	0.000000	-59.951200	0.000000	-59.951200	0.000000	-59.951200	0.000000	-59.951200	0.000000	-59.951200	0.000000	-59.951200	0.000000	-59.951200	0.000000	-59.951200	0.000000	-59.951200	0.000000	-59.951200	0.000000	-59.951200	0.000000	-59.951200	0.000000	-59.951200	0.000000
0.018675	-59.951200	0.000000	-59.951200	0.000000	-59.951200	0.000000	-59.951200	0.000000	-59.951200	0.000000	-59.951200	0.000000	-59.951200	0.000000	-59.951200	0.000000	-59.951200	0.000000	-59.951200	0.000000	-59.951200	0.000000	-59.951200	0.000000	-59.951200	0.000000	-59.951200	0.000000	-59.951200	0.000000	-59.951200	0.000000	-59.951200	0.000000
0.018700	-59.951200	0.000000	-59.951200	0.000000	-59.951200	0.000000	-59.951200	0.000000	-59.951200	0.000000	-59.951200	0.000000	-59.951200	0.000000	-59.951200	0.000000	-59.951200	0.000000	-59.951200	0.000000	-59.951200	0.000000	-59.951200	0.000000	-59.951200	0.000000	-59.951200	0.000000	-59.951200	0.000000	-59.951200	0.000000	-59.951200	0.000000
0.018725	-59.951200	0.000000	-59.951200	0.000000	-59.951200	0.000000	-59.951200	0.000000	-59.951200	0.000000	-59.951200	0.000000	-59.951200	0.000000	-59.951200	0.000000	-59.951200	0.000000	-59.951200	0.000000	-59.951200	0.000000	-59.951200	0.000000	-59.951200	0.000000	-59.951200	0.000000	-59.951200	0.000000	-59.951200	0.000000	-59.951200	0.000000
0.018750	-59.951200	0.000000	-59.951200	0.000000	-59.951200	0.000000	-59.951200	0.000000	-59.951200	0.000000	-59.951200	0.000000	-59.951200	0.000000	-59.951200	0.000000	-59.951200	0.000000	-59.951200	0.000000	-59.951200	0.000000	-59.951200	0.000000	-59.951200	0.000000	-59.951200	0.000000	-59.951200	0.000000	-59.951200	0.000000	-59.951200	0.000000
0.018775	-59.951200	0.000000	-59.951200	0.000000	-59.951200	0.000000	-59.951200	0.000000	-59.951200	0.000000	-59.951200	0.000000	-59.951200	0.000000	-59.951200	0.000000	-59.951200	0.000000	-59.951200	0.000000	-59.951200	0.000000	-59.951200	0.000000	-59.951200	0.000000	-59.951200	0.000000	-59.951200	0.000000	-59.951200	0.000000	-59.951200	0.000000
0.018800	-59.951200	0.000000	-59.951200	0.000000	-59.951200	0.000000	-59.951200	0.000000	-59.951200	0.000000	-59.951200	0.000000	-59.951200	0.000000	-59.951200	0.000000	-59.951200	0.000000	-59.951200	0.000000	-59.951200	0.000000	-59.951200	0.000000	-59.951200	0.000000	-59.951200	0.000000	-59.951200	0.000000	-59.951200	0.000000	-59.951200	0.000000
0.018825	-59.951200	0.000000	-59.951200	0.000000	-59.951200	0.000000	-59.951200	0.000000	-59.951200	0.000000	-59.951200	0.000000	-59.951200	0.000000	-59.951200	0.000000	-59.951200	0.000000	-59.951200	0.000000	-59.951200	0.000000	-59.951200	0.000000	-59.951200	0.000000	-59.951200	0.000000	-59.951200	0.000000	-59.951200	0.000000	-59.951200	0.000000
0.018850	-59.951200	0.000000	-59.951200	0.000000	-59.951200	0.000000	-59.951200	0.000000	-59.951200	0.000000	-59.951200	0.000000	-59.951200	0.000000	-59.951200	0.000000	-59.951200	0.000000	-59.951200	0.000000	-59.951200	0.000000	-59.951200	0.000000	-59.951200	0.000000	-59.951200	0.000000	-59.951200	0.000000	-59.951200	0.000000	-59.951200	0.000000
0.018875	-59.951200	0.000000	-59.951200	0.000000	-59.951200	0.000000	-59.951200	0.000000	-59.951200	0.000000	-59.951200	0.000000	-59.951200	0.000000	-59.951200	0.000000	-59.951200	0.000000	-59.951200	0.000000	-59.951200	0.000000	-59.951200	0.000000	-59.951200	0.000000	-59.951200	0.000000	-59.951200	0.000000	-59.951200	0.000000	-59.951200	0.000000
0.018900	-59.951200	0.000000	-59.951200	0.000000	-59.951200	0.000000	-59.951200	0.000000	-59.951200	0.000000	-59.951200	0.000000	-59.951200	0.000000	-59.951200	0.000000	-59.951200	0.000000	-59.951200	0.000000	-59.951200	0.000000	-59.951200	0.000000	-59.951200	0.000000	-59.951200	0.000000	-59.951200	0.000000	-59.951200	0.000000	-59.951200	0.000000
0.018925	-59.951200	0.000000	-59.951200	0.000000	-59.951200	0.000000	-59.951200	0.000000	-59.951200	0.000000	-59.951200	0.000000	-59.951200	0.000000	-59.951200	0.000000	-59.951200	0.000000	-59.951200	0.000000	-59.951200	0.000000	-59.951200	0.000000	-59.951200	0.000000	-59.951200	0.000000	-59.951200	0.000000	-59.951200	0.000000	-59.951200	0.000000
0.018950	-59.951200	0.000000	-59.951200	0.000000	-59.951200	0.000000	-59.951200	0.000000	-59.951200	0.000000	-59.951200	0.000000	-59.951200	0.000000	-59.951200	0.000000	-59.951200	0.000000	-59.951200	0.000000	-59.951200	0.000000	-59.951200	0.000000	-59.951200	0.000000	-59.951200	0.000000	-59.951200	0.000000	-59.951200	0.000000	-59.951200	0.000000
0.018975	-59.951200	0.000000	-59.951200	0.000000	-59.951200	0.000000	-59.951200	0.000000	-59.951200	0.000000	-59.951200	0.000000	-59.951200	0.000000	-59.951200	0.000000	-59.951200	0.000000	-59.951200	0.000000	-59.951200	0.000000	-59.951200	0.000000	-59.951200	0.000000	-59.951200	0.000000	-59.951200	0.000000	-59.951200	0.000000	-59.951200	0.000000
0.019000	-59.951200	0.000000	-59.951200	0.000000	-59.951200	0.000000	-59.951200	0.000000	-59.951200	0.000000	-59.951200	0.000000	-59.951200	0.000000	-59.951200	0.000000	-59.951200	0.000000	-59.951200	0.000000	-59.951200	0.000000	-59.951200	0.000000	-59.951200	0.000000	-59.951200	0.000000	-59.951200	0.000000	-59.951200	0.000000	-59.951200	0.000000
0.019025	-59.951200	0.000000	-59.951200	0.000000	-59.951200	0.000000	-59.951200	0.000000	-59.951200	0.000000	-59.951200	0.000000	-59.951200	0.000000	-59.951200	0.000000	-59.951200	0.000000	-59.951200	0.000000	-59.951200	0.000000	-59.951200	0.000000	-59.951200	0.000000	-59.951200	0.000000	-59.951200	0.000000	-59.951200	0.000000	-59.951200	0.000000
0.019050	-59.951200	0.000000	-59.951200	0.000000	-59.951200	0.000000	-59.951200	0.000000	-59.951200	0.000000	-59.951200	0.000000	-59.951200	0.000000	-59.951200	0.000000	-59.951200	0.000000	-59.951200	0.000000	-59.951200	0.000000	-59.951200	0.000000	-59.951200	0.000000	-59.951200	0.000000	-59.951200	0.000000	-59.951200	0.000000	-59.951200	0.000000
0.019075	-59.951200	0.000000	-59.951200	0.000000	-59.951200	0.000000	-59.951200	0.000000	-59.951200	0.000000	-59.951200	0.000000	-59.951200	0.000000	-59.951200	0.000000	-59.951200	0.000000	-59.951200	0.000000	-59.951200	0.000000	-59.951200	0.000000	-59.951200	0.000000	-59.951200	0.000000	-59.951200	0.000000	-59.951200	0.000000	-59.951200	0.000000
0.019100	-59.951200	0.000000	-59.951200	0.000000	-59.951200	0.000000	-59.951200	0.000000	-59.951200	0.000000	-59.951200	0.000000	-59.951200	0.000000	-59.951200	0.000000	-59.951200	0.000000	-59.951200	0.000000	-59.951200	0.000000	-59.951200	0.000000	-59.951200	0.000000	-59.951200	0.000000	-59.951200	0.000000	-59.951200	0.000000	-59.951200	0.000000
0.019125	-59.951200	0.000000	-59.951200	0.000000	-59.951200	0.000000	-59.951200	0.000000	-59.951200	0.000000	-59.951200	0.000000	-59.951200	0.000000	-59.951200	0.000000	-59.951200	0.000000	-59.951200	0.000000	-59.951200	0.000000	-59.951200	0.000000	-59.951200	0.000000	-59.951200	0.000000	-59.951200	0.000000	-59.951200	0.000000	-59.951200	0.000000
0.019150	-59.951200	0.000000	-59.951200	0.000000	-59.951200	0.000000	-59.951200	0.000000	-59.951200	0.000000	-59.951200	0.000000	-59.951200	0.000000	-59.951200	0.000000	-59.951200	0.000000	-59.951200	0.000000	-59.951200	0.000000	-59.951200	0.000000	-59.951200	0.000000	-59.951200	0.000000	-59.951200	0.000000	-59.951200	0.000000	-59.951200	0.000000
0.019175	-59.951200	0.000000	-59.951200	0.000000	-59.951200	0.000000	-59.951200	0.000000	-59.951200	0.000000	-59.951200	0.000000	-59.951200	0.000000	-59.951200	0.000000	-59.951200	0.000000	-59.951200	0.000000	-59.951200	0.000000	-59.951200	0.000000	-59.951200	0.000000	-59.951200	0.000000	-59.951200	0.000000	-59.951200	0.000000	-59.951200	0.000000
0.019200	-59.951200	0.000000	-59.951200	0.000000	-59.951200	0.000000	-59.951200	0.000000	-59.951200	0.000000	-59.951200	0.000000	-59.951200	0.000000	-59.951200	0.000000	-59.951200	0.000000	-59.951200	0.000000	-59.951200	0.000000	-59.951200	0.000000	-59.951200	0.000000	-59.951200	0.000000	-59.951200	0.000000	-59.951200	0.000000	-59.951200	0.000000
0.019225	-59.951200	0.000000	-59.951200	0.000000	-59.951200	0.000000	-59.951200	0.000000	-59.951200	0.000000	-59.951200	0.000000	-59.951200	0.000000	-59.951200	0.000000	-59.951200	0.000000	-59.951200	0.000000	-59.951200	0.000000	-59.951200	0.000000	-59.951200	0.000000	-59.951200	0.000000	-59.951200	0.000000	-59.951200	0.000000	-59.951200	0.000000
0.019250	-59.951200	0.000000	-59.951200	0.000000	-59.951200	0.000000	-59.951200	0.000000	-59.951200	0.000000	-59.951200	0.000000	-59.951200	0.000000	-59.951200	0.000000	-59.951200	0.000000	-59.951200	0.000000	-59.951200	0.000000	-59.951200	0.000000	-59.951200	0.000000	-59.951200	0.000000	-59.951200	0.000000	-59.951200	0.000000	-59.951200	0.000000
0.019275	-59.951200	0.000000	-59.951200	0.000000	-59.951200	0.000000	-59.951200	0.000000	-59.951200	0.000000	-59.951200	0.000000	-59.951200	0.000000	-59.951200	0.000000	-59.951200	0.000000	-59.951200	0.000000	-59.951200	0.000000	-59.951200	0.000000	-59.951200	0.000000	-59.951200	0.000000	-59.951200	0.000000	-59.951200	0.000000	-59.951200	0.000000
0.019300	-59.951200	0.000000	-59.951200	0.000000	-59.951200	0.000000	-59.951200	0.000000	-59.951200	0.000000	-59.951200	0.000000	-59.951200	0.000000	-59.951200	0.000000	-59.951200	0.000000	-59.951200	0.000000	-59.951200	0.000000	-59.951200	0.000000	-59.951200	0.000000	-59.951200	0.000000	-59.951200	0.000000	-59.951200	0.000000	-59.951200	0.000000
0.019325	-59.951200	0.000000	-59.951200	0.000000	-59.951200	0.000000	-59.951200	0.000000	-59.951200	0.000000	-59.951200	0.000000	-59.951200	0.000000	-59.951200	0.000000	-59.951200	0.000000	-59.951200	0.000000	-59.951200	0.000000	-59.951200	0.000000	-59.951200	0.000000	-59.951200	0.000000	-59.951200	0.000000	-59.951200	0.000000	-59.951200	0.000000
0.019350	-59.951200	0.000000	-59.951200	0.000000	-59.951200	0.000000	-59.951200	0.000000	-59.951200	0.000000	-59.951200	0.000000	-59.951200	0.000000	-59.951200	0.000000	-59.951200	0.000000	-59.951200	0.000000	-59.951200	0.000000	-59.951200	0.000000	-59.951200	0.000000	-59.951200	0.000000	-59.951200	0.000000	-59.951200	0.000000	-59.951200	0.000000
0.019375	-59.951200	0.000000	-59.951200	0.000000	-59.951200	0.000000	-59.951200	0.000000	-59.951200	0.000000	-59.951200	0.000000	-59.951200	0.000000	-59.951200	0.000000	-59.951200	0.000000	-59.951200	0.000000	-59.951200	0.000000	-59.951200	0.000000	-59.951200	0.000000	-59.951200	0.000000	-59.951200	0.000000	-59.951200	0.000000	-59.951200	0.000000
0.019400	-59.951200	0.000000	-59.951200	0.000000	-59.951200	0.000000	-59.951200	0.000000	-59.951200	0.000000	-59.951200	0.000000	-59.951200	0.000000	-59.951200	0.000000	-59.951200	0.000000	-59.951200	0.000000	-59.951200	0.000000	-59.951200	0.000000	-59.951200	0.000000	-59.951200	0.000000	-59.951200	0.000000	-59.951200	0.000000	-59.951200	0.000000
0.019425	-59.951200	0.000000	-59.951200	0.000000	-59.951200	0.000000	-59.951200	0.000000	-59.951200	0.000000	-59.951200	0.000000	-59.951200	0.000000	-59.951200	0.000000	-59.951200	0.000000	-59.951200	0.000000	-59.951200	0.000000	-59.951200	0.000000	-59.951200	0.000000	-59.951200	0.000000	-59.951200	0.000000	-59.951200	0.000000	-59.951200	0.000000
0.019450	-59.951200	0.000000	-59.951200	0.000000	-59.951200	0.000000	-59.951200	0.000000	-59.951200	0.000000	-59.951200	0.000000	-59.951200	0.000000	-59.951200	0.000000	-59.951200	0.000000	-59.951200	0.000000	-59.951200	0.000000	-59.951200	0.000000	-59.951200	0.000000	-59.951200	0.000000	-59.951200	0.000000	-59.951200	0.000000	-59.951200	0.000000
0.019475	-59.951200	0.000000	-59.951200	0.000000	-59.951200	0.000000	-59.951200	0.000000	-59.951200	0.000000	-59.951200	0.000000	-59.951200	0.000000	-59.951200	0.000000	-59.951200	0.000000	-59.951200	0.000000	-59.951200	0.000000	-59.951200	0.000000	-59.951200	0.000000	-59.951200	0.000000	-59.951200	0.000000	-59.951200	0.000000	-59.951200	0.000000
0.019500	-59.951200	0.000000	-59.951200	0.000000	-59.951200	0.000000	-59.951200	0.000000	-59.951200	0.000000	-59.951200	0.000000	-59.951200	0.000000	-59.951200	0.000000	-59.951200	0.000000	-59.951200	0.000000	-59.951200	0.000000	-59.951200	0.000000	-59.951200	0.000000	-59.951200	0.000000	-59.951200	0.000000	-59.951200	0.000000	-59.951200	0.000000
0.019525	-59.951200	0.000000	-59.951200	0.000000	-59.951200	0.000000	-59.951200	0.000000	-59.951200	0.000000	-59.951200	0.000000	-59.951200	0.000000	-59.951200	0.000000	-59.951200	0.000000	-59.951200	0.000000	-59.951200	0.000000	-59.951200	0.000000	-59.951200	0.000000	-59.951200	0.000000	-59.951200	0.000000	-59.951200	0.000000	-59.951200	0.000000
0.019550	-59.951200	0.000000	-59.951200	0.000000	-59.951200	0.000000	-59.951200	0.000000	-59.951200	0.000000	-59.951200	0.000000	-59.951200	0.000000	-59.951200	0.000000	-59.951200	0.000000	-59.951200	0.000000	-59.951200	0.000000	-59.951200	0.000000	-59.951200	0.000000	-59.951200	0.000000	-59.951200	0.000000	-59.951200	0.000000	-59.951200	0.000000
0.019575	-59.951200	0.000000	-59.951200	0.000000	-59.951200	0.000000	-59.951200	0.000000	-59.951200	0.000000	-59.951200	0.000000	-59.951200	0.000000	-59.951200	0.000000	-59.951200	0.000000	-59.951200	0.000000	-59.951200	0.000000	-59.951200	0.000000	-59.951200	0.000000	-59.951200	0.000000	-59.951200	0.000000	-59.951200	0.000000	-59.951200	0.000000
0.019600	-59.951200	0.000000	-59.951200	0.000000	-59.951200	0.000000	-59.951200	0.000000	-59.951200	0.000000	-59.951200	0.000000	-59.951200	0.000000	-59.951200	0.000000	-59.951200	0.000000	-59.951200	0.000000	-59.951200	0.000000	-59.951200	0.000000	-59.951200	0.000000	-59.951200	0.000000	-59.951200	0.000000	-59.951200	0.000000	-59.951200	0.000000
0.019625	-59.951200	0.000000	-59.951200	0.000000	-59.951200	0.000000	-59.951200	0.000000	-59.951200	0.000000	-59.951200	0.000000	-59.951200	0.000000	-59.951200	0.000000	-59.951200	0.000000	-59.951200	0.000000	-59.951200	0.000000	-59.951200	0.000000	-59.951200	0.000000	-59.951200	0.000000	-59.951200	0.000000	-59.951200	0.000000	-59.951200	0.000000
0.019650	-59.951200	0.000000	-59.951200	0.000000	-59.951200	0.000000	-59.951200	0.000000	-59.951200	0.000000	-59.951200	0.000000	-59.951200	0.000000	-59.951200	0.000000	-59.951200	0.000000	-59.951200	0.000000	-59.951200	0.000000	-59.951200	0.000000	-59.951200	0.000000	-59.951200	0.000000	-59.951200	0.000000	-59.951200	0.000000	-59.951200	0.000000
0.019675	-59.951200	0.000000	-59.951200	0.000000	-59.951200	0.000000	-59.951200	0.000000	-59.951200	0.000000	-59.951200	0.000000	-59.951200	0.000000	-59.951200	0.000000	-59.951200	0.000000	-59.951200	0.000000	-59.951200	0.000000	-59.951200	0.000000	-59.951200	0.000000	-59.951200	0.000000	-59.951200	0.000000	-59.951200	0.000000	-59.951200	0.000000
0.019700	-59.951200	0.000000	-59.951200	0.000000	-59.951200	0.000000	-59.951200	0.000000	-59.951200	0.000000	-59.951200	0.000000	-59.951200	0.000000	-59.951200	0.000000	-59.951200	0.000000	-59.951200	0.000000	-59.951200	0.000000	-59.951200	0.000000	-59.951200	0.000000	-59.951200	0.000000	-59.951200	0.000000	-59.951200	0.000000	-59.951200	0.000000
0.019725	-59.951200	0.000000	-59.951200	0.000000	-59.951200	0.000000	-59.951200	0.000000	-59.951200	0.000000	-59.951200	0.000000	-59.951200	0.000000	-59.951200	0.000000	-59.951200	0.000000	-59.951200	0.000000	-59.951200	0.000000	-59.951200	0.000000	-59.951200	0.000000	-59.951200	0.000000	-59.951200	0.000000	-59.951200	0.000000	-59.951200	0.000000
0.019750	-59.951200	0.000000	-59.951200	0.000000	-59.951200	0.000000	-59.951200	0.000000	-59.951200	0.000000	-59.951200	0.000000	-59.951200	0.000000	-59.951200	0.000000	-59.951200	0.000000	-59.951200	0.000000	-59.951200	0.000000	-59.951200	0.000000	-59.951200	0.000000	-59.951200	0.000000	-59.951200	0.000000	-59.951200	0.000000	-59.951200	0.000000
0.019775	-59.951200	0.000000	-59.951200	0.000000	-59.951200	0.000000	-59.951200	0.000000	-59.951200	0.000000	-59.951200	0.000000	-59.951200	0.000000	-59.951200	0.000000	-59.951200	0.000000	-59.951200	0.000000	-59.951200	0.000000	-59.951200	0.000000	-59.951200	0.000000	-59.951200	0.000000	-59.951200	0.000000	-59.951200	0.000000	-59.951200	0.000000
0.019800	-59.951200	0.000000	-59.951200	0.000000	-59.951200	0.000000	-59.951200	0.000000	-59.951200	0.000000	-59.951200	0.000000	-59.951200	0.000000	-59.951200	0.000000	-59.951200	0.000000	-59.951200	0.000000	-59.951200	0.000000	-59.951200	0.000000	-59.951200	0.000000	-59.951200	0.000000	-59.951200	0.000000	-59.951200	0.000000	-59.951200	0.000000
0.019825	-59.951200	0.000000	-59.951200	0.000000	-59.951200	0.000000	-59.951200	0.000000	-59.951200	0.000000	-59.951200	0.000000	-59.951200	0.000000	-59.951200	0.000000	-59.951200	0.000000	-59.951200	0.000000	-59.951200	0.000000	-59.951200	0.000000	-59.951200	0.000000	-59.951200	0.000000	-59.951200	0.000000	-59.951200	0.000000	-59.951200	0.000000
0.019850	-59.951200	0.000000	-59.951200	0.000000	-59.951200	0.000000	-59.951200	0.000000	-59.951200	0.000000	-59.951200	0.000000	-59.951200	0.000000	-59.951200	0.000000	-59.951200	0.000000	-59.951200	0.000000	-59.951200	0.000000	-59.951200	0.000000	-59.951200	0.000000	-59.951200	0.000000	-59.951200	0.000000	-59.951200	0.000000	-59.951200	0.000000
0.019875	-59.951200	0.000000	-59.951200	0.000000	-59.951200	0.000000	-59.951200	0.000000	-59.951200	0.000000	-59.951200	0.000000	-59.951200	0.000000	-59.951200	0.000000	-59.951200	0.000000	-59.951200	0.000000	-59.951200	0.000000	-59.951200	0.000000	-59.951200	0.000000	-59.951200	0.000000	-59.951200	0.000000	-59.951200	0.000000	-59.951200	0.000000
0.019900	-59.951200	0.000000	-59.951200	0.000000	-59.951200	0.000000	-59.951200	0.000000	-59.951200	0.000000	-59.951200	0.000000	-59.951200	0.000000	-59.951200	0.000000	-59.951200	0.000000	-59.951200	0.000000	-59.951200	0.000000	-59.951200	0.000000	-59.951200	0.000000	-59.951200	0.000000	-59.951200	0.000000	-59.951200	0.000000	-59.951200	0.000000
0.019925	-59.951200	0.000000	-59.951200	0.000000	-59.951200	0.000000	-59.951200	0.000000	-59.951200	0.000000	-59.951200	0.000000	-59.951200	0.000000	-59.951200	0.000000	-59.951200	0.000000	-59.951200	0.000000	-59.951200	0.000000	-59.951200	0.000000	-59.951200	0.000000	-59.951200	0.000000	-59.951200	0.000000	-59.951200	0.000000	-59.951200	0.000000
0.019950	-59.951200	0.000000	-59.951200	0.000000	-59.951200	0.000000	-59.951200	0.000000	-59.951200	0.000000	-59.951200	0.000000	-59.951200	0.000000	-59.951200	0.000000	-59.951200	0.000000	-59.951200	0.000000	-59.951200	0.000000	-59.951200	0.000000	-59.951200	0.000000	-59.951200	0.000000	-59.951200	0.000000	-59.951200	0.000000	-59.951200	0.000000
0.019975	-59.951200	0.000000	-59.951200	0.000000	-59.951200	0.000000	-59.951200	0.000000	-59.951200	0.000000	-59.951200	0.000000	-59.951200	0.000000	-59.951200	0.000000	-59.951200	0.000000	-59.951200	0.000000	-59.951200	0.000000	-59.951200	0.000000	-59.951200	0.000000	-59.951200	0.000000	-59.951200	0.000000	-59.951200	0.000000	-59.951200	0.000000
0.020000	-59.951200	0.000000	-59.951200	0.000000	-59.951200	0.000000	-59.951200	0.000000	-59.951200	0.000000	-59.951200	0.000000	-59.951200	0.000000	-59.951200	0.000000	-59.951200	0.000000	-59.951200	0.000000	-59.951200	0.000000	-59.951200	0.000000	-59.951200	0.000000	-59.951200	0.000000	-59.951200	0.000000	-59.951200	0.000000	-59.951200	0.000000
0.020025	-59.951200	0.000000	-59.951200	0.000000	-59.951200	0.000000	-59.951200	0.000000	-59.951200	0.000000	-59.951200	0.000000	-59.951200	0.000000	-59.951200	0.000000	-59.951200	0.000000	-59.951200	0.000000	-59.951200	0.000000	-59.951200	0.000000	-59.951200	0.000000	-59.951200	0.000000	-59.951200	0.000000	-59.951200	0.000000	-59.951200	0.000000
0.020050	-59.951200	0.000000	-59.951200	0.000000	-59.951200	0.000000	-59.951200	0.000000	-59.951200	0.000000	-59.951200	0.000000	-59.951200	0.000000	-59.951200	0.000000	-59.951200	0.000000	-59.951200	0.000000	-59.951200	0.000000	-59.951200	0.000000	-59.951200	0.000000	-59.951200	0.000000	-59.951200	0.000000	-59.951200	0.000000	-59.951200	0.000000
0.020075	-59.951200	0.000000	-59.951200	0.000000	-59.951200	0.000000	-59.951200	0.000000	-59.951200	0.000000	-59.951200	0.000000	-59.951200	0.000000	-59.951200	0.000000	-59.951200	0.000000	-59.951200	0.000000	-59.951200	0.000000	-59.951200	0.000000	-59.951200	0.000000	-59.951200	0.000000	-59.951200	0.000000	-59.951200	0.000000	-59.951200	0.000000
0.020100	-59.951200	0.000000	-59.951200	0.000000	-59.951200	0.000000	-59.951200	0.000000	-59.951200	0.000000	-59.951200	0.000000	-59.951200	0.000000	-59.951200	0.000000	-59.951200	0.000000	-59.951200	0.000000	-59.951200	0.000000	-59.951200	0.000000	-59.951200	0.000000	-59.951200	0.000000	-59.951200	0.000000	-59.951200	0.000000	-59.951200	0.000000
0.020125	-59.951200	0.000000	-59.951200	0.000000	-59.951200	0.000000	-59.951200	0.000000	-59.951200	0.000000	-59.951200	0.000000	-59.951200	0.000000	-59.951200	0.000000	-59.951200	0.000000	-59.951200	0.000000	-59.951200	0.000000	-59.951200	0.000000	-59.951200	0.000000	-59.951200	0.000000	-59.951200	0.000000	-59.951200	0.000000	-59.951200	0.000000
0.020150	-59.951200	0.000000	-59.951200	0.000000	-59.951200	0.000000	-59.951200	0.000000	-59.951200	0.000000	-59.951200	0.000000	-59.951200	0.000000	-59.951200	0.000000	-59.951200	0.000000	-59.951200	0.000000	-59.951200	0.000000	-59.951200	0.000000	-59.951200	0.000000	-59.951200	0.000000	-59.951200	0.000000	-59.951200	0.000000	-59.951200	0.000000
0.020175	-59.951200	0.000000	-59.951200	0.000000	-59.951200	0.000000	-59.951200	0.000000	-59.951200	0.000000	-59.951200	0.000000	-59.951200	0.000000	-59.951200	0.000000	-59.951200	0.000000	-59.951200	0.000000	-59.951200	0.000000	-59.951200	0.000000	-59.951200	0.000000	-59.951200	0.000000	-59.951200	0.000000	-59.951200	0.000000	-59.951200	0.000000
0.020200	-59.951200	0.000000	-59.951200	0.000000	-59.951200	0.000000	-59.951200	0.000000	-59.951200	0.000000	-59.951200	0.000000	-59.951200	0.000000	-59.951200	0.000000	-59.951200	0.000000	-59.951200	0.000000	-59.951200	0.000000	-59.951200	0.000000	-59.951200	0.000000	-59.951200	0.000000	-59.951200	0.000000	-59.951200	0.000000	-59.951200	0.000000
0.020225	-59.951200	0.000000	-59.951200	0.000000	-59.951200	0.000000	-59.951200	0.000000	-59.951200	0.000000	-59.951200	0.000000	-59.951200	0.000000	-59.951200	0.000000	-59.951200	0.000000	-59.951200	0.000000	-59.951200	0.000000	-59.951200	0.000000	-59.951200	0.000000	-59.951200	0.000000	-59.951200	0.000000	-59.951200	0.000000	-59.951200	0.000000
0.020250	-59.951200	0.000000	-59.951200	0.000000	-59.951200	0.000000	-59.951200	0.000000	-59.951200	0.000000	-59.951200	0.000000	-59.951200	0.000000	-59.951200	0.000000	-59.951200	0.000000	-59.951200	0.000000	-59.951200	0.000000	-59.951200	0.000000	-59.951200	0.000000	-59.951200	0.000000	-59.951200	0.000000	-59.951200	0.000000	-59.951200	0.000000
0.020275	-59.951200	0.000000	-59.951200	0.000000	-59.951200	0.000000	-59.951200	0.000000	-59.951200	0.000000	-59.951200	0.000000	-59.951200	0.000000	-59.951200	0.000000	-59.951200	0.000000	-59.951200	0.000000	-59.951200	0.000000	-59.951200	0.000000	-59.951200	0.000000	-59.951200	0.000000	-59.951200	0.000000	-59.951200	0.000000	-59.951200	0.000000
0.020300	-59.951200	0.000000	-59.951200	0.000000	-59.951200	0.000000	-59.951200	0.000000	-59.951200	0.000000	-59.951200	0.000000	-59.951200	0.000000	-59.951200	0.000000	-59.951200	0.000000	-59.951200	0.000000	-59.951200	0.000000	-59.951200	0.000000	-59.951200	0.000000	-59.951200	0.000000	-59.951200	0.000000	-59.951200	0.000000	-59.951200	0.000000
0.020325	-59.951200	0.000000	-59.951200	0.000000	-59.951200	0.000000	-59.951200	0.000000	-59.951200	0.000000	-59.951200	0.000000	-59.951200	0.000000	-59.951200	0.000000	-59.951200	0.000000	-59.951200	0.000000	-59.951200	0.000000	-59.951200	0.000000	-59.951200	0.000000	-59.951200	0.000000	-59.951200	0.000000	-59.951200	0.000000	-59.951200	0.000000
0.020350	-59.951200	0.000000	-59.951200	0.000000	-59.951200	0.000000	-59.951200	0.000000	-59.951200	0.000000	-59.951200	0.000000	-59.951200	0.000000	-59.951200	0.000000	-59.951200	0.000000	-59.951200	0.000000	-59.951200	0.000000	-59.951200	0.000000	-59.951200	0.000000	-59.951200	0.000000	-59.951200	0.000000	-59.951200	0.000000	-59.951200	0.000000
0.020375	-59.951200	0.000000	-59.951200	0.000000	-59.951200	0.000000	-59.951200	0.000000	-59.951200	0.000000	-59.951200	0.000000	-59.951200	0.000000	-59.951200	0.000000	-59.951200	0.000000	-59.951200	0.000000	-59.951200	0.000000	-59.951200	0.000000	-59.951200	0.000000	-59.951200	0.000000	-59.951200	0.000000	-59.951200	0.000000	-59.951200	0.000000
0.020400	-59.951200	0.000000	-59.951200	0.000000	-59.951200	0.000000	-59.951200	0.000000	-59.951200	0.000000	-59.951200	0.000000	-59.951200	0.000000	-59.951200	0.000000	-59.951200	0.000000	-59.951200	0.000000	-59.951200	0.000000	-59.951200	0.000000	-59.951200	0.000000	-59.951200	0.000000	-59.951200	0.000000	-59.951200	0.000000	-59.951200	0.000000
0.020425	-59.951200	0.000000	-59.951200	0.000000	-59.951200	0.000000	-59.951200	0.000000	-59.951200	0.000000	-59.951200	0.000000	-59.951200	0.000000	-59.951200	0.000000	-59.951200	0.000000	-59.951200	0.000000	-59.951200	0.000000	-59.951200	0.000000	-59.951200	0.000000	-59.951200	0.000000	-59.951200	0.000000	-59.951200	0.000000	-59.951200	0.000000
0.020450	-59.951200	0.000000	-59.951200	0.000000	-59.951200	0.000000	-59.951200	0.000000	-59.951200	0.000000	-59.951200	0.000000	-59.951200	0.000000	-59.951200	0.000000	-59.951200	0.000000	-59.951200	0.000000	-59.951200	0.000000	-59.951200	0.000000	-59.951200	0.000000	-59.951200	0.000000	-59.951200	0.000000	-59.951200	0.000000	-59.951200	0.000000
0.020475	-59.951200	0.000000	-59.951200	0.000000	-59.951200	0.000000	-59.951200	0.000000	-59.951200	0.000000	-59.951200	0.000000	-59.951200	0.000000	-59.951200	0.000000	-59.951200	0.000000	-59.951200	0.000000	-59.951200	0.000000	-59.951200	0.000000	-59.951200	0.000000	-59.951200	0.000000	-59.951200	0.000000	-59.951200	0.000000	-59.951200	0.000000
0.020500	-59.951200	0.000000	-59.951200	0.000000	-59.951200	0.000000	-59.951200	0.000000	-59.951200	0.000000	-59.951200	0.000000	-59.951200	0.000000	-59.951200	0.000000	-59.951200	0.000000	-59.951200	0.000000	-59.951200	0.000000	-59.951200	0.000000	-59.951200	0.000000	-59.951200	0.000000	-59.951200	0.000000	-59.951200	0.000000	-59.951200	0.000000
0.020525	-59.951200	0.000000	-59.951200	0.000000	-59.951200	0.000000	-59.951200	0.000000	-59.951200	0.000000	-59.951200	0.000000	-59.951200	0.000000	-59.951200	0.000000	-59.951200	0.000000	-59.951200	0.000000	-59.951200	0.000000	-59.951200	0.000000	-59.951200	0.000000	-59.951200	0.000000	-59.951200	0.000000	-59.951200	0.000000	-59.951200	0.000000
0.020550	-59.951200	0.000000	-59.951200	0.000000	-59.951200	0.000000	-59.951200	0.000000	-59.951200	0.000000	-59.951200	0.000000	-59.951200	0.000000	-59.951200	0.000000	-59.951200	0.000000	-59.951200	0.000000	-59.951200	0.000000	-59.951200	0.000000	-59.951200	0.000000	-59.951200	0.000000	-59.951200	0.000000	-59.951200	0.000000	-59.951200	0.000000
0.020575	-59.951200	0.000000	-59.951200	0.000000	-59.951200	0.000000	-59.951200	0.000000	-59.951200	0.000000	-59.951200	0.000000	-59.951200	0.000000	-59.951200	0.000000	-59.951200	0.000000	-59.951200	0.000000	-59.951200	0.000000	-59.951200	0.000000	-59.951200	0.000000	-59.951200	0.000000	-59.951200	0.000000	-59.951200	0.000000	-59.951200	0.000000
0.020600	-59.951200	0.000000	-59.951200	0.000000	-59.951200	0.000000	-59.951200	0.000000	-59.951200	0.000000	-59.951200	0.000000	-59.951200	0.000000	-59.951200	0.000000	-59.951200	0.000000	-59.951200	0.000000	-59.951200	0.000000	-59.951200	0.000000	-59.951200	0.000000	-59.951200	0.000000	-59.951200	0.000000	-59.951200	0.000000	-59.951200	0.000000
0.020625	-59.951200	0.000000	-59.951200	0.000000	-59.951200	0.000000	-59.951200	0.000000	-59.951200	0.000000	-59.951200	0.000000	-59.951200	0.000000	-59.951200	0.000000	-59.951200	0.000000	-59.951200	0.000000	-59.951200	0.000000	-59.951200	0.000000	-59.951200	0.000000	-59.951200	0.000000	-59.951200	0.000000	-59.951200	0.000000	-59.951200	0.000000
0.020650	-59.951200	0.000000	-59.951200	0.000000	-59.951200	0.000000	-59.951200	0.000000	-59.951200	0.000000	-59.951200	0.000000	-59.951200	0.000000	-59.951200	0.000000	-59.951200	0.000000	-59.951200	0.000000	-59.951200	0.000000	-59.951200	0.000000	-59.951200	0.000000	-59.951200	0.000000	-59.951200	0.000000	-59.951200	0.000000	-59.951200	0.000000
0.020675	-59.951200	0.000000	-59.951200	0.000000	-59.951200	0.000000	-59.951200	0.000000	-59.951200	0.000000	-59.951200	0.000000	-59.951200	0.000000	-59.951200	0.000000	-59.951200	0.000000	-59.951200	0.000000	-59.951200	0.000000	-59.951200	0.000000	-59.951200	0.000000	-59.951200	0.000000	-59.951200	0.000000	-59.951200	0.000000	-59.951200	0.000000
0.020700	-59.951200	0.000000	-59.951200	0.000000	-59.951200	0.000000	-59.951200	0.000000	-59.951200	0.000000	-59.951200	0.000000	-59.951200	0.000000	-59.951200	0.000000	-59.951200	0.000000	-59.951200	0.000000	-59.951200	0.000000	-59.951200	0.000000	-59.951200	0.000000	-59.951200	0.000000	-59.951200	0.000000	-59.951200	0.000000	-59.951200	0.000000
0.020725	-59.951200	0.000000	-59.951200	0.000000	-59.951200	0.000000	-59.951200	0.000000	-59.951200	0.000000	-59.951200	0.000000	-59.951200	0.000000	-59.951200	0.000000	-59.951200	0.000000	-59.951200	0.000000	-59.951200	0.000000	-59.951200	0.000000	-59.951200	0.000000	-59.951200	0.000000	-59.951200	0.000000	-59.951200	0.000000	-59.951200	0.000000
0.020750	-59.951200	0.000000	-59.951200	0.000000	-59.951200	0.000000	-59.951200	0.000000	-59.951200	0.000000	-59.951200	0.000000	-59.951200	0.000000	-59.951200	0.000000	-59.951200	0.000000	-59.951200	0.000000	-59.951200	0.000000	-59.951200	0.000000	-59.951200	0.000000	-59.951200	0.000000	-59.951200	0.000000	-59.951200	0.000000	-59.951200	0.000000
0.020775	-59.951200	0.000000	-59.951200	0.000000	-59.951200	0.000000	-59.951200	0.000000	-59.951200	0.000000	-59.951200	0.000000	-59.951200	0.000000	-59.951200	0.000000	-59.951200	0.000000	-59.951200	0.000000	-59.951200	0.000000	-59.951200	0.000000	-59.951200	0.000000	-59.951200	0.000000	-59.951200	0.000000	-59.951200	0.000000	-59.951200	0.000000
0.020800	-59.951200	0.000000	-59.951200	0.000000	-59.951200	0.000000	-59.951200	0.000000	-59.951200	0.000000	-59.951200	0.000000	-59.951200	0.000000	-59.951200	0.000000	-59.951200	0.000000	-59.951200	0.000000	-59.951200	0.000000	-59.951200	0.000000	-59.951200	0.000000	-59.951200	0.000000	-59.951200	0.000000	-59.951200	0.000000	-59.951200	0.000000
0.020825	-59.951200	0.000000	-59.951200	0.000000	-59.951200	0.000000	-59.951200	0.000000	-59.951200	0.000000	-59.951200	0.000000	-59.951200	0.000000	-59.951200	0.000000	-59.951200	0.000000	-59.951200	0.000000	-59.951200	0.000000	-59.951200	0.000000	-59.951200	0.000000	-59.951200	0.000000	-59.951200	0.000000	-59.951200	0.000000	-59.951200	0.000000
0.020850	-59.951200	0.000000	-59.951200	0.000000	-59.951200	0.000000	-59.951200	0.000000	-59.951200	0.000000	-59.951200	0.000000	-59.951200	0.000000	-59.951200	0.000000	-59.951200	0.000000	-59.951200	0.000000	-59.951200	0.000000	-59.951200	0.000000	-59.951200	0.000000	-59.951200	0.000000	-59.951200	0.000000	-59.951200	0.000000	-59.951200	0.000000
0.020875	-59.951200	0.000000	-59.951200	0.000000	-59.951200	0.000000	-59.951200	0.000000	-59.951200	0.000000	-59.951200	0.000000	-59.951200	0.000000	-59.951200	0.000000	-59.951200	0.000000	-59.951200	0.000000	-59.951200	0.000000	-59.951200	0.000000	-59.951200	0.000000	-59.951200	0.000000	-59.951200	0.000000	-59.951200	0.000000	-59.951200	0.000000
0.020900	-59.951200	0.000000	-59.951200	0.000000	-59.951200	0.000000	-59.951200	0.000000	-59.951200	0.000000	-59.951200	0.000000	-59.951200	0.000000	-59.951200	0.000000	-59.951200	0.000000	-59.951200	0.000000	-59.951200	0.000000	-59.951200	0.000000	-59.951200	0.000000	-59.951200	0.000000	-59.951200	0.000000	-59.951200	0.000000	-59.951200	0.000000
0.020925	-59.951200	0.000000	-59.951200	0.000000	-59.951200	0.000000	-59.951200	0.000000	-59.951200	0.000000	-59.951200	0.000000	-59.951200	0.000000	-59.951200	0.000000	-59.951200	0.000000	-59.951200	0.000000	-59.951200	0.000000	-59.951200	0.000000	-59.951200	0.000000	-59.951200	0.000000	-59.951200	0.000000	-59.951200	0.000000	-59.951200	0.000000
0.020950	-59.951200	0.000000	-59.951200	0.000000	-59.951200	0.000000	-59.951200	0.000000	-59.951200	0.000000	-59.951200	0.000000	-59.951200	0.000000	-59.951200	0.000000	-59.951200	0.000000	-59.951200	0.000000	-59.951200	0.000000	-59.951200	0.000000	-59.951200	0.000000	-59.951200	0.000000	-59.951200	0.000000	-59.951200	0.000000	-59.951200	0.000000
0.020975	-59.951200	0.000000	-59.951200	0.000000	-59.951200	0.000000	-59.951200	0.000000	-59.951200	0.000000	-59.951200	0.000000	-59.951200	0.000000	-59.951200	0.000000	-59.951200	0.000000	-59.951200	0.000000	-59.951200	0.000000	-59.951200	0.000000	-59.951200	0.000000	-59.951200	0.000000	-59.951200	0.000000	-59.951200	0.000000	-59.951200	0.000000
0.021000	-59.951200	0.000000	-59.951200	0.000000	-59.951200	0.000000	-59.951200	0.000000	-59.951200	0.000000	-59.951200	0.000000	-59.951200	0.000000	-59.951200	0.000000	-59.951200	0.000000	-59.951200	0.000000	-59.951200	0.000000	-59.951200	0.000000	-59.951200	0.000000	-59.951200	0.000000	-59.951200	0.000000	-59.951200	0.000000	-59.951200	0.000000
0.021025	-59.951200	0.000000	-59.951200	0.000000	-59.951200	0.000000	-59.951200	0.000000	-59.951200	0.000000	-59.951200	0.000000	-59.951200	0.000000	-59.951200	0.000000	-59.951200	0.000000	-59.951200	0.000000	-59.951200	0.000000	-59.951200	0.000000	-59.951200	0.000000	-59.951200	0.000000	-59.951200	0.000000	-59.951200	0.000000	-59.951200	0.000000
0.021050	-59.951200	0.000000	-59.951200	0.000000	-59.951200	0.000000	-59.951200	0.000000	-59.951200	0.000000	-59.951200	0.000000	-59.951200	0.000000	-59.951200	0.000000	-59.951200	0.000000	-59.951200	0.000000	-59.951200	0.000000	-59.951200	0.000000	-59.951200	0.000000	-59.951200	0.000000	-59.951200	0.000000	-59.951200	0.000000	-59.951200	0.000000
0.021075	-59.951200	0.000000	-59.951200	0.000000	-59.951200	0.000000	-59.951200	0.000000	-59.951200	0.000000	-59.951200	0.000000	-59.951200	0.000000	-59.951200	0.000000	-59.951200	0.000000	-59.951200	0.000000	-59.951200	0.000000	-59.951200	0.000000	-59.951200	0.000000	-59.951200	0.000000	-59.951200	0.000000	-59.951200	0.000000	-59.951200	0.000000
0.021100	-59.951200	0.000000	-59.951200	0.000000	-59.951200	0.000000	-59.951200	0.000000	-59.951200	0.000000	-59.951200	0.000000	-59.951200	0.000000	-59.951200	0.000000	-59.951200	0.000000	-59.951200	0.000000	-59.951200	0.000000	-59.951200	0.000000	-59.951200	0.000000	-59.951200	0.000000	-59.951200	0.000000	-59.951200	0.000000	-59.951200	0.000000
0.021125	-59.951200	0.000000	-59.951200	0.000000	-59.951200	0.000000	-59.951200	0.000000	-59.951200	0.000000	-59.951200	0.000000	-59.951200	0.000000	-59.951200	0.000000	-59.951200	0.000000	-59.951200	0.000000	-59.951200	0.000000	-59.951200	0.000000	-59.951200	0.000000	-59.951200	0.000000	-59.951200	0.000000	-59.951200	0.000000	-59.951200	0.000000
0.021150	-59.951200	0.000000	-59.951200	0.000000	-59.951200	0.000000	-59.951200	0.000000	-59.951200	0.000000	-59.951200	0.000000	-59.951200	0.000000	-59.951200	0.000000	-59.951200	0.000000	-59.951200	0.000000	-59.951200	0.000000	-59.951200	0.000000	-59.951200	0.000000	-59.951200	0.000000	-59.951200	0.000000	-59.951200	0.000000	-59.951200	0.000000
0.021175	-59.951200	0.000000	-59.951200	0.000000	-59.951200	0.000000	-59.951200	0.000000	-59.951200	0.000000	-59.951200	0.000000	-59.951200	0.000000	-59.951200	0.000000	-59.951200	0.000000	-59.951200	0.000000	-59.951200	0.000000	-59.951200	0.000000	-59.951200	0.000000	-59.951200	0.000000	-59.951200	0.000000	-59.951200	0.000000	-59.951200	0.000000
0.021200	-59.951200	0.000000	-59.951200	0.000000	-59.951200	0.000000	-59.951200	0.000000	-59.951200	0.000000	-59.951200	0.000000	-59.951200	0.000000	-59.951200	0.000000	-59.951200	0.000000	-59.951200	0.000000	-59.951200	0.000000	-59.951200	0.000000	-59.951200	0.000000	-59.951200	0.000000	-59.951200	0.000000	-59.951200	0.000000	-59.951200	0.000000
0.021225	-59.951200	0.000000	-59.951200	0.000000	-59.951200	0.000000	-59.951200	0.000000	-59.951200	0.000000	-59.951200	0.000000	-59.951200	0.000000	-59.951200	0.000000	-59.951200	0.000000	-59.951200	0.000000	-59.951200	0.000000	-59.951200	0.000000	-59.951200	0.000000	-59.951200	0.000000	-59.951200	0.000000	-59.951200	0.000000	-59.951200	0.000000
0.021250	-59.951200	0.000000	-59.951200	0.000000	-59.951200	0.000000	-59.951200	0.000000	-59.951200	0.000000	-59.951200	0.000000	-59.951200	0.000000	-59.951200	0.000000	-59.951200	0.000000	-59.951200	0.000000	-59.951200	0.000000	-59.951200	0.000000	-59.951200	0.000000	-59.951200	0.000000	-59.951200	0.000000	-59.951200	0.000000	-59.951200	0.000000
0.021275	-59.951200	0.000000	-59.951200	0.000000	-59.951200	0.000000	-59.951200	0.000000	-59.951200	0.000000	-59.951200	0.000000	-59.951200	0.000000	-59.951200	0.000000	-59.951200	0.000000	-59.951200	0.000000	-59.951200	0.000000	-59.951200	0.000000	-59.951200	0.000000	-59.951200	0.000000	-59.951200	0.000000	-59.951200	0.000000	-59.951200	0.000000
0.021300	-59.951200	0.000000	-59.951200	0.000000	-59.951200	0.000000	-59.951200	0.000000	-59.951200	0.000000	-59.951200	0.000000	-59.951200	0.000000	-59.951200	0.000000	-59.951200	0.000000	-59.951200	0.000000	-59.951200	0.000000	-59.951200	0.000000	-59.951200	0.000000	-59.951200	0.000000	-59.951200	0.000000	-59.951200	0.000000	-59.951200	0.000000
0.021325	-59.951200	0.000000	-59.951200	0.000000	-59.951200	0.000000	-59.951200	0.000000	-59.951200	0.000000	-59.951200	0.000000	-59.951200	0.000000	-59.951200	0.000000	-59.951200	0.000000	-59.951200	0.000000	-59.951200	0.000000	-59.951200	0.000000	-59.951200	0.000000	-59.951200	0.000000	-59.951200	0.000000	-59.951200	0.000000	-59.951200	0.000000
0.021350	-59.951200	0.000000	-59.951200	0.000000	-59.951200	0.000000	-59.951200	0.000000	-59.951200	0.000000	-59.951200	0.000000	-59.951200	0.000000	-59.951200	0.000000	-59.951200	0.000000	-59.951200	0.000000	-59.951200	0.000000	-59.951200	0.000000	-59.951200	0.000000	-59.951200	0.000000	-59.951200	0.000000	-59.951200	0.000000	-59.951200	0.000000
0.021375	-59.951200	0.000000	-59.951200	0.000000	-59.951200	0.000000	-59.951200	0.000000	-59.951200	0.000000	-59.951200	0.000000	-59.951200	0.000000	-59.951200	0.000000	-59.951200	0.000000	-59.951200	0.000000	-59.951200	0.000000	-59.951200	0.000000	-59.951200	0.000000	-59.951200	0.000000	-59.951200	0.000000	-59.951200	0.000000	-59.951200	0.000000
0.021400	-59.951200	0.000000	-59.951200	0.000000	-59.951200	0.000000	-59.951200	0.000000	-59.951200	0.000000	-59.951200	0.000000	-59.951200	0.000000	-59.951200	0.000000	-59.951200	0.000000	-59.951200	0.000000	-59.951200	0.000000	-59.951200	0.000000	-59.951200	0.000000	-59.951200	0.000000	-59.951200	0.000000	-59.951200	0.000000	-59.951200	0.000000
0.021425	-59.951200	0.000000	-59.951200	0.000000	-59.951200	0.000000	-59.951200	0.000000	-59.951200	0.000000	-59.951200	0.000000	-59.951200	0.000000	-59.951200	0.000000	-59.951200	0.000000	-59.951200	0.000000	-59.951200	0.000000	-59.951200	0.000000	-59.951200	0.000000	-59.951200	0.000000	-59.951200	0.000000	-59.951200	0.000000	-59.951200	0.000000
0.021450	-59.951200	0.000000	-59.951200	0.000000	-59.951200	0.000000	-59.951200	0.000000	-59.951200	0.000000	-59.951200	0.000000	-59.951200	0.000000	-59.951200	0.000000	-59.951200	0.000000	-59.951200	0.000000	-59.951200	0.000000	-59.951200	0.000000	-59.951200	0.000000	-59.951200	0.000000	-59.951200	0.000000	-59.951200	0.000000	-59.951200	0.000000
0.021475	-59.951200	0.000000	-59.951200	0.000000	-59.951200	0.000000	-59.951200	0.000000	-59.951200	0.000000	-59.951200	0.000000	-59.951200	0.000000	-59.951200	0.000000	-59.951200	0.000000	-59.951200	0.000000	-59.951200	0.000000	-59.951200	0.000000	-59.951200	0.000000	-59.951200	0.000000	-59.951200	0.000000	-59.951200	0.000000	-59.951200	0.000000
0.021500	-59.951200	0.000000	-59.951200	0.000000	-59.951200	0.000000	-59.951200	0.000000	-59.951200	0.000000	-59.951200	0.000000	-59.951200	0.000000	-59.951200	0.000000	-59.951200	0.000000	-59.951200	0.000000	-59.951200	0.000000	-59.951200	0.000000	-59.951200	0.000000	-59.951200	0.000000	-59.951200	0.000000	-59.951200	0.000000	-59.951200	0.000000
0.021525	-59.951200	0.000000	-59.951200	0.000000	-59.951200	0.000000	-59.951200	0.000000	-59.951200	0.000000	-59.951200	0.000000	-59.951200	0.000000	-59.951200	0.000000	-59.951200	0.000000	-59.951200	0.000000	-59.951200	0.000000	-59.951200	0.000000	-59.951200	0.000000	-59.951200	0.000000	-59.951200	0.000000	-59.951200	0.000000	-59.951200	0.000000
0.021550	-59.951200	0.000000	-59.951200	0.000000	-59.951200	0.000000	-59.951200	0.000000	-59.951200	0.000000	-59.951200	0.000000	-59.951200	0.000000	-59.951200	0.000000	-59.951200	0.000000	-59.951200	0.000000	-59.951200	0.000000	-59.951200	0.000000	-59.951200	0.000000	-59.951200	0.000000	-59.951200	0.000000	-59.951200	0.000000	-59.951200	0.000000
0.021575	-59.951200	0.000000	-59.951200	0.000000	-59.951200	0.000000	-59.951200	0.000000	-59.951200	0.000000	-59.951200	0.000000	-59.951200	0.000000	-59.951200	0.000000	-59.951200	0.000000	-59.951200	0.000000	-59.951200	0.000000	-59.951200	0.000000	-59.951200	0.000000	-59.951200	0.000000	-59.951200	0.000000	-59.951200	0.000000	-59.951200	0.000000
0.021600	-59.951200	0.000000	-59.951200	0.000000	-59.951200	0.000000	-59.951200	0.000000	-59.951200	0.000000	-59.951200	0.000000	-59.951200	0.000000	-59.951200	0.000000	-59.951200	0.000000	-59.951200	0.000000	-59.951200	0.000000	-59.951200	0.000000	-59.951200	0.000000	-59.951200	0.000000	-59.951200	0.000000	-59.951200	0.000000	-59.951200	0.000000
0.021625	-59.951200	0.000000	-59.951200	0.000000	-59.951200	0.000000	-59.951200	0.000000	-59.951200	0.000000	-59.951200	0.000000	-59.951200	0.000000	-59.951200	0.000000	-59.951200	0.000000	-59.951200	0.000000	-59.951200	0.000000	-59.951200	0.000000	-59.951200	0.000000	-59.951200	0.000000	-59.951200	0.000000	-59.951200	0.000000	-59.951200	0.000000
0.021650	-59.951200	0.000000	-59.951200	0.000000	-59.951200	0.000000	-59.951200	0.000000	-59.951200	0.000000	-59.951200	0.000000	-59.951200	0.000000	-59.951200	0.000000	-59.951200	0.000000	-59.951200	0.000000	-59.951200	0.000000	-59.951200	0.000000	-59.951200	0.000000	-59.951200	0.000000	-59.951200	0.000000	-59.951200	0.000000	-59.951200	0.000000
0.021675	-59.951200	0.000000	-59.951200	0.000000	-59.951200	0.000000	-59.951200	0.000000	-59.951200	0.000000	-59.951200	0.000000	-59.951200	0.000000	-59.951200	0.000000	-59.951200	0.000000	-59.951200	0.000000	-59.951200	0.000000	-59.951200	0.000000	-59.951200	0.000000	-59.951200	0.000000	-59.951200	0.000000	-59.951200	0.000000	-59.951200	0.000000
0.021700	-59.951200	0.000000	-59.951200	0.000000	-59.951200	0.000000	-59.951200	0.000000	-59.951200	0.000000	-59.951200	0.000000	-59.951200	0.000000	-59.951200	0.000000	-59.951200	0.000000	-59.951200	0.000000	-59.951200	0.000000	-59.951200	0.000000	-59.951200	0.000000	-59.951200	0.000000	-59.951200	0.000000	-59.951200	0.000000	-59.951200	0.000000
0.021725	-59.951200	0.000000	-59.951200	0.000000	-59.951200	0.000000	-59.951200	0.000000	-59.951200	0.000000	-59.951200	0.000000	-59.951200	0.000000	-59.951200	0.000000	-59.951200	0.000000	-59.951200	0.000000	-59.951200	0.000000	-59.951200	0.000000	-59.951200	0.000000	-59.951200	0.000000	-59.951200	0.000000	-59.951200	0.000000	-59.951200	0.000000
0.021750	-59.951200	0.000000	-59.951200	0.000000	-59.951200	0.000000	-59.951200	0.000000	-59.951200	0.000000	-59.951200	0.000000	-59.951200	0.000000	-59.951200	0.000000	-59.951200	0.000000	-59.951200	0.000000	-59.951200	0.000000	-59.951200	0.000000	-59.951200	0.000000	-59.951200	0.000000	-59.951200	0.000000	-59.951200	0.000000	-59.951200	0.000000
0.021775	-59.951200	0.000000	-59.951200	0.000000	-59.951200	0.000000	-59.951200	0.000000	-59.951200	0.000000	-59.951200	0.000000	-59.951200	0.000000	-59.951200	0.000000	-59.951200	0.000000	-59.951200	0.000000	-59.951200	0.000000	-59.951200	0.000000	-59.951200	0.000000	-59.951200	0.000000	-59.951200	0.000000	-59.951200	0.000000	-59.951200	0.000000
0.021800	-59.951200	0.000000	-59.951200	0.000000	-59.951200	0.000000	-59.951200	0.000000	-59.951200	0.000000	-59.951200	0.000000	-59.951200	0.000000	-59.951200	0.000000	-59.951200	0.000000	-59.951200	0.000000	-59.951200	0.000000	-59.951200	0.000000	-59.951200	0.000000	-59.951200	0.000000	-59.951200	0.000000	-59.951200	0.000000	-59.951200	0.000000
0.021825	-59.951200	0.000000	-59.951200	0.000000	-59.951200	0.000000	-59.951200	0.000000	-59.951200	0.000000	-59.951200	0.000000	-59.951200	0.000000	-59.951200	0.000000	-59.951200	0.000000	-59.951200	0.000000	-59.951200	0.000000	-59.951200	0.000000	-59.951200	0.000000	-59.951200	0.000000	-59.951200	0.000000	-59.951200	0.000000	-59.951200	0.000000
0.021850	-59.951200	0.000000	-59.951200	0.000000	-59.951200	0.000000	-59.951200	0.000000	-59.951200	0.000000	-59.951200	0.000000	-59.951200	0.000000	-59.951200	0.000000	-59.951200	0.000000	-59.951200	0.000000	-59.951200	0.000000	-59.951200	0.000000	-59.951200	0.000000	-59.951200	0.000000	-59.951200	0.000000	-59.951200	0.000000	-59.951200	0.000000
0.021875	-59.951200	0.000000	-59.951200	0.000000	-59.951200	0.000000	-59.951200	0.000000	-59.951200	0.000000	-59.951200	0.000000	-59.951200	0.000000	-59.951200	0.000000	-59.951200	0.000000	-59.951200	0.000000	-59.951200	0.000000	-59.951200	0.000000	-59.951200	0.000000	-59.951200	0.000000	-59.951200	0.000000	-59.951200	0.000000	-59.951200	0.000000
0.021900	-59.951200	0.000000	-59.951200	0.000000	-59.951200	0.000000	-59.951200	0.000000	-59.951200	0.000000	-59.951200	0.000000	-59.951200	0.000000	-59.951200	0.000000	-59.951200	0.000000	-59.951200	0.000000	-59.951200	0.000000	-59.951200	0.000000	-59.951200	0.000000	-59.951200	0.000000	-59.951200	0.000000	-59.951200	0.000000	-59.951200	0.000000
0.021925	-59.951200	0.000000	-59.951200	0.000000	-59.951200	0.000000	-59.951200	0.000000	-59.951200	0.000000	-59.951200	0.000000	-59.951200	0.000000	-59.951200	0.000000	-59.951200	0.000000	-59.951200	0.000000	-59.951200	0.000000	-59.951200	0.000000	-59.951200	0.000000	-59.951200	0.000000	-59.951200	0.000000	-59.951200	0.000000	-59.951200	0.000000
0.021950	-59.951200	0.000000	-59.951200	0.000000	-59.951200	0.000000	-59.951200	0.000000	-59.951200	0.000000	-59.951200	0.000000	-59.951200	0.000000	-59.951200	0.000000	-59.951200	0.000000	-59.951200	0.000000	-59.951200	0.000000	-59.951200	0.000000	-59.951200	0.000000	-59.951200	0.000000	-59.951200	0.000000	-59.951200	0.000000	-59.951200	0.000000
0.021975	-59.951200	0.000000	-59.951200	0.000000	-59.951200	0.000000	-59.951200	0.000000	-59.951200	0.000000	-59.951200	0.000000	-59.951200	0.000000	-59.951200	0.000000	-59.951200	0.000000	-59.951200	0.000000	-59.951200	0.000000	-59.951200	0.000000	-59.951200	0.000000	-59.951200	0.000000	-59.951200	0.000000	-59.951200	0.000000	-59.951200	0.000000
0.022000	-59.951200	0.000000	-59.951200	0.000000	-59.951200	0.000000	-59.951200	0.000000	-59.951200	0.000000	-59.951200	0.000000	-59.951200	0.000000	-59.951200	0.000000	-59.951200	0.000000	-59.951200	0.000000	-59.951200	0.000000	-59.951200	0.000000	-59.951200	0.000000	-59.951200	0.000000	-59.951200	0.000000	-59.951200	0.000000	-59.951200	0.000000
0.022025	-59.951200	0.000000	-59.951200	0.000000	-59.951200	0.000000	-59.951200	0.000000	-59.951200	0.000000	-59.951200	0.000000	-59.951200	0.000000	-59.951200	0.000000	-59.951200	0.000000	-59.951200	0.000000	-59.951200	0.000000	-59.951200	0.000000	-59.951200	0.000000	-59.951200	0.000000	-59.951200	0.000000	-59.951200	0.000000	-59.951200	0.000000
0.022050	-59.951200	0.000000	-59.951200	0.000000	-59.951200	0.000000	-59.951200	0.000000	-59.951200	0.000000	-59.951200	0.000000	-59.951200	0.000000	-59.951200	0.000000	-59.951200	0.000000	-59.951200	0.000000	-59.951200	0.000000	-59.951200	0.000000	-59.951200	0.000000	-59.951200	0.000000	-59.951200	0.000000	-59.951200	0.000000	-59.951200	0.000000
0.022075	-59.951200	0.000000	-59.951200	0.000000	-59.951200	0.000000	-59.951200	0.000000	-59.951200	0.000000	-59.951200	0.000000	-59.951200	0.000000	-59.951200	0.000000	-59.951200	0.000000	-59.951200	0.000000	-59.951200	0.000000	-59.951200	0.000000	-59.951200	0.000000	-59.951200	0.000000	-59.951200	0.000000	-59.951200	0.000000	-59.951200	0.000000
0.022100	-59.951200	0.000000	-59.951200	0.000000	-59.951200	0.000000	-59.951200	0.000000	-59.951200	0.000000	-59.951200	0.000000	-59.951200	0.000000	-59.951200	0.000000	-59.951200	0.000000	-59.951200	0.000000	-59.951200	0.000000	-59.951200	0.000000	-59.951200	0.000000	-59.951200	0.000000	-59.951200	0.000000	-59.951200	0.000000	-59.951200	0.000000
0.022125	-59.951200	0.000000	-59.951200	0.000000	-59.951200	0.000000	-59.951200	0.000000	-59.951200	0.000000	-59.951200	0.000000	-59.951200	0.000000	-59.951200	0.000000	-59.951200	0.000000	-59.951200	0.000000	-59.951200	0.000000	-59.951200	0.000000	-59.951200	0.000000	-59.951200	0.000000	-59.951200	0.000000	-59.951200	0.000000	-59.951200	0.000000
0.022150	-59.951200	0.000000	-59.951200	0.000000	-59.951200	0.000000	-59.951200	0.000000	-59.951200	0.000000	-59.951200	0.000000	-59.951200	0.000000	-59.951200	0.000000	-59.951200	0.000000	-59.951200	0.000000	-59.951200	0.000000	-59.951200	0.000000	-59.951200	0.000000	-59.951200	0.000000	-59.951200	0.000000	-59.951200	0.000000	-59.951200	0.000000
0.022175	-59.951200	0.000000	-59.951200	0.000000	-59.951200	0.000000	-59.951200	0.000000	-59.951200	0.000000	-59.951200	0.000000	-59.951200	0.000000	-59.951200	0.000000	-59.951200	0.000000	-59.951200	0.000000	-59.951200	0.000000	-59.951200	0.000000	-59.951200	0.000000	-59.951200	0.000000	-59.951200	0.000000	-59.951200	0.000000	-59.951200	0.000000
0.022200	-59.951200	0.000000	-59.951200	0.000000	-59.951200	0.000000	-59.951200	0.000000	-59.951200	0.000000	-59.951200	0.000000	-59.951200	0.000000	-59.951200	0.000000	-59.951200	0.000000	-59.951200	0.000000	-59.951200	0.000000	-59.951200	0.000000	-59.951200	0.000000	-59.951200	0.000000	-59.951200	0.000000	-59.951200	0.000000	-59.951200	0.000000
0.022225	-59.951200	0.000000	-59.951200	0.000000	-59.951200	0.000000	-59.951200	0.000000	-59.951200	0.000000	-59.951200	0.000000	-59.951200	0.000000	-59.951200	0.000000	-59.951200	0.000000	-59.951200	0.000000	-59.951200	0.000000	-59.951200	0.000000	-59.951200	0.000000	-59.951200	0.000000	-59.951200	0.000000	-59.951200	0.000000	-59.951200	0.000000
0.022250	-59.951200	0.000000	-59.951200	0.000000	-59.951200	0.000000	-59.951200	0.000000	-59.951200	0.000000	-59.951200	0.000000	-59.951200	0.000000	-59.951200	0.000000	-59.951200	0.000000	-59.951200	0.000000	-59.951200	0.000000	-59.951200	0.000000	-59.951200	0.000000	-59.951200	0.000000	-59.951200	0.000000	-59.951200	0.000000	-59.951200	0.000000
0.022275	-59.951200	0.000000	-59.951200	0.000000	-59.951200	0.000000	-59.951200	0.000000	-59.951200	0.000000	-59.951200	0.000000	-59.951200	0.000000	-59.951200	0.000000	-59.951200	0.000000	-59.951200	0.000000	-59.951200	0.000000	-59.951200	0.000000	-59.951200	0.000000	-59.951200	0.000000	-59.951200	0.000000	-59.951200	0.000000	-59.951200	0.000000
0.022300	-59.951200	0.000000	-59.951200	0.000000	-59.951200	0.000000	-59.951200	0.000000	-59.951200	0.000000	-59.951200	0.000000	-59.951200	0.000000	-59.951200	0.000000	-59.951200	0.000000	-59.951200	0.000000	-59.951200	0.000000	-59.951200	0.000000	-59.951200	0.000000	-59.951200	0.000000	-59.951200	0.000000	-59.951200	0.000000	-59.951200	0.000000
0.022325	-59.951200	0.000000	-59.951200	0.000000	-59.951200	0.000000	-59.951200	0.000000	-59.951200	0.000000	-59.951200	0.000000	-59.951200	0.000000	-59.951200	0.000000	-59.951200	0.000000	-59.951200	0.000000	-59.951200	0.000000	-59.951200	0.000000	-59.951200	0.000000	-59.951200	0.000000	-59.951200	0.000000	-59.951200	0.000000	-59.951200	0.000000
0.022350	-59.951200	0.000000	-59.951200	0.000000	-59.951200	0.000000	-59.951200	0.000000	-59.951200	0.000000	-59.951200	0.000000	-59.951200	0.000000	-59.951200	0.000000	-59.951200	0.000000	-59.951200	0.000000	-59.951200	0.000000	-59.951200	0.000000	-59.951200	0.000000	-59.951200	0.000000	-59.951200	0.000000	-59.951200	0.000000	-59.951200	0.000000
0.022375	-59.951200	0.000000	-59.951200	0.000000	-59.951200	0.000000	-59.951200	0.000000	-59.951200	0.000000	-59.951200	0.000000	-59.951200	0.000000	-59.951200	0.000000	-59.951200	0.000000	-59.951200	0.000000	-59.951200	0.000000	-59.951200	0.000000	-59.951200	0.000000	-59.951200	0.000000	-59.951200	0.000000	-59.951200	0.000000	-59.951200	0.000000
0.022400	-59.951200	0.000000	-59.951200	0.000000	-59.951200	0.000000	-59.951200	0.000000	-59.951200	0.000000	-59.951200	0.000000	-59.951200	0.000000	-59.951200	0.000000	-59.951200	0.000000	-59.951200	0.000000	-59.951200	0.000000	-59.951200	0.000000	-59.951200	0.000000	-59.951200	0.000000	-59.951200	0.000000	-59.951200	0.000000	-59.951200	0.000000
0.022425	-59.951200	0.000000	-59.951200	0.000000	-59.951200	0.000000	-59.951200	0.000000	-59.951200	0.000000	-59.951200	0.000000	-59.951200	0.000000	-59.951200	0.000000	-59.951200	0.000000	-59.951200	0.000000	-59.951200	0.000000	-59.951200	0.000000	-59.951200	0.000000	-59.951200	0.000000	-59.951200	0.000000	-59.951200	0.000000	-59.951200	0.000000
0.022450	-59.951200	0.000000	-59.951200	0.000000	-59.951200	0.000000	-59.951200	0.000000	-59.951200	0.000000	-59.951200	0.000000	-59.951200	0.000000	-59.951200	0.000000	-59.951200	0.000000	-59.951200	0.000000	-59.951200	0.000000	-59.951200	0.000000	-59.951200	0.000000	-59.951200	0.000000	-59.951200	0.000000	-59.951200	0.000000	-59.951200	0.000000
0.022475	-59.951200	0.000000	-59.951200	0.000000	-59.951200	0.000000	-59.951200	0.000000	-59.951200	0.000000	-59.951200	0.000000	-59.951200	0.000000	-59.951200	0.000000	-59.951200	0.000000	-59.951200	0.000000	-59.951200	0.000000	-59.951200	0.000000	-59.951200	0.000000	-59.951200	0.000000	-59.951200	0.000000	-59.951200	0.000000	-59.951200	0.000000
0.022500	-59.951200	0.000000	-59.951200	0.000000	-59.951200	0.000000	-59.951200	0.000000	-59.951200	0.000000	-59.951200	0.000000	-59.951200	0.000000	-59.951200	0.000000	-59.951200	0.000000	-59.951200	0.000000	-59.951200	0.000000	-59.951200	0.000000	-59.951200	0.000000	-59.951200	0.000000	-59.951200	0.000000	-59.951200	0.000000	-59.951200	0.000000
0.022525	-59.951200	0.000000	-59.951200	0.000000	-59.951200	0.000000	-59.951200	0.000000	-59.951200	0.000000	-59.951200	0.000000	-59.951200	0.000000	-59.951200	0.000000	-59.951200	0.000000	-59.951200	0.000000	-59.951200	0.000000	-59.951200	0.000000	-59.951200	0.000000	-59.951200	0.000000	-59.951200	0.000000	-59.951200	0.000000	-59.951200	0.000000
0.022550	-59.951200	0.000000	-59.951200	0.000000	-59.951200	0.000000	-59.951200	0.000000	-59.951200	0.000000	-59.951200	0.000000	-59.951200	0.000000	-59.951200	0.000000	-59.951200	0.000000	-59.951200	0.000000	-59.951200	0.000000	-59.951200	0.000000	-59.951200	0.000000	-59.951200	0.000000	-59.951200	0.000000	-59.951200	0.000000	-59.951200	0.000000
0.022575	-59.951200	0.000000	-59.951200	0.000000	-59.951200	0.000000	-59.951200	0.000000	-59.951200	0.000000	-59.951200	0.000000	-59.951200	0.000000	-59.951200	0.000000	-59.951200	0.000000	-59.951200	0.000000	-59.951200	0.000000	-59.951200	0.000000	-59.951200	0.000000	-59.951200	0.000000	-59.951200	0.000000	-59.951200	0.000000	-59.951200	0.000000
0.022600	-59.951200	0.000000	-59.951200	0.000000	-59.951200	0.000000	-59.951200	0.000000	-59.951200	0.000000	-59.951200	0.000000	-59.951200	0.000000	-59.951200	0.000000	-59.951200	0.000000	-59.951200	0.000000	-59.951200	0.000000	-59.951200	0.000000	-59.951200	0.000000	-59.951200	0.000000	-59.951200	0.000000	-59.951200	0.000000	-59.951200	0.000000
0.022625	-59.951200	0.000000	-59.951200	0.000000	-59.951200	0.000000	-59.951200	0.000000	-59.951200	0.000000	-59.951200	0.000000	-59.951200	0.000000	-59.951200	0.000000	-59.951200	0.000000	-59.951200	0.000000	-59.951200	0.000000	-59.951200	0.000000	-59.951200	0.000000	-59.951200	0.000000	-59.951200	0.000000	-59.951200	0.000000	-59.951200	0.000000
0.022650	-59.951200	0.000000	-59.951200	0.000000	-59.951200	0.000000	-59.951200	0.000000	-59.951200	0.000000	-59.951200	0.000000	-59.951200	0.000000	-59.951200	0.000000	-59.951200	0.000000	-59.951200	0.000000	-59.951200	0.000000	-59.951200	0.000000	-59.951200	0.000000	-59.951200	0.000000	-59.951200	0.000000	-59.951200	0.000000	-59.951200	0.000000
0.022675	-59.951200	0.000000	-59.951200	0.000000	-59.951200	0.000000	-59.951200	0.000000	-59.951200	0.000000	-59.951200	0.000000	-59.951200	0.000000	-59.951200	0.000000	-59.951200	0.000000	-59.951200	0.000000	-59.951200	0.000000	-59.951200	0.000000	-59.951200	0.000000	-59.951200	0.000000	-59.951200	0.000000	-59.951200	0.000000	-59.951200	0.000000
0.022700	-59.951200	0.000000	-59.951200	0.000000	-59.951200	0.000000	-59.951200	0.000000	-59.951200	0.000000	-59.951200	0.000000	-59.951200	0.000000	-59.951200	0.000000	-59.951200	0.000000	-59.951200	0.000000	-59.951200	0.000000	-59.951200	0.000000	-59.951200	0.000000	-59.951200	0.000000	-59.951200	0.000000	-59.951200	0.000000	-59.951200	0.000000
0.022725	-59.951200	0.000000	-59.951200	0.000000	-59.951200	0.000000	-59.951200	0.000000	-59.951200	0.000000	-59.951200	0.000000	-59.951200	0.000000	-59.951200	0.000000	-59.951200	0.000000	-59.951200	0.000000	-59.951200	0.000000	-59.951200	0.000000	-59.951200	0.000000	-59.951200	0.000000	-59.951200	0.000000	-59.951200	0.000000	-59.951200	0.000000
0.022750	-59.951200	0.000000	-59.951200	0.000000	-59.951200	0.000000	-59.951200	0.000000	-59.951200	0.000000	-59.951200	0.000000	-59.951200	0.000000	-59.951200	0.000000	-59.951200	0.000000	-59.951200	0.000000	-59.951200	0.000000	-59.951200	0.000000	-59.951200	0.000000	-59.951200	0.000000	-59.951200	0.000000	-59.951200	0.000000	-59.951200	0.000000
0.022775	-59.951200	0.000000	-59.951200	0.000000	-59.951200	0.000000	-59.951200	0.000000	-59.951200	0.000000	-59.951200	0.000000	-59.951200	0.000000	-59.951200	0.000000	-59.951200	0.000000	-59.951200	0.000000	-59.951200	0.000000	-59.951200	0.000000	-59.951200	0.000000	-59.951200	0.000000	-59.951200	0.000000	-59.951200	0.000000	-59.951200	0.000000
0.022800	-59.951200	0.000000	-59.951200	0.000000	-59.951200	0.000000	-59.951200	0.000000	-59.951200	0.000000	-59.951200	0.000000	-59.951200	0.000000	-59.951200	0.000000	-59.951200	0.000000	-59.951200	0.000000	-59.951200	0.000000	-59.951200	0.000000	-59.951200	0.000000	-59.951200	0.000000	-59.951200	0.000000	-59.951200	0.000000	-59.951200	0.000000
0.022825	-59.951200	0.000000	-59.951200	0.000000	-59.951200	0.000000	-59.951200	0.000000	-59.951200	0.000000	-59.951200	0.000000	-59.951200	0.000000	-59.951200	0.000000	-59.951200	0.000000	-59.951200	0.000000	-59.951200	0.000000	-59.951200	0.000000	-59.951200	0.000000	-59.951200	0.000000	-59.951200	0.000000	-59.951200	0.000000	-59.951200	0.000000
0.022850	-59.951200	0.000000	-59.951200	0.000000	-59.951200	0.000000	-59.951200	0.000000	-59.951200	0.000000	-59.951200	0.000000	-59.951200	0.000000	-59.951200	0.000000	-59.951200	0.000000	-59.951200	0.000000	-59.951200	0.000000	-59.951200	0.000000	-59.951200	0.000000	-59.951200	0.000000	-59.951200	0.000000	-59.951200	0.000000	-59.951200	0.000000
0.022875	-59.951200	0.000000	-59.951200	0.000000	-59.951200	0.000000	-59.951200	0.000000	-59.951200	0.000000	-59.951200	0.000000	-59.951200	0.000000	-59.951200	0.000000	-59.951200	0.000000	-59.951200	0.000000	-59.951200	0.000000	-59.951200	0.000000	-59.951200	0.000000	-59.951200	0.000000	-59.951200	0.000000	-59.951200	0.000000	-59.951200	0.000000
0.022900	-59.951200	0.000000	-59.951200	0.000000	-59.951200	0.000000	-59.951200	0.000000	-59.951200	0.000000	-59.951200	0.000000	-59.951200	0.000000	-59.951200	0.000000	-59.951200	0.000000	-59.951200	0.000000	-59.951200	0.000000	-59.951200	0.000000	-59.951200	0.000000	-59.951200	0.000000	-59.951200	0.000000	-59.951200	0.000000	-59.951200	0.000000
0.022925	-59.951200	0.000000	-59.951200	0.000000	-59.951200	0.000000	-59.951200	0.000000	-59.951200	0.000000	-59.951200	0.000000	-59.951200	0.000000	-59.951200	0.000000	-59.951200	0.000000	-59.951200	0.000000	-59.951200	0.000000	-59.951200	0.000000	-59.951200	0.000000	-59.951200	0.000000	-59.951200	0.000000	-59.951200	0.000000	-59.951200	0.000000
0.022950	-59.951200	0.000000	-59.951200	0.000000	-59.951200	0.000000	-59.951200	0.000000	-59.951200	0.000000	-59.951200	0.000000	-59.951200	0.000000	-59.951200	0.000000	-59.951200	0.000000	-59.951200	0.000000	-59.951200	0.000000	-59.951200	0.000000	-59.951200	0.000000	-59.951200	0.000000	-59.951200	0.000000	-59.951200	0.000000	-59.951200	0.000000
0.022975	-59.951200	0.000000	-59.951200	0.000000	-59.951200	0.000000	-59.951200	0.000000	-59.951200	0.000000	-59.951200	0.000000	-59.951200	0.000000	-59.951200	0.000000	-59.951200	0.000000	-59.951200	0.000000	-59.951200	0.000000	-59.951200	0.000000	-59.951200	0.000000	-59.951200	0.000000	-59.951200	0.000000	-59.951200	0.000000	-59.951200	0.000000
0.023000	-59.951200	0.000000	-59.951200	0.000000	-59.951200	0.000000	-59.951200	0.000000	-59.951200	0.000000	-59.951200	0.000000	-59.951200	0.000000	-59.951200	0.000000	-59.951200	0.000000	-59.951200	0.000000	-59.951200	0.000000	-59.951200	0.000000	-59.951200	0.000000	-59.951200	0.000000	-59.951200	0.000000	-59.951200	0.000000	-59.951200	0.000000
0.023025	-59.951200	0.000000	-59.951200	0.000000	-59.951200	0.000000	-59.951200	0.000000	-59.951200	0.000000	-59.951200	0.000000	-59.951200	0.000000	-59.951200	0.000000	-59.951200	0.000000	-59.951200	0.000000	-59.951200	0.000000	-59.951200	0.000000	-59.951200	0.000000	-59.951200	0.000000	-59.951200	0.000000	-59.951200	0.000000	-59.951200	0.000000
0.023050	-59.951200	0.000000	-59.951200	0.000000	-59.951200	0.000000	-59.951200	0.000000	-59.951200	0.000000	-59.951200	0.000000	-59.951200	0.000000	-59.951200	0.000000	-59.951200	0.000000	-59.951200	0.000000	-59.951200	0.000000	-59.951200	0.000000	-59.951200	0.000000	-59.951200	0.000000	-59.951200	0.000000	-59.951200	0.000000	-59.951200	0.000000
0.023075	-59.951200	0.000000	-59.951200	0.000000	-59.951200	0.000000	-59.951200	0.000000	-59.951200	0.000000	-59.951200	0.000000	-59.951200	0.000000	-59.951200	0.000000	-59.951200	0.000000	-59.951200	0.000000	-59.951200	0.000000	-59.951200	0.000000	-59.951200	0.000000	-59.951200	0.000000	-59.951200	0.000000	-59.951200	0.000000	-59.951200	0.000000
0.023100	-59.951200	0.000000	-59.951200	0.000000	-59.951200	0.000000	-59.951200	0.000000	-59.951200	0.000000	-59.951200	0.000000	-59.951200	0.000000	-59.951200	0.000000	-59.951200	0.000000	-59.951200	0.000000	-59.951200	0.000000	-59.951200	0.000000	-59.951200	0.000000	-59.951200	0.000000	-59.951200	0.000000	-59.951200	0.000000	-59.951200	0.000000
0.023125	-59.951200	0.000000	-59.951200	0.000000	-59.951200	0.000000	-59.951200	0.000000	-59.951200	0.000000	-59.951200	0.000000	-59.951200	0.000000	-59.951200	0.000000	-59.951200	0.000000	-59.951200	0.000000	-59.951200	0.000000	-59.951200	0.000000	-59.951200	0.000000	-59.951200	0.000000	-59.951200	0.000000	-59.951200	0.000000	-59.951200	0.000000
0.023150	-59.951200	0.000000	-59.951200	0.000000	-59.951200	0.000000	-59.951200	0.000000	-59.951200	0.000000	-59.951200	0.000000	-59.951200	0.000000	-59.951200	0.000000	-59.951200	0.000000	-59.951200	0.000000	-59.951200	0.000000	-59.951200	0.000000	-59.951200	0.000000	-59.951200	0.000000	-59.951200	0.000000	-59.951200	0.000000	-59.951200	0.000000
0.023175	-59.951200	0.000000	-59.951200	0.000000	-59.951200	0.000000	-59.951200	0.000000	-59.951200	0.000000	-59.951200	0.000000	-59.951200	0.000000	-59.951200	0.000000	-59.951200	0.000000	-59.951200	0.000000	-59.951200	0.000000	-59.951200	0.000000	-59.951200	0.000000	-59.951200	0.000000	-59.951200	0.000000	-59.951200	0.000000	-59.951200	0.000000
0.023200	-59.951200	0.000000	-59.951200	0.000000	-59.951200	0.000000	-59.951200	0.000000	-59.951200	0.000000	-59.951200	0.000000	-59.951200	0.000000	-59.951200	0.000000	-59.951200	0.000000	-59.951200	0.000000	-59.951200	0.000000	-59.951200	0.000000	-59.951200	0.000000	-59.951200	0.000000	-59.951200	0.000000	-59.951200	0.000000	-59.951200	0.000000
0.023225	-59.951200	0.000000	-59.951200	0.000000	-59.951200	0.000000	-59.951200	0.000000	-59.951200	0.000000	-59.951200	0.000000	-59.951200	0.000000	-59.951200	0.000000	-59.951200	0.000000	-59.951200	0.000000	-59.951200	0.000000	-59.951200	0.000000	-59.951200	0.000000	-59.951200	0.000000	-59.951200	0.000000	-59.951200	0.000000	-59.951200	0.000000
0.023250	-59.951200	0.000000	-59.951200	0.000000	-59.951200	0.000000	-59.951200	0.000000	-59.951200	0.000000	-59.951200	0.000000	-59.951200	0.000000	-59.951200	0.000000	-59.951200	0.000000	-59.951200	0.000000	-59.951200	0.000000	-59.951200	0.000000	-59.951200	0.000000	-59.951200	0.000000	-59.951200	0.000000	-59.951200	0.000000	-59.951200	0.000000
0.023275	-59.951200	0.000000	-59.951200	0.000000	-59.951200	0.000000	-59.951200	0.000000	-59.951200	0.000000	-59.951200	0.000000	-59.951200	0.000000	-59.951200	0.000000	-59.951200	0.000000	-59.951200	0.000000	-59.951200	0.000000	-59.951200	0.000000	-59.951200	0.000000	-59.951200	0.000000	-59.951200	0.000000	-59.951200	0.000000	-59.951200	0.000000
0.023300	-59.951200	0.000000	-59.951200	0.000000	-59.951200	0.000000	-59.951200	0.000000	-59.951200	0.000000	-59.951200	0.000000	-59.951200	0.000000	-59.951200	0.000000	-59.951200	0.000000	-59.951200	0.000000	-59.951200	0.000000	-59.951200	0.000000	-59.951200	0.000000	-59.951200	0.000000	-59.951200	0.000000	-59.951200	0.000000	-59.951200	0.000000
0.023325	-59.951200	0.000000	-59.951200	0.000000	-59.951200	0.000000	-59.951200	0.000000	-59.951200	0.000000	-59.951200	0.000000	-59.951200	0.000000	-59.951200	0.000000	-59.951200	0.000000	-59.951200	0.000000	-59.951200	0.000000	-59.951200	0.000000	-59.951200	0.000000	-59.951200	0.000000	-59.951200	0.000000	-59.951200	0.000000	-59.951200	0.000000
0.023350	-59.951200	0.000000	-59.951200	0.000000	-59.951200	0.000000	-59.951200	0.000000	-59.951200	0.000000	-59.951200	0.000000	-59.951200	0.000000	-59.951200	0.000000	-59.951200	0.000000	-59.951200	0.000000	-59.951200	0.000000	-59.951200	0.000000	-59.951200	0.000000	-59.951200	0.000000	-59.951200	0.000000	-59.951200	0.000000	-59.951200	0.000000
0.023375	-59.951200	0.000000	-59.951200	0.000000	-59.951200	0.000000	-59.951200	0.000000	-59.951200	0.000000	-59.951200	0.000000	-59.951200	0.000000	-59.951200	0.000000	-59.951200	0.000000	-59.951200	0.000000	-59.951200	0.000000	-59.951200	0.000000	-59.951200	0.000000	-59.951200	0.000000	-59.951200	0.000000	-59.951200	0.000000	-59.951200	0.000000
0.023400	-59.951200	0.000000	-59.951200	0.000000	-59.951200	0.000000	-59.951200	0.000000	-59.951200	0.000000	-59.951200	0.000000	-59.951200	0.000000	-59.951200	0.000000	-59.951200	0.000000	-59.951200	0.000000	-59.951200	0.000000	-59.951200	0.000000	-59.951200	0.000000	-59.951200	0.000000	-59.951200	0.000000	-59.951200	0.000000	-59.951200	0.000000
0.023425	-59.951200	0.000000	-59.951200	0.000000	-59.951200	0.000000	-59.951200	0.000000	-59.951200	0.000000	-59.951200	0.000000	-59.951200	0.000000	-59.951200	0.000000	-59.951200	0.000000	-59.951200	0.000000	-59.951200	0.000000	-59.951200	0.000000	-59.951200	0.000000	-59.951200	0.000000	-59.951200	0.000000	-59.951200	0.000000	-59.951200	0.000000
0.023450	-59.951200	0.000000	-59.951200	0.000000	-59.951200	0.000000	-59.951200	0.000000	-59.951200	0.000000	-59.951200	0.000000	-59.951200	0.000000	-59.951200	0.000000	-59.951200	0.000000	-59.951200	0.000000	-59.951200	0.000000	-59.951200	0.000000	-59.951200	0.000000	-59.951200	0.000000	-59.951200	0.000000	-59.951200	0.000000	-59.951200	0.000000
0.023475	-59.951200	0.000000	-59.951200	0.000000	-59.951200	0.000000	-59.951200	0.000000	-59.951200	0.000000	-59.951200	0.000000	-59.951200	0.000000	-59.951200	0.000000	-59.951200	0.000000	-59.951200	0.000000	-59.951200	0.000000	-59.951200	0.000000	-59.951200	0.000000	-59.951200	0.000000	-59.951200	0.000000	-59.951200	0.000000	-59.951200	0.000000
0.023500	-59.951200	0.000000	-59.951200	0.000000	-59.951200	0.000000	-59.951200	0.000000	-59.951200	0.000000	-59.951200	0.000000	-59.951200	0.000000	-59.951200	0.000000	-59.951200	0.000000	-59.951200	0.000000	-59.951200	0.000000	-59.951200	0.000000	-59.951200	0.000000	-59.951200	0.000000	-59.951200	0.000000	-59.951200	0.000000	-59.951200	0.000000
0.023525	-59.951200	0.000000	-59.951200	0.000000	-59.951200	0.000000	-59.951200	0.000000	-59.951200	0.000000	-59.951200	0.000000	-59.951200	0.000000	-59.951200	0.000000	-59.951200	0.000000	-59.951200	0.000000	-59.951200	0.000000	-59.951200	0.000000	-59.951200	0.000000	-59.951200	0.000000	-59.951200	0.000000	-59.951200	0.000000	-59.951200	0.000000
0.023550	-59.951200	0.000000	-59.951200	0.000000	-59.951200	0.000000	-59.951200	0.000000	-59.951200	0.000000	-59.951200	0.000000	-59.951200	0.000000	-59.951200	0.000000	-59.951200	0.000000	-59.951200	0.000000	-59.951200	0.000000	-59.951200	0.000000	-59.951200	0.000000	-59.951200	0.000000	-59.951200	0.000000	-59.951200	0.000000	-59.951200	0.000000
0.023575	-59.951200	0.000000	-59.951200	0.000000	-59.951200	0.000000	-59.951200	0.000000	-59.951200	0.000000	-59.951200	0.000000	-59.951200	0.000000	-59.951200	0.000000	-59.951200	0.000000	-59.951200	0.000000	-59.951200	0.000000	-59.951200	0.000000	-59.951200	0.000000	-59.951200	0.000000	-59.951200	0.000000	-59.951200	0.000000	-59.951200	0.000000
0.023600	-59.951200	0.000000	-59.951200	0.000000	-59.951200	0.000000	-59.951200	0.000000	-59.951200	0.000000	-59.951200	0.000000	-59.951200	0.000000	-59.951200	0.000000	-59.951200	0.000000	-59.951200	0.000000	-59.951200	0.000000	-59.951200	0.000000	-59.951200	0.000000	-59.951200	0.000000	-59.951200	0.000000	-59.951200	0.000000	-59.951200	0.000000
0.023625	-59.951200	0.000000	-59.951200	0.000000	-59.951200	0.000000	-59.951200	0.000000	-59.951200	0.000000	-59.951200	0.000000	-59.951200	0.000000	-59.951200	0.000000	-59.951200	0.000000	-59.951200	0.000000	-59.951200	0.000000	-59.951200	0.000000	-59.951200	0.000000	-59.951200	0.000000	-59.951200	0.000000	-59.951200	0.000000	-59.951200	0.000000
0.023650	-59.951200	0.000000	-59.951200	0.000000	-59.951200	0.000000	-59.951200	0.000000	-59.951200	0.000000	-59.951200	0.000000	-59.951200	0.000000	-59.951200	0.000000	-59.951200	0.000000	-59.951200	0.000000	-59.951200	0.000000	-59.951200	0.000000	-59.951200	0.000000	-59.951200	0.000000	-59.951200	0.000000	-59.951200	0.000000	-59.951200	0.000000
0.023675	-59.951200	0.000000	-59.951200	0.000000	-59.951200	0.000000	-59.951200	0.000000	-59.951200	0.000000	-59.951200	0.000000	-59.951200	0.000000	-59.951200	0.000000	-59.951200	0.000000	-59.951200	0.000000	-59.951200	0.000000	-59.951200	0.000000	-59.951200	0.000000	-59.951200	0.000000	-59.951200	0.000000	-59.951200	0.000000	-59.951200	0.000000
0.023700	-59.951200	0.000000	-59.951200	0.000000	-59.951200	0.000000	-59.951200	0.000000	-59.951200	0.000000	-59.951200	0.000000	-59.951200	0.000000	-59.951200	0.000000	-59.951200	0.000000	-59.951200	0.000000	-59.951200	0.000000	-59.951200	0.000000	-59.951200	0.000000	-59.951200	0.000000	-59.951200	0.000000	-59.951200	0.000000	-59.951200	0.000000
0.023725	-59.951200	0.000000	-59.951200	0.000000	-59.951200	0.000000	-59.951200	0.000000	-59.951200	0.000000	-59.951200	0.000000	-59.951200	0.000000	-59.951200	0.000000	-59.951200	0.000000	-59.951200	0.000000	-59.951200	0.000000	-59.951200	0.000000	-59.951200	0.000000	-59.951200	0.000000	-59.951200	0.000000	-59.951200	0.000000	-59.951200	0.000000
0.023750	-59.951200	0.000000	-59.951200	0.000000	-59.951200	0.000000	-59.951200	0.000000	-59.951200	0.000000	-59.951200	0.000000	-59.951200	0.000000	-59.951200	0.000000	-59.951200	0.000000	-59.951200	0.000000	-59.951200	0.000000	-59.951200	0.000000	-59.951200	0.000000	-59.951200	0.000000	-59.951200	0.000000	-59.951200	0.000000	-59.951200	0.000000
0.023775	-59.951200	0.000000	-59.951200	0.000000	-59.951200	0.000000	-59.951200	0.000000	-59.951200	0.000000	-59.951200	0.000000	-59.951200	0.000000	-59.951200	0.000000	-59.951200	0.000000	-59.951200	0.000000	-59.951200	0.000000	-59.951200	0.000000	-59.951200	0.000000	-59.951200	0.000000	-59.951200	0.000000	-59.951200	0.000000	-59.951200	0.000000
0.023800	-59.951200	0.000000	-59.951200	0.000000	-59.951200	0.000000	-59.951200	0.000000	-59.951200	0.000000	-59.951200	0.000000	-59.951200	0.000000	-59.951200	0.000000	-59.951200	0.000000	-59.951200	0.000000	-59.951200	0.000000	-59.951200	0.000000	-59.951200	0.000000	-59.951200	0.000000	-59.951200	0.000000	-59.951200	0.000000	-59.951200	0.000000
0.023825	-59.951200	0.000000	-59.951200	0.000000	-59.951200	0.000000	-59.951200	0.000000	-59.951200	0.000000	-59.951200	0.000000	-59.951200	0.000000	-59.951200	0.000000	-59.951200	0.000000	-59.951200	0.000000	-59.951200	0.000000	-59.951200	0.000000	-59.951200	0.000000	-59.951200	0.000000	-59.951200	0.000000	-59.951200	0.000000	-59.951200	0.000000
0.023850	-59.951200	0.000000	-59.951200	0.000000	-59.951200	0.000000	-59.951200	0.000000	-59.951200	0.000000	-59.951200	0.000000	-59.951200	0.000000	-59.951200	0.000000	-59.951200	0.000000	-59.951200	0.000000	-59.951200	0.000000	-59.951200	0.000000	-59.951200	0.000000	-59.951200	0.000000	-59.951200	0.000000	-59.951200	0.000000	-59.951200	0.000000
0.023875	-59.951200	0.000000	-59.951200	0.000000	-59.951200	0.000000	-59.951200	0.000000	-59.951200	0.000000	-59.951200	0.000000	-59.951200	0.000000	-59.951200	0.000000	-59.951200	0.000000	-59.951200	0.000000	-59.951200	0.000000	-59.951200	0.000000	-59.951200	0.000000	-59.951200	0.000000	-59.951200	0.000000	-59.951200	0.000000	-59.951200	0.000000
0.023900	-59.951200	0.000000	-59.951200	0.000000	-59.951200	0.000000	-59.951200	0.000000	-59.951200	0.000000	-59.951200	0.000000	-59.951200	0.000000	-59.951200	0.000000	-59.951200	0.000000	-59.951200	0.000000	-59.951200	0.000000	-59.951200	0.000000	-59.951200	0.000000	-59.951200	0.000000	-59.951200	0.000000	-59.951200	0.000000	-59.951200	0.000000
0.023925	-59.951200	0.000000	-59.951200	0.000000	-59.951200	0.000000	-59.951200	0.000000	-59.951200	0.000000	-59.951200	0.000000	-59.951200	0.000000	-59.951200	0.000000	-59.951200	0.000000	-59.951200	0.000000	-59.951200	0.000000	-59.951200	0.000000	-59.951200	0.000000	-59.951200	0.000000	-59.951200	0.000000	-59.951200	0.000000	-59.951200	0.000000
0.023950	-59.951200	0.000000	-59.951200	0.000000	-59.951200	0.000000	-59.951200	0.000000	-59.951200	0.000000	-59.951200	0.000000	-59.951200	0.000000	-59.951200	0.000000	-59.951200	0.000000	-59.951200	0.000000	-59.951200	0.000000	-59.951200	0.000000	-59.951200	0.000000	-59.951200	0.000000	-59.951200	0.000000	-59.951200	0.000000	-59.951200	0.000000
0.023975	-59.951200	0.000000	-59.951200	0.000000	-59.951200	0.000000	-59.951200	0.000000	-59.951200	0.000000	-59.951200	0.000000	-59.951200	0.000000	-59.951200	0.000000	-59.951200	0.000000	-59.951200	0.000000	-59.951200	0.000000	-59.951200	0.000000	-59.951200	0.000000	-59.951200	0.000000	-59.951200	0.000000	-59.951200	0.000000	-59.951200	0.000000
0.024000	-59.951200	0.000000	-59.951200	0.000000	-59.951200	0.000000	-59.951200	0.000000	-59.951200	0.000000	-59.951200	0.000000	-59.951200	0.000000	-59.951200	0.000000	-59.951200	0.000000	-59.951200	0.000000	-59.951200	0.000000	-59.951200	0.000000	-59.951200	0.000000	-59.951200	0.000000	-59.951200	0.000000	-59.951200	0.000000	-59.951200	0.000000
0.024025	-59.951200	0.000000	-59.951200	0.000000	-59.951200	0.000000	-59.951200	0.000000	-59.951200	0.000000	-59.951200	0.000000	-59.951200	0.000000	-59.951200	0.000000	-59.951200	0.000000	-59.951200	0.000000	-59.951200	0.000000	-59.951200	0.000000	-59.951200	0.000000	-59.951200	0.000000	-59.951200	0.000000	-59.951200	0.000000	-59.951200	0.000000
0.024050	-59.951200	0.000000	-59.951200	0.000000	-59.951200	0.000000	-59.951200	0.000000	-59.951200	0.000000	-59.951200	0.000000	-59.951200	0.000000	-59.951200	0.000000	-59.951200	0.000000	-59.951200	0.000000	-59.951200	0.000000	-59.951200	0.000000	-59.951200	0.000000	-59.951200	0.000000	-59.951200	0.000000	-59.951200	0.000000	-59.951200	0.000000
0.024075	-59.951200	0.000000	-59.951200	0.000000	-59.951200	0.000000	-59.951200	0.000000	-59.951200	0.000000	-59.951200	0.000000	-59.951200	0.000000	-59.951200	0.000000	-59.951200	0.000000	-59.951200	0.000000	-59.951200	0.000000	-59.951200	0.000000	-59.951200	0.000000	-59.951200	0.000000	-59.951200	0.000000	-59.951200	0.000000	-59.951200	0.000000
0.024100	-59.951200	0.000000	-59.951200	0.000000	-59.951200	0.000000	-59.951200	0.000000	-59.951200	0.000000	-59.951200	0.000000	-59.951200	0.000000	-59.951200	0.000000	-59.951200	0.000000	-59.951200	0.000000	-59.951200	0.000000	-59.951200	0.000000	-59.951200	0.000000	-59.951200	0.000000	-59.951200	0.000000	-59.951200	0.000000	-59.951200	0.000000
0.024125	-59.951200	0.000000	-59.951200	0.000000	-59.951200	0.000000	-59.951200	0.000000	-59.951200	0.000000	-59.951200	0.000000	-59.951200	0.000000	-59.951200	0.000000	-59.951200	0.000000	-59.951200	0.000000	-59.951200	0.000000	-59.951200	0.000000	-59.951200	0.000000	-59.951200	0.000000	-59.951200	0.000000	-59.951200	0.000000	-59.951200	0.000000
0.024150	-59.951200	0.000000	-59.951200	0.000000	-59.951200	0.000000	-59.951200	0.000000	-59.951200	0.000000	-59.951200	0.000000	-59.951200	0.000000	-59.951200	0.000000	-59.951200	0.000000	-59.951200	0.000000	-59.951200	0.000000	-59.951200	0.000000	-59.951200	0.000000	-59.951200	0.000000	-59.951200	0.000000	-59.951200	0.000000	-59.951200	0.000000
0.024175	-59.951200	0.000000	-59.951200	0.000000	-59.951200	0.000000	-59.951200	0.000000	-59.951200	0.000000	-59.951200	0.000000	-59.951200	0.000000	-59.951200	0.000000	-59.951200	0.000000	-59.951200	0.000000	-59.951200	0.000000	-59.951200	0.000000	-59.951200	0.000000	-59.951200	0.000000	-59.951200	0.000000	-59.951200	0.000000	-59.951200	0.000000
0.024200	-59.951200	0.000000	-59.951200	0.000000	-59.951200	0.000000	-59.951200	0.000000	-59.951200	0.000000	-59.951200	0.000000	-59.951200	0.000000	-59.951200	0.000000	-59.951200	0.000000	-59.951200	0.000000	-59.951200	0.000000	-59.951200	0.000000	-59.951200	0.000000	-59.951200	0.000000	-59.951200	0.000000	-59.951200	0.000000	-59.951200	0.000000
0.024225	-59.951200	0.000000	-59.951200	0.000000	-59.951200	0.000000	-59.951200	0.000000	-59.951200	0.000000	-59.951200	0.000000	-59.951200	0.000000	-59.951200	0.000000	-59.951200	0.000000	-59.951200	0.000000	-59.951200	0.000000	-59.951200	0.000000	-59.951200	0.000000	-59.951200	0.000000	-59.951200	0.000000	-59.951200	0.000000	-59.951200	0.000000
0.024250	-59.951200	0.000000	-59.951200	0.000000	-59.951200	0.000000	-59.951200	0.000000	-59.951200	0.000000	-59.951200	0.000000	-59.951200	0.000000	-59.951200	0.000000	-59.951200	0.000000	-59.951200	0.000000	-59.951200	0.000000	-59.951200	0.000000	-59.951200	0.000000	-59.951200	0.000000	-59.951200	0.000000	-59.951200	0.000000	-59.951200	0.000000
0.024275	-59.951200	0.000000	-59.951200	0.000000	-59.951200	0.000000	-59.951200	0.000000	-59.951200	0.000000	-59.951200	0.000000	-59.951200	0.000000	-59.951200	0.000000	-59.951200	0.000000	-59.951200	0.000000	-59.951200	0.000000	-59.951200	0.000000	-59.951200	0.000000	-59.951200	0.000000	-59.951200	0.000000	-59.951200	0.000000	-59.951200	0.000000
0.024300	-59.951200	0.000000	-59.951200	0.000000	-59.951200	0.000000	-59.951200	0.000000	-59.951200	0.000000	-59.951200	0.000000	-59.951200	0.000000	-59.951200	0.000000	-59.951200	0.000000	-59.951200	0.000000	-59.951200	0.000000	-59.951200	0.000000	-59.951200	0.000000	-59.951200	0.000000	-59.951200	0.000000	-59.951200	0.000000	-59.951200	0.000000
0.024325	-59.951200	0.000000	-59.951200	0.000000	-59.951200	0.000000	-59.951200	0.000000	-59.951200	0.000000	-59.951200	0.000000	-59.951200	0.000000	-59.951200	0.000000	-59.951200	0.000000	-59.951200	0.000000	-59.951200	0.000000	-59.951200	0.000000	-59.951200	0.000000	-59.951200	0.000000	-59.951200	0.000000	-59.951200	0.000000	-59.951200	0.000000
0.024350	-59.951200	0.000000	-59.951200	0.000000	-59.951200	0.000000	-59.951200	0.000000	-59.951200	0.000000	-59.951200	0.000000	-59.951200	0.000000	-59.951200	0.000000	-59.951200	0.000000	-59.951200	0.000000	-59.951200	0.000000	-59.951200	0.000000	-59.951200	0.000000	-59.951200	0.000000	-59.951200	0.000000	-59.951200	0.000000	-59.951200	0.000000
0.024375	-59.951200	0.000000	-59.951200	0.000000	-59.951200	0.000000	-59.951200	0.000000	-59.951200	0.000000	-59.951200	0.000000	-59.951200	0.000000	-59.951200	0.000000	-59.951200	0.000000	-59.951200	0.000000	-59.951200	0.000000	-59.951200	0.000000	-59.951200	0.000000	-59.951200	0.000000	-59.951200	0.000000	-59.951200	0.000000	-59.951200	0.000000
0.024400	-59.951200	0.000000	-59.951200	0.000000	-59.951200	0.000000	-59.951200	0.000000	-59.951200	0.000000	-59.951200	0.000000	-59.951200	0.000000	-59.951200	0.000000	-59.951200	0.000000	-59.951200	0.000000	-59.951200	0.000000	-59.951200	0.000000	-59.951200	0.000000	-59.951200	0.000000	-59.951200	0.000000	-59.951200	0.000000	-59.951200	0.000000
0.024425	-59.951200	0.000000	-59.951200	0.000000	-59.951200	0.000000	-59.951200	0.000000	-59.951200	0.000000	-59.951200	0.000000	-59.951200	0.000000	-59.951200	0.000000	-59.951200	0.000000	-59.951200	0.000000	-59.951200	0.000000	-59.951200	0.000000	-59.951200	0.000000	-59.951200	0.000000	-59.951200	0.000000	-59.951200	0.000000	-59.951200	0.000000
0.024450	-59.951200	0.000000	-59.951200	0.000000	-59.951200	0.000000	-59.951200	0.000000	-59.951200	0.000000	-59.951200	0.000000	-59.951200	0.000000	-59.951200	0.000000	-59.951200	0.000000	-59.951200	0.000000	-59.951200	0.000000	-59.951200	0.000000	-59.951200	0.000000	-59.951200	0.000000	-59.951200	0.000000	-59.951200	0.000000	-59.951200	0.000000
0.024475	-59.951200	0.000000	-59.951200	0.000000	-59.951200	0.000000	-59.951200	0.000000	-59.951200	0.000000	-59.951200	0.000000	-59.951200	0.000000	-59.951200	0.000000	-59.951200	0.000000	-59.951200	0.000000	-59.951200	0.000000	-59.951200	0.000000	-59.951200	0.000000	-59.951200	0.000000	-59.951200	0.000000	-59.951200	0.000000	-59.951200	0.000000
0.024500	-59.951200	0.000000	-59.951200	0.000000	-59.951200	0.000000	-59.951200	0.000000	-59.951200	0.000000	-59.951200	0.000000	-59.951200	0.000000	-59.951200	0.000000	-59.951200	0.000000	-59.951200	0.000000	-59.951200	0.000000	-59.951200	0.000000	-59.951200	0.000000	-59.951200	0.000000	-59.951200	0.000000	-59.951200	0.000000	-59.951200	0.000000
0.024525	-59.951200	0.000000	-59.951200	0.000000	-59.951200	0.000000	-59.951200	0.000000	-59.951200	0.000000	-59.951200	0.000000	-59.951200	0.000000	-59.951200	0.000000	-59.951200	0.000000	-59.951200	0.000000	-59.951200	0.000000	-59.951200	0.000000	-59.951200	0.000000	-59.951200	0.000000	-59.951200	0.000000	-59.951200	0.000000	-59.951200	0.000000
0.024550	-59.951200	0.000000	-59.951200	0.000000	-59.951200	0.000000	-59.951200	0.000000	-59.951200	0.000000	-59.951200	0.000000	-59.951200	0.000000	-59.951200	0.000000	-59.951200	0.000000	-59.951200	0.000000	-59.951200	0.000000	-59.951200	0.000000	-59.951200	0.000000	-59.951200	0.000000	-59.951200	0.000000	-59.951200	0.000000	-59.951200	0.000000
0.024575	-59.951200	0.000000	-59.951200	0.000000	-59.951200	0.000000	-59.951200	0.000000	-59.951200	0.000000	-59.951200	0.000000	-59.951200	0.000000	-59.951200	0.000000	-59.951200	0.000000	-59.951200	0.000000	-59.951200	0.000000	-59.951200	0.000000	-59.951200	0.000000	-59.951200	0.000000	-59.951200	0.000000	-59.951200	0.000000	-59.951200	0.000000
0.024600	-59.951200	0.000000	-59.951200	0.000000	-59.951200	0.000000	-59.951200	0.000000	-59.951200	0.000000	-59.951200	0.000000	-59.951200	0.000000	-59.951200	0.000000	-59.951200	0.000000	-59.951200	0.000000	-59.951200	0.000000	-59.951200	0.000000	-59.951200	0.000000	-59.951200	0.000000	-59.951200	0.000000	-59.951200	0.000000	-59.951200	0.000000
0.024625	-59.951200	0.000000	-59.951200	0.000000	-59.951200	0.000000	-59.951200	0.000000	-59.951200	0.000000	-59.951200	0.000000	-59.951200	0.000000	-59.951200	0.000000	-59.951200	0.000000	-59.951200	0.000000	-59.951200	0.000000	-59.951200	0.000000	-59.951200	0.000000	-59.951200	0.000000	-59.951200	0.000000	-59.951200	0.000000	-59.951200	0.000000
0.024650	-59.951200	0.000000	-59.951200	0.000000	-59.951200	0.000000	-59.951200	0.000000	-59.951200	0.000000	-59.951200	0.000000	-59.951200	0.000000	-59.951200	0.000000	-59.951200	0.000000	-59.951200	0.000000	-59.951200	0.000000	-59.951200	0.000000	-59.951200	0.000000	-59.951200	0.000000	-59.951200	0.000000	-59.951200	0.000000	-59.951200	0.000000
0.024675	-59.951200	0.000000	-59.951200	0.000000	-59.951200	0.000000	-59.951200	0.000000	-59.951200	0.000000	-59.951200	0.000000	-59.951200	0.000000	-59.951200	0.000000	-59.951200	0.000000	-59.951200	0.000000	-59.951200	0.000000	-59.951200	0.000000	-59.951200	0.000000	-59.951200	0.000000	-59.951200	0.000000	-59.951200	0.000000	-59.951200	0.000000
0.024700	-59.951200	0.000000	-59.951200	0.000000	-59.951200	0.000000	-59.951200	0.000000	-59.951200	0.000000	-59.951200	0.000000	-59.951200	0.000000	-59.951200	0.000000	-59.951200	0.000000	-59.951200	0.000000	-59.951200	0.000000	-59.951200	0.000000	-59.951200	0.000000	-59.951200	0.000000	-59.951200	0.000000	-59.951200	0.000000	-59.951200	0.000000
0.024725	-59.951200	0.000000	-59.951200	0.000000	-59.951200	0.000000	-59.951200	0.000000	-59.951200	0.000000	-59.951200	0.000000	-59.951200	0.000000	-59.951200	0.000000	-59.951200	0.000000	-59.951200	0.000000	-59.951200	0.000000	-59.951200	0.000000	-59.951200	0.000000	-59.951200	0.000000	-59.951200	0.000000	-59.951200	0.000000	-59.951200	0.000000
0.024750	-59.951200	0.000000	-59.951200	0.000000	-59.951200	0.000000	-59.951200	0.000000	-59.951200	0.000000	-59.951200	0.000000	-59.951200	0.000000	-59.951200	0.000000	-59.951200	0.000000	-59.951200	0.000000	-59.951200	0.000000	-59.951200	0.000000	-59.951200	0.000000	-59.951200	0.000000	-59.951200	0.000000	-59.951200	0.000000	-59.951200	0.000000
0.024775	-59.951200	0.000000	-59.951200	0.000000	-59.951200	0.000000	-59.951200	0.000000	-59.951200	0.000000	-59.951200	0.000000	-59.951200	0.000000	-59.951200	0.000000	-59.951200	0.000000	-59.951200	0.000000	-59.951200	0.000000	-59.951200	0.000000	-59.951200	0.000000	-59.951200	0.000000	-59.951200	0.000000	-59.951200	0.000000	-59.951200	0.000000
0.024800	-59.951200	0.000000	-59.951200	0.000000	-59.951200	0.000000	-59.951200	0.000000	-59.951200	0.000000	-59.951200	0.000000	-59.951200	0.000000	-59.951200	0.000000	-59.951200	0.000000	-59.951200	0.000000	-59.951200	0.000000	-59.951200	0.000000	-59.951200	0.000000	-59.951200	0.000000	-59.951200	0.000000	-59.951200	0.000000	-59.951200	0.000000
0.024825	-59.951200	0.000000	-59.951200	0.000000	-59.951200	0.000000	-59.951200	0.000000	-59.951200	0.000000	-59.951200	0.000000	-59.951200	0.000000	-59.951200	0.000000	-59.951200	0.000000	-59.951200	0.000000	-59.951200	0.000000	-59.951200	0.000000	-59.951200	0.000000	-59.951200	0.000000	-59.951200	0.000000	-59.951200	0.000000	-59.951200	0.000000
0.024850	-59.951200	0.000000	-59.951200	0.000000	-59.951200	0.000000	-59.951200	0.000000	-59.951200	0.000000	-59.951200	0.000000	-59.951200	0.000000	-59.951200	0.000000	-59.951200	0.000000	-59.951200	0.000000	-59.951200	0.000000	-59.951200	0.000000	-59.951200	0.000000	-59.951200	0.000000	-59.951200	0.000000	-59.951200	0.000000	-59.951200	0.000000
0.024875	-59.951200	0.000000	-59.951200	0.000000	-59.951200	0.000000	-59.951200	0.000000	-59.951200	0.000000	-59.951200	0.000000	-59.951200	0.000000	-59.951200	0.000000	-59.951200	0.000000	-59.951200	0.000000	-59.951200	0.000000	-59.951200	0.000000	-59.951200	0.000000	-59.951200	0.000000	-59.951200	0.000000	-59.951200	0.000000	-59.951200	0.000000
0.024900	-59.951200	0.000000	-59.951200	0.000000	-59.951200	0.000000	-59.951200	0.000000	-59.951200	0.000000	-59.951200	0.000000	-59.951200	0.000000	-59.951200	0.000000	-59.951200	0.000000	-59.951200	0.000000	-59.951200	0.000000	-59.951200	0.000000	-59.951200	0.000000	-59.951200	0.000000	-59.951200	0.000000	-59.951200	0.000000	-59.951200	0.000000
0.024925	-59.951200	0.000000	-59.951200	0.000000	-59.951200	0.000000	-59.951200	0.000000	-59.951200	0.000000	-59.951200	0.000000	-59.951200	0.000000	-59.951200	0.000000	-59.951200	0.000000	-59.951200	0.000000	-59.951200	0.000000	-59.951200	0.000000	-59.951200	0.000000	-59.951200	0.000000	-59.951200	0.000000	-59.951200	0.000000	-59.951200	0.000000
0.024950	-59.951200	0.000000	-59.951200	0.000000	-59.951200	0.000000	-59.951200	0.000000	-59.951200	0.000000	-59.951200	0.000000	-59.951200	0.000000	-59.951200	0.000000	-59.951200	0.000000	-59.951200	0.000000	-59.951200	0.000000	-59.951200	0.000000	-59.951200	0.000000	-59.951200	0.000000	-59.951200	0.000000	-59.951200	0.000000	-59.951200	0.000000
0.024975	-59.951200	0.000000	-59.951200	0.000000	-59.951200	0.000000	-59.951200	0.000000	-59.951200	0.000000	-59.951200	0.000000	-59.951200	0.000000	-59.951200	0.000000	-59.951200	0.000000	-59.951200	0.000000	-59.951200	0.000000	-59.951200	0.000000	-59.951200	0.000000	-59.951200	0.000000	-59.951200	0.000000	-59.951200	0.000000	-59.951200	0.000000
0.025000	-59.951200	0.000000	-59.951200	0.000000	-59.951200	0.000000	-59.951200	0.000000	-59.951200	0.000000	-59.951200	0.000000	-59.951200	0.000000	-59.951200	0.000000	-59.951200	0.000000	-59.951200	0.000000	-59.951200	0.000000	-59.951200	0.000000	-59.951200	0.000000	-59.951200	0.000000	-59.951200	0.000000	-59.951200	0.000000	-59.951200	0.000000
0.025025	-59.951200	0.000000	-59.951200	0.000000	-59.951200	0.000000	-59.951200	0.000000	-59.951200	0.000000	-59.951200	0.000000	-59.951200	0.000000	-59.951200	0.000000	-59.951200	0.000000	-59.951200	0.000000	-59.951200	0.000000	-59.951200	0.000000	-59.951200	0.000000	-59.951200	0.000000	-59.951200	0.000000	-59.951200	0.000000	-59.951200	0.000000
0.025050	-59.951200	0.000000	-59.951200	0.000000	-59.951200	0.000000	-59.951200	0.000000	-59.951200	0.000000	-59.951200	0.000000	-59.951200	0.000000	-59.951200	0.000000	-59.951200	0.000000	-59.951200	0.000000	-59.951200	0.000000	-59.951200	0.000000	-59.951200	0.000000	-59.951200	0.000000	-59.951200	0.000000	-59.951200	0.000000	-59.951200	0.000000
0.025075	-59.951200	0.000000	-59.951200	0.000000	-59.951200	0.000000	-59.951200	0.000000	-59.951200	0.000000	-59.951200	0.000000	-59.951200	0.000000	-59.951200	0.000000	-59.951200	0.000000	-59.951200	0.000000	-59.951200	0.000000	-59.951200	0.000000	-59.951200	0.000000	-59.951200	0.000000	-59.951200	0.000000	-59.951200	0.000000	-59.951200	0.000000
0.025100	-59.951200	0.000000	-59.951200	0.000000	-59.951200	0.000000	-59.951200	0.000000	-59.951200	0.000000	-59.951200	0.000000	-59.951200	0.000000	-59.951200	0.000000	-59.951200	0.000000	-59.951200	0.000000	-59.951200	0.000000	-59.951200	0.000000	-59.951200	0.000000	-59.951200	0.000000	-59.951200	0.000000	-59.951200	0.000000	-59.951200	0.000000
0.025125	-59.951200	0.000000	-59.951200	0.000000	-59.951200	0.000000	-59.951200	0.000000	-59.951200	0.000000	-59.951200	0.000000	-59.951200	0.000000	-59.951200	0.000000	-59.951200	0.000000	-59.951200	0.000000	-59.951200	0.000000	-59.951200	0.000000	-59.951200	0.000000	-59.951200	0.000000	-59.951200	0.000000	-59.951200	0.000000	-59.951200	0.000000
0.025150	-59.951200	0.000000	-59.951200	0.000000	-59.951200	0.000000	-59.951200	0.000000	-59.951200	0.000000	-59.951200	0.000000	-59.951200	0.000000	-59.951200	0.000000	-59.951200	0.000000	-59.951200	0.000000	-59.951200	0.000000	-59.951200	0.000000	-59.951200	0.000000	-59.951200	0.000000	-59.951200	0.000000	-59.951200	0.000000	-59.951200	0.000000
0.025175	-59.951200	0.000000	-59.951200	0.000000	-59.951200	0.000000	-59.951200	0.000000	-59.951200	0.000000	-59.951200	0.000000	-59.951200	0.000000	-59.951200	0.000000	-59.951200	0.000000	-59.951200	0.000000	-59.951200	0.000000	-59.951200	0.000000	-59.951200	0.000000	-59.951200	0.000000	-59.951200	0.000000	-59.951200	0.000000	-59.951200	0.000000
0.025200	-59.951200	0.000000	-59.951200	0.000000	-59.951200	0.000000	-59.951200	0.000000	-59.951200	0.000000	-59.951200	0.000000	-59.951200	0.000000	-59.951200	0.000000	-59.951200	0.000000	-59.951200	0.000000	-59.951200	0.000000	-59.951200	0.000000	-59.951200	0.000000	-59.951200	0.000000	-59.951200	0.000000	-59.951200	0.000000	-59.951200	0.000000
0.025225	-59.951200	0.000000	-59.951200	0.000000	-59.951200	0.000000	-59.951200	0.000000	-59.951200	0.000000	-59.951200	0.000000	-59.951200	0.000000	-59.951200	0.000000	-59.951200	0.000000	-59.951200	0.000000	-59.951200	0.000000	-59.951200	0.000000	-59.951200	0.000000	-59.951200	0.000000	-59.951200	0.000000	-59.951200	0.000000	-59.951200	0.000000
0.025250	-59.951200	0.000000	-59.951200	0.000000	-59.951200	0.000000	-59.951200	0.000000	-59.951200	0.000000	-59.951200	0.000000	-59.951200	0.000000	-59.951200	0.000000	-59.951200	0.000000	-59.951200	0.000000	-59.951200	0.000000	-59.951200	0.000000	-59.951200	0.000000	-59.951200	0.000000	-59.951200	0.000000	-59.951200	0.000000	-59.951200	0.000000
0.025275	-59.951200	0.000000	-59.951200	0.000000	-59.951200	0.000000	-59.951200	0.000000	-59.951200	0.000000	-59.951200	0.000000	-59.951200	0.000000	-59.951200	0.000000	-59.951200	0.000000	-59.951200	0.000000	-59.951200	0.000000	-59.951200	0.000000	-59.951200	0.000000	-59.951200	0.000000	-59.951200	0.000000	-59.951200	0.000000	-59.951200	0.000000
0.025300	-59.951200	0.000000	-59.951200	0.000000	-59.951200	0.000000	-59.951200	0.000000	-59.951200	0.000000	-59.951200	0.000000	-59.951200	0.000000	-59.951200	0.000000	-59.951200	0.000000	-59.951200	0.000000	-59.951200	0.000000	-59.951200	0.000000	-59.951200	0.000000	-59.951200	0.000000	-59.951200	0.000000	-59.951200	0.000000	-59.951200	0.000000
0.025325	-59.951200	0.000000	-59.951200	0.000000	-59.951200	0.000000	-59.951200	0.000000	-59.951200	0.000000	-59.951200	0.000000	-59.951200	0.000000	-59.951200	0.000000	-59.951200	0.000000	-59.951200	0.000000	-59.951200	0.000000	-59.951200	0.000000	-59.951200	0.000000	-59.951200	0.000000	-59.951200	0.000000	-59.951200	0.000000	-59.951200	0.000000
0.025350	-59.951200	0.000000	-59.951200	0.000000	-59.951200	0.000000	-59.951200	0.000000	-59.951200	0.000000	-59.951200	0.000000	-59.951200	0.000000	-59.951200	0.000000	-59.951200	0.000000	-59.951200	0.000000	-59.951200	0.000000	-59.951200	0.000000	-59.951200	0.000000	-59.951200	0.000000	-59.951200	0.000000	-59.951200	0.000000	-59.951200	0.000000
0.025375	-59.951200	0.000000	-59.951200	0.000000	-59.951200	0.000000	-59.951200	0.000000	-59.951200	0.000000	-59.951200	0.000000	-59.951200	0.000000	-59.951200	0.000000	-59.951200	0.000000	-59.951200	0.000000	-59.951200	0.000000	-59.951200	0.000000	-59.951200	0.000000	-59.951200	0.000000	-59.951200	0.000000	-59.951200	0.000000	-59.951200	0.000000
0.025400	-59.951200	0.000000	-59.951200	0.000000	-59.951200	0.000000	-59.951200	0.000000	-59.951200	0.000000	-59.951200	0.000000	-59.951200	0.000000	-59.951200	0.000000	-59.951200	0.000000	-59.951200	0.000000	-59.951200	0.000000	-59.951200	0.000000	-59.951200	0.000000	-59.951200	0.000000	-59.951200	0.000000	-59.951200	0.000000	-59.951200	0.000000
0.025425	-59.951200	0.000000	-59.951200	0.000000	-59.951200	0.000000	-59.951200	0.000000	-59.951200	0.000000	-59.951200	0.000000	-59.951200	0.000000	-59.951200	0.000000	-59.951200	0.000000	-59.951200	0.000000	-59.951200	0.000000	-59.951200	0.000000	-59.951200	0.000000	-59.951200	0.000000	-59.951200	0.000000	-59.951200	0.000000	-59.951200	0.000000
0.025450	-59.951200	0.000000	-59.951200	0.000000	-59.951200	0.000000	-59.951200	0.000000	-59.951200	0.000000	-59.951200	0.000000	-59.951200	0.000000	-59.951200	0.000000	-59.951200	0.000000	-59.951200	0.000000	-59.951200	0.000000	-59.951200	0.000000	-59.951200	0.000000	-59.951200	0.000000	-59.951200	0.000000	-59.951200	0.000000	-59.951200	0.000000
0.025475	-59.951200	0.000000	-59.951200	0.000000	-59.951200	0.000000	-59.951200	0.000000	-59.951200	0.000000	-59.951200	0.000000	-59.951200	0.000000	-59.951200	0.000000	-59.951200	0.000000	-59.951200	0.000000	-59.951200	0.000000	-59.951200	0.000000	-59.951200	0.000000	-59.951200	0.000000	-59.951200	0.000000	-59.951200	0.000000	-59.951200	0.000000
0.025500	-59.951200	0.000000	-59.951200	0.000000	-59.951200	0.000000	-59.951200	0.000000	-59.951200	0.000000	-59.951200	0.000000	-59.951200	0.000000	-59.951200	0.000000	-59.951200	0.000000	-59.951200	0.000000	-59.951200	0.000000	-59.951200	0.000000	-59.951200	0.000000	-59.951200	0.000000	-59.951200	0.000000	-59.951200	0.000000	-59.951200	0.000000
0.025525	-59.951200	0.000000	-59.951200	0.000000	-59.951200	0.000000	-59.951200	0.000000	-59.951200	0.000000	-59.951200	0.000000	-59.951200	0.000000	-59.951200	0.000000	-59.951200	0.000000	-59.951200	0.000000	-59.951200	0.000000	-59.951200	0.000000	-59.951200	0.000000	-59.951200	0.000000	-59.951200	0.000000	-59.951200	0.000000	-59.951200	0.000000
0.025550	-59.951200	0.000000	-59.951200	0.000000	-59.951200	0.000000	-59.951200	0.000000	-59.951200	0.000000	-59.951200	0.000000	-59.951200	0.000000	-59.951200	0.000000	-59.951200	0.000000	-59.951200	0.000000	-59.951200	0.000000	-59.951200	0.000000	-59.951200	0.000000	-59.951200	0.000000	-59.951200	0.000000	-59.951200	0.000000	-59.951200	0.000000
0.025575	-59.951200	0.000000	-59.951200	0.000000	-59.951200	0.000000	-59.951200	0.000000	-59.951200	0.000000	-59.951200	0.000000	-59.951200	0.000000	-59.951200	0.000000	-59.951200	0.000000	-59.951200	0.000000	-59.951200	0.000000	-59.951200	0.000000	-59.951200	0.000000	-59.951200	0.000000	-59.951200	0.000000	-59.951200	0.000000	-59.951200	0.000000
0.025600	-59.951200	0.000000	-59.951200	0.000000	-59.951200	0.000000	-59.951200	0.000000	-59.951200	0.000000	-59.951200	0.000000	-59.951200	0.000000	-59.951200	0.000000	-59.951200	0.000000	-59.951200	0.000000	-59.951200	0.000000	-59.951200	0.000000	-59.951200	0.000000	-59.951200	0.000000	-59.951200	0.000000	-59.951200	0.000000	-59.951200	0.000000
0.025625	-59.951200	0.000000	-59.951200	0.000000	-59.951200	0.000000	-59.951200	0.000000	-59.951200	0.000000	-59.951200	0.000000	-59.951200	0.000000	-59.951200	0.000000	-59.951200	0.000000	-59.951200	0.000000	-59.951200	0.000000	-59.951200	0.000000	-59.951200	0.000000	-59.951200	0.000000	-59.951200	0.000000	-59.951200	0.000000	-59.951200	0.000000
0.025650	-59.951200	0.000000	-59.951200	0.000000	-59.951200	0.000000	-59.951200	0.000000	-59.951200	0.000000	-59.951200	0.000000	-59.951200	0.000000	-59.951200	0.000000	-59.951200	0.000000	-59.951200	0.000000	-59.951200	0.000000	-59.951200	0.000000	-59.951200	0.000000	-59.951200	0.000000	-59.951200	0.000000	-59.951200	0.000000	-59.951200	0.000000
0.025675	-59.951200	0.000000	-59.951200	0.000000	-59.951200	0.000000	-59.951200	0.000000	-59.951200	0.000000	-59.951200	0.000000	-59.951200	0.000000	-59.951200	0.000000	-59.951200	0.000000	-59.951200	0.000000	-59.951200	0.000000	-59.951200	0.000000	-59.951200	0.000000	-59.951200	0.000000	-59.951200	0.000000	-59.951200	0.000000	-59.951200	0.000000
0.025700	-59.951200	0.000000	-59.951200	0.000000	-59.951200	0.000000	-59.951200	0.000000	-59.951200	0.000000	-59.951200	0.000000	-59.951200	0.000000	-59.951200	0.000000	-59.951200	0.000000	-59.951200	0.000000	-59.951200	0.000000	-59.951200	0.000000	-59.951200	0.000000	-59.951200	0.000000	-59.951200	0.000000	-59.951200	0.000000	-59.951200	0.000000
0.025725	-59.951200	0.000000	-59.951200	0.000000	-59.951200	0.000000	-59.951200	0.000000	-59.951200	0.000000	-59.951200	0.000000	-59.951200	0.000000	-59.951200	0.000000	-59.951200	0.000000	-59.951200	0.000000	-59.951200	0.000000	-59.951200	0.000000	-59.951200	0.000000	-59.951200	0.000000	-59.951200	0.000000	-59.951200	0.000000	-59.951200	0.000000
0.025750	-59.951200	0.000000	-59.951200	0.000000	-59.951200	0.000000	-59.951200	0.000000	-59.951200	0.000000	-59.951200	0.000000	-59.951200	0.000000	-59.951200	0.000000	-59.951200	0.000000	-59.951200	0.000000	-59.951200	0.000000	-59.951200	0.000000	-59.951200	0.000000	-59.951200	0.000000	-59.951200	0.000000	-59.951200	0.000000	-59.951200	0.000000
0.025775	-59.951200	0.000000	-59.951200	0.000000	-59.951200	0.000000	-59.951200	0.000000	-59.951200	0.000000	-59.951200	0.000000	-59.951200	0.000000	-59.951200	0.000000	-59.951200	0.000000	-59.951200	0.000000	-59.951200	0.000000	-59.951200	0.000000	-59.951200	0.000000	-59.951200	0.000000	-59.951200	0.000000	-59.951200	0.000000	-59.951200	0.000000
0.025800	-59.951200	0.000000	-59.951200	0.000000	-59.951200	0.000000	-59.951200	0.000000	-59.951200	0.000000	-59.951200	0.000000	-59.951200	0.000000	-59.951200	0.000000	-59.951200	0.000000	-59.951200	0.000000	-59.951200	0.000000	-59.951200	0.000000	-59.951200	0.000000	-59.951200	0.000000	-59.951200	0.000000	-59.951200	0.000000	-59.951200	0.000000
0.025825	-59.951200	0.000000	-59.951200	0.000000	-59.951200	0.000000	-59.951200	0.000000	-59.951200	0.000000	-59.951200	0.000000	-59.951200	0.000000	-59.951200	0.000000	-59.951200	0.000000	-59.951200	0.000000	-59.951200	0.000000	-59.951200	0.000000	-59.951200	0.000000	-59.951200	0.000000	-59.951200	0.000000	-59.951200	0.000000	-59.951200	0.000000
0.025850	-59.951200	0.000000	-59.951200	0.000000	-59.951200	0.000000	-59.951200	0.000000	-59.951200	0.000000	-59.951200	0.000000	-59.951200	0.000000	-59.951200	0.000000	-59.951200	0.000000	-59.951200	0.000000	-59.951200	0.000000	-59.951200	0.000000	-59.951200	0.000000	-59.951200	0.000000	-59.951200	0.000000	-59.951200	0.000000	-59.951200	0.000000
0.025875	-59.951200	0.000000	-59.951200	0.000000	-59.951200	0.000000	-59.951200	0.000000	-59.951200	0.000000	-59.951200	0.000000	-59.951200	0.000000	-59.951200	0.000000	-59.951200	0.000000	-59.951200	0.000000	-59.951200	0.000000	-59.951200	0.000000	-59.951200	0.000000	-59.951200	0.000000	-59.951200	0.000000	-59.951200	0.000000	-59.951200	0.000000
0.025900	-59.951200	0.000000	-59.951200	0.000000	-59.951200	0.000000	-59.951200	0.000000	-59.951200	0.000000	-59.951200	0.000000	-59.951200	0.000000	-59.951200	0.000000	-59.951200	0.000000	-59.951200	0.000000	-59.951200	0.000000	-59.951200	0.000000	-59.951200	0.000000	-59.951200	0.000000	-59.951200	0.000000	-59.951200	0.000000	-59.951200	0.000000
0.025925	-59.951200	0.000000	-59.951200	0.000000	-59.951200	0.000000	-59.951200	0.000000	-59.951200	0.000000	-59.951200	0.000000	-59.951200	0.000000	-59.951200	0.000000	-59.951200	0.000000	-59.951200	0.000000	-59.951200	0.000000	-59.951200	0.000000	-59.951200	0.000000	-59.951200	0.000000	-59.951200	0.000000	-59.951200	0.000000	-59.951200	0.000000
0.025950	-59.951200	0.000000	-59.951200	0.000000	-59.951200	0.000000	-59.951200	0.000000	-59.951200	0.000000	-59.951200	0.000000	-59.951200	0.000000	-59.951200	0.000000	-59.951200	0.000000	-59.951200	0.000000	-59.951200	0.000000	-59.951200	0.000000	-59.951200	0.000000	-59.951200	0.000000	-59.951200	0.000000	-59.951200	0.000000	-59.951200	0.000000
0.025975	-59.951200	0.000000	-59.951200	0.000000	-59.951200	0.000000	-59.951200	0.000000	-59.951200	0.000000	-59.951200	0.000000	-59.951200	0.000000	-59.951200	0.000000	-59.951200	0.000000	-59.951200	0.000000	-59.951200	0.000000	-59.951200	0.000000	-59.951200	0.000000	-59.951200	0.000000	-59.951200	0.000000	-59.951200	0.000000	-59.951200	0.000000
0.026000	-59.951200	0.000000	-59.951200	0.000000	-59.951200	0.000000	-59.951200	0.000000	-59.951200	0.000000	-59.951200	0.000000	-59.951200	0.000000	-59.951200	0.000000	-59.951200	0.000000	-59.951200	0.000000	-59.951200	0.000000	-59.951200	0.000000	-59.951200	0.000000	-59.951200	0.000000	-59.951200	0.000000	-59.951200	0.000000	-59.951200	0.000000
0.026025	-59.951200	0.000000	-59.951200	0.000000	-59.951200	0.000000	-59.951200	0.000000	-59.951200	0.000000	-59.951200	0.000000	-59.951200	0.000000	-59.951200	0.000000	-59.951200	0.000000	-59.951200	0.000000	-59.951200	0.000000	-59.951200	0.000000	-59.951200	0.000000	-59.951200	0.000000	-59.951200	0.000000	-59.951200	0.000000	-59.951200	0.000000
0.026050	-59.951200	0.000000	-59.951200	0.000000	-59.951200	0.000000	-59.951200	0.000000	-59.951200	0.000000	-59.951200	0.000000	-59.951200	0.000000	-59.951200	0.000000	-59.951200	0.000000	-59.951200	0.000000	-59.951200	0.000000	-59.951200	0.000000	-59.951200	0.000000	-59.951200	0.000000	-59.951200	0.000000	-59.951200	0.000000	-59.951200	0.000000
0.026075	-59.951200	0.000000	-59.951200	0.000000	-59.951200	0.000000	-59.951200	0.000000	-59.951200	0.000000	-59.951200	0.000000	-59.951200	0.000000	-59.951200	0.000000	-59.951200	0.000000	-59.951200	0.000000	-59.951200	0.000000	-59.951200	0.000000	-59.951200	0.000000	-59.951200	0.000000	-59.951200	0.000000	-59.951200	0.000000	-59.951200	0.000000
0.026100	-59.951200	0.000000	-59.951200	0.000000	-59.951200	0.000000	-59.951200	0.000000	-59.951200	0.000000	-59.951200	0.000000	-59.951200	0.000000	-59.951200	0.000000	-59.951200	0.000000	-59.951200	0.000000	-59.951200	0.000000	-59.951200	0.000000	-59.951200	0.000000	-59.951200	0.000000	-59.951200	0.000000	-59.951200	0.000000	-59.951200	0.000000
0.026125	-59.951200	0.000000	-59.951200	0.000000	-59.951200	0.000000	-59.951200	0.000000	-59.951200	0.000000	-59.951200	0.000000	-59.951200	0.000000	-59.951200	0.000000	-59.951200	0.000000	-59.951200	0.000000	-59.951200	0.000000	-59.951200	0.000000	-59.951200	0.000000	-59.951200	0.000000	-59.951200	0.000000	-59.951200	0.000000	-59.951200	0.000000
0.026150	-59.951200	0.000000	-59.951200	0.000000	-59.951200	0.000000	-59.951200	0.000000	-59.951200	0.000000	-59.951200	0.000000	-59.951200	0.000000	-59.951200	0.000000	-59.951200	0.000000	-59.951200	0.000000	-59.951200	0.000000	-59.951200	0.000000	-59.951200	0.000000	-59.951200	0.000000	-59.951200	0.000000	-59.951200	0.000000	-59.951200	0.000000
0.026175	-59.951200	0.000000	-59.951200	0.000000	-59.951200	0.000000	-59.951200	0.000000	-59.951200	0.000000	-59.951200	0.000000	-59.951200	0.000000	-59.951200	0.000000	-59.951200	0.000000	-59.951200	0.000000	-59.951200	0.000000	-59.951200	0.000000	-59.951200	0.000000	-59.951200	0.000000	-59.951200	0.000000	-59.951200	0.000000	-59.951200	0.000000
0.026200	-59.951200	0.000000	-59.951200	0.000000	-59.951200	0.000000	-59.951200	0.000000	-59.951200	0.000000	-59.951200	0.000000	-59.951200	0.000000	-59.951200	0.000000	-59.951200	0.000000	-59.951200	0.000000	-59.951200	0.000000	-59.951200	0.000000	-59.951200	0.000000	-59.951200	0.000000	-59.951200	0.000000	-59.951200	0.000000	-59.951200	0.000000
0.026225	-59.951200	0.000000	-59.951200	0.000000	-59.951200	0.000000	-59.951200	0.000000	-59.951200	0.000000	-59.951200	0.000000	-59.951200	0.000000	-59.951200	0.000000	-59.951200	0.000000	-59.951200	0.000000	-59.951200	0.000000	-59.951200	0.000000	-59.951200	0.000000	-59.951200	0.000000	-59.951200	0.000000	-59.951200	0.000000	-59.951200	0.000000
0.026250	-59.951200	0.000000	-59.951200	0.000000	-59.951200	0.000000	-59.951200	0.000000	-59.951200	0.000000	-59.951200	0.000000	-59.951200	0.000000	-59.951200	0.000000	-59.951200	0.000000	-59.951200	0.000000	-59.951200	0.000000	-59.951200	0.000000	-59.951200	0.000000	-59.951200	0.000000	-59.951200	0.000000	-59.951200	0.000000	-59.951200	0.000000
0.026275	-59.951200	0.000000	-59.951200	0.000000	-59.951200	0.000000	-59.951200	0.000000	-59.951200	0.000000	-59.951200	0.000000	-59.951200	0.000000	-59.951200	0.000000	-59.951200	0.000000	-59.951200	0.000000	-59.951200	0.000000	-59.951200	0.000000	-59.951200	0.000000	-59.951200	0.000000	-59.951200	0.000000	-59.951200	0.000000	-59.951200	0.000000
0.026300	-59.951200	0.000000	-59.951200	0.000000	-59.951200	0.000000	-59.951200	0.000000	-59.951200	0.000000	-59.951200	0.000000	-59.951200	0.000000	-59.951200	0.000000	-59.951200	0.000000	-59.951200	0.000000	-59.951200	0.000000	-59.951200	0.000000	-59.951200	0.000000	-59.951200	0.000000	-59.951200	0.000000	-59.951200	0.000000	-59.951200	0.000000
0.026325	-59.951200	0.000000	-59.951200	0.000000	-59.951200	0.000000	-59.951200	0.000000	-59.951200	0.000000	-59.951200	0.000000	-59.951200	0.000000	-59.951200	0.000000	-59.951200	0.000000	-59.951200	0.000000	-59.951200	0.000000	-59.951200	0.000000	-59.951200	0.000000	-59.951200	0.000000	-59.951200	0.000000	-59.951200	0.000000	-59.951200	0.000000
0.026350	-59.951200	0.000000	-59.951200	0.000000	-59.951200	0.000000	-59.951200	0.000000	-59.951200	0.000000	-59.951200	0.000000	-59.951200	0.000000	-59.951200	0.000000	-59.951200	0.000000	-59.951200	0.000000	-59.951200	0.000000	-59.951200	0.000000	-59.951200	0.000000	-59.951200	0.000000	-59.951200	0.000000	-59.951200	0.000000	-59.951200	0.000000
0.026375	-59.951200	0.000000	-59.951200	0.000000	-59.951200	0.000000	-59.951200	0.000000	-59.951200	0.000000	-59.951200	0.000000	-59.951200	0.000000	-59.951200	0.000000	-59.951200	0.000000	-59.951200	0.000000	-59.951200	0.000000	-59.951200	0.000000	-59.951200	0.000000	-59.951200	0.000000	-59.951200	0.000000	-59.951200	0.000000	-59.951200	0.000000
0.026400	-59.951200	0.000000	-59.951200	0.000000	-59.951200	0.000000	-59.951200	0.000000	-59.951200	0.000000	-59.951200	0.000000	-59.951200	0.000000	-59.951200	0.000000	-59.951200	0.000000	-59.951200	0.000000	-59.951200	0.000000	-59.951200	0.000000	-59.951200	0.000000	-59.951200	0.000000	-59.951200	0.000000	-59.951200	0.000000	-59.951200	0.000000
0.026425	-59.951200	0.000000	-59.951200	0.000000	-59.951200	0.000000	-59.951200	0.000000	-59.951200	0.000000	-59.951200	0.000000	-59.951200	0.000000	-59.951200	0.000000	-59.951200	0.000000	-59.951200	0.000000	-59.951200	0.000000	-59.951200	0.000000	-59.951200	0.000000	-59.951200	0.000000	-59.951200	0.000000	-59.951200	0.000000	-59.951200	0.000000
0.026450	-59.951200	0.000000	-59.951200	0.000000	-59.951200	0.000000	-59.951200	0.000000	-59.951200	0.000000	-59.951200	0.000000	-59.951200	0.000000	-59.951200	0.000000	-59.951200	0.000000	-59.951200	0.000000	-59.951200	0.000000	-59.951200	0.000000	-59.951200	0.000000	-59.951200	0.000000	-59.951200	0.000000	-59.951200	0.000000	-59.951200	0.000000
0.026475	-59.951200	0.000000	-59.951200	0.000000	-59.951200	0.000000	-59.951200	0.000000	-59.951200	0.000000	-59.951200	0.000000	-59.951200	0.000000	-59.951200	0.000000	-59.951200	0.000000	-59.951200	0.000000	-59.951200	0.000000	-59.951200	0.000000	-59.951200	0.000000	-59.951200	0.000000	-59.951200	0.000000	-59.951200	0.000000	-59.951200	0.000000
0.026500	-59.951200	0.000000	-59.951200	0.000000	-59.951200	0.000000	-59.951200	0.000000	-59.951200	0.000000	-59.951200	0.000000	-59.951200	0.000000	-59.951200	0.000000	-59.951200	0.000000	-59.951200	0.000000	-59.951200	0.000000	-59.951200	0.000000	-59.951200	0.000000	-59.951200	0.000000	-59.951200	0.000000	-59.951200	0.000000	-59.951200	0.000000
0.026525	-59.951200	0.000000	-59.951200	0.000000	-59.951200	0.000000	-59.951200	0.000000	-59.951200	0.000000	-59.951200	0.000000	-59.951200	0.000000	-59.951200	0.000000	-59.951200	0.000000	-59.951200	0.000000	-59.951200	0.000000	-59.951200	0.000000	-59.951200	0.000000	-59.951200	0.000000	-59.951200	0.000000	-59.951200	0.000000	-59.951200	0.000000
0.026550	-59.951200	0.000000	-59.951200	0.000000	-59.951200	0.000000	-59.951200	0.000000	-59.951200	0.000000	-59.951200	0.000000	-59.951200	0.000000	-59.951200	0.000000	-59.951200	0.000000	-59.951200	0.000000	-59.951200	0.000000	-59.951200	0.000000	-59.951200	0.000000	-59.951200	0.000000	-59.951200	0.000000	-59.951200	0.000000	-59.951200	0.000000
0.026575	-59.951200	0.000000	-59.951200	0.000000	-59.951200	0.000000	-59.951200	0.000000	-59.951200	0.000000	-59.951200	0.000000	-59.951200	0.000000	-59.951200	0.000000	-59.951200	0.000000	-59.951200	0.000000	-59.951200	0.000000	-59.951200	0.000000	-59.951200	0.000000	-59.951200	0.000000	-59.951200	0.000000	-59.951200	0.000000	-59.951200	0.000000
0.026600	-59.951200	0.000000	-59.951200	0.000000	-59.951200	0.000000	-59.951200	0.000000	-59.951200	0.000000	-59.951200	0.000000	-59.951200	0.000000	-59.951200	0.000000	-59.951200	0.000000	-59.951200	0.000000	-59.951200	0.000000	-59.951200	0.000000	-59.951200	0.000000	-59.951200	0.000000	-59.951200	0.000000	-59.951200	0.000000	-59.951200	0.000000
0.026625	-59.951200	0.000000	-59.951200	0.000000	-59.951200	0.000000	-59.951200	0.000000	-59.951200	0.000000	-59.951200	0.000000	-59.951200	0.000000	-59.951200	0.000000	-59.951200	0.000000	-59.951200	0.000000	-59.951200	0.000000	-59.951200	0.000000	-59.951200	0.000000	-59.951200	0.000000	-59.951200	0.000000	-59.951200	0.000000	-59.951200	0.000000
0.026650	-59.951200	0.000000	-59.951200	0.000000	-59.951200	0.000000	-59.951200	0.000000	-59.951200	0.000000	-59.951200	0.000000	-59.951200	0.000000	-59.951200	0.000000	-59.951200	0.000000	-59.951200	0.000000	-59.951200	0.000000	-59.951200	0.000000	-59.951200	0.000000	-59.951200	0.000000	-59.951200	0.000000	-59.951200	0.000000	-59.951200	0.000000
0.026675	-59.951200	0.000000	-59.951200	0.000000	-59.951200	0.000000	-59.951200	0.000000	-59.951200	0.000000	-59.951200	0.000000	-59.951200	0.000000	-59.951200	0.000000	-59.951200	0.000000	-59.951200	0.000000	-59.951200	0.000000	-59.951200	0.000000	-59.951200	0.000000	-59.951200	0.000000	-59.951200	0.000000	-59.951200	0.000000	-59.951200	0.000000
0.026700	-59.951200	0.000000	-59.951200	0.000000	-59.951200	0.000000	-59.951200	0.000000	-59.951200	0.000000	-59.951200	0.000000	-59.951200	0.000000	-59.951200	0.000000	-59.951200	0.000000	-59.951200	0.000000	-59.951200	0.000000	-59.951200	0.000000	-59.951200	0.000000	-59.951200	0.000000	-59.951200	0.000000	-59.951200	0.000000	-59.951200	0.000000
0.026725	-59.951200	0.000000	-59.951200	0.000000	-59.951200	0.000000	-59.951200	0.000000	-59.951200	0.000000	-59.951200	0.000000	-59.951200	0.000000	-59.951200	0.000000	-59.951200	0.000000	-59.951200	0.000000	-59.951200	0.000000	-59.951200	0.000000	-59.951200	0.000000	-59.951200	0.000000	-59.951200	0.000000	-59.951200	0.000000	-59.951200	0.000000
0.026750	-59.951200	0.000000	-59.951200	0.000000	-59.951200	0.000000	-59.951200	0.000000	-59.951200	0.000000	-59.951200	0.000000	-59.951200	0.000000	-59.951200	0.000000	-59.951200	0.000000	-59.951200	0.000000	-59.951200	0.000000	-59.951200	0.000000	-59.951200	0.000000	-59.951200	0.000000	-59.951200	0.000000	-59.951200	0.000000	-59.951200	0.000000
0.026775	-59.951200	0.000000	-59.951200	0.000000	-59.951200	0.000000	-59.951200	0.000000	-59.951200	0.000000	-59.951200	0.000000	-59.951200	0.000000	-59.951200	0.000000	-59.951200	0.000000	-59.951200	0.000000	-59.951200	0.000000	-59.951200	0.000000	-59.951200	0.000000	-59.951200	0.000000	-59.951200	0.000000	-59.951200	0.000000	-59.951200	0.000000
0.026800	-59.951200	0.000000	-59.951200	0.000000	-59.951200	0.000000	-59.951200	0.000000	-59.951200	0.000000	-59.951200	0.000000	-59.951200	0.000000	-59.951200	0.000000	-59.951200	0.000000	-59.951200	0.000000	-59.951200	0.000000	-59.951200	0.000000	-59.951200	0.000000	-59.951200	0.000000	-59.951200	0.000000	-59.951200	0.000000	-59.951200	0.000000
0.026825	-59.951200	0.000000	-59.951200	0.000000	-59.951200	0.000000	-59.951200	0.000000	-59.951200	0.000000	-59.951200	0.000000	-59.951200	0.000000	-59.951200	0.000000	-59.951200	0.000000	-59.951200	0.000000	-59.951200	0.000000	-59.951200	0.000000	-59.951200	0.000000	-59.951200	0.000000	-59.951200	0.000000	-59.951200	0.000000	-59.951200	0.000000
0.026850	-59.951200	0.000000	-59.951200	0.000000	-59.951200	0.000000	-59.951200	0.000000	-59.951200	0.000000	-59.951200	0.000000	-59.951200	0.000000	-59.951200	0.000000	-59.951200	0.000000	-59.951200	0.000000	-59.951200	0.000000	-59.951200	0.000000	-59.951200	0.000000	-59.951200	0.000000	-59.951200	0.000000	-59.951200	0.000000	-59.951200	0.000000
0.026875	-59.951200	0.000000	-59.951200	0.000000	-59.951200	0.000000	-59.951200	0.000000	-59.951200	0.000000	-59.951200	0.000000	-59.951200	0.000000	-59.951200	0.000000	-59.951200	0.000000	-59.951200	0.000000	-59.951200	0.000000	-59.951200	0.000000	-59.951200	0.000000	-59.951200	0.000000	-59.951200	0.000000	-59.951200	0.000000	-59.951200	0.000000
0.026900	-59.951200	0.000000	-59.951200	0.000000	-59.951200	0.000000	-59.951200	0.000000	-59.951200	0.000000	-59.951200	0.000000	-59.951200	0.000000	-59.951200	0.000000	-59.951200	0.000000	-59.951200	0.000000	-59.951200	0.000000	-59.951200	0.000000	-59.951200	0.000000	-59.951200	0.000000	-59.951200	0.000000	-59.951200	0.000000	-59.951200	0.000000
0.026925	-59.951200	0.000000	-59.951200	0.000000	-59.951200	0.000000	-59.951200	0.000000	-59.951200	0.000000	-59.951200	0.000000	-59.951200	0.000000	-59.951200	0.000000	-59.951200	0.000000	-59.951200	0.000000	-59.951200	0.000000	-59.951200	0.000000	-59.951200	0.000000	-59.951200	0.000000	-59.951200	0.000000	-59.951200	0.000000	-59.951200	0.000000
0.026950	-59.951200	0.000000	-59.951200	0.000000	-59.951200	0.000000	-59.951200	0.000000	-59.951200	0.000000	-59.951200	0.000000	-59.951200	0.000000	-59.951200	0.000000	-59.951200	0.000000	-59.951200	0.000000	-59.951200	0.000000	-59.951200	0.000000	-59.951200	0.000000	-59.951200	0.000000	-59.951200	0.000000	-59.951200	0.000000	-59.951200	0.000000
0.026975	-59.951200	0.000000	-59.951200	0.000000	-59.951200	0.000000	-59.951200	0.000000	-59.951200	0.000000	-59.951200	0.000000	-59.951200	0.000000	-59.951200	0.000000	-59.951200	0.000000	-59.951200	0.000000	-59.951200	0.000000	-59.951200	0.000000	-59.951200	0.000000	-59.951200	0.000000	-59.951200	0.000000	-59.951200	0.000000	-59.951200	0.000000
0.027000	-59.951200	0.000000	-59.951200	0.000000	-59.951200	0.000000	-59.951200	0.000000	-59.951200	0.000000	-59.951200	0.000000	-59.951200	0.000000	-59.951200	0.000000	-59.951200	0.000000	-59.951200	0.000000	-59.951200	0.000000	-59.951200	0.000000	-59.951200	0.000000	-59.951200	0.000000	-59.951200	0.000000	-59.951200	0.000000	-59.951200	0.000000
0.027025	-59.951200	0.000000	-59.951200	0.000000	-59.951200	0.000000	-59.951200	0.000000	-59.951200	0.000000	-59.951200	0.000000	-59.951200	0.000000	-59.951200	0.000000	-59.951200	0.000000	-59.951200	0.000000	-59.951200	0.000000	-59.951200	0.000000	-59.951200	0.000000	-59.951200	0.000000	-59.951200	0.000000	-59.951200	0.000000	-59.951200	0.000000
0.027050	-59.951200	0.000000	-59.951200	0.000000	-59.951200	0.000000	-59.951200	0.000000	-59.951200	0.000000	-59.951200	0.000000	-59.951200	0.000000	-59.951200	0.000000	-59.951200	0.000000	-59.951200	0.000000	-59.951200	0.000000	-59.951200	0.000000	-59.951200	0.000000	-59.951200	0.000000	-59.951200	0.000000	-59.951200	0.000000	-59.951200	0.000000
0.027075	-59.951200	0.000000	-59.951200	0.000000	-59.951200	0.000000	-59.951200	0.000000	-59.951200	0.000000	-59.951200	0.000000	-59.951200	0.000000	-59.951200	0.000000	-59.951200	0.000000	-59.951200	0.000000	-59.951200	0.000000	-59.951200	0.000000	-59.951200	0.000000	-59.951200	0.000000	-59.951200	0.000000	-59.951200	0.000000	-59.951200	0.000000
0.027100	-59.951200	0.000000	-59.951200	0.000000	-59.951200	0.000000	-59.951200	0.000000	-59.951200	0.000000	-59.951200	0.000000	-59.951200	0.000000	-59.951200	0.000000	-59.951200	0.000000	-59.951200	0.000000	-59.951200	0.000000	-59.951200	0.000000	-59.951200	0.000000	-59.951200	0.000000	-59.951200	0.000000	-59.951200	0.000000	-59.951200	0.000000
0.027125	-59.951200	0.000000	-59.951200	0.000000	-59.951200	0.000000	-59.951200	0.000000	-59.951200	0.000000	-59.951200	0.000000	-59.951200	0.000000	-59.951200	0.000000	-59.951200	0.000000	-59.951200	0.000000	-59.951200	0.000000	-59.951200	0.000000	-59.951200	0.000000	-59.951200	0.000000	-59.951200	0.000000	-59.951200	0.000000	-59.951200	0.000000
0.027150	-59.951200	0.000000	-59.951200	0.000000	-59.951200	0.000000	-59.951200	0.000000	-59.951200	0.000000	-59.951200	0.000000	-59.951200	0.000000	-59.951200	0.000000	-59.951200	0.000000	-59.951200	0.000000	-59.951200	0.000000	-59.951200	0.000000	-59.951200	0.000000	-59.951200	0.000000	-59.951200	0.000000	-59.951200	0.000000	-59.951200	0.000000
0.027175	-59.951200	0.000000	-59.951200	0.000000	-59.951200	0.000000	-59.951200	0.000000	-59.951200	0.000000	-59.951200	0.000000	-59.951200	0.000000	-59.951200	0.000000	-59.951200	0.000000	-59.951200	0.000000	-59.951200	0.000000	-59.951200	0.000000	-59.951200	0.000000	-59.951200	0.000000	-59.951200	0.000000	-59.951200	0.000000	-59.951200	0.000000
0.027200	-59.951200	0.000000	-59.951200	0.000000	-59.951200	0.000000	-59.951200	0.000000	-59.951200	0.000000	-59.951200	0.000000	-59.951200	0.000000	-59.951200	0.000000	-59.951200	0.000000	-59.951200	0.000000	-59.951200	0.000000	-59.951200	0.000000	-59.951200	0.000000	-59.951200	0.000000	-59.951200	0.000000	-59.951200	0.000000	-59.951200	0.000000
0.027225	-59.951200	0.000000	-59.951200	0.000000	-59.951200	0.000000	-59.951200	0.000000	-59.951200	0.000000	-59.951200	0.000000	-59.951200	0.000000	-59.951200	0.000000	-59.951200	0.000000	-59.951200	0.000000	-59.951200	0.000000	-59.951200	0.000000	-59.951200	0.000000	-59.951200	0.000000	-59.951200	0.000000	-59.951200	0.000000	-59.951200	0.000000
0.027250	-59.951200	0.000000	-59.951200	0.000000	-59.951200	0.000000	-59.951200	0.000000	-59.951200	0.000000	-59.951200	0.000000	-59.951200	0.000000	-59.951200	0.000000	-59.951200	0.000000	-59.951200	0.000000	-59.951200	0.000000	-59.951200	0.000000	-59.951200	0.000000	-59.951200	0.000000	-59.951200	0.000000	-59.951200	0.000000	-59.951200	0.000000
0.027275	-59.951200	0.000000	-59.951200	0.000000	-59.951200	0.000000	-59.951200	0.000000	-59.951200	0.000000	-59.951200	0.000000	-59.951200	0.000000	-59.951200	0.000000	-59.951200	0.000000	-59.951200	0.000000	-59.951200	0.000000	-59.951200	0.000000	-59.951200	0.000000	-59.951200	0.000000	-59.951200	0.000000	-59.951200	0.000000	-59.951200	0.000000
0.027300	-59.951200	0.000000	-59.951200	0.000000	-59.951200	0.000000	-59.951200	0.000000	-59.951200	0.000000	-59.951200	0.000000	-59.951200	0.000000	-59.951200	0.000000	-59.951200	0.000000	-59.951200	0.000000	-59.951200	0.000000	-59.951200	0.000000	-59.951200	0.000000	-59.951200	0.000000	-59.951200	0.000000	-59.951200	0.000000	-59.951200	0.000000
0.027325	-59.951200	0.000000	-59.951200	0.000000	-59.951200	0.000000	-59.951200	0.000000	-59.951200	0.000000	-59.951200	0.000000	-59.951200	0.000000	-59.951200	0.000000	-59.951200	0.000000	-59.951200	0.000000	-59.951200	0.000000	-59.951200	0.000000	-59.951200	0.000000	-59.951200	0.000000	-59.951200	0.000000	-59.951200	0.000000	-59.951200	0.000000
0.027350	-59.951200	0.000000	-59.951200	0.000000	-59.951200	0.000000	-59.951200	0.000000	-59.951200	0.000000	-59.951200	0.000000	-59.951200	0.000000	-59.951200	0.000000	-59.951200	0.000000	-59.951200	0.000000	-59.951200	0.000000	-59.951200	0.000000	-59.951200	0.000000	-59.951200	0.000000	-59.951200	0.000000	-59.951200	0.000000	-59.951200	0.000000
0.027375	-59.951200	0.000000	-59.951200	0.000000	-59.951200	0.000000	-59.951200	0.000000	-59.951200	0.000000	-59.951200	0.000000	-59.951200	0.000000	-59.951200	0.000000	-59.951200	0.000000	-59.951200	0.000000	-59.951200	0.000000	-59.951200	0.000000	-59.951200	0.000000	-59.951200	0.000000	-59.951200	0.000000	-59.951200	0.000000	-59.951200	0.000000
0.027400	-59.951200	0.000000	-59.951200	0.000000	-59.951200	0.000000	-59.951200	0.000000	-59.951200	0.000000	-59.951200	0.000000	-59.951200	0.000000	-59.951200	0.000000	-59.951200	0.000000	-59.951200	0.000000	-59.951200	0.000000	-59.951200	0.000000	-59.951200	0.000000	-59.951200	0.000000	-59.951200	0.000000	-59.951200	0.000000	-59.951200	0.000000
0.027425	-59.951200	0.000000	-59.951200	0.000000	-59.951200	0.000000	-59.951200	0.000000	-59.951200	0.000000	-59.951200	0.000000	-59.951200	0.000000	-59.951200	0.000000	-59.951200	0.000000	-59.951200	0.000000	-59.951200	0.000000	-59.951200	0.000000	-59.951200	0.000000	-59.951200	0.000000	-59.951200	0.000000	-59.951200	0.000000	-59.951200	0.000000
0.027450	-59.951200	0.000000	-59.951200	0.000000	-59.951200	0.000000	-59.951200	0.000000	-59.951200	0.000000	-59.951200	0.000000	-59.951200	0.000000	-59.951200	0.000000	-59.951200	0.000000	-59.951200	0.000000	-59.951200	0.000000	-59.951200	0.000000	-59.951200	0.000000	-59.951200	0.000000	-59.951200	0.000000	-59.951200	0.000000	-59.951200	0.000000
0.027475	-59.951200	0.000000	-59.951200	0.000000	-59.951200	0.000000	-59.951200	0.000000	-59.951200	0.000000	-59.951200	0.000000	-59.951200	0.000000	-59.951200	0.000000	-59.951200	0.000000	-59.951200	0.000000	-59.951200	0.000000	-59.951200	0.000000	-59.951200	0.000000	-59.951200	0.000000	-59.951200	0.000000	-59.951200	0.000000	-59.951200	0.000000
0.027500	-59.951200	0.000000	-59.951200	0.000000	-59.951200	0.000000	-59.951200	0.000000	-59.951200	0.000000	-59.951200	0.000000	-59.951200	0.000000	-59.951200	0.000000	-59.951200	0.000000	-59.951200	0.000000	-59.951200	0.000000	-59.951200	0.000000	-59.951200	0.000000	-59.951200	0.000000	-59.951200	0.000000	-59.951200	0.000000	-59.951200	0.000000
0.027525	-59.951200	0.000000	-59.951200	0.000000	-59.951200	0.000000	-59.951200	0.000000	-59.951200	0.000000	-59.951200	0.000000	-59.951200	0.000000	-59.951200	0.000000	-59.951200	0.000000	-59.951200	0.000000	-59.951200	0.000000	-59.951200	0.000000	-59.951200	0.000000	-59.951200	0.000000	-59.951200	0.000000	-59.951200	0.000000	-59.951200	0.000000
0.027550	-59.951200	0.000000	-59.951200	0.000000	-59.951200	0.000000	-59.951200	0.000000	-59.951200	0.000000	-59.951200	0.000000	-59.951200	0.000000	-59.951200	0.000000	-59.951200	0.000000	-59.951200	0.000000	-59.951200	0.000000	-59.951200	0.000000	-59.951200	0.000000	-59.951200	0.000000	-59.951200	0.000000	-59.951200	0.000000	-59.951200	0.000000
0.027575	-59.951200	0.000000	-59.951200	0.000000	-59.951200	0.000000	-59.951200	0.000000	-59.951200	0.000000	-59.951200	0.000000	-59.951200	0.000000	-59.951200	0.000000	-59.951200	0.000000	-59.951200	0.000000	-59.951200	0.000000	-59.951200	0.000000	-59.951200	0.000000	-59.951200	0.000000	-59.951200	0.000000	-59.951200	0.000000	-59.951200	0.000000
0.027600	-59.951200	0.000000	-59.951200	0.000000	-59.951200	0.000000	-59.951200	0.000000	-59.951200	0.000000	-59.951200	0.000000	-59.951200	0.000000	-59.951200	0.000000	-59.951200	0.000000	-59.951200	0.000000	-59.951200	0.000000	-59.951200	0.000000	-59.951200	0.000000	-59.951200	0.000000	-59.951200	0.000000	-59.951200	0.000000	-59.951200	0.000000
0.027625	-59.951200	0.000000	-59.951200	0.000000	-59.951200	0.000000	-59.951200	0.000000	-59.951200	0.000000	-59.951200	0.000000	-59.951200	0.000000	-59.951200	0.000000	-59.951200	0.000000	-59.951200	0.000000	-59.951200	0.000000	-59.951200	0.000000	-59.951200	0.000000	-59.951200	0.000000	-59.951200	0.000000	-59.951200	0.000000	-59.951200	0.000000
0.027650	-59.951200	0.000000	-59.951200	0.000000	-59.951200	0.000000	-59.951200	0.000000	-59.951200	0.000000	-59.951200	0.000000	-59.951200	0.000000	-59.951200	0.000000	-59.951200	0.000000	-59.951200	0.000000	-59.951200	0.000000	-59.951200	0.000000	-59.951200	0.000000	-59.951200	0.000000	-59.951200	0.000000	-59.951200	0.000000	-59.951200	0.000000
0.027675	-59.951200	0.000000	-59.951200	0.000000	-59.951200	0.000000	-59.951200	0.000000	-59.951200	0.000000	-59.951200	0.000000	-59.951200	0.000000	-59.951200	0.000000	-59.951200	0.000000	-59.951200	0.000000	-59.951200	0.000000	-59.951200	0.000000	-59.951200	0.000000	-59.951200	0.000000	-59.951200	0.000000	-59.951200	0.000000	-59.951200	0.000000
0.027700	-59.951200	0.000000	-59.951200	0.000000	-59.951200	0.000000	-59.951200	0.000000	-59.951200	0.000000	-59.951200	0.000000	-59.951200	0.000000	-59.951200	0.000000	-59.951200	0.000000	-59.951200	0.000000	-59.951200	0.000000	-59.951200	0.000000	-59.951200	0.000000	-59.951200	0.000000	-59.951200	0.000000	-59.951200	0.000000	-59.951200	0.000000
0.027725	-59.951200	0.000000	-59.951200	0.000000	-59.951200	0.000000	-59.951200	0.000000	-59.951200	0.000000	-59.951200	0.000000	-59.951200	0.000000	-59.951200	0.000000	-59.951200	0.000000	-59.951200	0.000000	-59.951200	0.000000	-59.951200	0.000000	-59.951200	0.000000	-59.951200	0.000000	-59.951200	0.000000	-59.951200	0.000000	-59.951200	0.000000
0.027750	-59.951200	0.000000	-59.951200	0.000000	-59.951200	0.000000	-59.951200	0.000000	-59.951200	0.000000	-59.951200	0.000000	-59.951200	0.000000	-59.951200	0.000000	-59.951200	0.000000	-59.951200	0.000000	-59.951200	0.000000	-59.951200	0.000000	-59.951200	0.000000	-59.951200	0.000000	-59.951200	0.000000	-59.951200	0.000000	-59.951200	0.000000
0.027775	-59.951200	0.000000	-59.951200	0.000000	-59.951200	0.000000	-59.951200	0.000000	-59.951200	0.000000	-59.951200	0.000000	-59.951200	0.000000	-59.951200	0.000000	-59.951200	0.000000	-59.951200	0.000000	-59.951200	0.000000	-59.951200	0.000000	-59.951200	0.000000	-59.951200	0.000000	-59.951200	0.000000	-59.951200	0.000000	-59.951200	0.000000
0.027800	-59.951200	0.000000	-59.951200	0.000000	-59.951200	0.000000	-59.951200	0.000000	-59.951200	0.000000	-59.951200	0.000000	-59.951200	0.000000	-59.951200	0.000000	-59.951200	0.000000	-59.951200	0.000000	-59.951200	0.000000	-59.951200	0.000000	-59.951200	0.000000	-59.951200	0.000000	-59.951200	0.000000	-59.951200	0.000000	-59.951200	0.000000
0.027825	-59.951200	0.000000	-59.951200	0.000000	-59.951200	0.000000	-59.951200	0.000000	-59.951200	0.000000	-59.951200	0.000000	-59.951200	0.000000	-59.951200	0.000000	-59.951200	0.000000	-59.951200	0.000000	-59.951200	0.000000	-59.951200	0.000000	-59.951200	0.000000	-59.951200	0.000000	-59.951200	0.000000	-59.951200	0.000000	-59.951200	0.000000
0.027850	-59.951200	0.000000	-59.951200	0.000000	-59.951200	0.000000	-59.951200	0.000000	-59.951200	0.000000	-59.951200	0.000000	-59.951200	0.000000	-59.951200	0.000000	-59.951200	0.000000	-59.951200	0.000000	-59.951200	0.000000	-59.951200	0.000000	-59.951200	0.000000	-59.951200	0.000000	-59.951200	0.000000	-59.951200	0.000000	-59.951200	0.000000
0.027875	-59.951200	0.000000	-59.951200	0.000000	-59.951200	0.000000	-59.951200	0.000000	-59.951200	0.000000	-59.951200	0.000000	-59.951200	0.000000	-59.951200	0.000000	-59.951200	0.000000	-59.951200	0.000000	-59.951200	0.000000	-59.951200	0.000000	-59.951200	0.000000	-59.951200	0.000000	-59.951200	0.000000	-59.951200	0.000000	-59.951200	0.000000
0.027900	-59.951200	0.000000	-59.951200	0.000000	-59.951200	0.000000	-59.951200	0.000000	-59.951200	0.000000	-59.951200	0.000000	-59.951200	0.000000	-59.951200	0.000000	-59.951200	0.000000	-59.951200	0.000000	-59.951200	0.000000	-59.951200	0.000000	-59.951200	0.000000	-59.951200	0.000000	-59.951200	0.000000	-59.951200	0.000000	-59.951200	0.000000
0.027925	-59.951200	0.000000	-59.951200	0.000000	-59.951200	0.000000	-59.951200	0.000000	-59.951200	0.000000	-59.951200	0.000000	-59.951200	0.000000	-59.951200	0.000000	-59.951200	0.000000	-59.951200	0.000000	-59.951200	0.000000	-59.951200	0.000000	-59.951200	0.000000	-59.951200	0.000000	-59.951200	0.000000	-59.951200	0.000000	-59.951200	0.000000
0.027950	-59.951200	0.000000	-59.951200	0.000000	-59.951200	0.000000	-59.951200	0.000000	-59.951200	0.000000	-59.951200	0.000000	-59.951200	0.000000	-59.951200	0.000000	-59.951200	0.000000	-59.951200	0.000000	-59.951200	0.000000	-59.951200	0.000000	-59.951200	0.000000	-59.951200	0.000000	-59.951200	0.000000	-59.951200	0.000000	-59.951200	0.000000
0.027975	-59.951200	0.000000	-59.951200	0.000000	-59.951200	0.000000	-59.951200	0.000000	-59.951200	0.000000	-59.951200	0.000000	-59.951200	0.000000	-59.951200	0.000000	-59.951200	0.000000	-59.951200	0.000000	-59.951200	0.000000	-59.951200	0.000000	-59.951200	0.000000	-59.951200	0.000000	-59.951200	0.000000	-59.951200	0.000000	-59.951200	0.000000
0.028000	-59.951200	0.000000	-59.951200	0.000000	-59.951200	0.000000	-59.951200	0.000000	-59.951200	0.000000	-59.951200	0.000000	-59.951200	0.000000	-59.951200	0.000000	-59.951200	0.000000	-59.951200	0.000000	-59.951200	0.000000	-59.951200	0.000000	-59.951200	0.000000	-59.951200	0.000000	-59.951200	0.000000	-59.951200	0.000000	-59.951200	0.000000
0.028025	-59.951200	0.000000	-59.951200	0.000000	-59.951200	0.000000	-59.951200	0.000000	-59.951200	0.000000	-59.951200	0.000000	-59.951200	0.000000	-59.951200	0.000000	-59.951200	0.000000	-59.951200	0.000000	-59.951200	0.000000	-59.951200	0.000000	-59.951200	0.000000	-59.951200	0.000000	-59.951200	0.000000	-59.951200	0.000000	-59.951200	0.000000
0.028050	-59.951200	0.000000	-59.951200	0.000000	-59.951200	0.000000	-59.951200	0.000000	-59.951200	0.000000	-59.951200	0.000000	-59.951200	0.000000	-59.951200	0.000000	-59.951200	0.000000	-59.951200	0.000000	-59.951200	0.000000	-59.951200	0.000000	-59.951200	0.000000	-59.951200	0.000000	-59.951200	0.000000	-59.951200	0.000000	-59.951200	0.000000
0.028075	-59.951200	0.000000	-59.951200	0.000000	-59.951200	0.000000	-59.951200	0.000000	-59.951200	0.000000	-59.951200	0.000000	-59.951200	0.000000	-59.951200	0.000000	-59.951200	0.000000	-59.951200	0.000000	-59.951200	0.000000	-59.951200	0.000000	-59.951200	0.000000	-59.951200	0.000000	-59.951200	0.000000	-59.951200	0.000000	-59.951200	0.000000
0.028100	-59.951200	0.000000	-59.951200	0.000000	-59.951200	0.000000	-59.951200	0.000000	-59.951200	0.000000	-59.951200	0.000000	-59.951200	0.000000	-59.951200	0.000000	-59.951200	0.000000	-59.951200	0.000000	-59.951200	0.000000	-59.951200	0.000000	-59.951200	0.000000	-59.951200	0.000000	-59.951200	0.000000	-59.951200	0.000000	-59.951200	0.000000
0.028125	-59.951200	0.000000	-59.951200	0.000000	-59.951200	0.000000	-59.951200	0.000000	-59.951200	0.000000	-59.951200	0.000000	-59.951200	0.000000	-59.951200	0.000000	-59.951200	0.000000	-59.951200	0.000000	-59.951200	0.000000	-59.951200	0.000000	-59.951200	0.000000	-59.951200	0.000000	-59.951200	0.000000	-59.951200	0.000000	-59.951200	0.000000
0.028150	-59.951200	0.000000	-59.951200	0.000000	-59.951200	0.000000	-59.951200	0.000000	-59.951200	0.000000	-59.951200	0.000000	-59.951200	0.000000	-59.951200	0.000000	-59.951200	0.000000	-59.951200	0.000000	-59.951200	0.000000	-59.951200	0.000000	-59.951200	0.000000	-59.951200	0.000000	-59.951200	0.000000	-59.951200	0.000000	-59.951200	0.000000
0.028175	-59.951200	0.000000	-59.951200	0.000000	-59.951200	0.000000	-59.951200	0.000000	-59.951200	0.000000	-59.951200	0.000000	-59.951200	0.000000	-59.951200	0.000000	-59.951200	0.000000	-59.951200	0.000000	-59.951200	0.000000	-59.951200	0.000000	-59.951200	0.000000	-59.951200	0.000000	-59.951200	0.000000	-59.951200	0.000000	-59.951200	0.000000
0.028200	-59.951200	0.000000	-59.951200	0.000000	-59.951200	0.000000	-59.951200	0.000000	-59.951200	0.000000	-59.951200	0.000000	-59.951200	0.000000	-59.951200	0.000000	-59.951200	0.000000	-59.951200	0.000000	-59.951200	0.000000	-59.951200	0.000000	-59.951200	0.000000	-59.951200	0.000000	-59.951200	0.000000	-59.951200	0.000000	-59.951200	0.000000
0.028225	-59.951200	0.000000	-59.951200	0.000000	-59.951200	0.000000	-59.951200	0.000000	-59.951200	0.000000	-59.951200	0.000000	-59.951200	0.000000	-59.951200	0.000000	-59.951200	0.000000	-59.951200	0.000000	-59.951200	0.000000	-59.951200	0.000000	-59.951200	0.000000	-59.951200	0.000000	-59.951200	0.000000	-59.951200	0.000000	-59.951200	0.000000
0.028250	-59.951200	0.000000	-59.951200	0.000000	-59.951200	0.000000	-59.951200	0.000000	-59.951200	0.000000	-59.951200	0.000000	-59.951200	0.000000	-59.951200	0.000000	-59.951200	0.000000	-59.951200	0.000000	-59.951200	0.000000	-59.951200	0.000000	-59.951200	0.000000	-59.951200	0.000000	-59.951200	0.000000	-59.951200	0.000000	-59.951200	0.000000
0.028275	-59.951200	0.000000	-59.951200	0.000000	-59.951200	0.000000	-59.951200	0.000000	-59.951200	0.000000	-59.951200	0.000000	-59.951200	0.000000	-59.951200	0.000000	-59.951200	0.000000	-59.951200	0.000000	-59.951200	0.000000	-59.951200	0.000000	-59.951200	0.000000	-59.951200	0.000000	-59.951200	0.000000	-59.951200	0.000000	-59.951200	0.000000
0.028300	-59.951200	0.000000	-59.951200	0.000000	-59.951200	0.000000	-59.951200	0.000000	-59.951200	0.000000	-59.951200	0.000000	-59.951200	0.000000	-59.951200	0.000000	-59.951200	0.000000	-59.951200	0.000000	-59.951200	0.000000	-59.951200	0.000000	-59.951200	0.000000	-59.951200	0.000000	-59.951200	0.000000	-59.951200	0.000000	-59.951200	0.000000
0.028325	-59.951200	0.000000	-59.951200	0.000000	-59.951200	0.000000	-59.951200	0.000000	-59.951200	0.000000	-59.951200	0.000000	-59.951200	0.000000	-59.951200	0.000000	-59.951200	0.000000	-59.951200	0.000000	-59.951200	0.000000	-59.951200	0.000000	-59.951200	0.000000	-59.951200	0.000000	-59.951200	0.000000	-59.951200	0.000000	-59.951200	0.000000
0.028350	-59.951200	0.000000	-59.951200	0.000000	-59.951200	0.000000	-59.951200	0.000000	-59.951200	0.000000	-59.951200	0.000000	-59.951200	0.000000	-59.951200	0.000000	-59.951200	0.000000	-59.951200	0.000000	-59.951200	0.000000	-59.951200	0.000000	-59.951200	0.000000	-59.951200	0.000000	-59.951200	0.000000	-59.951200	0.000000	-59.951200	0.000000
0.028375	-59.951200	0.000000	-59.951200	0.000000	-59.951200	0.000000	-59.951200	0.000000	-59.951200	0.000000	-59.951200	0.000000	-59.951200	0.000000	-59.951200	0.000000	-59.951200	0.000000	-59.951200	0.000000	-59.951200	0.000000	-59.951200	0.000000	-59.951200	0.000000	-59.951200	0.000000	-59.951200	0.000000	-59.951200	0.000000	-59.951200	0.000000
0.028400	-59.951200	0.000000	-59.951200	0.000000	-59.951200	0.000000	-59.951200	0.000000	-59.951200	0.000000	-59.951200	0.000000	-59.951200	0.000000	-59.951200	0.000000	-59.951200	0.000000	-59.951200	0.000000	-59.951200	0.000000	-59.951200	0.000000	-59.951200	0.000000	-59.951200	0.000000	-59.951200	0.000000	-59.951200	0.000000	-59.951200	0.000000
0.028425	-59.951200	0.000000	-59.951200	0.000000	-59.951200	0.000000	-59.951200	0.000000	-59.951200	0.000000	-59.951200	0.000000	-59.951200	0.000000	-59.951200	0.000000	-59.951200	0.000000	-59.951200	0.000000	-59.951200	0.000000	-59.951200	0.000000	-59.951200	0.000000	-59.951200	0.000000	-59.951200	0.000000	-59.951200	0.000000	-59.951200	0.000000
0.028450	-59.951200	0.000000	-59.951200	0.000000	-59.951200	0.000000	-59.951200	0.000000	-59.951200	0.000000	-59.951200	0.000000	-59.951200	0.000000	-59.951200	0.000000	-59.951200	0.000000	-59.951200	0.000000	-59.951200	0.000000	-59.951200	0.000000	-59.951200	0.000000	-59.951200	0.000000	-59.951200	0.000000	-59.951200	0.000000	-59.951200	0.000000
0.028475	-59.951200	0.000000	-59.951200	0.000000	-59.951200	0.000000	-59.951200	0.000000	-59.951200	0.000000	-59.951200	0.000000	-59.951200	0.000000	-59.951200	0.000000	-59.951200	0.000000	-59.951200	0.000000	-59.951200	0.000000	-59.951200	0.000000	-59.951200	0.000000	-59.951200	0.000000	-59.951200	0.000000	-59.951200	0.000000	-59.951200	0.000000
0.028500	-59.951200	0.000000	-59.951200	0.000000	-59.951200	0.000000	-59.951200	0.000000	-59.951200	0.000000	-59.951200	0.000000	-59.951200	0.000000	-59.951200	0.000000	-59.951200	0.000000	-59.951200	0.000000	-59.951200	0.000000	-59.951200	0.000000	-59.951200	0.000000	-59.951200	0.000000	-59.951200	0.000000	-59.951200	0.000000	-59.951200	0.000000
0.028525	-59.951200	0.000000	-59.951200	0.000000	-59.951200	0.000000	-59.951200	0.000000	-59.951200	0.000000	-59.951200	0.000000	-59.951200	0.000000	-59.951200	0.000000	-59.951200	0.000000	-59.951200	0.000000	-59.951200	0.000000	-59.951200	0.000000	-59.951200	0.000000	-59.951200	0.000000	-59.951200	0.000000	-59.951200	0.000000	-59.951200	0.000000
0.028550	-59.951200	0.000000	-59.951200	0.000000	-59.951200	0.000000	-59.951200	0.000000	-59.951200	0.000000	-59.951200	0.000000	-59.951200	0.000000	-59.951200	0.000000	-59.951200	0.000000	-59.951200	0.000000	-59.951200	0.000000	-59.951200	0.000000	-59.951200	0.000000	-59.951200	0.000000	-59.951200	0.000000	-59.951200	0.000000	-59.951200	0.000000
[truncated: 16,196,450 more chars]
