# Supplementary material for: Interneuronal mechanisms of hippocampal theta oscillations in a full-scale model of the rodent CA1 circuit
Source: eLife. 2016 Dec 23;5:e18566. doi: 10.7554/eLife.18566 (PMC5313080; doi:10.7554/eLife.18566)
Supplement: Figure 2—source data 8. — Simulated current injection sweep in AxoClamp ATF (tab-delimited) file format. DOI: http://dx.doi.org/10.7554/eLife.18566.013 [file elife-18566-fig2-data8.atf]

ATF	1.0
8	85
"AcquisitionMode=Episodic Stimulation"
"Comment="
"YTop=200,4000"
"YBottom=-200,-4000"
"SyncTimeUnits=12.5"
"SweepStartTimesMS=0.000"
"SignalsExported=IN 1,IN 11"
"Signals="	"IN 1"	"IN 11"
"Time (s)"	"Trace #1 (mV)"	"Trace #1 (pA)"	"Trace #2 (mV)"	"Trace #2 (pA)"	"Trace #3 (mV)"	"Trace #3 (pA)"	"Trace #4 (mV)"	"Trace #4 (pA)"	"Trace #5 (mV)"	"Trace #5 (pA)"	"Trace #6 (mV)"	"Trace #6 (pA)"	"Trace #7 (mV)"	"Trace #7 (pA)"	"Trace #8 (mV)"	"Trace #8 (pA)"	"Trace #9 (mV)"	"Trace #9 (pA)"	"Trace #10 (mV)"	"Trace #10 (pA)"	"Trace #11 (mV)"	"Trace #11 (pA)"	"Trace #12 (mV)"	"Trace #12 (pA)"
0.000000	-68.035700	0.000000	-68.035700	0.000000	-68.035700	0.000000	-68.035700	0.000000	-68.035700	0.000000	-68.035700	0.000000	-68.035700	0.000000	-68.035700	0.000000	-68.035700	0.000000	-68.035700	0.000000	-68.035700	0.000000	-68.035700	0.000000
0.000025	-68.035600	0.000000	-68.035600	0.000000	-68.035600	0.000000	-68.035600	0.000000	-68.035600	0.000000	-68.035600	0.000000	-68.035600	0.000000	-68.035600	0.000000	-68.035600	0.000000	-68.035600	0.000000	-68.035600	0.000000	-68.035600	0.000000
0.000050	-68.035500	0.000000	-68.035500	0.000000	-68.035500	0.000000	-68.035500	0.000000	-68.035500	0.000000	-68.035500	0.000000	-68.035500	0.000000	-68.035500	0.000000	-68.035500	0.000000	-68.035500	0.000000	-68.035500	0.000000	-68.035500	0.000000
0.000075	-68.035500	0.000000	-68.035500	0.000000	-68.035500	0.000000	-68.035500	0.000000	-68.035500	0.000000	-68.035500	0.000000	-68.035500	0.000000	-68.035500	0.000000	-68.035500	0.000000	-68.035500	0.000000	-68.035500	0.000000	-68.035500	0.000000
0.000100	-68.035400	0.000000	-68.035400	0.000000	-68.035400	0.000000	-68.035400	0.000000	-68.035400	0.000000	-68.035400	0.000000	-68.035400	0.000000	-68.035400	0.000000	-68.035400	0.000000	-68.035400	0.000000	-68.035400	0.000000	-68.035400	0.000000
0.000125	-68.035400	0.000000	-68.035400	0.000000	-68.035400	0.000000	-68.035400	0.000000	-68.035400	0.000000	-68.035400	0.000000	-68.035400	0.000000	-68.035400	0.000000	-68.035400	0.000000	-68.035400	0.000000	-68.035400	0.000000	-68.035400	0.000000
0.000150	-68.035400	0.000000	-68.035400	0.000000	-68.035400	0.000000	-68.035400	0.000000	-68.035400	0.000000	-68.035400	0.000000	-68.035400	0.000000	-68.035400	0.000000	-68.035400	0.000000	-68.035400	0.000000	-68.035400	0.000000	-68.035400	0.000000
0.000175	-68.035300	0.000000	-68.035300	0.000000	-68.035300	0.000000	-68.035300	0.000000	-68.035300	0.000000	-68.035300	0.000000	-68.035300	0.000000	-68.035300	0.000000	-68.035300	0.000000	-68.035300	0.000000	-68.035300	0.000000	-68.035300	0.000000
0.000200	-68.035300	0.000000	-68.035300	0.000000	-68.035300	0.000000	-68.035300	0.000000	-68.035300	0.000000	-68.035300	0.000000	-68.035300	0.000000	-68.035300	0.000000	-68.035300	0.000000	-68.035300	0.000000	-68.035300	0.000000	-68.035300	0.000000
0.000225	-68.035300	0.000000	-68.035300	0.000000	-68.035300	0.000000	-68.035300	0.000000	-68.035300	0.000000	-68.035300	0.000000	-68.035300	0.000000	-68.035300	0.000000	-68.035300	0.000000	-68.035300	0.000000	-68.035300	0.000000	-68.035300	0.000000
0.000250	-68.035200	0.000000	-68.035200	0.000000	-68.035200	0.000000	-68.035200	0.000000	-68.035200	0.000000	-68.035200	0.000000	-68.035200	0.000000	-68.035200	0.000000	-68.035200	0.000000	-68.035200	0.000000	-68.035200	0.000000	-68.035200	0.000000
0.000275	-68.035200	0.000000	-68.035200	0.000000	-68.035200	0.000000	-68.035200	0.000000	-68.035200	0.000000	-68.035200	0.000000	-68.035200	0.000000	-68.035200	0.000000	-68.035200	0.000000	-68.035200	0.000000	-68.035200	0.000000	-68.035200	0.000000
0.000300	-68.035200	0.000000	-68.035200	0.000000	-68.035200	0.000000	-68.035200	0.000000	-68.035200	0.000000	-68.035200	0.000000	-68.035200	0.000000	-68.035200	0.000000	-68.035200	0.000000	-68.035200	0.000000	-68.035200	0.000000	-68.035200	0.000000
0.000325	-68.035100	0.000000	-68.035100	0.000000	-68.035100	0.000000	-68.035100	0.000000	-68.035100	0.000000	-68.035100	0.000000	-68.035100	0.000000	-68.035100	0.000000	-68.035100	0.000000	-68.035100	0.000000	-68.035100	0.000000	-68.035100	0.000000
0.000350	-68.035100	0.000000	-68.035100	0.000000	-68.035100	0.000000	-68.035100	0.000000	-68.035100	0.000000	-68.035100	0.000000	-68.035100	0.000000	-68.035100	0.000000	-68.035100	0.000000	-68.035100	0.000000	-68.035100	0.000000	-68.035100	0.000000
0.000375	-68.035100	0.000000	-68.035100	0.000000	-68.035100	0.000000	-68.035100	0.000000	-68.035100	0.000000	-68.035100	0.000000	-68.035100	0.000000	-68.035100	0.000000	-68.035100	0.000000	-68.035100	0.000000	-68.035100	0.000000	-68.035100	0.000000
0.000400	-68.035100	0.000000	-68.035100	0.000000	-68.035100	0.000000	-68.035100	0.000000	-68.035100	0.000000	-68.035100	0.000000	-68.035100	0.000000	-68.035100	0.000000	-68.035100	0.000000	-68.035100	0.000000	-68.035100	0.000000	-68.035100	0.000000
0.000425	-68.035000	0.000000	-68.035000	0.000000	-68.035000	0.000000	-68.035000	0.000000	-68.035000	0.000000	-68.035000	0.000000	-68.035000	0.000000	-68.035000	0.000000	-68.035000	0.000000	-68.035000	0.000000	-68.035000	0.000000	-68.035000	0.000000
0.000450	-68.035000	0.000000	-68.035000	0.000000	-68.035000	0.000000	-68.035000	0.000000	-68.035000	0.000000	-68.035000	0.000000	-68.035000	0.000000	-68.035000	0.000000	-68.035000	0.000000	-68.035000	0.000000	-68.035000	0.000000	-68.035000	0.000000
0.000475	-68.035000	0.000000	-68.035000	0.000000	-68.035000	0.000000	-68.035000	0.000000	-68.035000	0.000000	-68.035000	0.000000	-68.035000	0.000000	-68.035000	0.000000	-68.035000	0.000000	-68.035000	0.000000	-68.035000	0.000000	-68.035000	0.000000
0.000500	-68.035000	0.000000	-68.035000	0.000000	-68.035000	0.000000	-68.035000	0.000000	-68.035000	0.000000	-68.035000	0.000000	-68.035000	0.000000	-68.035000	0.000000	-68.035000	0.000000	-68.035000	0.000000	-68.035000	0.000000	-68.035000	0.000000
0.000525	-68.034900	0.000000	-68.034900	0.000000	-68.034900	0.000000	-68.034900	0.000000	-68.034900	0.000000	-68.034900	0.000000	-68.034900	0.000000	-68.034900	0.000000	-68.034900	0.000000	-68.034900	0.000000	-68.034900	0.000000	-68.034900	0.000000
0.000550	-68.034900	0.000000	-68.034900	0.000000	-68.034900	0.000000	-68.034900	0.000000	-68.034900	0.000000	-68.034900	0.000000	-68.034900	0.000000	-68.034900	0.000000	-68.034900	0.000000	-68.034900	0.000000	-68.034900	0.000000	-68.034900	0.000000
0.000575	-68.034900	0.000000	-68.034900	0.000000	-68.034900	0.000000	-68.034900	0.000000	-68.034900	0.000000	-68.034900	0.000000	-68.034900	0.000000	-68.034900	0.000000	-68.034900	0.000000	-68.034900	0.000000	-68.034900	0.000000	-68.034900	0.000000
0.000600	-68.034900	0.000000	-68.034900	0.000000	-68.034900	0.000000	-68.034900	0.000000	-68.034900	0.000000	-68.034900	0.000000	-68.034900	0.000000	-68.034900	0.000000	-68.034900	0.000000	-68.034900	0.000000	-68.034900	0.000000	-68.034900	0.000000
0.000625	-68.034800	0.000000	-68.034800	0.000000	-68.034800	0.000000	-68.034800	0.000000	-68.034800	0.000000	-68.034800	0.000000	-68.034800	0.000000	-68.034800	0.000000	-68.034800	0.000000	-68.034800	0.000000	-68.034800	0.000000	-68.034800	0.000000
0.000650	-68.034800	0.000000	-68.034800	0.000000	-68.034800	0.000000	-68.034800	0.000000	-68.034800	0.000000	-68.034800	0.000000	-68.034800	0.000000	-68.034800	0.000000	-68.034800	0.000000	-68.034800	0.000000	-68.034800	0.000000	-68.034800	0.000000
0.000675	-68.034800	0.000000	-68.034800	0.000000	-68.034800	0.000000	-68.034800	0.000000	-68.034800	0.000000	-68.034800	0.000000	-68.034800	0.000000	-68.034800	0.000000	-68.034800	0.000000	-68.034800	0.000000	-68.034800	0.000000	-68.034800	0.000000
0.000700	-68.034800	0.000000	-68.034800	0.000000	-68.034800	0.000000	-68.034800	0.000000	-68.034800	0.000000	-68.034800	0.000000	-68.034800	0.000000	-68.034800	0.000000	-68.034800	0.000000	-68.034800	0.000000	-68.034800	0.000000	-68.034800	0.000000
0.000725	-68.034700	0.000000	-68.034700	0.000000	-68.034700	0.000000	-68.034700	0.000000	-68.034700	0.000000	-68.034700	0.000000	-68.034700	0.000000	-68.034700	0.000000	-68.034700	0.000000	-68.034700	0.000000	-68.034700	0.000000	-68.034700	0.000000
0.000750	-68.034700	0.000000	-68.034700	0.000000	-68.034700	0.000000	-68.034700	0.000000	-68.034700	0.000000	-68.034700	0.000000	-68.034700	0.000000	-68.034700	0.000000	-68.034700	0.000000	-68.034700	0.000000	-68.034700	0.000000	-68.034700	0.000000
0.000775	-68.034700	0.000000	-68.034700	0.000000	-68.034700	0.000000	-68.034700	0.000000	-68.034700	0.000000	-68.034700	0.000000	-68.034700	0.000000	-68.034700	0.000000	-68.034700	0.000000	-68.034700	0.000000	-68.034700	0.000000	-68.034700	0.000000
0.000800	-68.034700	0.000000	-68.034700	0.000000	-68.034700	0.000000	-68.034700	0.000000	-68.034700	0.000000	-68.034700	0.000000	-68.034700	0.000000	-68.034700	0.000000	-68.034700	0.000000	-68.034700	0.000000	-68.034700	0.000000	-68.034700	0.000000
0.000825	-68.034700	0.000000	-68.034700	0.000000	-68.034700	0.000000	-68.034700	0.000000	-68.034700	0.000000	-68.034700	0.000000	-68.034700	0.000000	-68.034700	0.000000	-68.034700	0.000000	-68.034700	0.000000	-68.034700	0.000000	-68.034700	0.000000
0.000850	-68.034600	0.000000	-68.034600	0.000000	-68.034600	0.000000	-68.034600	0.000000	-68.034600	0.000000	-68.034600	0.000000	-68.034600	0.000000	-68.034600	0.000000	-68.034600	0.000000	-68.034600	0.000000	-68.034600	0.000000	-68.034600	0.000000
0.000875	-68.034600	0.000000	-68.034600	0.000000	-68.034600	0.000000	-68.034600	0.000000	-68.034600	0.000000	-68.034600	0.000000	-68.034600	0.000000	-68.034600	0.000000	-68.034600	0.000000	-68.034600	0.000000	-68.034600	0.000000	-68.034600	0.000000
0.000900	-68.034600	0.000000	-68.034600	0.000000	-68.034600	0.000000	-68.034600	0.000000	-68.034600	0.000000	-68.034600	0.000000	-68.034600	0.000000	-68.034600	0.000000	-68.034600	0.000000	-68.034600	0.000000	-68.034600	0.000000	-68.034600	0.000000
0.000925	-68.034600	0.000000	-68.034600	0.000000	-68.034600	0.000000	-68.034600	0.000000	-68.034600	0.000000	-68.034600	0.000000	-68.034600	0.000000	-68.034600	0.000000	-68.034600	0.000000	-68.034600	0.000000	-68.034600	0.000000	-68.034600	0.000000
0.000950	-68.034500	0.000000	-68.034500	0.000000	-68.034500	0.000000	-68.034500	0.000000	-68.034500	0.000000	-68.034500	0.000000	-68.034500	0.000000	-68.034500	0.000000	-68.034500	0.000000	-68.034500	0.000000	-68.034500	0.000000	-68.034500	0.000000
0.000975	-68.034500	0.000000	-68.034500	0.000000	-68.034500	0.000000	-68.034500	0.000000	-68.034500	0.000000	-68.034500	0.000000	-68.034500	0.000000	-68.034500	0.000000	-68.034500	0.000000	-68.034500	0.000000	-68.034500	0.000000	-68.034500	0.000000
0.001000	-68.034500	0.000000	-68.034500	0.000000	-68.034500	0.000000	-68.034500	0.000000	-68.034500	0.000000	-68.034500	0.000000	-68.034500	0.000000	-68.034500	0.000000	-68.034500	0.000000	-68.034500	0.000000	-68.034500	0.000000	-68.034500	0.000000
0.001025	-68.034500	0.000000	-68.034500	0.000000	-68.034500	0.000000	-68.034500	0.000000	-68.034500	0.000000	-68.034500	0.000000	-68.034500	0.000000	-68.034500	0.000000	-68.034500	0.000000	-68.034500	0.000000	-68.034500	0.000000	-68.034500	0.000000
0.001050	-68.034500	0.000000	-68.034500	0.000000	-68.034500	0.000000	-68.034500	0.000000	-68.034500	0.000000	-68.034500	0.000000	-68.034500	0.000000	-68.034500	0.000000	-68.034500	0.000000	-68.034500	0.000000	-68.034500	0.000000	-68.034500	0.000000
0.001075	-68.034400	0.000000	-68.034400	0.000000	-68.034400	0.000000	-68.034400	0.000000	-68.034400	0.000000	-68.034400	0.000000	-68.034400	0.000000	-68.034400	0.000000	-68.034400	0.000000	-68.034400	0.000000	-68.034400	0.000000	-68.034400	0.000000
0.001100	-68.034400	0.000000	-68.034400	0.000000	-68.034400	0.000000	-68.034400	0.000000	-68.034400	0.000000	-68.034400	0.000000	-68.034400	0.000000	-68.034400	0.000000	-68.034400	0.000000	-68.034400	0.000000	-68.034400	0.000000	-68.034400	0.000000
0.001125	-68.034400	0.000000	-68.034400	0.000000	-68.034400	0.000000	-68.034400	0.000000	-68.034400	0.000000	-68.034400	0.000000	-68.034400	0.000000	-68.034400	0.000000	-68.034400	0.000000	-68.034400	0.000000	-68.034400	0.000000	-68.034400	0.000000
0.001150	-68.034400	0.000000	-68.034400	0.000000	-68.034400	0.000000	-68.034400	0.000000	-68.034400	0.000000	-68.034400	0.000000	-68.034400	0.000000	-68.034400	0.000000	-68.034400	0.000000	-68.034400	0.000000	-68.034400	0.000000	-68.034400	0.000000
0.001175	-68.034300	0.000000	-68.034300	0.000000	-68.034300	0.000000	-68.034300	0.000000	-68.034300	0.000000	-68.034300	0.000000	-68.034300	0.000000	-68.034300	0.000000	-68.034300	0.000000	-68.034300	0.000000	-68.034300	0.000000	-68.034300	0.000000
0.001200	-68.034300	0.000000	-68.034300	0.000000	-68.034300	0.000000	-68.034300	0.000000	-68.034300	0.000000	-68.034300	0.000000	-68.034300	0.000000	-68.034300	0.000000	-68.034300	0.000000	-68.034300	0.000000	-68.034300	0.000000	-68.034300	0.000000
0.001225	-68.034300	0.000000	-68.034300	0.000000	-68.034300	0.000000	-68.034300	0.000000	-68.034300	0.000000	-68.034300	0.000000	-68.034300	0.000000	-68.034300	0.000000	-68.034300	0.000000	-68.034300	0.000000	-68.034300	0.000000	-68.034300	0.000000
0.001250	-68.034300	0.000000	-68.034300	0.000000	-68.034300	0.000000	-68.034300	0.000000	-68.034300	0.000000	-68.034300	0.000000	-68.034300	0.000000	-68.034300	0.000000	-68.034300	0.000000	-68.034300	0.000000	-68.034300	0.000000	-68.034300	0.000000
0.001275	-68.034300	0.000000	-68.034300	0.000000	-68.034300	0.000000	-68.034300	0.000000	-68.034300	0.000000	-68.034300	0.000000	-68.034300	0.000000	-68.034300	0.000000	-68.034300	0.000000	-68.034300	0.000000	-68.034300	0.000000	-68.034300	0.000000
0.001300	-68.034200	0.000000	-68.034200	0.000000	-68.034200	0.000000	-68.034200	0.000000	-68.034200	0.000000	-68.034200	0.000000	-68.034200	0.000000	-68.034200	0.000000	-68.034200	0.000000	-68.034200	0.000000	-68.034200	0.000000	-68.034200	0.000000
0.001325	-68.034200	0.000000	-68.034200	0.000000	-68.034200	0.000000	-68.034200	0.000000	-68.034200	0.000000	-68.034200	0.000000	-68.034200	0.000000	-68.034200	0.000000	-68.034200	0.000000	-68.034200	0.000000	-68.034200	0.000000	-68.034200	0.000000
0.001350	-68.034200	0.000000	-68.034200	0.000000	-68.034200	0.000000	-68.034200	0.000000	-68.034200	0.000000	-68.034200	0.000000	-68.034200	0.000000	-68.034200	0.000000	-68.034200	0.000000	-68.034200	0.000000	-68.034200	0.000000	-68.034200	0.000000
0.001375	-68.034200	0.000000	-68.034200	0.000000	-68.034200	0.000000	-68.034200	0.000000	-68.034200	0.000000	-68.034200	0.000000	-68.034200	0.000000	-68.034200	0.000000	-68.034200	0.000000	-68.034200	0.000000	-68.034200	0.000000	-68.034200	0.000000
0.001400	-68.034100	0.000000	-68.034100	0.000000	-68.034100	0.000000	-68.034100	0.000000	-68.034100	0.000000	-68.034100	0.000000	-68.034100	0.000000	-68.034100	0.000000	-68.034100	0.000000	-68.034100	0.000000	-68.034100	0.000000	-68.034100	0.000000
0.001425	-68.034100	0.000000	-68.034100	0.000000	-68.034100	0.000000	-68.034100	0.000000	-68.034100	0.000000	-68.034100	0.000000	-68.034100	0.000000	-68.034100	0.000000	-68.034100	0.000000	-68.034100	0.000000	-68.034100	0.000000	-68.034100	0.000000
0.001450	-68.034100	0.000000	-68.034100	0.000000	-68.034100	0.000000	-68.034100	0.000000	-68.034100	0.000000	-68.034100	0.000000	-68.034100	0.000000	-68.034100	0.000000	-68.034100	0.000000	-68.034100	0.000000	-68.034100	0.000000	-68.034100	0.000000
0.001475	-68.034100	0.000000	-68.034100	0.000000	-68.034100	0.000000	-68.034100	0.000000	-68.034100	0.000000	-68.034100	0.000000	-68.034100	0.000000	-68.034100	0.000000	-68.034100	0.000000	-68.034100	0.000000	-68.034100	0.000000	-68.034100	0.000000
0.001500	-68.034100	0.000000	-68.034100	0.000000	-68.034100	0.000000	-68.034100	0.000000	-68.034100	0.000000	-68.034100	0.000000	-68.034100	0.000000	-68.034100	0.000000	-68.034100	0.000000	-68.034100	0.000000	-68.034100	0.000000	-68.034100	0.000000
0.001525	-68.034000	0.000000	-68.034000	0.000000	-68.034000	0.000000	-68.034000	0.000000	-68.034000	0.000000	-68.034000	0.000000	-68.034000	0.000000	-68.034000	0.000000	-68.034000	0.000000	-68.034000	0.000000	-68.034000	0.000000	-68.034000	0.000000
0.001550	-68.034000	0.000000	-68.034000	0.000000	-68.034000	0.000000	-68.034000	0.000000	-68.034000	0.000000	-68.034000	0.000000	-68.034000	0.000000	-68.034000	0.000000	-68.034000	0.000000	-68.034000	0.000000	-68.034000	0.000000	-68.034000	0.000000
0.001575	-68.034000	0.000000	-68.034000	0.000000	-68.034000	0.000000	-68.034000	0.000000	-68.034000	0.000000	-68.034000	0.000000	-68.034000	0.000000	-68.034000	0.000000	-68.034000	0.000000	-68.034000	0.000000	-68.034000	0.000000	-68.034000	0.000000
0.001600	-68.034000	0.000000	-68.034000	0.000000	-68.034000	0.000000	-68.034000	0.000000	-68.034000	0.000000	-68.034000	0.000000	-68.034000	0.000000	-68.034000	0.000000	-68.034000	0.000000	-68.034000	0.000000	-68.034000	0.000000	-68.034000	0.000000
0.001625	-68.033900	0.000000	-68.033900	0.000000	-68.033900	0.000000	-68.033900	0.000000	-68.033900	0.000000	-68.033900	0.000000	-68.033900	0.000000	-68.033900	0.000000	-68.033900	0.000000	-68.033900	0.000000	-68.033900	0.000000	-68.033900	0.000000
0.001650	-68.033900	0.000000	-68.033900	0.000000	-68.033900	0.000000	-68.033900	0.000000	-68.033900	0.000000	-68.033900	0.000000	-68.033900	0.000000	-68.033900	0.000000	-68.033900	0.000000	-68.033900	0.000000	-68.033900	0.000000	-68.033900	0.000000
0.001675	-68.033900	0.000000	-68.033900	0.000000	-68.033900	0.000000	-68.033900	0.000000	-68.033900	0.000000	-68.033900	0.000000	-68.033900	0.000000	-68.033900	0.000000	-68.033900	0.000000	-68.033900	0.000000	-68.033900	0.000000	-68.033900	0.000000
0.001700	-68.033900	0.000000	-68.033900	0.000000	-68.033900	0.000000	-68.033900	0.000000	-68.033900	0.000000	-68.033900	0.000000	-68.033900	0.000000	-68.033900	0.000000	-68.033900	0.000000	-68.033900	0.000000	-68.033900	0.000000	-68.033900	0.000000
0.001725	-68.033900	0.000000	-68.033900	0.000000	-68.033900	0.000000	-68.033900	0.000000	-68.033900	0.000000	-68.033900	0.000000	-68.033900	0.000000	-68.033900	0.000000	-68.033900	0.000000	-68.033900	0.000000	-68.033900	0.000000	-68.033900	0.000000
0.001750	-68.033800	0.000000	-68.033800	0.000000	-68.033800	0.000000	-68.033800	0.000000	-68.033800	0.000000	-68.033800	0.000000	-68.033800	0.000000	-68.033800	0.000000	-68.033800	0.000000	-68.033800	0.000000	-68.033800	0.000000	-68.033800	0.000000
0.001775	-68.033800	0.000000	-68.033800	0.000000	-68.033800	0.000000	-68.033800	0.000000	-68.033800	0.000000	-68.033800	0.000000	-68.033800	0.000000	-68.033800	0.000000	-68.033800	0.000000	-68.033800	0.000000	-68.033800	0.000000	-68.033800	0.000000
0.001800	-68.033800	0.000000	-68.033800	0.000000	-68.033800	0.000000	-68.033800	0.000000	-68.033800	0.000000	-68.033800	0.000000	-68.033800	0.000000	-68.033800	0.000000	-68.033800	0.000000	-68.033800	0.000000	-68.033800	0.000000	-68.033800	0.000000
0.001825	-68.033800	0.000000	-68.033800	0.000000	-68.033800	0.000000	-68.033800	0.000000	-68.033800	0.000000	-68.033800	0.000000	-68.033800	0.000000	-68.033800	0.000000	-68.033800	0.000000	-68.033800	0.000000	-68.033800	0.000000	-68.033800	0.000000
0.001850	-68.033800	0.000000	-68.033800	0.000000	-68.033800	0.000000	-68.033800	0.000000	-68.033800	0.000000	-68.033800	0.000000	-68.033800	0.000000	-68.033800	0.000000	-68.033800	0.000000	-68.033800	0.000000	-68.033800	0.000000	-68.033800	0.000000
0.001875	-68.033700	0.000000	-68.033700	0.000000	-68.033700	0.000000	-68.033700	0.000000	-68.033700	0.000000	-68.033700	0.000000	-68.033700	0.000000	-68.033700	0.000000	-68.033700	0.000000	-68.033700	0.000000	-68.033700	0.000000	-68.033700	0.000000
0.001900	-68.033700	0.000000	-68.033700	0.000000	-68.033700	0.000000	-68.033700	0.000000	-68.033700	0.000000	-68.033700	0.000000	-68.033700	0.000000	-68.033700	0.000000	-68.033700	0.000000	-68.033700	0.000000	-68.033700	0.000000	-68.033700	0.000000
0.001925	-68.033700	0.000000	-68.033700	0.000000	-68.033700	0.000000	-68.033700	0.000000	-68.033700	0.000000	-68.033700	0.000000	-68.033700	0.000000	-68.033700	0.000000	-68.033700	0.000000	-68.033700	0.000000	-68.033700	0.000000	-68.033700	0.000000
0.001950	-68.033700	0.000000	-68.033700	0.000000	-68.033700	0.000000	-68.033700	0.000000	-68.033700	0.000000	-68.033700	0.000000	-68.033700	0.000000	-68.033700	0.000000	-68.033700	0.000000	-68.033700	0.000000	-68.033700	0.000000	-68.033700	0.000000
0.001975	-68.033600	0.000000	-68.033600	0.000000	-68.033600	0.000000	-68.033600	0.000000	-68.033600	0.000000	-68.033600	0.000000	-68.033600	0.000000	-68.033600	0.000000	-68.033600	0.000000	-68.033600	0.000000	-68.033600	0.000000	-68.033600	0.000000
0.002000	-68.033600	0.000000	-68.033600	0.000000	-68.033600	0.000000	-68.033600	0.000000	-68.033600	0.000000	-68.033600	0.000000	-68.033600	0.000000	-68.033600	0.000000	-68.033600	0.000000	-68.033600	0.000000	-68.033600	0.000000	-68.033600	0.000000
0.002025	-68.033600	0.000000	-68.033600	0.000000	-68.033600	0.000000	-68.033600	0.000000	-68.033600	0.000000	-68.033600	0.000000	-68.033600	0.000000	-68.033600	0.000000	-68.033600	0.000000	-68.033600	0.000000	-68.033600	0.000000	-68.033600	0.000000
0.002050	-68.033600	0.000000	-68.033600	0.000000	-68.033600	0.000000	-68.033600	0.000000	-68.033600	0.000000	-68.033600	0.000000	-68.033600	0.000000	-68.033600	0.000000	-68.033600	0.000000	-68.033600	0.000000	-68.033600	0.000000	-68.033600	0.000000
0.002075	-68.033600	0.000000	-68.033600	0.000000	-68.033600	0.000000	-68.033600	0.000000	-68.033600	0.000000	-68.033600	0.000000	-68.033600	0.000000	-68.033600	0.000000	-68.033600	0.000000	-68.033600	0.000000	-68.033600	0.000000	-68.033600	0.000000
0.002100	-68.033500	0.000000	-68.033500	0.000000	-68.033500	0.000000	-68.033500	0.000000	-68.033500	0.000000	-68.033500	0.000000	-68.033500	0.000000	-68.033500	0.000000	-68.033500	0.000000	-68.033500	0.000000	-68.033500	0.000000	-68.033500	0.000000
0.002125	-68.033500	0.000000	-68.033500	0.000000	-68.033500	0.000000	-68.033500	0.000000	-68.033500	0.000000	-68.033500	0.000000	-68.033500	0.000000	-68.033500	0.000000	-68.033500	0.000000	-68.033500	0.000000	-68.033500	0.000000	-68.033500	0.000000
0.002150	-68.033500	0.000000	-68.033500	0.000000	-68.033500	0.000000	-68.033500	0.000000	-68.033500	0.000000	-68.033500	0.000000	-68.033500	0.000000	-68.033500	0.000000	-68.033500	0.000000	-68.033500	0.000000	-68.033500	0.000000	-68.033500	0.000000
0.002175	-68.033500	0.000000	-68.033500	0.000000	-68.033500	0.000000	-68.033500	0.000000	-68.033500	0.000000	-68.033500	0.000000	-68.033500	0.000000	-68.033500	0.000000	-68.033500	0.000000	-68.033500	0.000000	-68.033500	0.000000	-68.033500	0.000000
0.002200	-68.033400	0.000000	-68.033400	0.000000	-68.033400	0.000000	-68.033400	0.000000	-68.033400	0.000000	-68.033400	0.000000	-68.033400	0.000000	-68.033400	0.000000	-68.033400	0.000000	-68.033400	0.000000	-68.033400	0.000000	-68.033400	0.000000
0.002225	-68.033400	0.000000	-68.033400	0.000000	-68.033400	0.000000	-68.033400	0.000000	-68.033400	0.000000	-68.033400	0.000000	-68.033400	0.000000	-68.033400	0.000000	-68.033400	0.000000	-68.033400	0.000000	-68.033400	0.000000	-68.033400	0.000000
0.002250	-68.033400	0.000000	-68.033400	0.000000	-68.033400	0.000000	-68.033400	0.000000	-68.033400	0.000000	-68.033400	0.000000	-68.033400	0.000000	-68.033400	0.000000	-68.033400	0.000000	-68.033400	0.000000	-68.033400	0.000000	-68.033400	0.000000
0.002275	-68.033400	0.000000	-68.033400	0.000000	-68.033400	0.000000	-68.033400	0.000000	-68.033400	0.000000	-68.033400	0.000000	-68.033400	0.000000	-68.033400	0.000000	-68.033400	0.000000	-68.033400	0.000000	-68.033400	0.000000	-68.033400	0.000000
0.002300	-68.033400	0.000000	-68.033400	0.000000	-68.033400	0.000000	-68.033400	0.000000	-68.033400	0.000000	-68.033400	0.000000	-68.033400	0.000000	-68.033400	0.000000	-68.033400	0.000000	-68.033400	0.000000	-68.033400	0.000000	-68.033400	0.000000
0.002325	-68.033300	0.000000	-68.033300	0.000000	-68.033300	0.000000	-68.033300	0.000000	-68.033300	0.000000	-68.033300	0.000000	-68.033300	0.000000	-68.033300	0.000000	-68.033300	0.000000	-68.033300	0.000000	-68.033300	0.000000	-68.033300	0.000000
0.002350	-68.033300	0.000000	-68.033300	0.000000	-68.033300	0.000000	-68.033300	0.000000	-68.033300	0.000000	-68.033300	0.000000	-68.033300	0.000000	-68.033300	0.000000	-68.033300	0.000000	-68.033300	0.000000	-68.033300	0.000000	-68.033300	0.000000
0.002375	-68.033300	0.000000	-68.033300	0.000000	-68.033300	0.000000	-68.033300	0.000000	-68.033300	0.000000	-68.033300	0.000000	-68.033300	0.000000	-68.033300	0.000000	-68.033300	0.000000	-68.033300	0.000000	-68.033300	0.000000	-68.033300	0.000000
0.002400	-68.033300	0.000000	-68.033300	0.000000	-68.033300	0.000000	-68.033300	0.000000	-68.033300	0.000000	-68.033300	0.000000	-68.033300	0.000000	-68.033300	0.000000	-68.033300	0.000000	-68.033300	0.000000	-68.033300	0.000000	-68.033300	0.000000
0.002425	-68.033200	0.000000	-68.033200	0.000000	-68.033200	0.000000	-68.033200	0.000000	-68.033200	0.000000	-68.033200	0.000000	-68.033200	0.000000	-68.033200	0.000000	-68.033200	0.000000	-68.033200	0.000000	-68.033200	0.000000	-68.033200	0.000000
0.002450	-68.033200	0.000000	-68.033200	0.000000	-68.033200	0.000000	-68.033200	0.000000	-68.033200	0.000000	-68.033200	0.000000	-68.033200	0.000000	-68.033200	0.000000	-68.033200	0.000000	-68.033200	0.000000	-68.033200	0.000000	-68.033200	0.000000
0.002475	-68.033200	0.000000	-68.033200	0.000000	-68.033200	0.000000	-68.033200	0.000000	-68.033200	0.000000	-68.033200	0.000000	-68.033200	0.000000	-68.033200	0.000000	-68.033200	0.000000	-68.033200	0.000000	-68.033200	0.000000	-68.033200	0.000000
0.002500	-68.033200	0.000000	-68.033200	0.000000	-68.033200	0.000000	-68.033200	0.000000	-68.033200	0.000000	-68.033200	0.000000	-68.033200	0.000000	-68.033200	0.000000	-68.033200	0.000000	-68.033200	0.000000	-68.033200	0.000000	-68.033200	0.000000
0.002525	-68.033200	0.000000	-68.033200	0.000000	-68.033200	0.000000	-68.033200	0.000000	-68.033200	0.000000	-68.033200	0.000000	-68.033200	0.000000	-68.033200	0.000000	-68.033200	0.000000	-68.033200	0.000000	-68.033200	0.000000	-68.033200	0.000000
0.002550	-68.033100	0.000000	-68.033100	0.000000	-68.033100	0.000000	-68.033100	0.000000	-68.033100	0.000000	-68.033100	0.000000	-68.033100	0.000000	-68.033100	0.000000	-68.033100	0.000000	-68.033100	0.000000	-68.033100	0.000000	-68.033100	0.000000
0.002575	-68.033100	0.000000	-68.033100	0.000000	-68.033100	0.000000	-68.033100	0.000000	-68.033100	0.000000	-68.033100	0.000000	-68.033100	0.000000	-68.033100	0.000000	-68.033100	0.000000	-68.033100	0.000000	-68.033100	0.000000	-68.033100	0.000000
0.002600	-68.033100	0.000000	-68.033100	0.000000	-68.033100	0.000000	-68.033100	0.000000	-68.033100	0.000000	-68.033100	0.000000	-68.033100	0.000000	-68.033100	0.000000	-68.033100	0.000000	-68.033100	0.000000	-68.033100	0.000000	-68.033100	0.000000
0.002625	-68.033100	0.000000	-68.033100	0.000000	-68.033100	0.000000	-68.033100	0.000000	-68.033100	0.000000	-68.033100	0.000000	-68.033100	0.000000	-68.033100	0.000000	-68.033100	0.000000	-68.033100	0.000000	-68.033100	0.000000	-68.033100	0.000000
0.002650	-68.033100	0.000000	-68.033100	0.000000	-68.033100	0.000000	-68.033100	0.000000	-68.033100	0.000000	-68.033100	0.000000	-68.033100	0.000000	-68.033100	0.000000	-68.033100	0.000000	-68.033100	0.000000	-68.033100	0.000000	-68.033100	0.000000
0.002675	-68.033000	0.000000	-68.033000	0.000000	-68.033000	0.000000	-68.033000	0.000000	-68.033000	0.000000	-68.033000	0.000000	-68.033000	0.000000	-68.033000	0.000000	-68.033000	0.000000	-68.033000	0.000000	-68.033000	0.000000	-68.033000	0.000000
0.002700	-68.033000	0.000000	-68.033000	0.000000	-68.033000	0.000000	-68.033000	0.000000	-68.033000	0.000000	-68.033000	0.000000	-68.033000	0.000000	-68.033000	0.000000	-68.033000	0.000000	-68.033000	0.000000	-68.033000	0.000000	-68.033000	0.000000
0.002725	-68.033000	0.000000	-68.033000	0.000000	-68.033000	0.000000	-68.033000	0.000000	-68.033000	0.000000	-68.033000	0.000000	-68.033000	0.000000	-68.033000	0.000000	-68.033000	0.000000	-68.033000	0.000000	-68.033000	0.000000	-68.033000	0.000000
0.002750	-68.033000	0.000000	-68.033000	0.000000	-68.033000	0.000000	-68.033000	0.000000	-68.033000	0.000000	-68.033000	0.000000	-68.033000	0.000000	-68.033000	0.000000	-68.033000	0.000000	-68.033000	0.000000	-68.033000	0.000000	-68.033000	0.000000
0.002775	-68.032900	0.000000	-68.032900	0.000000	-68.032900	0.000000	-68.032900	0.000000	-68.032900	0.000000	-68.032900	0.000000	-68.032900	0.000000	-68.032900	0.000000	-68.032900	0.000000	-68.032900	0.000000	-68.032900	0.000000	-68.032900	0.000000
0.002800	-68.032900	0.000000	-68.032900	0.000000	-68.032900	0.000000	-68.032900	0.000000	-68.032900	0.000000	-68.032900	0.000000	-68.032900	0.000000	-68.032900	0.000000	-68.032900	0.000000	-68.032900	0.000000	-68.032900	0.000000	-68.032900	0.000000
0.002825	-68.032900	0.000000	-68.032900	0.000000	-68.032900	0.000000	-68.032900	0.000000	-68.032900	0.000000	-68.032900	0.000000	-68.032900	0.000000	-68.032900	0.000000	-68.032900	0.000000	-68.032900	0.000000	-68.032900	0.000000	-68.032900	0.000000
0.002850	-68.032900	0.000000	-68.032900	0.000000	-68.032900	0.000000	-68.032900	0.000000	-68.032900	0.000000	-68.032900	0.000000	-68.032900	0.000000	-68.032900	0.000000	-68.032900	0.000000	-68.032900	0.000000	-68.032900	0.000000	-68.032900	0.000000
0.002875	-68.032900	0.000000	-68.032900	0.000000	-68.032900	0.000000	-68.032900	0.000000	-68.032900	0.000000	-68.032900	0.000000	-68.032900	0.000000	-68.032900	0.000000	-68.032900	0.000000	-68.032900	0.000000	-68.032900	0.000000	-68.032900	0.000000
0.002900	-68.032800	0.000000	-68.032800	0.000000	-68.032800	0.000000	-68.032800	0.000000	-68.032800	0.000000	-68.032800	0.000000	-68.032800	0.000000	-68.032800	0.000000	-68.032800	0.000000	-68.032800	0.000000	-68.032800	0.000000	-68.032800	0.000000
0.002925	-68.032800	0.000000	-68.032800	0.000000	-68.032800	0.000000	-68.032800	0.000000	-68.032800	0.000000	-68.032800	0.000000	-68.032800	0.000000	-68.032800	0.000000	-68.032800	0.000000	-68.032800	0.000000	-68.032800	0.000000	-68.032800	0.000000
0.002950	-68.032800	0.000000	-68.032800	0.000000	-68.032800	0.000000	-68.032800	0.000000	-68.032800	0.000000	-68.032800	0.000000	-68.032800	0.000000	-68.032800	0.000000	-68.032800	0.000000	-68.032800	0.000000	-68.032800	0.000000	-68.032800	0.000000
0.002975	-68.032800	0.000000	-68.032800	0.000000	-68.032800	0.000000	-68.032800	0.000000	-68.032800	0.000000	-68.032800	0.000000	-68.032800	0.000000	-68.032800	0.000000	-68.032800	0.000000	-68.032800	0.000000	-68.032800	0.000000	-68.032800	0.000000
0.003000	-68.032700	0.000000	-68.032700	0.000000	-68.032700	0.000000	-68.032700	0.000000	-68.032700	0.000000	-68.032700	0.000000	-68.032700	0.000000	-68.032700	0.000000	-68.032700	0.000000	-68.032700	0.000000	-68.032700	0.000000	-68.032700	0.000000
0.003025	-68.032700	0.000000	-68.032700	0.000000	-68.032700	0.000000	-68.032700	0.000000	-68.032700	0.000000	-68.032700	0.000000	-68.032700	0.000000	-68.032700	0.000000	-68.032700	0.000000	-68.032700	0.000000	-68.032700	0.000000	-68.032700	0.000000
0.003050	-68.032700	0.000000	-68.032700	0.000000	-68.032700	0.000000	-68.032700	0.000000	-68.032700	0.000000	-68.032700	0.000000	-68.032700	0.000000	-68.032700	0.000000	-68.032700	0.000000	-68.032700	0.000000	-68.032700	0.000000	-68.032700	0.000000
0.003075	-68.032700	0.000000	-68.032700	0.000000	-68.032700	0.000000	-68.032700	0.000000	-68.032700	0.000000	-68.032700	0.000000	-68.032700	0.000000	-68.032700	0.000000	-68.032700	0.000000	-68.032700	0.000000	-68.032700	0.000000	-68.032700	0.000000
0.003100	-68.032700	0.000000	-68.032700	0.000000	-68.032700	0.000000	-68.032700	0.000000	-68.032700	0.000000	-68.032700	0.000000	-68.032700	0.000000	-68.032700	0.000000	-68.032700	0.000000	-68.032700	0.000000	-68.032700	0.000000	-68.032700	0.000000
0.003125	-68.032600	0.000000	-68.032600	0.000000	-68.032600	0.000000	-68.032600	0.000000	-68.032600	0.000000	-68.032600	0.000000	-68.032600	0.000000	-68.032600	0.000000	-68.032600	0.000000	-68.032600	0.000000	-68.032600	0.000000	-68.032600	0.000000
0.003150	-68.032600	0.000000	-68.032600	0.000000	-68.032600	0.000000	-68.032600	0.000000	-68.032600	0.000000	-68.032600	0.000000	-68.032600	0.000000	-68.032600	0.000000	-68.032600	0.000000	-68.032600	0.000000	-68.032600	0.000000	-68.032600	0.000000
0.003175	-68.032600	0.000000	-68.032600	0.000000	-68.032600	0.000000	-68.032600	0.000000	-68.032600	0.000000	-68.032600	0.000000	-68.032600	0.000000	-68.032600	0.000000	-68.032600	0.000000	-68.032600	0.000000	-68.032600	0.000000	-68.032600	0.000000
0.003200	-68.032600	0.000000	-68.032600	0.000000	-68.032600	0.000000	-68.032600	0.000000	-68.032600	0.000000	-68.032600	0.000000	-68.032600	0.000000	-68.032600	0.000000	-68.032600	0.000000	-68.032600	0.000000	-68.032600	0.000000	-68.032600	0.000000
0.003225	-68.032500	0.000000	-68.032500	0.000000	-68.032500	0.000000	-68.032500	0.000000	-68.032500	0.000000	-68.032500	0.000000	-68.032500	0.000000	-68.032500	0.000000	-68.032500	0.000000	-68.032500	0.000000	-68.032500	0.000000	-68.032500	0.000000
0.003250	-68.032500	0.000000	-68.032500	0.000000	-68.032500	0.000000	-68.032500	0.000000	-68.032500	0.000000	-68.032500	0.000000	-68.032500	0.000000	-68.032500	0.000000	-68.032500	0.000000	-68.032500	0.000000	-68.032500	0.000000	-68.032500	0.000000
0.003275	-68.032500	0.000000	-68.032500	0.000000	-68.032500	0.000000	-68.032500	0.000000	-68.032500	0.000000	-68.032500	0.000000	-68.032500	0.000000	-68.032500	0.000000	-68.032500	0.000000	-68.032500	0.000000	-68.032500	0.000000	-68.032500	0.000000
0.003300	-68.032500	0.000000	-68.032500	0.000000	-68.032500	0.000000	-68.032500	0.000000	-68.032500	0.000000	-68.032500	0.000000	-68.032500	0.000000	-68.032500	0.000000	-68.032500	0.000000	-68.032500	0.000000	-68.032500	0.000000	-68.032500	0.000000
0.003325	-68.032500	0.000000	-68.032500	0.000000	-68.032500	0.000000	-68.032500	0.000000	-68.032500	0.000000	-68.032500	0.000000	-68.032500	0.000000	-68.032500	0.000000	-68.032500	0.000000	-68.032500	0.000000	-68.032500	0.000000	-68.032500	0.000000
0.003350	-68.032400	0.000000	-68.032400	0.000000	-68.032400	0.000000	-68.032400	0.000000	-68.032400	0.000000	-68.032400	0.000000	-68.032400	0.000000	-68.032400	0.000000	-68.032400	0.000000	-68.032400	0.000000	-68.032400	0.000000	-68.032400	0.000000
0.003375	-68.032400	0.000000	-68.032400	0.000000	-68.032400	0.000000	-68.032400	0.000000	-68.032400	0.000000	-68.032400	0.000000	-68.032400	0.000000	-68.032400	0.000000	-68.032400	0.000000	-68.032400	0.000000	-68.032400	0.000000	-68.032400	0.000000
0.003400	-68.032400	0.000000	-68.032400	0.000000	-68.032400	0.000000	-68.032400	0.000000	-68.032400	0.000000	-68.032400	0.000000	-68.032400	0.000000	-68.032400	0.000000	-68.032400	0.000000	-68.032400	0.000000	-68.032400	0.000000	-68.032400	0.000000
0.003425	-68.032400	0.000000	-68.032400	0.000000	-68.032400	0.000000	-68.032400	0.000000	-68.032400	0.000000	-68.032400	0.000000	-68.032400	0.000000	-68.032400	0.000000	-68.032400	0.000000	-68.032400	0.000000	-68.032400	0.000000	-68.032400	0.000000
0.003450	-68.032400	0.000000	-68.032400	0.000000	-68.032400	0.000000	-68.032400	0.000000	-68.032400	0.000000	-68.032400	0.000000	-68.032400	0.000000	-68.032400	0.000000	-68.032400	0.000000	-68.032400	0.000000	-68.032400	0.000000	-68.032400	0.000000
0.003475	-68.032300	0.000000	-68.032300	0.000000	-68.032300	0.000000	-68.032300	0.000000	-68.032300	0.000000	-68.032300	0.000000	-68.032300	0.000000	-68.032300	0.000000	-68.032300	0.000000	-68.032300	0.000000	-68.032300	0.000000	-68.032300	0.000000
0.003500	-68.032300	0.000000	-68.032300	0.000000	-68.032300	0.000000	-68.032300	0.000000	-68.032300	0.000000	-68.032300	0.000000	-68.032300	0.000000	-68.032300	0.000000	-68.032300	0.000000	-68.032300	0.000000	-68.032300	0.000000	-68.032300	0.000000
0.003525	-68.032300	0.000000	-68.032300	0.000000	-68.032300	0.000000	-68.032300	0.000000	-68.032300	0.000000	-68.032300	0.000000	-68.032300	0.000000	-68.032300	0.000000	-68.032300	0.000000	-68.032300	0.000000	-68.032300	0.000000	-68.032300	0.000000
0.003550	-68.032300	0.000000	-68.032300	0.000000	-68.032300	0.000000	-68.032300	0.000000	-68.032300	0.000000	-68.032300	0.000000	-68.032300	0.000000	-68.032300	0.000000	-68.032300	0.000000	-68.032300	0.000000	-68.032300	0.000000	-68.032300	0.000000
0.003575	-68.032200	0.000000	-68.032200	0.000000	-68.032200	0.000000	-68.032200	0.000000	-68.032200	0.000000	-68.032200	0.000000	-68.032200	0.000000	-68.032200	0.000000	-68.032200	0.000000	-68.032200	0.000000	-68.032200	0.000000	-68.032200	0.000000
0.003600	-68.032200	0.000000	-68.032200	0.000000	-68.032200	0.000000	-68.032200	0.000000	-68.032200	0.000000	-68.032200	0.000000	-68.032200	0.000000	-68.032200	0.000000	-68.032200	0.000000	-68.032200	0.000000	-68.032200	0.000000	-68.032200	0.000000
0.003625	-68.032200	0.000000	-68.032200	0.000000	-68.032200	0.000000	-68.032200	0.000000	-68.032200	0.000000	-68.032200	0.000000	-68.032200	0.000000	-68.032200	0.000000	-68.032200	0.000000	-68.032200	0.000000	-68.032200	0.000000	-68.032200	0.000000
0.003650	-68.032200	0.000000	-68.032200	0.000000	-68.032200	0.000000	-68.032200	0.000000	-68.032200	0.000000	-68.032200	0.000000	-68.032200	0.000000	-68.032200	0.000000	-68.032200	0.000000	-68.032200	0.000000	-68.032200	0.000000	-68.032200	0.000000
0.003675	-68.032200	0.000000	-68.032200	0.000000	-68.032200	0.000000	-68.032200	0.000000	-68.032200	0.000000	-68.032200	0.000000	-68.032200	0.000000	-68.032200	0.000000	-68.032200	0.000000	-68.032200	0.000000	-68.032200	0.000000	-68.032200	0.000000
0.003700	-68.032100	0.000000	-68.032100	0.000000	-68.032100	0.000000	-68.032100	0.000000	-68.032100	0.000000	-68.032100	0.000000	-68.032100	0.000000	-68.032100	0.000000	-68.032100	0.000000	-68.032100	0.000000	-68.032100	0.000000	-68.032100	0.000000
0.003725	-68.032100	0.000000	-68.032100	0.000000	-68.032100	0.000000	-68.032100	0.000000	-68.032100	0.000000	-68.032100	0.000000	-68.032100	0.000000	-68.032100	0.000000	-68.032100	0.000000	-68.032100	0.000000	-68.032100	0.000000	-68.032100	0.000000
0.003750	-68.032100	0.000000	-68.032100	0.000000	-68.032100	0.000000	-68.032100	0.000000	-68.032100	0.000000	-68.032100	0.000000	-68.032100	0.000000	-68.032100	0.000000	-68.032100	0.000000	-68.032100	0.000000	-68.032100	0.000000	-68.032100	0.000000
0.003775	-68.032100	0.000000	-68.032100	0.000000	-68.032100	0.000000	-68.032100	0.000000	-68.032100	0.000000	-68.032100	0.000000	-68.032100	0.000000	-68.032100	0.000000	-68.032100	0.000000	-68.032100	0.000000	-68.032100	0.000000	-68.032100	0.000000
0.003800	-68.032000	0.000000	-68.032000	0.000000	-68.032000	0.000000	-68.032000	0.000000	-68.032000	0.000000	-68.032000	0.000000	-68.032000	0.000000	-68.032000	0.000000	-68.032000	0.000000	-68.032000	0.000000	-68.032000	0.000000	-68.032000	0.000000
0.003825	-68.032000	0.000000	-68.032000	0.000000	-68.032000	0.000000	-68.032000	0.000000	-68.032000	0.000000	-68.032000	0.000000	-68.032000	0.000000	-68.032000	0.000000	-68.032000	0.000000	-68.032000	0.000000	-68.032000	0.000000	-68.032000	0.000000
0.003850	-68.032000	0.000000	-68.032000	0.000000	-68.032000	0.000000	-68.032000	0.000000	-68.032000	0.000000	-68.032000	0.000000	-68.032000	0.000000	-68.032000	0.000000	-68.032000	0.000000	-68.032000	0.000000	-68.032000	0.000000	-68.032000	0.000000
0.003875	-68.032000	0.000000	-68.032000	0.000000	-68.032000	0.000000	-68.032000	0.000000	-68.032000	0.000000	-68.032000	0.000000	-68.032000	0.000000	-68.032000	0.000000	-68.032000	0.000000	-68.032000	0.000000	-68.032000	0.000000	-68.032000	0.000000
0.003900	-68.032000	0.000000	-68.032000	0.000000	-68.032000	0.000000	-68.032000	0.000000	-68.032000	0.000000	-68.032000	0.000000	-68.032000	0.000000	-68.032000	0.000000	-68.032000	0.000000	-68.032000	0.000000	-68.032000	0.000000	-68.032000	0.000000
0.003925	-68.031900	0.000000	-68.031900	0.000000	-68.031900	0.000000	-68.031900	0.000000	-68.031900	0.000000	-68.031900	0.000000	-68.031900	0.000000	-68.031900	0.000000	-68.031900	0.000000	-68.031900	0.000000	-68.031900	0.000000	-68.031900	0.000000
0.003950	-68.031900	0.000000	-68.031900	0.000000	-68.031900	0.000000	-68.031900	0.000000	-68.031900	0.000000	-68.031900	0.000000	-68.031900	0.000000	-68.031900	0.000000	-68.031900	0.000000	-68.031900	0.000000	-68.031900	0.000000	-68.031900	0.000000
0.003975	-68.031900	0.000000	-68.031900	0.000000	-68.031900	0.000000	-68.031900	0.000000	-68.031900	0.000000	-68.031900	0.000000	-68.031900	0.000000	-68.031900	0.000000	-68.031900	0.000000	-68.031900	0.000000	-68.031900	0.000000	-68.031900	0.000000
0.004000	-68.031900	0.000000	-68.031900	0.000000	-68.031900	0.000000	-68.031900	0.000000	-68.031900	0.000000	-68.031900	0.000000	-68.031900	0.000000	-68.031900	0.000000	-68.031900	0.000000	-68.031900	0.000000	-68.031900	0.000000	-68.031900	0.000000
0.004025	-68.031800	0.000000	-68.031800	0.000000	-68.031800	0.000000	-68.031800	0.000000	-68.031800	0.000000	-68.031800	0.000000	-68.031800	0.000000	-68.031800	0.000000	-68.031800	0.000000	-68.031800	0.000000	-68.031800	0.000000	-68.031800	0.000000
0.004050	-68.031800	0.000000	-68.031800	0.000000	-68.031800	0.000000	-68.031800	0.000000	-68.031800	0.000000	-68.031800	0.000000	-68.031800	0.000000	-68.031800	0.000000	-68.031800	0.000000	-68.031800	0.000000	-68.031800	0.000000	-68.031800	0.000000
0.004075	-68.031800	0.000000	-68.031800	0.000000	-68.031800	0.000000	-68.031800	0.000000	-68.031800	0.000000	-68.031800	0.000000	-68.031800	0.000000	-68.031800	0.000000	-68.031800	0.000000	-68.031800	0.000000	-68.031800	0.000000	-68.031800	0.000000
0.004100	-68.031800	0.000000	-68.031800	0.000000	-68.031800	0.000000	-68.031800	0.000000	-68.031800	0.000000	-68.031800	0.000000	-68.031800	0.000000	-68.031800	0.000000	-68.031800	0.000000	-68.031800	0.000000	-68.031800	0.000000	-68.031800	0.000000
0.004125	-68.031800	0.000000	-68.031800	0.000000	-68.031800	0.000000	-68.031800	0.000000	-68.031800	0.000000	-68.031800	0.000000	-68.031800	0.000000	-68.031800	0.000000	-68.031800	0.000000	-68.031800	0.000000	-68.031800	0.000000	-68.031800	0.000000
0.004150	-68.031700	0.000000	-68.031700	0.000000	-68.031700	0.000000	-68.031700	0.000000	-68.031700	0.000000	-68.031700	0.000000	-68.031700	0.000000	-68.031700	0.000000	-68.031700	0.000000	-68.031700	0.000000	-68.031700	0.000000	-68.031700	0.000000
0.004175	-68.031700	0.000000	-68.031700	0.000000	-68.031700	0.000000	-68.031700	0.000000	-68.031700	0.000000	-68.031700	0.000000	-68.031700	0.000000	-68.031700	0.000000	-68.031700	0.000000	-68.031700	0.000000	-68.031700	0.000000	-68.031700	0.000000
0.004200	-68.031700	0.000000	-68.031700	0.000000	-68.031700	0.000000	-68.031700	0.000000	-68.031700	0.000000	-68.031700	0.000000	-68.031700	0.000000	-68.031700	0.000000	-68.031700	0.000000	-68.031700	0.000000	-68.031700	0.000000	-68.031700	0.000000
0.004225	-68.031700	0.000000	-68.031700	0.000000	-68.031700	0.000000	-68.031700	0.000000	-68.031700	0.000000	-68.031700	0.000000	-68.031700	0.000000	-68.031700	0.000000	-68.031700	0.000000	-68.031700	0.000000	-68.031700	0.000000	-68.031700	0.000000
0.004250	-68.031600	0.000000	-68.031600	0.000000	-68.031600	0.000000	-68.031600	0.000000	-68.031600	0.000000	-68.031600	0.000000	-68.031600	0.000000	-68.031600	0.000000	-68.031600	0.000000	-68.031600	0.000000	-68.031600	0.000000	-68.031600	0.000000
0.004275	-68.031600	0.000000	-68.031600	0.000000	-68.031600	0.000000	-68.031600	0.000000	-68.031600	0.000000	-68.031600	0.000000	-68.031600	0.000000	-68.031600	0.000000	-68.031600	0.000000	-68.031600	0.000000	-68.031600	0.000000	-68.031600	0.000000
0.004300	-68.031600	0.000000	-68.031600	0.000000	-68.031600	0.000000	-68.031600	0.000000	-68.031600	0.000000	-68.031600	0.000000	-68.031600	0.000000	-68.031600	0.000000	-68.031600	0.000000	-68.031600	0.000000	-68.031600	0.000000	-68.031600	0.000000
0.004325	-68.031600	0.000000	-68.031600	0.000000	-68.031600	0.000000	-68.031600	0.000000	-68.031600	0.000000	-68.031600	0.000000	-68.031600	0.000000	-68.031600	0.000000	-68.031600	0.000000	-68.031600	0.000000	-68.031600	0.000000	-68.031600	0.000000
0.004350	-68.031600	0.000000	-68.031600	0.000000	-68.031600	0.000000	-68.031600	0.000000	-68.031600	0.000000	-68.031600	0.000000	-68.031600	0.000000	-68.031600	0.000000	-68.031600	0.000000	-68.031600	0.000000	-68.031600	0.000000	-68.031600	0.000000
0.004375	-68.031500	0.000000	-68.031500	0.000000	-68.031500	0.000000	-68.031500	0.000000	-68.031500	0.000000	-68.031500	0.000000	-68.031500	0.000000	-68.031500	0.000000	-68.031500	0.000000	-68.031500	0.000000	-68.031500	0.000000	-68.031500	0.000000
0.004400	-68.031500	0.000000	-68.031500	0.000000	-68.031500	0.000000	-68.031500	0.000000	-68.031500	0.000000	-68.031500	0.000000	-68.031500	0.000000	-68.031500	0.000000	-68.031500	0.000000	-68.031500	0.000000	-68.031500	0.000000	-68.031500	0.000000
0.004425	-68.031500	0.000000	-68.031500	0.000000	-68.031500	0.000000	-68.031500	0.000000	-68.031500	0.000000	-68.031500	0.000000	-68.031500	0.000000	-68.031500	0.000000	-68.031500	0.000000	-68.031500	0.000000	-68.031500	0.000000	-68.031500	0.000000
0.004450	-68.031500	0.000000	-68.031500	0.000000	-68.031500	0.000000	-68.031500	0.000000	-68.031500	0.000000	-68.031500	0.000000	-68.031500	0.000000	-68.031500	0.000000	-68.031500	0.000000	-68.031500	0.000000	-68.031500	0.000000	-68.031500	0.000000
0.004475	-68.031500	0.000000	-68.031500	0.000000	-68.031500	0.000000	-68.031500	0.000000	-68.031500	0.000000	-68.031500	0.000000	-68.031500	0.000000	-68.031500	0.000000	-68.031500	0.000000	-68.031500	0.000000	-68.031500	0.000000	-68.031500	0.000000
0.004500	-68.031400	0.000000	-68.031400	0.000000	-68.031400	0.000000	-68.031400	0.000000	-68.031400	0.000000	-68.031400	0.000000	-68.031400	0.000000	-68.031400	0.000000	-68.031400	0.000000	-68.031400	0.000000	-68.031400	0.000000	-68.031400	0.000000
0.004525	-68.031400	0.000000	-68.031400	0.000000	-68.031400	0.000000	-68.031400	0.000000	-68.031400	0.000000	-68.031400	0.000000	-68.031400	0.000000	-68.031400	0.000000	-68.031400	0.000000	-68.031400	0.000000	-68.031400	0.000000	-68.031400	0.000000
0.004550	-68.031400	0.000000	-68.031400	0.000000	-68.031400	0.000000	-68.031400	0.000000	-68.031400	0.000000	-68.031400	0.000000	-68.031400	0.000000	-68.031400	0.000000	-68.031400	0.000000	-68.031400	0.000000	-68.031400	0.000000	-68.031400	0.000000
0.004575	-68.031400	0.000000	-68.031400	0.000000	-68.031400	0.000000	-68.031400	0.000000	-68.031400	0.000000	-68.031400	0.000000	-68.031400	0.000000	-68.031400	0.000000	-68.031400	0.000000	-68.031400	0.000000	-68.031400	0.000000	-68.031400	0.000000
0.004600	-68.031300	0.000000	-68.031300	0.000000	-68.031300	0.000000	-68.031300	0.000000	-68.031300	0.000000	-68.031300	0.000000	-68.031300	0.000000	-68.031300	0.000000	-68.031300	0.000000	-68.031300	0.000000	-68.031300	0.000000	-68.031300	0.000000
0.004625	-68.031300	0.000000	-68.031300	0.000000	-68.031300	0.000000	-68.031300	0.000000	-68.031300	0.000000	-68.031300	0.000000	-68.031300	0.000000	-68.031300	0.000000	-68.031300	0.000000	-68.031300	0.000000	-68.031300	0.000000	-68.031300	0.000000
0.004650	-68.031300	0.000000	-68.031300	0.000000	-68.031300	0.000000	-68.031300	0.000000	-68.031300	0.000000	-68.031300	0.000000	-68.031300	0.000000	-68.031300	0.000000	-68.031300	0.000000	-68.031300	0.000000	-68.031300	0.000000	-68.031300	0.000000
0.004675	-68.031300	0.000000	-68.031300	0.000000	-68.031300	0.000000	-68.031300	0.000000	-68.031300	0.000000	-68.031300	0.000000	-68.031300	0.000000	-68.031300	0.000000	-68.031300	0.000000	-68.031300	0.000000	-68.031300	0.000000	-68.031300	0.000000
0.004700	-68.031300	0.000000	-68.031300	0.000000	-68.031300	0.000000	-68.031300	0.000000	-68.031300	0.000000	-68.031300	0.000000	-68.031300	0.000000	-68.031300	0.000000	-68.031300	0.000000	-68.031300	0.000000	-68.031300	0.000000	-68.031300	0.000000
0.004725	-68.031200	0.000000	-68.031200	0.000000	-68.031200	0.000000	-68.031200	0.000000	-68.031200	0.000000	-68.031200	0.000000	-68.031200	0.000000	-68.031200	0.000000	-68.031200	0.000000	-68.031200	0.000000	-68.031200	0.000000	-68.031200	0.000000
0.004750	-68.031200	0.000000	-68.031200	0.000000	-68.031200	0.000000	-68.031200	0.000000	-68.031200	0.000000	-68.031200	0.000000	-68.031200	0.000000	-68.031200	0.000000	-68.031200	0.000000	-68.031200	0.000000	-68.031200	0.000000	-68.031200	0.000000
0.004775	-68.031200	0.000000	-68.031200	0.000000	-68.031200	0.000000	-68.031200	0.000000	-68.031200	0.000000	-68.031200	0.000000	-68.031200	0.000000	-68.031200	0.000000	-68.031200	0.000000	-68.031200	0.000000	-68.031200	0.000000	-68.031200	0.000000
0.004800	-68.031200	0.000000	-68.031200	0.000000	-68.031200	0.000000	-68.031200	0.000000	-68.031200	0.000000	-68.031200	0.000000	-68.031200	0.000000	-68.031200	0.000000	-68.031200	0.000000	-68.031200	0.000000	-68.031200	0.000000	-68.031200	0.000000
0.004825	-68.031100	0.000000	-68.031100	0.000000	-68.031100	0.000000	-68.031100	0.000000	-68.031100	0.000000	-68.031100	0.000000	-68.031100	0.000000	-68.031100	0.000000	-68.031100	0.000000	-68.031100	0.000000	-68.031100	0.000000	-68.031100	0.000000
0.004850	-68.031100	0.000000	-68.031100	0.000000	-68.031100	0.000000	-68.031100	0.000000	-68.031100	0.000000	-68.031100	0.000000	-68.031100	0.000000	-68.031100	0.000000	-68.031100	0.000000	-68.031100	0.000000	-68.031100	0.000000	-68.031100	0.000000
0.004875	-68.031100	0.000000	-68.031100	0.000000	-68.031100	0.000000	-68.031100	0.000000	-68.031100	0.000000	-68.031100	0.000000	-68.031100	0.000000	-68.031100	0.000000	-68.031100	0.000000	-68.031100	0.000000	-68.031100	0.000000	-68.031100	0.000000
0.004900	-68.031100	0.000000	-68.031100	0.000000	-68.031100	0.000000	-68.031100	0.000000	-68.031100	0.000000	-68.031100	0.000000	-68.031100	0.000000	-68.031100	0.000000	-68.031100	0.000000	-68.031100	0.000000	-68.031100	0.000000	-68.031100	0.000000
0.004925	-68.031100	0.000000	-68.031100	0.000000	-68.031100	0.000000	-68.031100	0.000000	-68.031100	0.000000	-68.031100	0.000000	-68.031100	0.000000	-68.031100	0.000000	-68.031100	0.000000	-68.031100	0.000000	-68.031100	0.000000	-68.031100	0.000000
0.004950	-68.031000	0.000000	-68.031000	0.000000	-68.031000	0.000000	-68.031000	0.000000	-68.031000	0.000000	-68.031000	0.000000	-68.031000	0.000000	-68.031000	0.000000	-68.031000	0.000000	-68.031000	0.000000	-68.031000	0.000000	-68.031000	0.000000
0.004975	-68.031000	0.000000	-68.031000	0.000000	-68.031000	0.000000	-68.031000	0.000000	-68.031000	0.000000	-68.031000	0.000000	-68.031000	0.000000	-68.031000	0.000000	-68.031000	0.000000	-68.031000	0.000000	-68.031000	0.000000	-68.031000	0.000000
0.005000	-68.031000	0.000000	-68.031000	0.000000	-68.031000	0.000000	-68.031000	0.000000	-68.031000	0.000000	-68.031000	0.000000	-68.031000	0.000000	-68.031000	0.000000	-68.031000	0.000000	-68.031000	0.000000	-68.031000	0.000000	-68.031000	0.000000
0.005025	-68.031000	0.000000	-68.031000	0.000000	-68.031000	0.000000	-68.031000	0.000000	-68.031000	0.000000	-68.031000	0.000000	-68.031000	0.000000	-68.031000	0.000000	-68.031000	0.000000	-68.031000	0.000000	-68.031000	0.000000	-68.031000	0.000000
0.005050	-68.030900	0.000000	-68.030900	0.000000	-68.030900	0.000000	-68.030900	0.000000	-68.030900	0.000000	-68.030900	0.000000	-68.030900	0.000000	-68.030900	0.000000	-68.030900	0.000000	-68.030900	0.000000	-68.030900	0.000000	-68.030900	0.000000
0.005075	-68.030900	0.000000	-68.030900	0.000000	-68.030900	0.000000	-68.030900	0.000000	-68.030900	0.000000	-68.030900	0.000000	-68.030900	0.000000	-68.030900	0.000000	-68.030900	0.000000	-68.030900	0.000000	-68.030900	0.000000	-68.030900	0.000000
0.005100	-68.030900	0.000000	-68.030900	0.000000	-68.030900	0.000000	-68.030900	0.000000	-68.030900	0.000000	-68.030900	0.000000	-68.030900	0.000000	-68.030900	0.000000	-68.030900	0.000000	-68.030900	0.000000	-68.030900	0.000000	-68.030900	0.000000
0.005125	-68.030900	0.000000	-68.030900	0.000000	-68.030900	0.000000	-68.030900	0.000000	-68.030900	0.000000	-68.030900	0.000000	-68.030900	0.000000	-68.030900	0.000000	-68.030900	0.000000	-68.030900	0.000000	-68.030900	0.000000	-68.030900	0.000000
0.005150	-68.030900	0.000000	-68.030900	0.000000	-68.030900	0.000000	-68.030900	0.000000	-68.030900	0.000000	-68.030900	0.000000	-68.030900	0.000000	-68.030900	0.000000	-68.030900	0.000000	-68.030900	0.000000	-68.030900	0.000000	-68.030900	0.000000
0.005175	-68.030800	0.000000	-68.030800	0.000000	-68.030800	0.000000	-68.030800	0.000000	-68.030800	0.000000	-68.030800	0.000000	-68.030800	0.000000	-68.030800	0.000000	-68.030800	0.000000	-68.030800	0.000000	-68.030800	0.000000	-68.030800	0.000000
0.005200	-68.030800	0.000000	-68.030800	0.000000	-68.030800	0.000000	-68.030800	0.000000	-68.030800	0.000000	-68.030800	0.000000	-68.030800	0.000000	-68.030800	0.000000	-68.030800	0.000000	-68.030800	0.000000	-68.030800	0.000000	-68.030800	0.000000
0.005225	-68.030800	0.000000	-68.030800	0.000000	-68.030800	0.000000	-68.030800	0.000000	-68.030800	0.000000	-68.030800	0.000000	-68.030800	0.000000	-68.030800	0.000000	-68.030800	0.000000	-68.030800	0.000000	-68.030800	0.000000	-68.030800	0.000000
0.005250	-68.030800	0.000000	-68.030800	0.000000	-68.030800	0.000000	-68.030800	0.000000	-68.030800	0.000000	-68.030800	0.000000	-68.030800	0.000000	-68.030800	0.000000	-68.030800	0.000000	-68.030800	0.000000	-68.030800	0.000000	-68.030800	0.000000
0.005275	-68.030800	0.000000	-68.030800	0.000000	-68.030800	0.000000	-68.030800	0.000000	-68.030800	0.000000	-68.030800	0.000000	-68.030800	0.000000	-68.030800	0.000000	-68.030800	0.000000	-68.030800	0.000000	-68.030800	0.000000	-68.030800	0.000000
0.005300	-68.030700	0.000000	-68.030700	0.000000	-68.030700	0.000000	-68.030700	0.000000	-68.030700	0.000000	-68.030700	0.000000	-68.030700	0.000000	-68.030700	0.000000	-68.030700	0.000000	-68.030700	0.000000	-68.030700	0.000000	-68.030700	0.000000
0.005325	-68.030700	0.000000	-68.030700	0.000000	-68.030700	0.000000	-68.030700	0.000000	-68.030700	0.000000	-68.030700	0.000000	-68.030700	0.000000	-68.030700	0.000000	-68.030700	0.000000	-68.030700	0.000000	-68.030700	0.000000	-68.030700	0.000000
0.005350	-68.030700	0.000000	-68.030700	0.000000	-68.030700	0.000000	-68.030700	0.000000	-68.030700	0.000000	-68.030700	0.000000	-68.030700	0.000000	-68.030700	0.000000	-68.030700	0.000000	-68.030700	0.000000	-68.030700	0.000000	-68.030700	0.000000
0.005375	-68.030700	0.000000	-68.030700	0.000000	-68.030700	0.000000	-68.030700	0.000000	-68.030700	0.000000	-68.030700	0.000000	-68.030700	0.000000	-68.030700	0.000000	-68.030700	0.000000	-68.030700	0.000000	-68.030700	0.000000	-68.030700	0.000000
0.005400	-68.030600	0.000000	-68.030600	0.000000	-68.030600	0.000000	-68.030600	0.000000	-68.030600	0.000000	-68.030600	0.000000	-68.030600	0.000000	-68.030600	0.000000	-68.030600	0.000000	-68.030600	0.000000	-68.030600	0.000000	-68.030600	0.000000
0.005425	-68.030600	0.000000	-68.030600	0.000000	-68.030600	0.000000	-68.030600	0.000000	-68.030600	0.000000	-68.030600	0.000000	-68.030600	0.000000	-68.030600	0.000000	-68.030600	0.000000	-68.030600	0.000000	-68.030600	0.000000	-68.030600	0.000000
0.005450	-68.030600	0.000000	-68.030600	0.000000	-68.030600	0.000000	-68.030600	0.000000	-68.030600	0.000000	-68.030600	0.000000	-68.030600	0.000000	-68.030600	0.000000	-68.030600	0.000000	-68.030600	0.000000	-68.030600	0.000000	-68.030600	0.000000
0.005475	-68.030600	0.000000	-68.030600	0.000000	-68.030600	0.000000	-68.030600	0.000000	-68.030600	0.000000	-68.030600	0.000000	-68.030600	0.000000	-68.030600	0.000000	-68.030600	0.000000	-68.030600	0.000000	-68.030600	0.000000	-68.030600	0.000000
0.005500	-68.030600	0.000000	-68.030600	0.000000	-68.030600	0.000000	-68.030600	0.000000	-68.030600	0.000000	-68.030600	0.000000	-68.030600	0.000000	-68.030600	0.000000	-68.030600	0.000000	-68.030600	0.000000	-68.030600	0.000000	-68.030600	0.000000
0.005525	-68.030500	0.000000	-68.030500	0.000000	-68.030500	0.000000	-68.030500	0.000000	-68.030500	0.000000	-68.030500	0.000000	-68.030500	0.000000	-68.030500	0.000000	-68.030500	0.000000	-68.030500	0.000000	-68.030500	0.000000	-68.030500	0.000000
0.005550	-68.030500	0.000000	-68.030500	0.000000	-68.030500	0.000000	-68.030500	0.000000	-68.030500	0.000000	-68.030500	0.000000	-68.030500	0.000000	-68.030500	0.000000	-68.030500	0.000000	-68.030500	0.000000	-68.030500	0.000000	-68.030500	0.000000
0.005575	-68.030500	0.000000	-68.030500	0.000000	-68.030500	0.000000	-68.030500	0.000000	-68.030500	0.000000	-68.030500	0.000000	-68.030500	0.000000	-68.030500	0.000000	-68.030500	0.000000	-68.030500	0.000000	-68.030500	0.000000	-68.030500	0.000000
0.005600	-68.030500	0.000000	-68.030500	0.000000	-68.030500	0.000000	-68.030500	0.000000	-68.030500	0.000000	-68.030500	0.000000	-68.030500	0.000000	-68.030500	0.000000	-68.030500	0.000000	-68.030500	0.000000	-68.030500	0.000000	-68.030500	0.000000
0.005625	-68.030400	0.000000	-68.030400	0.000000	-68.030400	0.000000	-68.030400	0.000000	-68.030400	0.000000	-68.030400	0.000000	-68.030400	0.000000	-68.030400	0.000000	-68.030400	0.000000	-68.030400	0.000000	-68.030400	0.000000	-68.030400	0.000000
0.005650	-68.030400	0.000000	-68.030400	0.000000	-68.030400	0.000000	-68.030400	0.000000	-68.030400	0.000000	-68.030400	0.000000	-68.030400	0.000000	-68.030400	0.000000	-68.030400	0.000000	-68.030400	0.000000	-68.030400	0.000000	-68.030400	0.000000
0.005675	-68.030400	0.000000	-68.030400	0.000000	-68.030400	0.000000	-68.030400	0.000000	-68.030400	0.000000	-68.030400	0.000000	-68.030400	0.000000	-68.030400	0.000000	-68.030400	0.000000	-68.030400	0.000000	-68.030400	0.000000	-68.030400	0.000000
0.005700	-68.030400	0.000000	-68.030400	0.000000	-68.030400	0.000000	-68.030400	0.000000	-68.030400	0.000000	-68.030400	0.000000	-68.030400	0.000000	-68.030400	0.000000	-68.030400	0.000000	-68.030400	0.000000	-68.030400	0.000000	-68.030400	0.000000
0.005725	-68.030400	0.000000	-68.030400	0.000000	-68.030400	0.000000	-68.030400	0.000000	-68.030400	0.000000	-68.030400	0.000000	-68.030400	0.000000	-68.030400	0.000000	-68.030400	0.000000	-68.030400	0.000000	-68.030400	0.000000	-68.030400	0.000000
0.005750	-68.030300	0.000000	-68.030300	0.000000	-68.030300	0.000000	-68.030300	0.000000	-68.030300	0.000000	-68.030300	0.000000	-68.030300	0.000000	-68.030300	0.000000	-68.030300	0.000000	-68.030300	0.000000	-68.030300	0.000000	-68.030300	0.000000
0.005775	-68.030300	0.000000	-68.030300	0.000000	-68.030300	0.000000	-68.030300	0.000000	-68.030300	0.000000	-68.030300	0.000000	-68.030300	0.000000	-68.030300	0.000000	-68.030300	0.000000	-68.030300	0.000000	-68.030300	0.000000	-68.030300	0.000000
0.005800	-68.030300	0.000000	-68.030300	0.000000	-68.030300	0.000000	-68.030300	0.000000	-68.030300	0.000000	-68.030300	0.000000	-68.030300	0.000000	-68.030300	0.000000	-68.030300	0.000000	-68.030300	0.000000	-68.030300	0.000000	-68.030300	0.000000
0.005825	-68.030300	0.000000	-68.030300	0.000000	-68.030300	0.000000	-68.030300	0.000000	-68.030300	0.000000	-68.030300	0.000000	-68.030300	0.000000	-68.030300	0.000000	-68.030300	0.000000	-68.030300	0.000000	-68.030300	0.000000	-68.030300	0.000000
0.005850	-68.030200	0.000000	-68.030200	0.000000	-68.030200	0.000000	-68.030200	0.000000	-68.030200	0.000000	-68.030200	0.000000	-68.030200	0.000000	-68.030200	0.000000	-68.030200	0.000000	-68.030200	0.000000	-68.030200	0.000000	-68.030200	0.000000
0.005875	-68.030200	0.000000	-68.030200	0.000000	-68.030200	0.000000	-68.030200	0.000000	-68.030200	0.000000	-68.030200	0.000000	-68.030200	0.000000	-68.030200	0.000000	-68.030200	0.000000	-68.030200	0.000000	-68.030200	0.000000	-68.030200	0.000000
0.005900	-68.030200	0.000000	-68.030200	0.000000	-68.030200	0.000000	-68.030200	0.000000	-68.030200	0.000000	-68.030200	0.000000	-68.030200	0.000000	-68.030200	0.000000	-68.030200	0.000000	-68.030200	0.000000	-68.030200	0.000000	-68.030200	0.000000
0.005925	-68.030200	0.000000	-68.030200	0.000000	-68.030200	0.000000	-68.030200	0.000000	-68.030200	0.000000	-68.030200	0.000000	-68.030200	0.000000	-68.030200	0.000000	-68.030200	0.000000	-68.030200	0.000000	-68.030200	0.000000	-68.030200	0.000000
0.005950	-68.030200	0.000000	-68.030200	0.000000	-68.030200	0.000000	-68.030200	0.000000	-68.030200	0.000000	-68.030200	0.000000	-68.030200	0.000000	-68.030200	0.000000	-68.030200	0.000000	-68.030200	0.000000	-68.030200	0.000000	-68.030200	0.000000
0.005975	-68.030100	0.000000	-68.030100	0.000000	-68.030100	0.000000	-68.030100	0.000000	-68.030100	0.000000	-68.030100	0.000000	-68.030100	0.000000	-68.030100	0.000000	-68.030100	0.000000	-68.030100	0.000000	-68.030100	0.000000	-68.030100	0.000000
0.006000	-68.030100	0.000000	-68.030100	0.000000	-68.030100	0.000000	-68.030100	0.000000	-68.030100	0.000000	-68.030100	0.000000	-68.030100	0.000000	-68.030100	0.000000	-68.030100	0.000000	-68.030100	0.000000	-68.030100	0.000000	-68.030100	0.000000
0.006025	-68.030100	0.000000	-68.030100	0.000000	-68.030100	0.000000	-68.030100	0.000000	-68.030100	0.000000	-68.030100	0.000000	-68.030100	0.000000	-68.030100	0.000000	-68.030100	0.000000	-68.030100	0.000000	-68.030100	0.000000	-68.030100	0.000000
0.006050	-68.030100	0.000000	-68.030100	0.000000	-68.030100	0.000000	-68.030100	0.000000	-68.030100	0.000000	-68.030100	0.000000	-68.030100	0.000000	-68.030100	0.000000	-68.030100	0.000000	-68.030100	0.000000	-68.030100	0.000000	-68.030100	0.000000
0.006075	-68.030000	0.000000	-68.030000	0.000000	-68.030000	0.000000	-68.030000	0.000000	-68.030000	0.000000	-68.030000	0.000000	-68.030000	0.000000	-68.030000	0.000000	-68.030000	0.000000	-68.030000	0.000000	-68.030000	0.000000	-68.030000	0.000000
0.006100	-68.030000	0.000000	-68.030000	0.000000	-68.030000	0.000000	-68.030000	0.000000	-68.030000	0.000000	-68.030000	0.000000	-68.030000	0.000000	-68.030000	0.000000	-68.030000	0.000000	-68.030000	0.000000	-68.030000	0.000000	-68.030000	0.000000
0.006125	-68.030000	0.000000	-68.030000	0.000000	-68.030000	0.000000	-68.030000	0.000000	-68.030000	0.000000	-68.030000	0.000000	-68.030000	0.000000	-68.030000	0.000000	-68.030000	0.000000	-68.030000	0.000000	-68.030000	0.000000	-68.030000	0.000000
0.006150	-68.030000	0.000000	-68.030000	0.000000	-68.030000	0.000000	-68.030000	0.000000	-68.030000	0.000000	-68.030000	0.000000	-68.030000	0.000000	-68.030000	0.000000	-68.030000	0.000000	-68.030000	0.000000	-68.030000	0.000000	-68.030000	0.000000
0.006175	-68.030000	0.000000	-68.030000	0.000000	-68.030000	0.000000	-68.030000	0.000000	-68.030000	0.000000	-68.030000	0.000000	-68.030000	0.000000	-68.030000	0.000000	-68.030000	0.000000	-68.030000	0.000000	-68.030000	0.000000	-68.030000	0.000000
0.006200	-68.029900	0.000000	-68.029900	0.000000	-68.029900	0.000000	-68.029900	0.000000	-68.029900	0.000000	-68.029900	0.000000	-68.029900	0.000000	-68.029900	0.000000	-68.029900	0.000000	-68.029900	0.000000	-68.029900	0.000000	-68.029900	0.000000
0.006225	-68.029900	0.000000	-68.029900	0.000000	-68.029900	0.000000	-68.029900	0.000000	-68.029900	0.000000	-68.029900	0.000000	-68.029900	0.000000	-68.029900	0.000000	-68.029900	0.000000	-68.029900	0.000000	-68.029900	0.000000	-68.029900	0.000000
0.006250	-68.029900	0.000000	-68.029900	0.000000	-68.029900	0.000000	-68.029900	0.000000	-68.029900	0.000000	-68.029900	0.000000	-68.029900	0.000000	-68.029900	0.000000	-68.029900	0.000000	-68.029900	0.000000	-68.029900	0.000000	-68.029900	0.000000
0.006275	-68.029900	0.000000	-68.029900	0.000000	-68.029900	0.000000	-68.029900	0.000000	-68.029900	0.000000	-68.029900	0.000000	-68.029900	0.000000	-68.029900	0.000000	-68.029900	0.000000	-68.029900	0.000000	-68.029900	0.000000	-68.029900	0.000000
0.006300	-68.029900	0.000000	-68.029900	0.000000	-68.029900	0.000000	-68.029900	0.000000	-68.029900	0.000000	-68.029900	0.000000	-68.029900	0.000000	-68.029900	0.000000	-68.029900	0.000000	-68.029900	0.000000	-68.029900	0.000000	-68.029900	0.000000
0.006325	-68.029800	0.000000	-68.029800	0.000000	-68.029800	0.000000	-68.029800	0.000000	-68.029800	0.000000	-68.029800	0.000000	-68.029800	0.000000	-68.029800	0.000000	-68.029800	0.000000	-68.029800	0.000000	-68.029800	0.000000	-68.029800	0.000000
0.006350	-68.029800	0.000000	-68.029800	0.000000	-68.029800	0.000000	-68.029800	0.000000	-68.029800	0.000000	-68.029800	0.000000	-68.029800	0.000000	-68.029800	0.000000	-68.029800	0.000000	-68.029800	0.000000	-68.029800	0.000000	-68.029800	0.000000
0.006375	-68.029800	0.000000	-68.029800	0.000000	-68.029800	0.000000	-68.029800	0.000000	-68.029800	0.000000	-68.029800	0.000000	-68.029800	0.000000	-68.029800	0.000000	-68.029800	0.000000	-68.029800	0.000000	-68.029800	0.000000	-68.029800	0.000000
0.006400	-68.029800	0.000000	-68.029800	0.000000	-68.029800	0.000000	-68.029800	0.000000	-68.029800	0.000000	-68.029800	0.000000	-68.029800	0.000000	-68.029800	0.000000	-68.029800	0.000000	-68.029800	0.000000	-68.029800	0.000000	-68.029800	0.000000
0.006425	-68.029700	0.000000	-68.029700	0.000000	-68.029700	0.000000	-68.029700	0.000000	-68.029700	0.000000	-68.029700	0.000000	-68.029700	0.000000	-68.029700	0.000000	-68.029700	0.000000	-68.029700	0.000000	-68.029700	0.000000	-68.029700	0.000000
0.006450	-68.029700	0.000000	-68.029700	0.000000	-68.029700	0.000000	-68.029700	0.000000	-68.029700	0.000000	-68.029700	0.000000	-68.029700	0.000000	-68.029700	0.000000	-68.029700	0.000000	-68.029700	0.000000	-68.029700	0.000000	-68.029700	0.000000
0.006475	-68.029700	0.000000	-68.029700	0.000000	-68.029700	0.000000	-68.029700	0.000000	-68.029700	0.000000	-68.029700	0.000000	-68.029700	0.000000	-68.029700	0.000000	-68.029700	0.000000	-68.029700	0.000000	-68.029700	0.000000	-68.029700	0.000000
0.006500	-68.029700	0.000000	-68.029700	0.000000	-68.029700	0.000000	-68.029700	0.000000	-68.029700	0.000000	-68.029700	0.000000	-68.029700	0.000000	-68.029700	0.000000	-68.029700	0.000000	-68.029700	0.000000	-68.029700	0.000000	-68.029700	0.000000
0.006525	-68.029700	0.000000	-68.029700	0.000000	-68.029700	0.000000	-68.029700	0.000000	-68.029700	0.000000	-68.029700	0.000000	-68.029700	0.000000	-68.029700	0.000000	-68.029700	0.000000	-68.029700	0.000000	-68.029700	0.000000	-68.029700	0.000000
0.006550	-68.029600	0.000000	-68.029600	0.000000	-68.029600	0.000000	-68.029600	0.000000	-68.029600	0.000000	-68.029600	0.000000	-68.029600	0.000000	-68.029600	0.000000	-68.029600	0.000000	-68.029600	0.000000	-68.029600	0.000000	-68.029600	0.000000
0.006575	-68.029600	0.000000	-68.029600	0.000000	-68.029600	0.000000	-68.029600	0.000000	-68.029600	0.000000	-68.029600	0.000000	-68.029600	0.000000	-68.029600	0.000000	-68.029600	0.000000	-68.029600	0.000000	-68.029600	0.000000	-68.029600	0.000000
0.006600	-68.029600	0.000000	-68.029600	0.000000	-68.029600	0.000000	-68.029600	0.000000	-68.029600	0.000000	-68.029600	0.000000	-68.029600	0.000000	-68.029600	0.000000	-68.029600	0.000000	-68.029600	0.000000	-68.029600	0.000000	-68.029600	0.000000
0.006625	-68.029600	0.000000	-68.029600	0.000000	-68.029600	0.000000	-68.029600	0.000000	-68.029600	0.000000	-68.029600	0.000000	-68.029600	0.000000	-68.029600	0.000000	-68.029600	0.000000	-68.029600	0.000000	-68.029600	0.000000	-68.029600	0.000000
0.006650	-68.029500	0.000000	-68.029500	0.000000	-68.029500	0.000000	-68.029500	0.000000	-68.029500	0.000000	-68.029500	0.000000	-68.029500	0.000000	-68.029500	0.000000	-68.029500	0.000000	-68.029500	0.000000	-68.029500	0.000000	-68.029500	0.000000
0.006675	-68.029500	0.000000	-68.029500	0.000000	-68.029500	0.000000	-68.029500	0.000000	-68.029500	0.000000	-68.029500	0.000000	-68.029500	0.000000	-68.029500	0.000000	-68.029500	0.000000	-68.029500	0.000000	-68.029500	0.000000	-68.029500	0.000000
0.006700	-68.029500	0.000000	-68.029500	0.000000	-68.029500	0.000000	-68.029500	0.000000	-68.029500	0.000000	-68.029500	0.000000	-68.029500	0.000000	-68.029500	0.000000	-68.029500	0.000000	-68.029500	0.000000	-68.029500	0.000000	-68.029500	0.000000
0.006725	-68.029500	0.000000	-68.029500	0.000000	-68.029500	0.000000	-68.029500	0.000000	-68.029500	0.000000	-68.029500	0.000000	-68.029500	0.000000	-68.029500	0.000000	-68.029500	0.000000	-68.029500	0.000000	-68.029500	0.000000	-68.029500	0.000000
0.006750	-68.029500	0.000000	-68.029500	0.000000	-68.029500	0.000000	-68.029500	0.000000	-68.029500	0.000000	-68.029500	0.000000	-68.029500	0.000000	-68.029500	0.000000	-68.029500	0.000000	-68.029500	0.000000	-68.029500	0.000000	-68.029500	0.000000
0.006775	-68.029400	0.000000	-68.029400	0.000000	-68.029400	0.000000	-68.029400	0.000000	-68.029400	0.000000	-68.029400	0.000000	-68.029400	0.000000	-68.029400	0.000000	-68.029400	0.000000	-68.029400	0.000000	-68.029400	0.000000	-68.029400	0.000000
0.006800	-68.029400	0.000000	-68.029400	0.000000	-68.029400	0.000000	-68.029400	0.000000	-68.029400	0.000000	-68.029400	0.000000	-68.029400	0.000000	-68.029400	0.000000	-68.029400	0.000000	-68.029400	0.000000	-68.029400	0.000000	-68.029400	0.000000
0.006825	-68.029400	0.000000	-68.029400	0.000000	-68.029400	0.000000	-68.029400	0.000000	-68.029400	0.000000	-68.029400	0.000000	-68.029400	0.000000	-68.029400	0.000000	-68.029400	0.000000	-68.029400	0.000000	-68.029400	0.000000	-68.029400	0.000000
0.006850	-68.029400	0.000000	-68.029400	0.000000	-68.029400	0.000000	-68.029400	0.000000	-68.029400	0.000000	-68.029400	0.000000	-68.029400	0.000000	-68.029400	0.000000	-68.029400	0.000000	-68.029400	0.000000	-68.029400	0.000000	-68.029400	0.000000
0.006875	-68.029300	0.000000	-68.029300	0.000000	-68.029300	0.000000	-68.029300	0.000000	-68.029300	0.000000	-68.029300	0.000000	-68.029300	0.000000	-68.029300	0.000000	-68.029300	0.000000	-68.029300	0.000000	-68.029300	0.000000	-68.029300	0.000000
0.006900	-68.029300	0.000000	-68.029300	0.000000	-68.029300	0.000000	-68.029300	0.000000	-68.029300	0.000000	-68.029300	0.000000	-68.029300	0.000000	-68.029300	0.000000	-68.029300	0.000000	-68.029300	0.000000	-68.029300	0.000000	-68.029300	0.000000
0.006925	-68.029300	0.000000	-68.029300	0.000000	-68.029300	0.000000	-68.029300	0.000000	-68.029300	0.000000	-68.029300	0.000000	-68.029300	0.000000	-68.029300	0.000000	-68.029300	0.000000	-68.029300	0.000000	-68.029300	0.000000	-68.029300	0.000000
0.006950	-68.029300	0.000000	-68.029300	0.000000	-68.029300	0.000000	-68.029300	0.000000	-68.029300	0.000000	-68.029300	0.000000	-68.029300	0.000000	-68.029300	0.000000	-68.029300	0.000000	-68.029300	0.000000	-68.029300	0.000000	-68.029300	0.000000
0.006975	-68.029300	0.000000	-68.029300	0.000000	-68.029300	0.000000	-68.029300	0.000000	-68.029300	0.000000	-68.029300	0.000000	-68.029300	0.000000	-68.029300	0.000000	-68.029300	0.000000	-68.029300	0.000000	-68.029300	0.000000	-68.029300	0.000000
0.007000	-68.029200	0.000000	-68.029200	0.000000	-68.029200	0.000000	-68.029200	0.000000	-68.029200	0.000000	-68.029200	0.000000	-68.029200	0.000000	-68.029200	0.000000	-68.029200	0.000000	-68.029200	0.000000	-68.029200	0.000000	-68.029200	0.000000
0.007025	-68.029200	0.000000	-68.029200	0.000000	-68.029200	0.000000	-68.029200	0.000000	-68.029200	0.000000	-68.029200	0.000000	-68.029200	0.000000	-68.029200	0.000000	-68.029200	0.000000	-68.029200	0.000000	-68.029200	0.000000	-68.029200	0.000000
0.007050	-68.029200	0.000000	-68.029200	0.000000	-68.029200	0.000000	-68.029200	0.000000	-68.029200	0.000000	-68.029200	0.000000	-68.029200	0.000000	-68.029200	0.000000	-68.029200	0.000000	-68.029200	0.000000	-68.029200	0.000000	-68.029200	0.000000
0.007075	-68.029200	0.000000	-68.029200	0.000000	-68.029200	0.000000	-68.029200	0.000000	-68.029200	0.000000	-68.029200	0.000000	-68.029200	0.000000	-68.029200	0.000000	-68.029200	0.000000	-68.029200	0.000000	-68.029200	0.000000	-68.029200	0.000000
0.007100	-68.029200	0.000000	-68.029200	0.000000	-68.029200	0.000000	-68.029200	0.000000	-68.029200	0.000000	-68.029200	0.000000	-68.029200	0.000000	-68.029200	0.000000	-68.029200	0.000000	-68.029200	0.000000	-68.029200	0.000000	-68.029200	0.000000
0.007125	-68.029100	0.000000	-68.029100	0.000000	-68.029100	0.000000	-68.029100	0.000000	-68.029100	0.000000	-68.029100	0.000000	-68.029100	0.000000	-68.029100	0.000000	-68.029100	0.000000	-68.029100	0.000000	-68.029100	0.000000	-68.029100	0.000000
0.007150	-68.029100	0.000000	-68.029100	0.000000	-68.029100	0.000000	-68.029100	0.000000	-68.029100	0.000000	-68.029100	0.000000	-68.029100	0.000000	-68.029100	0.000000	-68.029100	0.000000	-68.029100	0.000000	-68.029100	0.000000	-68.029100	0.000000
0.007175	-68.029100	0.000000	-68.029100	0.000000	-68.029100	0.000000	-68.029100	0.000000	-68.029100	0.000000	-68.029100	0.000000	-68.029100	0.000000	-68.029100	0.000000	-68.029100	0.000000	-68.029100	0.000000	-68.029100	0.000000	-68.029100	0.000000
0.007200	-68.029100	0.000000	-68.029100	0.000000	-68.029100	0.000000	-68.029100	0.000000	-68.029100	0.000000	-68.029100	0.000000	-68.029100	0.000000	-68.029100	0.000000	-68.029100	0.000000	-68.029100	0.000000	-68.029100	0.000000	-68.029100	0.000000
0.007225	-68.029000	0.000000	-68.029000	0.000000	-68.029000	0.000000	-68.029000	0.000000	-68.029000	0.000000	-68.029000	0.000000	-68.029000	0.000000	-68.029000	0.000000	-68.029000	0.000000	-68.029000	0.000000	-68.029000	0.000000	-68.029000	0.000000
0.007250	-68.029000	0.000000	-68.029000	0.000000	-68.029000	0.000000	-68.029000	0.000000	-68.029000	0.000000	-68.029000	0.000000	-68.029000	0.000000	-68.029000	0.000000	-68.029000	0.000000	-68.029000	0.000000	-68.029000	0.000000	-68.029000	0.000000
0.007275	-68.029000	0.000000	-68.029000	0.000000	-68.029000	0.000000	-68.029000	0.000000	-68.029000	0.000000	-68.029000	0.000000	-68.029000	0.000000	-68.029000	0.000000	-68.029000	0.000000	-68.029000	0.000000	-68.029000	0.000000	-68.029000	0.000000
0.007300	-68.029000	0.000000	-68.029000	0.000000	-68.029000	0.000000	-68.029000	0.000000	-68.029000	0.000000	-68.029000	0.000000	-68.029000	0.000000	-68.029000	0.000000	-68.029000	0.000000	-68.029000	0.000000	-68.029000	0.000000	-68.029000	0.000000
0.007325	-68.029000	0.000000	-68.029000	0.000000	-68.029000	0.000000	-68.029000	0.000000	-68.029000	0.000000	-68.029000	0.000000	-68.029000	0.000000	-68.029000	0.000000	-68.029000	0.000000	-68.029000	0.000000	-68.029000	0.000000	-68.029000	0.000000
0.007350	-68.028900	0.000000	-68.028900	0.000000	-68.028900	0.000000	-68.028900	0.000000	-68.028900	0.000000	-68.028900	0.000000	-68.028900	0.000000	-68.028900	0.000000	-68.028900	0.000000	-68.028900	0.000000	-68.028900	0.000000	-68.028900	0.000000
0.007375	-68.028900	0.000000	-68.028900	0.000000	-68.028900	0.000000	-68.028900	0.000000	-68.028900	0.000000	-68.028900	0.000000	-68.028900	0.000000	-68.028900	0.000000	-68.028900	0.000000	-68.028900	0.000000	-68.028900	0.000000	-68.028900	0.000000
0.007400	-68.028900	0.000000	-68.028900	0.000000	-68.028900	0.000000	-68.028900	0.000000	-68.028900	0.000000	-68.028900	0.000000	-68.028900	0.000000	-68.028900	0.000000	-68.028900	0.000000	-68.028900	0.000000	-68.028900	0.000000	-68.028900	0.000000
0.007425	-68.028900	0.000000	-68.028900	0.000000	-68.028900	0.000000	-68.028900	0.000000	-68.028900	0.000000	-68.028900	0.000000	-68.028900	0.000000	-68.028900	0.000000	-68.028900	0.000000	-68.028900	0.000000	-68.028900	0.000000	-68.028900	0.000000
0.007450	-68.028800	0.000000	-68.028800	0.000000	-68.028800	0.000000	-68.028800	0.000000	-68.028800	0.000000	-68.028800	0.000000	-68.028800	0.000000	-68.028800	0.000000	-68.028800	0.000000	-68.028800	0.000000	-68.028800	0.000000	-68.028800	0.000000
0.007475	-68.028800	0.000000	-68.028800	0.000000	-68.028800	0.000000	-68.028800	0.000000	-68.028800	0.000000	-68.028800	0.000000	-68.028800	0.000000	-68.028800	0.000000	-68.028800	0.000000	-68.028800	0.000000	-68.028800	0.000000	-68.028800	0.000000
0.007500	-68.028800	0.000000	-68.028800	0.000000	-68.028800	0.000000	-68.028800	0.000000	-68.028800	0.000000	-68.028800	0.000000	-68.028800	0.000000	-68.028800	0.000000	-68.028800	0.000000	-68.028800	0.000000	-68.028800	0.000000	-68.028800	0.000000
0.007525	-68.028800	0.000000	-68.028800	0.000000	-68.028800	0.000000	-68.028800	0.000000	-68.028800	0.000000	-68.028800	0.000000	-68.028800	0.000000	-68.028800	0.000000	-68.028800	0.000000	-68.028800	0.000000	-68.028800	0.000000	-68.028800	0.000000
0.007550	-68.028800	0.000000	-68.028800	0.000000	-68.028800	0.000000	-68.028800	0.000000	-68.028800	0.000000	-68.028800	0.000000	-68.028800	0.000000	-68.028800	0.000000	-68.028800	0.000000	-68.028800	0.000000	-68.028800	0.000000	-68.028800	0.000000
0.007575	-68.028700	0.000000	-68.028700	0.000000	-68.028700	0.000000	-68.028700	0.000000	-68.028700	0.000000	-68.028700	0.000000	-68.028700	0.000000	-68.028700	0.000000	-68.028700	0.000000	-68.028700	0.000000	-68.028700	0.000000	-68.028700	0.000000
0.007600	-68.028700	0.000000	-68.028700	0.000000	-68.028700	0.000000	-68.028700	0.000000	-68.028700	0.000000	-68.028700	0.000000	-68.028700	0.000000	-68.028700	0.000000	-68.028700	0.000000	-68.028700	0.000000	-68.028700	0.000000	-68.028700	0.000000
0.007625	-68.028700	0.000000	-68.028700	0.000000	-68.028700	0.000000	-68.028700	0.000000	-68.028700	0.000000	-68.028700	0.000000	-68.028700	0.000000	-68.028700	0.000000	-68.028700	0.000000	-68.028700	0.000000	-68.028700	0.000000	-68.028700	0.000000
0.007650	-68.028700	0.000000	-68.028700	0.000000	-68.028700	0.000000	-68.028700	0.000000	-68.028700	0.000000	-68.028700	0.000000	-68.028700	0.000000	-68.028700	0.000000	-68.028700	0.000000	-68.028700	0.000000	-68.028700	0.000000	-68.028700	0.000000
0.007675	-68.028600	0.000000	-68.028600	0.000000	-68.028600	0.000000	-68.028600	0.000000	-68.028600	0.000000	-68.028600	0.000000	-68.028600	0.000000	-68.028600	0.000000	-68.028600	0.000000	-68.028600	0.000000	-68.028600	0.000000	-68.028600	0.000000
0.007700	-68.028600	0.000000	-68.028600	0.000000	-68.028600	0.000000	-68.028600	0.000000	-68.028600	0.000000	-68.028600	0.000000	-68.028600	0.000000	-68.028600	0.000000	-68.028600	0.000000	-68.028600	0.000000	-68.028600	0.000000	-68.028600	0.000000
0.007725	-68.028600	0.000000	-68.028600	0.000000	-68.028600	0.000000	-68.028600	0.000000	-68.028600	0.000000	-68.028600	0.000000	-68.028600	0.000000	-68.028600	0.000000	-68.028600	0.000000	-68.028600	0.000000	-68.028600	0.000000	-68.028600	0.000000
0.007750	-68.028600	0.000000	-68.028600	0.000000	-68.028600	0.000000	-68.028600	0.000000	-68.028600	0.000000	-68.028600	0.000000	-68.028600	0.000000	-68.028600	0.000000	-68.028600	0.000000	-68.028600	0.000000	-68.028600	0.000000	-68.028600	0.000000
0.007775	-68.028600	0.000000	-68.028600	0.000000	-68.028600	0.000000	-68.028600	0.000000	-68.028600	0.000000	-68.028600	0.000000	-68.028600	0.000000	-68.028600	0.000000	-68.028600	0.000000	-68.028600	0.000000	-68.028600	0.000000	-68.028600	0.000000
0.007800	-68.028500	0.000000	-68.028500	0.000000	-68.028500	0.000000	-68.028500	0.000000	-68.028500	0.000000	-68.028500	0.000000	-68.028500	0.000000	-68.028500	0.000000	-68.028500	0.000000	-68.028500	0.000000	-68.028500	0.000000	-68.028500	0.000000
0.007825	-68.028500	0.000000	-68.028500	0.000000	-68.028500	0.000000	-68.028500	0.000000	-68.028500	0.000000	-68.028500	0.000000	-68.028500	0.000000	-68.028500	0.000000	-68.028500	0.000000	-68.028500	0.000000	-68.028500	0.000000	-68.028500	0.000000
0.007850	-68.028500	0.000000	-68.028500	0.000000	-68.028500	0.000000	-68.028500	0.000000	-68.028500	0.000000	-68.028500	0.000000	-68.028500	0.000000	-68.028500	0.000000	-68.028500	0.000000	-68.028500	0.000000	-68.028500	0.000000	-68.028500	0.000000
0.007875	-68.028500	0.000000	-68.028500	0.000000	-68.028500	0.000000	-68.028500	0.000000	-68.028500	0.000000	-68.028500	0.000000	-68.028500	0.000000	-68.028500	0.000000	-68.028500	0.000000	-68.028500	0.000000	-68.028500	0.000000	-68.028500	0.000000
0.007900	-68.028400	0.000000	-68.028400	0.000000	-68.028400	0.000000	-68.028400	0.000000	-68.028400	0.000000	-68.028400	0.000000	-68.028400	0.000000	-68.028400	0.000000	-68.028400	0.000000	-68.028400	0.000000	-68.028400	0.000000	-68.028400	0.000000
0.007925	-68.028400	0.000000	-68.028400	0.000000	-68.028400	0.000000	-68.028400	0.000000	-68.028400	0.000000	-68.028400	0.000000	-68.028400	0.000000	-68.028400	0.000000	-68.028400	0.000000	-68.028400	0.000000	-68.028400	0.000000	-68.028400	0.000000
0.007950	-68.028400	0.000000	-68.028400	0.000000	-68.028400	0.000000	-68.028400	0.000000	-68.028400	0.000000	-68.028400	0.000000	-68.028400	0.000000	-68.028400	0.000000	-68.028400	0.000000	-68.028400	0.000000	-68.028400	0.000000	-68.028400	0.000000
0.007975	-68.028400	0.000000	-68.028400	0.000000	-68.028400	0.000000	-68.028400	0.000000	-68.028400	0.000000	-68.028400	0.000000	-68.028400	0.000000	-68.028400	0.000000	-68.028400	0.000000	-68.028400	0.000000	-68.028400	0.000000	-68.028400	0.000000
0.008000	-68.028400	0.000000	-68.028400	0.000000	-68.028400	0.000000	-68.028400	0.000000	-68.028400	0.000000	-68.028400	0.000000	-68.028400	0.000000	-68.028400	0.000000	-68.028400	0.000000	-68.028400	0.000000	-68.028400	0.000000	-68.028400	0.000000
0.008025	-68.028300	0.000000	-68.028300	0.000000	-68.028300	0.000000	-68.028300	0.000000	-68.028300	0.000000	-68.028300	0.000000	-68.028300	0.000000	-68.028300	0.000000	-68.028300	0.000000	-68.028300	0.000000	-68.028300	0.000000	-68.028300	0.000000
0.008050	-68.028300	0.000000	-68.028300	0.000000	-68.028300	0.000000	-68.028300	0.000000	-68.028300	0.000000	-68.028300	0.000000	-68.028300	0.000000	-68.028300	0.000000	-68.028300	0.000000	-68.028300	0.000000	-68.028300	0.000000	-68.028300	0.000000
0.008075	-68.028300	0.000000	-68.028300	0.000000	-68.028300	0.000000	-68.028300	0.000000	-68.028300	0.000000	-68.028300	0.000000	-68.028300	0.000000	-68.028300	0.000000	-68.028300	0.000000	-68.028300	0.000000	-68.028300	0.000000	-68.028300	0.000000
0.008100	-68.028300	0.000000	-68.028300	0.000000	-68.028300	0.000000	-68.028300	0.000000	-68.028300	0.000000	-68.028300	0.000000	-68.028300	0.000000	-68.028300	0.000000	-68.028300	0.000000	-68.028300	0.000000	-68.028300	0.000000	-68.028300	0.000000
0.008125	-68.028200	0.000000	-68.028200	0.000000	-68.028200	0.000000	-68.028200	0.000000	-68.028200	0.000000	-68.028200	0.000000	-68.028200	0.000000	-68.028200	0.000000	-68.028200	0.000000	-68.028200	0.000000	-68.028200	0.000000	-68.028200	0.000000
0.008150	-68.028200	0.000000	-68.028200	0.000000	-68.028200	0.000000	-68.028200	0.000000	-68.028200	0.000000	-68.028200	0.000000	-68.028200	0.000000	-68.028200	0.000000	-68.028200	0.000000	-68.028200	0.000000	-68.028200	0.000000	-68.028200	0.000000
0.008175	-68.028200	0.000000	-68.028200	0.000000	-68.028200	0.000000	-68.028200	0.000000	-68.028200	0.000000	-68.028200	0.000000	-68.028200	0.000000	-68.028200	0.000000	-68.028200	0.000000	-68.028200	0.000000	-68.028200	0.000000	-68.028200	0.000000
0.008200	-68.028200	0.000000	-68.028200	0.000000	-68.028200	0.000000	-68.028200	0.000000	-68.028200	0.000000	-68.028200	0.000000	-68.028200	0.000000	-68.028200	0.000000	-68.028200	0.000000	-68.028200	0.000000	-68.028200	0.000000	-68.028200	0.000000
0.008225	-68.028200	0.000000	-68.028200	0.000000	-68.028200	0.000000	-68.028200	0.000000	-68.028200	0.000000	-68.028200	0.000000	-68.028200	0.000000	-68.028200	0.000000	-68.028200	0.000000	-68.028200	0.000000	-68.028200	0.000000	-68.028200	0.000000
0.008250	-68.028100	0.000000	-68.028100	0.000000	-68.028100	0.000000	-68.028100	0.000000	-68.028100	0.000000	-68.028100	0.000000	-68.028100	0.000000	-68.028100	0.000000	-68.028100	0.000000	-68.028100	0.000000	-68.028100	0.000000	-68.028100	0.000000
0.008275	-68.028100	0.000000	-68.028100	0.000000	-68.028100	0.000000	-68.028100	0.000000	-68.028100	0.000000	-68.028100	0.000000	-68.028100	0.000000	-68.028100	0.000000	-68.028100	0.000000	-68.028100	0.000000	-68.028100	0.000000	-68.028100	0.000000
0.008300	-68.028100	0.000000	-68.028100	0.000000	-68.028100	0.000000	-68.028100	0.000000	-68.028100	0.000000	-68.028100	0.000000	-68.028100	0.000000	-68.028100	0.000000	-68.028100	0.000000	-68.028100	0.000000	-68.028100	0.000000	-68.028100	0.000000
0.008325	-68.028100	0.000000	-68.028100	0.000000	-68.028100	0.000000	-68.028100	0.000000	-68.028100	0.000000	-68.028100	0.000000	-68.028100	0.000000	-68.028100	0.000000	-68.028100	0.000000	-68.028100	0.000000	-68.028100	0.000000	-68.028100	0.000000
0.008350	-68.028100	0.000000	-68.028100	0.000000	-68.028100	0.000000	-68.028100	0.000000	-68.028100	0.000000	-68.028100	0.000000	-68.028100	0.000000	-68.028100	0.000000	-68.028100	0.000000	-68.028100	0.000000	-68.028100	0.000000	-68.028100	0.000000
0.008375	-68.028000	0.000000	-68.028000	0.000000	-68.028000	0.000000	-68.028000	0.000000	-68.028000	0.000000	-68.028000	0.000000	-68.028000	0.000000	-68.028000	0.000000	-68.028000	0.000000	-68.028000	0.000000	-68.028000	0.000000	-68.028000	0.000000
0.008400	-68.028000	0.000000	-68.028000	0.000000	-68.028000	0.000000	-68.028000	0.000000	-68.028000	0.000000	-68.028000	0.000000	-68.028000	0.000000	-68.028000	0.000000	-68.028000	0.000000	-68.028000	0.000000	-68.028000	0.000000	-68.028000	0.000000
0.008425	-68.028000	0.000000	-68.028000	0.000000	-68.028000	0.000000	-68.028000	0.000000	-68.028000	0.000000	-68.028000	0.000000	-68.028000	0.000000	-68.028000	0.000000	-68.028000	0.000000	-68.028000	0.000000	-68.028000	0.000000	-68.028000	0.000000
0.008450	-68.028000	0.000000	-68.028000	0.000000	-68.028000	0.000000	-68.028000	0.000000	-68.028000	0.000000	-68.028000	0.000000	-68.028000	0.000000	-68.028000	0.000000	-68.028000	0.000000	-68.028000	0.000000	-68.028000	0.000000	-68.028000	0.000000
0.008475	-68.027900	0.000000	-68.027900	0.000000	-68.027900	0.000000	-68.027900	0.000000	-68.027900	0.000000	-68.027900	0.000000	-68.027900	0.000000	-68.027900	0.000000	-68.027900	0.000000	-68.027900	0.000000	-68.027900	0.000000	-68.027900	0.000000
0.008500	-68.027900	0.000000	-68.027900	0.000000	-68.027900	0.000000	-68.027900	0.000000	-68.027900	0.000000	-68.027900	0.000000	-68.027900	0.000000	-68.027900	0.000000	-68.027900	0.000000	-68.027900	0.000000	-68.027900	0.000000	-68.027900	0.000000
0.008525	-68.027900	0.000000	-68.027900	0.000000	-68.027900	0.000000	-68.027900	0.000000	-68.027900	0.000000	-68.027900	0.000000	-68.027900	0.000000	-68.027900	0.000000	-68.027900	0.000000	-68.027900	0.000000	-68.027900	0.000000	-68.027900	0.000000
0.008550	-68.027900	0.000000	-68.027900	0.000000	-68.027900	0.000000	-68.027900	0.000000	-68.027900	0.000000	-68.027900	0.000000	-68.027900	0.000000	-68.027900	0.000000	-68.027900	0.000000	-68.027900	0.000000	-68.027900	0.000000	-68.027900	0.000000
0.008575	-68.027900	0.000000	-68.027900	0.000000	-68.027900	0.000000	-68.027900	0.000000	-68.027900	0.000000	-68.027900	0.000000	-68.027900	0.000000	-68.027900	0.000000	-68.027900	0.000000	-68.027900	0.000000	-68.027900	0.000000	-68.027900	0.000000
0.008600	-68.027800	0.000000	-68.027800	0.000000	-68.027800	0.000000	-68.027800	0.000000	-68.027800	0.000000	-68.027800	0.000000	-68.027800	0.000000	-68.027800	0.000000	-68.027800	0.000000	-68.027800	0.000000	-68.027800	0.000000	-68.027800	0.000000
0.008625	-68.027800	0.000000	-68.027800	0.000000	-68.027800	0.000000	-68.027800	0.000000	-68.027800	0.000000	-68.027800	0.000000	-68.027800	0.000000	-68.027800	0.000000	-68.027800	0.000000	-68.027800	0.000000	-68.027800	0.000000	-68.027800	0.000000
0.008650	-68.027800	0.000000	-68.027800	0.000000	-68.027800	0.000000	-68.027800	0.000000	-68.027800	0.000000	-68.027800	0.000000	-68.027800	0.000000	-68.027800	0.000000	-68.027800	0.000000	-68.027800	0.000000	-68.027800	0.000000	-68.027800	0.000000
0.008675	-68.027800	0.000000	-68.027800	0.000000	-68.027800	0.000000	-68.027800	0.000000	-68.027800	0.000000	-68.027800	0.000000	-68.027800	0.000000	-68.027800	0.000000	-68.027800	0.000000	-68.027800	0.000000	-68.027800	0.000000	-68.027800	0.000000
0.008700	-68.027700	0.000000	-68.027700	0.000000	-68.027700	0.000000	-68.027700	0.000000	-68.027700	0.000000	-68.027700	0.000000	-68.027700	0.000000	-68.027700	0.000000	-68.027700	0.000000	-68.027700	0.000000	-68.027700	0.000000	-68.027700	0.000000
0.008725	-68.027700	0.000000	-68.027700	0.000000	-68.027700	0.000000	-68.027700	0.000000	-68.027700	0.000000	-68.027700	0.000000	-68.027700	0.000000	-68.027700	0.000000	-68.027700	0.000000	-68.027700	0.000000	-68.027700	0.000000	-68.027700	0.000000
0.008750	-68.027700	0.000000	-68.027700	0.000000	-68.027700	0.000000	-68.027700	0.000000	-68.027700	0.000000	-68.027700	0.000000	-68.027700	0.000000	-68.027700	0.000000	-68.027700	0.000000	-68.027700	0.000000	-68.027700	0.000000	-68.027700	0.000000
0.008775	-68.027700	0.000000	-68.027700	0.000000	-68.027700	0.000000	-68.027700	0.000000	-68.027700	0.000000	-68.027700	0.000000	-68.027700	0.000000	-68.027700	0.000000	-68.027700	0.000000	-68.027700	0.000000	-68.027700	0.000000	-68.027700	0.000000
0.008800	-68.027700	0.000000	-68.027700	0.000000	-68.027700	0.000000	-68.027700	0.000000	-68.027700	0.000000	-68.027700	0.000000	-68.027700	0.000000	-68.027700	0.000000	-68.027700	0.000000	-68.027700	0.000000	-68.027700	0.000000	-68.027700	0.000000
0.008825	-68.027600	0.000000	-68.027600	0.000000	-68.027600	0.000000	-68.027600	0.000000	-68.027600	0.000000	-68.027600	0.000000	-68.027600	0.000000	-68.027600	0.000000	-68.027600	0.000000	-68.027600	0.000000	-68.027600	0.000000	-68.027600	0.000000
0.008850	-68.027600	0.000000	-68.027600	0.000000	-68.027600	0.000000	-68.027600	0.000000	-68.027600	0.000000	-68.027600	0.000000	-68.027600	0.000000	-68.027600	0.000000	-68.027600	0.000000	-68.027600	0.000000	-68.027600	0.000000	-68.027600	0.000000
0.008875	-68.027600	0.000000	-68.027600	0.000000	-68.027600	0.000000	-68.027600	0.000000	-68.027600	0.000000	-68.027600	0.000000	-68.027600	0.000000	-68.027600	0.000000	-68.027600	0.000000	-68.027600	0.000000	-68.027600	0.000000	-68.027600	0.000000
0.008900	-68.027600	0.000000	-68.027600	0.000000	-68.027600	0.000000	-68.027600	0.000000	-68.027600	0.000000	-68.027600	0.000000	-68.027600	0.000000	-68.027600	0.000000	-68.027600	0.000000	-68.027600	0.000000	-68.027600	0.000000	-68.027600	0.000000
0.008925	-68.027500	0.000000	-68.027500	0.000000	-68.027500	0.000000	-68.027500	0.000000	-68.027500	0.000000	-68.027500	0.000000	-68.027500	0.000000	-68.027500	0.000000	-68.027500	0.000000	-68.027500	0.000000	-68.027500	0.000000	-68.027500	0.000000
0.008950	-68.027500	0.000000	-68.027500	0.000000	-68.027500	0.000000	-68.027500	0.000000	-68.027500	0.000000	-68.027500	0.000000	-68.027500	0.000000	-68.027500	0.000000	-68.027500	0.000000	-68.027500	0.000000	-68.027500	0.000000	-68.027500	0.000000
0.008975	-68.027500	0.000000	-68.027500	0.000000	-68.027500	0.000000	-68.027500	0.000000	-68.027500	0.000000	-68.027500	0.000000	-68.027500	0.000000	-68.027500	0.000000	-68.027500	0.000000	-68.027500	0.000000	-68.027500	0.000000	-68.027500	0.000000
0.009000	-68.027500	0.000000	-68.027500	0.000000	-68.027500	0.000000	-68.027500	0.000000	-68.027500	0.000000	-68.027500	0.000000	-68.027500	0.000000	-68.027500	0.000000	-68.027500	0.000000	-68.027500	0.000000	-68.027500	0.000000	-68.027500	0.000000
0.009025	-68.027500	0.000000	-68.027500	0.000000	-68.027500	0.000000	-68.027500	0.000000	-68.027500	0.000000	-68.027500	0.000000	-68.027500	0.000000	-68.027500	0.000000	-68.027500	0.000000	-68.027500	0.000000	-68.027500	0.000000	-68.027500	0.000000
0.009050	-68.027400	0.000000	-68.027400	0.000000	-68.027400	0.000000	-68.027400	0.000000	-68.027400	0.000000	-68.027400	0.000000	-68.027400	0.000000	-68.027400	0.000000	-68.027400	0.000000	-68.027400	0.000000	-68.027400	0.000000	-68.027400	0.000000
0.009075	-68.027400	0.000000	-68.027400	0.000000	-68.027400	0.000000	-68.027400	0.000000	-68.027400	0.000000	-68.027400	0.000000	-68.027400	0.000000	-68.027400	0.000000	-68.027400	0.000000	-68.027400	0.000000	-68.027400	0.000000	-68.027400	0.000000
0.009100	-68.027400	0.000000	-68.027400	0.000000	-68.027400	0.000000	-68.027400	0.000000	-68.027400	0.000000	-68.027400	0.000000	-68.027400	0.000000	-68.027400	0.000000	-68.027400	0.000000	-68.027400	0.000000	-68.027400	0.000000	-68.027400	0.000000
0.009125	-68.027400	0.000000	-68.027400	0.000000	-68.027400	0.000000	-68.027400	0.000000	-68.027400	0.000000	-68.027400	0.000000	-68.027400	0.000000	-68.027400	0.000000	-68.027400	0.000000	-68.027400	0.000000	-68.027400	0.000000	-68.027400	0.000000
0.009150	-68.027300	0.000000	-68.027300	0.000000	-68.027300	0.000000	-68.027300	0.000000	-68.027300	0.000000	-68.027300	0.000000	-68.027300	0.000000	-68.027300	0.000000	-68.027300	0.000000	-68.027300	0.000000	-68.027300	0.000000	-68.027300	0.000000
0.009175	-68.027300	0.000000	-68.027300	0.000000	-68.027300	0.000000	-68.027300	0.000000	-68.027300	0.000000	-68.027300	0.000000	-68.027300	0.000000	-68.027300	0.000000	-68.027300	0.000000	-68.027300	0.000000	-68.027300	0.000000	-68.027300	0.000000
0.009200	-68.027300	0.000000	-68.027300	0.000000	-68.027300	0.000000	-68.027300	0.000000	-68.027300	0.000000	-68.027300	0.000000	-68.027300	0.000000	-68.027300	0.000000	-68.027300	0.000000	-68.027300	0.000000	-68.027300	0.000000	-68.027300	0.000000
0.009225	-68.027300	0.000000	-68.027300	0.000000	-68.027300	0.000000	-68.027300	0.000000	-68.027300	0.000000	-68.027300	0.000000	-68.027300	0.000000	-68.027300	0.000000	-68.027300	0.000000	-68.027300	0.000000	-68.027300	0.000000	-68.027300	0.000000
0.009250	-68.027300	0.000000	-68.027300	0.000000	-68.027300	0.000000	-68.027300	0.000000	-68.027300	0.000000	-68.027300	0.000000	-68.027300	0.000000	-68.027300	0.000000	-68.027300	0.000000	-68.027300	0.000000	-68.027300	0.000000	-68.027300	0.000000
0.009275	-68.027200	0.000000	-68.027200	0.000000	-68.027200	0.000000	-68.027200	0.000000	-68.027200	0.000000	-68.027200	0.000000	-68.027200	0.000000	-68.027200	0.000000	-68.027200	0.000000	-68.027200	0.000000	-68.027200	0.000000	-68.027200	0.000000
0.009300	-68.027200	0.000000	-68.027200	0.000000	-68.027200	0.000000	-68.027200	0.000000	-68.027200	0.000000	-68.027200	0.000000	-68.027200	0.000000	-68.027200	0.000000	-68.027200	0.000000	-68.027200	0.000000	-68.027200	0.000000	-68.027200	0.000000
0.009325	-68.027200	0.000000	-68.027200	0.000000	-68.027200	0.000000	-68.027200	0.000000	-68.027200	0.000000	-68.027200	0.000000	-68.027200	0.000000	-68.027200	0.000000	-68.027200	0.000000	-68.027200	0.000000	-68.027200	0.000000	-68.027200	0.000000
0.009350	-68.027200	0.000000	-68.027200	0.000000	-68.027200	0.000000	-68.027200	0.000000	-68.027200	0.000000	-68.027200	0.000000	-68.027200	0.000000	-68.027200	0.000000	-68.027200	0.000000	-68.027200	0.000000	-68.027200	0.000000	-68.027200	0.000000
0.009375	-68.027100	0.000000	-68.027100	0.000000	-68.027100	0.000000	-68.027100	0.000000	-68.027100	0.000000	-68.027100	0.000000	-68.027100	0.000000	-68.027100	0.000000	-68.027100	0.000000	-68.027100	0.000000	-68.027100	0.000000	-68.027100	0.000000
0.009400	-68.027100	0.000000	-68.027100	0.000000	-68.027100	0.000000	-68.027100	0.000000	-68.027100	0.000000	-68.027100	0.000000	-68.027100	0.000000	-68.027100	0.000000	-68.027100	0.000000	-68.027100	0.000000	-68.027100	0.000000	-68.027100	0.000000
0.009425	-68.027100	0.000000	-68.027100	0.000000	-68.027100	0.000000	-68.027100	0.000000	-68.027100	0.000000	-68.027100	0.000000	-68.027100	0.000000	-68.027100	0.000000	-68.027100	0.000000	-68.027100	0.000000	-68.027100	0.000000	-68.027100	0.000000
0.009450	-68.027100	0.000000	-68.027100	0.000000	-68.027100	0.000000	-68.027100	0.000000	-68.027100	0.000000	-68.027100	0.000000	-68.027100	0.000000	-68.027100	0.000000	-68.027100	0.000000	-68.027100	0.000000	-68.027100	0.000000	-68.027100	0.000000
0.009475	-68.027100	0.000000	-68.027100	0.000000	-68.027100	0.000000	-68.027100	0.000000	-68.027100	0.000000	-68.027100	0.000000	-68.027100	0.000000	-68.027100	0.000000	-68.027100	0.000000	-68.027100	0.000000	-68.027100	0.000000	-68.027100	0.000000
0.009500	-68.027000	0.000000	-68.027000	0.000000	-68.027000	0.000000	-68.027000	0.000000	-68.027000	0.000000	-68.027000	0.000000	-68.027000	0.000000	-68.027000	0.000000	-68.027000	0.000000	-68.027000	0.000000	-68.027000	0.000000	-68.027000	0.000000
0.009525	-68.027000	0.000000	-68.027000	0.000000	-68.027000	0.000000	-68.027000	0.000000	-68.027000	0.000000	-68.027000	0.000000	-68.027000	0.000000	-68.027000	0.000000	-68.027000	0.000000	-68.027000	0.000000	-68.027000	0.000000	-68.027000	0.000000
0.009550	-68.027000	0.000000	-68.027000	0.000000	-68.027000	0.000000	-68.027000	0.000000	-68.027000	0.000000	-68.027000	0.000000	-68.027000	0.000000	-68.027000	0.000000	-68.027000	0.000000	-68.027000	0.000000	-68.027000	0.000000	-68.027000	0.000000
0.009575	-68.027000	0.000000	-68.027000	0.000000	-68.027000	0.000000	-68.027000	0.000000	-68.027000	0.000000	-68.027000	0.000000	-68.027000	0.000000	-68.027000	0.000000	-68.027000	0.000000	-68.027000	0.000000	-68.027000	0.000000	-68.027000	0.000000
0.009600	-68.027000	0.000000	-68.027000	0.000000	-68.027000	0.000000	-68.027000	0.000000	-68.027000	0.000000	-68.027000	0.000000	-68.027000	0.000000	-68.027000	0.000000	-68.027000	0.000000	-68.027000	0.000000	-68.027000	0.000000	-68.027000	0.000000
0.009625	-68.026900	0.000000	-68.026900	0.000000	-68.026900	0.000000	-68.026900	0.000000	-68.026900	0.000000	-68.026900	0.000000	-68.026900	0.000000	-68.026900	0.000000	-68.026900	0.000000	-68.026900	0.000000	-68.026900	0.000000	-68.026900	0.000000
0.009650	-68.026900	0.000000	-68.026900	0.000000	-68.026900	0.000000	-68.026900	0.000000	-68.026900	0.000000	-68.026900	0.000000	-68.026900	0.000000	-68.026900	0.000000	-68.026900	0.000000	-68.026900	0.000000	-68.026900	0.000000	-68.026900	0.000000
0.009675	-68.026900	0.000000	-68.026900	0.000000	-68.026900	0.000000	-68.026900	0.000000	-68.026900	0.000000	-68.026900	0.000000	-68.026900	0.000000	-68.026900	0.000000	-68.026900	0.000000	-68.026900	0.000000	-68.026900	0.000000	-68.026900	0.000000
0.009700	-68.026900	0.000000	-68.026900	0.000000	-68.026900	0.000000	-68.026900	0.000000	-68.026900	0.000000	-68.026900	0.000000	-68.026900	0.000000	-68.026900	0.000000	-68.026900	0.000000	-68.026900	0.000000	-68.026900	0.000000	-68.026900	0.000000
0.009725	-68.026800	0.000000	-68.026800	0.000000	-68.026800	0.000000	-68.026800	0.000000	-68.026800	0.000000	-68.026800	0.000000	-68.026800	0.000000	-68.026800	0.000000	-68.026800	0.000000	-68.026800	0.000000	-68.026800	0.000000	-68.026800	0.000000
0.009750	-68.026800	0.000000	-68.026800	0.000000	-68.026800	0.000000	-68.026800	0.000000	-68.026800	0.000000	-68.026800	0.000000	-68.026800	0.000000	-68.026800	0.000000	-68.026800	0.000000	-68.026800	0.000000	-68.026800	0.000000	-68.026800	0.000000
0.009775	-68.026800	0.000000	-68.026800	0.000000	-68.026800	0.000000	-68.026800	0.000000	-68.026800	0.000000	-68.026800	0.000000	-68.026800	0.000000	-68.026800	0.000000	-68.026800	0.000000	-68.026800	0.000000	-68.026800	0.000000	-68.026800	0.000000
0.009800	-68.026800	0.000000	-68.026800	0.000000	-68.026800	0.000000	-68.026800	0.000000	-68.026800	0.000000	-68.026800	0.000000	-68.026800	0.000000	-68.026800	0.000000	-68.026800	0.000000	-68.026800	0.000000	-68.026800	0.000000	-68.026800	0.000000
0.009825	-68.026800	0.000000	-68.026800	0.000000	-68.026800	0.000000	-68.026800	0.000000	-68.026800	0.000000	-68.026800	0.000000	-68.026800	0.000000	-68.026800	0.000000	-68.026800	0.000000	-68.026800	0.000000	-68.026800	0.000000	-68.026800	0.000000
0.009850	-68.026700	0.000000	-68.026700	0.000000	-68.026700	0.000000	-68.026700	0.000000	-68.026700	0.000000	-68.026700	0.000000	-68.026700	0.000000	-68.026700	0.000000	-68.026700	0.000000	-68.026700	0.000000	-68.026700	0.000000	-68.026700	0.000000
0.009875	-68.026700	0.000000	-68.026700	0.000000	-68.026700	0.000000	-68.026700	0.000000	-68.026700	0.000000	-68.026700	0.000000	-68.026700	0.000000	-68.026700	0.000000	-68.026700	0.000000	-68.026700	0.000000	-68.026700	0.000000	-68.026700	0.000000
0.009900	-68.026700	0.000000	-68.026700	0.000000	-68.026700	0.000000	-68.026700	0.000000	-68.026700	0.000000	-68.026700	0.000000	-68.026700	0.000000	-68.026700	0.000000	-68.026700	0.000000	-68.026700	0.000000	-68.026700	0.000000	-68.026700	0.000000
0.009925	-68.026700	0.000000	-68.026700	0.000000	-68.026700	0.000000	-68.026700	0.000000	-68.026700	0.000000	-68.026700	0.000000	-68.026700	0.000000	-68.026700	0.000000	-68.026700	0.000000	-68.026700	0.000000	-68.026700	0.000000	-68.026700	0.000000
0.009950	-68.026600	0.000000	-68.026600	0.000000	-68.026600	0.000000	-68.026600	0.000000	-68.026600	0.000000	-68.026600	0.000000	-68.026600	0.000000	-68.026600	0.000000	-68.026600	0.000000	-68.026600	0.000000	-68.026600	0.000000	-68.026600	0.000000
0.009975	-68.026600	0.000000	-68.026600	0.000000	-68.026600	0.000000	-68.026600	0.000000	-68.026600	0.000000	-68.026600	0.000000	-68.026600	0.000000	-68.026600	0.000000	-68.026600	0.000000	-68.026600	0.000000	-68.026600	0.000000	-68.026600	0.000000
0.010000	-68.026600	0.000000	-68.026600	0.000000	-68.026600	0.000000	-68.026600	0.000000	-68.026600	0.000000	-68.026600	0.000000	-68.026600	0.000000	-68.026600	0.000000	-68.026600	0.000000	-68.026600	0.000000	-68.026600	0.000000	-68.026600	0.000000
0.010025	-68.026600	0.000000	-68.026600	0.000000	-68.026600	0.000000	-68.026600	0.000000	-68.026600	0.000000	-68.026600	0.000000	-68.026600	0.000000	-68.026600	0.000000	-68.026600	0.000000	-68.026600	0.000000	-68.026600	0.000000	-68.026600	0.000000
0.010050	-68.026600	0.000000	-68.026600	0.000000	-68.026600	0.000000	-68.026600	0.000000	-68.026600	0.000000	-68.026600	0.000000	-68.026600	0.000000	-68.026600	0.000000	-68.026600	0.000000	-68.026600	0.000000	-68.026600	0.000000	-68.026600	0.000000
0.010075	-68.026500	0.000000	-68.026500	0.000000	-68.026500	0.000000	-68.026500	0.000000	-68.026500	0.000000	-68.026500	0.000000	-68.026500	0.000000	-68.026500	0.000000	-68.026500	0.000000	-68.026500	0.000000	-68.026500	0.000000	-68.026500	0.000000
0.010100	-68.026500	0.000000	-68.026500	0.000000	-68.026500	0.000000	-68.026500	0.000000	-68.026500	0.000000	-68.026500	0.000000	-68.026500	0.000000	-68.026500	0.000000	-68.026500	0.000000	-68.026500	0.000000	-68.026500	0.000000	-68.026500	0.000000
0.010125	-68.026500	0.000000	-68.026500	0.000000	-68.026500	0.000000	-68.026500	0.000000	-68.026500	0.000000	-68.026500	0.000000	-68.026500	0.000000	-68.026500	0.000000	-68.026500	0.000000	-68.026500	0.000000	-68.026500	0.000000	-68.026500	0.000000
0.010150	-68.026500	0.000000	-68.026500	0.000000	-68.026500	0.000000	-68.026500	0.000000	-68.026500	0.000000	-68.026500	0.000000	-68.026500	0.000000	-68.026500	0.000000	-68.026500	0.000000	-68.026500	0.000000	-68.026500	0.000000	-68.026500	0.000000
0.010175	-68.026400	0.000000	-68.026400	0.000000	-68.026400	0.000000	-68.026400	0.000000	-68.026400	0.000000	-68.026400	0.000000	-68.026400	0.000000	-68.026400	0.000000	-68.026400	0.000000	-68.026400	0.000000	-68.026400	0.000000	-68.026400	0.000000
0.010200	-68.026400	0.000000	-68.026400	0.000000	-68.026400	0.000000	-68.026400	0.000000	-68.026400	0.000000	-68.026400	0.000000	-68.026400	0.000000	-68.026400	0.000000	-68.026400	0.000000	-68.026400	0.000000	-68.026400	0.000000	-68.026400	0.000000
0.010225	-68.026400	0.000000	-68.026400	0.000000	-68.026400	0.000000	-68.026400	0.000000	-68.026400	0.000000	-68.026400	0.000000	-68.026400	0.000000	-68.026400	0.000000	-68.026400	0.000000	-68.026400	0.000000	-68.026400	0.000000	-68.026400	0.000000
0.010250	-68.026400	0.000000	-68.026400	0.000000	-68.026400	0.000000	-68.026400	0.000000	-68.026400	0.000000	-68.026400	0.000000	-68.026400	0.000000	-68.026400	0.000000	-68.026400	0.000000	-68.026400	0.000000	-68.026400	0.000000	-68.026400	0.000000
0.010275	-68.026400	0.000000	-68.026400	0.000000	-68.026400	0.000000	-68.026400	0.000000	-68.026400	0.000000	-68.026400	0.000000	-68.026400	0.000000	-68.026400	0.000000	-68.026400	0.000000	-68.026400	0.000000	-68.026400	0.000000	-68.026400	0.000000
0.010300	-68.026300	0.000000	-68.026300	0.000000	-68.026300	0.000000	-68.026300	0.000000	-68.026300	0.000000	-68.026300	0.000000	-68.026300	0.000000	-68.026300	0.000000	-68.026300	0.000000	-68.026300	0.000000	-68.026300	0.000000	-68.026300	0.000000
0.010325	-68.026300	0.000000	-68.026300	0.000000	-68.026300	0.000000	-68.026300	0.000000	-68.026300	0.000000	-68.026300	0.000000	-68.026300	0.000000	-68.026300	0.000000	-68.026300	0.000000	-68.026300	0.000000	-68.026300	0.000000	-68.026300	0.000000
0.010350	-68.026300	0.000000	-68.026300	0.000000	-68.026300	0.000000	-68.026300	0.000000	-68.026300	0.000000	-68.026300	0.000000	-68.026300	0.000000	-68.026300	0.000000	-68.026300	0.000000	-68.026300	0.000000	-68.026300	0.000000	-68.026300	0.000000
0.010375	-68.026300	0.000000	-68.026300	0.000000	-68.026300	0.000000	-68.026300	0.000000	-68.026300	0.000000	-68.026300	0.000000	-68.026300	0.000000	-68.026300	0.000000	-68.026300	0.000000	-68.026300	0.000000	-68.026300	0.000000	-68.026300	0.000000
0.010400	-68.026200	0.000000	-68.026200	0.000000	-68.026200	0.000000	-68.026200	0.000000	-68.026200	0.000000	-68.026200	0.000000	-68.026200	0.000000	-68.026200	0.000000	-68.026200	0.000000	-68.026200	0.000000	-68.026200	0.000000	-68.026200	0.000000
0.010425	-68.026200	0.000000	-68.026200	0.000000	-68.026200	0.000000	-68.026200	0.000000	-68.026200	0.000000	-68.026200	0.000000	-68.026200	0.000000	-68.026200	0.000000	-68.026200	0.000000	-68.026200	0.000000	-68.026200	0.000000	-68.026200	0.000000
0.010450	-68.026200	0.000000	-68.026200	0.000000	-68.026200	0.000000	-68.026200	0.000000	-68.026200	0.000000	-68.026200	0.000000	-68.026200	0.000000	-68.026200	0.000000	-68.026200	0.000000	-68.026200	0.000000	-68.026200	0.000000	-68.026200	0.000000
0.010475	-68.026200	0.000000	-68.026200	0.000000	-68.026200	0.000000	-68.026200	0.000000	-68.026200	0.000000	-68.026200	0.000000	-68.026200	0.000000	-68.026200	0.000000	-68.026200	0.000000	-68.026200	0.000000	-68.026200	0.000000	-68.026200	0.000000
0.010500	-68.026200	0.000000	-68.026200	0.000000	-68.026200	0.000000	-68.026200	0.000000	-68.026200	0.000000	-68.026200	0.000000	-68.026200	0.000000	-68.026200	0.000000	-68.026200	0.000000	-68.026200	0.000000	-68.026200	0.000000	-68.026200	0.000000
0.010525	-68.026100	0.000000	-68.026100	0.000000	-68.026100	0.000000	-68.026100	0.000000	-68.026100	0.000000	-68.026100	0.000000	-68.026100	0.000000	-68.026100	0.000000	-68.026100	0.000000	-68.026100	0.000000	-68.026100	0.000000	-68.026100	0.000000
0.010550	-68.026100	0.000000	-68.026100	0.000000	-68.026100	0.000000	-68.026100	0.000000	-68.026100	0.000000	-68.026100	0.000000	-68.026100	0.000000	-68.026100	0.000000	-68.026100	0.000000	-68.026100	0.000000	-68.026100	0.000000	-68.026100	0.000000
0.010575	-68.026100	0.000000	-68.026100	0.000000	-68.026100	0.000000	-68.026100	0.000000	-68.026100	0.000000	-68.026100	0.000000	-68.026100	0.000000	-68.026100	0.000000	-68.026100	0.000000	-68.026100	0.000000	-68.026100	0.000000	-68.026100	0.000000
0.010600	-68.026100	0.000000	-68.026100	0.000000	-68.026100	0.000000	-68.026100	0.000000	-68.026100	0.000000	-68.026100	0.000000	-68.026100	0.000000	-68.026100	0.000000	-68.026100	0.000000	-68.026100	0.000000	-68.026100	0.000000	-68.026100	0.000000
0.010625	-68.026000	0.000000	-68.026000	0.000000	-68.026000	0.000000	-68.026000	0.000000	-68.026000	0.000000	-68.026000	0.000000	-68.026000	0.000000	-68.026000	0.000000	-68.026000	0.000000	-68.026000	0.000000	-68.026000	0.000000	-68.026000	0.000000
0.010650	-68.026000	0.000000	-68.026000	0.000000	-68.026000	0.000000	-68.026000	0.000000	-68.026000	0.000000	-68.026000	0.000000	-68.026000	0.000000	-68.026000	0.000000	-68.026000	0.000000	-68.026000	0.000000	-68.026000	0.000000	-68.026000	0.000000
0.010675	-68.026000	0.000000	-68.026000	0.000000	-68.026000	0.000000	-68.026000	0.000000	-68.026000	0.000000	-68.026000	0.000000	-68.026000	0.000000	-68.026000	0.000000	-68.026000	0.000000	-68.026000	0.000000	-68.026000	0.000000	-68.026000	0.000000
0.010700	-68.026000	0.000000	-68.026000	0.000000	-68.026000	0.000000	-68.026000	0.000000	-68.026000	0.000000	-68.026000	0.000000	-68.026000	0.000000	-68.026000	0.000000	-68.026000	0.000000	-68.026000	0.000000	-68.026000	0.000000	-68.026000	0.000000
0.010725	-68.026000	0.000000	-68.026000	0.000000	-68.026000	0.000000	-68.026000	0.000000	-68.026000	0.000000	-68.026000	0.000000	-68.026000	0.000000	-68.026000	0.000000	-68.026000	0.000000	-68.026000	0.000000	-68.026000	0.000000	-68.026000	0.000000
0.010750	-68.025900	0.000000	-68.025900	0.000000	-68.025900	0.000000	-68.025900	0.000000	-68.025900	0.000000	-68.025900	0.000000	-68.025900	0.000000	-68.025900	0.000000	-68.025900	0.000000	-68.025900	0.000000	-68.025900	0.000000	-68.025900	0.000000
0.010775	-68.025900	0.000000	-68.025900	0.000000	-68.025900	0.000000	-68.025900	0.000000	-68.025900	0.000000	-68.025900	0.000000	-68.025900	0.000000	-68.025900	0.000000	-68.025900	0.000000	-68.025900	0.000000	-68.025900	0.000000	-68.025900	0.000000
0.010800	-68.025900	0.000000	-68.025900	0.000000	-68.025900	0.000000	-68.025900	0.000000	-68.025900	0.000000	-68.025900	0.000000	-68.025900	0.000000	-68.025900	0.000000	-68.025900	0.000000	-68.025900	0.000000	-68.025900	0.000000	-68.025900	0.000000
0.010825	-68.025900	0.000000	-68.025900	0.000000	-68.025900	0.000000	-68.025900	0.000000	-68.025900	0.000000	-68.025900	0.000000	-68.025900	0.000000	-68.025900	0.000000	-68.025900	0.000000	-68.025900	0.000000	-68.025900	0.000000	-68.025900	0.000000
0.010850	-68.025800	0.000000	-68.025800	0.000000	-68.025800	0.000000	-68.025800	0.000000	-68.025800	0.000000	-68.025800	0.000000	-68.025800	0.000000	-68.025800	0.000000	-68.025800	0.000000	-68.025800	0.000000	-68.025800	0.000000	-68.025800	0.000000
0.010875	-68.025800	0.000000	-68.025800	0.000000	-68.025800	0.000000	-68.025800	0.000000	-68.025800	0.000000	-68.025800	0.000000	-68.025800	0.000000	-68.025800	0.000000	-68.025800	0.000000	-68.025800	0.000000	-68.025800	0.000000	-68.025800	0.000000
0.010900	-68.025800	0.000000	-68.025800	0.000000	-68.025800	0.000000	-68.025800	0.000000	-68.025800	0.000000	-68.025800	0.000000	-68.025800	0.000000	-68.025800	0.000000	-68.025800	0.000000	-68.025800	0.000000	-68.025800	0.000000	-68.025800	0.000000
0.010925	-68.025800	0.000000	-68.025800	0.000000	-68.025800	0.000000	-68.025800	0.000000	-68.025800	0.000000	-68.025800	0.000000	-68.025800	0.000000	-68.025800	0.000000	-68.025800	0.000000	-68.025800	0.000000	-68.025800	0.000000	-68.025800	0.000000
0.010950	-68.025800	0.000000	-68.025800	0.000000	-68.025800	0.000000	-68.025800	0.000000	-68.025800	0.000000	-68.025800	0.000000	-68.025800	0.000000	-68.025800	0.000000	-68.025800	0.000000	-68.025800	0.000000	-68.025800	0.000000	-68.025800	0.000000
0.010975	-68.025700	0.000000	-68.025700	0.000000	-68.025700	0.000000	-68.025700	0.000000	-68.025700	0.000000	-68.025700	0.000000	-68.025700	0.000000	-68.025700	0.000000	-68.025700	0.000000	-68.025700	0.000000	-68.025700	0.000000	-68.025700	0.000000
0.011000	-68.025700	0.000000	-68.025700	0.000000	-68.025700	0.000000	-68.025700	0.000000	-68.025700	0.000000	-68.025700	0.000000	-68.025700	0.000000	-68.025700	0.000000	-68.025700	0.000000	-68.025700	0.000000	-68.025700	0.000000	-68.025700	0.000000
0.011025	-68.025700	0.000000	-68.025700	0.000000	-68.025700	0.000000	-68.025700	0.000000	-68.025700	0.000000	-68.025700	0.000000	-68.025700	0.000000	-68.025700	0.000000	-68.025700	0.000000	-68.025700	0.000000	-68.025700	0.000000	-68.025700	0.000000
0.011050	-68.025700	0.000000	-68.025700	0.000000	-68.025700	0.000000	-68.025700	0.000000	-68.025700	0.000000	-68.025700	0.000000	-68.025700	0.000000	-68.025700	0.000000	-68.025700	0.000000	-68.025700	0.000000	-68.025700	0.000000	-68.025700	0.000000
0.011075	-68.025600	0.000000	-68.025600	0.000000	-68.025600	0.000000	-68.025600	0.000000	-68.025600	0.000000	-68.025600	0.000000	-68.025600	0.000000	-68.025600	0.000000	-68.025600	0.000000	-68.025600	0.000000	-68.025600	0.000000	-68.025600	0.000000
0.011100	-68.025600	0.000000	-68.025600	0.000000	-68.025600	0.000000	-68.025600	0.000000	-68.025600	0.000000	-68.025600	0.000000	-68.025600	0.000000	-68.025600	0.000000	-68.025600	0.000000	-68.025600	0.000000	-68.025600	0.000000	-68.025600	0.000000
0.011125	-68.025600	0.000000	-68.025600	0.000000	-68.025600	0.000000	-68.025600	0.000000	-68.025600	0.000000	-68.025600	0.000000	-68.025600	0.000000	-68.025600	0.000000	-68.025600	0.000000	-68.025600	0.000000	-68.025600	0.000000	-68.025600	0.000000
0.011150	-68.025600	0.000000	-68.025600	0.000000	-68.025600	0.000000	-68.025600	0.000000	-68.025600	0.000000	-68.025600	0.000000	-68.025600	0.000000	-68.025600	0.000000	-68.025600	0.000000	-68.025600	0.000000	-68.025600	0.000000	-68.025600	0.000000
0.011175	-68.025600	0.000000	-68.025600	0.000000	-68.025600	0.000000	-68.025600	0.000000	-68.025600	0.000000	-68.025600	0.000000	-68.025600	0.000000	-68.025600	0.000000	-68.025600	0.000000	-68.025600	0.000000	-68.025600	0.000000	-68.025600	0.000000
0.011200	-68.025500	0.000000	-68.025500	0.000000	-68.025500	0.000000	-68.025500	0.000000	-68.025500	0.000000	-68.025500	0.000000	-68.025500	0.000000	-68.025500	0.000000	-68.025500	0.000000	-68.025500	0.000000	-68.025500	0.000000	-68.025500	0.000000
0.011225	-68.025500	0.000000	-68.025500	0.000000	-68.025500	0.000000	-68.025500	0.000000	-68.025500	0.000000	-68.025500	0.000000	-68.025500	0.000000	-68.025500	0.000000	-68.025500	0.000000	-68.025500	0.000000	-68.025500	0.000000	-68.025500	0.000000
0.011250	-68.025500	0.000000	-68.025500	0.000000	-68.025500	0.000000	-68.025500	0.000000	-68.025500	0.000000	-68.025500	0.000000	-68.025500	0.000000	-68.025500	0.000000	-68.025500	0.000000	-68.025500	0.000000	-68.025500	0.000000	-68.025500	0.000000
0.011275	-68.025500	0.000000	-68.025500	0.000000	-68.025500	0.000000	-68.025500	0.000000	-68.025500	0.000000	-68.025500	0.000000	-68.025500	0.000000	-68.025500	0.000000	-68.025500	0.000000	-68.025500	0.000000	-68.025500	0.000000	-68.025500	0.000000
0.011300	-68.025400	0.000000	-68.025400	0.000000	-68.025400	0.000000	-68.025400	0.000000	-68.025400	0.000000	-68.025400	0.000000	-68.025400	0.000000	-68.025400	0.000000	-68.025400	0.000000	-68.025400	0.000000	-68.025400	0.000000	-68.025400	0.000000
0.011325	-68.025400	0.000000	-68.025400	0.000000	-68.025400	0.000000	-68.025400	0.000000	-68.025400	0.000000	-68.025400	0.000000	-68.025400	0.000000	-68.025400	0.000000	-68.025400	0.000000	-68.025400	0.000000	-68.025400	0.000000	-68.025400	0.000000
0.011350	-68.025400	0.000000	-68.025400	0.000000	-68.025400	0.000000	-68.025400	0.000000	-68.025400	0.000000	-68.025400	0.000000	-68.025400	0.000000	-68.025400	0.000000	-68.025400	0.000000	-68.025400	0.000000	-68.025400	0.000000	-68.025400	0.000000
0.011375	-68.025400	0.000000	-68.025400	0.000000	-68.025400	0.000000	-68.025400	0.000000	-68.025400	0.000000	-68.025400	0.000000	-68.025400	0.000000	-68.025400	0.000000	-68.025400	0.000000	-68.025400	0.000000	-68.025400	0.000000	-68.025400	0.000000
0.011400	-68.025400	0.000000	-68.025400	0.000000	-68.025400	0.000000	-68.025400	0.000000	-68.025400	0.000000	-68.025400	0.000000	-68.025400	0.000000	-68.025400	0.000000	-68.025400	0.000000	-68.025400	0.000000	-68.025400	0.000000	-68.025400	0.000000
0.011425	-68.025300	0.000000	-68.025300	0.000000	-68.025300	0.000000	-68.025300	0.000000	-68.025300	0.000000	-68.025300	0.000000	-68.025300	0.000000	-68.025300	0.000000	-68.025300	0.000000	-68.025300	0.000000	-68.025300	0.000000	-68.025300	0.000000
0.011450	-68.025300	0.000000	-68.025300	0.000000	-68.025300	0.000000	-68.025300	0.000000	-68.025300	0.000000	-68.025300	0.000000	-68.025300	0.000000	-68.025300	0.000000	-68.025300	0.000000	-68.025300	0.000000	-68.025300	0.000000	-68.025300	0.000000
0.011475	-68.025300	0.000000	-68.025300	0.000000	-68.025300	0.000000	-68.025300	0.000000	-68.025300	0.000000	-68.025300	0.000000	-68.025300	0.000000	-68.025300	0.000000	-68.025300	0.000000	-68.025300	0.000000	-68.025300	0.000000	-68.025300	0.000000
0.011500	-68.025300	0.000000	-68.025300	0.000000	-68.025300	0.000000	-68.025300	0.000000	-68.025300	0.000000	-68.025300	0.000000	-68.025300	0.000000	-68.025300	0.000000	-68.025300	0.000000	-68.025300	0.000000	-68.025300	0.000000	-68.025300	0.000000
0.011525	-68.025200	0.000000	-68.025200	0.000000	-68.025200	0.000000	-68.025200	0.000000	-68.025200	0.000000	-68.025200	0.000000	-68.025200	0.000000	-68.025200	0.000000	-68.025200	0.000000	-68.025200	0.000000	-68.025200	0.000000	-68.025200	0.000000
0.011550	-68.025200	0.000000	-68.025200	0.000000	-68.025200	0.000000	-68.025200	0.000000	-68.025200	0.000000	-68.025200	0.000000	-68.025200	0.000000	-68.025200	0.000000	-68.025200	0.000000	-68.025200	0.000000	-68.025200	0.000000	-68.025200	0.000000
0.011575	-68.025200	0.000000	-68.025200	0.000000	-68.025200	0.000000	-68.025200	0.000000	-68.025200	0.000000	-68.025200	0.000000	-68.025200	0.000000	-68.025200	0.000000	-68.025200	0.000000	-68.025200	0.000000	-68.025200	0.000000	-68.025200	0.000000
0.011600	-68.025200	0.000000	-68.025200	0.000000	-68.025200	0.000000	-68.025200	0.000000	-68.025200	0.000000	-68.025200	0.000000	-68.025200	0.000000	-68.025200	0.000000	-68.025200	0.000000	-68.025200	0.000000	-68.025200	0.000000	-68.025200	0.000000
0.011625	-68.025200	0.000000	-68.025200	0.000000	-68.025200	0.000000	-68.025200	0.000000	-68.025200	0.000000	-68.025200	0.000000	-68.025200	0.000000	-68.025200	0.000000	-68.025200	0.000000	-68.025200	0.000000	-68.025200	0.000000	-68.025200	0.000000
0.011650	-68.025100	0.000000	-68.025100	0.000000	-68.025100	0.000000	-68.025100	0.000000	-68.025100	0.000000	-68.025100	0.000000	-68.025100	0.000000	-68.025100	0.000000	-68.025100	0.000000	-68.025100	0.000000	-68.025100	0.000000	-68.025100	0.000000
0.011675	-68.025100	0.000000	-68.025100	0.000000	-68.025100	0.000000	-68.025100	0.000000	-68.025100	0.000000	-68.025100	0.000000	-68.025100	0.000000	-68.025100	0.000000	-68.025100	0.000000	-68.025100	0.000000	-68.025100	0.000000	-68.025100	0.000000
0.011700	-68.025100	0.000000	-68.025100	0.000000	-68.025100	0.000000	-68.025100	0.000000	-68.025100	0.000000	-68.025100	0.000000	-68.025100	0.000000	-68.025100	0.000000	-68.025100	0.000000	-68.025100	0.000000	-68.025100	0.000000	-68.025100	0.000000
0.011725	-68.025100	0.000000	-68.025100	0.000000	-68.025100	0.000000	-68.025100	0.000000	-68.025100	0.000000	-68.025100	0.000000	-68.025100	0.000000	-68.025100	0.000000	-68.025100	0.000000	-68.025100	0.000000	-68.025100	0.000000	-68.025100	0.000000
0.011750	-68.025000	0.000000	-68.025000	0.000000	-68.025000	0.000000	-68.025000	0.000000	-68.025000	0.000000	-68.025000	0.000000	-68.025000	0.000000	-68.025000	0.000000	-68.025000	0.000000	-68.025000	0.000000	-68.025000	0.000000	-68.025000	0.000000
0.011775	-68.025000	0.000000	-68.025000	0.000000	-68.025000	0.000000	-68.025000	0.000000	-68.025000	0.000000	-68.025000	0.000000	-68.025000	0.000000	-68.025000	0.000000	-68.025000	0.000000	-68.025000	0.000000	-68.025000	0.000000	-68.025000	0.000000
0.011800	-68.025000	0.000000	-68.025000	0.000000	-68.025000	0.000000	-68.025000	0.000000	-68.025000	0.000000	-68.025000	0.000000	-68.025000	0.000000	-68.025000	0.000000	-68.025000	0.000000	-68.025000	0.000000	-68.025000	0.000000	-68.025000	0.000000
0.011825	-68.025000	0.000000	-68.025000	0.000000	-68.025000	0.000000	-68.025000	0.000000	-68.025000	0.000000	-68.025000	0.000000	-68.025000	0.000000	-68.025000	0.000000	-68.025000	0.000000	-68.025000	0.000000	-68.025000	0.000000	-68.025000	0.000000
0.011850	-68.025000	0.000000	-68.025000	0.000000	-68.025000	0.000000	-68.025000	0.000000	-68.025000	0.000000	-68.025000	0.000000	-68.025000	0.000000	-68.025000	0.000000	-68.025000	0.000000	-68.025000	0.000000	-68.025000	0.000000	-68.025000	0.000000
0.011875	-68.024900	0.000000	-68.024900	0.000000	-68.024900	0.000000	-68.024900	0.000000	-68.024900	0.000000	-68.024900	0.000000	-68.024900	0.000000	-68.024900	0.000000	-68.024900	0.000000	-68.024900	0.000000	-68.024900	0.000000	-68.024900	0.000000
0.011900	-68.024900	0.000000	-68.024900	0.000000	-68.024900	0.000000	-68.024900	0.000000	-68.024900	0.000000	-68.024900	0.000000	-68.024900	0.000000	-68.024900	0.000000	-68.024900	0.000000	-68.024900	0.000000	-68.024900	0.000000	-68.024900	0.000000
0.011925	-68.024900	0.000000	-68.024900	0.000000	-68.024900	0.000000	-68.024900	0.000000	-68.024900	0.000000	-68.024900	0.000000	-68.024900	0.000000	-68.024900	0.000000	-68.024900	0.000000	-68.024900	0.000000	-68.024900	0.000000	-68.024900	0.000000
0.011950	-68.024900	0.000000	-68.024900	0.000000	-68.024900	0.000000	-68.024900	0.000000	-68.024900	0.000000	-68.024900	0.000000	-68.024900	0.000000	-68.024900	0.000000	-68.024900	0.000000	-68.024900	0.000000	-68.024900	0.000000	-68.024900	0.000000
0.011975	-68.024800	0.000000	-68.024800	0.000000	-68.024800	0.000000	-68.024800	0.000000	-68.024800	0.000000	-68.024800	0.000000	-68.024800	0.000000	-68.024800	0.000000	-68.024800	0.000000	-68.024800	0.000000	-68.024800	0.000000	-68.024800	0.000000
0.012000	-68.024800	0.000000	-68.024800	0.000000	-68.024800	0.000000	-68.024800	0.000000	-68.024800	0.000000	-68.024800	0.000000	-68.024800	0.000000	-68.024800	0.000000	-68.024800	0.000000	-68.024800	0.000000	-68.024800	0.000000	-68.024800	0.000000
0.012025	-68.024800	0.000000	-68.024800	0.000000	-68.024800	0.000000	-68.024800	0.000000	-68.024800	0.000000	-68.024800	0.000000	-68.024800	0.000000	-68.024800	0.000000	-68.024800	0.000000	-68.024800	0.000000	-68.024800	0.000000	-68.024800	0.000000
0.012050	-68.024800	0.000000	-68.024800	0.000000	-68.024800	0.000000	-68.024800	0.000000	-68.024800	0.000000	-68.024800	0.000000	-68.024800	0.000000	-68.024800	0.000000	-68.024800	0.000000	-68.024800	0.000000	-68.024800	0.000000	-68.024800	0.000000
0.012075	-68.024800	0.000000	-68.024800	0.000000	-68.024800	0.000000	-68.024800	0.000000	-68.024800	0.000000	-68.024800	0.000000	-68.024800	0.000000	-68.024800	0.000000	-68.024800	0.000000	-68.024800	0.000000	-68.024800	0.000000	-68.024800	0.000000
0.012100	-68.024700	0.000000	-68.024700	0.000000	-68.024700	0.000000	-68.024700	0.000000	-68.024700	0.000000	-68.024700	0.000000	-68.024700	0.000000	-68.024700	0.000000	-68.024700	0.000000	-68.024700	0.000000	-68.024700	0.000000	-68.024700	0.000000
0.012125	-68.024700	0.000000	-68.024700	0.000000	-68.024700	0.000000	-68.024700	0.000000	-68.024700	0.000000	-68.024700	0.000000	-68.024700	0.000000	-68.024700	0.000000	-68.024700	0.000000	-68.024700	0.000000	-68.024700	0.000000	-68.024700	0.000000
0.012150	-68.024700	0.000000	-68.024700	0.000000	-68.024700	0.000000	-68.024700	0.000000	-68.024700	0.000000	-68.024700	0.000000	-68.024700	0.000000	-68.024700	0.000000	-68.024700	0.000000	-68.024700	0.000000	-68.024700	0.000000	-68.024700	0.000000
0.012175	-68.024700	0.000000	-68.024700	0.000000	-68.024700	0.000000	-68.024700	0.000000	-68.024700	0.000000	-68.024700	0.000000	-68.024700	0.000000	-68.024700	0.000000	-68.024700	0.000000	-68.024700	0.000000	-68.024700	0.000000	-68.024700	0.000000
0.012200	-68.024600	0.000000	-68.024600	0.000000	-68.024600	0.000000	-68.024600	0.000000	-68.024600	0.000000	-68.024600	0.000000	-68.024600	0.000000	-68.024600	0.000000	-68.024600	0.000000	-68.024600	0.000000	-68.024600	0.000000	-68.024600	0.000000
0.012225	-68.024600	0.000000	-68.024600	0.000000	-68.024600	0.000000	-68.024600	0.000000	-68.024600	0.000000	-68.024600	0.000000	-68.024600	0.000000	-68.024600	0.000000	-68.024600	0.000000	-68.024600	0.000000	-68.024600	0.000000	-68.024600	0.000000
0.012250	-68.024600	0.000000	-68.024600	0.000000	-68.024600	0.000000	-68.024600	0.000000	-68.024600	0.000000	-68.024600	0.000000	-68.024600	0.000000	-68.024600	0.000000	-68.024600	0.000000	-68.024600	0.000000	-68.024600	0.000000	-68.024600	0.000000
0.012275	-68.024600	0.000000	-68.024600	0.000000	-68.024600	0.000000	-68.024600	0.000000	-68.024600	0.000000	-68.024600	0.000000	-68.024600	0.000000	-68.024600	0.000000	-68.024600	0.000000	-68.024600	0.000000	-68.024600	0.000000	-68.024600	0.000000
0.012300	-68.024600	0.000000	-68.024600	0.000000	-68.024600	0.000000	-68.024600	0.000000	-68.024600	0.000000	-68.024600	0.000000	-68.024600	0.000000	-68.024600	0.000000	-68.024600	0.000000	-68.024600	0.000000	-68.024600	0.000000	-68.024600	0.000000
0.012325	-68.024500	0.000000	-68.024500	0.000000	-68.024500	0.000000	-68.024500	0.000000	-68.024500	0.000000	-68.024500	0.000000	-68.024500	0.000000	-68.024500	0.000000	-68.024500	0.000000	-68.024500	0.000000	-68.024500	0.000000	-68.024500	0.000000
0.012350	-68.024500	0.000000	-68.024500	0.000000	-68.024500	0.000000	-68.024500	0.000000	-68.024500	0.000000	-68.024500	0.000000	-68.024500	0.000000	-68.024500	0.000000	-68.024500	0.000000	-68.024500	0.000000	-68.024500	0.000000	-68.024500	0.000000
0.012375	-68.024500	0.000000	-68.024500	0.000000	-68.024500	0.000000	-68.024500	0.000000	-68.024500	0.000000	-68.024500	0.000000	-68.024500	0.000000	-68.024500	0.000000	-68.024500	0.000000	-68.024500	0.000000	-68.024500	0.000000	-68.024500	0.000000
0.012400	-68.024500	0.000000	-68.024500	0.000000	-68.024500	0.000000	-68.024500	0.000000	-68.024500	0.000000	-68.024500	0.000000	-68.024500	0.000000	-68.024500	0.000000	-68.024500	0.000000	-68.024500	0.000000	-68.024500	0.000000	-68.024500	0.000000
0.012425	-68.024400	0.000000	-68.024400	0.000000	-68.024400	0.000000	-68.024400	0.000000	-68.024400	0.000000	-68.024400	0.000000	-68.024400	0.000000	-68.024400	0.000000	-68.024400	0.000000	-68.024400	0.000000	-68.024400	0.000000	-68.024400	0.000000
0.012450	-68.024400	0.000000	-68.024400	0.000000	-68.024400	0.000000	-68.024400	0.000000	-68.024400	0.000000	-68.024400	0.000000	-68.024400	0.000000	-68.024400	0.000000	-68.024400	0.000000	-68.024400	0.000000	-68.024400	0.000000	-68.024400	0.000000
0.012475	-68.024400	0.000000	-68.024400	0.000000	-68.024400	0.000000	-68.024400	0.000000	-68.024400	0.000000	-68.024400	0.000000	-68.024400	0.000000	-68.024400	0.000000	-68.024400	0.000000	-68.024400	0.000000	-68.024400	0.000000	-68.024400	0.000000
0.012500	-68.024400	0.000000	-68.024400	0.000000	-68.024400	0.000000	-68.024400	0.000000	-68.024400	0.000000	-68.024400	0.000000	-68.024400	0.000000	-68.024400	0.000000	-68.024400	0.000000	-68.024400	0.000000	-68.024400	0.000000	-68.024400	0.000000
0.012525	-68.024400	0.000000	-68.024400	0.000000	-68.024400	0.000000	-68.024400	0.000000	-68.024400	0.000000	-68.024400	0.000000	-68.024400	0.000000	-68.024400	0.000000	-68.024400	0.000000	-68.024400	0.000000	-68.024400	0.000000	-68.024400	0.000000
0.012550	-68.024300	0.000000	-68.024300	0.000000	-68.024300	0.000000	-68.024300	0.000000	-68.024300	0.000000	-68.024300	0.000000	-68.024300	0.000000	-68.024300	0.000000	-68.024300	0.000000	-68.024300	0.000000	-68.024300	0.000000	-68.024300	0.000000
0.012575	-68.024300	0.000000	-68.024300	0.000000	-68.024300	0.000000	-68.024300	0.000000	-68.024300	0.000000	-68.024300	0.000000	-68.024300	0.000000	-68.024300	0.000000	-68.024300	0.000000	-68.024300	0.000000	-68.024300	0.000000	-68.024300	0.000000
0.012600	-68.024300	0.000000	-68.024300	0.000000	-68.024300	0.000000	-68.024300	0.000000	-68.024300	0.000000	-68.024300	0.000000	-68.024300	0.000000	-68.024300	0.000000	-68.024300	0.000000	-68.024300	0.000000	-68.024300	0.000000	-68.024300	0.000000
0.012625	-68.024300	0.000000	-68.024300	0.000000	-68.024300	0.000000	-68.024300	0.000000	-68.024300	0.000000	-68.024300	0.000000	-68.024300	0.000000	-68.024300	0.000000	-68.024300	0.000000	-68.024300	0.000000	-68.024300	0.000000	-68.024300	0.000000
0.012650	-68.024200	0.000000	-68.024200	0.000000	-68.024200	0.000000	-68.024200	0.000000	-68.024200	0.000000	-68.024200	0.000000	-68.024200	0.000000	-68.024200	0.000000	-68.024200	0.000000	-68.024200	0.000000	-68.024200	0.000000	-68.024200	0.000000
0.012675	-68.024200	0.000000	-68.024200	0.000000	-68.024200	0.000000	-68.024200	0.000000	-68.024200	0.000000	-68.024200	0.000000	-68.024200	0.000000	-68.024200	0.000000	-68.024200	0.000000	-68.024200	0.000000	-68.024200	0.000000	-68.024200	0.000000
0.012700	-68.024200	0.000000	-68.024200	0.000000	-68.024200	0.000000	-68.024200	0.000000	-68.024200	0.000000	-68.024200	0.000000	-68.024200	0.000000	-68.024200	0.000000	-68.024200	0.000000	-68.024200	0.000000	-68.024200	0.000000	-68.024200	0.000000
0.012725	-68.024200	0.000000	-68.024200	0.000000	-68.024200	0.000000	-68.024200	0.000000	-68.024200	0.000000	-68.024200	0.000000	-68.024200	0.000000	-68.024200	0.000000	-68.024200	0.000000	-68.024200	0.000000	-68.024200	0.000000	-68.024200	0.000000
0.012750	-68.024200	0.000000	-68.024200	0.000000	-68.024200	0.000000	-68.024200	0.000000	-68.024200	0.000000	-68.024200	0.000000	-68.024200	0.000000	-68.024200	0.000000	-68.024200	0.000000	-68.024200	0.000000	-68.024200	0.000000	-68.024200	0.000000
0.012775	-68.024100	0.000000	-68.024100	0.000000	-68.024100	0.000000	-68.024100	0.000000	-68.024100	0.000000	-68.024100	0.000000	-68.024100	0.000000	-68.024100	0.000000	-68.024100	0.000000	-68.024100	0.000000	-68.024100	0.000000	-68.024100	0.000000
0.012800	-68.024100	0.000000	-68.024100	0.000000	-68.024100	0.000000	-68.024100	0.000000	-68.024100	0.000000	-68.024100	0.000000	-68.024100	0.000000	-68.024100	0.000000	-68.024100	0.000000	-68.024100	0.000000	-68.024100	0.000000	-68.024100	0.000000
0.012825	-68.024100	0.000000	-68.024100	0.000000	-68.024100	0.000000	-68.024100	0.000000	-68.024100	0.000000	-68.024100	0.000000	-68.024100	0.000000	-68.024100	0.000000	-68.024100	0.000000	-68.024100	0.000000	-68.024100	0.000000	-68.024100	0.000000
0.012850	-68.024100	0.000000	-68.024100	0.000000	-68.024100	0.000000	-68.024100	0.000000	-68.024100	0.000000	-68.024100	0.000000	-68.024100	0.000000	-68.024100	0.000000	-68.024100	0.000000	-68.024100	0.000000	-68.024100	0.000000	-68.024100	0.000000
0.012875	-68.024000	0.000000	-68.024000	0.000000	-68.024000	0.000000	-68.024000	0.000000	-68.024000	0.000000	-68.024000	0.000000	-68.024000	0.000000	-68.024000	0.000000	-68.024000	0.000000	-68.024000	0.000000	-68.024000	0.000000	-68.024000	0.000000
0.012900	-68.024000	0.000000	-68.024000	0.000000	-68.024000	0.000000	-68.024000	0.000000	-68.024000	0.000000	-68.024000	0.000000	-68.024000	0.000000	-68.024000	0.000000	-68.024000	0.000000	-68.024000	0.000000	-68.024000	0.000000	-68.024000	0.000000
0.012925	-68.024000	0.000000	-68.024000	0.000000	-68.024000	0.000000	-68.024000	0.000000	-68.024000	0.000000	-68.024000	0.000000	-68.024000	0.000000	-68.024000	0.000000	-68.024000	0.000000	-68.024000	0.000000	-68.024000	0.000000	-68.024000	0.000000
0.012950	-68.024000	0.000000	-68.024000	0.000000	-68.024000	0.000000	-68.024000	0.000000	-68.024000	0.000000	-68.024000	0.000000	-68.024000	0.000000	-68.024000	0.000000	-68.024000	0.000000	-68.024000	0.000000	-68.024000	0.000000	-68.024000	0.000000
0.012975	-68.024000	0.000000	-68.024000	0.000000	-68.024000	0.000000	-68.024000	0.000000	-68.024000	0.000000	-68.024000	0.000000	-68.024000	0.000000	-68.024000	0.000000	-68.024000	0.000000	-68.024000	0.000000	-68.024000	0.000000	-68.024000	0.000000
0.013000	-68.023900	0.000000	-68.023900	0.000000	-68.023900	0.000000	-68.023900	0.000000	-68.023900	0.000000	-68.023900	0.000000	-68.023900	0.000000	-68.023900	0.000000	-68.023900	0.000000	-68.023900	0.000000	-68.023900	0.000000	-68.023900	0.000000
0.013025	-68.023900	0.000000	-68.023900	0.000000	-68.023900	0.000000	-68.023900	0.000000	-68.023900	0.000000	-68.023900	0.000000	-68.023900	0.000000	-68.023900	0.000000	-68.023900	0.000000	-68.023900	0.000000	-68.023900	0.000000	-68.023900	0.000000
0.013050	-68.023900	0.000000	-68.023900	0.000000	-68.023900	0.000000	-68.023900	0.000000	-68.023900	0.000000	-68.023900	0.000000	-68.023900	0.000000	-68.023900	0.000000	-68.023900	0.000000	-68.023900	0.000000	-68.023900	0.000000	-68.023900	0.000000
0.013075	-68.023900	0.000000	-68.023900	0.000000	-68.023900	0.000000	-68.023900	0.000000	-68.023900	0.000000	-68.023900	0.000000	-68.023900	0.000000	-68.023900	0.000000	-68.023900	0.000000	-68.023900	0.000000	-68.023900	0.000000	-68.023900	0.000000
0.013100	-68.023800	0.000000	-68.023800	0.000000	-68.023800	0.000000	-68.023800	0.000000	-68.023800	0.000000	-68.023800	0.000000	-68.023800	0.000000	-68.023800	0.000000	-68.023800	0.000000	-68.023800	0.000000	-68.023800	0.000000	-68.023800	0.000000
0.013125	-68.023800	0.000000	-68.023800	0.000000	-68.023800	0.000000	-68.023800	0.000000	-68.023800	0.000000	-68.023800	0.000000	-68.023800	0.000000	-68.023800	0.000000	-68.023800	0.000000	-68.023800	0.000000	-68.023800	0.000000	-68.023800	0.000000
0.013150	-68.023800	0.000000	-68.023800	0.000000	-68.023800	0.000000	-68.023800	0.000000	-68.023800	0.000000	-68.023800	0.000000	-68.023800	0.000000	-68.023800	0.000000	-68.023800	0.000000	-68.023800	0.000000	-68.023800	0.000000	-68.023800	0.000000
0.013175	-68.023800	0.000000	-68.023800	0.000000	-68.023800	0.000000	-68.023800	0.000000	-68.023800	0.000000	-68.023800	0.000000	-68.023800	0.000000	-68.023800	0.000000	-68.023800	0.000000	-68.023800	0.000000	-68.023800	0.000000	-68.023800	0.000000
0.013200	-68.023800	0.000000	-68.023800	0.000000	-68.023800	0.000000	-68.023800	0.000000	-68.023800	0.000000	-68.023800	0.000000	-68.023800	0.000000	-68.023800	0.000000	-68.023800	0.000000	-68.023800	0.000000	-68.023800	0.000000	-68.023800	0.000000
0.013225	-68.023700	0.000000	-68.023700	0.000000	-68.023700	0.000000	-68.023700	0.000000	-68.023700	0.000000	-68.023700	0.000000	-68.023700	0.000000	-68.023700	0.000000	-68.023700	0.000000	-68.023700	0.000000	-68.023700	0.000000	-68.023700	0.000000
0.013250	-68.023700	0.000000	-68.023700	0.000000	-68.023700	0.000000	-68.023700	0.000000	-68.023700	0.000000	-68.023700	0.000000	-68.023700	0.000000	-68.023700	0.000000	-68.023700	0.000000	-68.023700	0.000000	-68.023700	0.000000	-68.023700	0.000000
0.013275	-68.023700	0.000000	-68.023700	0.000000	-68.023700	0.000000	-68.023700	0.000000	-68.023700	0.000000	-68.023700	0.000000	-68.023700	0.000000	-68.023700	0.000000	-68.023700	0.000000	-68.023700	0.000000	-68.023700	0.000000	-68.023700	0.000000
0.013300	-68.023700	0.000000	-68.023700	0.000000	-68.023700	0.000000	-68.023700	0.000000	-68.023700	0.000000	-68.023700	0.000000	-68.023700	0.000000	-68.023700	0.000000	-68.023700	0.000000	-68.023700	0.000000	-68.023700	0.000000	-68.023700	0.000000
0.013325	-68.023600	0.000000	-68.023600	0.000000	-68.023600	0.000000	-68.023600	0.000000	-68.023600	0.000000	-68.023600	0.000000	-68.023600	0.000000	-68.023600	0.000000	-68.023600	0.000000	-68.023600	0.000000	-68.023600	0.000000	-68.023600	0.000000
0.013350	-68.023600	0.000000	-68.023600	0.000000	-68.023600	0.000000	-68.023600	0.000000	-68.023600	0.000000	-68.023600	0.000000	-68.023600	0.000000	-68.023600	0.000000	-68.023600	0.000000	-68.023600	0.000000	-68.023600	0.000000	-68.023600	0.000000
0.013375	-68.023600	0.000000	-68.023600	0.000000	-68.023600	0.000000	-68.023600	0.000000	-68.023600	0.000000	-68.023600	0.000000	-68.023600	0.000000	-68.023600	0.000000	-68.023600	0.000000	-68.023600	0.000000	-68.023600	0.000000	-68.023600	0.000000
0.013400	-68.023600	0.000000	-68.023600	0.000000	-68.023600	0.000000	-68.023600	0.000000	-68.023600	0.000000	-68.023600	0.000000	-68.023600	0.000000	-68.023600	0.000000	-68.023600	0.000000	-68.023600	0.000000	-68.023600	0.000000	-68.023600	0.000000
0.013425	-68.023600	0.000000	-68.023600	0.000000	-68.023600	0.000000	-68.023600	0.000000	-68.023600	0.000000	-68.023600	0.000000	-68.023600	0.000000	-68.023600	0.000000	-68.023600	0.000000	-68.023600	0.000000	-68.023600	0.000000	-68.023600	0.000000
0.013450	-68.023500	0.000000	-68.023500	0.000000	-68.023500	0.000000	-68.023500	0.000000	-68.023500	0.000000	-68.023500	0.000000	-68.023500	0.000000	-68.023500	0.000000	-68.023500	0.000000	-68.023500	0.000000	-68.023500	0.000000	-68.023500	0.000000
0.013475	-68.023500	0.000000	-68.023500	0.000000	-68.023500	0.000000	-68.023500	0.000000	-68.023500	0.000000	-68.023500	0.000000	-68.023500	0.000000	-68.023500	0.000000	-68.023500	0.000000	-68.023500	0.000000	-68.023500	0.000000	-68.023500	0.000000
0.013500	-68.023500	0.000000	-68.023500	0.000000	-68.023500	0.000000	-68.023500	0.000000	-68.023500	0.000000	-68.023500	0.000000	-68.023500	0.000000	-68.023500	0.000000	-68.023500	0.000000	-68.023500	0.000000	-68.023500	0.000000	-68.023500	0.000000
0.013525	-68.023500	0.000000	-68.023500	0.000000	-68.023500	0.000000	-68.023500	0.000000	-68.023500	0.000000	-68.023500	0.000000	-68.023500	0.000000	-68.023500	0.000000	-68.023500	0.000000	-68.023500	0.000000	-68.023500	0.000000	-68.023500	0.000000
0.013550	-68.023400	0.000000	-68.023400	0.000000	-68.023400	0.000000	-68.023400	0.000000	-68.023400	0.000000	-68.023400	0.000000	-68.023400	0.000000	-68.023400	0.000000	-68.023400	0.000000	-68.023400	0.000000	-68.023400	0.000000	-68.023400	0.000000
0.013575	-68.023400	0.000000	-68.023400	0.000000	-68.023400	0.000000	-68.023400	0.000000	-68.023400	0.000000	-68.023400	0.000000	-68.023400	0.000000	-68.023400	0.000000	-68.023400	0.000000	-68.023400	0.000000	-68.023400	0.000000	-68.023400	0.000000
0.013600	-68.023400	0.000000	-68.023400	0.000000	-68.023400	0.000000	-68.023400	0.000000	-68.023400	0.000000	-68.023400	0.000000	-68.023400	0.000000	-68.023400	0.000000	-68.023400	0.000000	-68.023400	0.000000	-68.023400	0.000000	-68.023400	0.000000
0.013625	-68.023400	0.000000	-68.023400	0.000000	-68.023400	0.000000	-68.023400	0.000000	-68.023400	0.000000	-68.023400	0.000000	-68.023400	0.000000	-68.023400	0.000000	-68.023400	0.000000	-68.023400	0.000000	-68.023400	0.000000	-68.023400	0.000000
0.013650	-68.023400	0.000000	-68.023400	0.000000	-68.023400	0.000000	-68.023400	0.000000	-68.023400	0.000000	-68.023400	0.000000	-68.023400	0.000000	-68.023400	0.000000	-68.023400	0.000000	-68.023400	0.000000	-68.023400	0.000000	-68.023400	0.000000
0.013675	-68.023300	0.000000	-68.023300	0.000000	-68.023300	0.000000	-68.023300	0.000000	-68.023300	0.000000	-68.023300	0.000000	-68.023300	0.000000	-68.023300	0.000000	-68.023300	0.000000	-68.023300	0.000000	-68.023300	0.000000	-68.023300	0.000000
0.013700	-68.023300	0.000000	-68.023300	0.000000	-68.023300	0.000000	-68.023300	0.000000	-68.023300	0.000000	-68.023300	0.000000	-68.023300	0.000000	-68.023300	0.000000	-68.023300	0.000000	-68.023300	0.000000	-68.023300	0.000000	-68.023300	0.000000
0.013725	-68.023300	0.000000	-68.023300	0.000000	-68.023300	0.000000	-68.023300	0.000000	-68.023300	0.000000	-68.023300	0.000000	-68.023300	0.000000	-68.023300	0.000000	-68.023300	0.000000	-68.023300	0.000000	-68.023300	0.000000	-68.023300	0.000000
0.013750	-68.023300	0.000000	-68.023300	0.000000	-68.023300	0.000000	-68.023300	0.000000	-68.023300	0.000000	-68.023300	0.000000	-68.023300	0.000000	-68.023300	0.000000	-68.023300	0.000000	-68.023300	0.000000	-68.023300	0.000000	-68.023300	0.000000
0.013775	-68.023200	0.000000	-68.023200	0.000000	-68.023200	0.000000	-68.023200	0.000000	-68.023200	0.000000	-68.023200	0.000000	-68.023200	0.000000	-68.023200	0.000000	-68.023200	0.000000	-68.023200	0.000000	-68.023200	0.000000	-68.023200	0.000000
0.013800	-68.023200	0.000000	-68.023200	0.000000	-68.023200	0.000000	-68.023200	0.000000	-68.023200	0.000000	-68.023200	0.000000	-68.023200	0.000000	-68.023200	0.000000	-68.023200	0.000000	-68.023200	0.000000	-68.023200	0.000000	-68.023200	0.000000
0.013825	-68.023200	0.000000	-68.023200	0.000000	-68.023200	0.000000	-68.023200	0.000000	-68.023200	0.000000	-68.023200	0.000000	-68.023200	0.000000	-68.023200	0.000000	-68.023200	0.000000	-68.023200	0.000000	-68.023200	0.000000	-68.023200	0.000000
0.013850	-68.023200	0.000000	-68.023200	0.000000	-68.023200	0.000000	-68.023200	0.000000	-68.023200	0.000000	-68.023200	0.000000	-68.023200	0.000000	-68.023200	0.000000	-68.023200	0.000000	-68.023200	0.000000	-68.023200	0.000000	-68.023200	0.000000
0.013875	-68.023200	0.000000	-68.023200	0.000000	-68.023200	0.000000	-68.023200	0.000000	-68.023200	0.000000	-68.023200	0.000000	-68.023200	0.000000	-68.023200	0.000000	-68.023200	0.000000	-68.023200	0.000000	-68.023200	0.000000	-68.023200	0.000000
0.013900	-68.023100	0.000000	-68.023100	0.000000	-68.023100	0.000000	-68.023100	0.000000	-68.023100	0.000000	-68.023100	0.000000	-68.023100	0.000000	-68.023100	0.000000	-68.023100	0.000000	-68.023100	0.000000	-68.023100	0.000000	-68.023100	0.000000
0.013925	-68.023100	0.000000	-68.023100	0.000000	-68.023100	0.000000	-68.023100	0.000000	-68.023100	0.000000	-68.023100	0.000000	-68.023100	0.000000	-68.023100	0.000000	-68.023100	0.000000	-68.023100	0.000000	-68.023100	0.000000	-68.023100	0.000000
0.013950	-68.023100	0.000000	-68.023100	0.000000	-68.023100	0.000000	-68.023100	0.000000	-68.023100	0.000000	-68.023100	0.000000	-68.023100	0.000000	-68.023100	0.000000	-68.023100	0.000000	-68.023100	0.000000	-68.023100	0.000000	-68.023100	0.000000
0.013975	-68.023100	0.000000	-68.023100	0.000000	-68.023100	0.000000	-68.023100	0.000000	-68.023100	0.000000	-68.023100	0.000000	-68.023100	0.000000	-68.023100	0.000000	-68.023100	0.000000	-68.023100	0.000000	-68.023100	0.000000	-68.023100	0.000000
0.014000	-68.023000	0.000000	-68.023000	0.000000	-68.023000	0.000000	-68.023000	0.000000	-68.023000	0.000000	-68.023000	0.000000	-68.023000	0.000000	-68.023000	0.000000	-68.023000	0.000000	-68.023000	0.000000	-68.023000	0.000000	-68.023000	0.000000
0.014025	-68.023000	0.000000	-68.023000	0.000000	-68.023000	0.000000	-68.023000	0.000000	-68.023000	0.000000	-68.023000	0.000000	-68.023000	0.000000	-68.023000	0.000000	-68.023000	0.000000	-68.023000	0.000000	-68.023000	0.000000	-68.023000	0.000000
0.014050	-68.023000	0.000000	-68.023000	0.000000	-68.023000	0.000000	-68.023000	0.000000	-68.023000	0.000000	-68.023000	0.000000	-68.023000	0.000000	-68.023000	0.000000	-68.023000	0.000000	-68.023000	0.000000	-68.023000	0.000000	-68.023000	0.000000
0.014075	-68.023000	0.000000	-68.023000	0.000000	-68.023000	0.000000	-68.023000	0.000000	-68.023000	0.000000	-68.023000	0.000000	-68.023000	0.000000	-68.023000	0.000000	-68.023000	0.000000	-68.023000	0.000000	-68.023000	0.000000	-68.023000	0.000000
0.014100	-68.023000	0.000000	-68.023000	0.000000	-68.023000	0.000000	-68.023000	0.000000	-68.023000	0.000000	-68.023000	0.000000	-68.023000	0.000000	-68.023000	0.000000	-68.023000	0.000000	-68.023000	0.000000	-68.023000	0.000000	-68.023000	0.000000
0.014125	-68.022900	0.000000	-68.022900	0.000000	-68.022900	0.000000	-68.022900	0.000000	-68.022900	0.000000	-68.022900	0.000000	-68.022900	0.000000	-68.022900	0.000000	-68.022900	0.000000	-68.022900	0.000000	-68.022900	0.000000	-68.022900	0.000000
0.014150	-68.022900	0.000000	-68.022900	0.000000	-68.022900	0.000000	-68.022900	0.000000	-68.022900	0.000000	-68.022900	0.000000	-68.022900	0.000000	-68.022900	0.000000	-68.022900	0.000000	-68.022900	0.000000	-68.022900	0.000000	-68.022900	0.000000
0.014175	-68.022900	0.000000	-68.022900	0.000000	-68.022900	0.000000	-68.022900	0.000000	-68.022900	0.000000	-68.022900	0.000000	-68.022900	0.000000	-68.022900	0.000000	-68.022900	0.000000	-68.022900	0.000000	-68.022900	0.000000	-68.022900	0.000000
0.014200	-68.022900	0.000000	-68.022900	0.000000	-68.022900	0.000000	-68.022900	0.000000	-68.022900	0.000000	-68.022900	0.000000	-68.022900	0.000000	-68.022900	0.000000	-68.022900	0.000000	-68.022900	0.000000	-68.022900	0.000000	-68.022900	0.000000
0.014225	-68.022800	0.000000	-68.022800	0.000000	-68.022800	0.000000	-68.022800	0.000000	-68.022800	0.000000	-68.022800	0.000000	-68.022800	0.000000	-68.022800	0.000000	-68.022800	0.000000	-68.022800	0.000000	-68.022800	0.000000	-68.022800	0.000000
0.014250	-68.022800	0.000000	-68.022800	0.000000	-68.022800	0.000000	-68.022800	0.000000	-68.022800	0.000000	-68.022800	0.000000	-68.022800	0.000000	-68.022800	0.000000	-68.022800	0.000000	-68.022800	0.000000	-68.022800	0.000000	-68.022800	0.000000
0.014275	-68.022800	0.000000	-68.022800	0.000000	-68.022800	0.000000	-68.022800	0.000000	-68.022800	0.000000	-68.022800	0.000000	-68.022800	0.000000	-68.022800	0.000000	-68.022800	0.000000	-68.022800	0.000000	-68.022800	0.000000	-68.022800	0.000000
0.014300	-68.022800	0.000000	-68.022800	0.000000	-68.022800	0.000000	-68.022800	0.000000	-68.022800	0.000000	-68.022800	0.000000	-68.022800	0.000000	-68.022800	0.000000	-68.022800	0.000000	-68.022800	0.000000	-68.022800	0.000000	-68.022800	0.000000
0.014325	-68.022800	0.000000	-68.022800	0.000000	-68.022800	0.000000	-68.022800	0.000000	-68.022800	0.000000	-68.022800	0.000000	-68.022800	0.000000	-68.022800	0.000000	-68.022800	0.000000	-68.022800	0.000000	-68.022800	0.000000	-68.022800	0.000000
0.014350	-68.022700	0.000000	-68.022700	0.000000	-68.022700	0.000000	-68.022700	0.000000	-68.022700	0.000000	-68.022700	0.000000	-68.022700	0.000000	-68.022700	0.000000	-68.022700	0.000000	-68.022700	0.000000	-68.022700	0.000000	-68.022700	0.000000
0.014375	-68.022700	0.000000	-68.022700	0.000000	-68.022700	0.000000	-68.022700	0.000000	-68.022700	0.000000	-68.022700	0.000000	-68.022700	0.000000	-68.022700	0.000000	-68.022700	0.000000	-68.022700	0.000000	-68.022700	0.000000	-68.022700	0.000000
0.014400	-68.022700	0.000000	-68.022700	0.000000	-68.022700	0.000000	-68.022700	0.000000	-68.022700	0.000000	-68.022700	0.000000	-68.022700	0.000000	-68.022700	0.000000	-68.022700	0.000000	-68.022700	0.000000	-68.022700	0.000000	-68.022700	0.000000
0.014425	-68.022700	0.000000	-68.022700	0.000000	-68.022700	0.000000	-68.022700	0.000000	-68.022700	0.000000	-68.022700	0.000000	-68.022700	0.000000	-68.022700	0.000000	-68.022700	0.000000	-68.022700	0.000000	-68.022700	0.000000	-68.022700	0.000000
0.014450	-68.022600	0.000000	-68.022600	0.000000	-68.022600	0.000000	-68.022600	0.000000	-68.022600	0.000000	-68.022600	0.000000	-68.022600	0.000000	-68.022600	0.000000	-68.022600	0.000000	-68.022600	0.000000	-68.022600	0.000000	-68.022600	0.000000
0.014475	-68.022600	0.000000	-68.022600	0.000000	-68.022600	0.000000	-68.022600	0.000000	-68.022600	0.000000	-68.022600	0.000000	-68.022600	0.000000	-68.022600	0.000000	-68.022600	0.000000	-68.022600	0.000000	-68.022600	0.000000	-68.022600	0.000000
0.014500	-68.022600	0.000000	-68.022600	0.000000	-68.022600	0.000000	-68.022600	0.000000	-68.022600	0.000000	-68.022600	0.000000	-68.022600	0.000000	-68.022600	0.000000	-68.022600	0.000000	-68.022600	0.000000	-68.022600	0.000000	-68.022600	0.000000
0.014525	-68.022600	0.000000	-68.022600	0.000000	-68.022600	0.000000	-68.022600	0.000000	-68.022600	0.000000	-68.022600	0.000000	-68.022600	0.000000	-68.022600	0.000000	-68.022600	0.000000	-68.022600	0.000000	-68.022600	0.000000	-68.022600	0.000000
0.014550	-68.022600	0.000000	-68.022600	0.000000	-68.022600	0.000000	-68.022600	0.000000	-68.022600	0.000000	-68.022600	0.000000	-68.022600	0.000000	-68.022600	0.000000	-68.022600	0.000000	-68.022600	0.000000	-68.022600	0.000000	-68.022600	0.000000
0.014575	-68.022500	0.000000	-68.022500	0.000000	-68.022500	0.000000	-68.022500	0.000000	-68.022500	0.000000	-68.022500	0.000000	-68.022500	0.000000	-68.022500	0.000000	-68.022500	0.000000	-68.022500	0.000000	-68.022500	0.000000	-68.022500	0.000000
0.014600	-68.022500	0.000000	-68.022500	0.000000	-68.022500	0.000000	-68.022500	0.000000	-68.022500	0.000000	-68.022500	0.000000	-68.022500	0.000000	-68.022500	0.000000	-68.022500	0.000000	-68.022500	0.000000	-68.022500	0.000000	-68.022500	0.000000
0.014625	-68.022500	0.000000	-68.022500	0.000000	-68.022500	0.000000	-68.022500	0.000000	-68.022500	0.000000	-68.022500	0.000000	-68.022500	0.000000	-68.022500	0.000000	-68.022500	0.000000	-68.022500	0.000000	-68.022500	0.000000	-68.022500	0.000000
0.014650	-68.022500	0.000000	-68.022500	0.000000	-68.022500	0.000000	-68.022500	0.000000	-68.022500	0.000000	-68.022500	0.000000	-68.022500	0.000000	-68.022500	0.000000	-68.022500	0.000000	-68.022500	0.000000	-68.022500	0.000000	-68.022500	0.000000
0.014675	-68.022400	0.000000	-68.022400	0.000000	-68.022400	0.000000	-68.022400	0.000000	-68.022400	0.000000	-68.022400	0.000000	-68.022400	0.000000	-68.022400	0.000000	-68.022400	0.000000	-68.022400	0.000000	-68.022400	0.000000	-68.022400	0.000000
0.014700	-68.022400	0.000000	-68.022400	0.000000	-68.022400	0.000000	-68.022400	0.000000	-68.022400	0.000000	-68.022400	0.000000	-68.022400	0.000000	-68.022400	0.000000	-68.022400	0.000000	-68.022400	0.000000	-68.022400	0.000000	-68.022400	0.000000
0.014725	-68.022400	0.000000	-68.022400	0.000000	-68.022400	0.000000	-68.022400	0.000000	-68.022400	0.000000	-68.022400	0.000000	-68.022400	0.000000	-68.022400	0.000000	-68.022400	0.000000	-68.022400	0.000000	-68.022400	0.000000	-68.022400	0.000000
0.014750	-68.022400	0.000000	-68.022400	0.000000	-68.022400	0.000000	-68.022400	0.000000	-68.022400	0.000000	-68.022400	0.000000	-68.022400	0.000000	-68.022400	0.000000	-68.022400	0.000000	-68.022400	0.000000	-68.022400	0.000000	-68.022400	0.000000
0.014775	-68.022400	0.000000	-68.022400	0.000000	-68.022400	0.000000	-68.022400	0.000000	-68.022400	0.000000	-68.022400	0.000000	-68.022400	0.000000	-68.022400	0.000000	-68.022400	0.000000	-68.022400	0.000000	-68.022400	0.000000	-68.022400	0.000000
0.014800	-68.022300	0.000000	-68.022300	0.000000	-68.022300	0.000000	-68.022300	0.000000	-68.022300	0.000000	-68.022300	0.000000	-68.022300	0.000000	-68.022300	0.000000	-68.022300	0.000000	-68.022300	0.000000	-68.022300	0.000000	-68.022300	0.000000
0.014825	-68.022300	0.000000	-68.022300	0.000000	-68.022300	0.000000	-68.022300	0.000000	-68.022300	0.000000	-68.022300	0.000000	-68.022300	0.000000	-68.022300	0.000000	-68.022300	0.000000	-68.022300	0.000000	-68.022300	0.000000	-68.022300	0.000000
0.014850	-68.022300	0.000000	-68.022300	0.000000	-68.022300	0.000000	-68.022300	0.000000	-68.022300	0.000000	-68.022300	0.000000	-68.022300	0.000000	-68.022300	0.000000	-68.022300	0.000000	-68.022300	0.000000	-68.022300	0.000000	-68.022300	0.000000
0.014875	-68.022300	0.000000	-68.022300	0.000000	-68.022300	0.000000	-68.022300	0.000000	-68.022300	0.000000	-68.022300	0.000000	-68.022300	0.000000	-68.022300	0.000000	-68.022300	0.000000	-68.022300	0.000000	-68.022300	0.000000	-68.022300	0.000000
0.014900	-68.022200	0.000000	-68.022200	0.000000	-68.022200	0.000000	-68.022200	0.000000	-68.022200	0.000000	-68.022200	0.000000	-68.022200	0.000000	-68.022200	0.000000	-68.022200	0.000000	-68.022200	0.000000	-68.022200	0.000000	-68.022200	0.000000
0.014925	-68.022200	0.000000	-68.022200	0.000000	-68.022200	0.000000	-68.022200	0.000000	-68.022200	0.000000	-68.022200	0.000000	-68.022200	0.000000	-68.022200	0.000000	-68.022200	0.000000	-68.022200	0.000000	-68.022200	0.000000	-68.022200	0.000000
0.014950	-68.022200	0.000000	-68.022200	0.000000	-68.022200	0.000000	-68.022200	0.000000	-68.022200	0.000000	-68.022200	0.000000	-68.022200	0.000000	-68.022200	0.000000	-68.022200	0.000000	-68.022200	0.000000	-68.022200	0.000000	-68.022200	0.000000
0.014975	-68.022200	0.000000	-68.022200	0.000000	-68.022200	0.000000	-68.022200	0.000000	-68.022200	0.000000	-68.022200	0.000000	-68.022200	0.000000	-68.022200	0.000000	-68.022200	0.000000	-68.022200	0.000000	-68.022200	0.000000	-68.022200	0.000000
0.015000	-68.022200	0.000000	-68.022200	0.000000	-68.022200	0.000000	-68.022200	0.000000	-68.022200	0.000000	-68.022200	0.000000	-68.022200	0.000000	-68.022200	0.000000	-68.022200	0.000000	-68.022200	0.000000	-68.022200	0.000000	-68.022200	0.000000
0.015025	-68.022100	0.000000	-68.022100	0.000000	-68.022100	0.000000	-68.022100	0.000000	-68.022100	0.000000	-68.022100	0.000000	-68.022100	0.000000	-68.022100	0.000000	-68.022100	0.000000	-68.022100	0.000000	-68.022100	0.000000	-68.022100	0.000000
0.015050	-68.022100	0.000000	-68.022100	0.000000	-68.022100	0.000000	-68.022100	0.000000	-68.022100	0.000000	-68.022100	0.000000	-68.022100	0.000000	-68.022100	0.000000	-68.022100	0.000000	-68.022100	0.000000	-68.022100	0.000000	-68.022100	0.000000
0.015075	-68.022100	0.000000	-68.022100	0.000000	-68.022100	0.000000	-68.022100	0.000000	-68.022100	0.000000	-68.022100	0.000000	-68.022100	0.000000	-68.022100	0.000000	-68.022100	0.000000	-68.022100	0.000000	-68.022100	0.000000	-68.022100	0.000000
0.015100	-68.022100	0.000000	-68.022100	0.000000	-68.022100	0.000000	-68.022100	0.000000	-68.022100	0.000000	-68.022100	0.000000	-68.022100	0.000000	-68.022100	0.000000	-68.022100	0.000000	-68.022100	0.000000	-68.022100	0.000000	-68.022100	0.000000
0.015125	-68.022000	0.000000	-68.022000	0.000000	-68.022000	0.000000	-68.022000	0.000000	-68.022000	0.000000	-68.022000	0.000000	-68.022000	0.000000	-68.022000	0.000000	-68.022000	0.000000	-68.022000	0.000000	-68.022000	0.000000	-68.022000	0.000000
0.015150	-68.022000	0.000000	-68.022000	0.000000	-68.022000	0.000000	-68.022000	0.000000	-68.022000	0.000000	-68.022000	0.000000	-68.022000	0.000000	-68.022000	0.000000	-68.022000	0.000000	-68.022000	0.000000	-68.022000	0.000000	-68.022000	0.000000
0.015175	-68.022000	0.000000	-68.022000	0.000000	-68.022000	0.000000	-68.022000	0.000000	-68.022000	0.000000	-68.022000	0.000000	-68.022000	0.000000	-68.022000	0.000000	-68.022000	0.000000	-68.022000	0.000000	-68.022000	0.000000	-68.022000	0.000000
0.015200	-68.022000	0.000000	-68.022000	0.000000	-68.022000	0.000000	-68.022000	0.000000	-68.022000	0.000000	-68.022000	0.000000	-68.022000	0.000000	-68.022000	0.000000	-68.022000	0.000000	-68.022000	0.000000	-68.022000	0.000000	-68.022000	0.000000
0.015225	-68.021900	0.000000	-68.021900	0.000000	-68.021900	0.000000	-68.021900	0.000000	-68.021900	0.000000	-68.021900	0.000000	-68.021900	0.000000	-68.021900	0.000000	-68.021900	0.000000	-68.021900	0.000000	-68.021900	0.000000	-68.021900	0.000000
0.015250	-68.021900	0.000000	-68.021900	0.000000	-68.021900	0.000000	-68.021900	0.000000	-68.021900	0.000000	-68.021900	0.000000	-68.021900	0.000000	-68.021900	0.000000	-68.021900	0.000000	-68.021900	0.000000	-68.021900	0.000000	-68.021900	0.000000
0.015275	-68.021900	0.000000	-68.021900	0.000000	-68.021900	0.000000	-68.021900	0.000000	-68.021900	0.000000	-68.021900	0.000000	-68.021900	0.000000	-68.021900	0.000000	-68.021900	0.000000	-68.021900	0.000000	-68.021900	0.000000	-68.021900	0.000000
0.015300	-68.021900	0.000000	-68.021900	0.000000	-68.021900	0.000000	-68.021900	0.000000	-68.021900	0.000000	-68.021900	0.000000	-68.021900	0.000000	-68.021900	0.000000	-68.021900	0.000000	-68.021900	0.000000	-68.021900	0.000000	-68.021900	0.000000
0.015325	-68.021900	0.000000	-68.021900	0.000000	-68.021900	0.000000	-68.021900	0.000000	-68.021900	0.000000	-68.021900	0.000000	-68.021900	0.000000	-68.021900	0.000000	-68.021900	0.000000	-68.021900	0.000000	-68.021900	0.000000	-68.021900	0.000000
0.015350	-68.021800	0.000000	-68.021800	0.000000	-68.021800	0.000000	-68.021800	0.000000	-68.021800	0.000000	-68.021800	0.000000	-68.021800	0.000000	-68.021800	0.000000	-68.021800	0.000000	-68.021800	0.000000	-68.021800	0.000000	-68.021800	0.000000
0.015375	-68.021800	0.000000	-68.021800	0.000000	-68.021800	0.000000	-68.021800	0.000000	-68.021800	0.000000	-68.021800	0.000000	-68.021800	0.000000	-68.021800	0.000000	-68.021800	0.000000	-68.021800	0.000000	-68.021800	0.000000	-68.021800	0.000000
0.015400	-68.021800	0.000000	-68.021800	0.000000	-68.021800	0.000000	-68.021800	0.000000	-68.021800	0.000000	-68.021800	0.000000	-68.021800	0.000000	-68.021800	0.000000	-68.021800	0.000000	-68.021800	0.000000	-68.021800	0.000000	-68.021800	0.000000
0.015425	-68.021800	0.000000	-68.021800	0.000000	-68.021800	0.000000	-68.021800	0.000000	-68.021800	0.000000	-68.021800	0.000000	-68.021800	0.000000	-68.021800	0.000000	-68.021800	0.000000	-68.021800	0.000000	-68.021800	0.000000	-68.021800	0.000000
0.015450	-68.021700	0.000000	-68.021700	0.000000	-68.021700	0.000000	-68.021700	0.000000	-68.021700	0.000000	-68.021700	0.000000	-68.021700	0.000000	-68.021700	0.000000	-68.021700	0.000000	-68.021700	0.000000	-68.021700	0.000000	-68.021700	0.000000
0.015475	-68.021700	0.000000	-68.021700	0.000000	-68.021700	0.000000	-68.021700	0.000000	-68.021700	0.000000	-68.021700	0.000000	-68.021700	0.000000	-68.021700	0.000000	-68.021700	0.000000	-68.021700	0.000000	-68.021700	0.000000	-68.021700	0.000000
0.015500	-68.021700	0.000000	-68.021700	0.000000	-68.021700	0.000000	-68.021700	0.000000	-68.021700	0.000000	-68.021700	0.000000	-68.021700	0.000000	-68.021700	0.000000	-68.021700	0.000000	-68.021700	0.000000	-68.021700	0.000000	-68.021700	0.000000
0.015525	-68.021700	0.000000	-68.021700	0.000000	-68.021700	0.000000	-68.021700	0.000000	-68.021700	0.000000	-68.021700	0.000000	-68.021700	0.000000	-68.021700	0.000000	-68.021700	0.000000	-68.021700	0.000000	-68.021700	0.000000	-68.021700	0.000000
0.015550	-68.021700	0.000000	-68.021700	0.000000	-68.021700	0.000000	-68.021700	0.000000	-68.021700	0.000000	-68.021700	0.000000	-68.021700	0.000000	-68.021700	0.000000	-68.021700	0.000000	-68.021700	0.000000	-68.021700	0.000000	-68.021700	0.000000
0.015575	-68.021600	0.000000	-68.021600	0.000000	-68.021600	0.000000	-68.021600	0.000000	-68.021600	0.000000	-68.021600	0.000000	-68.021600	0.000000	-68.021600	0.000000	-68.021600	0.000000	-68.021600	0.000000	-68.021600	0.000000	-68.021600	0.000000
0.015600	-68.021600	0.000000	-68.021600	0.000000	-68.021600	0.000000	-68.021600	0.000000	-68.021600	0.000000	-68.021600	0.000000	-68.021600	0.000000	-68.021600	0.000000	-68.021600	0.000000	-68.021600	0.000000	-68.021600	0.000000	-68.021600	0.000000
0.015625	-68.021600	0.000000	-68.021600	0.000000	-68.021600	0.000000	-68.021600	0.000000	-68.021600	0.000000	-68.021600	0.000000	-68.021600	0.000000	-68.021600	0.000000	-68.021600	0.000000	-68.021600	0.000000	-68.021600	0.000000	-68.021600	0.000000
0.015650	-68.021600	0.000000	-68.021600	0.000000	-68.021600	0.000000	-68.021600	0.000000	-68.021600	0.000000	-68.021600	0.000000	-68.021600	0.000000	-68.021600	0.000000	-68.021600	0.000000	-68.021600	0.000000	-68.021600	0.000000	-68.021600	0.000000
0.015675	-68.021500	0.000000	-68.021500	0.000000	-68.021500	0.000000	-68.021500	0.000000	-68.021500	0.000000	-68.021500	0.000000	-68.021500	0.000000	-68.021500	0.000000	-68.021500	0.000000	-68.021500	0.000000	-68.021500	0.000000	-68.021500	0.000000
0.015700	-68.021500	0.000000	-68.021500	0.000000	-68.021500	0.000000	-68.021500	0.000000	-68.021500	0.000000	-68.021500	0.000000	-68.021500	0.000000	-68.021500	0.000000	-68.021500	0.000000	-68.021500	0.000000	-68.021500	0.000000	-68.021500	0.000000
0.015725	-68.021500	0.000000	-68.021500	0.000000	-68.021500	0.000000	-68.021500	0.000000	-68.021500	0.000000	-68.021500	0.000000	-68.021500	0.000000	-68.021500	0.000000	-68.021500	0.000000	-68.021500	0.000000	-68.021500	0.000000	-68.021500	0.000000
0.015750	-68.021500	0.000000	-68.021500	0.000000	-68.021500	0.000000	-68.021500	0.000000	-68.021500	0.000000	-68.021500	0.000000	-68.021500	0.000000	-68.021500	0.000000	-68.021500	0.000000	-68.021500	0.000000	-68.021500	0.000000	-68.021500	0.000000
0.015775	-68.021500	0.000000	-68.021500	0.000000	-68.021500	0.000000	-68.021500	0.000000	-68.021500	0.000000	-68.021500	0.000000	-68.021500	0.000000	-68.021500	0.000000	-68.021500	0.000000	-68.021500	0.000000	-68.021500	0.000000	-68.021500	0.000000
0.015800	-68.021400	0.000000	-68.021400	0.000000	-68.021400	0.000000	-68.021400	0.000000	-68.021400	0.000000	-68.021400	0.000000	-68.021400	0.000000	-68.021400	0.000000	-68.021400	0.000000	-68.021400	0.000000	-68.021400	0.000000	-68.021400	0.000000
0.015825	-68.021400	0.000000	-68.021400	0.000000	-68.021400	0.000000	-68.021400	0.000000	-68.021400	0.000000	-68.021400	0.000000	-68.021400	0.000000	-68.021400	0.000000	-68.021400	0.000000	-68.021400	0.000000	-68.021400	0.000000	-68.021400	0.000000
0.015850	-68.021400	0.000000	-68.021400	0.000000	-68.021400	0.000000	-68.021400	0.000000	-68.021400	0.000000	-68.021400	0.000000	-68.021400	0.000000	-68.021400	0.000000	-68.021400	0.000000	-68.021400	0.000000	-68.021400	0.000000	-68.021400	0.000000
0.015875	-68.021400	0.000000	-68.021400	0.000000	-68.021400	0.000000	-68.021400	0.000000	-68.021400	0.000000	-68.021400	0.000000	-68.021400	0.000000	-68.021400	0.000000	-68.021400	0.000000	-68.021400	0.000000	-68.021400	0.000000	-68.021400	0.000000
0.015900	-68.021300	0.000000	-68.021300	0.000000	-68.021300	0.000000	-68.021300	0.000000	-68.021300	0.000000	-68.021300	0.000000	-68.021300	0.000000	-68.021300	0.000000	-68.021300	0.000000	-68.021300	0.000000	-68.021300	0.000000	-68.021300	0.000000
0.015925	-68.021300	0.000000	-68.021300	0.000000	-68.021300	0.000000	-68.021300	0.000000	-68.021300	0.000000	-68.021300	0.000000	-68.021300	0.000000	-68.021300	0.000000	-68.021300	0.000000	-68.021300	0.000000	-68.021300	0.000000	-68.021300	0.000000
0.015950	-68.021300	0.000000	-68.021300	0.000000	-68.021300	0.000000	-68.021300	0.000000	-68.021300	0.000000	-68.021300	0.000000	-68.021300	0.000000	-68.021300	0.000000	-68.021300	0.000000	-68.021300	0.000000	-68.021300	0.000000	-68.021300	0.000000
0.015975	-68.021300	0.000000	-68.021300	0.000000	-68.021300	0.000000	-68.021300	0.000000	-68.021300	0.000000	-68.021300	0.000000	-68.021300	0.000000	-68.021300	0.000000	-68.021300	0.000000	-68.021300	0.000000	-68.021300	0.000000	-68.021300	0.000000
0.016000	-68.021300	0.000000	-68.021300	0.000000	-68.021300	0.000000	-68.021300	0.000000	-68.021300	0.000000	-68.021300	0.000000	-68.021300	0.000000	-68.021300	0.000000	-68.021300	0.000000	-68.021300	0.000000	-68.021300	0.000000	-68.021300	0.000000
0.016025	-68.021200	0.000000	-68.021200	0.000000	-68.021200	0.000000	-68.021200	0.000000	-68.021200	0.000000	-68.021200	0.000000	-68.021200	0.000000	-68.021200	0.000000	-68.021200	0.000000	-68.021200	0.000000	-68.021200	0.000000	-68.021200	0.000000
0.016050	-68.021200	0.000000	-68.021200	0.000000	-68.021200	0.000000	-68.021200	0.000000	-68.021200	0.000000	-68.021200	0.000000	-68.021200	0.000000	-68.021200	0.000000	-68.021200	0.000000	-68.021200	0.000000	-68.021200	0.000000	-68.021200	0.000000
0.016075	-68.021200	0.000000	-68.021200	0.000000	-68.021200	0.000000	-68.021200	0.000000	-68.021200	0.000000	-68.021200	0.000000	-68.021200	0.000000	-68.021200	0.000000	-68.021200	0.000000	-68.021200	0.000000	-68.021200	0.000000	-68.021200	0.000000
0.016100	-68.021200	0.000000	-68.021200	0.000000	-68.021200	0.000000	-68.021200	0.000000	-68.021200	0.000000	-68.021200	0.000000	-68.021200	0.000000	-68.021200	0.000000	-68.021200	0.000000	-68.021200	0.000000	-68.021200	0.000000	-68.021200	0.000000
0.016125	-68.021100	0.000000	-68.021100	0.000000	-68.021100	0.000000	-68.021100	0.000000	-68.021100	0.000000	-68.021100	0.000000	-68.021100	0.000000	-68.021100	0.000000	-68.021100	0.000000	-68.021100	0.000000	-68.021100	0.000000	-68.021100	0.000000
0.016150	-68.021100	0.000000	-68.021100	0.000000	-68.021100	0.000000	-68.021100	0.000000	-68.021100	0.000000	-68.021100	0.000000	-68.021100	0.000000	-68.021100	0.000000	-68.021100	0.000000	-68.021100	0.000000	-68.021100	0.000000	-68.021100	0.000000
0.016175	-68.021100	0.000000	-68.021100	0.000000	-68.021100	0.000000	-68.021100	0.000000	-68.021100	0.000000	-68.021100	0.000000	-68.021100	0.000000	-68.021100	0.000000	-68.021100	0.000000	-68.021100	0.000000	-68.021100	0.000000	-68.021100	0.000000
0.016200	-68.021100	0.000000	-68.021100	0.000000	-68.021100	0.000000	-68.021100	0.000000	-68.021100	0.000000	-68.021100	0.000000	-68.021100	0.000000	-68.021100	0.000000	-68.021100	0.000000	-68.021100	0.000000	-68.021100	0.000000	-68.021100	0.000000
0.016225	-68.021000	0.000000	-68.021000	0.000000	-68.021000	0.000000	-68.021000	0.000000	-68.021000	0.000000	-68.021000	0.000000	-68.021000	0.000000	-68.021000	0.000000	-68.021000	0.000000	-68.021000	0.000000	-68.021000	0.000000	-68.021000	0.000000
0.016250	-68.021000	0.000000	-68.021000	0.000000	-68.021000	0.000000	-68.021000	0.000000	-68.021000	0.000000	-68.021000	0.000000	-68.021000	0.000000	-68.021000	0.000000	-68.021000	0.000000	-68.021000	0.000000	-68.021000	0.000000	-68.021000	0.000000
0.016275	-68.021000	0.000000	-68.021000	0.000000	-68.021000	0.000000	-68.021000	0.000000	-68.021000	0.000000	-68.021000	0.000000	-68.021000	0.000000	-68.021000	0.000000	-68.021000	0.000000	-68.021000	0.000000	-68.021000	0.000000	-68.021000	0.000000
0.016300	-68.021000	0.000000	-68.021000	0.000000	-68.021000	0.000000	-68.021000	0.000000	-68.021000	0.000000	-68.021000	0.000000	-68.021000	0.000000	-68.021000	0.000000	-68.021000	0.000000	-68.021000	0.000000	-68.021000	0.000000	-68.021000	0.000000
0.016325	-68.021000	0.000000	-68.021000	0.000000	-68.021000	0.000000	-68.021000	0.000000	-68.021000	0.000000	-68.021000	0.000000	-68.021000	0.000000	-68.021000	0.000000	-68.021000	0.000000	-68.021000	0.000000	-68.021000	0.000000	-68.021000	0.000000
0.016350	-68.020900	0.000000	-68.020900	0.000000	-68.020900	0.000000	-68.020900	0.000000	-68.020900	0.000000	-68.020900	0.000000	-68.020900	0.000000	-68.020900	0.000000	-68.020900	0.000000	-68.020900	0.000000	-68.020900	0.000000	-68.020900	0.000000
0.016375	-68.020900	0.000000	-68.020900	0.000000	-68.020900	0.000000	-68.020900	0.000000	-68.020900	0.000000	-68.020900	0.000000	-68.020900	0.000000	-68.020900	0.000000	-68.020900	0.000000	-68.020900	0.000000	-68.020900	0.000000	-68.020900	0.000000
0.016400	-68.020900	0.000000	-68.020900	0.000000	-68.020900	0.000000	-68.020900	0.000000	-68.020900	0.000000	-68.020900	0.000000	-68.020900	0.000000	-68.020900	0.000000	-68.020900	0.000000	-68.020900	0.000000	-68.020900	0.000000	-68.020900	0.000000
0.016425	-68.020900	0.000000	-68.020900	0.000000	-68.020900	0.000000	-68.020900	0.000000	-68.020900	0.000000	-68.020900	0.000000	-68.020900	0.000000	-68.020900	0.000000	-68.020900	0.000000	-68.020900	0.000000	-68.020900	0.000000	-68.020900	0.000000
0.016450	-68.020800	0.000000	-68.020800	0.000000	-68.020800	0.000000	-68.020800	0.000000	-68.020800	0.000000	-68.020800	0.000000	-68.020800	0.000000	-68.020800	0.000000	-68.020800	0.000000	-68.020800	0.000000	-68.020800	0.000000	-68.020800	0.000000
0.016475	-68.020800	0.000000	-68.020800	0.000000	-68.020800	0.000000	-68.020800	0.000000	-68.020800	0.000000	-68.020800	0.000000	-68.020800	0.000000	-68.020800	0.000000	-68.020800	0.000000	-68.020800	0.000000	-68.020800	0.000000	-68.020800	0.000000
0.016500	-68.020800	0.000000	-68.020800	0.000000	-68.020800	0.000000	-68.020800	0.000000	-68.020800	0.000000	-68.020800	0.000000	-68.020800	0.000000	-68.020800	0.000000	-68.020800	0.000000	-68.020800	0.000000	-68.020800	0.000000	-68.020800	0.000000
0.016525	-68.020800	0.000000	-68.020800	0.000000	-68.020800	0.000000	-68.020800	0.000000	-68.020800	0.000000	-68.020800	0.000000	-68.020800	0.000000	-68.020800	0.000000	-68.020800	0.000000	-68.020800	0.000000	-68.020800	0.000000	-68.020800	0.000000
0.016550	-68.020800	0.000000	-68.020800	0.000000	-68.020800	0.000000	-68.020800	0.000000	-68.020800	0.000000	-68.020800	0.000000	-68.020800	0.000000	-68.020800	0.000000	-68.020800	0.000000	-68.020800	0.000000	-68.020800	0.000000	-68.020800	0.000000
0.016575	-68.020700	0.000000	-68.020700	0.000000	-68.020700	0.000000	-68.020700	0.000000	-68.020700	0.000000	-68.020700	0.000000	-68.020700	0.000000	-68.020700	0.000000	-68.020700	0.000000	-68.020700	0.000000	-68.020700	0.000000	-68.020700	0.000000
0.016600	-68.020700	0.000000	-68.020700	0.000000	-68.020700	0.000000	-68.020700	0.000000	-68.020700	0.000000	-68.020700	0.000000	-68.020700	0.000000	-68.020700	0.000000	-68.020700	0.000000	-68.020700	0.000000	-68.020700	0.000000	-68.020700	0.000000
0.016625	-68.020700	0.000000	-68.020700	0.000000	-68.020700	0.000000	-68.020700	0.000000	-68.020700	0.000000	-68.020700	0.000000	-68.020700	0.000000	-68.020700	0.000000	-68.020700	0.000000	-68.020700	0.000000	-68.020700	0.000000	-68.020700	0.000000
0.016650	-68.020700	0.000000	-68.020700	0.000000	-68.020700	0.000000	-68.020700	0.000000	-68.020700	0.000000	-68.020700	0.000000	-68.020700	0.000000	-68.020700	0.000000	-68.020700	0.000000	-68.020700	0.000000	-68.020700	0.000000	-68.020700	0.000000
0.016675	-68.020600	0.000000	-68.020600	0.000000	-68.020600	0.000000	-68.020600	0.000000	-68.020600	0.000000	-68.020600	0.000000	-68.020600	0.000000	-68.020600	0.000000	-68.020600	0.000000	-68.020600	0.000000	-68.020600	0.000000	-68.020600	0.000000
0.016700	-68.020600	0.000000	-68.020600	0.000000	-68.020600	0.000000	-68.020600	0.000000	-68.020600	0.000000	-68.020600	0.000000	-68.020600	0.000000	-68.020600	0.000000	-68.020600	0.000000	-68.020600	0.000000	-68.020600	0.000000	-68.020600	0.000000
0.016725	-68.020600	0.000000	-68.020600	0.000000	-68.020600	0.000000	-68.020600	0.000000	-68.020600	0.000000	-68.020600	0.000000	-68.020600	0.000000	-68.020600	0.000000	-68.020600	0.000000	-68.020600	0.000000	-68.020600	0.000000	-68.020600	0.000000
0.016750	-68.020600	0.000000	-68.020600	0.000000	-68.020600	0.000000	-68.020600	0.000000	-68.020600	0.000000	-68.020600	0.000000	-68.020600	0.000000	-68.020600	0.000000	-68.020600	0.000000	-68.020600	0.000000	-68.020600	0.000000	-68.020600	0.000000
0.016775	-68.020600	0.000000	-68.020600	0.000000	-68.020600	0.000000	-68.020600	0.000000	-68.020600	0.000000	-68.020600	0.000000	-68.020600	0.000000	-68.020600	0.000000	-68.020600	0.000000	-68.020600	0.000000	-68.020600	0.000000	-68.020600	0.000000
0.016800	-68.020500	0.000000	-68.020500	0.000000	-68.020500	0.000000	-68.020500	0.000000	-68.020500	0.000000	-68.020500	0.000000	-68.020500	0.000000	-68.020500	0.000000	-68.020500	0.000000	-68.020500	0.000000	-68.020500	0.000000	-68.020500	0.000000
0.016825	-68.020500	0.000000	-68.020500	0.000000	-68.020500	0.000000	-68.020500	0.000000	-68.020500	0.000000	-68.020500	0.000000	-68.020500	0.000000	-68.020500	0.000000	-68.020500	0.000000	-68.020500	0.000000	-68.020500	0.000000	-68.020500	0.000000
0.016850	-68.020500	0.000000	-68.020500	0.000000	-68.020500	0.000000	-68.020500	0.000000	-68.020500	0.000000	-68.020500	0.000000	-68.020500	0.000000	-68.020500	0.000000	-68.020500	0.000000	-68.020500	0.000000	-68.020500	0.000000	-68.020500	0.000000
0.016875	-68.020500	0.000000	-68.020500	0.000000	-68.020500	0.000000	-68.020500	0.000000	-68.020500	0.000000	-68.020500	0.000000	-68.020500	0.000000	-68.020500	0.000000	-68.020500	0.000000	-68.020500	0.000000	-68.020500	0.000000	-68.020500	0.000000
0.016900	-68.020400	0.000000	-68.020400	0.000000	-68.020400	0.000000	-68.020400	0.000000	-68.020400	0.000000	-68.020400	0.000000	-68.020400	0.000000	-68.020400	0.000000	-68.020400	0.000000	-68.020400	0.000000	-68.020400	0.000000	-68.020400	0.000000
0.016925	-68.020400	0.000000	-68.020400	0.000000	-68.020400	0.000000	-68.020400	0.000000	-68.020400	0.000000	-68.020400	0.000000	-68.020400	0.000000	-68.020400	0.000000	-68.020400	0.000000	-68.020400	0.000000	-68.020400	0.000000	-68.020400	0.000000
0.016950	-68.020400	0.000000	-68.020400	0.000000	-68.020400	0.000000	-68.020400	0.000000	-68.020400	0.000000	-68.020400	0.000000	-68.020400	0.000000	-68.020400	0.000000	-68.020400	0.000000	-68.020400	0.000000	-68.020400	0.000000	-68.020400	0.000000
0.016975	-68.020400	0.000000	-68.020400	0.000000	-68.020400	0.000000	-68.020400	0.000000	-68.020400	0.000000	-68.020400	0.000000	-68.020400	0.000000	-68.020400	0.000000	-68.020400	0.000000	-68.020400	0.000000	-68.020400	0.000000	-68.020400	0.000000
0.017000	-68.020300	0.000000	-68.020300	0.000000	-68.020300	0.000000	-68.020300	0.000000	-68.020300	0.000000	-68.020300	0.000000	-68.020300	0.000000	-68.020300	0.000000	-68.020300	0.000000	-68.020300	0.000000	-68.020300	0.000000	-68.020300	0.000000
0.017025	-68.020300	0.000000	-68.020300	0.000000	-68.020300	0.000000	-68.020300	0.000000	-68.020300	0.000000	-68.020300	0.000000	-68.020300	0.000000	-68.020300	0.000000	-68.020300	0.000000	-68.020300	0.000000	-68.020300	0.000000	-68.020300	0.000000
0.017050	-68.020300	0.000000	-68.020300	0.000000	-68.020300	0.000000	-68.020300	0.000000	-68.020300	0.000000	-68.020300	0.000000	-68.020300	0.000000	-68.020300	0.000000	-68.020300	0.000000	-68.020300	0.000000	-68.020300	0.000000	-68.020300	0.000000
0.017075	-68.020300	0.000000	-68.020300	0.000000	-68.020300	0.000000	-68.020300	0.000000	-68.020300	0.000000	-68.020300	0.000000	-68.020300	0.000000	-68.020300	0.000000	-68.020300	0.000000	-68.020300	0.000000	-68.020300	0.000000	-68.020300	0.000000
0.017100	-68.020300	0.000000	-68.020300	0.000000	-68.020300	0.000000	-68.020300	0.000000	-68.020300	0.000000	-68.020300	0.000000	-68.020300	0.000000	-68.020300	0.000000	-68.020300	0.000000	-68.020300	0.000000	-68.020300	0.000000	-68.020300	0.000000
0.017125	-68.020200	0.000000	-68.020200	0.000000	-68.020200	0.000000	-68.020200	0.000000	-68.020200	0.000000	-68.020200	0.000000	-68.020200	0.000000	-68.020200	0.000000	-68.020200	0.000000	-68.020200	0.000000	-68.020200	0.000000	-68.020200	0.000000
0.017150	-68.020200	0.000000	-68.020200	0.000000	-68.020200	0.000000	-68.020200	0.000000	-68.020200	0.000000	-68.020200	0.000000	-68.020200	0.000000	-68.020200	0.000000	-68.020200	0.000000	-68.020200	0.000000	-68.020200	0.000000	-68.020200	0.000000
0.017175	-68.020200	0.000000	-68.020200	0.000000	-68.020200	0.000000	-68.020200	0.000000	-68.020200	0.000000	-68.020200	0.000000	-68.020200	0.000000	-68.020200	0.000000	-68.020200	0.000000	-68.020200	0.000000	-68.020200	0.000000	-68.020200	0.000000
0.017200	-68.020200	0.000000	-68.020200	0.000000	-68.020200	0.000000	-68.020200	0.000000	-68.020200	0.000000	-68.020200	0.000000	-68.020200	0.000000	-68.020200	0.000000	-68.020200	0.000000	-68.020200	0.000000	-68.020200	0.000000	-68.020200	0.000000
0.017225	-68.020100	0.000000	-68.020100	0.000000	-68.020100	0.000000	-68.020100	0.000000	-68.020100	0.000000	-68.020100	0.000000	-68.020100	0.000000	-68.020100	0.000000	-68.020100	0.000000	-68.020100	0.000000	-68.020100	0.000000	-68.020100	0.000000
0.017250	-68.020100	0.000000	-68.020100	0.000000	-68.020100	0.000000	-68.020100	0.000000	-68.020100	0.000000	-68.020100	0.000000	-68.020100	0.000000	-68.020100	0.000000	-68.020100	0.000000	-68.020100	0.000000	-68.020100	0.000000	-68.020100	0.000000
0.017275	-68.020100	0.000000	-68.020100	0.000000	-68.020100	0.000000	-68.020100	0.000000	-68.020100	0.000000	-68.020100	0.000000	-68.020100	0.000000	-68.020100	0.000000	-68.020100	0.000000	-68.020100	0.000000	-68.020100	0.000000	-68.020100	0.000000
0.017300	-68.020100	0.000000	-68.020100	0.000000	-68.020100	0.000000	-68.020100	0.000000	-68.020100	0.000000	-68.020100	0.000000	-68.020100	0.000000	-68.020100	0.000000	-68.020100	0.000000	-68.020100	0.000000	-68.020100	0.000000	-68.020100	0.000000
0.017325	-68.020100	0.000000	-68.020100	0.000000	-68.020100	0.000000	-68.020100	0.000000	-68.020100	0.000000	-68.020100	0.000000	-68.020100	0.000000	-68.020100	0.000000	-68.020100	0.000000	-68.020100	0.000000	-68.020100	0.000000	-68.020100	0.000000
0.017350	-68.020000	0.000000	-68.020000	0.000000	-68.020000	0.000000	-68.020000	0.000000	-68.020000	0.000000	-68.020000	0.000000	-68.020000	0.000000	-68.020000	0.000000	-68.020000	0.000000	-68.020000	0.000000	-68.020000	0.000000	-68.020000	0.000000
0.017375	-68.020000	0.000000	-68.020000	0.000000	-68.020000	0.000000	-68.020000	0.000000	-68.020000	0.000000	-68.020000	0.000000	-68.020000	0.000000	-68.020000	0.000000	-68.020000	0.000000	-68.020000	0.000000	-68.020000	0.000000	-68.020000	0.000000
0.017400	-68.020000	0.000000	-68.020000	0.000000	-68.020000	0.000000	-68.020000	0.000000	-68.020000	0.000000	-68.020000	0.000000	-68.020000	0.000000	-68.020000	0.000000	-68.020000	0.000000	-68.020000	0.000000	-68.020000	0.000000	-68.020000	0.000000
0.017425	-68.020000	0.000000	-68.020000	0.000000	-68.020000	0.000000	-68.020000	0.000000	-68.020000	0.000000	-68.020000	0.000000	-68.020000	0.000000	-68.020000	0.000000	-68.020000	0.000000	-68.020000	0.000000	-68.020000	0.000000	-68.020000	0.000000
0.017450	-68.019900	0.000000	-68.019900	0.000000	-68.019900	0.000000	-68.019900	0.000000	-68.019900	0.000000	-68.019900	0.000000	-68.019900	0.000000	-68.019900	0.000000	-68.019900	0.000000	-68.019900	0.000000	-68.019900	0.000000	-68.019900	0.000000
0.017475	-68.019900	0.000000	-68.019900	0.000000	-68.019900	0.000000	-68.019900	0.000000	-68.019900	0.000000	-68.019900	0.000000	-68.019900	0.000000	-68.019900	0.000000	-68.019900	0.000000	-68.019900	0.000000	-68.019900	0.000000	-68.019900	0.000000
0.017500	-68.019900	0.000000	-68.019900	0.000000	-68.019900	0.000000	-68.019900	0.000000	-68.019900	0.000000	-68.019900	0.000000	-68.019900	0.000000	-68.019900	0.000000	-68.019900	0.000000	-68.019900	0.000000	-68.019900	0.000000	-68.019900	0.000000
0.017525	-68.019900	0.000000	-68.019900	0.000000	-68.019900	0.000000	-68.019900	0.000000	-68.019900	0.000000	-68.019900	0.000000	-68.019900	0.000000	-68.019900	0.000000	-68.019900	0.000000	-68.019900	0.000000	-68.019900	0.000000	-68.019900	0.000000
0.017550	-68.019800	0.000000	-68.019800	0.000000	-68.019800	0.000000	-68.019800	0.000000	-68.019800	0.000000	-68.019800	0.000000	-68.019800	0.000000	-68.019800	0.000000	-68.019800	0.000000	-68.019800	0.000000	-68.019800	0.000000	-68.019800	0.000000
0.017575	-68.019800	0.000000	-68.019800	0.000000	-68.019800	0.000000	-68.019800	0.000000	-68.019800	0.000000	-68.019800	0.000000	-68.019800	0.000000	-68.019800	0.000000	-68.019800	0.000000	-68.019800	0.000000	-68.019800	0.000000	-68.019800	0.000000
0.017600	-68.019800	0.000000	-68.019800	0.000000	-68.019800	0.000000	-68.019800	0.000000	-68.019800	0.000000	-68.019800	0.000000	-68.019800	0.000000	-68.019800	0.000000	-68.019800	0.000000	-68.019800	0.000000	-68.019800	0.000000	-68.019800	0.000000
0.017625	-68.019800	0.000000	-68.019800	0.000000	-68.019800	0.000000	-68.019800	0.000000	-68.019800	0.000000	-68.019800	0.000000	-68.019800	0.000000	-68.019800	0.000000	-68.019800	0.000000	-68.019800	0.000000	-68.019800	0.000000	-68.019800	0.000000
0.017650	-68.019800	0.000000	-68.019800	0.000000	-68.019800	0.000000	-68.019800	0.000000	-68.019800	0.000000	-68.019800	0.000000	-68.019800	0.000000	-68.019800	0.000000	-68.019800	0.000000	-68.019800	0.000000	-68.019800	0.000000	-68.019800	0.000000
0.017675	-68.019700	0.000000	-68.019700	0.000000	-68.019700	0.000000	-68.019700	0.000000	-68.019700	0.000000	-68.019700	0.000000	-68.019700	0.000000	-68.019700	0.000000	-68.019700	0.000000	-68.019700	0.000000	-68.019700	0.000000	-68.019700	0.000000
0.017700	-68.019700	0.000000	-68.019700	0.000000	-68.019700	0.000000	-68.019700	0.000000	-68.019700	0.000000	-68.019700	0.000000	-68.019700	0.000000	-68.019700	0.000000	-68.019700	0.000000	-68.019700	0.000000	-68.019700	0.000000	-68.019700	0.000000
0.017725	-68.019700	0.000000	-68.019700	0.000000	-68.019700	0.000000	-68.019700	0.000000	-68.019700	0.000000	-68.019700	0.000000	-68.019700	0.000000	-68.019700	0.000000	-68.019700	0.000000	-68.019700	0.000000	-68.019700	0.000000	-68.019700	0.000000
0.017750	-68.019700	0.000000	-68.019700	0.000000	-68.019700	0.000000	-68.019700	0.000000	-68.019700	0.000000	-68.019700	0.000000	-68.019700	0.000000	-68.019700	0.000000	-68.019700	0.000000	-68.019700	0.000000	-68.019700	0.000000	-68.019700	0.000000
0.017775	-68.019600	0.000000	-68.019600	0.000000	-68.019600	0.000000	-68.019600	0.000000	-68.019600	0.000000	-68.019600	0.000000	-68.019600	0.000000	-68.019600	0.000000	-68.019600	0.000000	-68.019600	0.000000	-68.019600	0.000000	-68.019600	0.000000
0.017800	-68.019600	0.000000	-68.019600	0.000000	-68.019600	0.000000	-68.019600	0.000000	-68.019600	0.000000	-68.019600	0.000000	-68.019600	0.000000	-68.019600	0.000000	-68.019600	0.000000	-68.019600	0.000000	-68.019600	0.000000	-68.019600	0.000000
0.017825	-68.019600	0.000000	-68.019600	0.000000	-68.019600	0.000000	-68.019600	0.000000	-68.019600	0.000000	-68.019600	0.000000	-68.019600	0.000000	-68.019600	0.000000	-68.019600	0.000000	-68.019600	0.000000	-68.019600	0.000000	-68.019600	0.000000
0.017850	-68.019600	0.000000	-68.019600	0.000000	-68.019600	0.000000	-68.019600	0.000000	-68.019600	0.000000	-68.019600	0.000000	-68.019600	0.000000	-68.019600	0.000000	-68.019600	0.000000	-68.019600	0.000000	-68.019600	0.000000	-68.019600	0.000000
0.017875	-68.019600	0.000000	-68.019600	0.000000	-68.019600	0.000000	-68.019600	0.000000	-68.019600	0.000000	-68.019600	0.000000	-68.019600	0.000000	-68.019600	0.000000	-68.019600	0.000000	-68.019600	0.000000	-68.019600	0.000000	-68.019600	0.000000
0.017900	-68.019500	0.000000	-68.019500	0.000000	-68.019500	0.000000	-68.019500	0.000000	-68.019500	0.000000	-68.019500	0.000000	-68.019500	0.000000	-68.019500	0.000000	-68.019500	0.000000	-68.019500	0.000000	-68.019500	0.000000	-68.019500	0.000000
0.017925	-68.019500	0.000000	-68.019500	0.000000	-68.019500	0.000000	-68.019500	0.000000	-68.019500	0.000000	-68.019500	0.000000	-68.019500	0.000000	-68.019500	0.000000	-68.019500	0.000000	-68.019500	0.000000	-68.019500	0.000000	-68.019500	0.000000
0.017950	-68.019500	0.000000	-68.019500	0.000000	-68.019500	0.000000	-68.019500	0.000000	-68.019500	0.000000	-68.019500	0.000000	-68.019500	0.000000	-68.019500	0.000000	-68.019500	0.000000	-68.019500	0.000000	-68.019500	0.000000	-68.019500	0.000000
0.017975	-68.019500	0.000000	-68.019500	0.000000	-68.019500	0.000000	-68.019500	0.000000	-68.019500	0.000000	-68.019500	0.000000	-68.019500	0.000000	-68.019500	0.000000	-68.019500	0.000000	-68.019500	0.000000	-68.019500	0.000000	-68.019500	0.000000
0.018000	-68.019400	0.000000	-68.019400	0.000000	-68.019400	0.000000	-68.019400	0.000000	-68.019400	0.000000	-68.019400	0.000000	-68.019400	0.000000	-68.019400	0.000000	-68.019400	0.000000	-68.019400	0.000000	-68.019400	0.000000	-68.019400	0.000000
0.018025	-68.019400	0.000000	-68.019400	0.000000	-68.019400	0.000000	-68.019400	0.000000	-68.019400	0.000000	-68.019400	0.000000	-68.019400	0.000000	-68.019400	0.000000	-68.019400	0.000000	-68.019400	0.000000	-68.019400	0.000000	-68.019400	0.000000
0.018050	-68.019400	0.000000	-68.019400	0.000000	-68.019400	0.000000	-68.019400	0.000000	-68.019400	0.000000	-68.019400	0.000000	-68.019400	0.000000	-68.019400	0.000000	-68.019400	0.000000	-68.019400	0.000000	-68.019400	0.000000	-68.019400	0.000000
0.018075	-68.019400	0.000000	-68.019400	0.000000	-68.019400	0.000000	-68.019400	0.000000	-68.019400	0.000000	-68.019400	0.000000	-68.019400	0.000000	-68.019400	0.000000	-68.019400	0.000000	-68.019400	0.000000	-68.019400	0.000000	-68.019400	0.000000
0.018100	-68.019300	0.000000	-68.019300	0.000000	-68.019300	0.000000	-68.019300	0.000000	-68.019300	0.000000	-68.019300	0.000000	-68.019300	0.000000	-68.019300	0.000000	-68.019300	0.000000	-68.019300	0.000000	-68.019300	0.000000	-68.019300	0.000000
0.018125	-68.019300	0.000000	-68.019300	0.000000	-68.019300	0.000000	-68.019300	0.000000	-68.019300	0.000000	-68.019300	0.000000	-68.019300	0.000000	-68.019300	0.000000	-68.019300	0.000000	-68.019300	0.000000	-68.019300	0.000000	-68.019300	0.000000
0.018150	-68.019300	0.000000	-68.019300	0.000000	-68.019300	0.000000	-68.019300	0.000000	-68.019300	0.000000	-68.019300	0.000000	-68.019300	0.000000	-68.019300	0.000000	-68.019300	0.000000	-68.019300	0.000000	-68.019300	0.000000	-68.019300	0.000000
0.018175	-68.019300	0.000000	-68.019300	0.000000	-68.019300	0.000000	-68.019300	0.000000	-68.019300	0.000000	-68.019300	0.000000	-68.019300	0.000000	-68.019300	0.000000	-68.019300	0.000000	-68.019300	0.000000	-68.019300	0.000000	-68.019300	0.000000
0.018200	-68.019300	0.000000	-68.019300	0.000000	-68.019300	0.000000	-68.019300	0.000000	-68.019300	0.000000	-68.019300	0.000000	-68.019300	0.000000	-68.019300	0.000000	-68.019300	0.000000	-68.019300	0.000000	-68.019300	0.000000	-68.019300	0.000000
0.018225	-68.019200	0.000000	-68.019200	0.000000	-68.019200	0.000000	-68.019200	0.000000	-68.019200	0.000000	-68.019200	0.000000	-68.019200	0.000000	-68.019200	0.000000	-68.019200	0.000000	-68.019200	0.000000	-68.019200	0.000000	-68.019200	0.000000
0.018250	-68.019200	0.000000	-68.019200	0.000000	-68.019200	0.000000	-68.019200	0.000000	-68.019200	0.000000	-68.019200	0.000000	-68.019200	0.000000	-68.019200	0.000000	-68.019200	0.000000	-68.019200	0.000000	-68.019200	0.000000	-68.019200	0.000000
0.018275	-68.019200	0.000000	-68.019200	0.000000	-68.019200	0.000000	-68.019200	0.000000	-68.019200	0.000000	-68.019200	0.000000	-68.019200	0.000000	-68.019200	0.000000	-68.019200	0.000000	-68.019200	0.000000	-68.019200	0.000000	-68.019200	0.000000
0.018300	-68.019200	0.000000	-68.019200	0.000000	-68.019200	0.000000	-68.019200	0.000000	-68.019200	0.000000	-68.019200	0.000000	-68.019200	0.000000	-68.019200	0.000000	-68.019200	0.000000	-68.019200	0.000000	-68.019200	0.000000	-68.019200	0.000000
0.018325	-68.019100	0.000000	-68.019100	0.000000	-68.019100	0.000000	-68.019100	0.000000	-68.019100	0.000000	-68.019100	0.000000	-68.019100	0.000000	-68.019100	0.000000	-68.019100	0.000000	-68.019100	0.000000	-68.019100	0.000000	-68.019100	0.000000
0.018350	-68.019100	0.000000	-68.019100	0.000000	-68.019100	0.000000	-68.019100	0.000000	-68.019100	0.000000	-68.019100	0.000000	-68.019100	0.000000	-68.019100	0.000000	-68.019100	0.000000	-68.019100	0.000000	-68.019100	0.000000	-68.019100	0.000000
0.018375	-68.019100	0.000000	-68.019100	0.000000	-68.019100	0.000000	-68.019100	0.000000	-68.019100	0.000000	-68.019100	0.000000	-68.019100	0.000000	-68.019100	0.000000	-68.019100	0.000000	-68.019100	0.000000	-68.019100	0.000000	-68.019100	0.000000
0.018400	-68.019100	0.000000	-68.019100	0.000000	-68.019100	0.000000	-68.019100	0.000000	-68.019100	0.000000	-68.019100	0.000000	-68.019100	0.000000	-68.019100	0.000000	-68.019100	0.000000	-68.019100	0.000000	-68.019100	0.000000	-68.019100	0.000000
0.018425	-68.019100	0.000000	-68.019100	0.000000	-68.019100	0.000000	-68.019100	0.000000	-68.019100	0.000000	-68.019100	0.000000	-68.019100	0.000000	-68.019100	0.000000	-68.019100	0.000000	-68.019100	0.000000	-68.019100	0.000000	-68.019100	0.000000
0.018450	-68.019000	0.000000	-68.019000	0.000000	-68.019000	0.000000	-68.019000	0.000000	-68.019000	0.000000	-68.019000	0.000000	-68.019000	0.000000	-68.019000	0.000000	-68.019000	0.000000	-68.019000	0.000000	-68.019000	0.000000	-68.019000	0.000000
0.018475	-68.019000	0.000000	-68.019000	0.000000	-68.019000	0.000000	-68.019000	0.000000	-68.019000	0.000000	-68.019000	0.000000	-68.019000	0.000000	-68.019000	0.000000	-68.019000	0.000000	-68.019000	0.000000	-68.019000	0.000000	-68.019000	0.000000
0.018500	-68.019000	0.000000	-68.019000	0.000000	-68.019000	0.000000	-68.019000	0.000000	-68.019000	0.000000	-68.019000	0.000000	-68.019000	0.000000	-68.019000	0.000000	-68.019000	0.000000	-68.019000	0.000000	-68.019000	0.000000	-68.019000	0.000000
0.018525	-68.019000	0.000000	-68.019000	0.000000	-68.019000	0.000000	-68.019000	0.000000	-68.019000	0.000000	-68.019000	0.000000	-68.019000	0.000000	-68.019000	0.000000	-68.019000	0.000000	-68.019000	0.000000	-68.019000	0.000000	-68.019000	0.000000
0.018550	-68.018900	0.000000	-68.018900	0.000000	-68.018900	0.000000	-68.018900	0.000000	-68.018900	0.000000	-68.018900	0.000000	-68.018900	0.000000	-68.018900	0.000000	-68.018900	0.000000	-68.018900	0.000000	-68.018900	0.000000	-68.018900	0.000000
0.018575	-68.018900	0.000000	-68.018900	0.000000	-68.018900	0.000000	-68.018900	0.000000	-68.018900	0.000000	-68.018900	0.000000	-68.018900	0.000000	-68.018900	0.000000	-68.018900	0.000000	-68.018900	0.000000	-68.018900	0.000000	-68.018900	0.000000
0.018600	-68.018900	0.000000	-68.018900	0.000000	-68.018900	0.000000	-68.018900	0.000000	-68.018900	0.000000	-68.018900	0.000000	-68.018900	0.000000	-68.018900	0.000000	-68.018900	0.000000	-68.018900	0.000000	-68.018900	0.000000	-68.018900	0.000000
0.018625	-68.018900	0.000000	-68.018900	0.000000	-68.018900	0.000000	-68.018900	0.000000	-68.018900	0.000000	-68.018900	0.000000	-68.018900	0.000000	-68.018900	0.000000	-68.018900	0.000000	-68.018900	0.000000	-68.018900	0.000000	-68.018900	0.000000
0.018650	-68.018800	0.000000	-68.018800	0.000000	-68.018800	0.000000	-68.018800	0.000000	-68.018800	0.000000	-68.018800	0.000000	-68.018800	0.000000	-68.018800	0.000000	-68.018800	0.000000	-68.018800	0.000000	-68.018800	0.000000	-68.018800	0.000000
0.018675	-68.018800	0.000000	-68.018800	0.000000	-68.018800	0.000000	-68.018800	0.000000	-68.018800	0.000000	-68.018800	0.000000	-68.018800	0.000000	-68.018800	0.000000	-68.018800	0.000000	-68.018800	0.000000	-68.018800	0.000000	-68.018800	0.000000
0.018700	-68.018800	0.000000	-68.018800	0.000000	-68.018800	0.000000	-68.018800	0.000000	-68.018800	0.000000	-68.018800	0.000000	-68.018800	0.000000	-68.018800	0.000000	-68.018800	0.000000	-68.018800	0.000000	-68.018800	0.000000	-68.018800	0.000000
0.018725	-68.018800	0.000000	-68.018800	0.000000	-68.018800	0.000000	-68.018800	0.000000	-68.018800	0.000000	-68.018800	0.000000	-68.018800	0.000000	-68.018800	0.000000	-68.018800	0.000000	-68.018800	0.000000	-68.018800	0.000000	-68.018800	0.000000
0.018750	-68.018800	0.000000	-68.018800	0.000000	-68.018800	0.000000	-68.018800	0.000000	-68.018800	0.000000	-68.018800	0.000000	-68.018800	0.000000	-68.018800	0.000000	-68.018800	0.000000	-68.018800	0.000000	-68.018800	0.000000	-68.018800	0.000000
0.018775	-68.018700	0.000000	-68.018700	0.000000	-68.018700	0.000000	-68.018700	0.000000	-68.018700	0.000000	-68.018700	0.000000	-68.018700	0.000000	-68.018700	0.000000	-68.018700	0.000000	-68.018700	0.000000	-68.018700	0.000000	-68.018700	0.000000
0.018800	-68.018700	0.000000	-68.018700	0.000000	-68.018700	0.000000	-68.018700	0.000000	-68.018700	0.000000	-68.018700	0.000000	-68.018700	0.000000	-68.018700	0.000000	-68.018700	0.000000	-68.018700	0.000000	-68.018700	0.000000	-68.018700	0.000000
0.018825	-68.018700	0.000000	-68.018700	0.000000	-68.018700	0.000000	-68.018700	0.000000	-68.018700	0.000000	-68.018700	0.000000	-68.018700	0.000000	-68.018700	0.000000	-68.018700	0.000000	-68.018700	0.000000	-68.018700	0.000000	-68.018700	0.000000
0.018850	-68.018700	0.000000	-68.018700	0.000000	-68.018700	0.000000	-68.018700	0.000000	-68.018700	0.000000	-68.018700	0.000000	-68.018700	0.000000	-68.018700	0.000000	-68.018700	0.000000	-68.018700	0.000000	-68.018700	0.000000	-68.018700	0.000000
0.018875	-68.018600	0.000000	-68.018600	0.000000	-68.018600	0.000000	-68.018600	0.000000	-68.018600	0.000000	-68.018600	0.000000	-68.018600	0.000000	-68.018600	0.000000	-68.018600	0.000000	-68.018600	0.000000	-68.018600	0.000000	-68.018600	0.000000
0.018900	-68.018600	0.000000	-68.018600	0.000000	-68.018600	0.000000	-68.018600	0.000000	-68.018600	0.000000	-68.018600	0.000000	-68.018600	0.000000	-68.018600	0.000000	-68.018600	0.000000	-68.018600	0.000000	-68.018600	0.000000	-68.018600	0.000000
0.018925	-68.018600	0.000000	-68.018600	0.000000	-68.018600	0.000000	-68.018600	0.000000	-68.018600	0.000000	-68.018600	0.000000	-68.018600	0.000000	-68.018600	0.000000	-68.018600	0.000000	-68.018600	0.000000	-68.018600	0.000000	-68.018600	0.000000
0.018950	-68.018600	0.000000	-68.018600	0.000000	-68.018600	0.000000	-68.018600	0.000000	-68.018600	0.000000	-68.018600	0.000000	-68.018600	0.000000	-68.018600	0.000000	-68.018600	0.000000	-68.018600	0.000000	-68.018600	0.000000	-68.018600	0.000000
0.018975	-68.018600	0.000000	-68.018600	0.000000	-68.018600	0.000000	-68.018600	0.000000	-68.018600	0.000000	-68.018600	0.000000	-68.018600	0.000000	-68.018600	0.000000	-68.018600	0.000000	-68.018600	0.000000	-68.018600	0.000000	-68.018600	0.000000
0.019000	-68.018500	0.000000	-68.018500	0.000000	-68.018500	0.000000	-68.018500	0.000000	-68.018500	0.000000	-68.018500	0.000000	-68.018500	0.000000	-68.018500	0.000000	-68.018500	0.000000	-68.018500	0.000000	-68.018500	0.000000	-68.018500	0.000000
0.019025	-68.018500	0.000000	-68.018500	0.000000	-68.018500	0.000000	-68.018500	0.000000	-68.018500	0.000000	-68.018500	0.000000	-68.018500	0.000000	-68.018500	0.000000	-68.018500	0.000000	-68.018500	0.000000	-68.018500	0.000000	-68.018500	0.000000
0.019050	-68.018500	0.000000	-68.018500	0.000000	-68.018500	0.000000	-68.018500	0.000000	-68.018500	0.000000	-68.018500	0.000000	-68.018500	0.000000	-68.018500	0.000000	-68.018500	0.000000	-68.018500	0.000000	-68.018500	0.000000	-68.018500	0.000000
0.019075	-68.018500	0.000000	-68.018500	0.000000	-68.018500	0.000000	-68.018500	0.000000	-68.018500	0.000000	-68.018500	0.000000	-68.018500	0.000000	-68.018500	0.000000	-68.018500	0.000000	-68.018500	0.000000	-68.018500	0.000000	-68.018500	0.000000
0.019100	-68.018400	0.000000	-68.018400	0.000000	-68.018400	0.000000	-68.018400	0.000000	-68.018400	0.000000	-68.018400	0.000000	-68.018400	0.000000	-68.018400	0.000000	-68.018400	0.000000	-68.018400	0.000000	-68.018400	0.000000	-68.018400	0.000000
0.019125	-68.018400	0.000000	-68.018400	0.000000	-68.018400	0.000000	-68.018400	0.000000	-68.018400	0.000000	-68.018400	0.000000	-68.018400	0.000000	-68.018400	0.000000	-68.018400	0.000000	-68.018400	0.000000	-68.018400	0.000000	-68.018400	0.000000
0.019150	-68.018400	0.000000	-68.018400	0.000000	-68.018400	0.000000	-68.018400	0.000000	-68.018400	0.000000	-68.018400	0.000000	-68.018400	0.000000	-68.018400	0.000000	-68.018400	0.000000	-68.018400	0.000000	-68.018400	0.000000	-68.018400	0.000000
0.019175	-68.018400	0.000000	-68.018400	0.000000	-68.018400	0.000000	-68.018400	0.000000	-68.018400	0.000000	-68.018400	0.000000	-68.018400	0.000000	-68.018400	0.000000	-68.018400	0.000000	-68.018400	0.000000	-68.018400	0.000000	-68.018400	0.000000
0.019200	-68.018300	0.000000	-68.018300	0.000000	-68.018300	0.000000	-68.018300	0.000000	-68.018300	0.000000	-68.018300	0.000000	-68.018300	0.000000	-68.018300	0.000000	-68.018300	0.000000	-68.018300	0.000000	-68.018300	0.000000	-68.018300	0.000000
0.019225	-68.018300	0.000000	-68.018300	0.000000	-68.018300	0.000000	-68.018300	0.000000	-68.018300	0.000000	-68.018300	0.000000	-68.018300	0.000000	-68.018300	0.000000	-68.018300	0.000000	-68.018300	0.000000	-68.018300	0.000000	-68.018300	0.000000
0.019250	-68.018300	0.000000	-68.018300	0.000000	-68.018300	0.000000	-68.018300	0.000000	-68.018300	0.000000	-68.018300	0.000000	-68.018300	0.000000	-68.018300	0.000000	-68.018300	0.000000	-68.018300	0.000000	-68.018300	0.000000	-68.018300	0.000000
0.019275	-68.018300	0.000000	-68.018300	0.000000	-68.018300	0.000000	-68.018300	0.000000	-68.018300	0.000000	-68.018300	0.000000	-68.018300	0.000000	-68.018300	0.000000	-68.018300	0.000000	-68.018300	0.000000	-68.018300	0.000000	-68.018300	0.000000
0.019300	-68.018300	0.000000	-68.018300	0.000000	-68.018300	0.000000	-68.018300	0.000000	-68.018300	0.000000	-68.018300	0.000000	-68.018300	0.000000	-68.018300	0.000000	-68.018300	0.000000	-68.018300	0.000000	-68.018300	0.000000	-68.018300	0.000000
0.019325	-68.018200	0.000000	-68.018200	0.000000	-68.018200	0.000000	-68.018200	0.000000	-68.018200	0.000000	-68.018200	0.000000	-68.018200	0.000000	-68.018200	0.000000	-68.018200	0.000000	-68.018200	0.000000	-68.018200	0.000000	-68.018200	0.000000
0.019350	-68.018200	0.000000	-68.018200	0.000000	-68.018200	0.000000	-68.018200	0.000000	-68.018200	0.000000	-68.018200	0.000000	-68.018200	0.000000	-68.018200	0.000000	-68.018200	0.000000	-68.018200	0.000000	-68.018200	0.000000	-68.018200	0.000000
0.019375	-68.018200	0.000000	-68.018200	0.000000	-68.018200	0.000000	-68.018200	0.000000	-68.018200	0.000000	-68.018200	0.000000	-68.018200	0.000000	-68.018200	0.000000	-68.018200	0.000000	-68.018200	0.000000	-68.018200	0.000000	-68.018200	0.000000
0.019400	-68.018200	0.000000	-68.018200	0.000000	-68.018200	0.000000	-68.018200	0.000000	-68.018200	0.000000	-68.018200	0.000000	-68.018200	0.000000	-68.018200	0.000000	-68.018200	0.000000	-68.018200	0.000000	-68.018200	0.000000	-68.018200	0.000000
0.019425	-68.018100	0.000000	-68.018100	0.000000	-68.018100	0.000000	-68.018100	0.000000	-68.018100	0.000000	-68.018100	0.000000	-68.018100	0.000000	-68.018100	0.000000	-68.018100	0.000000	-68.018100	0.000000	-68.018100	0.000000	-68.018100	0.000000
0.019450	-68.018100	0.000000	-68.018100	0.000000	-68.018100	0.000000	-68.018100	0.000000	-68.018100	0.000000	-68.018100	0.000000	-68.018100	0.000000	-68.018100	0.000000	-68.018100	0.000000	-68.018100	0.000000	-68.018100	0.000000	-68.018100	0.000000
0.019475	-68.018100	0.000000	-68.018100	0.000000	-68.018100	0.000000	-68.018100	0.000000	-68.018100	0.000000	-68.018100	0.000000	-68.018100	0.000000	-68.018100	0.000000	-68.018100	0.000000	-68.018100	0.000000	-68.018100	0.000000	-68.018100	0.000000
0.019500	-68.018100	0.000000	-68.018100	0.000000	-68.018100	0.000000	-68.018100	0.000000	-68.018100	0.000000	-68.018100	0.000000	-68.018100	0.000000	-68.018100	0.000000	-68.018100	0.000000	-68.018100	0.000000	-68.018100	0.000000	-68.018100	0.000000
0.019525	-68.018000	0.000000	-68.018000	0.000000	-68.018000	0.000000	-68.018000	0.000000	-68.018000	0.000000	-68.018000	0.000000	-68.018000	0.000000	-68.018000	0.000000	-68.018000	0.000000	-68.018000	0.000000	-68.018000	0.000000	-68.018000	0.000000
0.019550	-68.018000	0.000000	-68.018000	0.000000	-68.018000	0.000000	-68.018000	0.000000	-68.018000	0.000000	-68.018000	0.000000	-68.018000	0.000000	-68.018000	0.000000	-68.018000	0.000000	-68.018000	0.000000	-68.018000	0.000000	-68.018000	0.000000
0.019575	-68.018000	0.000000	-68.018000	0.000000	-68.018000	0.000000	-68.018000	0.000000	-68.018000	0.000000	-68.018000	0.000000	-68.018000	0.000000	-68.018000	0.000000	-68.018000	0.000000	-68.018000	0.000000	-68.018000	0.000000	-68.018000	0.000000
0.019600	-68.018000	0.000000	-68.018000	0.000000	-68.018000	0.000000	-68.018000	0.000000	-68.018000	0.000000	-68.018000	0.000000	-68.018000	0.000000	-68.018000	0.000000	-68.018000	0.000000	-68.018000	0.000000	-68.018000	0.000000	-68.018000	0.000000
0.019625	-68.018000	0.000000	-68.018000	0.000000	-68.018000	0.000000	-68.018000	0.000000	-68.018000	0.000000	-68.018000	0.000000	-68.018000	0.000000	-68.018000	0.000000	-68.018000	0.000000	-68.018000	0.000000	-68.018000	0.000000	-68.018000	0.000000
0.019650	-68.017900	0.000000	-68.017900	0.000000	-68.017900	0.000000	-68.017900	0.000000	-68.017900	0.000000	-68.017900	0.000000	-68.017900	0.000000	-68.017900	0.000000	-68.017900	0.000000	-68.017900	0.000000	-68.017900	0.000000	-68.017900	0.000000
0.019675	-68.017900	0.000000	-68.017900	0.000000	-68.017900	0.000000	-68.017900	0.000000	-68.017900	0.000000	-68.017900	0.000000	-68.017900	0.000000	-68.017900	0.000000	-68.017900	0.000000	-68.017900	0.000000	-68.017900	0.000000	-68.017900	0.000000
0.019700	-68.017900	0.000000	-68.017900	0.000000	-68.017900	0.000000	-68.017900	0.000000	-68.017900	0.000000	-68.017900	0.000000	-68.017900	0.000000	-68.017900	0.000000	-68.017900	0.000000	-68.017900	0.000000	-68.017900	0.000000	-68.017900	0.000000
0.019725	-68.017900	0.000000	-68.017900	0.000000	-68.017900	0.000000	-68.017900	0.000000	-68.017900	0.000000	-68.017900	0.000000	-68.017900	0.000000	-68.017900	0.000000	-68.017900	0.000000	-68.017900	0.000000	-68.017900	0.000000	-68.017900	0.000000
0.019750	-68.017800	0.000000	-68.017800	0.000000	-68.017800	0.000000	-68.017800	0.000000	-68.017800	0.000000	-68.017800	0.000000	-68.017800	0.000000	-68.017800	0.000000	-68.017800	0.000000	-68.017800	0.000000	-68.017800	0.000000	-68.017800	0.000000
0.019775	-68.017800	0.000000	-68.017800	0.000000	-68.017800	0.000000	-68.017800	0.000000	-68.017800	0.000000	-68.017800	0.000000	-68.017800	0.000000	-68.017800	0.000000	-68.017800	0.000000	-68.017800	0.000000	-68.017800	0.000000	-68.017800	0.000000
0.019800	-68.017800	0.000000	-68.017800	0.000000	-68.017800	0.000000	-68.017800	0.000000	-68.017800	0.000000	-68.017800	0.000000	-68.017800	0.000000	-68.017800	0.000000	-68.017800	0.000000	-68.017800	0.000000	-68.017800	0.000000	-68.017800	0.000000
0.019825	-68.017800	0.000000	-68.017800	0.000000	-68.017800	0.000000	-68.017800	0.000000	-68.017800	0.000000	-68.017800	0.000000	-68.017800	0.000000	-68.017800	0.000000	-68.017800	0.000000	-68.017800	0.000000	-68.017800	0.000000	-68.017800	0.000000
0.019850	-68.017700	0.000000	-68.017700	0.000000	-68.017700	0.000000	-68.017700	0.000000	-68.017700	0.000000	-68.017700	0.000000	-68.017700	0.000000	-68.017700	0.000000	-68.017700	0.000000	-68.017700	0.000000	-68.017700	0.000000	-68.017700	0.000000
0.019875	-68.017700	0.000000	-68.017700	0.000000	-68.017700	0.000000	-68.017700	0.000000	-68.017700	0.000000	-68.017700	0.000000	-68.017700	0.000000	-68.017700	0.000000	-68.017700	0.000000	-68.017700	0.000000	-68.017700	0.000000	-68.017700	0.000000
0.019900	-68.017700	0.000000	-68.017700	0.000000	-68.017700	0.000000	-68.017700	0.000000	-68.017700	0.000000	-68.017700	0.000000	-68.017700	0.000000	-68.017700	0.000000	-68.017700	0.000000	-68.017700	0.000000	-68.017700	0.000000	-68.017700	0.000000
0.019925	-68.017700	0.000000	-68.017700	0.000000	-68.017700	0.000000	-68.017700	0.000000	-68.017700	0.000000	-68.017700	0.000000	-68.017700	0.000000	-68.017700	0.000000	-68.017700	0.000000	-68.017700	0.000000	-68.017700	0.000000	-68.017700	0.000000
0.019950	-68.017700	0.000000	-68.017700	0.000000	-68.017700	0.000000	-68.017700	0.000000	-68.017700	0.000000	-68.017700	0.000000	-68.017700	0.000000	-68.017700	0.000000	-68.017700	0.000000	-68.017700	0.000000	-68.017700	0.000000	-68.017700	0.000000
0.019975	-68.017600	0.000000	-68.017600	0.000000	-68.017600	0.000000	-68.017600	0.000000	-68.017600	0.000000	-68.017600	0.000000	-68.017600	0.000000	-68.017600	0.000000	-68.017600	0.000000	-68.017600	0.000000	-68.017600	0.000000	-68.017600	0.000000
0.020000	-68.017600	0.000000	-68.017600	0.000000	-68.017600	0.000000	-68.017600	0.000000	-68.017600	0.000000	-68.017600	0.000000	-68.017600	0.000000	-68.017600	0.000000	-68.017600	0.000000	-68.017600	0.000000	-68.017600	0.000000	-68.017600	0.000000
0.020025	-68.017600	0.000000	-68.017600	0.000000	-68.017600	0.000000	-68.017600	0.000000	-68.017600	0.000000	-68.017600	0.000000	-68.017600	0.000000	-68.017600	0.000000	-68.017600	0.000000	-68.017600	0.000000	-68.017600	0.000000	-68.017600	0.000000
0.020050	-68.017600	0.000000	-68.017600	0.000000	-68.017600	0.000000	-68.017600	0.000000	-68.017600	0.000000	-68.017600	0.000000	-68.017600	0.000000	-68.017600	0.000000	-68.017600	0.000000	-68.017600	0.000000	-68.017600	0.000000	-68.017600	0.000000
0.020075	-68.017500	0.000000	-68.017500	0.000000	-68.017500	0.000000	-68.017500	0.000000	-68.017500	0.000000	-68.017500	0.000000	-68.017500	0.000000	-68.017500	0.000000	-68.017500	0.000000	-68.017500	0.000000	-68.017500	0.000000	-68.017500	0.000000
0.020100	-68.017500	0.000000	-68.017500	0.000000	-68.017500	0.000000	-68.017500	0.000000	-68.017500	0.000000	-68.017500	0.000000	-68.017500	0.000000	-68.017500	0.000000	-68.017500	0.000000	-68.017500	0.000000	-68.017500	0.000000	-68.017500	0.000000
0.020125	-68.017500	0.000000	-68.017500	0.000000	-68.017500	0.000000	-68.017500	0.000000	-68.017500	0.000000	-68.017500	0.000000	-68.017500	0.000000	-68.017500	0.000000	-68.017500	0.000000	-68.017500	0.000000	-68.017500	0.000000	-68.017500	0.000000
0.020150	-68.017500	0.000000	-68.017500	0.000000	-68.017500	0.000000	-68.017500	0.000000	-68.017500	0.000000	-68.017500	0.000000	-68.017500	0.000000	-68.017500	0.000000	-68.017500	0.000000	-68.017500	0.000000	-68.017500	0.000000	-68.017500	0.000000
0.020175	-68.017500	0.000000	-68.017500	0.000000	-68.017500	0.000000	-68.017500	0.000000	-68.017500	0.000000	-68.017500	0.000000	-68.017500	0.000000	-68.017500	0.000000	-68.017500	0.000000	-68.017500	0.000000	-68.017500	0.000000	-68.017500	0.000000
0.020200	-68.017400	0.000000	-68.017400	0.000000	-68.017400	0.000000	-68.017400	0.000000	-68.017400	0.000000	-68.017400	0.000000	-68.017400	0.000000	-68.017400	0.000000	-68.017400	0.000000	-68.017400	0.000000	-68.017400	0.000000	-68.017400	0.000000
0.020225	-68.017400	0.000000	-68.017400	0.000000	-68.017400	0.000000	-68.017400	0.000000	-68.017400	0.000000	-68.017400	0.000000	-68.017400	0.000000	-68.017400	0.000000	-68.017400	0.000000	-68.017400	0.000000	-68.017400	0.000000	-68.017400	0.000000
0.020250	-68.017400	0.000000	-68.017400	0.000000	-68.017400	0.000000	-68.017400	0.000000	-68.017400	0.000000	-68.017400	0.000000	-68.017400	0.000000	-68.017400	0.000000	-68.017400	0.000000	-68.017400	0.000000	-68.017400	0.000000	-68.017400	0.000000
0.020275	-68.017400	0.000000	-68.017400	0.000000	-68.017400	0.000000	-68.017400	0.000000	-68.017400	0.000000	-68.017400	0.000000	-68.017400	0.000000	-68.017400	0.000000	-68.017400	0.000000	-68.017400	0.000000	-68.017400	0.000000	-68.017400	0.000000
0.020300	-68.017300	0.000000	-68.017300	0.000000	-68.017300	0.000000	-68.017300	0.000000	-68.017300	0.000000	-68.017300	0.000000	-68.017300	0.000000	-68.017300	0.000000	-68.017300	0.000000	-68.017300	0.000000	-68.017300	0.000000	-68.017300	0.000000
0.020325	-68.017300	0.000000	-68.017300	0.000000	-68.017300	0.000000	-68.017300	0.000000	-68.017300	0.000000	-68.017300	0.000000	-68.017300	0.000000	-68.017300	0.000000	-68.017300	0.000000	-68.017300	0.000000	-68.017300	0.000000	-68.017300	0.000000
0.020350	-68.017300	0.000000	-68.017300	0.000000	-68.017300	0.000000	-68.017300	0.000000	-68.017300	0.000000	-68.017300	0.000000	-68.017300	0.000000	-68.017300	0.000000	-68.017300	0.000000	-68.017300	0.000000	-68.017300	0.000000	-68.017300	0.000000
0.020375	-68.017300	0.000000	-68.017300	0.000000	-68.017300	0.000000	-68.017300	0.000000	-68.017300	0.000000	-68.017300	0.000000	-68.017300	0.000000	-68.017300	0.000000	-68.017300	0.000000	-68.017300	0.000000	-68.017300	0.000000	-68.017300	0.000000
0.020400	-68.017200	0.000000	-68.017200	0.000000	-68.017200	0.000000	-68.017200	0.000000	-68.017200	0.000000	-68.017200	0.000000	-68.017200	0.000000	-68.017200	0.000000	-68.017200	0.000000	-68.017200	0.000000	-68.017200	0.000000	-68.017200	0.000000
0.020425	-68.017200	0.000000	-68.017200	0.000000	-68.017200	0.000000	-68.017200	0.000000	-68.017200	0.000000	-68.017200	0.000000	-68.017200	0.000000	-68.017200	0.000000	-68.017200	0.000000	-68.017200	0.000000	-68.017200	0.000000	-68.017200	0.000000
0.020450	-68.017200	0.000000	-68.017200	0.000000	-68.017200	0.000000	-68.017200	0.000000	-68.017200	0.000000	-68.017200	0.000000	-68.017200	0.000000	-68.017200	0.000000	-68.017200	0.000000	-68.017200	0.000000	-68.017200	0.000000	-68.017200	0.000000
0.020475	-68.017200	0.000000	-68.017200	0.000000	-68.017200	0.000000	-68.017200	0.000000	-68.017200	0.000000	-68.017200	0.000000	-68.017200	0.000000	-68.017200	0.000000	-68.017200	0.000000	-68.017200	0.000000	-68.017200	0.000000	-68.017200	0.000000
0.020500	-68.017200	0.000000	-68.017200	0.000000	-68.017200	0.000000	-68.017200	0.000000	-68.017200	0.000000	-68.017200	0.000000	-68.017200	0.000000	-68.017200	0.000000	-68.017200	0.000000	-68.017200	0.000000	-68.017200	0.000000	-68.017200	0.000000
0.020525	-68.017100	0.000000	-68.017100	0.000000	-68.017100	0.000000	-68.017100	0.000000	-68.017100	0.000000	-68.017100	0.000000	-68.017100	0.000000	-68.017100	0.000000	-68.017100	0.000000	-68.017100	0.000000	-68.017100	0.000000	-68.017100	0.000000
0.020550	-68.017100	0.000000	-68.017100	0.000000	-68.017100	0.000000	-68.017100	0.000000	-68.017100	0.000000	-68.017100	0.000000	-68.017100	0.000000	-68.017100	0.000000	-68.017100	0.000000	-68.017100	0.000000	-68.017100	0.000000	-68.017100	0.000000
0.020575	-68.017100	0.000000	-68.017100	0.000000	-68.017100	0.000000	-68.017100	0.000000	-68.017100	0.000000	-68.017100	0.000000	-68.017100	0.000000	-68.017100	0.000000	-68.017100	0.000000	-68.017100	0.000000	-68.017100	0.000000	-68.017100	0.000000
0.020600	-68.017100	0.000000	-68.017100	0.000000	-68.017100	0.000000	-68.017100	0.000000	-68.017100	0.000000	-68.017100	0.000000	-68.017100	0.000000	-68.017100	0.000000	-68.017100	0.000000	-68.017100	0.000000	-68.017100	0.000000	-68.017100	0.000000
0.020625	-68.017000	0.000000	-68.017000	0.000000	-68.017000	0.000000	-68.017000	0.000000	-68.017000	0.000000	-68.017000	0.000000	-68.017000	0.000000	-68.017000	0.000000	-68.017000	0.000000	-68.017000	0.000000	-68.017000	0.000000	-68.017000	0.000000
0.020650	-68.017000	0.000000	-68.017000	0.000000	-68.017000	0.000000	-68.017000	0.000000	-68.017000	0.000000	-68.017000	0.000000	-68.017000	0.000000	-68.017000	0.000000	-68.017000	0.000000	-68.017000	0.000000	-68.017000	0.000000	-68.017000	0.000000
0.020675	-68.017000	0.000000	-68.017000	0.000000	-68.017000	0.000000	-68.017000	0.000000	-68.017000	0.000000	-68.017000	0.000000	-68.017000	0.000000	-68.017000	0.000000	-68.017000	0.000000	-68.017000	0.000000	-68.017000	0.000000	-68.017000	0.000000
0.020700	-68.017000	0.000000	-68.017000	0.000000	-68.017000	0.000000	-68.017000	0.000000	-68.017000	0.000000	-68.017000	0.000000	-68.017000	0.000000	-68.017000	0.000000	-68.017000	0.000000	-68.017000	0.000000	-68.017000	0.000000	-68.017000	0.000000
0.020725	-68.016900	0.000000	-68.016900	0.000000	-68.016900	0.000000	-68.016900	0.000000	-68.016900	0.000000	-68.016900	0.000000	-68.016900	0.000000	-68.016900	0.000000	-68.016900	0.000000	-68.016900	0.000000	-68.016900	0.000000	-68.016900	0.000000
0.020750	-68.016900	0.000000	-68.016900	0.000000	-68.016900	0.000000	-68.016900	0.000000	-68.016900	0.000000	-68.016900	0.000000	-68.016900	0.000000	-68.016900	0.000000	-68.016900	0.000000	-68.016900	0.000000	-68.016900	0.000000	-68.016900	0.000000
0.020775	-68.016900	0.000000	-68.016900	0.000000	-68.016900	0.000000	-68.016900	0.000000	-68.016900	0.000000	-68.016900	0.000000	-68.016900	0.000000	-68.016900	0.000000	-68.016900	0.000000	-68.016900	0.000000	-68.016900	0.000000	-68.016900	0.000000
0.020800	-68.016900	0.000000	-68.016900	0.000000	-68.016900	0.000000	-68.016900	0.000000	-68.016900	0.000000	-68.016900	0.000000	-68.016900	0.000000	-68.016900	0.000000	-68.016900	0.000000	-68.016900	0.000000	-68.016900	0.000000	-68.016900	0.000000
0.020825	-68.016900	0.000000	-68.016900	0.000000	-68.016900	0.000000	-68.016900	0.000000	-68.016900	0.000000	-68.016900	0.000000	-68.016900	0.000000	-68.016900	0.000000	-68.016900	0.000000	-68.016900	0.000000	-68.016900	0.000000	-68.016900	0.000000
0.020850	-68.016800	0.000000	-68.016800	0.000000	-68.016800	0.000000	-68.016800	0.000000	-68.016800	0.000000	-68.016800	0.000000	-68.016800	0.000000	-68.016800	0.000000	-68.016800	0.000000	-68.016800	0.000000	-68.016800	0.000000	-68.016800	0.000000
0.020875	-68.016800	0.000000	-68.016800	0.000000	-68.016800	0.000000	-68.016800	0.000000	-68.016800	0.000000	-68.016800	0.000000	-68.016800	0.000000	-68.016800	0.000000	-68.016800	0.000000	-68.016800	0.000000	-68.016800	0.000000	-68.016800	0.000000
0.020900	-68.016800	0.000000	-68.016800	0.000000	-68.016800	0.000000	-68.016800	0.000000	-68.016800	0.000000	-68.016800	0.000000	-68.016800	0.000000	-68.016800	0.000000	-68.016800	0.000000	-68.016800	0.000000	-68.016800	0.000000	-68.016800	0.000000
0.020925	-68.016800	0.000000	-68.016800	0.000000	-68.016800	0.000000	-68.016800	0.000000	-68.016800	0.000000	-68.016800	0.000000	-68.016800	0.000000	-68.016800	0.000000	-68.016800	0.000000	-68.016800	0.000000	-68.016800	0.000000	-68.016800	0.000000
0.020950	-68.016700	0.000000	-68.016700	0.000000	-68.016700	0.000000	-68.016700	0.000000	-68.016700	0.000000	-68.016700	0.000000	-68.016700	0.000000	-68.016700	0.000000	-68.016700	0.000000	-68.016700	0.000000	-68.016700	0.000000	-68.016700	0.000000
0.020975	-68.016700	0.000000	-68.016700	0.000000	-68.016700	0.000000	-68.016700	0.000000	-68.016700	0.000000	-68.016700	0.000000	-68.016700	0.000000	-68.016700	0.000000	-68.016700	0.000000	-68.016700	0.000000	-68.016700	0.000000	-68.016700	0.000000
0.021000	-68.016700	0.000000	-68.016700	0.000000	-68.016700	0.000000	-68.016700	0.000000	-68.016700	0.000000	-68.016700	0.000000	-68.016700	0.000000	-68.016700	0.000000	-68.016700	0.000000	-68.016700	0.000000	-68.016700	0.000000	-68.016700	0.000000
0.021025	-68.016700	0.000000	-68.016700	0.000000	-68.016700	0.000000	-68.016700	0.000000	-68.016700	0.000000	-68.016700	0.000000	-68.016700	0.000000	-68.016700	0.000000	-68.016700	0.000000	-68.016700	0.000000	-68.016700	0.000000	-68.016700	0.000000
0.021050	-68.016600	0.000000	-68.016600	0.000000	-68.016600	0.000000	-68.016600	0.000000	-68.016600	0.000000	-68.016600	0.000000	-68.016600	0.000000	-68.016600	0.000000	-68.016600	0.000000	-68.016600	0.000000	-68.016600	0.000000	-68.016600	0.000000
0.021075	-68.016600	0.000000	-68.016600	0.000000	-68.016600	0.000000	-68.016600	0.000000	-68.016600	0.000000	-68.016600	0.000000	-68.016600	0.000000	-68.016600	0.000000	-68.016600	0.000000	-68.016600	0.000000	-68.016600	0.000000	-68.016600	0.000000
0.021100	-68.016600	0.000000	-68.016600	0.000000	-68.016600	0.000000	-68.016600	0.000000	-68.016600	0.000000	-68.016600	0.000000	-68.016600	0.000000	-68.016600	0.000000	-68.016600	0.000000	-68.016600	0.000000	-68.016600	0.000000	-68.016600	0.000000
0.021125	-68.016600	0.000000	-68.016600	0.000000	-68.016600	0.000000	-68.016600	0.000000	-68.016600	0.000000	-68.016600	0.000000	-68.016600	0.000000	-68.016600	0.000000	-68.016600	0.000000	-68.016600	0.000000	-68.016600	0.000000	-68.016600	0.000000
0.021150	-68.016600	0.000000	-68.016600	0.000000	-68.016600	0.000000	-68.016600	0.000000	-68.016600	0.000000	-68.016600	0.000000	-68.016600	0.000000	-68.016600	0.000000	-68.016600	0.000000	-68.016600	0.000000	-68.016600	0.000000	-68.016600	0.000000
0.021175	-68.016500	0.000000	-68.016500	0.000000	-68.016500	0.000000	-68.016500	0.000000	-68.016500	0.000000	-68.016500	0.000000	-68.016500	0.000000	-68.016500	0.000000	-68.016500	0.000000	-68.016500	0.000000	-68.016500	0.000000	-68.016500	0.000000
0.021200	-68.016500	0.000000	-68.016500	0.000000	-68.016500	0.000000	-68.016500	0.000000	-68.016500	0.000000	-68.016500	0.000000	-68.016500	0.000000	-68.016500	0.000000	-68.016500	0.000000	-68.016500	0.000000	-68.016500	0.000000	-68.016500	0.000000
0.021225	-68.016500	0.000000	-68.016500	0.000000	-68.016500	0.000000	-68.016500	0.000000	-68.016500	0.000000	-68.016500	0.000000	-68.016500	0.000000	-68.016500	0.000000	-68.016500	0.000000	-68.016500	0.000000	-68.016500	0.000000	-68.016500	0.000000
0.021250	-68.016500	0.000000	-68.016500	0.000000	-68.016500	0.000000	-68.016500	0.000000	-68.016500	0.000000	-68.016500	0.000000	-68.016500	0.000000	-68.016500	0.000000	-68.016500	0.000000	-68.016500	0.000000	-68.016500	0.000000	-68.016500	0.000000
0.021275	-68.016400	0.000000	-68.016400	0.000000	-68.016400	0.000000	-68.016400	0.000000	-68.016400	0.000000	-68.016400	0.000000	-68.016400	0.000000	-68.016400	0.000000	-68.016400	0.000000	-68.016400	0.000000	-68.016400	0.000000	-68.016400	0.000000
0.021300	-68.016400	0.000000	-68.016400	0.000000	-68.016400	0.000000	-68.016400	0.000000	-68.016400	0.000000	-68.016400	0.000000	-68.016400	0.000000	-68.016400	0.000000	-68.016400	0.000000	-68.016400	0.000000	-68.016400	0.000000	-68.016400	0.000000
0.021325	-68.016400	0.000000	-68.016400	0.000000	-68.016400	0.000000	-68.016400	0.000000	-68.016400	0.000000	-68.016400	0.000000	-68.016400	0.000000	-68.016400	0.000000	-68.016400	0.000000	-68.016400	0.000000	-68.016400	0.000000	-68.016400	0.000000
0.021350	-68.016400	0.000000	-68.016400	0.000000	-68.016400	0.000000	-68.016400	0.000000	-68.016400	0.000000	-68.016400	0.000000	-68.016400	0.000000	-68.016400	0.000000	-68.016400	0.000000	-68.016400	0.000000	-68.016400	0.000000	-68.016400	0.000000
0.021375	-68.016300	0.000000	-68.016300	0.000000	-68.016300	0.000000	-68.016300	0.000000	-68.016300	0.000000	-68.016300	0.000000	-68.016300	0.000000	-68.016300	0.000000	-68.016300	0.000000	-68.016300	0.000000	-68.016300	0.000000	-68.016300	0.000000
0.021400	-68.016300	0.000000	-68.016300	0.000000	-68.016300	0.000000	-68.016300	0.000000	-68.016300	0.000000	-68.016300	0.000000	-68.016300	0.000000	-68.016300	0.000000	-68.016300	0.000000	-68.016300	0.000000	-68.016300	0.000000	-68.016300	0.000000
0.021425	-68.016300	0.000000	-68.016300	0.000000	-68.016300	0.000000	-68.016300	0.000000	-68.016300	0.000000	-68.016300	0.000000	-68.016300	0.000000	-68.016300	0.000000	-68.016300	0.000000	-68.016300	0.000000	-68.016300	0.000000	-68.016300	0.000000
0.021450	-68.016300	0.000000	-68.016300	0.000000	-68.016300	0.000000	-68.016300	0.000000	-68.016300	0.000000	-68.016300	0.000000	-68.016300	0.000000	-68.016300	0.000000	-68.016300	0.000000	-68.016300	0.000000	-68.016300	0.000000	-68.016300	0.000000
0.021475	-68.016200	0.000000	-68.016200	0.000000	-68.016200	0.000000	-68.016200	0.000000	-68.016200	0.000000	-68.016200	0.000000	-68.016200	0.000000	-68.016200	0.000000	-68.016200	0.000000	-68.016200	0.000000	-68.016200	0.000000	-68.016200	0.000000
0.021500	-68.016200	0.000000	-68.016200	0.000000	-68.016200	0.000000	-68.016200	0.000000	-68.016200	0.000000	-68.016200	0.000000	-68.016200	0.000000	-68.016200	0.000000	-68.016200	0.000000	-68.016200	0.000000	-68.016200	0.000000	-68.016200	0.000000
0.021525	-68.016200	0.000000	-68.016200	0.000000	-68.016200	0.000000	-68.016200	0.000000	-68.016200	0.000000	-68.016200	0.000000	-68.016200	0.000000	-68.016200	0.000000	-68.016200	0.000000	-68.016200	0.000000	-68.016200	0.000000	-68.016200	0.000000
0.021550	-68.016200	0.000000	-68.016200	0.000000	-68.016200	0.000000	-68.016200	0.000000	-68.016200	0.000000	-68.016200	0.000000	-68.016200	0.000000	-68.016200	0.000000	-68.016200	0.000000	-68.016200	0.000000	-68.016200	0.000000	-68.016200	0.000000
0.021575	-68.016200	0.000000	-68.016200	0.000000	-68.016200	0.000000	-68.016200	0.000000	-68.016200	0.000000	-68.016200	0.000000	-68.016200	0.000000	-68.016200	0.000000	-68.016200	0.000000	-68.016200	0.000000	-68.016200	0.000000	-68.016200	0.000000
0.021600	-68.016100	0.000000	-68.016100	0.000000	-68.016100	0.000000	-68.016100	0.000000	-68.016100	0.000000	-68.016100	0.000000	-68.016100	0.000000	-68.016100	0.000000	-68.016100	0.000000	-68.016100	0.000000	-68.016100	0.000000	-68.016100	0.000000
0.021625	-68.016100	0.000000	-68.016100	0.000000	-68.016100	0.000000	-68.016100	0.000000	-68.016100	0.000000	-68.016100	0.000000	-68.016100	0.000000	-68.016100	0.000000	-68.016100	0.000000	-68.016100	0.000000	-68.016100	0.000000	-68.016100	0.000000
0.021650	-68.016100	0.000000	-68.016100	0.000000	-68.016100	0.000000	-68.016100	0.000000	-68.016100	0.000000	-68.016100	0.000000	-68.016100	0.000000	-68.016100	0.000000	-68.016100	0.000000	-68.016100	0.000000	-68.016100	0.000000	-68.016100	0.000000
0.021675	-68.016100	0.000000	-68.016100	0.000000	-68.016100	0.000000	-68.016100	0.000000	-68.016100	0.000000	-68.016100	0.000000	-68.016100	0.000000	-68.016100	0.000000	-68.016100	0.000000	-68.016100	0.000000	-68.016100	0.000000	-68.016100	0.000000
0.021700	-68.016000	0.000000	-68.016000	0.000000	-68.016000	0.000000	-68.016000	0.000000	-68.016000	0.000000	-68.016000	0.000000	-68.016000	0.000000	-68.016000	0.000000	-68.016000	0.000000	-68.016000	0.000000	-68.016000	0.000000	-68.016000	0.000000
0.021725	-68.016000	0.000000	-68.016000	0.000000	-68.016000	0.000000	-68.016000	0.000000	-68.016000	0.000000	-68.016000	0.000000	-68.016000	0.000000	-68.016000	0.000000	-68.016000	0.000000	-68.016000	0.000000	-68.016000	0.000000	-68.016000	0.000000
0.021750	-68.016000	0.000000	-68.016000	0.000000	-68.016000	0.000000	-68.016000	0.000000	-68.016000	0.000000	-68.016000	0.000000	-68.016000	0.000000	-68.016000	0.000000	-68.016000	0.000000	-68.016000	0.000000	-68.016000	0.000000	-68.016000	0.000000
0.021775	-68.016000	0.000000	-68.016000	0.000000	-68.016000	0.000000	-68.016000	0.000000	-68.016000	0.000000	-68.016000	0.000000	-68.016000	0.000000	-68.016000	0.000000	-68.016000	0.000000	-68.016000	0.000000	-68.016000	0.000000	-68.016000	0.000000
0.021800	-68.015900	0.000000	-68.015900	0.000000	-68.015900	0.000000	-68.015900	0.000000	-68.015900	0.000000	-68.015900	0.000000	-68.015900	0.000000	-68.015900	0.000000	-68.015900	0.000000	-68.015900	0.000000	-68.015900	0.000000	-68.015900	0.000000
0.021825	-68.015900	0.000000	-68.015900	0.000000	-68.015900	0.000000	-68.015900	0.000000	-68.015900	0.000000	-68.015900	0.000000	-68.015900	0.000000	-68.015900	0.000000	-68.015900	0.000000	-68.015900	0.000000	-68.015900	0.000000	-68.015900	0.000000
0.021850	-68.015900	0.000000	-68.015900	0.000000	-68.015900	0.000000	-68.015900	0.000000	-68.015900	0.000000	-68.015900	0.000000	-68.015900	0.000000	-68.015900	0.000000	-68.015900	0.000000	-68.015900	0.000000	-68.015900	0.000000	-68.015900	0.000000
0.021875	-68.015900	0.000000	-68.015900	0.000000	-68.015900	0.000000	-68.015900	0.000000	-68.015900	0.000000	-68.015900	0.000000	-68.015900	0.000000	-68.015900	0.000000	-68.015900	0.000000	-68.015900	0.000000	-68.015900	0.000000	-68.015900	0.000000
0.021900	-68.015900	0.000000	-68.015900	0.000000	-68.015900	0.000000	-68.015900	0.000000	-68.015900	0.000000	-68.015900	0.000000	-68.015900	0.000000	-68.015900	0.000000	-68.015900	0.000000	-68.015900	0.000000	-68.015900	0.000000	-68.015900	0.000000
0.021925	-68.015800	0.000000	-68.015800	0.000000	-68.015800	0.000000	-68.015800	0.000000	-68.015800	0.000000	-68.015800	0.000000	-68.015800	0.000000	-68.015800	0.000000	-68.015800	0.000000	-68.015800	0.000000	-68.015800	0.000000	-68.015800	0.000000
0.021950	-68.015800	0.000000	-68.015800	0.000000	-68.015800	0.000000	-68.015800	0.000000	-68.015800	0.000000	-68.015800	0.000000	-68.015800	0.000000	-68.015800	0.000000	-68.015800	0.000000	-68.015800	0.000000	-68.015800	0.000000	-68.015800	0.000000
0.021975	-68.015800	0.000000	-68.015800	0.000000	-68.015800	0.000000	-68.015800	0.000000	-68.015800	0.000000	-68.015800	0.000000	-68.015800	0.000000	-68.015800	0.000000	-68.015800	0.000000	-68.015800	0.000000	-68.015800	0.000000	-68.015800	0.000000
0.022000	-68.015800	0.000000	-68.015800	0.000000	-68.015800	0.000000	-68.015800	0.000000	-68.015800	0.000000	-68.015800	0.000000	-68.015800	0.000000	-68.015800	0.000000	-68.015800	0.000000	-68.015800	0.000000	-68.015800	0.000000	-68.015800	0.000000
0.022025	-68.015700	0.000000	-68.015700	0.000000	-68.015700	0.000000	-68.015700	0.000000	-68.015700	0.000000	-68.015700	0.000000	-68.015700	0.000000	-68.015700	0.000000	-68.015700	0.000000	-68.015700	0.000000	-68.015700	0.000000	-68.015700	0.000000
0.022050	-68.015700	0.000000	-68.015700	0.000000	-68.015700	0.000000	-68.015700	0.000000	-68.015700	0.000000	-68.015700	0.000000	-68.015700	0.000000	-68.015700	0.000000	-68.015700	0.000000	-68.015700	0.000000	-68.015700	0.000000	-68.015700	0.000000
0.022075	-68.015700	0.000000	-68.015700	0.000000	-68.015700	0.000000	-68.015700	0.000000	-68.015700	0.000000	-68.015700	0.000000	-68.015700	0.000000	-68.015700	0.000000	-68.015700	0.000000	-68.015700	0.000000	-68.015700	0.000000	-68.015700	0.000000
0.022100	-68.015700	0.000000	-68.015700	0.000000	-68.015700	0.000000	-68.015700	0.000000	-68.015700	0.000000	-68.015700	0.000000	-68.015700	0.000000	-68.015700	0.000000	-68.015700	0.000000	-68.015700	0.000000	-68.015700	0.000000	-68.015700	0.000000
0.022125	-68.015600	0.000000	-68.015600	0.000000	-68.015600	0.000000	-68.015600	0.000000	-68.015600	0.000000	-68.015600	0.000000	-68.015600	0.000000	-68.015600	0.000000	-68.015600	0.000000	-68.015600	0.000000	-68.015600	0.000000	-68.015600	0.000000
0.022150	-68.015600	0.000000	-68.015600	0.000000	-68.015600	0.000000	-68.015600	0.000000	-68.015600	0.000000	-68.015600	0.000000	-68.015600	0.000000	-68.015600	0.000000	-68.015600	0.000000	-68.015600	0.000000	-68.015600	0.000000	-68.015600	0.000000
0.022175	-68.015600	0.000000	-68.015600	0.000000	-68.015600	0.000000	-68.015600	0.000000	-68.015600	0.000000	-68.015600	0.000000	-68.015600	0.000000	-68.015600	0.000000	-68.015600	0.000000	-68.015600	0.000000	-68.015600	0.000000	-68.015600	0.000000
0.022200	-68.015600	0.000000	-68.015600	0.000000	-68.015600	0.000000	-68.015600	0.000000	-68.015600	0.000000	-68.015600	0.000000	-68.015600	0.000000	-68.015600	0.000000	-68.015600	0.000000	-68.015600	0.000000	-68.015600	0.000000	-68.015600	0.000000
0.022225	-68.015600	0.000000	-68.015600	0.000000	-68.015600	0.000000	-68.015600	0.000000	-68.015600	0.000000	-68.015600	0.000000	-68.015600	0.000000	-68.015600	0.000000	-68.015600	0.000000	-68.015600	0.000000	-68.015600	0.000000	-68.015600	0.000000
0.022250	-68.015500	0.000000	-68.015500	0.000000	-68.015500	0.000000	-68.015500	0.000000	-68.015500	0.000000	-68.015500	0.000000	-68.015500	0.000000	-68.015500	0.000000	-68.015500	0.000000	-68.015500	0.000000	-68.015500	0.000000	-68.015500	0.000000
0.022275	-68.015500	0.000000	-68.015500	0.000000	-68.015500	0.000000	-68.015500	0.000000	-68.015500	0.000000	-68.015500	0.000000	-68.015500	0.000000	-68.015500	0.000000	-68.015500	0.000000	-68.015500	0.000000	-68.015500	0.000000	-68.015500	0.000000
0.022300	-68.015500	0.000000	-68.015500	0.000000	-68.015500	0.000000	-68.015500	0.000000	-68.015500	0.000000	-68.015500	0.000000	-68.015500	0.000000	-68.015500	0.000000	-68.015500	0.000000	-68.015500	0.000000	-68.015500	0.000000	-68.015500	0.000000
0.022325	-68.015500	0.000000	-68.015500	0.000000	-68.015500	0.000000	-68.015500	0.000000	-68.015500	0.000000	-68.015500	0.000000	-68.015500	0.000000	-68.015500	0.000000	-68.015500	0.000000	-68.015500	0.000000	-68.015500	0.000000	-68.015500	0.000000
0.022350	-68.015400	0.000000	-68.015400	0.000000	-68.015400	0.000000	-68.015400	0.000000	-68.015400	0.000000	-68.015400	0.000000	-68.015400	0.000000	-68.015400	0.000000	-68.015400	0.000000	-68.015400	0.000000	-68.015400	0.000000	-68.015400	0.000000
0.022375	-68.015400	0.000000	-68.015400	0.000000	-68.015400	0.000000	-68.015400	0.000000	-68.015400	0.000000	-68.015400	0.000000	-68.015400	0.000000	-68.015400	0.000000	-68.015400	0.000000	-68.015400	0.000000	-68.015400	0.000000	-68.015400	0.000000
0.022400	-68.015400	0.000000	-68.015400	0.000000	-68.015400	0.000000	-68.015400	0.000000	-68.015400	0.000000	-68.015400	0.000000	-68.015400	0.000000	-68.015400	0.000000	-68.015400	0.000000	-68.015400	0.000000	-68.015400	0.000000	-68.015400	0.000000
0.022425	-68.015400	0.000000	-68.015400	0.000000	-68.015400	0.000000	-68.015400	0.000000	-68.015400	0.000000	-68.015400	0.000000	-68.015400	0.000000	-68.015400	0.000000	-68.015400	0.000000	-68.015400	0.000000	-68.015400	0.000000	-68.015400	0.000000
0.022450	-68.015300	0.000000	-68.015300	0.000000	-68.015300	0.000000	-68.015300	0.000000	-68.015300	0.000000	-68.015300	0.000000	-68.015300	0.000000	-68.015300	0.000000	-68.015300	0.000000	-68.015300	0.000000	-68.015300	0.000000	-68.015300	0.000000
0.022475	-68.015300	0.000000	-68.015300	0.000000	-68.015300	0.000000	-68.015300	0.000000	-68.015300	0.000000	-68.015300	0.000000	-68.015300	0.000000	-68.015300	0.000000	-68.015300	0.000000	-68.015300	0.000000	-68.015300	0.000000	-68.015300	0.000000
0.022500	-68.015300	0.000000	-68.015300	0.000000	-68.015300	0.000000	-68.015300	0.000000	-68.015300	0.000000	-68.015300	0.000000	-68.015300	0.000000	-68.015300	0.000000	-68.015300	0.000000	-68.015300	0.000000	-68.015300	0.000000	-68.015300	0.000000
0.022525	-68.015300	0.000000	-68.015300	0.000000	-68.015300	0.000000	-68.015300	0.000000	-68.015300	0.000000	-68.015300	0.000000	-68.015300	0.000000	-68.015300	0.000000	-68.015300	0.000000	-68.015300	0.000000	-68.015300	0.000000	-68.015300	0.000000
0.022550	-68.015200	0.000000	-68.015200	0.000000	-68.015200	0.000000	-68.015200	0.000000	-68.015200	0.000000	-68.015200	0.000000	-68.015200	0.000000	-68.015200	0.000000	-68.015200	0.000000	-68.015200	0.000000	-68.015200	0.000000	-68.015200	0.000000
0.022575	-68.015200	0.000000	-68.015200	0.000000	-68.015200	0.000000	-68.015200	0.000000	-68.015200	0.000000	-68.015200	0.000000	-68.015200	0.000000	-68.015200	0.000000	-68.015200	0.000000	-68.015200	0.000000	-68.015200	0.000000	-68.015200	0.000000
0.022600	-68.015200	0.000000	-68.015200	0.000000	-68.015200	0.000000	-68.015200	0.000000	-68.015200	0.000000	-68.015200	0.000000	-68.015200	0.000000	-68.015200	0.000000	-68.015200	0.000000	-68.015200	0.000000	-68.015200	0.000000	-68.015200	0.000000
0.022625	-68.015200	0.000000	-68.015200	0.000000	-68.015200	0.000000	-68.015200	0.000000	-68.015200	0.000000	-68.015200	0.000000	-68.015200	0.000000	-68.015200	0.000000	-68.015200	0.000000	-68.015200	0.000000	-68.015200	0.000000	-68.015200	0.000000
0.022650	-68.015200	0.000000	-68.015200	0.000000	-68.015200	0.000000	-68.015200	0.000000	-68.015200	0.000000	-68.015200	0.000000	-68.015200	0.000000	-68.015200	0.000000	-68.015200	0.000000	-68.015200	0.000000	-68.015200	0.000000	-68.015200	0.000000
0.022675	-68.015100	0.000000	-68.015100	0.000000	-68.015100	0.000000	-68.015100	0.000000	-68.015100	0.000000	-68.015100	0.000000	-68.015100	0.000000	-68.015100	0.000000	-68.015100	0.000000	-68.015100	0.000000	-68.015100	0.000000	-68.015100	0.000000
0.022700	-68.015100	0.000000	-68.015100	0.000000	-68.015100	0.000000	-68.015100	0.000000	-68.015100	0.000000	-68.015100	0.000000	-68.015100	0.000000	-68.015100	0.000000	-68.015100	0.000000	-68.015100	0.000000	-68.015100	0.000000	-68.015100	0.000000
0.022725	-68.015100	0.000000	-68.015100	0.000000	-68.015100	0.000000	-68.015100	0.000000	-68.015100	0.000000	-68.015100	0.000000	-68.015100	0.000000	-68.015100	0.000000	-68.015100	0.000000	-68.015100	0.000000	-68.015100	0.000000	-68.015100	0.000000
0.022750	-68.015100	0.000000	-68.015100	0.000000	-68.015100	0.000000	-68.015100	0.000000	-68.015100	0.000000	-68.015100	0.000000	-68.015100	0.000000	-68.015100	0.000000	-68.015100	0.000000	-68.015100	0.000000	-68.015100	0.000000	-68.015100	0.000000
0.022775	-68.015000	0.000000	-68.015000	0.000000	-68.015000	0.000000	-68.015000	0.000000	-68.015000	0.000000	-68.015000	0.000000	-68.015000	0.000000	-68.015000	0.000000	-68.015000	0.000000	-68.015000	0.000000	-68.015000	0.000000	-68.015000	0.000000
0.022800	-68.015000	0.000000	-68.015000	0.000000	-68.015000	0.000000	-68.015000	0.000000	-68.015000	0.000000	-68.015000	0.000000	-68.015000	0.000000	-68.015000	0.000000	-68.015000	0.000000	-68.015000	0.000000	-68.015000	0.000000	-68.015000	0.000000
0.022825	-68.015000	0.000000	-68.015000	0.000000	-68.015000	0.000000	-68.015000	0.000000	-68.015000	0.000000	-68.015000	0.000000	-68.015000	0.000000	-68.015000	0.000000	-68.015000	0.000000	-68.015000	0.000000	-68.015000	0.000000	-68.015000	0.000000
0.022850	-68.015000	0.000000	-68.015000	0.000000	-68.015000	0.000000	-68.015000	0.000000	-68.015000	0.000000	-68.015000	0.000000	-68.015000	0.000000	-68.015000	0.000000	-68.015000	0.000000	-68.015000	0.000000	-68.015000	0.000000	-68.015000	0.000000
0.022875	-68.014900	0.000000	-68.014900	0.000000	-68.014900	0.000000	-68.014900	0.000000	-68.014900	0.000000	-68.014900	0.000000	-68.014900	0.000000	-68.014900	0.000000	-68.014900	0.000000	-68.014900	0.000000	-68.014900	0.000000	-68.014900	0.000000
0.022900	-68.014900	0.000000	-68.014900	0.000000	-68.014900	0.000000	-68.014900	0.000000	-68.014900	0.000000	-68.014900	0.000000	-68.014900	0.000000	-68.014900	0.000000	-68.014900	0.000000	-68.014900	0.000000	-68.014900	0.000000	-68.014900	0.000000
0.022925	-68.014900	0.000000	-68.014900	0.000000	-68.014900	0.000000	-68.014900	0.000000	-68.014900	0.000000	-68.014900	0.000000	-68.014900	0.000000	-68.014900	0.000000	-68.014900	0.000000	-68.014900	0.000000	-68.014900	0.000000	-68.014900	0.000000
0.022950	-68.014900	0.000000	-68.014900	0.000000	-68.014900	0.000000	-68.014900	0.000000	-68.014900	0.000000	-68.014900	0.000000	-68.014900	0.000000	-68.014900	0.000000	-68.014900	0.000000	-68.014900	0.000000	-68.014900	0.000000	-68.014900	0.000000
0.022975	-68.014900	0.000000	-68.014900	0.000000	-68.014900	0.000000	-68.014900	0.000000	-68.014900	0.000000	-68.014900	0.000000	-68.014900	0.000000	-68.014900	0.000000	-68.014900	0.000000	-68.014900	0.000000	-68.014900	0.000000	-68.014900	0.000000
0.023000	-68.014800	0.000000	-68.014800	0.000000	-68.014800	0.000000	-68.014800	0.000000	-68.014800	0.000000	-68.014800	0.000000	-68.014800	0.000000	-68.014800	0.000000	-68.014800	0.000000	-68.014800	0.000000	-68.014800	0.000000	-68.014800	0.000000
0.023025	-68.014800	0.000000	-68.014800	0.000000	-68.014800	0.000000	-68.014800	0.000000	-68.014800	0.000000	-68.014800	0.000000	-68.014800	0.000000	-68.014800	0.000000	-68.014800	0.000000	-68.014800	0.000000	-68.014800	0.000000	-68.014800	0.000000
0.023050	-68.014800	0.000000	-68.014800	0.000000	-68.014800	0.000000	-68.014800	0.000000	-68.014800	0.000000	-68.014800	0.000000	-68.014800	0.000000	-68.014800	0.000000	-68.014800	0.000000	-68.014800	0.000000	-68.014800	0.000000	-68.014800	0.000000
0.023075	-68.014800	0.000000	-68.014800	0.000000	-68.014800	0.000000	-68.014800	0.000000	-68.014800	0.000000	-68.014800	0.000000	-68.014800	0.000000	-68.014800	0.000000	-68.014800	0.000000	-68.014800	0.000000	-68.014800	0.000000	-68.014800	0.000000
0.023100	-68.014700	0.000000	-68.014700	0.000000	-68.014700	0.000000	-68.014700	0.000000	-68.014700	0.000000	-68.014700	0.000000	-68.014700	0.000000	-68.014700	0.000000	-68.014700	0.000000	-68.014700	0.000000	-68.014700	0.000000	-68.014700	0.000000
0.023125	-68.014700	0.000000	-68.014700	0.000000	-68.014700	0.000000	-68.014700	0.000000	-68.014700	0.000000	-68.014700	0.000000	-68.014700	0.000000	-68.014700	0.000000	-68.014700	0.000000	-68.014700	0.000000	-68.014700	0.000000	-68.014700	0.000000
0.023150	-68.014700	0.000000	-68.014700	0.000000	-68.014700	0.000000	-68.014700	0.000000	-68.014700	0.000000	-68.014700	0.000000	-68.014700	0.000000	-68.014700	0.000000	-68.014700	0.000000	-68.014700	0.000000	-68.014700	0.000000	-68.014700	0.000000
0.023175	-68.014700	0.000000	-68.014700	0.000000	-68.014700	0.000000	-68.014700	0.000000	-68.014700	0.000000	-68.014700	0.000000	-68.014700	0.000000	-68.014700	0.000000	-68.014700	0.000000	-68.014700	0.000000	-68.014700	0.000000	-68.014700	0.000000
0.023200	-68.014600	0.000000	-68.014600	0.000000	-68.014600	0.000000	-68.014600	0.000000	-68.014600	0.000000	-68.014600	0.000000	-68.014600	0.000000	-68.014600	0.000000	-68.014600	0.000000	-68.014600	0.000000	-68.014600	0.000000	-68.014600	0.000000
0.023225	-68.014600	0.000000	-68.014600	0.000000	-68.014600	0.000000	-68.014600	0.000000	-68.014600	0.000000	-68.014600	0.000000	-68.014600	0.000000	-68.014600	0.000000	-68.014600	0.000000	-68.014600	0.000000	-68.014600	0.000000	-68.014600	0.000000
0.023250	-68.014600	0.000000	-68.014600	0.000000	-68.014600	0.000000	-68.014600	0.000000	-68.014600	0.000000	-68.014600	0.000000	-68.014600	0.000000	-68.014600	0.000000	-68.014600	0.000000	-68.014600	0.000000	-68.014600	0.000000	-68.014600	0.000000
0.023275	-68.014600	0.000000	-68.014600	0.000000	-68.014600	0.000000	-68.014600	0.000000	-68.014600	0.000000	-68.014600	0.000000	-68.014600	0.000000	-68.014600	0.000000	-68.014600	0.000000	-68.014600	0.000000	-68.014600	0.000000	-68.014600	0.000000
0.023300	-68.014500	0.000000	-68.014500	0.000000	-68.014500	0.000000	-68.014500	0.000000	-68.014500	0.000000	-68.014500	0.000000	-68.014500	0.000000	-68.014500	0.000000	-68.014500	0.000000	-68.014500	0.000000	-68.014500	0.000000	-68.014500	0.000000
0.023325	-68.014500	0.000000	-68.014500	0.000000	-68.014500	0.000000	-68.014500	0.000000	-68.014500	0.000000	-68.014500	0.000000	-68.014500	0.000000	-68.014500	0.000000	-68.014500	0.000000	-68.014500	0.000000	-68.014500	0.000000	-68.014500	0.000000
0.023350	-68.014500	0.000000	-68.014500	0.000000	-68.014500	0.000000	-68.014500	0.000000	-68.014500	0.000000	-68.014500	0.000000	-68.014500	0.000000	-68.014500	0.000000	-68.014500	0.000000	-68.014500	0.000000	-68.014500	0.000000	-68.014500	0.000000
0.023375	-68.014500	0.000000	-68.014500	0.000000	-68.014500	0.000000	-68.014500	0.000000	-68.014500	0.000000	-68.014500	0.000000	-68.014500	0.000000	-68.014500	0.000000	-68.014500	0.000000	-68.014500	0.000000	-68.014500	0.000000	-68.014500	0.000000
0.023400	-68.014500	0.000000	-68.014500	0.000000	-68.014500	0.000000	-68.014500	0.000000	-68.014500	0.000000	-68.014500	0.000000	-68.014500	0.000000	-68.014500	0.000000	-68.014500	0.000000	-68.014500	0.000000	-68.014500	0.000000	-68.014500	0.000000
0.023425	-68.014400	0.000000	-68.014400	0.000000	-68.014400	0.000000	-68.014400	0.000000	-68.014400	0.000000	-68.014400	0.000000	-68.014400	0.000000	-68.014400	0.000000	-68.014400	0.000000	-68.014400	0.000000	-68.014400	0.000000	-68.014400	0.000000
0.023450	-68.014400	0.000000	-68.014400	0.000000	-68.014400	0.000000	-68.014400	0.000000	-68.014400	0.000000	-68.014400	0.000000	-68.014400	0.000000	-68.014400	0.000000	-68.014400	0.000000	-68.014400	0.000000	-68.014400	0.000000	-68.014400	0.000000
0.023475	-68.014400	0.000000	-68.014400	0.000000	-68.014400	0.000000	-68.014400	0.000000	-68.014400	0.000000	-68.014400	0.000000	-68.014400	0.000000	-68.014400	0.000000	-68.014400	0.000000	-68.014400	0.000000	-68.014400	0.000000	-68.014400	0.000000
0.023500	-68.014400	0.000000	-68.014400	0.000000	-68.014400	0.000000	-68.014400	0.000000	-68.014400	0.000000	-68.014400	0.000000	-68.014400	0.000000	-68.014400	0.000000	-68.014400	0.000000	-68.014400	0.000000	-68.014400	0.000000	-68.014400	0.000000
0.023525	-68.014300	0.000000	-68.014300	0.000000	-68.014300	0.000000	-68.014300	0.000000	-68.014300	0.000000	-68.014300	0.000000	-68.014300	0.000000	-68.014300	0.000000	-68.014300	0.000000	-68.014300	0.000000	-68.014300	0.000000	-68.014300	0.000000
0.023550	-68.014300	0.000000	-68.014300	0.000000	-68.014300	0.000000	-68.014300	0.000000	-68.014300	0.000000	-68.014300	0.000000	-68.014300	0.000000	-68.014300	0.000000	-68.014300	0.000000	-68.014300	0.000000	-68.014300	0.000000	-68.014300	0.000000
0.023575	-68.014300	0.000000	-68.014300	0.000000	-68.014300	0.000000	-68.014300	0.000000	-68.014300	0.000000	-68.014300	0.000000	-68.014300	0.000000	-68.014300	0.000000	-68.014300	0.000000	-68.014300	0.000000	-68.014300	0.000000	-68.014300	0.000000
0.023600	-68.014300	0.000000	-68.014300	0.000000	-68.014300	0.000000	-68.014300	0.000000	-68.014300	0.000000	-68.014300	0.000000	-68.014300	0.000000	-68.014300	0.000000	-68.014300	0.000000	-68.014300	0.000000	-68.014300	0.000000	-68.014300	0.000000
0.023625	-68.014200	0.000000	-68.014200	0.000000	-68.014200	0.000000	-68.014200	0.000000	-68.014200	0.000000	-68.014200	0.000000	-68.014200	0.000000	-68.014200	0.000000	-68.014200	0.000000	-68.014200	0.000000	-68.014200	0.000000	-68.014200	0.000000
0.023650	-68.014200	0.000000	-68.014200	0.000000	-68.014200	0.000000	-68.014200	0.000000	-68.014200	0.000000	-68.014200	0.000000	-68.014200	0.000000	-68.014200	0.000000	-68.014200	0.000000	-68.014200	0.000000	-68.014200	0.000000	-68.014200	0.000000
0.023675	-68.014200	0.000000	-68.014200	0.000000	-68.014200	0.000000	-68.014200	0.000000	-68.014200	0.000000	-68.014200	0.000000	-68.014200	0.000000	-68.014200	0.000000	-68.014200	0.000000	-68.014200	0.000000	-68.014200	0.000000	-68.014200	0.000000
0.023700	-68.014200	0.000000	-68.014200	0.000000	-68.014200	0.000000	-68.014200	0.000000	-68.014200	0.000000	-68.014200	0.000000	-68.014200	0.000000	-68.014200	0.000000	-68.014200	0.000000	-68.014200	0.000000	-68.014200	0.000000	-68.014200	0.000000
0.023725	-68.014100	0.000000	-68.014100	0.000000	-68.014100	0.000000	-68.014100	0.000000	-68.014100	0.000000	-68.014100	0.000000	-68.014100	0.000000	-68.014100	0.000000	-68.014100	0.000000	-68.014100	0.000000	-68.014100	0.000000	-68.014100	0.000000
0.023750	-68.014100	0.000000	-68.014100	0.000000	-68.014100	0.000000	-68.014100	0.000000	-68.014100	0.000000	-68.014100	0.000000	-68.014100	0.000000	-68.014100	0.000000	-68.014100	0.000000	-68.014100	0.000000	-68.014100	0.000000	-68.014100	0.000000
0.023775	-68.014100	0.000000	-68.014100	0.000000	-68.014100	0.000000	-68.014100	0.000000	-68.014100	0.000000	-68.014100	0.000000	-68.014100	0.000000	-68.014100	0.000000	-68.014100	0.000000	-68.014100	0.000000	-68.014100	0.000000	-68.014100	0.000000
0.023800	-68.014100	0.000000	-68.014100	0.000000	-68.014100	0.000000	-68.014100	0.000000	-68.014100	0.000000	-68.014100	0.000000	-68.014100	0.000000	-68.014100	0.000000	-68.014100	0.000000	-68.014100	0.000000	-68.014100	0.000000	-68.014100	0.000000
0.023825	-68.014100	0.000000	-68.014100	0.000000	-68.014100	0.000000	-68.014100	0.000000	-68.014100	0.000000	-68.014100	0.000000	-68.014100	0.000000	-68.014100	0.000000	-68.014100	0.000000	-68.014100	0.000000	-68.014100	0.000000	-68.014100	0.000000
0.023850	-68.014000	0.000000	-68.014000	0.000000	-68.014000	0.000000	-68.014000	0.000000	-68.014000	0.000000	-68.014000	0.000000	-68.014000	0.000000	-68.014000	0.000000	-68.014000	0.000000	-68.014000	0.000000	-68.014000	0.000000	-68.014000	0.000000
0.023875	-68.014000	0.000000	-68.014000	0.000000	-68.014000	0.000000	-68.014000	0.000000	-68.014000	0.000000	-68.014000	0.000000	-68.014000	0.000000	-68.014000	0.000000	-68.014000	0.000000	-68.014000	0.000000	-68.014000	0.000000	-68.014000	0.000000
0.023900	-68.014000	0.000000	-68.014000	0.000000	-68.014000	0.000000	-68.014000	0.000000	-68.014000	0.000000	-68.014000	0.000000	-68.014000	0.000000	-68.014000	0.000000	-68.014000	0.000000	-68.014000	0.000000	-68.014000	0.000000	-68.014000	0.000000
0.023925	-68.014000	0.000000	-68.014000	0.000000	-68.014000	0.000000	-68.014000	0.000000	-68.014000	0.000000	-68.014000	0.000000	-68.014000	0.000000	-68.014000	0.000000	-68.014000	0.000000	-68.014000	0.000000	-68.014000	0.000000	-68.014000	0.000000
0.023950	-68.013900	0.000000	-68.013900	0.000000	-68.013900	0.000000	-68.013900	0.000000	-68.013900	0.000000	-68.013900	0.000000	-68.013900	0.000000	-68.013900	0.000000	-68.013900	0.000000	-68.013900	0.000000	-68.013900	0.000000	-68.013900	0.000000
0.023975	-68.013900	0.000000	-68.013900	0.000000	-68.013900	0.000000	-68.013900	0.000000	-68.013900	0.000000	-68.013900	0.000000	-68.013900	0.000000	-68.013900	0.000000	-68.013900	0.000000	-68.013900	0.000000	-68.013900	0.000000	-68.013900	0.000000
0.024000	-68.013900	0.000000	-68.013900	0.000000	-68.013900	0.000000	-68.013900	0.000000	-68.013900	0.000000	-68.013900	0.000000	-68.013900	0.000000	-68.013900	0.000000	-68.013900	0.000000	-68.013900	0.000000	-68.013900	0.000000	-68.013900	0.000000
0.024025	-68.013900	0.000000	-68.013900	0.000000	-68.013900	0.000000	-68.013900	0.000000	-68.013900	0.000000	-68.013900	0.000000	-68.013900	0.000000	-68.013900	0.000000	-68.013900	0.000000	-68.013900	0.000000	-68.013900	0.000000	-68.013900	0.000000
0.024050	-68.013800	0.000000	-68.013800	0.000000	-68.013800	0.000000	-68.013800	0.000000	-68.013800	0.000000	-68.013800	0.000000	-68.013800	0.000000	-68.013800	0.000000	-68.013800	0.000000	-68.013800	0.000000	-68.013800	0.000000	-68.013800	0.000000
0.024075	-68.013800	0.000000	-68.013800	0.000000	-68.013800	0.000000	-68.013800	0.000000	-68.013800	0.000000	-68.013800	0.000000	-68.013800	0.000000	-68.013800	0.000000	-68.013800	0.000000	-68.013800	0.000000	-68.013800	0.000000	-68.013800	0.000000
0.024100	-68.013800	0.000000	-68.013800	0.000000	-68.013800	0.000000	-68.013800	0.000000	-68.013800	0.000000	-68.013800	0.000000	-68.013800	0.000000	-68.013800	0.000000	-68.013800	0.000000	-68.013800	0.000000	-68.013800	0.000000	-68.013800	0.000000
0.024125	-68.013800	0.000000	-68.013800	0.000000	-68.013800	0.000000	-68.013800	0.000000	-68.013800	0.000000	-68.013800	0.000000	-68.013800	0.000000	-68.013800	0.000000	-68.013800	0.000000	-68.013800	0.000000	-68.013800	0.000000	-68.013800	0.000000
0.024150	-68.013700	0.000000	-68.013700	0.000000	-68.013700	0.000000	-68.013700	0.000000	-68.013700	0.000000	-68.013700	0.000000	-68.013700	0.000000	-68.013700	0.000000	-68.013700	0.000000	-68.013700	0.000000	-68.013700	0.000000	-68.013700	0.000000
0.024175	-68.013700	0.000000	-68.013700	0.000000	-68.013700	0.000000	-68.013700	0.000000	-68.013700	0.000000	-68.013700	0.000000	-68.013700	0.000000	-68.013700	0.000000	-68.013700	0.000000	-68.013700	0.000000	-68.013700	0.000000	-68.013700	0.000000
0.024200	-68.013700	0.000000	-68.013700	0.000000	-68.013700	0.000000	-68.013700	0.000000	-68.013700	0.000000	-68.013700	0.000000	-68.013700	0.000000	-68.013700	0.000000	-68.013700	0.000000	-68.013700	0.000000	-68.013700	0.000000	-68.013700	0.000000
0.024225	-68.013700	0.000000	-68.013700	0.000000	-68.013700	0.000000	-68.013700	0.000000	-68.013700	0.000000	-68.013700	0.000000	-68.013700	0.000000	-68.013700	0.000000	-68.013700	0.000000	-68.013700	0.000000	-68.013700	0.000000	-68.013700	0.000000
0.024250	-68.013700	0.000000	-68.013700	0.000000	-68.013700	0.000000	-68.013700	0.000000	-68.013700	0.000000	-68.013700	0.000000	-68.013700	0.000000	-68.013700	0.000000	-68.013700	0.000000	-68.013700	0.000000	-68.013700	0.000000	-68.013700	0.000000
0.024275	-68.013600	0.000000	-68.013600	0.000000	-68.013600	0.000000	-68.013600	0.000000	-68.013600	0.000000	-68.013600	0.000000	-68.013600	0.000000	-68.013600	0.000000	-68.013600	0.000000	-68.013600	0.000000	-68.013600	0.000000	-68.013600	0.000000
0.024300	-68.013600	0.000000	-68.013600	0.000000	-68.013600	0.000000	-68.013600	0.000000	-68.013600	0.000000	-68.013600	0.000000	-68.013600	0.000000	-68.013600	0.000000	-68.013600	0.000000	-68.013600	0.000000	-68.013600	0.000000	-68.013600	0.000000
0.024325	-68.013600	0.000000	-68.013600	0.000000	-68.013600	0.000000	-68.013600	0.000000	-68.013600	0.000000	-68.013600	0.000000	-68.013600	0.000000	-68.013600	0.000000	-68.013600	0.000000	-68.013600	0.000000	-68.013600	0.000000	-68.013600	0.000000
0.024350	-68.013600	0.000000	-68.013600	0.000000	-68.013600	0.000000	-68.013600	0.000000	-68.013600	0.000000	-68.013600	0.000000	-68.013600	0.000000	-68.013600	0.000000	-68.013600	0.000000	-68.013600	0.000000	-68.013600	0.000000	-68.013600	0.000000
0.024375	-68.013500	0.000000	-68.013500	0.000000	-68.013500	0.000000	-68.013500	0.000000	-68.013500	0.000000	-68.013500	0.000000	-68.013500	0.000000	-68.013500	0.000000	-68.013500	0.000000	-68.013500	0.000000	-68.013500	0.000000	-68.013500	0.000000
0.024400	-68.013500	0.000000	-68.013500	0.000000	-68.013500	0.000000	-68.013500	0.000000	-68.013500	0.000000	-68.013500	0.000000	-68.013500	0.000000	-68.013500	0.000000	-68.013500	0.000000	-68.013500	0.000000	-68.013500	0.000000	-68.013500	0.000000
0.024425	-68.013500	0.000000	-68.013500	0.000000	-68.013500	0.000000	-68.013500	0.000000	-68.013500	0.000000	-68.013500	0.000000	-68.013500	0.000000	-68.013500	0.000000	-68.013500	0.000000	-68.013500	0.000000	-68.013500	0.000000	-68.013500	0.000000
0.024450	-68.013500	0.000000	-68.013500	0.000000	-68.013500	0.000000	-68.013500	0.000000	-68.013500	0.000000	-68.013500	0.000000	-68.013500	0.000000	-68.013500	0.000000	-68.013500	0.000000	-68.013500	0.000000	-68.013500	0.000000	-68.013500	0.000000
0.024475	-68.013400	0.000000	-68.013400	0.000000	-68.013400	0.000000	-68.013400	0.000000	-68.013400	0.000000	-68.013400	0.000000	-68.013400	0.000000	-68.013400	0.000000	-68.013400	0.000000	-68.013400	0.000000	-68.013400	0.000000	-68.013400	0.000000
0.024500	-68.013400	0.000000	-68.013400	0.000000	-68.013400	0.000000	-68.013400	0.000000	-68.013400	0.000000	-68.013400	0.000000	-68.013400	0.000000	-68.013400	0.000000	-68.013400	0.000000	-68.013400	0.000000	-68.013400	0.000000	-68.013400	0.000000
0.024525	-68.013400	0.000000	-68.013400	0.000000	-68.013400	0.000000	-68.013400	0.000000	-68.013400	0.000000	-68.013400	0.000000	-68.013400	0.000000	-68.013400	0.000000	-68.013400	0.000000	-68.013400	0.000000	-68.013400	0.000000	-68.013400	0.000000
0.024550	-68.013400	0.000000	-68.013400	0.000000	-68.013400	0.000000	-68.013400	0.000000	-68.013400	0.000000	-68.013400	0.000000	-68.013400	0.000000	-68.013400	0.000000	-68.013400	0.000000	-68.013400	0.000000	-68.013400	0.000000	-68.013400	0.000000
0.024575	-68.013300	0.000000	-68.013300	0.000000	-68.013300	0.000000	-68.013300	0.000000	-68.013300	0.000000	-68.013300	0.000000	-68.013300	0.000000	-68.013300	0.000000	-68.013300	0.000000	-68.013300	0.000000	-68.013300	0.000000	-68.013300	0.000000
0.024600	-68.013300	0.000000	-68.013300	0.000000	-68.013300	0.000000	-68.013300	0.000000	-68.013300	0.000000	-68.013300	0.000000	-68.013300	0.000000	-68.013300	0.000000	-68.013300	0.000000	-68.013300	0.000000	-68.013300	0.000000	-68.013300	0.000000
0.024625	-68.013300	0.000000	-68.013300	0.000000	-68.013300	0.000000	-68.013300	0.000000	-68.013300	0.000000	-68.013300	0.000000	-68.013300	0.000000	-68.013300	0.000000	-68.013300	0.000000	-68.013300	0.000000	-68.013300	0.000000	-68.013300	0.000000
0.024650	-68.013300	0.000000	-68.013300	0.000000	-68.013300	0.000000	-68.013300	0.000000	-68.013300	0.000000	-68.013300	0.000000	-68.013300	0.000000	-68.013300	0.000000	-68.013300	0.000000	-68.013300	0.000000	-68.013300	0.000000	-68.013300	0.000000
0.024675	-68.013300	0.000000	-68.013300	0.000000	-68.013300	0.000000	-68.013300	0.000000	-68.013300	0.000000	-68.013300	0.000000	-68.013300	0.000000	-68.013300	0.000000	-68.013300	0.000000	-68.013300	0.000000	-68.013300	0.000000	-68.013300	0.000000
0.024700	-68.013200	0.000000	-68.013200	0.000000	-68.013200	0.000000	-68.013200	0.000000	-68.013200	0.000000	-68.013200	0.000000	-68.013200	0.000000	-68.013200	0.000000	-68.013200	0.000000	-68.013200	0.000000	-68.013200	0.000000	-68.013200	0.000000
0.024725	-68.013200	0.000000	-68.013200	0.000000	-68.013200	0.000000	-68.013200	0.000000	-68.013200	0.000000	-68.013200	0.000000	-68.013200	0.000000	-68.013200	0.000000	-68.013200	0.000000	-68.013200	0.000000	-68.013200	0.000000	-68.013200	0.000000
0.024750	-68.013200	0.000000	-68.013200	0.000000	-68.013200	0.000000	-68.013200	0.000000	-68.013200	0.000000	-68.013200	0.000000	-68.013200	0.000000	-68.013200	0.000000	-68.013200	0.000000	-68.013200	0.000000	-68.013200	0.000000	-68.013200	0.000000
0.024775	-68.013200	0.000000	-68.013200	0.000000	-68.013200	0.000000	-68.013200	0.000000	-68.013200	0.000000	-68.013200	0.000000	-68.013200	0.000000	-68.013200	0.000000	-68.013200	0.000000	-68.013200	0.000000	-68.013200	0.000000	-68.013200	0.000000
0.024800	-68.013100	0.000000	-68.013100	0.000000	-68.013100	0.000000	-68.013100	0.000000	-68.013100	0.000000	-68.013100	0.000000	-68.013100	0.000000	-68.013100	0.000000	-68.013100	0.000000	-68.013100	0.000000	-68.013100	0.000000	-68.013100	0.000000
0.024825	-68.013100	0.000000	-68.013100	0.000000	-68.013100	0.000000	-68.013100	0.000000	-68.013100	0.000000	-68.013100	0.000000	-68.013100	0.000000	-68.013100	0.000000	-68.013100	0.000000	-68.013100	0.000000	-68.013100	0.000000	-68.013100	0.000000
0.024850	-68.013100	0.000000	-68.013100	0.000000	-68.013100	0.000000	-68.013100	0.000000	-68.013100	0.000000	-68.013100	0.000000	-68.013100	0.000000	-68.013100	0.000000	-68.013100	0.000000	-68.013100	0.000000	-68.013100	0.000000	-68.013100	0.000000
0.024875	-68.013100	0.000000	-68.013100	0.000000	-68.013100	0.000000	-68.013100	0.000000	-68.013100	0.000000	-68.013100	0.000000	-68.013100	0.000000	-68.013100	0.000000	-68.013100	0.000000	-68.013100	0.000000	-68.013100	0.000000	-68.013100	0.000000
0.024900	-68.013000	0.000000	-68.013000	0.000000	-68.013000	0.000000	-68.013000	0.000000	-68.013000	0.000000	-68.013000	0.000000	-68.013000	0.000000	-68.013000	0.000000	-68.013000	0.000000	-68.013000	0.000000	-68.013000	0.000000	-68.013000	0.000000
0.024925	-68.013000	0.000000	-68.013000	0.000000	-68.013000	0.000000	-68.013000	0.000000	-68.013000	0.000000	-68.013000	0.000000	-68.013000	0.000000	-68.013000	0.000000	-68.013000	0.000000	-68.013000	0.000000	-68.013000	0.000000	-68.013000	0.000000
0.024950	-68.013000	0.000000	-68.013000	0.000000	-68.013000	0.000000	-68.013000	0.000000	-68.013000	0.000000	-68.013000	0.000000	-68.013000	0.000000	-68.013000	0.000000	-68.013000	0.000000	-68.013000	0.000000	-68.013000	0.000000	-68.013000	0.000000
0.024975	-68.013000	0.000000	-68.013000	0.000000	-68.013000	0.000000	-68.013000	0.000000	-68.013000	0.000000	-68.013000	0.000000	-68.013000	0.000000	-68.013000	0.000000	-68.013000	0.000000	-68.013000	0.000000	-68.013000	0.000000	-68.013000	0.000000
0.025000	-68.012900	0.000000	-68.012900	0.000000	-68.012900	0.000000	-68.012900	0.000000	-68.012900	0.000000	-68.012900	0.000000	-68.012900	0.000000	-68.012900	0.000000	-68.012900	0.000000	-68.012900	0.000000	-68.012900	0.000000	-68.012900	0.000000
0.025025	-68.012900	0.000000	-68.012900	0.000000	-68.012900	0.000000	-68.012900	0.000000	-68.012900	0.000000	-68.012900	0.000000	-68.012900	0.000000	-68.012900	0.000000	-68.012900	0.000000	-68.012900	0.000000	-68.012900	0.000000	-68.012900	0.000000
0.025050	-68.012900	0.000000	-68.012900	0.000000	-68.012900	0.000000	-68.012900	0.000000	-68.012900	0.000000	-68.012900	0.000000	-68.012900	0.000000	-68.012900	0.000000	-68.012900	0.000000	-68.012900	0.000000	-68.012900	0.000000	-68.012900	0.000000
0.025075	-68.012900	0.000000	-68.012900	0.000000	-68.012900	0.000000	-68.012900	0.000000	-68.012900	0.000000	-68.012900	0.000000	-68.012900	0.000000	-68.012900	0.000000	-68.012900	0.000000	-68.012900	0.000000	-68.012900	0.000000	-68.012900	0.000000
0.025100	-68.012800	0.000000	-68.012800	0.000000	-68.012800	0.000000	-68.012800	0.000000	-68.012800	0.000000	-68.012800	0.000000	-68.012800	0.000000	-68.012800	0.000000	-68.012800	0.000000	-68.012800	0.000000	-68.012800	0.000000	-68.012800	0.000000
0.025125	-68.012800	0.000000	-68.012800	0.000000	-68.012800	0.000000	-68.012800	0.000000	-68.012800	0.000000	-68.012800	0.000000	-68.012800	0.000000	-68.012800	0.000000	-68.012800	0.000000	-68.012800	0.000000	-68.012800	0.000000	-68.012800	0.000000
0.025150	-68.012800	0.000000	-68.012800	0.000000	-68.012800	0.000000	-68.012800	0.000000	-68.012800	0.000000	-68.012800	0.000000	-68.012800	0.000000	-68.012800	0.000000	-68.012800	0.000000	-68.012800	0.000000	-68.012800	0.000000	-68.012800	0.000000
0.025175	-68.012800	0.000000	-68.012800	0.000000	-68.012800	0.000000	-68.012800	0.000000	-68.012800	0.000000	-68.012800	0.000000	-68.012800	0.000000	-68.012800	0.000000	-68.012800	0.000000	-68.012800	0.000000	-68.012800	0.000000	-68.012800	0.000000
0.025200	-68.012800	0.000000	-68.012800	0.000000	-68.012800	0.000000	-68.012800	0.000000	-68.012800	0.000000	-68.012800	0.000000	-68.012800	0.000000	-68.012800	0.000000	-68.012800	0.000000	-68.012800	0.000000	-68.012800	0.000000	-68.012800	0.000000
0.025225	-68.012700	0.000000	-68.012700	0.000000	-68.012700	0.000000	-68.012700	0.000000	-68.012700	0.000000	-68.012700	0.000000	-68.012700	0.000000	-68.012700	0.000000	-68.012700	0.000000	-68.012700	0.000000	-68.012700	0.000000	-68.012700	0.000000
0.025250	-68.012700	0.000000	-68.012700	0.000000	-68.012700	0.000000	-68.012700	0.000000	-68.012700	0.000000	-68.012700	0.000000	-68.012700	0.000000	-68.012700	0.000000	-68.012700	0.000000	-68.012700	0.000000	-68.012700	0.000000	-68.012700	0.000000
0.025275	-68.012700	0.000000	-68.012700	0.000000	-68.012700	0.000000	-68.012700	0.000000	-68.012700	0.000000	-68.012700	0.000000	-68.012700	0.000000	-68.012700	0.000000	-68.012700	0.000000	-68.012700	0.000000	-68.012700	0.000000	-68.012700	0.000000
0.025300	-68.012700	0.000000	-68.012700	0.000000	-68.012700	0.000000	-68.012700	0.000000	-68.012700	0.000000	-68.012700	0.000000	-68.012700	0.000000	-68.012700	0.000000	-68.012700	0.000000	-68.012700	0.000000	-68.012700	0.000000	-68.012700	0.000000
0.025325	-68.012600	0.000000	-68.012600	0.000000	-68.012600	0.000000	-68.012600	0.000000	-68.012600	0.000000	-68.012600	0.000000	-68.012600	0.000000	-68.012600	0.000000	-68.012600	0.000000	-68.012600	0.000000	-68.012600	0.000000	-68.012600	0.000000
0.025350	-68.012600	0.000000	-68.012600	0.000000	-68.012600	0.000000	-68.012600	0.000000	-68.012600	0.000000	-68.012600	0.000000	-68.012600	0.000000	-68.012600	0.000000	-68.012600	0.000000	-68.012600	0.000000	-68.012600	0.000000	-68.012600	0.000000
0.025375	-68.012600	0.000000	-68.012600	0.000000	-68.012600	0.000000	-68.012600	0.000000	-68.012600	0.000000	-68.012600	0.000000	-68.012600	0.000000	-68.012600	0.000000	-68.012600	0.000000	-68.012600	0.000000	-68.012600	0.000000	-68.012600	0.000000
0.025400	-68.012600	0.000000	-68.012600	0.000000	-68.012600	0.000000	-68.012600	0.000000	-68.012600	0.000000	-68.012600	0.000000	-68.012600	0.000000	-68.012600	0.000000	-68.012600	0.000000	-68.012600	0.000000	-68.012600	0.000000	-68.012600	0.000000
0.025425	-68.012500	0.000000	-68.012500	0.000000	-68.012500	0.000000	-68.012500	0.000000	-68.012500	0.000000	-68.012500	0.000000	-68.012500	0.000000	-68.012500	0.000000	-68.012500	0.000000	-68.012500	0.000000	-68.012500	0.000000	-68.012500	0.000000
0.025450	-68.012500	0.000000	-68.012500	0.000000	-68.012500	0.000000	-68.012500	0.000000	-68.012500	0.000000	-68.012500	0.000000	-68.012500	0.000000	-68.012500	0.000000	-68.012500	0.000000	-68.012500	0.000000	-68.012500	0.000000	-68.012500	0.000000
0.025475	-68.012500	0.000000	-68.012500	0.000000	-68.012500	0.000000	-68.012500	0.000000	-68.012500	0.000000	-68.012500	0.000000	-68.012500	0.000000	-68.012500	0.000000	-68.012500	0.000000	-68.012500	0.000000	-68.012500	0.000000	-68.012500	0.000000
0.025500	-68.012500	0.000000	-68.012500	0.000000	-68.012500	0.000000	-68.012500	0.000000	-68.012500	0.000000	-68.012500	0.000000	-68.012500	0.000000	-68.012500	0.000000	-68.012500	0.000000	-68.012500	0.000000	-68.012500	0.000000	-68.012500	0.000000
0.025525	-68.012400	0.000000	-68.012400	0.000000	-68.012400	0.000000	-68.012400	0.000000	-68.012400	0.000000	-68.012400	0.000000	-68.012400	0.000000	-68.012400	0.000000	-68.012400	0.000000	-68.012400	0.000000	-68.012400	0.000000	-68.012400	0.000000
0.025550	-68.012400	0.000000	-68.012400	0.000000	-68.012400	0.000000	-68.012400	0.000000	-68.012400	0.000000	-68.012400	0.000000	-68.012400	0.000000	-68.012400	0.000000	-68.012400	0.000000	-68.012400	0.000000	-68.012400	0.000000	-68.012400	0.000000
0.025575	-68.012400	0.000000	-68.012400	0.000000	-68.012400	0.000000	-68.012400	0.000000	-68.012400	0.000000	-68.012400	0.000000	-68.012400	0.000000	-68.012400	0.000000	-68.012400	0.000000	-68.012400	0.000000	-68.012400	0.000000	-68.012400	0.000000
0.025600	-68.012400	0.000000	-68.012400	0.000000	-68.012400	0.000000	-68.012400	0.000000	-68.012400	0.000000	-68.012400	0.000000	-68.012400	0.000000	-68.012400	0.000000	-68.012400	0.000000	-68.012400	0.000000	-68.012400	0.000000	-68.012400	0.000000
0.025625	-68.012400	0.000000	-68.012400	0.000000	-68.012400	0.000000	-68.012400	0.000000	-68.012400	0.000000	-68.012400	0.000000	-68.012400	0.000000	-68.012400	0.000000	-68.012400	0.000000	-68.012400	0.000000	-68.012400	0.000000	-68.012400	0.000000
0.025650	-68.012300	0.000000	-68.012300	0.000000	-68.012300	0.000000	-68.012300	0.000000	-68.012300	0.000000	-68.012300	0.000000	-68.012300	0.000000	-68.012300	0.000000	-68.012300	0.000000	-68.012300	0.000000	-68.012300	0.000000	-68.012300	0.000000
0.025675	-68.012300	0.000000	-68.012300	0.000000	-68.012300	0.000000	-68.012300	0.000000	-68.012300	0.000000	-68.012300	0.000000	-68.012300	0.000000	-68.012300	0.000000	-68.012300	0.000000	-68.012300	0.000000	-68.012300	0.000000	-68.012300	0.000000
0.025700	-68.012300	0.000000	-68.012300	0.000000	-68.012300	0.000000	-68.012300	0.000000	-68.012300	0.000000	-68.012300	0.000000	-68.012300	0.000000	-68.012300	0.000000	-68.012300	0.000000	-68.012300	0.000000	-68.012300	0.000000	-68.012300	0.000000
0.025725	-68.012300	0.000000	-68.012300	0.000000	-68.012300	0.000000	-68.012300	0.000000	-68.012300	0.000000	-68.012300	0.000000	-68.012300	0.000000	-68.012300	0.000000	-68.012300	0.000000	-68.012300	0.000000	-68.012300	0.000000	-68.012300	0.000000
0.025750	-68.012200	0.000000	-68.012200	0.000000	-68.012200	0.000000	-68.012200	0.000000	-68.012200	0.000000	-68.012200	0.000000	-68.012200	0.000000	-68.012200	0.000000	-68.012200	0.000000	-68.012200	0.000000	-68.012200	0.000000	-68.012200	0.000000
0.025775	-68.012200	0.000000	-68.012200	0.000000	-68.012200	0.000000	-68.012200	0.000000	-68.012200	0.000000	-68.012200	0.000000	-68.012200	0.000000	-68.012200	0.000000	-68.012200	0.000000	-68.012200	0.000000	-68.012200	0.000000	-68.012200	0.000000
0.025800	-68.012200	0.000000	-68.012200	0.000000	-68.012200	0.000000	-68.012200	0.000000	-68.012200	0.000000	-68.012200	0.000000	-68.012200	0.000000	-68.012200	0.000000	-68.012200	0.000000	-68.012200	0.000000	-68.012200	0.000000	-68.012200	0.000000
0.025825	-68.012200	0.000000	-68.012200	0.000000	-68.012200	0.000000	-68.012200	0.000000	-68.012200	0.000000	-68.012200	0.000000	-68.012200	0.000000	-68.012200	0.000000	-68.012200	0.000000	-68.012200	0.000000	-68.012200	0.000000	-68.012200	0.000000
0.025850	-68.012100	0.000000	-68.012100	0.000000	-68.012100	0.000000	-68.012100	0.000000	-68.012100	0.000000	-68.012100	0.000000	-68.012100	0.000000	-68.012100	0.000000	-68.012100	0.000000	-68.012100	0.000000	-68.012100	0.000000	-68.012100	0.000000
0.025875	-68.012100	0.000000	-68.012100	0.000000	-68.012100	0.000000	-68.012100	0.000000	-68.012100	0.000000	-68.012100	0.000000	-68.012100	0.000000	-68.012100	0.000000	-68.012100	0.000000	-68.012100	0.000000	-68.012100	0.000000	-68.012100	0.000000
0.025900	-68.012100	0.000000	-68.012100	0.000000	-68.012100	0.000000	-68.012100	0.000000	-68.012100	0.000000	-68.012100	0.000000	-68.012100	0.000000	-68.012100	0.000000	-68.012100	0.000000	-68.012100	0.000000	-68.012100	0.000000	-68.012100	0.000000
0.025925	-68.012100	0.000000	-68.012100	0.000000	-68.012100	0.000000	-68.012100	0.000000	-68.012100	0.000000	-68.012100	0.000000	-68.012100	0.000000	-68.012100	0.000000	-68.012100	0.000000	-68.012100	0.000000	-68.012100	0.000000	-68.012100	0.000000
0.025950	-68.012000	0.000000	-68.012000	0.000000	-68.012000	0.000000	-68.012000	0.000000	-68.012000	0.000000	-68.012000	0.000000	-68.012000	0.000000	-68.012000	0.000000	-68.012000	0.000000	-68.012000	0.000000	-68.012000	0.000000	-68.012000	0.000000
0.025975	-68.012000	0.000000	-68.012000	0.000000	-68.012000	0.000000	-68.012000	0.000000	-68.012000	0.000000	-68.012000	0.000000	-68.012000	0.000000	-68.012000	0.000000	-68.012000	0.000000	-68.012000	0.000000	-68.012000	0.000000	-68.012000	0.000000
0.026000	-68.012000	0.000000	-68.012000	0.000000	-68.012000	0.000000	-68.012000	0.000000	-68.012000	0.000000	-68.012000	0.000000	-68.012000	0.000000	-68.012000	0.000000	-68.012000	0.000000	-68.012000	0.000000	-68.012000	0.000000	-68.012000	0.000000
0.026025	-68.012000	0.000000	-68.012000	0.000000	-68.012000	0.000000	-68.012000	0.000000	-68.012000	0.000000	-68.012000	0.000000	-68.012000	0.000000	-68.012000	0.000000	-68.012000	0.000000	-68.012000	0.000000	-68.012000	0.000000	-68.012000	0.000000
0.026050	-68.011900	0.000000	-68.011900	0.000000	-68.011900	0.000000	-68.011900	0.000000	-68.011900	0.000000	-68.011900	0.000000	-68.011900	0.000000	-68.011900	0.000000	-68.011900	0.000000	-68.011900	0.000000	-68.011900	0.000000	-68.011900	0.000000
0.026075	-68.011900	0.000000	-68.011900	0.000000	-68.011900	0.000000	-68.011900	0.000000	-68.011900	0.000000	-68.011900	0.000000	-68.011900	0.000000	-68.011900	0.000000	-68.011900	0.000000	-68.011900	0.000000	-68.011900	0.000000	-68.011900	0.000000
0.026100	-68.011900	0.000000	-68.011900	0.000000	-68.011900	0.000000	-68.011900	0.000000	-68.011900	0.000000	-68.011900	0.000000	-68.011900	0.000000	-68.011900	0.000000	-68.011900	0.000000	-68.011900	0.000000	-68.011900	0.000000	-68.011900	0.000000
0.026125	-68.011900	0.000000	-68.011900	0.000000	-68.011900	0.000000	-68.011900	0.000000	-68.011900	0.000000	-68.011900	0.000000	-68.011900	0.000000	-68.011900	0.000000	-68.011900	0.000000	-68.011900	0.000000	-68.011900	0.000000	-68.011900	0.000000
0.026150	-68.011900	0.000000	-68.011900	0.000000	-68.011900	0.000000	-68.011900	0.000000	-68.011900	0.000000	-68.011900	0.000000	-68.011900	0.000000	-68.011900	0.000000	-68.011900	0.000000	-68.011900	0.000000	-68.011900	0.000000	-68.011900	0.000000
0.026175	-68.011800	0.000000	-68.011800	0.000000	-68.011800	0.000000	-68.011800	0.000000	-68.011800	0.000000	-68.011800	0.000000	-68.011800	0.000000	-68.011800	0.000000	-68.011800	0.000000	-68.011800	0.000000	-68.011800	0.000000	-68.011800	0.000000
0.026200	-68.011800	0.000000	-68.011800	0.000000	-68.011800	0.000000	-68.011800	0.000000	-68.011800	0.000000	-68.011800	0.000000	-68.011800	0.000000	-68.011800	0.000000	-68.011800	0.000000	-68.011800	0.000000	-68.011800	0.000000	-68.011800	0.000000
0.026225	-68.011800	0.000000	-68.011800	0.000000	-68.011800	0.000000	-68.011800	0.000000	-68.011800	0.000000	-68.011800	0.000000	-68.011800	0.000000	-68.011800	0.000000	-68.011800	0.000000	-68.011800	0.000000	-68.011800	0.000000	-68.011800	0.000000
0.026250	-68.011800	0.000000	-68.011800	0.000000	-68.011800	0.000000	-68.011800	0.000000	-68.011800	0.000000	-68.011800	0.000000	-68.011800	0.000000	-68.011800	0.000000	-68.011800	0.000000	-68.011800	0.000000	-68.011800	0.000000	-68.011800	0.000000
0.026275	-68.011700	0.000000	-68.011700	0.000000	-68.011700	0.000000	-68.011700	0.000000	-68.011700	0.000000	-68.011700	0.000000	-68.011700	0.000000	-68.011700	0.000000	-68.011700	0.000000	-68.011700	0.000000	-68.011700	0.000000	-68.011700	0.000000
0.026300	-68.011700	0.000000	-68.011700	0.000000	-68.011700	0.000000	-68.011700	0.000000	-68.011700	0.000000	-68.011700	0.000000	-68.011700	0.000000	-68.011700	0.000000	-68.011700	0.000000	-68.011700	0.000000	-68.011700	0.000000	-68.011700	0.000000
0.026325	-68.011700	0.000000	-68.011700	0.000000	-68.011700	0.000000	-68.011700	0.000000	-68.011700	0.000000	-68.011700	0.000000	-68.011700	0.000000	-68.011700	0.000000	-68.011700	0.000000	-68.011700	0.000000	-68.011700	0.000000	-68.011700	0.000000
0.026350	-68.011700	0.000000	-68.011700	0.000000	-68.011700	0.000000	-68.011700	0.000000	-68.011700	0.000000	-68.011700	0.000000	-68.011700	0.000000	-68.011700	0.000000	-68.011700	0.000000	-68.011700	0.000000	-68.011700	0.000000	-68.011700	0.000000
0.026375	-68.011600	0.000000	-68.011600	0.000000	-68.011600	0.000000	-68.011600	0.000000	-68.011600	0.000000	-68.011600	0.000000	-68.011600	0.000000	-68.011600	0.000000	-68.011600	0.000000	-68.011600	0.000000	-68.011600	0.000000	-68.011600	0.000000
0.026400	-68.011600	0.000000	-68.011600	0.000000	-68.011600	0.000000	-68.011600	0.000000	-68.011600	0.000000	-68.011600	0.000000	-68.011600	0.000000	-68.011600	0.000000	-68.011600	0.000000	-68.011600	0.000000	-68.011600	0.000000	-68.011600	0.000000
0.026425	-68.011600	0.000000	-68.011600	0.000000	-68.011600	0.000000	-68.011600	0.000000	-68.011600	0.000000	-68.011600	0.000000	-68.011600	0.000000	-68.011600	0.000000	-68.011600	0.000000	-68.011600	0.000000	-68.011600	0.000000	-68.011600	0.000000
0.026450	-68.011600	0.000000	-68.011600	0.000000	-68.011600	0.000000	-68.011600	0.000000	-68.011600	0.000000	-68.011600	0.000000	-68.011600	0.000000	-68.011600	0.000000	-68.011600	0.000000	-68.011600	0.000000	-68.011600	0.000000	-68.011600	0.000000
0.026475	-68.011500	0.000000	-68.011500	0.000000	-68.011500	0.000000	-68.011500	0.000000	-68.011500	0.000000	-68.011500	0.000000	-68.011500	0.000000	-68.011500	0.000000	-68.011500	0.000000	-68.011500	0.000000	-68.011500	0.000000	-68.011500	0.000000
0.026500	-68.011500	0.000000	-68.011500	0.000000	-68.011500	0.000000	-68.011500	0.000000	-68.011500	0.000000	-68.011500	0.000000	-68.011500	0.000000	-68.011500	0.000000	-68.011500	0.000000	-68.011500	0.000000	-68.011500	0.000000	-68.011500	0.000000
0.026525	-68.011500	0.000000	-68.011500	0.000000	-68.011500	0.000000	-68.011500	0.000000	-68.011500	0.000000	-68.011500	0.000000	-68.011500	0.000000	-68.011500	0.000000	-68.011500	0.000000	-68.011500	0.000000	-68.011500	0.000000	-68.011500	0.000000
0.026550	-68.011500	0.000000	-68.011500	0.000000	-68.011500	0.000000	-68.011500	0.000000	-68.011500	0.000000	-68.011500	0.000000	-68.011500	0.000000	-68.011500	0.000000	-68.011500	0.000000	-68.011500	0.000000	-68.011500	0.000000	-68.011500	0.000000
0.026575	-68.011400	0.000000	-68.011400	0.000000	-68.011400	0.000000	-68.011400	0.000000	-68.011400	0.000000	-68.011400	0.000000	-68.011400	0.000000	-68.011400	0.000000	-68.011400	0.000000	-68.011400	0.000000	-68.011400	0.000000	-68.011400	0.000000
0.026600	-68.011400	0.000000	-68.011400	0.000000	-68.011400	0.000000	-68.011400	0.000000	-68.011400	0.000000	-68.011400	0.000000	-68.011400	0.000000	-68.011400	0.000000	-68.011400	0.000000	-68.011400	0.000000	-68.011400	0.000000	-68.011400	0.000000
0.026625	-68.011400	0.000000	-68.011400	0.000000	-68.011400	0.000000	-68.011400	0.000000	-68.011400	0.000000	-68.011400	0.000000	-68.011400	0.000000	-68.011400	0.000000	-68.011400	0.000000	-68.011400	0.000000	-68.011400	0.000000	-68.011400	0.000000
0.026650	-68.011400	0.000000	-68.011400	0.000000	-68.011400	0.000000	-68.011400	0.000000	-68.011400	0.000000	-68.011400	0.000000	-68.011400	0.000000	-68.011400	0.000000	-68.011400	0.000000	-68.011400	0.000000	-68.011400	0.000000	-68.011400	0.000000
0.026675	-68.011300	0.000000	-68.011300	0.000000	-68.011300	0.000000	-68.011300	0.000000	-68.011300	0.000000	-68.011300	0.000000	-68.011300	0.000000	-68.011300	0.000000	-68.011300	0.000000	-68.011300	0.000000	-68.011300	0.000000	-68.011300	0.000000
0.026700	-68.011300	0.000000	-68.011300	0.000000	-68.011300	0.000000	-68.011300	0.000000	-68.011300	0.000000	-68.011300	0.000000	-68.011300	0.000000	-68.011300	0.000000	-68.011300	0.000000	-68.011300	0.000000	-68.011300	0.000000	-68.011300	0.000000
0.026725	-68.011300	0.000000	-68.011300	0.000000	-68.011300	0.000000	-68.011300	0.000000	-68.011300	0.000000	-68.011300	0.000000	-68.011300	0.000000	-68.011300	0.000000	-68.011300	0.000000	-68.011300	0.000000	-68.011300	0.000000	-68.011300	0.000000
0.026750	-68.011300	0.000000	-68.011300	0.000000	-68.011300	0.000000	-68.011300	0.000000	-68.011300	0.000000	-68.011300	0.000000	-68.011300	0.000000	-68.011300	0.000000	-68.011300	0.000000	-68.011300	0.000000	-68.011300	0.000000	-68.011300	0.000000
0.026775	-68.011300	0.000000	-68.011300	0.000000	-68.011300	0.000000	-68.011300	0.000000	-68.011300	0.000000	-68.011300	0.000000	-68.011300	0.000000	-68.011300	0.000000	-68.011300	0.000000	-68.011300	0.000000	-68.011300	0.000000	-68.011300	0.000000
0.026800	-68.011200	0.000000	-68.011200	0.000000	-68.011200	0.000000	-68.011200	0.000000	-68.011200	0.000000	-68.011200	0.000000	-68.011200	0.000000	-68.011200	0.000000	-68.011200	0.000000	-68.011200	0.000000	-68.011200	0.000000	-68.011200	0.000000
0.026825	-68.011200	0.000000	-68.011200	0.000000	-68.011200	0.000000	-68.011200	0.000000	-68.011200	0.000000	-68.011200	0.000000	-68.011200	0.000000	-68.011200	0.000000	-68.011200	0.000000	-68.011200	0.000000	-68.011200	0.000000	-68.011200	0.000000
0.026850	-68.011200	0.000000	-68.011200	0.000000	-68.011200	0.000000	-68.011200	0.000000	-68.011200	0.000000	-68.011200	0.000000	-68.011200	0.000000	-68.011200	0.000000	-68.011200	0.000000	-68.011200	0.000000	-68.011200	0.000000	-68.011200	0.000000
0.026875	-68.011200	0.000000	-68.011200	0.000000	-68.011200	0.000000	-68.011200	0.000000	-68.011200	0.000000	-68.011200	0.000000	-68.011200	0.000000	-68.011200	0.000000	-68.011200	0.000000	-68.011200	0.000000	-68.011200	0.000000	-68.011200	0.000000
0.026900	-68.011100	0.000000	-68.011100	0.000000	-68.011100	0.000000	-68.011100	0.000000	-68.011100	0.000000	-68.011100	0.000000	-68.011100	0.000000	-68.011100	0.000000	-68.011100	0.000000	-68.011100	0.000000	-68.011100	0.000000	-68.011100	0.000000
0.026925	-68.011100	0.000000	-68.011100	0.000000	-68.011100	0.000000	-68.011100	0.000000	-68.011100	0.000000	-68.011100	0.000000	-68.011100	0.000000	-68.011100	0.000000	-68.011100	0.000000	-68.011100	0.000000	-68.011100	0.000000	-68.011100	0.000000
0.026950	-68.011100	0.000000	-68.011100	0.000000	-68.011100	0.000000	-68.011100	0.000000	-68.011100	0.000000	-68.011100	0.000000	-68.011100	0.000000	-68.011100	0.000000	-68.011100	0.000000	-68.011100	0.000000	-68.011100	0.000000	-68.011100	0.000000
0.026975	-68.011100	0.000000	-68.011100	0.000000	-68.011100	0.000000	-68.011100	0.000000	-68.011100	0.000000	-68.011100	0.000000	-68.011100	0.000000	-68.011100	0.000000	-68.011100	0.000000	-68.011100	0.000000	-68.011100	0.000000	-68.011100	0.000000
0.027000	-68.011000	0.000000	-68.011000	0.000000	-68.011000	0.000000	-68.011000	0.000000	-68.011000	0.000000	-68.011000	0.000000	-68.011000	0.000000	-68.011000	0.000000	-68.011000	0.000000	-68.011000	0.000000	-68.011000	0.000000	-68.011000	0.000000
0.027025	-68.011000	0.000000	-68.011000	0.000000	-68.011000	0.000000	-68.011000	0.000000	-68.011000	0.000000	-68.011000	0.000000	-68.011000	0.000000	-68.011000	0.000000	-68.011000	0.000000	-68.011000	0.000000	-68.011000	0.000000	-68.011000	0.000000
0.027050	-68.011000	0.000000	-68.011000	0.000000	-68.011000	0.000000	-68.011000	0.000000	-68.011000	0.000000	-68.011000	0.000000	-68.011000	0.000000	-68.011000	0.000000	-68.011000	0.000000	-68.011000	0.000000	-68.011000	0.000000	-68.011000	0.000000
0.027075	-68.011000	0.000000	-68.011000	0.000000	-68.011000	0.000000	-68.011000	0.000000	-68.011000	0.000000	-68.011000	0.000000	-68.011000	0.000000	-68.011000	0.000000	-68.011000	0.000000	-68.011000	0.000000	-68.011000	0.000000	-68.011000	0.000000
0.027100	-68.010900	0.000000	-68.010900	0.000000	-68.010900	0.000000	-68.010900	0.000000	-68.010900	0.000000	-68.010900	0.000000	-68.010900	0.000000	-68.010900	0.000000	-68.010900	0.000000	-68.010900	0.000000	-68.010900	0.000000	-68.010900	0.000000
0.027125	-68.010900	0.000000	-68.010900	0.000000	-68.010900	0.000000	-68.010900	0.000000	-68.010900	0.000000	-68.010900	0.000000	-68.010900	0.000000	-68.010900	0.000000	-68.010900	0.000000	-68.010900	0.000000	-68.010900	0.000000	-68.010900	0.000000
0.027150	-68.010900	0.000000	-68.010900	0.000000	-68.010900	0.000000	-68.010900	0.000000	-68.010900	0.000000	-68.010900	0.000000	-68.010900	0.000000	-68.010900	0.000000	-68.010900	0.000000	-68.010900	0.000000	-68.010900	0.000000	-68.010900	0.000000
0.027175	-68.010900	0.000000	-68.010900	0.000000	-68.010900	0.000000	-68.010900	0.000000	-68.010900	0.000000	-68.010900	0.000000	-68.010900	0.000000	-68.010900	0.000000	-68.010900	0.000000	-68.010900	0.000000	-68.010900	0.000000	-68.010900	0.000000
0.027200	-68.010800	0.000000	-68.010800	0.000000	-68.010800	0.000000	-68.010800	0.000000	-68.010800	0.000000	-68.010800	0.000000	-68.010800	0.000000	-68.010800	0.000000	-68.010800	0.000000	-68.010800	0.000000	-68.010800	0.000000	-68.010800	0.000000
0.027225	-68.010800	0.000000	-68.010800	0.000000	-68.010800	0.000000	-68.010800	0.000000	-68.010800	0.000000	-68.010800	0.000000	-68.010800	0.000000	-68.010800	0.000000	-68.010800	0.000000	-68.010800	0.000000	-68.010800	0.000000	-68.010800	0.000000
0.027250	-68.010800	0.000000	-68.010800	0.000000	-68.010800	0.000000	-68.010800	0.000000	-68.010800	0.000000	-68.010800	0.000000	-68.010800	0.000000	-68.010800	0.000000	-68.010800	0.000000	-68.010800	0.000000	-68.010800	0.000000	-68.010800	0.000000
0.027275	-68.010800	0.000000	-68.010800	0.000000	-68.010800	0.000000	-68.010800	0.000000	-68.010800	0.000000	-68.010800	0.000000	-68.010800	0.000000	-68.010800	0.000000	-68.010800	0.000000	-68.010800	0.000000	-68.010800	0.000000	-68.010800	0.000000
0.027300	-68.010700	0.000000	-68.010700	0.000000	-68.010700	0.000000	-68.010700	0.000000	-68.010700	0.000000	-68.010700	0.000000	-68.010700	0.000000	-68.010700	0.000000	-68.010700	0.000000	-68.010700	0.000000	-68.010700	0.000000	-68.010700	0.000000
0.027325	-68.010700	0.000000	-68.010700	0.000000	-68.010700	0.000000	-68.010700	0.000000	-68.010700	0.000000	-68.010700	0.000000	-68.010700	0.000000	-68.010700	0.000000	-68.010700	0.000000	-68.010700	0.000000	-68.010700	0.000000	-68.010700	0.000000
0.027350	-68.010700	0.000000	-68.010700	0.000000	-68.010700	0.000000	-68.010700	0.000000	-68.010700	0.000000	-68.010700	0.000000	-68.010700	0.000000	-68.010700	0.000000	-68.010700	0.000000	-68.010700	0.000000	-68.010700	0.000000	-68.010700	0.000000
0.027375	-68.010700	0.000000	-68.010700	0.000000	-68.010700	0.000000	-68.010700	0.000000	-68.010700	0.000000	-68.010700	0.000000	-68.010700	0.000000	-68.010700	0.000000	-68.010700	0.000000	-68.010700	0.000000	-68.010700	0.000000	-68.010700	0.000000
0.027400	-68.010700	0.000000	-68.010700	0.000000	-68.010700	0.000000	-68.010700	0.000000	-68.010700	0.000000	-68.010700	0.000000	-68.010700	0.000000	-68.010700	0.000000	-68.010700	0.000000	-68.010700	0.000000	-68.010700	0.000000	-68.010700	0.000000
0.027425	-68.010600	0.000000	-68.010600	0.000000	-68.010600	0.000000	-68.010600	0.000000	-68.010600	0.000000	-68.010600	0.000000	-68.010600	0.000000	-68.010600	0.000000	-68.010600	0.000000	-68.010600	0.000000	-68.010600	0.000000	-68.010600	0.000000
0.027450	-68.010600	0.000000	-68.010600	0.000000	-68.010600	0.000000	-68.010600	0.000000	-68.010600	0.000000	-68.010600	0.000000	-68.010600	0.000000	-68.010600	0.000000	-68.010600	0.000000	-68.010600	0.000000	-68.010600	0.000000	-68.010600	0.000000
0.027475	-68.010600	0.000000	-68.010600	0.000000	-68.010600	0.000000	-68.010600	0.000000	-68.010600	0.000000	-68.010600	0.000000	-68.010600	0.000000	-68.010600	0.000000	-68.010600	0.000000	-68.010600	0.000000	-68.010600	0.000000	-68.010600	0.000000
0.027500	-68.010600	0.000000	-68.010600	0.000000	-68.010600	0.000000	-68.010600	0.000000	-68.010600	0.000000	-68.010600	0.000000	-68.010600	0.000000	-68.010600	0.000000	-68.010600	0.000000	-68.010600	0.000000	-68.010600	0.000000	-68.010600	0.000000
0.027525	-68.010500	0.000000	-68.010500	0.000000	-68.010500	0.000000	-68.010500	0.000000	-68.010500	0.000000	-68.010500	0.000000	-68.010500	0.000000	-68.010500	0.000000	-68.010500	0.000000	-68.010500	0.000000	-68.010500	0.000000	-68.010500	0.000000
0.027550	-68.010500	0.000000	-68.010500	0.000000	-68.010500	0.000000	-68.010500	0.000000	-68.010500	0.000000	-68.010500	0.000000	-68.010500	0.000000	-68.010500	0.000000	-68.010500	0.000000	-68.010500	0.000000	-68.010500	0.000000	-68.010500	0.000000
0.027575	-68.010500	0.000000	-68.010500	0.000000	-68.010500	0.000000	-68.010500	0.000000	-68.010500	0.000000	-68.010500	0.000000	-68.010500	0.000000	-68.010500	0.000000	-68.010500	0.000000	-68.010500	0.000000	-68.010500	0.000000	-68.010500	0.000000
0.027600	-68.010500	0.000000	-68.010500	0.000000	-68.010500	0.000000	-68.010500	0.000000	-68.010500	0.000000	-68.010500	0.000000	-68.010500	0.000000	-68.010500	0.000000	-68.010500	0.000000	-68.010500	0.000000	-68.010500	0.000000	-68.010500	0.000000
0.027625	-68.010400	0.000000	-68.010400	0.000000	-68.010400	0.000000	-68.010400	0.000000	-68.010400	0.000000	-68.010400	0.000000	-68.010400	0.000000	-68.010400	0.000000	-68.010400	0.000000	-68.010400	0.000000	-68.010400	0.000000	-68.010400	0.000000
0.027650	-68.010400	0.000000	-68.010400	0.000000	-68.010400	0.000000	-68.010400	0.000000	-68.010400	0.000000	-68.010400	0.000000	-68.010400	0.000000	-68.010400	0.000000	-68.010400	0.000000	-68.010400	0.000000	-68.010400	0.000000	-68.010400	0.000000
0.027675	-68.010400	0.000000	-68.010400	0.000000	-68.010400	0.000000	-68.010400	0.000000	-68.010400	0.000000	-68.010400	0.000000	-68.010400	0.000000	-68.010400	0.000000	-68.010400	0.000000	-68.010400	0.000000	-68.010400	0.000000	-68.010400	0.000000
0.027700	-68.010400	0.000000	-68.010400	0.000000	-68.010400	0.000000	-68.010400	0.000000	-68.010400	0.000000	-68.010400	0.000000	-68.010400	0.000000	-68.010400	0.000000	-68.010400	0.000000	-68.010400	0.000000	-68.010400	0.000000	-68.010400	0.000000
0.027725	-68.010300	0.000000	-68.010300	0.000000	-68.010300	0.000000	-68.010300	0.000000	-68.010300	0.000000	-68.010300	0.000000	-68.010300	0.000000	-68.010300	0.000000	-68.010300	0.000000	-68.010300	0.000000	-68.010300	0.000000	-68.010300	0.000000
0.027750	-68.010300	0.000000	-68.010300	0.000000	-68.010300	0.000000	-68.010300	0.000000	-68.010300	0.000000	-68.010300	0.000000	-68.010300	0.000000	-68.010300	0.000000	-68.010300	0.000000	-68.010300	0.000000	-68.010300	0.000000	-68.010300	0.000000
0.027775	-68.010300	0.000000	-68.010300	0.000000	-68.010300	0.000000	-68.010300	0.000000	-68.010300	0.000000	-68.010300	0.000000	-68.010300	0.000000	-68.010300	0.000000	-68.010300	0.000000	-68.010300	0.000000	-68.010300	0.000000	-68.010300	0.000000
0.027800	-68.010300	0.000000	-68.010300	0.000000	-68.010300	0.000000	-68.010300	0.000000	-68.010300	0.000000	-68.010300	0.000000	-68.010300	0.000000	-68.010300	0.000000	-68.010300	0.000000	-68.010300	0.000000	-68.010300	0.000000	-68.010300	0.000000
0.027825	-68.010200	0.000000	-68.010200	0.000000	-68.010200	0.000000	-68.010200	0.000000	-68.010200	0.000000	-68.010200	0.000000	-68.010200	0.000000	-68.010200	0.000000	-68.010200	0.000000	-68.010200	0.000000	-68.010200	0.000000	-68.010200	0.000000
0.027850	-68.010200	0.000000	-68.010200	0.000000	-68.010200	0.000000	-68.010200	0.000000	-68.010200	0.000000	-68.010200	0.000000	-68.010200	0.000000	-68.010200	0.000000	-68.010200	0.000000	-68.010200	0.000000	-68.010200	0.000000	-68.010200	0.000000
0.027875	-68.010200	0.000000	-68.010200	0.000000	-68.010200	0.000000	-68.010200	0.000000	-68.010200	0.000000	-68.010200	0.000000	-68.010200	0.000000	-68.010200	0.000000	-68.010200	0.000000	-68.010200	0.000000	-68.010200	0.000000	-68.010200	0.000000
0.027900	-68.010200	0.000000	-68.010200	0.000000	-68.010200	0.000000	-68.010200	0.000000	-68.010200	0.000000	-68.010200	0.000000	-68.010200	0.000000	-68.010200	0.000000	-68.010200	0.000000	-68.010200	0.000000	-68.010200	0.000000	-68.010200	0.000000
0.027925	-68.010100	0.000000	-68.010100	0.000000	-68.010100	0.000000	-68.010100	0.000000	-68.010100	0.000000	-68.010100	0.000000	-68.010100	0.000000	-68.010100	0.000000	-68.010100	0.000000	-68.010100	0.000000	-68.010100	0.000000	-68.010100	0.000000
0.027950	-68.010100	0.000000	-68.010100	0.000000	-68.010100	0.000000	-68.010100	0.000000	-68.010100	0.000000	-68.010100	0.000000	-68.010100	0.000000	-68.010100	0.000000	-68.010100	0.000000	-68.010100	0.000000	-68.010100	0.000000	-68.010100	0.000000
0.027975	-68.010100	0.000000	-68.010100	0.000000	-68.010100	0.000000	-68.010100	0.000000	-68.010100	0.000000	-68.010100	0.000000	-68.010100	0.000000	-68.010100	0.000000	-68.010100	0.000000	-68.010100	0.000000	-68.010100	0.000000	-68.010100	0.000000
0.028000	-68.010100	0.000000	-68.010100	0.000000	-68.010100	0.000000	-68.010100	0.000000	-68.010100	0.000000	-68.010100	0.000000	-68.010100	0.000000	-68.010100	0.000000	-68.010100	0.000000	-68.010100	0.000000	-68.010100	0.000000	-68.010100	0.000000
0.028025	-68.010000	0.000000	-68.010000	0.000000	-68.010000	0.000000	-68.010000	0.000000	-68.010000	0.000000	-68.010000	0.000000	-68.010000	0.000000	-68.010000	0.000000	-68.010000	0.000000	-68.010000	0.000000	-68.010000	0.000000	-68.010000	0.000000
0.028050	-68.010000	0.000000	-68.010000	0.000000	-68.010000	0.000000	-68.010000	0.000000	-68.010000	0.000000	-68.010000	0.000000	-68.010000	0.000000	-68.010000	0.000000	-68.010000	0.000000	-68.010000	0.000000	-68.010000	0.000000	-68.010000	0.000000
0.028075	-68.010000	0.000000	-68.010000	0.000000	-68.010000	0.000000	-68.010000	0.000000	-68.010000	0.000000	-68.010000	0.000000	-68.010000	0.000000	-68.010000	0.000000	-68.010000	0.000000	-68.010000	0.000000	-68.010000	0.000000	-68.010000	0.000000
0.028100	-68.010000	0.000000	-68.010000	0.000000	-68.010000	0.000000	-68.010000	0.000000	-68.010000	0.000000	-68.010000	0.000000	-68.010000	0.000000	-68.010000	0.000000	-68.010000	0.000000	-68.010000	0.000000	-68.010000	0.000000	-68.010000	0.000000
0.028125	-68.010000	0.000000	-68.010000	0.000000	-68.010000	0.000000	-68.010000	0.000000	-68.010000	0.000000	-68.010000	0.000000	-68.010000	0.000000	-68.010000	0.000000	-68.010000	0.000000	-68.010000	0.000000	-68.010000	0.000000	-68.010000	0.000000
0.028150	-68.009900	0.000000	-68.009900	0.000000	-68.009900	0.000000	-68.009900	0.000000	-68.009900	0.000000	-68.009900	0.000000	-68.009900	0.000000	-68.009900	0.000000	-68.009900	0.000000	-68.009900	0.000000	-68.009900	0.000000	-68.009900	0.000000
0.028175	-68.009900	0.000000	-68.009900	0.000000	-68.009900	0.000000	-68.009900	0.000000	-68.009900	0.000000	-68.009900	0.000000	-68.009900	0.000000	-68.009900	0.000000	-68.009900	0.000000	-68.009900	0.000000	-68.009900	0.000000	-68.009900	0.000000
0.028200	-68.009900	0.000000	-68.009900	0.000000	-68.009900	0.000000	-68.009900	0.000000	-68.009900	0.000000	-68.009900	0.000000	-68.009900	0.000000	-68.009900	0.000000	-68.009900	0.000000	-68.009900	0.000000	-68.009900	0.000000	-68.009900	0.000000
0.028225	-68.009900	0.000000	-68.009900	0.000000	-68.009900	0.000000	-68.009900	0.000000	-68.009900	0.000000	-68.009900	0.000000	-68.009900	0.000000	-68.009900	0.000000	-68.009900	0.000000	-68.009900	0.000000	-68.009900	0.000000	-68.009900	0.000000
0.028250	-68.009800	0.000000	-68.009800	0.000000	-68.009800	0.000000	-68.009800	0.000000	-68.009800	0.000000	-68.009800	0.000000	-68.009800	0.000000	-68.009800	0.000000	-68.009800	0.000000	-68.009800	0.000000	-68.009800	0.000000	-68.009800	0.000000
0.028275	-68.009800	0.000000	-68.009800	0.000000	-68.009800	0.000000	-68.009800	0.000000	-68.009800	0.000000	-68.009800	0.000000	-68.009800	0.000000	-68.009800	0.000000	-68.009800	0.000000	-68.009800	0.000000	-68.009800	0.000000	-68.009800	0.000000
0.028300	-68.009800	0.000000	-68.009800	0.000000	-68.009800	0.000000	-68.009800	0.000000	-68.009800	0.000000	-68.009800	0.000000	-68.009800	0.000000	-68.009800	0.000000	-68.009800	0.000000	-68.009800	0.000000	-68.009800	0.000000	-68.009800	0.000000
0.028325	-68.009800	0.000000	-68.009800	0.000000	-68.009800	0.000000	-68.009800	0.000000	-68.009800	0.000000	-68.009800	0.000000	-68.009800	0.000000	-68.009800	0.000000	-68.009800	0.000000	-68.009800	0.000000	-68.009800	0.000000	-68.009800	0.000000
0.028350	-68.009700	0.000000	-68.009700	0.000000	-68.009700	0.000000	-68.009700	0.000000	-68.009700	0.000000	-68.009700	0.000000	-68.009700	0.000000	-68.009700	0.000000	-68.009700	0.000000	-68.009700	0.000000	-68.009700	0.000000	-68.009700	0.000000
0.028375	-68.009700	0.000000	-68.009700	0.000000	-68.009700	0.000000	-68.009700	0.000000	-68.009700	0.000000	-68.009700	0.000000	-68.009700	0.000000	-68.009700	0.000000	-68.009700	0.000000	-68.009700	0.000000	-68.009700	0.000000	-68.009700	0.000000
0.028400	-68.009700	0.000000	-68.009700	0.000000	-68.009700	0.000000	-68.009700	0.000000	-68.009700	0.000000	-68.009700	0.000000	-68.009700	0.000000	-68.009700	0.000000	-68.009700	0.000000	-68.009700	0.000000	-68.009700	0.000000	-68.009700	0.000000
0.028425	-68.009700	0.000000	-68.009700	0.000000	-68.009700	0.000000	-68.009700	0.000000	-68.009700	0.000000	-68.009700	0.000000	-68.009700	0.000000	-68.009700	0.000000	-68.009700	0.000000	-68.009700	0.000000	-68.009700	0.000000	-68.009700	0.000000
0.028450	-68.009600	0.000000	-68.009600	0.000000	-68.009600	0.000000	-68.009600	0.000000	-68.009600	0.000000	-68.009600	0.000000	-68.009600	0.000000	-68.009600	0.000000	-68.009600	0.000000	-68.009600	0.000000	-68.009600	0.000000	-68.009600	0.000000
0.028475	-68.009600	0.000000	-68.009600	0.000000	-68.009600	0.000000	-68.009600	0.000000	-68.009600	0.000000	-68.009600	0.000000	-68.009600	0.000000	-68.009600	0.000000	-68.009600	0.000000	-68.009600	0.000000	-68.009600	0.000000	-68.009600	0.000000
0.028500	-68.009600	0.000000	-68.009600	0.000000	-68.009600	0.000000	-68.009600	0.000000	-68.009600	0.000000	-68.009600	0.000000	-68.009600	0.000000	-68.009600	0.000000	-68.009600	0.000000	-68.009600	0.000000	-68.009600	0.000000	-68.009600	0.000000
0.028525	-68.009600	0.000000	-68.009600	0.000000	-68.009600	0.000000	-68.009600	0.000000	-68.009600	0.000000	-68.009600	0.000000	-68.009600	0.000000	-68.009600	0.000000	-68.009600	0.000000	-68.009600	0.000000	-68.009600	0.000000	-68.009600	0.000000
0.028550	-68.009500	0.000000	-68.009500	0.000000	-68.009500	0.000000	-68.009500	0.000000	-68.009500	0.000000	-68.009500	0.000000	-68.009500	0.000000	-68.009500	0.000000	-68.009500	0.000000	-68.009500	0.000000	-68.009500	0.000000	-68.009500	0.000000
0.028575	-68.009500	0.000000	-68.009500	0.000000	-68.009500	0.000000	-68.009500	0.000000	-68.009500	0.000000	-68.009500	0.000000	-68.009500	0.000000	-68.009500	0.000000	-68.009500	0.000000	-68.009500	0.000000	-68.009500	0.000000	-68.009500	0.000000
0.028600	-68.009500	0.000000	-68.009500	0.000000	-68.009500	0.000000	-68.009500	0.000000	-68.009500	0.000000	-68.009500	0.000000	-68.009500	0.000000	-68.009500	0.000000	-68.009500	0.000000	-68.009500	0.000000	-68.009500	0.000000	-68.009500	0.000000
0.028625	-68.009500	0.000000	-68.009500	0.000000	-68.009500	0.000000	-68.009500	0.000000	-68.009500	0.000000	-68.009500	0.000000	-68.009500	0.000000	-68.009500	0.000000	-68.009500	0.000000	-68.009500	0.000000	-68.009500	0.000000	-68.009500	0.000000
0.028650	-68.009400	0.000000	-68.009400	0.000000	-68.009400	0.000000	-68.009400	0.000000	-68.009400	0.000000	-68.009400	0.000000	-68.009400	0.000000	-68.009400	0.000000	-68.009400	0.000000	-68.009400	0.000000	-68.009400	0.000000	-68.009400	0.000000
0.028675	-68.009400	0.000000	-68.009400	0.000000	-68.009400	0.000000	-68.009400	0.000000	-68.009400	0.000000	-68.009400	0.000000	-68.009400	0.000000	-68.009400	0.000000	-68.009400	0.000000	-68.009400	0.000000	-68.009400	0.000000	-68.009400	0.000000
0.028700	-68.009400	0.000000	-68.009400	0.000000	-68.009400	0.000000	-68.009400	0.000000	-68.009400	0.000000	-68.009400	0.000000	-68.009400	0.000000	-68.009400	0.000000	-68.009400	0.000000	-68.009400	0.000000	-68.009400	0.000000	-68.009400	0.000000
0.028725	-68.009400	0.000000	-68.009400	0.000000	-68.009400	0.000000	-68.009400	0.000000	-68.009400	0.000000	-68.009400	0.000000	-68.009400	0.000000	-68.009400	0.000000	-68.009400	0.000000	-68.009400	0.000000	-68.009400	0.000000	-68.009400	0.000000
0.028750	-68.009300	0.000000	-68.009300	0.000000	-68.009300	0.000000	-68.009300	0.000000	-68.009300	0.000000	-68.009300	0.000000	-68.009300	0.000000	-68.009300	0.000000	-68.009300	0.000000	-68.009300	0.000000	-68.009300	0.000000	-68.009300	0.000000
0.028775	-68.009300	0.000000	-68.009300	0.000000	-68.009300	0.000000	-68.009300	0.000000	-68.009300	0.000000	-68.009300	0.000000	-68.009300	0.000000	-68.009300	0.000000	-68.009300	0.000000	-68.009300	0.000000	-68.009300	0.000000	-68.009300	0.000000
0.028800	-68.009300	0.000000	-68.009300	0.000000	-68.009300	0.000000	-68.009300	0.000000	-68.009300	0.000000	-68.009300	0.000000	-68.009300	0.000000	-68.009300	0.000000	-68.009300	0.000000	-68.009300	0.000000	-68.009300	0.000000	-68.009300	0.000000
0.028825	-68.009300	0.000000	-68.009300	0.000000	-68.009300	0.000000	-68.009300	0.000000	-68.009300	0.000000	-68.009300	0.000000	-68.009300	0.000000	-68.009300	0.000000	-68.009300	0.000000	-68.009300	0.000000	-68.009300	0.000000	-68.009300	0.000000
0.028850	-68.009200	0.000000	-68.009200	0.000000	-68.009200	0.000000	-68.009200	0.000000	-68.009200	0.000000	-68.009200	0.000000	-68.009200	0.000000	-68.009200	0.000000	-68.009200	0.000000	-68.009200	0.000000	-68.009200	0.000000	-68.009200	0.000000
0.028875	-68.009200	0.000000	-68.009200	0.000000	-68.009200	0.000000	-68.009200	0.000000	-68.009200	0.000000	-68.009200	0.000000	-68.009200	0.000000	-68.009200	0.000000	-68.009200	0.000000	-68.009200	0.000000	-68.009200	0.000000	-68.009200	0.000000
0.028900	-68.009200	0.000000	-68.009200	0.000000	-68.009200	0.000000	-68.009200	0.000000	-68.009200	0.000000	-68.009200	0.000000	-68.009200	0.000000	-68.009200	0.000000	-68.009200	0.000000	-68.009200	0.000000	-68.009200	0.000000	-68.009200	0.000000
0.028925	-68.009200	0.000000	-68.009200	0.000000	-68.009200	0.000000	-68.009200	0.000000	-68.009200	0.000000	-68.009200	0.000000	-68.009200	0.000000	-68.009200	0.000000	-68.009200	0.000000	-68.009200	0.000000	-68.009200	0.000000	-68.009200	0.000000
0.028950	-68.009200	0.000000	-68.009200	0.000000	-68.009200	0.000000	-68.009200	0.000000	-68.009200	0.000000	-68.009200	0.000000	-68.009200	0.000000	-68.009200	0.000000	-68.009200	0.000000	-68.009200	0.000000	-68.009200	0.000000	-68.009200	0.000000
0.028975	-68.009100	0.000000	-68.009100	0.000000	-68.009100	0.000000	-68.009100	0.000000	-68.009100	0.000000	-68.009100	0.000000	-68.009100	0.000000	-68.009100	0.000000	-68.009100	0.000000	-68.009100	0.000000	-68.009100	0.000000	-68.009100	0.000000
0.029000	-68.009100	0.000000	-68.009100	0.000000	-68.009100	0.000000	-68.009100	0.000000	-68.009100	0.000000	-68.009100	0.000000	-68.009100	0.000000	-68.009100	0.000000	-68.009100	0.000000	-68.009100	0.000000	-68.009100	0.000000	-68.009100	0.000000
0.029025	-68.009100	0.000000	-68.009100	0.000000	-68.009100	0.000000	-68.009100	0.000000	-68.009100	0.000000	-68.009100	0.000000	-68.009100	0.000000	-68.009100	0.000000	-68.009100	0.000000	-68.009100	0.000000	-68.009100	0.000000	-68.009100	0.000000
0.029050	-68.009100	0.000000	-68.009100	0.000000	-68.009100	0.000000	-68.009100	0.000000	-68.009100	0.000000	-68.009100	0.000000	-68.009100	0.000000	-68.009100	0.000000	-68.009100	0.000000	-68.009100	0.000000	-68.009100	0.000000	-68.009100	0.000000
0.029075	-68.009000	0.000000	-68.009000	0.000000	-68.009000	0.000000	-68.009000	0.000000	-68.009000	0.000000	-68.009000	0.000000	-68.009000	0.000000	-68.009000	0.000000	-68.009000	0.000000	-68.009000	0.000000	-68.009000	0.000000	-68.009000	0.000000
0.029100	-68.009000	0.000000	-68.009000	0.000000	-68.009000	0.000000	-68.009000	0.000000	-68.009000	0.000000	-68.009000	0.000000	-68.009000	0.000000	-68.009000	0.000000	-68.009000	0.000000	-68.009000	0.000000	-68.009000	0.000000	-68.009000	0.000000
0.029125	-68.009000	0.000000	-68.009000	0.000000	-68.009000	0.000000	-68.009000	0.000000	-68.009000	0.000000	-68.009000	0.000000	-68.009000	0.000000	-68.009000	0.000000	-68.009000	0.000000	-68.009000	0.000000	-68.009000	0.000000	-68.009000	0.000000
0.029150	-68.009000	0.000000	-68.009000	0.000000	-68.009000	0.000000	-68.009000	0.000000	-68.009000	0.000000	-68.009000	0.000000	-68.009000	0.000000	-68.009000	0.000000	-68.009000	0.000000	-68.009000	0.000000	-68.009000	0.000000	-68.009000	0.000000
0.029175	-68.008900	0.000000	-68.008900	0.000000	-68.008900	0.000000	-68.008900	0.000000	-68.008900	0.000000	-68.008900	0.000000	-68.008900	0.000000	-68.008900	0.000000	-68.008900	0.000000	-68.008900	0.000000	-68.008900	0.000000	-68.008900	0.000000
0.029200	-68.008900	0.000000	-68.008900	0.000000	-68.008900	0.000000	-68.008900	0.000000	-68.008900	0.000000	-68.008900	0.000000	-68.008900	0.000000	-68.008900	0.000000	-68.008900	0.000000	-68.008900	0.000000	-68.008900	0.000000	-68.008900	0.000000
0.029225	-68.008900	0.000000	-68.008900	0.000000	-68.008900	0.000000	-68.008900	0.000000	-68.008900	0.000000	-68.008900	0.000000	-68.008900	0.000000	-68.008900	0.000000	-68.008900	0.000000	-68.008900	0.000000	-68.008900	0.000000	-68.008900	0.000000
0.029250	-68.008900	0.000000	-68.008900	0.000000	-68.008900	0.000000	-68.008900	0.000000	-68.008900	0.000000	-68.008900	0.000000	-68.008900	0.000000	-68.008900	0.000000	-68.008900	0.000000	-68.008900	0.000000	-68.008900	0.000000	-68.008900	0.000000
0.029275	-68.008800	0.000000	-68.008800	0.000000	-68.008800	0.000000	-68.008800	0.000000	-68.008800	0.000000	-68.008800	0.000000	-68.008800	0.000000	-68.008800	0.000000	-68.008800	0.000000	-68.008800	0.000000	-68.008800	0.000000	-68.008800	0.000000
0.029300	-68.008800	0.000000	-68.008800	0.000000	-68.008800	0.000000	-68.008800	0.000000	-68.008800	0.000000	-68.008800	0.000000	-68.008800	0.000000	-68.008800	0.000000	-68.008800	0.000000	-68.008800	0.000000	-68.008800	0.000000	-68.008800	0.000000
0.029325	-68.008800	0.000000	-68.008800	0.000000	-68.008800	0.000000	-68.008800	0.000000	-68.008800	0.000000	-68.008800	0.000000	-68.008800	0.000000	-68.008800	0.000000	-68.008800	0.000000	-68.008800	0.000000	-68.008800	0.000000	-68.008800	0.000000
0.029350	-68.008800	0.000000	-68.008800	0.000000	-68.008800	0.000000	-68.008800	0.000000	-68.008800	0.000000	-68.008800	0.000000	-68.008800	0.000000	-68.008800	0.000000	-68.008800	0.000000	-68.008800	0.000000	-68.008800	0.000000	-68.008800	0.000000
0.029375	-68.008700	0.000000	-68.008700	0.000000	-68.008700	0.000000	-68.008700	0.000000	-68.008700	0.000000	-68.008700	0.000000	-68.008700	0.000000	-68.008700	0.000000	-68.008700	0.000000	-68.008700	0.000000	-68.008700	0.000000	-68.008700	0.000000
0.029400	-68.008700	0.000000	-68.008700	0.000000	-68.008700	0.000000	-68.008700	0.000000	-68.008700	0.000000	-68.008700	0.000000	-68.008700	0.000000	-68.008700	0.000000	-68.008700	0.000000	-68.008700	0.000000	-68.008700	0.000000	-68.008700	0.000000
0.029425	-68.008700	0.000000	-68.008700	0.000000	-68.008700	0.000000	-68.008700	0.000000	-68.008700	0.000000	-68.008700	0.000000	-68.008700	0.000000	-68.008700	0.000000	-68.008700	0.000000	-68.008700	0.000000	-68.008700	0.000000	-68.008700	0.000000
0.029450	-68.008700	0.000000	-68.008700	0.000000	-68.008700	0.000000	-68.008700	0.000000	-68.008700	0.000000	-68.008700	0.000000	-68.008700	0.000000	-68.008700	0.000000	-68.008700	0.000000	-68.008700	0.000000	-68.008700	0.000000	-68.008700	0.000000
0.029475	-68.008600	0.000000	-68.008600	0.000000	-68.008600	0.000000	-68.008600	0.000000	-68.008600	0.000000	-68.008600	0.000000	-68.008600	0.000000	-68.008600	0.000000	-68.008600	0.000000	-68.008600	0.000000	-68.008600	0.000000	-68.008600	0.000000
0.029500	-68.008600	0.000000	-68.008600	0.000000	-68.008600	0.000000	-68.008600	0.000000	-68.008600	0.000000	-68.008600	0.000000	-68.008600	0.000000	-68.008600	0.000000	-68.008600	0.000000	-68.008600	0.000000	-68.008600	0.000000	-68.008600	0.000000
0.029525	-68.008600	0.000000	-68.008600	0.000000	-68.008600	0.000000	-68.008600	0.000000	-68.008600	0.000000	-68.008600	0.000000	-68.008600	0.000000	-68.008600	0.000000	-68.008600	0.000000	-68.008600	0.000000	-68.008600	0.000000	-68.008600	0.000000
0.029550	-68.008600	0.000000	-68.008600	0.000000	-68.008600	0.000000	-68.008600	0.000000	-68.008600	0.000000	-68.008600	0.000000	-68.008600	0.000000	-68.008600	0.000000	-68.008600	0.000000	-68.008600	0.000000	-68.008600	0.000000	-68.008600	0.000000
0.029575	-68.008500	0.000000	-68.008500	0.000000	-68.008500	0.000000	-68.008500	0.000000	-68.008500	0.000000	-68.008500	0.000000	-68.008500	0.000000	-68.008500	0.000000	-68.008500	0.000000	-68.008500	0.000000	-68.008500	0.000000	-68.008500	0.000000
0.029600	-68.008500	0.000000	-68.008500	0.000000	-68.008500	0.000000	-68.008500	0.000000	-68.008500	0.000000	-68.008500	0.000000	-68.008500	0.000000	-68.008500	0.000000	-68.008500	0.000000	-68.008500	0.000000	-68.008500	0.000000	-68.008500	0.000000
0.029625	-68.008500	0.000000	-68.008500	0.000000	-68.008500	0.000000	-68.008500	0.000000	-68.008500	0.000000	-68.008500	0.000000	-68.008500	0.000000	-68.008500	0.000000	-68.008500	0.000000	-68.008500	0.000000	-68.008500	0.000000	-68.008500	0.000000
0.029650	-68.008500	0.000000	-68.008500	0.000000	-68.008500	0.000000	-68.008500	0.000000	-68.008500	0.000000	-68.008500	0.000000	-68.008500	0.000000	-68.008500	0.000000	-68.008500	0.000000	-68.008500	0.000000	-68.008500	0.000000	-68.008500	0.000000
0.029675	-68.008400	0.000000	-68.008400	0.000000	-68.008400	0.000000	-68.008400	0.000000	-68.008400	0.000000	-68.008400	0.000000	-68.008400	0.000000	-68.008400	0.000000	-68.008400	0.000000	-68.008400	0.000000	-68.008400	0.000000	-68.008400	0.000000
0.029700	-68.008400	0.000000	-68.008400	0.000000	-68.008400	0.000000	-68.008400	0.000000	-68.008400	0.000000	-68.008400	0.000000	-68.008400	0.000000	-68.008400	0.000000	-68.008400	0.000000	-68.008400	0.000000	-68.008400	0.000000	-68.008400	0.000000
0.029725	-68.008400	0.000000	-68.008400	0.000000	-68.008400	0.000000	-68.008400	0.000000	-68.008400	0.000000	-68.008400	0.000000	-68.008400	0.000000	-68.008400	0.000000	-68.008400	0.000000	-68.008400	0.000000	-68.008400	0.000000	-68.008400	0.000000
0.029750	-68.008400	0.000000	-68.008400	0.000000	-68.008400	0.000000	-68.008400	0.000000	-68.008400	0.000000	-68.008400	0.000000	-68.008400	0.000000	-68.008400	0.000000	-68.008400	0.000000	-68.008400	0.000000	-68.008400	0.000000	-68.008400	0.000000
0.029775	-68.008300	0.000000	-68.008300	0.000000	-68.008300	0.000000	-68.008300	0.000000	-68.008300	0.000000	-68.008300	0.000000	-68.008300	0.000000	-68.008300	0.000000	-68.008300	0.000000	-68.008300	0.000000	-68.008300	0.000000	-68.008300	0.000000
0.029800	-68.008300	0.000000	-68.008300	0.000000	-68.008300	0.000000	-68.008300	0.000000	-68.008300	0.000000	-68.008300	0.000000	-68.008300	0.000000	-68.008300	0.000000	-68.008300	0.000000	-68.008300	0.000000	-68.008300	0.000000	-68.008300	0.000000
0.029825	-68.008300	0.000000	-68.008300	0.000000	-68.008300	0.000000	-68.008300	0.000000	-68.008300	0.000000	-68.008300	0.000000	-68.008300	0.000000	-68.008300	0.000000	-68.008300	0.000000	-68.008300	0.000000	-68.008300	0.000000	-68.008300	0.000000
0.029850	-68.008300	0.000000	-68.008300	0.000000	-68.008300	0.000000	-68.008300	0.000000	-68.008300	0.000000	-68.008300	0.000000	-68.008300	0.000000	-68.008300	0.000000	-68.008300	0.000000	-68.008300	0.000000	-68.008300	0.000000	-68.008300	0.000000
0.029875	-68.008200	0.000000	-68.008200	0.000000	-68.008200	0.000000	-68.008200	0.000000	-68.008200	0.000000	-68.008200	0.000000	-68.008200	0.000000	-68.008200	0.000000	-68.008200	0.000000	-68.008200	0.000000	-68.008200	0.000000	-68.008200	0.000000
0.029900	-68.008200	0.000000	-68.008200	0.000000	-68.008200	0.000000	-68.008200	0.000000	-68.008200	0.000000	-68.008200	0.000000	-68.008200	0.000000	-68.008200	0.000000	-68.008200	0.000000	-68.008200	0.000000	-68.008200	0.000000	-68.008200	0.000000
0.029925	-68.008200	0.000000	-68.008200	0.000000	-68.008200	0.000000	-68.008200	0.000000	-68.008200	0.000000	-68.008200	0.000000	-68.008200	0.000000	-68.008200	0.000000	-68.008200	0.000000	-68.008200	0.000000	-68.008200	0.000000	-68.008200	0.000000
0.029950	-68.008200	0.000000	-68.008200	0.000000	-68.008200	0.000000	-68.008200	0.000000	-68.008200	0.000000	-68.008200	0.000000	-68.008200	0.000000	-68.008200	0.000000	-68.008200	0.000000	-68.008200	0.000000	-68.008200	0.000000	-68.008200	0.000000
0.029975	-68.008100	0.000000	-68.008100	0.000000	-68.008100	0.000000	-68.008100	0.000000	-68.008100	0.000000	-68.008100	0.000000	-68.008100	0.000000	-68.008100	0.000000	-68.008100	0.000000	-68.008100	0.000000	-68.008100	0.000000	-68.008100	0.000000
0.030000	-68.008100	0.000000	-68.008100	0.000000	-68.008100	0.000000	-68.008100	0.000000	-68.008100	0.000000	-68.008100	0.000000	-68.008100	0.000000	-68.008100	0.000000	-68.008100	0.000000	-68.008100	0.000000	-68.008100	0.000000	-68.008100	0.000000
0.030025	-68.008100	0.000000	-68.008100	0.000000	-68.008100	0.000000	-68.008100	0.000000	-68.008100	0.000000	-68.008100	0.000000	-68.008100	0.000000	-68.008100	0.000000	-68.008100	0.000000	-68.008100	0.000000	-68.008100	0.000000	-68.008100	0.000000
0.030050	-68.008100	0.000000	-68.008100	0.000000	-68.008100	0.000000	-68.008100	0.000000	-68.008100	0.000000	-68.008100	0.000000	-68.008100	0.000000	-68.008100	0.000000	-68.008100	0.000000	-68.008100	0.000000	-68.008100	0.000000	-68.008100	0.000000
0.030075	-68.008100	0.000000	-68.008100	0.000000	-68.008100	0.000000	-68.008100	0.000000	-68.008100	0.000000	-68.008100	0.000000	-68.008100	0.000000	-68.008100	0.000000	-68.008100	0.000000	-68.008100	0.000000	-68.008100	0.000000	-68.008100	0.000000
0.030100	-68.008000	0.000000	-68.008000	0.000000	-68.008000	0.000000	-68.008000	0.000000	-68.008000	0.000000	-68.008000	0.000000	-68.008000	0.000000	-68.008000	0.000000	-68.008000	0.000000	-68.008000	0.000000	-68.008000	0.000000	-68.008000	0.000000
0.030125	-68.008000	0.000000	-68.008000	0.000000	-68.008000	0.000000	-68.008000	0.000000	-68.008000	0.000000	-68.008000	0.000000	-68.008000	0.000000	-68.008000	0.000000	-68.008000	0.000000	-68.008000	0.000000	-68.008000	0.000000	-68.008000	0.000000
0.030150	-68.008000	0.000000	-68.008000	0.000000	-68.008000	0.000000	-68.008000	0.000000	-68.008000	0.000000	-68.008000	0.000000	-68.008000	0.000000	-68.008000	0.000000	-68.008000	0.000000	-68.008000	0.000000	-68.008000	0.000000	-68.008000	0.000000
0.030175	-68.008000	0.000000	-68.008000	0.000000	-68.008000	0.000000	-68.008000	0.000000	-68.008000	0.000000	-68.008000	0.000000	-68.008000	0.000000	-68.008000	0.000000	-68.008000	0.000000	-68.008000	0.000000	-68.008000	0.000000	-68.008000	0.000000
0.030200	-68.007900	0.000000	-68.007900	0.000000	-68.007900	0.000000	-68.007900	0.000000	-68.007900	0.000000	-68.007900	0.000000	-68.007900	0.000000	-68.007900	0.000000	-68.007900	0.000000	-68.007900	0.000000	-68.007900	0.000000	-68.007900	0.000000
0.030225	-68.007900	0.000000	-68.007900	0.000000	-68.007900	0.000000	-68.007900	0.000000	-68.007900	0.000000	-68.007900	0.000000	-68.007900	0.000000	-68.007900	0.000000	-68.007900	0.000000	-68.007900	0.000000	-68.007900	0.000000	-68.007900	0.000000
0.030250	-68.007900	0.000000	-68.007900	0.000000	-68.007900	0.000000	-68.007900	0.000000	-68.007900	0.000000	-68.007900	0.000000	-68.007900	0.000000	-68.007900	0.000000	-68.007900	0.000000	-68.007900	0.000000	-68.007900	0.000000	-68.007900	0.000000
0.030275	-68.007900	0.000000	-68.007900	0.000000	-68.007900	0.000000	-68.007900	0.000000	-68.007900	0.000000	-68.007900	0.000000	-68.007900	0.000000	-68.007900	0.000000	-68.007900	0.000000	-68.007900	0.000000	-68.007900	0.000000	-68.007900	0.000000
0.030300	-68.007800	0.000000	-68.007800	0.000000	-68.007800	0.000000	-68.007800	0.000000	-68.007800	0.000000	-68.007800	0.000000	-68.007800	0.000000	-68.007800	0.000000	-68.007800	0.000000	-68.007800	0.000000	-68.007800	0.000000	-68.007800	0.000000
0.030325	-68.007800	0.000000	-68.007800	0.000000	-68.007800	0.000000	-68.007800	0.000000	-68.007800	0.000000	-68.007800	0.000000	-68.007800	0.000000	-68.007800	0.000000	-68.007800	0.000000	-68.007800	0.000000	-68.007800	0.000000	-68.007800	0.000000
0.030350	-68.007800	0.000000	-68.007800	0.000000	-68.007800	0.000000	-68.007800	0.000000	-68.007800	0.000000	-68.007800	0.000000	-68.007800	0.000000	-68.007800	0.000000	-68.007800	0.000000	-68.007800	0.000000	-68.007800	0.000000	-68.007800	0.000000
0.030375	-68.007800	0.000000	-68.007800	0.000000	-68.007800	0.000000	-68.007800	0.000000	-68.007800	0.000000	-68.007800	0.000000	-68.007800	0.000000	-68.007800	0.000000	-68.007800	0.000000	-68.007800	0.000000	-68.007800	0.000000	-68.007800	0.000000
0.030400	-68.007700	0.000000	-68.007700	0.000000	-68.007700	0.000000	-68.007700	0.000000	-68.007700	0.000000	-68.007700	0.000000	-68.007700	0.000000	-68.007700	0.000000	-68.007700	0.000000	-68.007700	0.000000	-68.007700	0.000000	-68.007700	0.000000
0.030425	-68.007700	0.000000	-68.007700	0.000000	-68.007700	0.000000	-68.007700	0.000000	-68.007700	0.000000	-68.007700	0.000000	-68.007700	0.000000	-68.007700	0.000000	-68.007700	0.000000	-68.007700	0.000000	-68.007700	0.000000	-68.007700	0.000000
0.030450	-68.007700	0.000000	-68.007700	0.000000	-68.007700	0.000000	-68.007700	0.000000	-68.007700	0.000000	-68.007700	0.000000	-68.007700	0.000000	-68.007700	0.000000	-68.007700	0.000000	-68.007700	0.000000	-68.007700	0.000000	-68.007700	0.000000
0.030475	-68.007700	0.000000	-68.007700	0.000000	-68.007700	0.000000	-68.007700	0.000000	-68.007700	0.000000	-68.007700	0.000000	-68.007700	0.000000	-68.007700	0.000000	-68.007700	0.000000	-68.007700	0.000000	-68.007700	0.000000	-68.007700	0.000000
0.030500	-68.007600	0.000000	-68.007600	0.000000	-68.007600	0.000000	-68.007600	0.000000	-68.007600	0.000000	-68.007600	0.000000	-68.007600	0.000000	-68.007600	0.000000	-68.007600	0.000000	-68.007600	0.000000	-68.007600	0.000000	-68.007600	0.000000
0.030525	-68.007600	0.000000	-68.007600	0.000000	-68.007600	0.000000	-68.007600	0.000000	-68.007600	0.000000	-68.007600	0.000000	-68.007600	0.000000	-68.007600	0.000000	-68.007600	0.000000	-68.007600	0.000000	-68.007600	0.000000	-68.007600	0.000000
0.030550	-68.007600	0.000000	-68.007600	0.000000	-68.007600	0.000000	-68.007600	0.000000	-68.007600	0.000000	-68.007600	0.000000	-68.007600	0.000000	-68.007600	0.000000	-68.007600	0.000000	-68.007600	0.000000	-68.007600	0.000000	-68.007600	0.000000
0.030575	-68.007600	0.000000	-68.007600	0.000000	-68.007600	0.000000	-68.007600	0.000000	-68.007600	0.000000	-68.007600	0.000000	-68.007600	0.000000	-68.007600	0.000000	-68.007600	0.000000	-68.007600	0.000000	-68.007600	0.000000	-68.007600	0.000000
0.030600	-68.007500	0.000000	-68.007500	0.000000	-68.007500	0.000000	-68.007500	0.000000	-68.007500	0.000000	-68.007500	0.000000	-68.007500	0.000000	-68.007500	0.000000	-68.007500	0.000000	-68.007500	0.000000	-68.007500	0.000000	-68.007500	0.000000
0.030625	-68.007500	0.000000	-68.007500	0.000000	-68.007500	0.000000	-68.007500	0.000000	-68.007500	0.000000	-68.007500	0.000000	-68.007500	0.000000	-68.007500	0.000000	-68.007500	0.000000	-68.007500	0.000000	-68.007500	0.000000	-68.007500	0.000000
0.030650	-68.007500	0.000000	-68.007500	0.000000	-68.007500	0.000000	-68.007500	0.000000	-68.007500	0.000000	-68.007500	0.000000	-68.007500	0.000000	-68.007500	0.000000	-68.007500	0.000000	-68.007500	0.000000	-68.007500	0.000000	-68.007500	0.000000
0.030675	-68.007500	0.000000	-68.007500	0.000000	-68.007500	0.000000	-68.007500	0.000000	-68.007500	0.000000	-68.007500	0.000000	-68.007500	0.000000	-68.007500	0.000000	-68.007500	0.000000	-68.007500	0.000000	-68.007500	0.000000	-68.007500	0.000000
0.030700	-68.007400	0.000000	-68.007400	0.000000	-68.007400	0.000000	-68.007400	0.000000	-68.007400	0.000000	-68.007400	0.000000	-68.007400	0.000000	-68.007400	0.000000	-68.007400	0.000000	-68.007400	0.000000	-68.007400	0.000000	-68.007400	0.000000
0.030725	-68.007400	0.000000	-68.007400	0.000000	-68.007400	0.000000	-68.007400	0.000000	-68.007400	0.000000	-68.007400	0.000000	-68.007400	0.000000	-68.007400	0.000000	-68.007400	0.000000	-68.007400	0.000000	-68.007400	0.000000	-68.007400	0.000000
0.030750	-68.007400	0.000000	-68.007400	0.000000	-68.007400	0.000000	-68.007400	0.000000	-68.007400	0.000000	-68.007400	0.000000	-68.007400	0.000000	-68.007400	0.000000	-68.007400	0.000000	-68.007400	0.000000	-68.007400	0.000000	-68.007400	0.000000
0.030775	-68.007400	0.000000	-68.007400	0.000000	-68.007400	0.000000	-68.007400	0.000000	-68.007400	0.000000	-68.007400	0.000000	-68.007400	0.000000	-68.007400	0.000000	-68.007400	0.000000	-68.007400	0.000000	-68.007400	0.000000	-68.007400	0.000000
0.030800	-68.007300	0.000000	-68.007300	0.000000	-68.007300	0.000000	-68.007300	0.000000	-68.007300	0.000000	-68.007300	0.000000	-68.007300	0.000000	-68.007300	0.000000	-68.007300	0.000000	-68.007300	0.000000	-68.007300	0.000000	-68.007300	0.000000
0.030825	-68.007300	0.000000	-68.007300	0.000000	-68.007300	0.000000	-68.007300	0.000000	-68.007300	0.000000	-68.007300	0.000000	-68.007300	0.000000	-68.007300	0.000000	-68.007300	0.000000	-68.007300	0.000000	-68.007300	0.000000	-68.007300	0.000000
0.030850	-68.007300	0.000000	-68.007300	0.000000	-68.007300	0.000000	-68.007300	0.000000	-68.007300	0.000000	-68.007300	0.000000	-68.007300	0.000000	-68.007300	0.000000	-68.007300	0.000000	-68.007300	0.000000	-68.007300	0.000000	-68.007300	0.000000
0.030875	-68.007300	0.000000	-68.007300	0.000000	-68.007300	0.000000	-68.007300	0.000000	-68.007300	0.000000	-68.007300	0.000000	-68.007300	0.000000	-68.007300	0.000000	-68.007300	0.000000	-68.007300	0.000000	-68.007300	0.000000	-68.007300	0.000000
0.030900	-68.007200	0.000000	-68.007200	0.000000	-68.007200	0.000000	-68.007200	0.000000	-68.007200	0.000000	-68.007200	0.000000	-68.007200	0.000000	-68.007200	0.000000	-68.007200	0.000000	-68.007200	0.000000	-68.007200	0.000000	-68.007200	0.000000
0.030925	-68.007200	0.000000	-68.007200	0.000000	-68.007200	0.000000	-68.007200	0.000000	-68.007200	0.000000	-68.007200	0.000000	-68.007200	0.000000	-68.007200	0.000000	-68.007200	0.000000	-68.007200	0.000000	-68.007200	0.000000	-68.007200	0.000000
0.030950	-68.007200	0.000000	-68.007200	0.000000	-68.007200	0.000000	-68.007200	0.000000	-68.007200	0.000000	-68.007200	0.000000	-68.007200	0.000000	-68.007200	0.000000	-68.007200	0.000000	-68.007200	0.000000	-68.007200	0.000000	-68.007200	0.000000
0.030975	-68.007200	0.000000	-68.007200	0.000000	-68.007200	0.000000	-68.007200	0.000000	-68.007200	0.000000	-68.007200	0.000000	-68.007200	0.000000	-68.007200	0.000000	-68.007200	0.000000	-68.007200	0.000000	-68.007200	0.000000	-68.007200	0.000000
0.031000	-68.007100	0.000000	-68.007100	0.000000	-68.007100	0.000000	-68.007100	0.000000	-68.007100	0.000000	-68.007100	0.000000	-68.007100	0.000000	-68.007100	0.000000	-68.007100	0.000000	-68.007100	0.000000	-68.007100	0.000000	-68.007100	0.000000
0.031025	-68.007100	0.000000	-68.007100	0.000000	-68.007100	0.000000	-68.007100	0.000000	-68.007100	0.000000	-68.007100	0.000000	-68.007100	0.000000	-68.007100	0.000000	-68.007100	0.000000	-68.007100	0.000000	-68.007100	0.000000	-68.007100	0.000000
0.031050	-68.007100	0.000000	-68.007100	0.000000	-68.007100	0.000000	-68.007100	0.000000	-68.007100	0.000000	-68.007100	0.000000	-68.007100	0.000000	-68.007100	0.000000	-68.007100	0.000000	-68.007100	0.000000	-68.007100	0.000000	-68.007100	0.000000
0.031075	-68.007100	0.000000	-68.007100	0.000000	-68.007100	0.000000	-68.007100	0.000000	-68.007100	0.000000	-68.007100	0.000000	-68.007100	0.000000	-68.007100	0.000000	-68.007100	0.000000	-68.007100	0.000000	-68.007100	0.000000	-68.007100	0.000000
0.031100	-68.007000	0.000000	-68.007000	0.000000	-68.007000	0.000000	-68.007000	0.000000	-68.007000	0.000000	-68.007000	0.000000	-68.007000	0.000000	-68.007000	0.000000	-68.007000	0.000000	-68.007000	0.000000	-68.007000	0.000000	-68.007000	0.000000
0.031125	-68.007000	0.000000	-68.007000	0.000000	-68.007000	0.000000	-68.007000	0.000000	-68.007000	0.000000	-68.007000	0.000000	-68.007000	0.000000	-68.007000	0.000000	-68.007000	0.000000	-68.007000	0.000000	-68.007000	0.000000	-68.007000	0.000000
0.031150	-68.007000	0.000000	-68.007000	0.000000	-68.007000	0.000000	-68.007000	0.000000	-68.007000	0.000000	-68.007000	0.000000	-68.007000	0.000000	-68.007000	0.000000	-68.007000	0.000000	-68.007000	0.000000	-68.007000	0.000000	-68.007000	0.000000
0.031175	-68.007000	0.000000	-68.007000	0.000000	-68.007000	0.000000	-68.007000	0.000000	-68.007000	0.000000	-68.007000	0.000000	-68.007000	0.000000	-68.007000	0.000000	-68.007000	0.000000	-68.007000	0.000000	-68.007000	0.000000	-68.007000	0.000000
0.031200	-68.006900	0.000000	-68.006900	0.000000	-68.006900	0.000000	-68.006900	0.000000	-68.006900	0.000000	-68.006900	0.000000	-68.006900	0.000000	-68.006900	0.000000	-68.006900	0.000000	-68.006900	0.000000	-68.006900	0.000000	-68.006900	0.000000
0.031225	-68.006900	0.000000	-68.006900	0.000000	-68.006900	0.000000	-68.006900	0.000000	-68.006900	0.000000	-68.006900	0.000000	-68.006900	0.000000	-68.006900	0.000000	-68.006900	0.000000	-68.006900	0.000000	-68.006900	0.000000	-68.006900	0.000000
0.031250	-68.006900	0.000000	-68.006900	0.000000	-68.006900	0.000000	-68.006900	0.000000	-68.006900	0.000000	-68.006900	0.000000	-68.006900	0.000000	-68.006900	0.000000	-68.006900	0.000000	-68.006900	0.000000	-68.006900	0.000000	-68.006900	0.000000
0.031275	-68.006900	0.000000	-68.006900	0.000000	-68.006900	0.000000	-68.006900	0.000000	-68.006900	0.000000	-68.006900	0.000000	-68.006900	0.000000	-68.006900	0.000000	-68.006900	0.000000	-68.006900	0.000000	-68.006900	0.000000	-68.006900	0.000000
0.031300	-68.006800	0.000000	-68.006800	0.000000	-68.006800	0.000000	-68.006800	0.000000	-68.006800	0.000000	-68.006800	0.000000	-68.006800	0.000000	-68.006800	0.000000	-68.006800	0.000000	-68.006800	0.000000	-68.006800	0.000000	-68.006800	0.000000
0.031325	-68.006800	0.000000	-68.006800	0.000000	-68.006800	0.000000	-68.006800	0.000000	-68.006800	0.000000	-68.006800	0.000000	-68.006800	0.000000	-68.006800	0.000000	-68.006800	0.000000	-68.006800	0.000000	-68.006800	0.000000	-68.006800	0.000000
0.031350	-68.006800	0.000000	-68.006800	0.000000	-68.006800	0.000000	-68.006800	0.000000	-68.006800	0.000000	-68.006800	0.000000	-68.006800	0.000000	-68.006800	0.000000	-68.006800	0.000000	-68.006800	0.000000	-68.006800	0.000000	-68.006800	0.000000
0.031375	-68.006800	0.000000	-68.006800	0.000000	-68.006800	0.000000	-68.006800	0.000000	-68.006800	0.000000	-68.006800	0.000000	-68.006800	0.000000	-68.006800	0.000000	-68.006800	0.000000	-68.006800	0.000000	-68.006800	0.000000	-68.006800	0.000000
0.031400	-68.006700	0.000000	-68.006700	0.000000	-68.006700	0.000000	-68.006700	0.000000	-68.006700	0.000000	-68.006700	0.000000	-68.006700	0.000000	-68.006700	0.000000	-68.006700	0.000000	-68.006700	0.000000	-68.006700	0.000000	-68.006700	0.000000
0.031425	-68.006700	0.000000	-68.006700	0.000000	-68.006700	0.000000	-68.006700	0.000000	-68.006700	0.000000	-68.006700	0.000000	-68.006700	0.000000	-68.006700	0.000000	-68.006700	0.000000	-68.006700	0.000000	-68.006700	0.000000	-68.006700	0.000000
0.031450	-68.006700	0.000000	-68.006700	0.000000	-68.006700	0.000000	-68.006700	0.000000	-68.006700	0.000000	-68.006700	0.000000	-68.006700	0.000000	-68.006700	0.000000	-68.006700	0.000000	-68.006700	0.000000	-68.006700	0.000000	-68.006700	0.000000
0.031475	-68.006700	0.000000	-68.006700	0.000000	-68.006700	0.000000	-68.006700	0.000000	-68.006700	0.000000	-68.006700	0.000000	-68.006700	0.000000	-68.006700	0.000000	-68.006700	0.000000	-68.006700	0.000000	-68.006700	0.000000	-68.006700	0.000000
0.031500	-68.006600	0.000000	-68.006600	0.000000	-68.006600	0.000000	-68.006600	0.000000	-68.006600	0.000000	-68.006600	0.000000	-68.006600	0.000000	-68.006600	0.000000	-68.006600	0.000000	-68.006600	0.000000	-68.006600	0.000000	-68.006600	0.000000
0.031525	-68.006600	0.000000	-68.006600	0.000000	-68.006600	0.000000	-68.006600	0.000000	-68.006600	0.000000	-68.006600	0.000000	-68.006600	0.000000	-68.006600	0.000000	-68.006600	0.000000	-68.006600	0.000000	-68.006600	0.000000	-68.006600	0.000000
0.031550	-68.006600	0.000000	-68.006600	0.000000	-68.006600	0.000000	-68.006600	0.000000	-68.006600	0.000000	-68.006600	0.000000	-68.006600	0.000000	-68.006600	0.000000	-68.006600	0.000000	-68.006600	0.000000	-68.006600	0.000000	-68.006600	0.000000
0.031575	-68.006600	0.000000	-68.006600	0.000000	-68.006600	0.000000	-68.006600	0.000000	-68.006600	0.000000	-68.006600	0.000000	-68.006600	0.000000	-68.006600	0.000000	-68.006600	0.000000	-68.006600	0.000000	-68.006600	0.000000	-68.006600	0.000000
0.031600	-68.006500	0.000000	-68.006500	0.000000	-68.006500	0.000000	-68.006500	0.000000	-68.006500	0.000000	-68.006500	0.000000	-68.006500	0.000000	-68.006500	0.000000	-68.006500	0.000000	-68.006500	0.000000	-68.006500	0.000000	-68.006500	0.000000
0.031625	-68.006500	0.000000	-68.006500	0.000000	-68.006500	0.000000	-68.006500	0.000000	-68.006500	0.000000	-68.006500	0.000000	-68.006500	0.000000	-68.006500	0.000000	-68.006500	0.000000	-68.006500	0.000000	-68.006500	0.000000	-68.006500	0.000000
0.031650	-68.006500	0.000000	-68.006500	0.000000	-68.006500	0.000000	-68.006500	0.000000	-68.006500	0.000000	-68.006500	0.000000	-68.006500	0.000000	-68.006500	0.000000	-68.006500	0.000000	-68.006500	0.000000	-68.006500	0.000000	-68.006500	0.000000
0.031675	-68.006500	0.000000	-68.006500	0.000000	-68.006500	0.000000	-68.006500	0.000000	-68.006500	0.000000	-68.006500	0.000000	-68.006500	0.000000	-68.006500	0.000000	-68.006500	0.000000	-68.006500	0.000000	-68.006500	0.000000	-68.006500	0.000000
0.031700	-68.006400	0.000000	-68.006400	0.000000	-68.006400	0.000000	-68.006400	0.000000	-68.006400	0.000000	-68.006400	0.000000	-68.006400	0.000000	-68.006400	0.000000	-68.006400	0.000000	-68.006400	0.000000	-68.006400	0.000000	-68.006400	0.000000
0.031725	-68.006400	0.000000	-68.006400	0.000000	-68.006400	0.000000	-68.006400	0.000000	-68.006400	0.000000	-68.006400	0.000000	-68.006400	0.000000	-68.006400	0.000000	-68.006400	0.000000	-68.006400	0.000000	-68.006400	0.000000	-68.006400	0.000000
0.031750	-68.006400	0.000000	-68.006400	0.000000	-68.006400	0.000000	-68.006400	0.000000	-68.006400	0.000000	-68.006400	0.000000	-68.006400	0.000000	-68.006400	0.000000	-68.006400	0.000000	-68.006400	0.000000	-68.006400	0.000000	-68.006400	0.000000
0.031775	-68.006400	0.000000	-68.006400	0.000000	-68.006400	0.000000	-68.006400	0.000000	-68.006400	0.000000	-68.006400	0.000000	-68.006400	0.000000	-68.006400	0.000000	-68.006400	0.000000	-68.006400	0.000000	-68.006400	0.000000	-68.006400	0.000000
0.031800	-68.006300	0.000000	-68.006300	0.000000	-68.006300	0.000000	-68.006300	0.000000	-68.006300	0.000000	-68.006300	0.000000	-68.006300	0.000000	-68.006300	0.000000	-68.006300	0.000000	-68.006300	0.000000	-68.006300	0.000000	-68.006300	0.000000
0.031825	-68.006300	0.000000	-68.006300	0.000000	-68.006300	0.000000	-68.006300	0.000000	-68.006300	0.000000	-68.006300	0.000000	-68.006300	0.000000	-68.006300	0.000000	-68.006300	0.000000	-68.006300	0.000000	-68.006300	0.000000	-68.006300	0.000000
0.031850	-68.006300	0.000000	-68.006300	0.000000	-68.006300	0.000000	-68.006300	0.000000	-68.006300	0.000000	-68.006300	0.000000	-68.006300	0.000000	-68.006300	0.000000	-68.006300	0.000000	-68.006300	0.000000	-68.006300	0.000000	-68.006300	0.000000
0.031875	-68.006300	0.000000	-68.006300	0.000000	-68.006300	0.000000	-68.006300	0.000000	-68.006300	0.000000	-68.006300	0.000000	-68.006300	0.000000	-68.006300	0.000000	-68.006300	0.000000	-68.006300	0.000000	-68.006300	0.000000	-68.006300	0.000000
0.031900	-68.006200	0.000000	-68.006200	0.000000	-68.006200	0.000000	-68.006200	0.000000	-68.006200	0.000000	-68.006200	0.000000	-68.006200	0.000000	-68.006200	0.000000	-68.006200	0.000000	-68.006200	0.000000	-68.006200	0.000000	-68.006200	0.000000
0.031925	-68.006200	0.000000	-68.006200	0.000000	-68.006200	0.000000	-68.006200	0.000000	-68.006200	0.000000	-68.006200	0.000000	-68.006200	0.000000	-68.006200	0.000000	-68.006200	0.000000	-68.006200	0.000000	-68.006200	0.000000	-68.006200	0.000000
0.031950	-68.006200	0.000000	-68.006200	0.000000	-68.006200	0.000000	-68.006200	0.000000	-68.006200	0.000000	-68.006200	0.000000	-68.006200	0.000000	-68.006200	0.000000	-68.006200	0.000000	-68.006200	0.000000	-68.006200	0.000000	-68.006200	0.000000
0.031975	-68.006200	0.000000	-68.006200	0.000000	-68.006200	0.000000	-68.006200	0.000000	-68.006200	0.000000	-68.006200	0.000000	-68.006200	0.000000	-68.006200	0.000000	-68.006200	0.000000	-68.006200	0.000000	-68.006200	0.000000	-68.006200	0.000000
0.032000	-68.006200	0.000000	-68.006200	0.000000	-68.006200	0.000000	-68.006200	0.000000	-68.006200	0.000000	-68.006200	0.000000	-68.006200	0.000000	-68.006200	0.000000	-68.006200	0.000000	-68.006200	0.000000	-68.006200	0.000000	-68.006200	0.000000
0.032025	-68.006100	0.000000	-68.006100	0.000000	-68.006100	0.000000	-68.006100	0.000000	-68.006100	0.000000	-68.006100	0.000000	-68.006100	0.000000	-68.006100	0.000000	-68.006100	0.000000	-68.006100	0.000000	-68.006100	0.000000	-68.006100	0.000000
0.032050	-68.006100	0.000000	-68.006100	0.000000	-68.006100	0.000000	-68.006100	0.000000	-68.006100	0.000000	-68.006100	0.000000	-68.006100	0.000000	-68.006100	0.000000	-68.006100	0.000000	-68.006100	0.000000	-68.006100	0.000000	-68.006100	0.000000
0.032075	-68.006100	0.000000	-68.006100	0.000000	-68.006100	0.000000	-68.006100	0.000000	-68.006100	0.000000	-68.006100	0.000000	-68.006100	0.000000	-68.006100	0.000000	-68.006100	0.000000	-68.006100	0.000000	-68.006100	0.000000	-68.006100	0.000000
0.032100	-68.006100	0.000000	-68.006100	0.000000	-68.006100	0.000000	-68.006100	0.000000	-68.006100	0.000000	-68.006100	0.000000	-68.006100	0.000000	-68.006100	0.000000	-68.006100	0.000000	-68.006100	0.000000	-68.006100	0.000000	-68.006100	0.000000
0.032125	-68.006000	0.000000	-68.006000	0.000000	-68.006000	0.000000	-68.006000	0.000000	-68.006000	0.000000	-68.006000	0.000000	-68.006000	0.000000	-68.006000	0.000000	-68.006000	0.000000	-68.006000	0.000000	-68.006000	0.000000	-68.006000	0.000000
0.032150	-68.006000	0.000000	-68.006000	0.000000	-68.006000	0.000000	-68.006000	0.000000	-68.006000	0.000000	-68.006000	0.000000	-68.006000	0.000000	-68.006000	0.000000	-68.006000	0.000000	-68.006000	0.000000	-68.006000	0.000000	-68.006000	0.000000
0.032175	-68.006000	0.000000	-68.006000	0.000000	-68.006000	0.000000	-68.006000	0.000000	-68.006000	0.000000	-68.006000	0.000000	-68.006000	0.000000	-68.006000	0.000000	-68.006000	0.000000	-68.006000	0.000000	-68.006000	0.000000	-68.006000	0.000000
0.032200	-68.006000	0.000000	-68.006000	0.000000	-68.006000	0.000000	-68.006000	0.000000	-68.006000	0.000000	-68.006000	0.000000	-68.006000	0.000000	-68.006000	0.000000	-68.006000	0.000000	-68.006000	0.000000	-68.006000	0.000000	-68.006000	0.000000
0.032225	-68.005900	0.000000	-68.005900	0.000000	-68.005900	0.000000	-68.005900	0.000000	-68.005900	0.000000	-68.005900	0.000000	-68.005900	0.000000	-68.005900	0.000000	-68.005900	0.000000	-68.005900	0.000000	-68.005900	0.000000	-68.005900	0.000000
0.032250	-68.005900	0.000000	-68.005900	0.000000	-68.005900	0.000000	-68.005900	0.000000	-68.005900	0.000000	-68.005900	0.000000	-68.005900	0.000000	-68.005900	0.000000	-68.005900	0.000000	-68.005900	0.000000	-68.005900	0.000000	-68.005900	0.000000
0.032275	-68.005900	0.000000	-68.005900	0.000000	-68.005900	0.000000	-68.005900	0.000000	-68.005900	0.000000	-68.005900	0.000000	-68.005900	0.000000	-68.005900	0.000000	-68.005900	0.000000	-68.005900	0.000000	-68.005900	0.000000	-68.005900	0.000000
0.032300	-68.005900	0.000000	-68.005900	0.000000	-68.005900	0.000000	-68.005900	0.000000	-68.005900	0.000000	-68.005900	0.000000	-68.005900	0.000000	-68.005900	0.000000	-68.005900	0.000000	-68.005900	0.000000	-68.005900	0.000000	-68.005900	0.000000
0.032325	-68.005800	0.000000	-68.005800	0.000000	-68.005800	0.000000	-68.005800	0.000000	-68.005800	0.000000	-68.005800	0.000000	-68.005800	0.000000	-68.005800	0.000000	-68.005800	0.000000	-68.005800	0.000000	-68.005800	0.000000	-68.005800	0.000000
0.032350	-68.005800	0.000000	-68.005800	0.000000	-68.005800	0.000000	-68.005800	0.000000	-68.005800	0.000000	-68.005800	0.000000	-68.005800	0.000000	-68.005800	0.000000	-68.005800	0.000000	-68.005800	0.000000	-68.005800	0.000000	-68.005800	0.000000
0.032375	-68.005800	0.000000	-68.005800	0.000000	-68.005800	0.000000	-68.005800	0.000000	-68.005800	0.000000	-68.005800	0.000000	-68.005800	0.000000	-68.005800	0.000000	-68.005800	0.000000	-68.005800	0.000000	-68.005800	0.000000	-68.005800	0.000000
0.032400	-68.005800	0.000000	-68.005800	0.000000	-68.005800	0.000000	-68.005800	0.000000	-68.005800	0.000000	-68.005800	0.000000	-68.005800	0.000000	-68.005800	0.000000	-68.005800	0.000000	-68.005800	0.000000	-68.005800	0.000000	-68.005800	0.000000
0.032425	-68.005700	0.000000	-68.005700	0.000000	-68.005700	0.000000	-68.005700	0.000000	-68.005700	0.000000	-68.005700	0.000000	-68.005700	0.000000	-68.005700	0.000000	-68.005700	0.000000	-68.005700	0.000000	-68.005700	0.000000	-68.005700	0.000000
0.032450	-68.005700	0.000000	-68.005700	0.000000	-68.005700	0.000000	-68.005700	0.000000	-68.005700	0.000000	-68.005700	0.000000	-68.005700	0.000000	-68.005700	0.000000	-68.005700	0.000000	-68.005700	0.000000	-68.005700	0.000000	-68.005700	0.000000
0.032475	-68.005700	0.000000	-68.005700	0.000000	-68.005700	0.000000	-68.005700	0.000000	-68.005700	0.000000	-68.005700	0.000000	-68.005700	0.000000	-68.005700	0.000000	-68.005700	0.000000	-68.005700	0.000000	-68.005700	0.000000	-68.005700	0.000000
0.032500	-68.005700	0.000000	-68.005700	0.000000	-68.005700	0.000000	-68.005700	0.000000	-68.005700	0.000000	-68.005700	0.000000	-68.005700	0.000000	-68.005700	0.000000	-68.005700	0.000000	-68.005700	0.000000	-68.005700	0.000000	-68.005700	0.000000
0.032525	-68.005600	0.000000	-68.005600	0.000000	-68.005600	0.000000	-68.005600	0.000000	-68.005600	0.000000	-68.005600	0.000000	-68.005600	0.000000	-68.005600	0.000000	-68.005600	0.000000	-68.005600	0.000000	-68.005600	0.000000	-68.005600	0.000000
0.032550	-68.005600	0.000000	-68.005600	0.000000	-68.005600	0.000000	-68.005600	0.000000	-68.005600	0.000000	-68.005600	0.000000	-68.005600	0.000000	-68.005600	0.000000	-68.005600	0.000000	-68.005600	0.000000	-68.005600	0.000000	-68.005600	0.000000
0.032575	-68.005600	0.000000	-68.005600	0.000000	-68.005600	0.000000	-68.005600	0.000000	-68.005600	0.000000	-68.005600	0.000000	-68.005600	0.000000	-68.005600	0.000000	-68.005600	0.000000	-68.005600	0.000000	-68.005600	0.000000	-68.005600	0.000000
0.032600	-68.005600	0.000000	-68.005600	0.000000	-68.005600	0.000000	-68.005600	0.000000	-68.005600	0.000000	-68.005600	0.000000	-68.005600	0.000000	-68.005600	0.000000	-68.005600	0.000000	-68.005600	0.000000	-68.005600	0.000000	-68.005600	0.000000
0.032625	-68.005500	0.000000	-68.005500	0.000000	-68.005500	0.000000	-68.005500	0.000000	-68.005500	0.000000	-68.005500	0.000000	-68.005500	0.000000	-68.005500	0.000000	-68.005500	0.000000	-68.005500	0.000000	-68.005500	0.000000	-68.005500	0.000000
0.032650	-68.005500	0.000000	-68.005500	0.000000	-68.005500	0.000000	-68.005500	0.000000	-68.005500	0.000000	-68.005500	0.000000	-68.005500	0.000000	-68.005500	0.000000	-68.005500	0.000000	-68.005500	0.000000	-68.005500	0.000000	-68.005500	0.000000
0.032675	-68.005500	0.000000	-68.005500	0.000000	-68.005500	0.000000	-68.005500	0.000000	-68.005500	0.000000	-68.005500	0.000000	-68.005500	0.000000	-68.005500	0.000000	-68.005500	0.000000	-68.005500	0.000000	-68.005500	0.000000	-68.005500	0.000000
0.032700	-68.005500	0.000000	-68.005500	0.000000	-68.005500	0.000000	-68.005500	0.000000	-68.005500	0.000000	-68.005500	0.000000	-68.005500	0.000000	-68.005500	0.000000	-68.005500	0.000000	-68.005500	0.000000	-68.005500	0.000000	-68.005500	0.000000
0.032725	-68.005400	0.000000	-68.005400	0.000000	-68.005400	0.000000	-68.005400	0.000000	-68.005400	0.000000	-68.005400	0.000000	-68.005400	0.000000	-68.005400	0.000000	-68.005400	0.000000	-68.005400	0.000000	-68.005400	0.000000	-68.005400	0.000000
0.032750	-68.005400	0.000000	-68.005400	0.000000	-68.005400	0.000000	-68.005400	0.000000	-68.005400	0.000000	-68.005400	0.000000	-68.005400	0.000000	-68.005400	0.000000	-68.005400	0.000000	-68.005400	0.000000	-68.005400	0.000000	-68.005400	0.000000
0.032775	-68.005400	0.000000	-68.005400	0.000000	-68.005400	0.000000	-68.005400	0.000000	-68.005400	0.000000	-68.005400	0.000000	-68.005400	0.000000	-68.005400	0.000000	-68.005400	0.000000	-68.005400	0.000000	-68.005400	0.000000	-68.005400	0.000000
0.032800	-68.005400	0.000000	-68.005400	0.000000	-68.005400	0.000000	-68.005400	0.000000	-68.005400	0.000000	-68.005400	0.000000	-68.005400	0.000000	-68.005400	0.000000	-68.005400	0.000000	-68.005400	0.000000	-68.005400	0.000000	-68.005400	0.000000
0.032825	-68.005300	0.000000	-68.005300	0.000000	-68.005300	0.000000	-68.005300	0.000000	-68.005300	0.000000	-68.005300	0.000000	-68.005300	0.000000	-68.005300	0.000000	-68.005300	0.000000	-68.005300	0.000000	-68.005300	0.000000	-68.005300	0.000000
0.032850	-68.005300	0.000000	-68.005300	0.000000	-68.005300	0.000000	-68.005300	0.000000	-68.005300	0.000000	-68.005300	0.000000	-68.005300	0.000000	-68.005300	0.000000	-68.005300	0.000000	-68.005300	0.000000	-68.005300	0.000000	-68.005300	0.000000
0.032875	-68.005300	0.000000	-68.005300	0.000000	-68.005300	0.000000	-68.005300	0.000000	-68.005300	0.000000	-68.005300	0.000000	-68.005300	0.000000	-68.005300	0.000000	-68.005300	0.000000	-68.005300	0.000000	-68.005300	0.000000	-68.005300	0.000000
0.032900	-68.005300	0.000000	-68.005300	0.000000	-68.005300	0.000000	-68.005300	0.000000	-68.005300	0.000000	-68.005300	0.000000	-68.005300	0.000000	-68.005300	0.000000	-68.005300	0.000000	-68.005300	0.000000	-68.005300	0.000000	-68.005300	0.000000
0.032925	-68.005200	0.000000	-68.005200	0.000000	-68.005200	0.000000	-68.005200	0.000000	-68.005200	0.000000	-68.005200	0.000000	-68.005200	0.000000	-68.005200	0.000000	-68.005200	0.000000	-68.005200	0.000000	-68.005200	0.000000	-68.005200	0.000000
0.032950	-68.005200	0.000000	-68.005200	0.000000	-68.005200	0.000000	-68.005200	0.000000	-68.005200	0.000000	-68.005200	0.000000	-68.005200	0.000000	-68.005200	0.000000	-68.005200	0.000000	-68.005200	0.000000	-68.005200	0.000000	-68.005200	0.000000
0.032975	-68.005200	0.000000	-68.005200	0.000000	-68.005200	0.000000	-68.005200	0.000000	-68.005200	0.000000	-68.005200	0.000000	-68.005200	0.000000	-68.005200	0.000000	-68.005200	0.000000	-68.005200	0.000000	-68.005200	0.000000	-68.005200	0.000000
0.033000	-68.005200	0.000000	-68.005200	0.000000	-68.005200	0.000000	-68.005200	0.000000	-68.005200	0.000000	-68.005200	0.000000	-68.005200	0.000000	-68.005200	0.000000	-68.005200	0.000000	-68.005200	0.000000	-68.005200	0.000000	-68.005200	0.000000
0.033025	-68.005100	0.000000	-68.005100	0.000000	-68.005100	0.000000	-68.005100	0.000000	-68.005100	0.000000	-68.005100	0.000000	-68.005100	0.000000	-68.005100	0.000000	-68.005100	0.000000	-68.005100	0.000000	-68.005100	0.000000	-68.005100	0.000000
0.033050	-68.005100	0.000000	-68.005100	0.000000	-68.005100	0.000000	-68.005100	0.000000	-68.005100	0.000000	-68.005100	0.000000	-68.005100	0.000000	-68.005100	0.000000	-68.005100	0.000000	-68.005100	0.000000	-68.005100	0.000000	-68.005100	0.000000
0.033075	-68.005100	0.000000	-68.005100	0.000000	-68.005100	0.000000	-68.005100	0.000000	-68.005100	0.000000	-68.005100	0.000000	-68.005100	0.000000	-68.005100	0.000000	-68.005100	0.000000	-68.005100	0.000000	-68.005100	0.000000	-68.005100	0.000000
0.033100	-68.005100	0.000000	-68.005100	0.000000	-68.005100	0.000000	-68.005100	0.000000	-68.005100	0.000000	-68.005100	0.000000	-68.005100	0.000000	-68.005100	0.000000	-68.005100	0.000000	-68.005100	0.000000	-68.005100	0.000000	-68.005100	0.000000
0.033125	-68.005000	0.000000	-68.005000	0.000000	-68.005000	0.000000	-68.005000	0.000000	-68.005000	0.000000	-68.005000	0.000000	-68.005000	0.000000	-68.005000	0.000000	-68.005000	0.000000	-68.005000	0.000000	-68.005000	0.000000	-68.005000	0.000000
0.033150	-68.005000	0.000000	-68.005000	0.000000	-68.005000	0.000000	-68.005000	0.000000	-68.005000	0.000000	-68.005000	0.000000	-68.005000	0.000000	-68.005000	0.000000	-68.005000	0.000000	-68.005000	0.000000	-68.005000	0.000000	-68.005000	0.000000
0.033175	-68.005000	0.000000	-68.005000	0.000000	-68.005000	0.000000	-68.005000	0.000000	-68.005000	0.000000	-68.005000	0.000000	-68.005000	0.000000	-68.005000	0.000000	-68.005000	0.000000	-68.005000	0.000000	-68.005000	0.000000	-68.005000	0.000000
0.033200	-68.005000	0.000000	-68.005000	0.000000	-68.005000	0.000000	-68.005000	0.000000	-68.005000	0.000000	-68.005000	0.000000	-68.005000	0.000000	-68.005000	0.000000	-68.005000	0.000000	-68.005000	0.000000	-68.005000	0.000000	-68.005000	0.000000
0.033225	-68.004900	0.000000	-68.004900	0.000000	-68.004900	0.000000	-68.004900	0.000000	-68.004900	0.000000	-68.004900	0.000000	-68.004900	0.000000	-68.004900	0.000000	-68.004900	0.000000	-68.004900	0.000000	-68.004900	0.000000	-68.004900	0.000000
0.033250	-68.004900	0.000000	-68.004900	0.000000	-68.004900	0.000000	-68.004900	0.000000	-68.004900	0.000000	-68.004900	0.000000	-68.004900	0.000000	-68.004900	0.000000	-68.004900	0.000000	-68.004900	0.000000	-68.004900	0.000000	-68.004900	0.000000
0.033275	-68.004900	0.000000	-68.004900	0.000000	-68.004900	0.000000	-68.004900	0.000000	-68.004900	0.000000	-68.004900	0.000000	-68.004900	0.000000	-68.004900	0.000000	-68.004900	0.000000	-68.004900	0.000000	-68.004900	0.000000	-68.004900	0.000000
0.033300	-68.004900	0.000000	-68.004900	0.000000	-68.004900	0.000000	-68.004900	0.000000	-68.004900	0.000000	-68.004900	0.000000	-68.004900	0.000000	-68.004900	0.000000	-68.004900	0.000000	-68.004900	0.000000	-68.004900	0.000000	-68.004900	0.000000
0.033325	-68.004800	0.000000	-68.004800	0.000000	-68.004800	0.000000	-68.004800	0.000000	-68.004800	0.000000	-68.004800	0.000000	-68.004800	0.000000	-68.004800	0.000000	-68.004800	0.000000	-68.004800	0.000000	-68.004800	0.000000	-68.004800	0.000000
0.033350	-68.004800	0.000000	-68.004800	0.000000	-68.004800	0.000000	-68.004800	0.000000	-68.004800	0.000000	-68.004800	0.000000	-68.004800	0.000000	-68.004800	0.000000	-68.004800	0.000000	-68.004800	0.000000	-68.004800	0.000000	-68.004800	0.000000
0.033375	-68.004800	0.000000	-68.004800	0.000000	-68.004800	0.000000	-68.004800	0.000000	-68.004800	0.000000	-68.004800	0.000000	-68.004800	0.000000	-68.004800	0.000000	-68.004800	0.000000	-68.004800	0.000000	-68.004800	0.000000	-68.004800	0.000000
0.033400	-68.004800	0.000000	-68.004800	0.000000	-68.004800	0.000000	-68.004800	0.000000	-68.004800	0.000000	-68.004800	0.000000	-68.004800	0.000000	-68.004800	0.000000	-68.004800	0.000000	-68.004800	0.000000	-68.004800	0.000000	-68.004800	0.000000
0.033425	-68.004700	0.000000	-68.004700	0.000000	-68.004700	0.000000	-68.004700	0.000000	-68.004700	0.000000	-68.004700	0.000000	-68.004700	0.000000	-68.004700	0.000000	-68.004700	0.000000	-68.004700	0.000000	-68.004700	0.000000	-68.004700	0.000000
0.033450	-68.004700	0.000000	-68.004700	0.000000	-68.004700	0.000000	-68.004700	0.000000	-68.004700	0.000000	-68.004700	0.000000	-68.004700	0.000000	-68.004700	0.000000	-68.004700	0.000000	-68.004700	0.000000	-68.004700	0.000000	-68.004700	0.000000
0.033475	-68.004700	0.000000	-68.004700	0.000000	-68.004700	0.000000	-68.004700	0.000000	-68.004700	0.000000	-68.004700	0.000000	-68.004700	0.000000	-68.004700	0.000000	-68.004700	0.000000	-68.004700	0.000000	-68.004700	0.000000	-68.004700	0.000000
0.033500	-68.004700	0.000000	-68.004700	0.000000	-68.004700	0.000000	-68.004700	0.000000	-68.004700	0.000000	-68.004700	0.000000	-68.004700	0.000000	-68.004700	0.000000	-68.004700	0.000000	-68.004700	0.000000	-68.004700	0.000000	-68.004700	0.000000
0.033525	-68.004600	0.000000	-68.004600	0.000000	-68.004600	0.000000	-68.004600	0.000000	-68.004600	0.000000	-68.004600	0.000000	-68.004600	0.000000	-68.004600	0.000000	-68.004600	0.000000	-68.004600	0.000000	-68.004600	0.000000	-68.004600	0.000000
0.033550	-68.004600	0.000000	-68.004600	0.000000	-68.004600	0.000000	-68.004600	0.000000	-68.004600	0.000000	-68.004600	0.000000	-68.004600	0.000000	-68.004600	0.000000	-68.004600	0.000000	-68.004600	0.000000	-68.004600	0.000000	-68.004600	0.000000
0.033575	-68.004600	0.000000	-68.004600	0.000000	-68.004600	0.000000	-68.004600	0.000000	-68.004600	0.000000	-68.004600	0.000000	-68.004600	0.000000	-68.004600	0.000000	-68.004600	0.000000	-68.004600	0.000000	-68.004600	0.000000	-68.004600	0.000000
0.033600	-68.004600	0.000000	-68.004600	0.000000	-68.004600	0.000000	-68.004600	0.000000	-68.004600	0.000000	-68.004600	0.000000	-68.004600	0.000000	-68.004600	0.000000	-68.004600	0.000000	-68.004600	0.000000	-68.004600	0.000000	-68.004600	0.000000
0.033625	-68.004500	0.000000	-68.004500	0.000000	-68.004500	0.000000	-68.004500	0.000000	-68.004500	0.000000	-68.004500	0.000000	-68.004500	0.000000	-68.004500	0.000000	-68.004500	0.000000	-68.004500	0.000000	-68.004500	0.000000	-68.004500	0.000000
0.033650	-68.004500	0.000000	-68.004500	0.000000	-68.004500	0.000000	-68.004500	0.000000	-68.004500	0.000000	-68.004500	0.000000	-68.004500	0.000000	-68.004500	0.000000	-68.004500	0.000000	-68.004500	0.000000	-68.004500	0.000000	-68.004500	0.000000
0.033675	-68.004500	0.000000	-68.004500	0.000000	-68.004500	0.000000	-68.004500	0.000000	-68.004500	0.000000	-68.004500	0.000000	-68.004500	0.000000	-68.004500	0.000000	-68.004500	0.000000	-68.004500	0.000000	-68.004500	0.000000	-68.004500	0.000000
0.033700	-68.004500	0.000000	-68.004500	0.000000	-68.004500	0.000000	-68.004500	0.000000	-68.004500	0.000000	-68.004500	0.000000	-68.004500	0.000000	-68.004500	0.000000	-68.004500	0.000000	-68.004500	0.000000	-68.004500	0.000000	-68.004500	0.000000
0.033725	-68.004400	0.000000	-68.004400	0.000000	-68.004400	0.000000	-68.004400	0.000000	-68.004400	0.000000	-68.004400	0.000000	-68.004400	0.000000	-68.004400	0.000000	-68.004400	0.000000	-68.004400	0.000000	-68.004400	0.000000	-68.004400	0.000000
0.033750	-68.004400	0.000000	-68.004400	0.000000	-68.004400	0.000000	-68.004400	0.000000	-68.004400	0.000000	-68.004400	0.000000	-68.004400	0.000000	-68.004400	0.000000	-68.004400	0.000000	-68.004400	0.000000	-68.004400	0.000000	-68.004400	0.000000
0.033775	-68.004400	0.000000	-68.004400	0.000000	-68.004400	0.000000	-68.004400	0.000000	-68.004400	0.000000	-68.004400	0.000000	-68.004400	0.000000	-68.004400	0.000000	-68.004400	0.000000	-68.004400	0.000000	-68.004400	0.000000	-68.004400	0.000000
0.033800	-68.004300	0.000000	-68.004300	0.000000	-68.004300	0.000000	-68.004300	0.000000	-68.004300	0.000000	-68.004300	0.000000	-68.004300	0.000000	-68.004300	0.000000	-68.004300	0.000000	-68.004300	0.000000	-68.004300	0.000000	-68.004300	0.000000
0.033825	-68.004300	0.000000	-68.004300	0.000000	-68.004300	0.000000	-68.004300	0.000000	-68.004300	0.000000	-68.004300	0.000000	-68.004300	0.000000	-68.004300	0.000000	-68.004300	0.000000	-68.004300	0.000000	-68.004300	0.000000	-68.004300	0.000000
0.033850	-68.004300	0.000000	-68.004300	0.000000	-68.004300	0.000000	-68.004300	0.000000	-68.004300	0.000000	-68.004300	0.000000	-68.004300	0.000000	-68.004300	0.000000	-68.004300	0.000000	-68.004300	0.000000	-68.004300	0.000000	-68.004300	0.000000
0.033875	-68.004300	0.000000	-68.004300	0.000000	-68.004300	0.000000	-68.004300	0.000000	-68.004300	0.000000	-68.004300	0.000000	-68.004300	0.000000	-68.004300	0.000000	-68.004300	0.000000	-68.004300	0.000000	-68.004300	0.000000	-68.004300	0.000000
0.033900	-68.004200	0.000000	-68.004200	0.000000	-68.004200	0.000000	-68.004200	0.000000	-68.004200	0.000000	-68.004200	0.000000	-68.004200	0.000000	-68.004200	0.000000	-68.004200	0.000000	-68.004200	0.000000	-68.004200	0.000000	-68.004200	0.000000
0.033925	-68.004200	0.000000	-68.004200	0.000000	-68.004200	0.000000	-68.004200	0.000000	-68.004200	0.000000	-68.004200	0.000000	-68.004200	0.000000	-68.004200	0.000000	-68.004200	0.000000	-68.004200	0.000000	-68.004200	0.000000	-68.004200	0.000000
0.033950	-68.004200	0.000000	-68.004200	0.000000	-68.004200	0.000000	-68.004200	0.000000	-68.004200	0.000000	-68.004200	0.000000	-68.004200	0.000000	-68.004200	0.000000	-68.004200	0.000000	-68.004200	0.000000	-68.004200	0.000000	-68.004200	0.000000
0.033975	-68.004200	0.000000	-68.004200	0.000000	-68.004200	0.000000	-68.004200	0.000000	-68.004200	0.000000	-68.004200	0.000000	-68.004200	0.000000	-68.004200	0.000000	-68.004200	0.000000	-68.004200	0.000000	-68.004200	0.000000	-68.004200	0.000000
0.034000	-68.004100	0.000000	-68.004100	0.000000	-68.004100	0.000000	-68.004100	0.000000	-68.004100	0.000000	-68.004100	0.000000	-68.004100	0.000000	-68.004100	0.000000	-68.004100	0.000000	-68.004100	0.000000	-68.004100	0.000000	-68.004100	0.000000
0.034025	-68.004100	0.000000	-68.004100	0.000000	-68.004100	0.000000	-68.004100	0.000000	-68.004100	0.000000	-68.004100	0.000000	-68.004100	0.000000	-68.004100	0.000000	-68.004100	0.000000	-68.004100	0.000000	-68.004100	0.000000	-68.004100	0.000000
0.034050	-68.004100	0.000000	-68.004100	0.000000	-68.004100	0.000000	-68.004100	0.000000	-68.004100	0.000000	-68.004100	0.000000	-68.004100	0.000000	-68.004100	0.000000	-68.004100	0.000000	-68.004100	0.000000	-68.004100	0.000000	-68.004100	0.000000
0.034075	-68.004100	0.000000	-68.004100	0.000000	-68.004100	0.000000	-68.004100	0.000000	-68.004100	0.000000	-68.004100	0.000000	-68.004100	0.000000	-68.004100	0.000000	-68.004100	0.000000	-68.004100	0.000000	-68.004100	0.000000	-68.004100	0.000000
0.034100	-68.004000	0.000000	-68.004000	0.000000	-68.004000	0.000000	-68.004000	0.000000	-68.004000	0.000000	-68.004000	0.000000	-68.004000	0.000000	-68.004000	0.000000	-68.004000	0.000000	-68.004000	0.000000	-68.004000	0.000000	-68.004000	0.000000
0.034125	-68.004000	0.000000	-68.004000	0.000000	-68.004000	0.000000	-68.004000	0.000000	-68.004000	0.000000	-68.004000	0.000000	-68.004000	0.000000	-68.004000	0.000000	-68.004000	0.000000	-68.004000	0.000000	-68.004000	0.000000	-68.004000	0.000000
0.034150	-68.004000	0.000000	-68.004000	0.000000	-68.004000	0.000000	-68.004000	0.000000	-68.004000	0.000000	-68.004000	0.000000	-68.004000	0.000000	-68.004000	0.000000	-68.004000	0.000000	-68.004000	0.000000	-68.004000	0.000000	-68.004000	0.000000
0.034175	-68.004000	0.000000	-68.004000	0.000000	-68.004000	0.000000	-68.004000	0.000000	-68.004000	0.000000	-68.004000	0.000000	-68.004000	0.000000	-68.004000	0.000000	-68.004000	0.000000	-68.004000	0.000000	-68.004000	0.000000	-68.004000	0.000000
0.034200	-68.003900	0.000000	-68.003900	0.000000	-68.003900	0.000000	-68.003900	0.000000	-68.003900	0.000000	-68.003900	0.000000	-68.003900	0.000000	-68.003900	0.000000	-68.003900	0.000000	-68.003900	0.000000	-68.003900	0.000000	-68.003900	0.000000
0.034225	-68.003900	0.000000	-68.003900	0.000000	-68.003900	0.000000	-68.003900	0.000000	-68.003900	0.000000	-68.003900	0.000000	-68.003900	0.000000	-68.003900	0.000000	-68.003900	0.000000	-68.003900	0.000000	-68.003900	0.000000	-68.003900	0.000000
0.034250	-68.003900	0.000000	-68.003900	0.000000	-68.003900	0.000000	-68.003900	0.000000	-68.003900	0.000000	-68.003900	0.000000	-68.003900	0.000000	-68.003900	0.000000	-68.003900	0.000000	-68.003900	0.000000	-68.003900	0.000000	-68.003900	0.000000
0.034275	-68.003900	0.000000	-68.003900	0.000000	-68.003900	0.000000	-68.003900	0.000000	-68.003900	0.000000	-68.003900	0.000000	-68.003900	0.000000	-68.003900	0.000000	-68.003900	0.000000	-68.003900	0.000000	-68.003900	0.000000	-68.003900	0.000000
0.034300	-68.003800	0.000000	-68.003800	0.000000	-68.003800	0.000000	-68.003800	0.000000	-68.003800	0.000000	-68.003800	0.000000	-68.003800	0.000000	-68.003800	0.000000	-68.003800	0.000000	-68.003800	0.000000	-68.003800	0.000000	-68.003800	0.000000
0.034325	-68.003800	0.000000	-68.003800	0.000000	-68.003800	0.000000	-68.003800	0.000000	-68.003800	0.000000	-68.003800	0.000000	-68.003800	0.000000	-68.003800	0.000000	-68.003800	0.000000	-68.003800	0.000000	-68.003800	0.000000	-68.003800	0.000000
0.034350	-68.003800	0.000000	-68.003800	0.000000	-68.003800	0.000000	-68.003800	0.000000	-68.003800	0.000000	-68.003800	0.000000	-68.003800	0.000000	-68.003800	0.000000	-68.003800	0.000000	-68.003800	0.000000	-68.003800	0.000000	-68.003800	0.000000
0.034375	-68.003800	0.000000	-68.003800	0.000000	-68.003800	0.000000	-68.003800	0.000000	-68.003800	0.000000	-68.003800	0.000000	-68.003800	0.000000	-68.003800	0.000000	-68.003800	0.000000	-68.003800	0.000000	-68.003800	0.000000	-68.003800	0.000000
0.034400	-68.003700	0.000000	-68.003700	0.000000	-68.003700	0.000000	-68.003700	0.000000	-68.003700	0.000000	-68.003700	0.000000	-68.003700	0.000000	-68.003700	0.000000	-68.003700	0.000000	-68.003700	0.000000	-68.003700	0.000000	-68.003700	0.000000
0.034425	-68.003700	0.000000	-68.003700	0.000000	-68.003700	0.000000	-68.003700	0.000000	-68.003700	0.000000	-68.003700	0.000000	-68.003700	0.000000	-68.003700	0.000000	-68.003700	0.000000	-68.003700	0.000000	-68.003700	0.000000	-68.003700	0.000000
0.034450	-68.003700	0.000000	-68.003700	0.000000	-68.003700	0.000000	-68.003700	0.000000	-68.003700	0.000000	-68.003700	0.000000	-68.003700	0.000000	-68.003700	0.000000	-68.003700	0.000000	-68.003700	0.000000	-68.003700	0.000000	-68.003700	0.000000
0.034475	-68.003700	0.000000	-68.003700	0.000000	-68.003700	0.000000	-68.003700	0.000000	-68.003700	0.000000	-68.003700	0.000000	-68.003700	0.000000	-68.003700	0.000000	-68.003700	0.000000	-68.003700	0.000000	-68.003700	0.000000	-68.003700	0.000000
0.034500	-68.003600	0.000000	-68.003600	0.000000	-68.003600	0.000000	-68.003600	0.000000	-68.003600	0.000000	-68.003600	0.000000	-68.003600	0.000000	-68.003600	0.000000	-68.003600	0.000000	-68.003600	0.000000	-68.003600	0.000000	-68.003600	0.000000
0.034525	-68.003600	0.000000	-68.003600	0.000000	-68.003600	0.000000	-68.003600	0.000000	-68.003600	0.000000	-68.003600	0.000000	-68.003600	0.000000	-68.003600	0.000000	-68.003600	0.000000	-68.003600	0.000000	-68.003600	0.000000	-68.003600	0.000000
0.034550	-68.003600	0.000000	-68.003600	0.000000	-68.003600	0.000000	-68.003600	0.000000	-68.003600	0.000000	-68.003600	0.000000	-68.003600	0.000000	-68.003600	0.000000	-68.003600	0.000000	-68.003600	0.000000	-68.003600	0.000000	-68.003600	0.000000
0.034575	-68.003600	0.000000	-68.003600	0.000000	-68.003600	0.000000	-68.003600	0.000000	-68.003600	0.000000	-68.003600	0.000000	-68.003600	0.000000	-68.003600	0.000000	-68.003600	0.000000	-68.003600	0.000000	-68.003600	0.000000	-68.003600	0.000000
0.034600	-68.003500	0.000000	-68.003500	0.000000	-68.003500	0.000000	-68.003500	0.000000	-68.003500	0.000000	-68.003500	0.000000	-68.003500	0.000000	-68.003500	0.000000	-68.003500	0.000000	-68.003500	0.000000	-68.003500	0.000000	-68.003500	0.000000
0.034625	-68.003500	0.000000	-68.003500	0.000000	-68.003500	0.000000	-68.003500	0.000000	-68.003500	0.000000	-68.003500	0.000000	-68.003500	0.000000	-68.003500	0.000000	-68.003500	0.000000	-68.003500	0.000000	-68.003500	0.000000	-68.003500	0.000000
0.034650	-68.003500	0.000000	-68.003500	0.000000	-68.003500	0.000000	-68.003500	0.000000	-68.003500	0.000000	-68.003500	0.000000	-68.003500	0.000000	-68.003500	0.000000	-68.003500	0.000000	-68.003500	0.000000	-68.003500	0.000000	-68.003500	0.000000
0.034675	-68.003500	0.000000	-68.003500	0.000000	-68.003500	0.000000	-68.003500	0.000000	-68.003500	0.000000	-68.003500	0.000000	-68.003500	0.000000	-68.003500	0.000000	-68.003500	0.000000	-68.003500	0.000000	-68.003500	0.000000	-68.003500	0.000000
0.034700	-68.003400	0.000000	-68.003400	0.000000	-68.003400	0.000000	-68.003400	0.000000	-68.003400	0.000000	-68.003400	0.000000	-68.003400	0.000000	-68.003400	0.000000	-68.003400	0.000000	-68.003400	0.000000	-68.003400	0.000000	-68.003400	0.000000
0.034725	-68.003400	0.000000	-68.003400	0.000000	-68.003400	0.000000	-68.003400	0.000000	-68.003400	0.000000	-68.003400	0.000000	-68.003400	0.000000	-68.003400	0.000000	-68.003400	0.000000	-68.003400	0.000000	-68.003400	0.000000	-68.003400	0.000000
0.034750	-68.003400	0.000000	-68.003400	0.000000	-68.003400	0.000000	-68.003400	0.000000	-68.003400	0.000000	-68.003400	0.000000	-68.003400	0.000000	-68.003400	0.000000	-68.003400	0.000000	-68.003400	0.000000	-68.003400	0.000000	-68.003400	0.000000
0.034775	-68.003400	0.000000	-68.003400	0.000000	-68.003400	0.000000	-68.003400	0.000000	-68.003400	0.000000	-68.003400	0.000000	-68.003400	0.000000	-68.003400	0.000000	-68.003400	0.000000	-68.003400	0.000000	-68.003400	0.000000	-68.003400	0.000000
0.034800	-68.003300	0.000000	-68.003300	0.000000	-68.003300	0.000000	-68.003300	0.000000	-68.003300	0.000000	-68.003300	0.000000	-68.003300	0.000000	-68.003300	0.000000	-68.003300	0.000000	-68.003300	0.000000	-68.003300	0.000000	-68.003300	0.000000
0.034825	-68.003300	0.000000	-68.003300	0.000000	-68.003300	0.000000	-68.003300	0.000000	-68.003300	0.000000	-68.003300	0.000000	-68.003300	0.000000	-68.003300	0.000000	-68.003300	0.000000	-68.003300	0.000000	-68.003300	0.000000	-68.003300	0.000000
0.034850	-68.003300	0.000000	-68.003300	0.000000	-68.003300	0.000000	-68.003300	0.000000	-68.003300	0.000000	-68.003300	0.000000	-68.003300	0.000000	-68.003300	0.000000	-68.003300	0.000000	-68.003300	0.000000	-68.003300	0.000000	-68.003300	0.000000
0.034875	-68.003300	0.000000	-68.003300	0.000000	-68.003300	0.000000	-68.003300	0.000000	-68.003300	0.000000	-68.003300	0.000000	-68.003300	0.000000	-68.003300	0.000000	-68.003300	0.000000	-68.003300	0.000000	-68.003300	0.000000	-68.003300	0.000000
0.034900	-68.003200	0.000000	-68.003200	0.000000	-68.003200	0.000000	-68.003200	0.000000	-68.003200	0.000000	-68.003200	0.000000	-68.003200	0.000000	-68.003200	0.000000	-68.003200	0.000000	-68.003200	0.000000	-68.003200	0.000000	-68.003200	0.000000
0.034925	-68.003200	0.000000	-68.003200	0.000000	-68.003200	0.000000	-68.003200	0.000000	-68.003200	0.000000	-68.003200	0.000000	-68.003200	0.000000	-68.003200	0.000000	-68.003200	0.000000	-68.003200	0.000000	-68.003200	0.000000	-68.003200	0.000000
0.034950	-68.003200	0.000000	-68.003200	0.000000	-68.003200	0.000000	-68.003200	0.000000	-68.003200	0.000000	-68.003200	0.000000	-68.003200	0.000000	-68.003200	0.000000	-68.003200	0.000000	-68.003200	0.000000	-68.003200	0.000000	-68.003200	0.000000
0.034975	-68.003200	0.000000	-68.003200	0.000000	-68.003200	0.000000	-68.003200	0.000000	-68.003200	0.000000	-68.003200	0.000000	-68.003200	0.000000	-68.003200	0.000000	-68.003200	0.000000	-68.003200	0.000000	-68.003200	0.000000	-68.003200	0.000000
0.035000	-68.003100	0.000000	-68.003100	0.000000	-68.003100	0.000000	-68.003100	0.000000	-68.003100	0.000000	-68.003100	0.000000	-68.003100	0.000000	-68.003100	0.000000	-68.003100	0.000000	-68.003100	0.000000	-68.003100	0.000000	-68.003100	0.000000
0.035025	-68.003100	0.000000	-68.003100	0.000000	-68.003100	0.000000	-68.003100	0.000000	-68.003100	0.000000	-68.003100	0.000000	-68.003100	0.000000	-68.003100	0.000000	-68.003100	0.000000	-68.003100	0.000000	-68.003100	0.000000	-68.003100	0.000000
0.035050	-68.003100	0.000000	-68.003100	0.000000	-68.003100	0.000000	-68.003100	0.000000	-68.003100	0.000000	-68.003100	0.000000	-68.003100	0.000000	-68.003100	0.000000	-68.003100	0.000000	-68.003100	0.000000	-68.003100	0.000000	-68.003100	0.000000
0.035075	-68.003100	0.000000	-68.003100	0.000000	-68.003100	0.000000	-68.003100	0.000000	-68.003100	0.000000	-68.003100	0.000000	-68.003100	0.000000	-68.003100	0.000000	-68.003100	0.000000	-68.003100	0.000000	-68.003100	0.000000	-68.003100	0.000000
0.035100	-68.003000	0.000000	-68.003000	0.000000	-68.003000	0.000000	-68.003000	0.000000	-68.003000	0.000000	-68.003000	0.000000	-68.003000	0.000000	-68.003000	0.000000	-68.003000	0.000000	-68.003000	0.000000	-68.003000	0.000000	-68.003000	0.000000
0.035125	-68.003000	0.000000	-68.003000	0.000000	-68.003000	0.000000	-68.003000	0.000000	-68.003000	0.000000	-68.003000	0.000000	-68.003000	0.000000	-68.003000	0.000000	-68.003000	0.000000	-68.003000	0.000000	-68.003000	0.000000	-68.003000	0.000000
0.035150	-68.003000	0.000000	-68.003000	0.000000	-68.003000	0.000000	-68.003000	0.000000	-68.003000	0.000000	-68.003000	0.000000	-68.003000	0.000000	-68.003000	0.000000	-68.003000	0.000000	-68.003000	0.000000	-68.003000	0.000000	-68.003000	0.000000
0.035175	-68.003000	0.000000	-68.003000	0.000000	-68.003000	0.000000	-68.003000	0.000000	-68.003000	0.000000	-68.003000	0.000000	-68.003000	0.000000	-68.003000	0.000000	-68.003000	0.000000	-68.003000	0.000000	-68.003000	0.000000	-68.003000	0.000000
0.035200	-68.002900	0.000000	-68.002900	0.000000	-68.002900	0.000000	-68.002900	0.000000	-68.002900	0.000000	-68.002900	0.000000	-68.002900	0.000000	-68.002900	0.000000	-68.002900	0.000000	-68.002900	0.000000	-68.002900	0.000000	-68.002900	0.000000
0.035225	-68.002900	0.000000	-68.002900	0.000000	-68.002900	0.000000	-68.002900	0.000000	-68.002900	0.000000	-68.002900	0.000000	-68.002900	0.000000	-68.002900	0.000000	-68.002900	0.000000	-68.002900	0.000000	-68.002900	0.000000	-68.002900	0.000000
0.035250	-68.002900	0.000000	-68.002900	0.000000	-68.002900	0.000000	-68.002900	0.000000	-68.002900	0.000000	-68.002900	0.000000	-68.002900	0.000000	-68.002900	0.000000	-68.002900	0.000000	-68.002900	0.000000	-68.002900	0.000000	-68.002900	0.000000
0.035275	-68.002900	0.000000	-68.002900	0.000000	-68.002900	0.000000	-68.002900	0.000000	-68.002900	0.000000	-68.002900	0.000000	-68.002900	0.000000	-68.002900	0.000000	-68.002900	0.000000	-68.002900	0.000000	-68.002900	0.000000	-68.002900	0.000000
0.035300	-68.002800	0.000000	-68.002800	0.000000	-68.002800	0.000000	-68.002800	0.000000	-68.002800	0.000000	-68.002800	0.000000	-68.002800	0.000000	-68.002800	0.000000	-68.002800	0.000000	-68.002800	0.000000	-68.002800	0.000000	-68.002800	0.000000
0.035325	-68.002800	0.000000	-68.002800	0.000000	-68.002800	0.000000	-68.002800	0.000000	-68.002800	0.000000	-68.002800	0.000000	-68.002800	0.000000	-68.002800	0.000000	-68.002800	0.000000	-68.002800	0.000000	-68.002800	0.000000	-68.002800	0.000000
0.035350	-68.002800	0.000000	-68.002800	0.000000	-68.002800	0.000000	-68.002800	0.000000	-68.002800	0.000000	-68.002800	0.000000	-68.002800	0.000000	-68.002800	0.000000	-68.002800	0.000000	-68.002800	0.000000	-68.002800	0.000000	-68.002800	0.000000
0.035375	-68.002800	0.000000	-68.002800	0.000000	-68.002800	0.000000	-68.002800	0.000000	-68.002800	0.000000	-68.002800	0.000000	-68.002800	0.000000	-68.002800	0.000000	-68.002800	0.000000	-68.002800	0.000000	-68.002800	0.000000	-68.002800	0.000000
0.035400	-68.002700	0.000000	-68.002700	0.000000	-68.002700	0.000000	-68.002700	0.000000	-68.002700	0.000000	-68.002700	0.000000	-68.002700	0.000000	-68.002700	0.000000	-68.002700	0.000000	-68.002700	0.000000	-68.002700	0.000000	-68.002700	0.000000
0.035425	-68.002700	0.000000	-68.002700	0.000000	-68.002700	0.000000	-68.002700	0.000000	-68.002700	0.000000	-68.002700	0.000000	-68.002700	0.000000	-68.002700	0.000000	-68.002700	0.000000	-68.002700	0.000000	-68.002700	0.000000	-68.002700	0.000000
0.035450	-68.002700	0.000000	-68.002700	0.000000	-68.002700	0.000000	-68.002700	0.000000	-68.002700	0.000000	-68.002700	0.000000	-68.002700	0.000000	-68.002700	0.000000	-68.002700	0.000000	-68.002700	0.000000	-68.002700	0.000000	-68.002700	0.000000
0.035475	-68.002700	0.000000	-68.002700	0.000000	-68.002700	0.000000	-68.002700	0.000000	-68.002700	0.000000	-68.002700	0.000000	-68.002700	0.000000	-68.002700	0.000000	-68.002700	0.000000	-68.002700	0.000000	-68.002700	0.000000	-68.002700	0.000000
0.035500	-68.002600	0.000000	-68.002600	0.000000	-68.002600	0.000000	-68.002600	0.000000	-68.002600	0.000000	-68.002600	0.000000	-68.002600	0.000000	-68.002600	0.000000	-68.002600	0.000000	-68.002600	0.000000	-68.002600	0.000000	-68.002600	0.000000
0.035525	-68.002600	0.000000	-68.002600	0.000000	-68.002600	0.000000	-68.002600	0.000000	-68.002600	0.000000	-68.002600	0.000000	-68.002600	0.000000	-68.002600	0.000000	-68.002600	0.000000	-68.002600	0.000000	-68.002600	0.000000	-68.002600	0.000000
0.035550	-68.002600	0.000000	-68.002600	0.000000	-68.002600	0.000000	-68.002600	0.000000	-68.002600	0.000000	-68.002600	0.000000	-68.002600	0.000000	-68.002600	0.000000	-68.002600	0.000000	-68.002600	0.000000	-68.002600	0.000000	-68.002600	0.000000
0.035575	-68.002600	0.000000	-68.002600	0.000000	-68.002600	0.000000	-68.002600	0.000000	-68.002600	0.000000	-68.002600	0.000000	-68.002600	0.000000	-68.002600	0.000000	-68.002600	0.000000	-68.002600	0.000000	-68.002600	0.000000	-68.002600	0.000000
0.035600	-68.002500	0.000000	-68.002500	0.000000	-68.002500	0.000000	-68.002500	0.000000	-68.002500	0.000000	-68.002500	0.000000	-68.002500	0.000000	-68.002500	0.000000	-68.002500	0.000000	-68.002500	0.000000	-68.002500	0.000000	-68.002500	0.000000
0.035625	-68.002500	0.000000	-68.002500	0.000000	-68.002500	0.000000	-68.002500	0.000000	-68.002500	0.000000	-68.002500	0.000000	-68.002500	0.000000	-68.002500	0.000000	-68.002500	0.000000	-68.002500	0.000000	-68.002500	0.000000	-68.002500	0.000000
0.035650	-68.002500	0.000000	-68.002500	0.000000	-68.002500	0.000000	-68.002500	0.000000	-68.002500	0.000000	-68.002500	0.000000	-68.002500	0.000000	-68.002500	0.000000	-68.002500	0.000000	-68.002500	0.000000	-68.002500	0.000000	-68.002500	0.000000
0.035675	-68.002400	0.000000	-68.002400	0.000000	-68.002400	0.000000	-68.002400	0.000000	-68.002400	0.000000	-68.002400	0.000000	-68.002400	0.000000	-68.002400	0.000000	-68.002400	0.000000	-68.002400	0.000000	-68.002400	0.000000	-68.002400	0.000000
0.035700	-68.002400	0.000000	-68.002400	0.000000	-68.002400	0.000000	-68.002400	0.000000	-68.002400	0.000000	-68.002400	0.000000	-68.002400	0.000000	-68.002400	0.000000	-68.002400	0.000000	-68.002400	0.000000	-68.002400	0.000000	-68.002400	0.000000
0.035725	-68.002400	0.000000	-68.002400	0.000000	-68.002400	0.000000	-68.002400	0.000000	-68.002400	0.000000	-68.002400	0.000000	-68.002400	0.000000	-68.002400	0.000000	-68.002400	0.000000	-68.002400	0.000000	-68.002400	0.000000	-68.002400	0.000000
0.035750	-68.002400	0.000000	-68.002400	0.000000	-68.002400	0.000000	-68.002400	0.000000	-68.002400	0.000000	-68.002400	0.000000	-68.002400	0.000000	-68.002400	0.000000	-68.002400	0.000000	-68.002400	0.000000	-68.002400	0.000000	-68.002400	0.000000
0.035775	-68.002300	0.000000	-68.002300	0.000000	-68.002300	0.000000	-68.002300	0.000000	-68.002300	0.000000	-68.002300	0.000000	-68.002300	0.000000	-68.002300	0.000000	-68.002300	0.000000	-68.002300	0.000000	-68.002300	0.000000	-68.002300	0.000000
0.035800	-68.002300	0.000000	-68.002300	0.000000	-68.002300	0.000000	-68.002300	0.000000	-68.002300	0.000000	-68.002300	0.000000	-68.002300	0.000000	-68.002300	0.000000	-68.002300	0.000000	-68.002300	0.000000	-68.002300	0.000000	-68.002300	0.000000
0.035825	-68.002300	0.000000	-68.002300	0.000000	-68.002300	0.000000	-68.002300	0.000000	-68.002300	0.000000	-68.002300	0.000000	-68.002300	0.000000	-68.002300	0.000000	-68.002300	0.000000	-68.002300	0.000000	-68.002300	0.000000	-68.002300	0.000000
0.035850	-68.002300	0.000000	-68.002300	0.000000	-68.002300	0.000000	-68.002300	0.000000	-68.002300	0.000000	-68.002300	0.000000	-68.002300	0.000000	-68.002300	0.000000	-68.002300	0.000000	-68.002300	0.000000	-68.002300	0.000000	-68.002300	0.000000
0.035875	-68.002200	0.000000	-68.002200	0.000000	-68.002200	0.000000	-68.002200	0.000000	-68.002200	0.000000	-68.002200	0.000000	-68.002200	0.000000	-68.002200	0.000000	-68.002200	0.000000	-68.002200	0.000000	-68.002200	0.000000	-68.002200	0.000000
0.035900	-68.002200	0.000000	-68.002200	0.000000	-68.002200	0.000000	-68.002200	0.000000	-68.002200	0.000000	-68.002200	0.000000	-68.002200	0.000000	-68.002200	0.000000	-68.002200	0.000000	-68.002200	0.000000	-68.002200	0.000000	-68.002200	0.000000
0.035925	-68.002200	0.000000	-68.002200	0.000000	-68.002200	0.000000	-68.002200	0.000000	-68.002200	0.000000	-68.002200	0.000000	-68.002200	0.000000	-68.002200	0.000000	-68.002200	0.000000	-68.002200	0.000000	-68.002200	0.000000	-68.002200	0.000000
0.035950	-68.002200	0.000000	-68.002200	0.000000	-68.002200	0.000000	-68.002200	0.000000	-68.002200	0.000000	-68.002200	0.000000	-68.002200	0.000000	-68.002200	0.000000	-68.002200	0.000000	-68.002200	0.000000	-68.002200	0.000000	-68.002200	0.000000
0.035975	-68.002100	0.000000	-68.002100	0.000000	-68.002100	0.000000	-68.002100	0.000000	-68.002100	0.000000	-68.002100	0.000000	-68.002100	0.000000	-68.002100	0.000000	-68.002100	0.000000	-68.002100	0.000000	-68.002100	0.000000	-68.002100	0.000000
0.036000	-68.002100	0.000000	-68.002100	0.000000	-68.002100	0.000000	-68.002100	0.000000	-68.002100	0.000000	-68.002100	0.000000	-68.002100	0.000000	-68.002100	0.000000	-68.002100	0.000000	-68.002100	0.000000	-68.002100	0.000000	-68.002100	0.000000
0.036025	-68.002100	0.000000	-68.002100	0.000000	-68.002100	0.000000	-68.002100	0.000000	-68.002100	0.000000	-68.002100	0.000000	-68.002100	0.000000	-68.002100	0.000000	-68.002100	0.000000	-68.002100	0.000000	-68.002100	0.000000	-68.002100	0.000000
0.036050	-68.002100	0.000000	-68.002100	0.000000	-68.002100	0.000000	-68.002100	0.000000	-68.002100	0.000000	-68.002100	0.000000	-68.002100	0.000000	-68.002100	0.000000	-68.002100	0.000000	-68.002100	0.000000	-68.002100	0.000000	-68.002100	0.000000
0.036075	-68.002000	0.000000	-68.002000	0.000000	-68.002000	0.000000	-68.002000	0.000000	-68.002000	0.000000	-68.002000	0.000000	-68.002000	0.000000	-68.002000	0.000000	-68.002000	0.000000	-68.002000	0.000000	-68.002000	0.000000	-68.002000	0.000000
0.036100	-68.002000	0.000000	-68.002000	0.000000	-68.002000	0.000000	-68.002000	0.000000	-68.002000	0.000000	-68.002000	0.000000	-68.002000	0.000000	-68.002000	0.000000	-68.002000	0.000000	-68.002000	0.000000	-68.002000	0.000000	-68.002000	0.000000
0.036125	-68.002000	0.000000	-68.002000	0.000000	-68.002000	0.000000	-68.002000	0.000000	-68.002000	0.000000	-68.002000	0.000000	-68.002000	0.000000	-68.002000	0.000000	-68.002000	0.000000	-68.002000	0.000000	-68.002000	0.000000	-68.002000	0.000000
0.036150	-68.002000	0.000000	-68.002000	0.000000	-68.002000	0.000000	-68.002000	0.000000	-68.002000	0.000000	-68.002000	0.000000	-68.002000	0.000000	-68.002000	0.000000	-68.002000	0.000000	-68.002000	0.000000	-68.002000	0.000000	-68.002000	0.000000
0.036175	-68.001900	0.000000	-68.001900	0.000000	-68.001900	0.000000	-68.001900	0.000000	-68.001900	0.000000	-68.001900	0.000000	-68.001900	0.000000	-68.001900	0.000000	-68.001900	0.000000	-68.001900	0.000000	-68.001900	0.000000	-68.001900	0.000000
0.036200	-68.001900	0.000000	-68.001900	0.000000	-68.001900	0.000000	-68.001900	0.000000	-68.001900	0.000000	-68.001900	0.000000	-68.001900	0.000000	-68.001900	0.000000	-68.001900	0.000000	-68.001900	0.000000	-68.001900	0.000000	-68.001900	0.000000
0.036225	-68.001900	0.000000	-68.001900	0.000000	-68.001900	0.000000	-68.001900	0.000000	-68.001900	0.000000	-68.001900	0.000000	-68.001900	0.000000	-68.001900	0.000000	-68.001900	0.000000	-68.001900	0.000000	-68.001900	0.000000	-68.001900	0.000000
0.036250	-68.001900	0.000000	-68.001900	0.000000	-68.001900	0.000000	-68.001900	0.000000	-68.001900	0.000000	-68.001900	0.000000	-68.001900	0.000000	-68.001900	0.000000	-68.001900	0.000000	-68.001900	0.000000	-68.001900	0.000000	-68.001900	0.000000
0.036275	-68.001800	0.000000	-68.001800	0.000000	-68.001800	0.000000	-68.001800	0.000000	-68.001800	0.000000	-68.001800	0.000000	-68.001800	0.000000	-68.001800	0.000000	-68.001800	0.000000	-68.001800	0.000000	-68.001800	0.000000	-68.001800	0.000000
0.036300	-68.001800	0.000000	-68.001800	0.000000	-68.001800	0.000000	-68.001800	0.000000	-68.001800	0.000000	-68.001800	0.000000	-68.001800	0.000000	-68.001800	0.000000	-68.001800	0.000000	-68.001800	0.000000	-68.001800	0.000000	-68.001800	0.000000
0.036325	-68.001800	0.000000	-68.001800	0.000000	-68.001800	0.000000	-68.001800	0.000000	-68.001800	0.000000	-68.001800	0.000000	-68.001800	0.000000	-68.001800	0.000000	-68.001800	0.000000	-68.001800	0.000000	-68.001800	0.000000	-68.001800	0.000000
0.036350	-68.001800	0.000000	-68.001800	0.000000	-68.001800	0.000000	-68.001800	0.000000	-68.001800	0.000000	-68.001800	0.000000	-68.001800	0.000000	-68.001800	0.000000	-68.001800	0.000000	-68.001800	0.000000	-68.001800	0.000000	-68.001800	0.000000
0.036375	-68.001700	0.000000	-68.001700	0.000000	-68.001700	0.000000	-68.001700	0.000000	-68.001700	0.000000	-68.001700	0.000000	-68.001700	0.000000	-68.001700	0.000000	-68.001700	0.000000	-68.001700	0.000000	-68.001700	0.000000	-68.001700	0.000000
0.036400	-68.001700	0.000000	-68.001700	0.000000	-68.001700	0.000000	-68.001700	0.000000	-68.001700	0.000000	-68.001700	0.000000	-68.001700	0.000000	-68.001700	0.000000	-68.001700	0.000000	-68.001700	0.000000	-68.001700	0.000000	-68.001700	0.000000
0.036425	-68.001700	0.000000	-68.001700	0.000000	-68.001700	0.000000	-68.001700	0.000000	-68.001700	0.000000	-68.001700	0.000000	-68.001700	0.000000	-68.001700	0.000000	-68.001700	0.000000	-68.001700	0.000000	-68.001700	0.000000	-68.001700	0.000000
0.036450	-68.001700	0.000000	-68.001700	0.000000	-68.001700	0.000000	-68.001700	0.000000	-68.001700	0.000000	-68.001700	0.000000	-68.001700	0.000000	-68.001700	0.000000	-68.001700	0.000000	-68.001700	0.000000	-68.001700	0.000000	-68.001700	0.000000
0.036475	-68.001600	0.000000	-68.001600	0.000000	-68.001600	0.000000	-68.001600	0.000000	-68.001600	0.000000	-68.001600	0.000000	-68.001600	0.000000	-68.001600	0.000000	-68.001600	0.000000	-68.001600	0.000000	-68.001600	0.000000	-68.001600	0.000000
0.036500	-68.001600	0.000000	-68.001600	0.000000	-68.001600	0.000000	-68.001600	0.000000	-68.001600	0.000000	-68.001600	0.000000	-68.001600	0.000000	-68.001600	0.000000	-68.001600	0.000000	-68.001600	0.000000	-68.001600	0.000000	-68.001600	0.000000
0.036525	-68.001600	0.000000	-68.001600	0.000000	-68.001600	0.000000	-68.001600	0.000000	-68.001600	0.000000	-68.001600	0.000000	-68.001600	0.000000	-68.001600	0.000000	-68.001600	0.000000	-68.001600	0.000000	-68.001600	0.000000	-68.001600	0.000000
0.036550	-68.001600	0.000000	-68.001600	0.000000	-68.001600	0.000000	-68.001600	0.000000	-68.001600	0.000000	-68.001600	0.000000	-68.001600	0.000000	-68.001600	0.000000	-68.001600	0.000000	-68.001600	0.000000	-68.001600	0.000000	-68.001600	0.000000
0.036575	-68.001500	0.000000	-68.001500	0.000000	-68.001500	0.000000	-68.001500	0.000000	-68.001500	0.000000	-68.001500	0.000000	-68.001500	0.000000	-68.001500	0.000000	-68.001500	0.000000	-68.001500	0.000000	-68.001500	0.000000	-68.001500	0.000000
0.036600	-68.001500	0.000000	-68.001500	0.000000	-68.001500	0.000000	-68.001500	0.000000	-68.001500	0.000000	-68.001500	0.000000	-68.001500	0.000000	-68.001500	0.000000	-68.001500	0.000000	-68.001500	0.000000	-68.001500	0.000000	-68.001500	0.000000
0.036625	-68.001500	0.000000	-68.001500	0.000000	-68.001500	0.000000	-68.001500	0.000000	-68.001500	0.000000	-68.001500	0.000000	-68.001500	0.000000	-68.001500	0.000000	-68.001500	0.000000	-68.001500	0.000000	-68.001500	0.000000	-68.001500	0.000000
0.036650	-68.001500	0.000000	-68.001500	0.000000	-68.001500	0.000000	-68.001500	0.000000	-68.001500	0.000000	-68.001500	0.000000	-68.001500	0.000000	-68.001500	0.000000	-68.001500	0.000000	-68.001500	0.000000	-68.001500	0.000000	-68.001500	0.000000
0.036675	-68.001400	0.000000	-68.001400	0.000000	-68.001400	0.000000	-68.001400	0.000000	-68.001400	0.000000	-68.001400	0.000000	-68.001400	0.000000	-68.001400	0.000000	-68.001400	0.000000	-68.001400	0.000000	-68.001400	0.000000	-68.001400	0.000000
0.036700	-68.001400	0.000000	-68.001400	0.000000	-68.001400	0.000000	-68.001400	0.000000	-68.001400	0.000000	-68.001400	0.000000	-68.001400	0.000000	-68.001400	0.000000	-68.001400	0.000000	-68.001400	0.000000	-68.001400	0.000000	-68.001400	0.000000
0.036725	-68.001400	0.000000	-68.001400	0.000000	-68.001400	0.000000	-68.001400	0.000000	-68.001400	0.000000	-68.001400	0.000000	-68.001400	0.000000	-68.001400	0.000000	-68.001400	0.000000	-68.001400	0.000000	-68.001400	0.000000	-68.001400	0.000000
0.036750	-68.001300	0.000000	-68.001300	0.000000	-68.001300	0.000000	-68.001300	0.000000	-68.001300	0.000000	-68.001300	0.000000	-68.001300	0.000000	-68.001300	0.000000	-68.001300	0.000000	-68.001300	0.000000	-68.001300	0.000000	-68.001300	0.000000
0.036775	-68.001300	0.000000	-68.001300	0.000000	-68.001300	0.000000	-68.001300	0.000000	-68.001300	0.000000	-68.001300	0.000000	-68.001300	0.000000	-68.001300	0.000000	-68.001300	0.000000	-68.001300	0.000000	-68.001300	0.000000	-68.001300	0.000000
0.036800	-68.001300	0.000000	-68.001300	0.000000	-68.001300	0.000000	-68.001300	0.000000	-68.001300	0.000000	-68.001300	0.000000	-68.001300	0.000000	-68.001300	0.000000	-68.001300	0.000000	-68.001300	0.000000	-68.001300	0.000000	-68.001300	0.000000
0.036825	-68.001300	0.000000	-68.001300	0.000000	-68.001300	0.000000	-68.001300	0.000000	-68.001300	0.000000	-68.001300	0.000000	-68.001300	0.000000	-68.001300	0.000000	-68.001300	0.000000	-68.001300	0.000000	-68.001300	0.000000	-68.001300	0.000000
0.036850	-68.001200	0.000000	-68.001200	0.000000	-68.001200	0.000000	-68.001200	0.000000	-68.001200	0.000000	-68.001200	0.000000	-68.001200	0.000000	-68.001200	0.000000	-68.001200	0.000000	-68.001200	0.000000	-68.001200	0.000000	-68.001200	0.000000
0.036875	-68.001200	0.000000	-68.001200	0.000000	-68.001200	0.000000	-68.001200	0.000000	-68.001200	0.000000	-68.001200	0.000000	-68.001200	0.000000	-68.001200	0.000000	-68.001200	0.000000	-68.001200	0.000000	-68.001200	0.000000	-68.001200	0.000000
0.036900	-68.001200	0.000000	-68.001200	0.000000	-68.001200	0.000000	-68.001200	0.000000	-68.001200	0.000000	-68.001200	0.000000	-68.001200	0.000000	-68.001200	0.000000	-68.001200	0.000000	-68.001200	0.000000	-68.001200	0.000000	-68.001200	0.000000
0.036925	-68.001200	0.000000	-68.001200	0.000000	-68.001200	0.000000	-68.001200	0.000000	-68.001200	0.000000	-68.001200	0.000000	-68.001200	0.000000	-68.001200	0.000000	-68.001200	0.000000	-68.001200	0.000000	-68.001200	0.000000	-68.001200	0.000000
0.036950	-68.001100	0.000000	-68.001100	0.000000	-68.001100	0.000000	-68.001100	0.000000	-68.001100	0.000000	-68.001100	0.000000	-68.001100	0.000000	-68.001100	0.000000	-68.001100	0.000000	-68.001100	0.000000	-68.001100	0.000000	-68.001100	0.000000
0.036975	-68.001100	0.000000	-68.001100	0.000000	-68.001100	0.000000	-68.001100	0.000000	-68.001100	0.000000	-68.001100	0.000000	-68.001100	0.000000	-68.001100	0.000000	-68.001100	0.000000	-68.001100	0.000000	-68.001100	0.000000	-68.001100	0.000000
0.037000	-68.001100	0.000000	-68.001100	0.000000	-68.001100	0.000000	-68.001100	0.000000	-68.001100	0.000000	-68.001100	0.000000	-68.001100	0.000000	-68.001100	0.000000	-68.001100	0.000000	-68.001100	0.000000	-68.001100	0.000000	-68.001100	0.000000
0.037025	-68.001100	0.000000	-68.001100	0.000000	-68.001100	0.000000	-68.001100	0.000000	-68.001100	0.000000	-68.001100	0.000000	-68.001100	0.000000	-68.001100	0.000000	-68.001100	0.000000	-68.001100	0.000000	-68.001100	0.000000	-68.001100	0.000000
0.037050	-68.001000	0.000000	-68.001000	0.000000	-68.001000	0.000000	-68.001000	0.000000	-68.001000	0.000000	-68.001000	0.000000	-68.001000	0.000000	-68.001000	0.000000	-68.001000	0.000000	-68.001000	0.000000	-68.001000	0.000000	-68.001000	0.000000
0.037075	-68.001000	0.000000	-68.001000	0.000000	-68.001000	0.000000	-68.001000	0.000000	-68.001000	0.000000	-68.001000	0.000000	-68.001000	0.000000	-68.001000	0.000000	-68.001000	0.000000	-68.001000	0.000000	-68.001000	0.000000	-68.001000	0.000000
0.037100	-68.001000	0.000000	-68.001000	0.000000	-68.001000	0.000000	-68.001000	0.000000	-68.001000	0.000000	-68.001000	0.000000	-68.001000	0.000000	-68.001000	0.000000	-68.001000	0.000000	-68.001000	0.000000	-68.001000	0.000000	-68.001000	0.000000
0.037125	-68.001000	0.000000	-68.001000	0.000000	-68.001000	0.000000	-68.001000	0.000000	-68.001000	0.000000	-68.001000	0.000000	-68.001000	0.000000	-68.001000	0.000000	-68.001000	0.000000	-68.001000	0.000000	-68.001000	0.000000	-68.001000	0.000000
0.037150	-68.000900	0.000000	-68.000900	0.000000	-68.000900	0.000000	-68.000900	0.000000	-68.000900	0.000000	-68.000900	0.000000	-68.000900	0.000000	-68.000900	0.000000	-68.000900	0.000000	-68.000900	0.000000	-68.000900	0.000000	-68.000900	0.000000
0.037175	-68.000900	0.000000	-68.000900	0.000000	-68.000900	0.000000	-68.000900	0.000000	-68.000900	0.000000	-68.000900	0.000000	-68.000900	0.000000	-68.000900	0.000000	-68.000900	0.000000	-68.000900	0.000000	-68.000900	0.000000	-68.000900	0.000000
0.037200	-68.000900	0.000000	-68.000900	0.000000	-68.000900	0.000000	-68.000900	0.000000	-68.000900	0.000000	-68.000900	0.000000	-68.000900	0.000000	-68.000900	0.000000	-68.000900	0.000000	-68.000900	0.000000	-68.000900	0.000000	-68.000900	0.000000
0.037225	-68.000900	0.000000	-68.000900	0.000000	-68.000900	0.000000	-68.000900	0.000000	-68.000900	0.000000	-68.000900	0.000000	-68.000900	0.000000	-68.000900	0.000000	-68.000900	0.000000	-68.000900	0.000000	-68.000900	0.000000	-68.000900	0.000000
0.037250	-68.000800	0.000000	-68.000800	0.000000	-68.000800	0.000000	-68.000800	0.000000	-68.000800	0.000000	-68.000800	0.000000	-68.000800	0.000000	-68.000800	0.000000	-68.000800	0.000000	-68.000800	0.000000	-68.000800	0.000000	-68.000800	0.000000
0.037275	-68.000800	0.000000	-68.000800	0.000000	-68.000800	0.000000	-68.000800	0.000000	-68.000800	0.000000	-68.000800	0.000000	-68.000800	0.000000	-68.000800	0.000000	-68.000800	0.000000	-68.000800	0.000000	-68.000800	0.000000	-68.000800	0.000000
0.037300	-68.000800	0.000000	-68.000800	0.000000	-68.000800	0.000000	-68.000800	0.000000	-68.000800	0.000000	-68.000800	0.000000	-68.000800	0.000000	-68.000800	0.000000	-68.000800	0.000000	-68.000800	0.000000	-68.000800	0.000000	-68.000800	0.000000
0.037325	-68.000800	0.000000	-68.000800	0.000000	-68.000800	0.000000	-68.000800	0.000000	-68.000800	0.000000	-68.000800	0.000000	-68.000800	0.000000	-68.000800	0.000000	-68.000800	0.000000	-68.000800	0.000000	-68.000800	0.000000	-68.000800	0.000000
0.037350	-68.000700	0.000000	-68.000700	0.000000	-68.000700	0.000000	-68.000700	0.000000	-68.000700	0.000000	-68.000700	0.000000	-68.000700	0.000000	-68.000700	0.000000	-68.000700	0.000000	-68.000700	0.000000	-68.000700	0.000000	-68.000700	0.000000
0.037375	-68.000700	0.000000	-68.000700	0.000000	-68.000700	0.000000	-68.000700	0.000000	-68.000700	0.000000	-68.000700	0.000000	-68.000700	0.000000	-68.000700	0.000000	-68.000700	0.000000	-68.000700	0.000000	-68.000700	0.000000	-68.000700	0.000000
0.037400	-68.000700	0.000000	-68.000700	0.000000	-68.000700	0.000000	-68.000700	0.000000	-68.000700	0.000000	-68.000700	0.000000	-68.000700	0.000000	-68.000700	0.000000	-68.000700	0.000000	-68.000700	0.000000	-68.000700	0.000000	-68.000700	0.000000
0.037425	-68.000700	0.000000	-68.000700	0.000000	-68.000700	0.000000	-68.000700	0.000000	-68.000700	0.000000	-68.000700	0.000000	-68.000700	0.000000	-68.000700	0.000000	-68.000700	0.000000	-68.000700	0.000000	-68.000700	0.000000	-68.000700	0.000000
0.037450	-68.000600	0.000000	-68.000600	0.000000	-68.000600	0.000000	-68.000600	0.000000	-68.000600	0.000000	-68.000600	0.000000	-68.000600	0.000000	-68.000600	0.000000	-68.000600	0.000000	-68.000600	0.000000	-68.000600	0.000000	-68.000600	0.000000
0.037475	-68.000600	0.000000	-68.000600	0.000000	-68.000600	0.000000	-68.000600	0.000000	-68.000600	0.000000	-68.000600	0.000000	-68.000600	0.000000	-68.000600	0.000000	-68.000600	0.000000	-68.000600	0.000000	-68.000600	0.000000	-68.000600	0.000000
0.037500	-68.000600	0.000000	-68.000600	0.000000	-68.000600	0.000000	-68.000600	0.000000	-68.000600	0.000000	-68.000600	0.000000	-68.000600	0.000000	-68.000600	0.000000	-68.000600	0.000000	-68.000600	0.000000	-68.000600	0.000000	-68.000600	0.000000
0.037525	-68.000500	0.000000	-68.000500	0.000000	-68.000500	0.000000	-68.000500	0.000000	-68.000500	0.000000	-68.000500	0.000000	-68.000500	0.000000	-68.000500	0.000000	-68.000500	0.000000	-68.000500	0.000000	-68.000500	0.000000	-68.000500	0.000000
0.037550	-68.000500	0.000000	-68.000500	0.000000	-68.000500	0.000000	-68.000500	0.000000	-68.000500	0.000000	-68.000500	0.000000	-68.000500	0.000000	-68.000500	0.000000	-68.000500	0.000000	-68.000500	0.000000	-68.000500	0.000000	-68.000500	0.000000
0.037575	-68.000500	0.000000	-68.000500	0.000000	-68.000500	0.000000	-68.000500	0.000000	-68.000500	0.000000	-68.000500	0.000000	-68.000500	0.000000	-68.000500	0.000000	-68.000500	0.000000	-68.000500	0.000000	-68.000500	0.000000	-68.000500	0.000000
0.037600	-68.000500	0.000000	-68.000500	0.000000	-68.000500	0.000000	-68.000500	0.000000	-68.000500	0.000000	-68.000500	0.000000	-68.000500	0.000000	-68.000500	0.000000	-68.000500	0.000000	-68.000500	0.000000	-68.000500	0.000000	-68.000500	0.000000
0.037625	-68.000400	0.000000	-68.000400	0.000000	-68.000400	0.000000	-68.000400	0.000000	-68.000400	0.000000	-68.000400	0.000000	-68.000400	0.000000	-68.000400	0.000000	-68.000400	0.000000	-68.000400	0.000000	-68.000400	0.000000	-68.000400	0.000000
0.037650	-68.000400	0.000000	-68.000400	0.000000	-68.000400	0.000000	-68.000400	0.000000	-68.000400	0.000000	-68.000400	0.000000	-68.000400	0.000000	-68.000400	0.000000	-68.000400	0.000000	-68.000400	0.000000	-68.000400	0.000000	-68.000400	0.000000
0.037675	-68.000400	0.000000	-68.000400	0.000000	-68.000400	0.000000	-68.000400	0.000000	-68.000400	0.000000	-68.000400	0.000000	-68.000400	0.000000	-68.000400	0.000000	-68.000400	0.000000	-68.000400	0.000000	-68.000400	0.000000	-68.000400	0.000000
0.037700	-68.000400	0.000000	-68.000400	0.000000	-68.000400	0.000000	-68.000400	0.000000	-68.000400	0.000000	-68.000400	0.000000	-68.000400	0.000000	-68.000400	0.000000	-68.000400	0.000000	-68.000400	0.000000	-68.000400	0.000000	-68.000400	0.000000
0.037725	-68.000300	0.000000	-68.000300	0.000000	-68.000300	0.000000	-68.000300	0.000000	-68.000300	0.000000	-68.000300	0.000000	-68.000300	0.000000	-68.000300	0.000000	-68.000300	0.000000	-68.000300	0.000000	-68.000300	0.000000	-68.000300	0.000000
0.037750	-68.000300	0.000000	-68.000300	0.000000	-68.000300	0.000000	-68.000300	0.000000	-68.000300	0.000000	-68.000300	0.000000	-68.000300	0.000000	-68.000300	0.000000	-68.000300	0.000000	-68.000300	0.000000	-68.000300	0.000000	-68.000300	0.000000
0.037775	-68.000300	0.000000	-68.000300	0.000000	-68.000300	0.000000	-68.000300	0.000000	-68.000300	0.000000	-68.000300	0.000000	-68.000300	0.000000	-68.000300	0.000000	-68.000300	0.000000	-68.000300	0.000000	-68.000300	0.000000	-68.000300	0.000000
0.037800	-68.000300	0.000000	-68.000300	0.000000	-68.000300	0.000000	-68.000300	0.000000	-68.000300	0.000000	-68.000300	0.000000	-68.000300	0.000000	-68.000300	0.000000	-68.000300	0.000000	-68.000300	0.000000	-68.000300	0.000000	-68.000300	0.000000
0.037825	-68.000200	0.000000	-68.000200	0.000000	-68.000200	0.000000	-68.000200	0.000000	-68.000200	0.000000	-68.000200	0.000000	-68.000200	0.000000	-68.000200	0.000000	-68.000200	0.000000	-68.000200	0.000000	-68.000200	0.000000	-68.000200	0.000000
0.037850	-68.000200	0.000000	-68.000200	0.000000	-68.000200	0.000000	-68.000200	0.000000	-68.000200	0.000000	-68.000200	0.000000	-68.000200	0.000000	-68.000200	0.000000	-68.000200	0.000000	-68.000200	0.000000	-68.000200	0.000000	-68.000200	0.000000
0.037875	-68.000200	0.000000	-68.000200	0.000000	-68.000200	0.000000	-68.000200	0.000000	-68.000200	0.000000	-68.000200	0.000000	-68.000200	0.000000	-68.000200	0.000000	-68.000200	0.000000	-68.000200	0.000000	-68.000200	0.000000	-68.000200	0.000000
0.037900	-68.000200	0.000000	-68.000200	0.000000	-68.000200	0.000000	-68.000200	0.000000	-68.000200	0.000000	-68.000200	0.000000	-68.000200	0.000000	-68.000200	0.000000	-68.000200	0.000000	-68.000200	0.000000	-68.000200	0.000000	-68.000200	0.000000
0.037925	-68.000100	0.000000	-68.000100	0.000000	-68.000100	0.000000	-68.000100	0.000000	-68.000100	0.000000	-68.000100	0.000000	-68.000100	0.000000	-68.000100	0.000000	-68.000100	0.000000	-68.000100	0.000000	-68.000100	0.000000	-68.000100	0.000000
0.037950	-68.000100	0.000000	-68.000100	0.000000	-68.000100	0.000000	-68.000100	0.000000	-68.000100	0.000000	-68.000100	0.000000	-68.000100	0.000000	-68.000100	0.000000	-68.000100	0.000000	-68.000100	0.000000	-68.000100	0.000000	-68.000100	0.000000
0.037975	-68.000100	0.000000	-68.000100	0.000000	-68.000100	0.000000	-68.000100	0.000000	-68.000100	0.000000	-68.000100	0.000000	-68.000100	0.000000	-68.000100	0.000000	-68.000100	0.000000	-68.000100	0.000000	-68.000100	0.000000	-68.000100	0.000000
0.038000	-68.000100	0.000000	-68.000100	0.000000	-68.000100	0.000000	-68.000100	0.000000	-68.000100	0.000000	-68.000100	0.000000	-68.000100	0.000000	-68.000100	0.000000	-68.000100	0.000000	-68.000100	0.000000	-68.000100	0.000000	-68.000100	0.000000
0.038025	-68.000000	0.000000	-68.000000	0.000000	-68.000000	0.000000	-68.000000	0.000000	-68.000000	0.000000	-68.000000	0.000000	-68.000000	0.000000	-68.000000	0.000000	-68.000000	0.000000	-68.000000	0.000000	-68.000000	0.000000	-68.000000	0.000000
0.038050	-68.000000	0.000000	-68.000000	0.000000	-68.000000	0.000000	-68.000000	0.000000	-68.000000	0.000000	-68.000000	0.000000	-68.000000	0.000000	-68.000000	0.000000	-68.000000	0.000000	-68.000000	0.000000	-68.000000	0.000000	-68.000000	0.000000
0.038075	-68.000000	0.000000	-68.000000	0.000000	-68.000000	0.000000	-68.000000	0.000000	-68.000000	0.000000	-68.000000	0.000000	-68.000000	0.000000	-68.000000	0.000000	-68.000000	0.000000	-68.000000	0.000000	-68.000000	0.000000	-68.000000	0.000000
0.038100	-68.000000	0.000000	-68.000000	0.000000	-68.000000	0.000000	-68.000000	0.000000	-68.000000	0.000000	-68.000000	0.000000	-68.000000	0.000000	-68.000000	0.000000	-68.000000	0.000000	-68.000000	0.000000	-68.000000	0.000000	-68.000000	0.000000
0.038125	-67.999900	0.000000	-67.999900	0.000000	-67.999900	0.000000	-67.999900	0.000000	-67.999900	0.000000	-67.999900	0.000000	-67.999900	0.000000	-67.999900	0.000000	-67.999900	0.000000	-67.999900	0.000000	-67.999900	0.000000	-67.999900	0.000000
0.038150	-67.999900	0.000000	-67.999900	0.000000	-67.999900	0.000000	-67.999900	0.000000	-67.999900	0.000000	-67.999900	0.000000	-67.999900	0.000000	-67.999900	0.000000	-67.999900	0.000000	-67.999900	0.000000	-67.999900	0.000000	-67.999900	0.000000
0.038175	-67.999900	0.000000	-67.999900	0.000000	-67.999900	0.000000	-67.999900	0.000000	-67.999900	0.000000	-67.999900	0.000000	-67.999900	0.000000	-67.999900	0.000000	-67.999900	0.000000	-67.999900	0.000000	-67.999900	0.000000	-67.999900	0.000000
0.038200	-67.999900	0.000000	-67.999900	0.000000	-67.999900	0.000000	-67.999900	0.000000	-67.999900	0.000000	-67.999900	0.000000	-67.999900	0.000000	-67.999900	0.000000	-67.999900	0.000000	-67.999900	0.000000	-67.999900	0.000000	-67.999900	0.000000
0.038225	-67.999800	0.000000	-67.999800	0.000000	-67.999800	0.000000	-67.999800	0.000000	-67.999800	0.000000	-67.999800	0.000000	-67.999800	0.000000	-67.999800	0.000000	-67.999800	0.000000	-67.999800	0.000000	-67.999800	0.000000	-67.999800	0.000000
0.038250	-67.999800	0.000000	-67.999800	0.000000	-67.999800	0.000000	-67.999800	0.000000	-67.999800	0.000000	-67.999800	0.000000	-67.999800	0.000000	-67.999800	0.000000	-67.999800	0.000000	-67.999800	0.000000	-67.999800	0.000000	-67.999800	0.000000
0.038275	-67.999800	0.000000	-67.999800	0.000000	-67.999800	0.000000	-67.999800	0.000000	-67.999800	0.000000	-67.999800	0.000000	-67.999800	0.000000	-67.999800	0.000000	-67.999800	0.000000	-67.999800	0.000000	-67.999800	0.000000	-67.999800	0.000000
0.038300	-67.999700	0.000000	-67.999700	0.000000	-67.999700	0.000000	-67.999700	0.000000	-67.999700	0.000000	-67.999700	0.000000	-67.999700	0.000000	-67.999700	0.000000	-67.999700	0.000000	-67.999700	0.000000	-67.999700	0.000000	-67.999700	0.000000
0.038325	-67.999700	0.000000	-67.999700	0.000000	-67.999700	0.000000	-67.999700	0.000000	-67.999700	0.000000	-67.999700	0.000000	-67.999700	0.000000	-67.999700	0.000000	-67.999700	0.000000	-67.999700	0.000000	-67.999700	0.000000	-67.999700	0.000000
0.038350	-67.999700	0.000000	-67.999700	0.000000	-67.999700	0.000000	-67.999700	0.000000	-67.999700	0.000000	-67.999700	0.000000	-67.999700	0.000000	-67.999700	0.000000	-67.999700	0.000000	-67.999700	0.000000	-67.999700	0.000000	-67.999700	0.000000
0.038375	-67.999700	0.000000	-67.999700	0.000000	-67.999700	0.000000	-67.999700	0.000000	-67.999700	0.000000	-67.999700	0.000000	-67.999700	0.000000	-67.999700	0.000000	-67.999700	0.000000	-67.999700	0.000000	-67.999700	0.000000	-67.999700	0.000000
0.038400	-67.999600	0.000000	-67.999600	0.000000	-67.999600	0.000000	-67.999600	0.000000	-67.999600	0.000000	-67.999600	0.000000	-67.999600	0.000000	-67.999600	0.000000	-67.999600	0.000000	-67.999600	0.000000	-67.999600	0.000000	-67.999600	0.000000
0.038425	-67.999600	0.000000	-67.999600	0.000000	-67.999600	0.000000	-67.999600	0.000000	-67.999600	0.000000	-67.999600	0.000000	-67.999600	0.000000	-67.999600	0.000000	-67.999600	0.000000	-67.999600	0.000000	-67.999600	0.000000	-67.999600	0.000000
0.038450	-67.999600	0.000000	-67.999600	0.000000	-67.999600	0.000000	-67.999600	0.000000	-67.999600	0.000000	-67.999600	0.000000	-67.999600	0.000000	-67.999600	0.000000	-67.999600	0.000000	-67.999600	0.000000	-67.999600	0.000000	-67.999600	0.000000
0.038475	-67.999600	0.000000	-67.999600	0.000000	-67.999600	0.000000	-67.999600	0.000000	-67.999600	0.000000	-67.999600	0.000000	-67.999600	0.000000	-67.999600	0.000000	-67.999600	0.000000	-67.999600	0.000000	-67.999600	0.000000	-67.999600	0.000000
0.038500	-67.999500	0.000000	-67.999500	0.000000	-67.999500	0.000000	-67.999500	0.000000	-67.999500	0.000000	-67.999500	0.000000	-67.999500	0.000000	-67.999500	0.000000	-67.999500	0.000000	-67.999500	0.000000	-67.999500	0.000000	-67.999500	0.000000
0.038525	-67.999500	0.000000	-67.999500	0.000000	-67.999500	0.000000	-67.999500	0.000000	-67.999500	0.000000	-67.999500	0.000000	-67.999500	0.000000	-67.999500	0.000000	-67.999500	0.000000	-67.999500	0.000000	-67.999500	0.000000	-67.999500	0.000000
0.038550	-67.999500	0.000000	-67.999500	0.000000	-67.999500	0.000000	-67.999500	0.000000	-67.999500	0.000000	-67.999500	0.000000	-67.999500	0.000000	-67.999500	0.000000	-67.999500	0.000000	-67.999500	0.000000	-67.999500	0.000000	-67.999500	0.000000
0.038575	-67.999500	0.000000	-67.999500	0.000000	-67.999500	0.000000	-67.999500	0.000000	-67.999500	0.000000	-67.999500	0.000000	-67.999500	0.000000	-67.999500	0.000000	-67.999500	0.000000	-67.999500	0.000000	-67.999500	0.000000	-67.999500	0.000000
0.038600	-67.999400	0.000000	-67.999400	0.000000	-67.999400	0.000000	-67.999400	0.000000	-67.999400	0.000000	-67.999400	0.000000	-67.999400	0.000000	-67.999400	0.000000	-67.999400	0.000000	-67.999400	0.000000	-67.999400	0.000000	-67.999400	0.000000
0.038625	-67.999400	0.000000	-67.999400	0.000000	-67.999400	0.000000	-67.999400	0.000000	-67.999400	0.000000	-67.999400	0.000000	-67.999400	0.000000	-67.999400	0.000000	-67.999400	0.000000	-67.999400	0.000000	-67.999400	0.000000	-67.999400	0.000000
0.038650	-67.999400	0.000000	-67.999400	0.000000	-67.999400	0.000000	-67.999400	0.000000	-67.999400	0.000000	-67.999400	0.000000	-67.999400	0.000000	-67.999400	0.000000	-67.999400	0.000000	-67.999400	0.000000	-67.999400	0.000000	-67.999400	0.000000
0.038675	-67.999400	0.000000	-67.999400	0.000000	-67.999400	0.000000	-67.999400	0.000000	-67.999400	0.000000	-67.999400	0.000000	-67.999400	0.000000	-67.999400	0.000000	-67.999400	0.000000	-67.999400	0.000000	-67.999400	0.000000	-67.999400	0.000000
0.038700	-67.999300	0.000000	-67.999300	0.000000	-67.999300	0.000000	-67.999300	0.000000	-67.999300	0.000000	-67.999300	0.000000	-67.999300	0.000000	-67.999300	0.000000	-67.999300	0.000000	-67.999300	0.000000	-67.999300	0.000000	-67.999300	0.000000
0.038725	-67.999300	0.000000	-67.999300	0.000000	-67.999300	0.000000	-67.999300	0.000000	-67.999300	0.000000	-67.999300	0.000000	-67.999300	0.000000	-67.999300	0.000000	-67.999300	0.000000	-67.999300	0.000000	-67.999300	0.000000	-67.999300	0.000000
0.038750	-67.999300	0.000000	-67.999300	0.000000	-67.999300	0.000000	-67.999300	0.000000	-67.999300	0.000000	-67.999300	0.000000	-67.999300	0.000000	-67.999300	0.000000	-67.999300	0.000000	-67.999300	0.000000	-67.999300	0.000000	-67.999300	0.000000
0.038775	-67.999300	0.000000	-67.999300	0.000000	-67.999300	0.000000	-67.999300	0.000000	-67.999300	0.000000	-67.999300	0.000000	-67.999300	0.000000	-67.999300	0.000000	-67.999300	0.000000	-67.999300	0.000000	-67.999300	0.000000	-67.999300	0.000000
0.038800	-67.999200	0.000000	-67.999200	0.000000	-67.999200	0.000000	-67.999200	0.000000	-67.999200	0.000000	-67.999200	0.000000	-67.999200	0.000000	-67.999200	0.000000	-67.999200	0.000000	-67.999200	0.000000	-67.999200	0.000000	-67.999200	0.000000
0.038825	-67.999200	0.000000	-67.999200	0.000000	-67.999200	0.000000	-67.999200	0.000000	-67.999200	0.000000	-67.999200	0.000000	-67.999200	0.000000	-67.999200	0.000000	-67.999200	0.000000	-67.999200	0.000000	-67.999200	0.000000	-67.999200	0.000000
0.038850	-67.999200	0.000000	-67.999200	0.000000	-67.999200	0.000000	-67.999200	0.000000	-67.999200	0.000000	-67.999200	0.000000	-67.999200	0.000000	-67.999200	0.000000	-67.999200	0.000000	-67.999200	0.000000	-67.999200	0.000000	-67.999200	0.000000
0.038875	-67.999100	0.000000	-67.999100	0.000000	-67.999100	0.000000	-67.999100	0.000000	-67.999100	0.000000	-67.999100	0.000000	-67.999100	0.000000	-67.999100	0.000000	-67.999100	0.000000	-67.999100	0.000000	-67.999100	0.000000	-67.999100	0.000000
0.038900	-67.999100	0.000000	-67.999100	0.000000	-67.999100	0.000000	-67.999100	0.000000	-67.999100	0.000000	-67.999100	0.000000	-67.999100	0.000000	-67.999100	0.000000	-67.999100	0.000000	-67.999100	0.000000	-67.999100	0.000000	-67.999100	0.000000
0.038925	-67.999100	0.000000	-67.999100	0.000000	-67.999100	0.000000	-67.999100	0.000000	-67.999100	0.000000	-67.999100	0.000000	-67.999100	0.000000	-67.999100	0.000000	-67.999100	0.000000	-67.999100	0.000000	-67.999100	0.000000	-67.999100	0.000000
0.038950	-67.999100	0.000000	-67.999100	0.000000	-67.999100	0.000000	-67.999100	0.000000	-67.999100	0.000000	-67.999100	0.000000	-67.999100	0.000000	-67.999100	0.000000	-67.999100	0.000000	-67.999100	0.000000	-67.999100	0.000000	-67.999100	0.000000
0.038975	-67.999000	0.000000	-67.999000	0.000000	-67.999000	0.000000	-67.999000	0.000000	-67.999000	0.000000	-67.999000	0.000000	-67.999000	0.000000	-67.999000	0.000000	-67.999000	0.000000	-67.999000	0.000000	-67.999000	0.000000	-67.999000	0.000000
0.039000	-67.999000	0.000000	-67.999000	0.000000	-67.999000	0.000000	-67.999000	0.000000	-67.999000	0.000000	-67.999000	0.000000	-67.999000	0.000000	-67.999000	0.000000	-67.999000	0.000000	-67.999000	0.000000	-67.999000	0.000000	-67.999000	0.000000
0.039025	-67.999000	0.000000	-67.999000	0.000000	-67.999000	0.000000	-67.999000	0.000000	-67.999000	0.000000	-67.999000	0.000000	-67.999000	0.000000	-67.999000	0.000000	-67.999000	0.000000	-67.999000	0.000000	-67.999000	0.000000	-67.999000	0.000000
0.039050	-67.999000	0.000000	-67.999000	0.000000	-67.999000	0.000000	-67.999000	0.000000	-67.999000	0.000000	-67.999000	0.000000	-67.999000	0.000000	-67.999000	0.000000	-67.999000	0.000000	-67.999000	0.000000	-67.999000	0.000000	-67.999000	0.000000
0.039075	-67.998900	0.000000	-67.998900	0.000000	-67.998900	0.000000	-67.998900	0.000000	-67.998900	0.000000	-67.998900	0.000000	-67.998900	0.000000	-67.998900	0.000000	-67.998900	0.000000	-67.998900	0.000000	-67.998900	0.000000	-67.998900	0.000000
0.039100	-67.998900	0.000000	-67.998900	0.000000	-67.998900	0.000000	-67.998900	0.000000	-67.998900	0.000000	-67.998900	0.000000	-67.998900	0.000000	-67.998900	0.000000	-67.998900	0.000000	-67.998900	0.000000	-67.998900	0.000000	-67.998900	0.000000
0.039125	-67.998900	0.000000	-67.998900	0.000000	-67.998900	0.000000	-67.998900	0.000000	-67.998900	0.000000	-67.998900	0.000000	-67.998900	0.000000	-67.998900	0.000000	-67.998900	0.000000	-67.998900	0.000000	-67.998900	0.000000	-67.998900	0.000000
0.039150	-67.998900	0.000000	-67.998900	0.000000	-67.998900	0.000000	-67.998900	0.000000	-67.998900	0.000000	-67.998900	0.000000	-67.998900	0.000000	-67.998900	0.000000	-67.998900	0.000000	-67.998900	0.000000	-67.998900	0.000000	-67.998900	0.000000
0.039175	-67.998800	0.000000	-67.998800	0.000000	-67.998800	0.000000	-67.998800	0.000000	-67.998800	0.000000	-67.998800	0.000000	-67.998800	0.000000	-67.998800	0.000000	-67.998800	0.000000	-67.998800	0.000000	-67.998800	0.000000	-67.998800	0.000000
0.039200	-67.998800	0.000000	-67.998800	0.000000	-67.998800	0.000000	-67.998800	0.000000	-67.998800	0.000000	-67.998800	0.000000	-67.998800	0.000000	-67.998800	0.000000	-67.998800	0.000000	-67.998800	0.000000	-67.998800	0.000000	-67.998800	0.000000
0.039225	-67.998800	0.000000	-67.998800	0.000000	-67.998800	0.000000	-67.998800	0.000000	-67.998800	0.000000	-67.998800	0.000000	-67.998800	0.000000	-67.998800	0.000000	-67.998800	0.000000	-67.998800	0.000000	-67.998800	0.000000	-67.998800	0.000000
0.039250	-67.998800	0.000000	-67.998800	0.000000	-67.998800	0.000000	-67.998800	0.000000	-67.998800	0.000000	-67.998800	0.000000	-67.998800	0.000000	-67.998800	0.000000	-67.998800	0.000000	-67.998800	0.000000	-67.998800	0.000000	-67.998800	0.000000
0.039275	-67.998700	0.000000	-67.998700	0.000000	-67.998700	0.000000	-67.998700	0.000000	-67.998700	0.000000	-67.998700	0.000000	-67.998700	0.000000	-67.998700	0.000000	-67.998700	0.000000	-67.998700	0.000000	-67.998700	0.000000	-67.998700	0.000000
0.039300	-67.998700	0.000000	-67.998700	0.000000	-67.998700	0.000000	-67.998700	0.000000	-67.998700	0.000000	-67.998700	0.000000	-67.998700	0.000000	-67.998700	0.000000	-67.998700	0.000000	-67.998700	0.000000	-67.998700	0.000000	-67.998700	0.000000
0.039325	-67.998700	0.000000	-67.998700	0.000000	-67.998700	0.000000	-67.998700	0.000000	-67.998700	0.000000	-67.998700	0.000000	-67.998700	0.000000	-67.998700	0.000000	-67.998700	0.000000	-67.998700	0.000000	-67.998700	0.000000	-67.998700	0.000000
0.039350	-67.998700	0.000000	-67.998700	0.000000	-67.998700	0.000000	-67.998700	0.000000	-67.998700	0.000000	-67.998700	0.000000	-67.998700	0.000000	-67.998700	0.000000	-67.998700	0.000000	-67.998700	0.000000	-67.998700	0.000000	-67.998700	0.000000
0.039375	-67.998600	0.000000	-67.998600	0.000000	-67.998600	0.000000	-67.998600	0.000000	-67.998600	0.000000	-67.998600	0.000000	-67.998600	0.000000	-67.998600	0.000000	-67.998600	0.000000	-67.998600	0.000000	-67.998600	0.000000	-67.998600	0.000000
0.039400	-67.998600	0.000000	-67.998600	0.000000	-67.998600	0.000000	-67.998600	0.000000	-67.998600	0.000000	-67.998600	0.000000	-67.998600	0.000000	-67.998600	0.000000	-67.998600	0.000000	-67.998600	0.000000	-67.998600	0.000000	-67.998600	0.000000
0.039425	-67.998600	0.000000	-67.998600	0.000000	-67.998600	0.000000	-67.998600	0.000000	-67.998600	0.000000	-67.998600	0.000000	-67.998600	0.000000	-67.998600	0.000000	-67.998600	0.000000	-67.998600	0.000000	-67.998600	0.000000	-67.998600	0.000000
0.039450	-67.998500	0.000000	-67.998500	0.000000	-67.998500	0.000000	-67.998500	0.000000	-67.998500	0.000000	-67.998500	0.000000	-67.998500	0.000000	-67.998500	0.000000	-67.998500	0.000000	-67.998500	0.000000	-67.998500	0.000000	-67.998500	0.000000
0.039475	-67.998500	0.000000	-67.998500	0.000000	-67.998500	0.000000	-67.998500	0.000000	-67.998500	0.000000	-67.998500	0.000000	-67.998500	0.000000	-67.998500	0.000000	-67.998500	0.000000	-67.998500	0.000000	-67.998500	0.000000	-67.998500	0.000000
0.039500	-67.998500	0.000000	-67.998500	0.000000	-67.998500	0.000000	-67.998500	0.000000	-67.998500	0.000000	-67.998500	0.000000	-67.998500	0.000000	-67.998500	0.000000	-67.998500	0.000000	-67.998500	0.000000	-67.998500	0.000000	-67.998500	0.000000
0.039525	-67.998500	0.000000	-67.998500	0.000000	-67.998500	0.000000	-67.998500	0.000000	-67.998500	0.000000	-67.998500	0.000000	-67.998500	0.000000	-67.998500	0.000000	-67.998500	0.000000	-67.998500	0.000000	-67.998500	0.000000	-67.998500	0.000000
0.039550	-67.998400	0.000000	-67.998400	0.000000	-67.998400	0.000000	-67.998400	0.000000	-67.998400	0.000000	-67.998400	0.000000	-67.998400	0.000000	-67.998400	0.000000	-67.998400	0.000000	-67.998400	0.000000	-67.998400	0.000000	-67.998400	0.000000
0.039575	-67.998400	0.000000	-67.998400	0.000000	-67.998400	0.000000	-67.998400	0.000000	-67.998400	0.000000	-67.998400	0.000000	-67.998400	0.000000	-67.998400	0.000000	-67.998400	0.000000	-67.998400	0.000000	-67.998400	0.000000	-67.998400	0.000000
0.039600	-67.998400	0.000000	-67.998400	0.000000	-67.998400	0.000000	-67.998400	0.000000	-67.998400	0.000000	-67.998400	0.000000	-67.998400	0.000000	-67.998400	0.000000	-67.998400	0.000000	-67.998400	0.000000	-67.998400	0.000000	-67.998400	0.000000
0.039625	-67.998400	0.000000	-67.998400	0.000000	-67.998400	0.000000	-67.998400	0.000000	-67.998400	0.000000	-67.998400	0.000000	-67.998400	0.000000	-67.998400	0.000000	-67.998400	0.000000	-67.998400	0.000000	-67.998400	0.000000	-67.998400	0.000000
0.039650	-67.998300	0.000000	-67.998300	0.000000	-67.998300	0.000000	-67.998300	0.000000	-67.998300	0.000000	-67.998300	0.000000	-67.998300	0.000000	-67.998300	0.000000	-67.998300	0.000000	-67.998300	0.000000	-67.998300	0.000000	-67.998300	0.000000
0.039675	-67.998300	0.000000	-67.998300	0.000000	-67.998300	0.000000	-67.998300	0.000000	-67.998300	0.000000	-67.998300	0.000000	-67.998300	0.000000	-67.998300	0.000000	-67.998300	0.000000	-67.998300	0.000000	-67.998300	0.000000	-67.998300	0.000000
0.039700	-67.998300	0.000000	-67.998300	0.000000	-67.998300	0.000000	-67.998300	0.000000	-67.998300	0.000000	-67.998300	0.000000	-67.998300	0.000000	-67.998300	0.000000	-67.998300	0.000000	-67.998300	0.000000	-67.998300	0.000000	-67.998300	0.000000
0.039725	-67.998300	0.000000	-67.998300	0.000000	-67.998300	0.000000	-67.998300	0.000000	-67.998300	0.000000	-67.998300	0.000000	-67.998300	0.000000	-67.998300	0.000000	-67.998300	0.000000	-67.998300	0.000000	-67.998300	0.000000	-67.998300	0.000000
0.039750	-67.998200	0.000000	-67.998200	0.000000	-67.998200	0.000000	-67.998200	0.000000	-67.998200	0.000000	-67.998200	0.000000	-67.998200	0.000000	-67.998200	0.000000	-67.998200	0.000000	-67.998200	0.000000	-67.998200	0.000000	-67.998200	0.000000
0.039775	-67.998200	0.000000	-67.998200	0.000000	-67.998200	0.000000	-67.998200	0.000000	-67.998200	0.000000	-67.998200	0.000000	-67.998200	0.000000	-67.998200	0.000000	-67.998200	0.000000	-67.998200	0.000000	-67.998200	0.000000	-67.998200	0.000000
0.039800	-67.998200	0.000000	-67.998200	0.000000	-67.998200	0.000000	-67.998200	0.000000	-67.998200	0.000000	-67.998200	0.000000	-67.998200	0.000000	-67.998200	0.000000	-67.998200	0.000000	-67.998200	0.000000	-67.998200	0.000000	-67.998200	0.000000
0.039825	-67.998200	0.000000	-67.998200	0.000000	-67.998200	0.000000	-67.998200	0.000000	-67.998200	0.000000	-67.998200	0.000000	-67.998200	0.000000	-67.998200	0.000000	-67.998200	0.000000	-67.998200	0.000000	-67.998200	0.000000	-67.998200	0.000000
0.039850	-67.998100	0.000000	-67.998100	0.000000	-67.998100	0.000000	-67.998100	0.000000	-67.998100	0.000000	-67.998100	0.000000	-67.998100	0.000000	-67.998100	0.000000	-67.998100	0.000000	-67.998100	0.000000	-67.998100	0.000000	-67.998100	0.000000
0.039875	-67.998100	0.000000	-67.998100	0.000000	-67.998100	0.000000	-67.998100	0.000000	-67.998100	0.000000	-67.998100	0.000000	-67.998100	0.000000	-67.998100	0.000000	-67.998100	0.000000	-67.998100	0.000000	-67.998100	0.000000	-67.998100	0.000000
0.039900	-67.998100	0.000000	-67.998100	0.000000	-67.998100	0.000000	-67.998100	0.000000	-67.998100	0.000000	-67.998100	0.000000	-67.998100	0.000000	-67.998100	0.000000	-67.998100	0.000000	-67.998100	0.000000	-67.998100	0.000000	-67.998100	0.000000
0.039925	-67.998000	0.000000	-67.998000	0.000000	-67.998000	0.000000	-67.998000	0.000000	-67.998000	0.000000	-67.998000	0.000000	-67.998000	0.000000	-67.998000	0.000000	-67.998000	0.000000	-67.998000	0.000000	-67.998000	0.000000	-67.998000	0.000000
0.039950	-67.998000	0.000000	-67.998000	0.000000	-67.998000	0.000000	-67.998000	0.000000	-67.998000	0.000000	-67.998000	0.000000	-67.998000	0.000000	-67.998000	0.000000	-67.998000	0.000000	-67.998000	0.000000	-67.998000	0.000000	-67.998000	0.000000
0.039975	-67.998000	0.000000	-67.998000	0.000000	-67.998000	0.000000	-67.998000	0.000000	-67.998000	0.000000	-67.998000	0.000000	-67.998000	0.000000	-67.998000	0.000000	-67.998000	0.000000	-67.998000	0.000000	-67.998000	0.000000	-67.998000	0.000000
0.040000	-67.998000	0.000000	-67.998000	0.000000	-67.998000	0.000000	-67.998000	0.000000	-67.998000	0.000000	-67.998000	0.000000	-67.998000	0.000000	-67.998000	0.000000	-67.998000	0.000000	-67.998000	0.000000	-67.998000	0.000000	-67.998000	0.000000
0.040025	-67.997900	0.000000	-67.997900	0.000000	-67.997900	0.000000	-67.997900	0.000000	-67.997900	0.000000	-67.997900	0.000000	-67.997900	0.000000	-67.997900	0.000000	-67.997900	0.000000	-67.997900	0.000000	-67.997900	0.000000	-67.997900	0.000000
0.040050	-67.997900	0.000000	-67.997900	0.000000	-67.997900	0.000000	-67.997900	0.000000	-67.997900	0.000000	-67.997900	0.000000	-67.997900	0.000000	-67.997900	0.000000	-67.997900	0.000000	-67.997900	0.000000	-67.997900	0.000000	-67.997900	0.000000
0.040075	-67.997900	0.000000	-67.997900	0.000000	-67.997900	0.000000	-67.997900	0.000000	-67.997900	0.000000	-67.997900	0.000000	-67.997900	0.000000	-67.997900	0.000000	-67.997900	0.000000	-67.997900	0.000000	-67.997900	0.000000	-67.997900	0.000000
[truncated: 11,433,707 more chars]
