# Supplementary material for: Interneuronal mechanisms of hippocampal theta oscillations in a full-scale model of the rodent CA1 circuit
Source: eLife. 2016 Dec 23;5:e18566. doi: 10.7554/eLife.18566 (PMC5313080; doi:10.7554/eLife.18566)
Supplement: Figure 2—source data 11. — Simulated current injection sweep in AxoClamp ATF (tab-delimited) file format. DOI: http://dx.doi.org/10.7554/eLife.18566.016 [file elife-18566-fig2-data11.atf]

ATF	1.0
8	85
"AcquisitionMode=Episodic Stimulation"
"Comment="
"YTop=200,4000"
"YBottom=-200,-4000"
"SyncTimeUnits=12.5"
"SweepStartTimesMS=0.000"
"SignalsExported=IN 1,IN 11"
"Signals="	"IN 1"	"IN 11"
"Time (s)"	"Trace #1 (mV)"	"Trace #1 (pA)"	"Trace #2 (mV)"	"Trace #2 (pA)"	"Trace #3 (mV)"	"Trace #3 (pA)"	"Trace #4 (mV)"	"Trace #4 (pA)"	"Trace #5 (mV)"	"Trace #5 (pA)"	"Trace #6 (mV)"	"Trace #6 (pA)"	"Trace #7 (mV)"	"Trace #7 (pA)"	"Trace #8 (mV)"	"Trace #8 (pA)"	"Trace #9 (mV)"	"Trace #9 (pA)"
0.000000	-70.565200	0.000000	-70.565200	0.000000	-70.565200	0.000000	-70.565200	0.000000	-70.565200	0.000000	-70.565200	0.000000	-70.565200	0.000000	-70.565200	0.000000	-70.565200	0.000000
0.000025	-70.565100	0.000000	-70.565100	0.000000	-70.565100	0.000000	-70.565100	0.000000	-70.565100	0.000000	-70.565100	0.000000	-70.565100	0.000000	-70.565100	0.000000	-70.565100	0.000000
0.000050	-70.565100	0.000000	-70.565100	0.000000	-70.565100	0.000000	-70.565100	0.000000	-70.565100	0.000000	-70.565100	0.000000	-70.565100	0.000000	-70.565100	0.000000	-70.565100	0.000000
0.000075	-70.565000	0.000000	-70.565000	0.000000	-70.565000	0.000000	-70.565000	0.000000	-70.565000	0.000000	-70.565000	0.000000	-70.565000	0.000000	-70.565000	0.000000	-70.565000	0.000000
0.000100	-70.564900	0.000000	-70.564900	0.000000	-70.564900	0.000000	-70.564900	0.000000	-70.564900	0.000000	-70.564900	0.000000	-70.564900	0.000000	-70.564900	0.000000	-70.564900	0.000000
0.000125	-70.564800	0.000000	-70.564800	0.000000	-70.564800	0.000000	-70.564800	0.000000	-70.564800	0.000000	-70.564800	0.000000	-70.564800	0.000000	-70.564800	0.000000	-70.564800	0.000000
0.000150	-70.564800	0.000000	-70.564800	0.000000	-70.564800	0.000000	-70.564800	0.000000	-70.564800	0.000000	-70.564800	0.000000	-70.564800	0.000000	-70.564800	0.000000	-70.564800	0.000000
0.000175	-70.564700	0.000000	-70.564700	0.000000	-70.564700	0.000000	-70.564700	0.000000	-70.564700	0.000000	-70.564700	0.000000	-70.564700	0.000000	-70.564700	0.000000	-70.564700	0.000000
0.000200	-70.564600	0.000000	-70.564600	0.000000	-70.564600	0.000000	-70.564600	0.000000	-70.564600	0.000000	-70.564600	0.000000	-70.564600	0.000000	-70.564600	0.000000	-70.564600	0.000000
0.000225	-70.564500	0.000000	-70.564500	0.000000	-70.564500	0.000000	-70.564500	0.000000	-70.564500	0.000000	-70.564500	0.000000	-70.564500	0.000000	-70.564500	0.000000	-70.564500	0.000000
0.000250	-70.564500	0.000000	-70.564500	0.000000	-70.564500	0.000000	-70.564500	0.000000	-70.564500	0.000000	-70.564500	0.000000	-70.564500	0.000000	-70.564500	0.000000	-70.564500	0.000000
0.000275	-70.564400	0.000000	-70.564400	0.000000	-70.564400	0.000000	-70.564400	0.000000	-70.564400	0.000000	-70.564400	0.000000	-70.564400	0.000000	-70.564400	0.000000	-70.564400	0.000000
0.000300	-70.564300	0.000000	-70.564300	0.000000	-70.564300	0.000000	-70.564300	0.000000	-70.564300	0.000000	-70.564300	0.000000	-70.564300	0.000000	-70.564300	0.000000	-70.564300	0.000000
0.000325	-70.564200	0.000000	-70.564200	0.000000	-70.564200	0.000000	-70.564200	0.000000	-70.564200	0.000000	-70.564200	0.000000	-70.564200	0.000000	-70.564200	0.000000	-70.564200	0.000000
0.000350	-70.564200	0.000000	-70.564200	0.000000	-70.564200	0.000000	-70.564200	0.000000	-70.564200	0.000000	-70.564200	0.000000	-70.564200	0.000000	-70.564200	0.000000	-70.564200	0.000000
0.000375	-70.564100	0.000000	-70.564100	0.000000	-70.564100	0.000000	-70.564100	0.000000	-70.564100	0.000000	-70.564100	0.000000	-70.564100	0.000000	-70.564100	0.000000	-70.564100	0.000000
0.000400	-70.564000	0.000000	-70.564000	0.000000	-70.564000	0.000000	-70.564000	0.000000	-70.564000	0.000000	-70.564000	0.000000	-70.564000	0.000000	-70.564000	0.000000	-70.564000	0.000000
0.000425	-70.563900	0.000000	-70.563900	0.000000	-70.563900	0.000000	-70.563900	0.000000	-70.563900	0.000000	-70.563900	0.000000	-70.563900	0.000000	-70.563900	0.000000	-70.563900	0.000000
0.000450	-70.563900	0.000000	-70.563900	0.000000	-70.563900	0.000000	-70.563900	0.000000	-70.563900	0.000000	-70.563900	0.000000	-70.563900	0.000000	-70.563900	0.000000	-70.563900	0.000000
0.000475	-70.563800	0.000000	-70.563800	0.000000	-70.563800	0.000000	-70.563800	0.000000	-70.563800	0.000000	-70.563800	0.000000	-70.563800	0.000000	-70.563800	0.000000	-70.563800	0.000000
0.000500	-70.563700	0.000000	-70.563700	0.000000	-70.563700	0.000000	-70.563700	0.000000	-70.563700	0.000000	-70.563700	0.000000	-70.563700	0.000000	-70.563700	0.000000	-70.563700	0.000000
0.000525	-70.563600	0.000000	-70.563600	0.000000	-70.563600	0.000000	-70.563600	0.000000	-70.563600	0.000000	-70.563600	0.000000	-70.563600	0.000000	-70.563600	0.000000	-70.563600	0.000000
0.000550	-70.563600	0.000000	-70.563600	0.000000	-70.563600	0.000000	-70.563600	0.000000	-70.563600	0.000000	-70.563600	0.000000	-70.563600	0.000000	-70.563600	0.000000	-70.563600	0.000000
0.000575	-70.563500	0.000000	-70.563500	0.000000	-70.563500	0.000000	-70.563500	0.000000	-70.563500	0.000000	-70.563500	0.000000	-70.563500	0.000000	-70.563500	0.000000	-70.563500	0.000000
0.000600	-70.563400	0.000000	-70.563400	0.000000	-70.563400	0.000000	-70.563400	0.000000	-70.563400	0.000000	-70.563400	0.000000	-70.563400	0.000000	-70.563400	0.000000	-70.563400	0.000000
0.000625	-70.563300	0.000000	-70.563300	0.000000	-70.563300	0.000000	-70.563300	0.000000	-70.563300	0.000000	-70.563300	0.000000	-70.563300	0.000000	-70.563300	0.000000	-70.563300	0.000000
0.000650	-70.563300	0.000000	-70.563300	0.000000	-70.563300	0.000000	-70.563300	0.000000	-70.563300	0.000000	-70.563300	0.000000	-70.563300	0.000000	-70.563300	0.000000	-70.563300	0.000000
0.000675	-70.563200	0.000000	-70.563200	0.000000	-70.563200	0.000000	-70.563200	0.000000	-70.563200	0.000000	-70.563200	0.000000	-70.563200	0.000000	-70.563200	0.000000	-70.563200	0.000000
0.000700	-70.563100	0.000000	-70.563100	0.000000	-70.563100	0.000000	-70.563100	0.000000	-70.563100	0.000000	-70.563100	0.000000	-70.563100	0.000000	-70.563100	0.000000	-70.563100	0.000000
0.000725	-70.563000	0.000000	-70.563000	0.000000	-70.563000	0.000000	-70.563000	0.000000	-70.563000	0.000000	-70.563000	0.000000	-70.563000	0.000000	-70.563000	0.000000	-70.563000	0.000000
0.000750	-70.562900	0.000000	-70.562900	0.000000	-70.562900	0.000000	-70.562900	0.000000	-70.562900	0.000000	-70.562900	0.000000	-70.562900	0.000000	-70.562900	0.000000	-70.562900	0.000000
0.000775	-70.562900	0.000000	-70.562900	0.000000	-70.562900	0.000000	-70.562900	0.000000	-70.562900	0.000000	-70.562900	0.000000	-70.562900	0.000000	-70.562900	0.000000	-70.562900	0.000000
0.000800	-70.562800	0.000000	-70.562800	0.000000	-70.562800	0.000000	-70.562800	0.000000	-70.562800	0.000000	-70.562800	0.000000	-70.562800	0.000000	-70.562800	0.000000	-70.562800	0.000000
0.000825	-70.562700	0.000000	-70.562700	0.000000	-70.562700	0.000000	-70.562700	0.000000	-70.562700	0.000000	-70.562700	0.000000	-70.562700	0.000000	-70.562700	0.000000	-70.562700	0.000000
0.000850	-70.562600	0.000000	-70.562600	0.000000	-70.562600	0.000000	-70.562600	0.000000	-70.562600	0.000000	-70.562600	0.000000	-70.562600	0.000000	-70.562600	0.000000	-70.562600	0.000000
0.000875	-70.562600	0.000000	-70.562600	0.000000	-70.562600	0.000000	-70.562600	0.000000	-70.562600	0.000000	-70.562600	0.000000	-70.562600	0.000000	-70.562600	0.000000	-70.562600	0.000000
0.000900	-70.562500	0.000000	-70.562500	0.000000	-70.562500	0.000000	-70.562500	0.000000	-70.562500	0.000000	-70.562500	0.000000	-70.562500	0.000000	-70.562500	0.000000	-70.562500	0.000000
0.000925	-70.562400	0.000000	-70.562400	0.000000	-70.562400	0.000000	-70.562400	0.000000	-70.562400	0.000000	-70.562400	0.000000	-70.562400	0.000000	-70.562400	0.000000	-70.562400	0.000000
0.000950	-70.562300	0.000000	-70.562300	0.000000	-70.562300	0.000000	-70.562300	0.000000	-70.562300	0.000000	-70.562300	0.000000	-70.562300	0.000000	-70.562300	0.000000	-70.562300	0.000000
0.000975	-70.562300	0.000000	-70.562300	0.000000	-70.562300	0.000000	-70.562300	0.000000	-70.562300	0.000000	-70.562300	0.000000	-70.562300	0.000000	-70.562300	0.000000	-70.562300	0.000000
0.001000	-70.562200	0.000000	-70.562200	0.000000	-70.562200	0.000000	-70.562200	0.000000	-70.562200	0.000000	-70.562200	0.000000	-70.562200	0.000000	-70.562200	0.000000	-70.562200	0.000000
0.001025	-70.562100	0.000000	-70.562100	0.000000	-70.562100	0.000000	-70.562100	0.000000	-70.562100	0.000000	-70.562100	0.000000	-70.562100	0.000000	-70.562100	0.000000	-70.562100	0.000000
0.001050	-70.562000	0.000000	-70.562000	0.000000	-70.562000	0.000000	-70.562000	0.000000	-70.562000	0.000000	-70.562000	0.000000	-70.562000	0.000000	-70.562000	0.000000	-70.562000	0.000000
0.001075	-70.562000	0.000000	-70.562000	0.000000	-70.562000	0.000000	-70.562000	0.000000	-70.562000	0.000000	-70.562000	0.000000	-70.562000	0.000000	-70.562000	0.000000	-70.562000	0.000000
0.001100	-70.561900	0.000000	-70.561900	0.000000	-70.561900	0.000000	-70.561900	0.000000	-70.561900	0.000000	-70.561900	0.000000	-70.561900	0.000000	-70.561900	0.000000	-70.561900	0.000000
0.001125	-70.561800	0.000000	-70.561800	0.000000	-70.561800	0.000000	-70.561800	0.000000	-70.561800	0.000000	-70.561800	0.000000	-70.561800	0.000000	-70.561800	0.000000	-70.561800	0.000000
0.001150	-70.561700	0.000000	-70.561700	0.000000	-70.561700	0.000000	-70.561700	0.000000	-70.561700	0.000000	-70.561700	0.000000	-70.561700	0.000000	-70.561700	0.000000	-70.561700	0.000000
0.001175	-70.561700	0.000000	-70.561700	0.000000	-70.561700	0.000000	-70.561700	0.000000	-70.561700	0.000000	-70.561700	0.000000	-70.561700	0.000000	-70.561700	0.000000	-70.561700	0.000000
0.001200	-70.561600	0.000000	-70.561600	0.000000	-70.561600	0.000000	-70.561600	0.000000	-70.561600	0.000000	-70.561600	0.000000	-70.561600	0.000000	-70.561600	0.000000	-70.561600	0.000000
0.001225	-70.561500	0.000000	-70.561500	0.000000	-70.561500	0.000000	-70.561500	0.000000	-70.561500	0.000000	-70.561500	0.000000	-70.561500	0.000000	-70.561500	0.000000	-70.561500	0.000000
0.001250	-70.561400	0.000000	-70.561400	0.000000	-70.561400	0.000000	-70.561400	0.000000	-70.561400	0.000000	-70.561400	0.000000	-70.561400	0.000000	-70.561400	0.000000	-70.561400	0.000000
0.001275	-70.561400	0.000000	-70.561400	0.000000	-70.561400	0.000000	-70.561400	0.000000	-70.561400	0.000000	-70.561400	0.000000	-70.561400	0.000000	-70.561400	0.000000	-70.561400	0.000000
0.001300	-70.561300	0.000000	-70.561300	0.000000	-70.561300	0.000000	-70.561300	0.000000	-70.561300	0.000000	-70.561300	0.000000	-70.561300	0.000000	-70.561300	0.000000	-70.561300	0.000000
0.001325	-70.561200	0.000000	-70.561200	0.000000	-70.561200	0.000000	-70.561200	0.000000	-70.561200	0.000000	-70.561200	0.000000	-70.561200	0.000000	-70.561200	0.000000	-70.561200	0.000000
0.001350	-70.561100	0.000000	-70.561100	0.000000	-70.561100	0.000000	-70.561100	0.000000	-70.561100	0.000000	-70.561100	0.000000	-70.561100	0.000000	-70.561100	0.000000	-70.561100	0.000000
0.001375	-70.561100	0.000000	-70.561100	0.000000	-70.561100	0.000000	-70.561100	0.000000	-70.561100	0.000000	-70.561100	0.000000	-70.561100	0.000000	-70.561100	0.000000	-70.561100	0.000000
0.001400	-70.561000	0.000000	-70.561000	0.000000	-70.561000	0.000000	-70.561000	0.000000	-70.561000	0.000000	-70.561000	0.000000	-70.561000	0.000000	-70.561000	0.000000	-70.561000	0.000000
0.001425	-70.560900	0.000000	-70.560900	0.000000	-70.560900	0.000000	-70.560900	0.000000	-70.560900	0.000000	-70.560900	0.000000	-70.560900	0.000000	-70.560900	0.000000	-70.560900	0.000000
0.001450	-70.560800	0.000000	-70.560800	0.000000	-70.560800	0.000000	-70.560800	0.000000	-70.560800	0.000000	-70.560800	0.000000	-70.560800	0.000000	-70.560800	0.000000	-70.560800	0.000000
0.001475	-70.560800	0.000000	-70.560800	0.000000	-70.560800	0.000000	-70.560800	0.000000	-70.560800	0.000000	-70.560800	0.000000	-70.560800	0.000000	-70.560800	0.000000	-70.560800	0.000000
0.001500	-70.560700	0.000000	-70.560700	0.000000	-70.560700	0.000000	-70.560700	0.000000	-70.560700	0.000000	-70.560700	0.000000	-70.560700	0.000000	-70.560700	0.000000	-70.560700	0.000000
0.001525	-70.560600	0.000000	-70.560600	0.000000	-70.560600	0.000000	-70.560600	0.000000	-70.560600	0.000000	-70.560600	0.000000	-70.560600	0.000000	-70.560600	0.000000	-70.560600	0.000000
0.001550	-70.560500	0.000000	-70.560500	0.000000	-70.560500	0.000000	-70.560500	0.000000	-70.560500	0.000000	-70.560500	0.000000	-70.560500	0.000000	-70.560500	0.000000	-70.560500	0.000000
0.001575	-70.560500	0.000000	-70.560500	0.000000	-70.560500	0.000000	-70.560500	0.000000	-70.560500	0.000000	-70.560500	0.000000	-70.560500	0.000000	-70.560500	0.000000	-70.560500	0.000000
0.001600	-70.560400	0.000000	-70.560400	0.000000	-70.560400	0.000000	-70.560400	0.000000	-70.560400	0.000000	-70.560400	0.000000	-70.560400	0.000000	-70.560400	0.000000	-70.560400	0.000000
0.001625	-70.560300	0.000000	-70.560300	0.000000	-70.560300	0.000000	-70.560300	0.000000	-70.560300	0.000000	-70.560300	0.000000	-70.560300	0.000000	-70.560300	0.000000	-70.560300	0.000000
0.001650	-70.560200	0.000000	-70.560200	0.000000	-70.560200	0.000000	-70.560200	0.000000	-70.560200	0.000000	-70.560200	0.000000	-70.560200	0.000000	-70.560200	0.000000	-70.560200	0.000000
0.001675	-70.560200	0.000000	-70.560200	0.000000	-70.560200	0.000000	-70.560200	0.000000	-70.560200	0.000000	-70.560200	0.000000	-70.560200	0.000000	-70.560200	0.000000	-70.560200	0.000000
0.001700	-70.560100	0.000000	-70.560100	0.000000	-70.560100	0.000000	-70.560100	0.000000	-70.560100	0.000000	-70.560100	0.000000	-70.560100	0.000000	-70.560100	0.000000	-70.560100	0.000000
0.001725	-70.560000	0.000000	-70.560000	0.000000	-70.560000	0.000000	-70.560000	0.000000	-70.560000	0.000000	-70.560000	0.000000	-70.560000	0.000000	-70.560000	0.000000	-70.560000	0.000000
0.001750	-70.559900	0.000000	-70.559900	0.000000	-70.559900	0.000000	-70.559900	0.000000	-70.559900	0.000000	-70.559900	0.000000	-70.559900	0.000000	-70.559900	0.000000	-70.559900	0.000000
0.001775	-70.559900	0.000000	-70.559900	0.000000	-70.559900	0.000000	-70.559900	0.000000	-70.559900	0.000000	-70.559900	0.000000	-70.559900	0.000000	-70.559900	0.000000	-70.559900	0.000000
0.001800	-70.559800	0.000000	-70.559800	0.000000	-70.559800	0.000000	-70.559800	0.000000	-70.559800	0.000000	-70.559800	0.000000	-70.559800	0.000000	-70.559800	0.000000	-70.559800	0.000000
0.001825	-70.559700	0.000000	-70.559700	0.000000	-70.559700	0.000000	-70.559700	0.000000	-70.559700	0.000000	-70.559700	0.000000	-70.559700	0.000000	-70.559700	0.000000	-70.559700	0.000000
0.001850	-70.559600	0.000000	-70.559600	0.000000	-70.559600	0.000000	-70.559600	0.000000	-70.559600	0.000000	-70.559600	0.000000	-70.559600	0.000000	-70.559600	0.000000	-70.559600	0.000000
0.001875	-70.559600	0.000000	-70.559600	0.000000	-70.559600	0.000000	-70.559600	0.000000	-70.559600	0.000000	-70.559600	0.000000	-70.559600	0.000000	-70.559600	0.000000	-70.559600	0.000000
0.001900	-70.559500	0.000000	-70.559500	0.000000	-70.559500	0.000000	-70.559500	0.000000	-70.559500	0.000000	-70.559500	0.000000	-70.559500	0.000000	-70.559500	0.000000	-70.559500	0.000000
0.001925	-70.559400	0.000000	-70.559400	0.000000	-70.559400	0.000000	-70.559400	0.000000	-70.559400	0.000000	-70.559400	0.000000	-70.559400	0.000000	-70.559400	0.000000	-70.559400	0.000000
0.001950	-70.559300	0.000000	-70.559300	0.000000	-70.559300	0.000000	-70.559300	0.000000	-70.559300	0.000000	-70.559300	0.000000	-70.559300	0.000000	-70.559300	0.000000	-70.559300	0.000000
0.001975	-70.559300	0.000000	-70.559300	0.000000	-70.559300	0.000000	-70.559300	0.000000	-70.559300	0.000000	-70.559300	0.000000	-70.559300	0.000000	-70.559300	0.000000	-70.559300	0.000000
0.002000	-70.559200	0.000000	-70.559200	0.000000	-70.559200	0.000000	-70.559200	0.000000	-70.559200	0.000000	-70.559200	0.000000	-70.559200	0.000000	-70.559200	0.000000	-70.559200	0.000000
0.002025	-70.559100	0.000000	-70.559100	0.000000	-70.559100	0.000000	-70.559100	0.000000	-70.559100	0.000000	-70.559100	0.000000	-70.559100	0.000000	-70.559100	0.000000	-70.559100	0.000000
0.002050	-70.559000	0.000000	-70.559000	0.000000	-70.559000	0.000000	-70.559000	0.000000	-70.559000	0.000000	-70.559000	0.000000	-70.559000	0.000000	-70.559000	0.000000	-70.559000	0.000000
0.002075	-70.559000	0.000000	-70.559000	0.000000	-70.559000	0.000000	-70.559000	0.000000	-70.559000	0.000000	-70.559000	0.000000	-70.559000	0.000000	-70.559000	0.000000	-70.559000	0.000000
0.002100	-70.558900	0.000000	-70.558900	0.000000	-70.558900	0.000000	-70.558900	0.000000	-70.558900	0.000000	-70.558900	0.000000	-70.558900	0.000000	-70.558900	0.000000	-70.558900	0.000000
0.002125	-70.558800	0.000000	-70.558800	0.000000	-70.558800	0.000000	-70.558800	0.000000	-70.558800	0.000000	-70.558800	0.000000	-70.558800	0.000000	-70.558800	0.000000	-70.558800	0.000000
0.002150	-70.558700	0.000000	-70.558700	0.000000	-70.558700	0.000000	-70.558700	0.000000	-70.558700	0.000000	-70.558700	0.000000	-70.558700	0.000000	-70.558700	0.000000	-70.558700	0.000000
0.002175	-70.558700	0.000000	-70.558700	0.000000	-70.558700	0.000000	-70.558700	0.000000	-70.558700	0.000000	-70.558700	0.000000	-70.558700	0.000000	-70.558700	0.000000	-70.558700	0.000000
0.002200	-70.558600	0.000000	-70.558600	0.000000	-70.558600	0.000000	-70.558600	0.000000	-70.558600	0.000000	-70.558600	0.000000	-70.558600	0.000000	-70.558600	0.000000	-70.558600	0.000000
0.002225	-70.558500	0.000000	-70.558500	0.000000	-70.558500	0.000000	-70.558500	0.000000	-70.558500	0.000000	-70.558500	0.000000	-70.558500	0.000000	-70.558500	0.000000	-70.558500	0.000000
0.002250	-70.558500	0.000000	-70.558500	0.000000	-70.558500	0.000000	-70.558500	0.000000	-70.558500	0.000000	-70.558500	0.000000	-70.558500	0.000000	-70.558500	0.000000	-70.558500	0.000000
0.002275	-70.558400	0.000000	-70.558400	0.000000	-70.558400	0.000000	-70.558400	0.000000	-70.558400	0.000000	-70.558400	0.000000	-70.558400	0.000000	-70.558400	0.000000	-70.558400	0.000000
0.002300	-70.558300	0.000000	-70.558300	0.000000	-70.558300	0.000000	-70.558300	0.000000	-70.558300	0.000000	-70.558300	0.000000	-70.558300	0.000000	-70.558300	0.000000	-70.558300	0.000000
0.002325	-70.558200	0.000000	-70.558200	0.000000	-70.558200	0.000000	-70.558200	0.000000	-70.558200	0.000000	-70.558200	0.000000	-70.558200	0.000000	-70.558200	0.000000	-70.558200	0.000000
0.002350	-70.558200	0.000000	-70.558200	0.000000	-70.558200	0.000000	-70.558200	0.000000	-70.558200	0.000000	-70.558200	0.000000	-70.558200	0.000000	-70.558200	0.000000	-70.558200	0.000000
0.002375	-70.558100	0.000000	-70.558100	0.000000	-70.558100	0.000000	-70.558100	0.000000	-70.558100	0.000000	-70.558100	0.000000	-70.558100	0.000000	-70.558100	0.000000	-70.558100	0.000000
0.002400	-70.558000	0.000000	-70.558000	0.000000	-70.558000	0.000000	-70.558000	0.000000	-70.558000	0.000000	-70.558000	0.000000	-70.558000	0.000000	-70.558000	0.000000	-70.558000	0.000000
0.002425	-70.557900	0.000000	-70.557900	0.000000	-70.557900	0.000000	-70.557900	0.000000	-70.557900	0.000000	-70.557900	0.000000	-70.557900	0.000000	-70.557900	0.000000	-70.557900	0.000000
0.002450	-70.557900	0.000000	-70.557900	0.000000	-70.557900	0.000000	-70.557900	0.000000	-70.557900	0.000000	-70.557900	0.000000	-70.557900	0.000000	-70.557900	0.000000	-70.557900	0.000000
0.002475	-70.557800	0.000000	-70.557800	0.000000	-70.557800	0.000000	-70.557800	0.000000	-70.557800	0.000000	-70.557800	0.000000	-70.557800	0.000000	-70.557800	0.000000	-70.557800	0.000000
0.002500	-70.557700	0.000000	-70.557700	0.000000	-70.557700	0.000000	-70.557700	0.000000	-70.557700	0.000000	-70.557700	0.000000	-70.557700	0.000000	-70.557700	0.000000	-70.557700	0.000000
0.002525	-70.557600	0.000000	-70.557600	0.000000	-70.557600	0.000000	-70.557600	0.000000	-70.557600	0.000000	-70.557600	0.000000	-70.557600	0.000000	-70.557600	0.000000	-70.557600	0.000000
0.002550	-70.557600	0.000000	-70.557600	0.000000	-70.557600	0.000000	-70.557600	0.000000	-70.557600	0.000000	-70.557600	0.000000	-70.557600	0.000000	-70.557600	0.000000	-70.557600	0.000000
0.002575	-70.557500	0.000000	-70.557500	0.000000	-70.557500	0.000000	-70.557500	0.000000	-70.557500	0.000000	-70.557500	0.000000	-70.557500	0.000000	-70.557500	0.000000	-70.557500	0.000000
0.002600	-70.557400	0.000000	-70.557400	0.000000	-70.557400	0.000000	-70.557400	0.000000	-70.557400	0.000000	-70.557400	0.000000	-70.557400	0.000000	-70.557400	0.000000	-70.557400	0.000000
0.002625	-70.557300	0.000000	-70.557300	0.000000	-70.557300	0.000000	-70.557300	0.000000	-70.557300	0.000000	-70.557300	0.000000	-70.557300	0.000000	-70.557300	0.000000	-70.557300	0.000000
0.002650	-70.557300	0.000000	-70.557300	0.000000	-70.557300	0.000000	-70.557300	0.000000	-70.557300	0.000000	-70.557300	0.000000	-70.557300	0.000000	-70.557300	0.000000	-70.557300	0.000000
0.002675	-70.557200	0.000000	-70.557200	0.000000	-70.557200	0.000000	-70.557200	0.000000	-70.557200	0.000000	-70.557200	0.000000	-70.557200	0.000000	-70.557200	0.000000	-70.557200	0.000000
0.002700	-70.557100	0.000000	-70.557100	0.000000	-70.557100	0.000000	-70.557100	0.000000	-70.557100	0.000000	-70.557100	0.000000	-70.557100	0.000000	-70.557100	0.000000	-70.557100	0.000000
0.002725	-70.557000	0.000000	-70.557000	0.000000	-70.557000	0.000000	-70.557000	0.000000	-70.557000	0.000000	-70.557000	0.000000	-70.557000	0.000000	-70.557000	0.000000	-70.557000	0.000000
0.002750	-70.557000	0.000000	-70.557000	0.000000	-70.557000	0.000000	-70.557000	0.000000	-70.557000	0.000000	-70.557000	0.000000	-70.557000	0.000000	-70.557000	0.000000	-70.557000	0.000000
0.002775	-70.556900	0.000000	-70.556900	0.000000	-70.556900	0.000000	-70.556900	0.000000	-70.556900	0.000000	-70.556900	0.000000	-70.556900	0.000000	-70.556900	0.000000	-70.556900	0.000000
0.002800	-70.556800	0.000000	-70.556800	0.000000	-70.556800	0.000000	-70.556800	0.000000	-70.556800	0.000000	-70.556800	0.000000	-70.556800	0.000000	-70.556800	0.000000	-70.556800	0.000000
0.002825	-70.556700	0.000000	-70.556700	0.000000	-70.556700	0.000000	-70.556700	0.000000	-70.556700	0.000000	-70.556700	0.000000	-70.556700	0.000000	-70.556700	0.000000	-70.556700	0.000000
0.002850	-70.556700	0.000000	-70.556700	0.000000	-70.556700	0.000000	-70.556700	0.000000	-70.556700	0.000000	-70.556700	0.000000	-70.556700	0.000000	-70.556700	0.000000	-70.556700	0.000000
0.002875	-70.556600	0.000000	-70.556600	0.000000	-70.556600	0.000000	-70.556600	0.000000	-70.556600	0.000000	-70.556600	0.000000	-70.556600	0.000000	-70.556600	0.000000	-70.556600	0.000000
0.002900	-70.556500	0.000000	-70.556500	0.000000	-70.556500	0.000000	-70.556500	0.000000	-70.556500	0.000000	-70.556500	0.000000	-70.556500	0.000000	-70.556500	0.000000	-70.556500	0.000000
0.002925	-70.556400	0.000000	-70.556400	0.000000	-70.556400	0.000000	-70.556400	0.000000	-70.556400	0.000000	-70.556400	0.000000	-70.556400	0.000000	-70.556400	0.000000	-70.556400	0.000000
0.002950	-70.556400	0.000000	-70.556400	0.000000	-70.556400	0.000000	-70.556400	0.000000	-70.556400	0.000000	-70.556400	0.000000	-70.556400	0.000000	-70.556400	0.000000	-70.556400	0.000000
0.002975	-70.556300	0.000000	-70.556300	0.000000	-70.556300	0.000000	-70.556300	0.000000	-70.556300	0.000000	-70.556300	0.000000	-70.556300	0.000000	-70.556300	0.000000	-70.556300	0.000000
0.003000	-70.556200	0.000000	-70.556200	0.000000	-70.556200	0.000000	-70.556200	0.000000	-70.556200	0.000000	-70.556200	0.000000	-70.556200	0.000000	-70.556200	0.000000	-70.556200	0.000000
0.003025	-70.556100	0.000000	-70.556100	0.000000	-70.556100	0.000000	-70.556100	0.000000	-70.556100	0.000000	-70.556100	0.000000	-70.556100	0.000000	-70.556100	0.000000	-70.556100	0.000000
0.003050	-70.556100	0.000000	-70.556100	0.000000	-70.556100	0.000000	-70.556100	0.000000	-70.556100	0.000000	-70.556100	0.000000	-70.556100	0.000000	-70.556100	0.000000	-70.556100	0.000000
0.003075	-70.556000	0.000000	-70.556000	0.000000	-70.556000	0.000000	-70.556000	0.000000	-70.556000	0.000000	-70.556000	0.000000	-70.556000	0.000000	-70.556000	0.000000	-70.556000	0.000000
0.003100	-70.555900	0.000000	-70.555900	0.000000	-70.555900	0.000000	-70.555900	0.000000	-70.555900	0.000000	-70.555900	0.000000	-70.555900	0.000000	-70.555900	0.000000	-70.555900	0.000000
0.003125	-70.555900	0.000000	-70.555900	0.000000	-70.555900	0.000000	-70.555900	0.000000	-70.555900	0.000000	-70.555900	0.000000	-70.555900	0.000000	-70.555900	0.000000	-70.555900	0.000000
0.003150	-70.555800	0.000000	-70.555800	0.000000	-70.555800	0.000000	-70.555800	0.000000	-70.555800	0.000000	-70.555800	0.000000	-70.555800	0.000000	-70.555800	0.000000	-70.555800	0.000000
0.003175	-70.555700	0.000000	-70.555700	0.000000	-70.555700	0.000000	-70.555700	0.000000	-70.555700	0.000000	-70.555700	0.000000	-70.555700	0.000000	-70.555700	0.000000	-70.555700	0.000000
0.003200	-70.555600	0.000000	-70.555600	0.000000	-70.555600	0.000000	-70.555600	0.000000	-70.555600	0.000000	-70.555600	0.000000	-70.555600	0.000000	-70.555600	0.000000	-70.555600	0.000000
0.003225	-70.555600	0.000000	-70.555600	0.000000	-70.555600	0.000000	-70.555600	0.000000	-70.555600	0.000000	-70.555600	0.000000	-70.555600	0.000000	-70.555600	0.000000	-70.555600	0.000000
0.003250	-70.555500	0.000000	-70.555500	0.000000	-70.555500	0.000000	-70.555500	0.000000	-70.555500	0.000000	-70.555500	0.000000	-70.555500	0.000000	-70.555500	0.000000	-70.555500	0.000000
0.003275	-70.555400	0.000000	-70.555400	0.000000	-70.555400	0.000000	-70.555400	0.000000	-70.555400	0.000000	-70.555400	0.000000	-70.555400	0.000000	-70.555400	0.000000	-70.555400	0.000000
0.003300	-70.555300	0.000000	-70.555300	0.000000	-70.555300	0.000000	-70.555300	0.000000	-70.555300	0.000000	-70.555300	0.000000	-70.555300	0.000000	-70.555300	0.000000	-70.555300	0.000000
0.003325	-70.555300	0.000000	-70.555300	0.000000	-70.555300	0.000000	-70.555300	0.000000	-70.555300	0.000000	-70.555300	0.000000	-70.555300	0.000000	-70.555300	0.000000	-70.555300	0.000000
0.003350	-70.555200	0.000000	-70.555200	0.000000	-70.555200	0.000000	-70.555200	0.000000	-70.555200	0.000000	-70.555200	0.000000	-70.555200	0.000000	-70.555200	0.000000	-70.555200	0.000000
0.003375	-70.555100	0.000000	-70.555100	0.000000	-70.555100	0.000000	-70.555100	0.000000	-70.555100	0.000000	-70.555100	0.000000	-70.555100	0.000000	-70.555100	0.000000	-70.555100	0.000000
0.003400	-70.555000	0.000000	-70.555000	0.000000	-70.555000	0.000000	-70.555000	0.000000	-70.555000	0.000000	-70.555000	0.000000	-70.555000	0.000000	-70.555000	0.000000	-70.555000	0.000000
0.003425	-70.555000	0.000000	-70.555000	0.000000	-70.555000	0.000000	-70.555000	0.000000	-70.555000	0.000000	-70.555000	0.000000	-70.555000	0.000000	-70.555000	0.000000	-70.555000	0.000000
0.003450	-70.554900	0.000000	-70.554900	0.000000	-70.554900	0.000000	-70.554900	0.000000	-70.554900	0.000000	-70.554900	0.000000	-70.554900	0.000000	-70.554900	0.000000	-70.554900	0.000000
0.003475	-70.554800	0.000000	-70.554800	0.000000	-70.554800	0.000000	-70.554800	0.000000	-70.554800	0.000000	-70.554800	0.000000	-70.554800	0.000000	-70.554800	0.000000	-70.554800	0.000000
0.003500	-70.554700	0.000000	-70.554700	0.000000	-70.554700	0.000000	-70.554700	0.000000	-70.554700	0.000000	-70.554700	0.000000	-70.554700	0.000000	-70.554700	0.000000	-70.554700	0.000000
0.003525	-70.554700	0.000000	-70.554700	0.000000	-70.554700	0.000000	-70.554700	0.000000	-70.554700	0.000000	-70.554700	0.000000	-70.554700	0.000000	-70.554700	0.000000	-70.554700	0.000000
0.003550	-70.554600	0.000000	-70.554600	0.000000	-70.554600	0.000000	-70.554600	0.000000	-70.554600	0.000000	-70.554600	0.000000	-70.554600	0.000000	-70.554600	0.000000	-70.554600	0.000000
0.003575	-70.554500	0.000000	-70.554500	0.000000	-70.554500	0.000000	-70.554500	0.000000	-70.554500	0.000000	-70.554500	0.000000	-70.554500	0.000000	-70.554500	0.000000	-70.554500	0.000000
0.003600	-70.554500	0.000000	-70.554500	0.000000	-70.554500	0.000000	-70.554500	0.000000	-70.554500	0.000000	-70.554500	0.000000	-70.554500	0.000000	-70.554500	0.000000	-70.554500	0.000000
0.003625	-70.554400	0.000000	-70.554400	0.000000	-70.554400	0.000000	-70.554400	0.000000	-70.554400	0.000000	-70.554400	0.000000	-70.554400	0.000000	-70.554400	0.000000	-70.554400	0.000000
0.003650	-70.554300	0.000000	-70.554300	0.000000	-70.554300	0.000000	-70.554300	0.000000	-70.554300	0.000000	-70.554300	0.000000	-70.554300	0.000000	-70.554300	0.000000	-70.554300	0.000000
0.003675	-70.554200	0.000000	-70.554200	0.000000	-70.554200	0.000000	-70.554200	0.000000	-70.554200	0.000000	-70.554200	0.000000	-70.554200	0.000000	-70.554200	0.000000	-70.554200	0.000000
0.003700	-70.554200	0.000000	-70.554200	0.000000	-70.554200	0.000000	-70.554200	0.000000	-70.554200	0.000000	-70.554200	0.000000	-70.554200	0.000000	-70.554200	0.000000	-70.554200	0.000000
0.003725	-70.554100	0.000000	-70.554100	0.000000	-70.554100	0.000000	-70.554100	0.000000	-70.554100	0.000000	-70.554100	0.000000	-70.554100	0.000000	-70.554100	0.000000	-70.554100	0.000000
0.003750	-70.554000	0.000000	-70.554000	0.000000	-70.554000	0.000000	-70.554000	0.000000	-70.554000	0.000000	-70.554000	0.000000	-70.554000	0.000000	-70.554000	0.000000	-70.554000	0.000000
0.003775	-70.553900	0.000000	-70.553900	0.000000	-70.553900	0.000000	-70.553900	0.000000	-70.553900	0.000000	-70.553900	0.000000	-70.553900	0.000000	-70.553900	0.000000	-70.553900	0.000000
0.003800	-70.553900	0.000000	-70.553900	0.000000	-70.553900	0.000000	-70.553900	0.000000	-70.553900	0.000000	-70.553900	0.000000	-70.553900	0.000000	-70.553900	0.000000	-70.553900	0.000000
0.003825	-70.553800	0.000000	-70.553800	0.000000	-70.553800	0.000000	-70.553800	0.000000	-70.553800	0.000000	-70.553800	0.000000	-70.553800	0.000000	-70.553800	0.000000	-70.553800	0.000000
0.003850	-70.553700	0.000000	-70.553700	0.000000	-70.553700	0.000000	-70.553700	0.000000	-70.553700	0.000000	-70.553700	0.000000	-70.553700	0.000000	-70.553700	0.000000	-70.553700	0.000000
0.003875	-70.553600	0.000000	-70.553600	0.000000	-70.553600	0.000000	-70.553600	0.000000	-70.553600	0.000000	-70.553600	0.000000	-70.553600	0.000000	-70.553600	0.000000	-70.553600	0.000000
0.003900	-70.553600	0.000000	-70.553600	0.000000	-70.553600	0.000000	-70.553600	0.000000	-70.553600	0.000000	-70.553600	0.000000	-70.553600	0.000000	-70.553600	0.000000	-70.553600	0.000000
0.003925	-70.553500	0.000000	-70.553500	0.000000	-70.553500	0.000000	-70.553500	0.000000	-70.553500	0.000000	-70.553500	0.000000	-70.553500	0.000000	-70.553500	0.000000	-70.553500	0.000000
0.003950	-70.553400	0.000000	-70.553400	0.000000	-70.553400	0.000000	-70.553400	0.000000	-70.553400	0.000000	-70.553400	0.000000	-70.553400	0.000000	-70.553400	0.000000	-70.553400	0.000000
0.003975	-70.553300	0.000000	-70.553300	0.000000	-70.553300	0.000000	-70.553300	0.000000	-70.553300	0.000000	-70.553300	0.000000	-70.553300	0.000000	-70.553300	0.000000	-70.553300	0.000000
0.004000	-70.553300	0.000000	-70.553300	0.000000	-70.553300	0.000000	-70.553300	0.000000	-70.553300	0.000000	-70.553300	0.000000	-70.553300	0.000000	-70.553300	0.000000	-70.553300	0.000000
0.004025	-70.553200	0.000000	-70.553200	0.000000	-70.553200	0.000000	-70.553200	0.000000	-70.553200	0.000000	-70.553200	0.000000	-70.553200	0.000000	-70.553200	0.000000	-70.553200	0.000000
0.004050	-70.553100	0.000000	-70.553100	0.000000	-70.553100	0.000000	-70.553100	0.000000	-70.553100	0.000000	-70.553100	0.000000	-70.553100	0.000000	-70.553100	0.000000	-70.553100	0.000000
0.004075	-70.553100	0.000000	-70.553100	0.000000	-70.553100	0.000000	-70.553100	0.000000	-70.553100	0.000000	-70.553100	0.000000	-70.553100	0.000000	-70.553100	0.000000	-70.553100	0.000000
0.004100	-70.553000	0.000000	-70.553000	0.000000	-70.553000	0.000000	-70.553000	0.000000	-70.553000	0.000000	-70.553000	0.000000	-70.553000	0.000000	-70.553000	0.000000	-70.553000	0.000000
0.004125	-70.552900	0.000000	-70.552900	0.000000	-70.552900	0.000000	-70.552900	0.000000	-70.552900	0.000000	-70.552900	0.000000	-70.552900	0.000000	-70.552900	0.000000	-70.552900	0.000000
0.004150	-70.552800	0.000000	-70.552800	0.000000	-70.552800	0.000000	-70.552800	0.000000	-70.552800	0.000000	-70.552800	0.000000	-70.552800	0.000000	-70.552800	0.000000	-70.552800	0.000000
0.004175	-70.552800	0.000000	-70.552800	0.000000	-70.552800	0.000000	-70.552800	0.000000	-70.552800	0.000000	-70.552800	0.000000	-70.552800	0.000000	-70.552800	0.000000	-70.552800	0.000000
0.004200	-70.552700	0.000000	-70.552700	0.000000	-70.552700	0.000000	-70.552700	0.000000	-70.552700	0.000000	-70.552700	0.000000	-70.552700	0.000000	-70.552700	0.000000	-70.552700	0.000000
0.004225	-70.552600	0.000000	-70.552600	0.000000	-70.552600	0.000000	-70.552600	0.000000	-70.552600	0.000000	-70.552600	0.000000	-70.552600	0.000000	-70.552600	0.000000	-70.552600	0.000000
0.004250	-70.552500	0.000000	-70.552500	0.000000	-70.552500	0.000000	-70.552500	0.000000	-70.552500	0.000000	-70.552500	0.000000	-70.552500	0.000000	-70.552500	0.000000	-70.552500	0.000000
0.004275	-70.552500	0.000000	-70.552500	0.000000	-70.552500	0.000000	-70.552500	0.000000	-70.552500	0.000000	-70.552500	0.000000	-70.552500	0.000000	-70.552500	0.000000	-70.552500	0.000000
0.004300	-70.552400	0.000000	-70.552400	0.000000	-70.552400	0.000000	-70.552400	0.000000	-70.552400	0.000000	-70.552400	0.000000	-70.552400	0.000000	-70.552400	0.000000	-70.552400	0.000000
0.004325	-70.552300	0.000000	-70.552300	0.000000	-70.552300	0.000000	-70.552300	0.000000	-70.552300	0.000000	-70.552300	0.000000	-70.552300	0.000000	-70.552300	0.000000	-70.552300	0.000000
0.004350	-70.552200	0.000000	-70.552200	0.000000	-70.552200	0.000000	-70.552200	0.000000	-70.552200	0.000000	-70.552200	0.000000	-70.552200	0.000000	-70.552200	0.000000	-70.552200	0.000000
0.004375	-70.552200	0.000000	-70.552200	0.000000	-70.552200	0.000000	-70.552200	0.000000	-70.552200	0.000000	-70.552200	0.000000	-70.552200	0.000000	-70.552200	0.000000	-70.552200	0.000000
0.004400	-70.552100	0.000000	-70.552100	0.000000	-70.552100	0.000000	-70.552100	0.000000	-70.552100	0.000000	-70.552100	0.000000	-70.552100	0.000000	-70.552100	0.000000	-70.552100	0.000000
0.004425	-70.552000	0.000000	-70.552000	0.000000	-70.552000	0.000000	-70.552000	0.000000	-70.552000	0.000000	-70.552000	0.000000	-70.552000	0.000000	-70.552000	0.000000	-70.552000	0.000000
0.004450	-70.552000	0.000000	-70.552000	0.000000	-70.552000	0.000000	-70.552000	0.000000	-70.552000	0.000000	-70.552000	0.000000	-70.552000	0.000000	-70.552000	0.000000	-70.552000	0.000000
0.004475	-70.551900	0.000000	-70.551900	0.000000	-70.551900	0.000000	-70.551900	0.000000	-70.551900	0.000000	-70.551900	0.000000	-70.551900	0.000000	-70.551900	0.000000	-70.551900	0.000000
0.004500	-70.551800	0.000000	-70.551800	0.000000	-70.551800	0.000000	-70.551800	0.000000	-70.551800	0.000000	-70.551800	0.000000	-70.551800	0.000000	-70.551800	0.000000	-70.551800	0.000000
0.004525	-70.551700	0.000000	-70.551700	0.000000	-70.551700	0.000000	-70.551700	0.000000	-70.551700	0.000000	-70.551700	0.000000	-70.551700	0.000000	-70.551700	0.000000	-70.551700	0.000000
0.004550	-70.551700	0.000000	-70.551700	0.000000	-70.551700	0.000000	-70.551700	0.000000	-70.551700	0.000000	-70.551700	0.000000	-70.551700	0.000000	-70.551700	0.000000	-70.551700	0.000000
0.004575	-70.551600	0.000000	-70.551600	0.000000	-70.551600	0.000000	-70.551600	0.000000	-70.551600	0.000000	-70.551600	0.000000	-70.551600	0.000000	-70.551600	0.000000	-70.551600	0.000000
0.004600	-70.551500	0.000000	-70.551500	0.000000	-70.551500	0.000000	-70.551500	0.000000	-70.551500	0.000000	-70.551500	0.000000	-70.551500	0.000000	-70.551500	0.000000	-70.551500	0.000000
0.004625	-70.551400	0.000000	-70.551400	0.000000	-70.551400	0.000000	-70.551400	0.000000	-70.551400	0.000000	-70.551400	0.000000	-70.551400	0.000000	-70.551400	0.000000	-70.551400	0.000000
0.004650	-70.551400	0.000000	-70.551400	0.000000	-70.551400	0.000000	-70.551400	0.000000	-70.551400	0.000000	-70.551400	0.000000	-70.551400	0.000000	-70.551400	0.000000	-70.551400	0.000000
0.004675	-70.551300	0.000000	-70.551300	0.000000	-70.551300	0.000000	-70.551300	0.000000	-70.551300	0.000000	-70.551300	0.000000	-70.551300	0.000000	-70.551300	0.000000	-70.551300	0.000000
0.004700	-70.551200	0.000000	-70.551200	0.000000	-70.551200	0.000000	-70.551200	0.000000	-70.551200	0.000000	-70.551200	0.000000	-70.551200	0.000000	-70.551200	0.000000	-70.551200	0.000000
0.004725	-70.551200	0.000000	-70.551200	0.000000	-70.551200	0.000000	-70.551200	0.000000	-70.551200	0.000000	-70.551200	0.000000	-70.551200	0.000000	-70.551200	0.000000	-70.551200	0.000000
0.004750	-70.551100	0.000000	-70.551100	0.000000	-70.551100	0.000000	-70.551100	0.000000	-70.551100	0.000000	-70.551100	0.000000	-70.551100	0.000000	-70.551100	0.000000	-70.551100	0.000000
0.004775	-70.551000	0.000000	-70.551000	0.000000	-70.551000	0.000000	-70.551000	0.000000	-70.551000	0.000000	-70.551000	0.000000	-70.551000	0.000000	-70.551000	0.000000	-70.551000	0.000000
0.004800	-70.550900	0.000000	-70.550900	0.000000	-70.550900	0.000000	-70.550900	0.000000	-70.550900	0.000000	-70.550900	0.000000	-70.550900	0.000000	-70.550900	0.000000	-70.550900	0.000000
0.004825	-70.550900	0.000000	-70.550900	0.000000	-70.550900	0.000000	-70.550900	0.000000	-70.550900	0.000000	-70.550900	0.000000	-70.550900	0.000000	-70.550900	0.000000	-70.550900	0.000000
0.004850	-70.550800	0.000000	-70.550800	0.000000	-70.550800	0.000000	-70.550800	0.000000	-70.550800	0.000000	-70.550800	0.000000	-70.550800	0.000000	-70.550800	0.000000	-70.550800	0.000000
0.004875	-70.550700	0.000000	-70.550700	0.000000	-70.550700	0.000000	-70.550700	0.000000	-70.550700	0.000000	-70.550700	0.000000	-70.550700	0.000000	-70.550700	0.000000	-70.550700	0.000000
0.004900	-70.550600	0.000000	-70.550600	0.000000	-70.550600	0.000000	-70.550600	0.000000	-70.550600	0.000000	-70.550600	0.000000	-70.550600	0.000000	-70.550600	0.000000	-70.550600	0.000000
0.004925	-70.550600	0.000000	-70.550600	0.000000	-70.550600	0.000000	-70.550600	0.000000	-70.550600	0.000000	-70.550600	0.000000	-70.550600	0.000000	-70.550600	0.000000	-70.550600	0.000000
0.004950	-70.550500	0.000000	-70.550500	0.000000	-70.550500	0.000000	-70.550500	0.000000	-70.550500	0.000000	-70.550500	0.000000	-70.550500	0.000000	-70.550500	0.000000	-70.550500	0.000000
0.004975	-70.550400	0.000000	-70.550400	0.000000	-70.550400	0.000000	-70.550400	0.000000	-70.550400	0.000000	-70.550400	0.000000	-70.550400	0.000000	-70.550400	0.000000	-70.550400	0.000000
0.005000	-70.550300	0.000000	-70.550300	0.000000	-70.550300	0.000000	-70.550300	0.000000	-70.550300	0.000000	-70.550300	0.000000	-70.550300	0.000000	-70.550300	0.000000	-70.550300	0.000000
0.005025	-70.550300	0.000000	-70.550300	0.000000	-70.550300	0.000000	-70.550300	0.000000	-70.550300	0.000000	-70.550300	0.000000	-70.550300	0.000000	-70.550300	0.000000	-70.550300	0.000000
0.005050	-70.550200	0.000000	-70.550200	0.000000	-70.550200	0.000000	-70.550200	0.000000	-70.550200	0.000000	-70.550200	0.000000	-70.550200	0.000000	-70.550200	0.000000	-70.550200	0.000000
0.005075	-70.550100	0.000000	-70.550100	0.000000	-70.550100	0.000000	-70.550100	0.000000	-70.550100	0.000000	-70.550100	0.000000	-70.550100	0.000000	-70.550100	0.000000	-70.550100	0.000000
0.005100	-70.550100	0.000000	-70.550100	0.000000	-70.550100	0.000000	-70.550100	0.000000	-70.550100	0.000000	-70.550100	0.000000	-70.550100	0.000000	-70.550100	0.000000	-70.550100	0.000000
0.005125	-70.550000	0.000000	-70.550000	0.000000	-70.550000	0.000000	-70.550000	0.000000	-70.550000	0.000000	-70.550000	0.000000	-70.550000	0.000000	-70.550000	0.000000	-70.550000	0.000000
0.005150	-70.549900	0.000000	-70.549900	0.000000	-70.549900	0.000000	-70.549900	0.000000	-70.549900	0.000000	-70.549900	0.000000	-70.549900	0.000000	-70.549900	0.000000	-70.549900	0.000000
0.005175	-70.549800	0.000000	-70.549800	0.000000	-70.549800	0.000000	-70.549800	0.000000	-70.549800	0.000000	-70.549800	0.000000	-70.549800	0.000000	-70.549800	0.000000	-70.549800	0.000000
0.005200	-70.549800	0.000000	-70.549800	0.000000	-70.549800	0.000000	-70.549800	0.000000	-70.549800	0.000000	-70.549800	0.000000	-70.549800	0.000000	-70.549800	0.000000	-70.549800	0.000000
0.005225	-70.549700	0.000000	-70.549700	0.000000	-70.549700	0.000000	-70.549700	0.000000	-70.549700	0.000000	-70.549700	0.000000	-70.549700	0.000000	-70.549700	0.000000	-70.549700	0.000000
0.005250	-70.549600	0.000000	-70.549600	0.000000	-70.549600	0.000000	-70.549600	0.000000	-70.549600	0.000000	-70.549600	0.000000	-70.549600	0.000000	-70.549600	0.000000	-70.549600	0.000000
0.005275	-70.549600	0.000000	-70.549600	0.000000	-70.549600	0.000000	-70.549600	0.000000	-70.549600	0.000000	-70.549600	0.000000	-70.549600	0.000000	-70.549600	0.000000	-70.549600	0.000000
0.005300	-70.549500	0.000000	-70.549500	0.000000	-70.549500	0.000000	-70.549500	0.000000	-70.549500	0.000000	-70.549500	0.000000	-70.549500	0.000000	-70.549500	0.000000	-70.549500	0.000000
0.005325	-70.549400	0.000000	-70.549400	0.000000	-70.549400	0.000000	-70.549400	0.000000	-70.549400	0.000000	-70.549400	0.000000	-70.549400	0.000000	-70.549400	0.000000	-70.549400	0.000000
0.005350	-70.549300	0.000000	-70.549300	0.000000	-70.549300	0.000000	-70.549300	0.000000	-70.549300	0.000000	-70.549300	0.000000	-70.549300	0.000000	-70.549300	0.000000	-70.549300	0.000000
0.005375	-70.549300	0.000000	-70.549300	0.000000	-70.549300	0.000000	-70.549300	0.000000	-70.549300	0.000000	-70.549300	0.000000	-70.549300	0.000000	-70.549300	0.000000	-70.549300	0.000000
0.005400	-70.549200	0.000000	-70.549200	0.000000	-70.549200	0.000000	-70.549200	0.000000	-70.549200	0.000000	-70.549200	0.000000	-70.549200	0.000000	-70.549200	0.000000	-70.549200	0.000000
0.005425	-70.549100	0.000000	-70.549100	0.000000	-70.549100	0.000000	-70.549100	0.000000	-70.549100	0.000000	-70.549100	0.000000	-70.549100	0.000000	-70.549100	0.000000	-70.549100	0.000000
0.005450	-70.549000	0.000000	-70.549000	0.000000	-70.549000	0.000000	-70.549000	0.000000	-70.549000	0.000000	-70.549000	0.000000	-70.549000	0.000000	-70.549000	0.000000	-70.549000	0.000000
0.005475	-70.549000	0.000000	-70.549000	0.000000	-70.549000	0.000000	-70.549000	0.000000	-70.549000	0.000000	-70.549000	0.000000	-70.549000	0.000000	-70.549000	0.000000	-70.549000	0.000000
0.005500	-70.548900	0.000000	-70.548900	0.000000	-70.548900	0.000000	-70.548900	0.000000	-70.548900	0.000000	-70.548900	0.000000	-70.548900	0.000000	-70.548900	0.000000	-70.548900	0.000000
0.005525	-70.548800	0.000000	-70.548800	0.000000	-70.548800	0.000000	-70.548800	0.000000	-70.548800	0.000000	-70.548800	0.000000	-70.548800	0.000000	-70.548800	0.000000	-70.548800	0.000000
0.005550	-70.548800	0.000000	-70.548800	0.000000	-70.548800	0.000000	-70.548800	0.000000	-70.548800	0.000000	-70.548800	0.000000	-70.548800	0.000000	-70.548800	0.000000	-70.548800	0.000000
0.005575	-70.548700	0.000000	-70.548700	0.000000	-70.548700	0.000000	-70.548700	0.000000	-70.548700	0.000000	-70.548700	0.000000	-70.548700	0.000000	-70.548700	0.000000	-70.548700	0.000000
0.005600	-70.548600	0.000000	-70.548600	0.000000	-70.548600	0.000000	-70.548600	0.000000	-70.548600	0.000000	-70.548600	0.000000	-70.548600	0.000000	-70.548600	0.000000	-70.548600	0.000000
0.005625	-70.548500	0.000000	-70.548500	0.000000	-70.548500	0.000000	-70.548500	0.000000	-70.548500	0.000000	-70.548500	0.000000	-70.548500	0.000000	-70.548500	0.000000	-70.548500	0.000000
0.005650	-70.548500	0.000000	-70.548500	0.000000	-70.548500	0.000000	-70.548500	0.000000	-70.548500	0.000000	-70.548500	0.000000	-70.548500	0.000000	-70.548500	0.000000	-70.548500	0.000000
0.005675	-70.548400	0.000000	-70.548400	0.000000	-70.548400	0.000000	-70.548400	0.000000	-70.548400	0.000000	-70.548400	0.000000	-70.548400	0.000000	-70.548400	0.000000	-70.548400	0.000000
0.005700	-70.548300	0.000000	-70.548300	0.000000	-70.548300	0.000000	-70.548300	0.000000	-70.548300	0.000000	-70.548300	0.000000	-70.548300	0.000000	-70.548300	0.000000	-70.548300	0.000000
0.005725	-70.548200	0.000000	-70.548200	0.000000	-70.548200	0.000000	-70.548200	0.000000	-70.548200	0.000000	-70.548200	0.000000	-70.548200	0.000000	-70.548200	0.000000	-70.548200	0.000000
0.005750	-70.548200	0.000000	-70.548200	0.000000	-70.548200	0.000000	-70.548200	0.000000	-70.548200	0.000000	-70.548200	0.000000	-70.548200	0.000000	-70.548200	0.000000	-70.548200	0.000000
0.005775	-70.548100	0.000000	-70.548100	0.000000	-70.548100	0.000000	-70.548100	0.000000	-70.548100	0.000000	-70.548100	0.000000	-70.548100	0.000000	-70.548100	0.000000	-70.548100	0.000000
0.005800	-70.548000	0.000000	-70.548000	0.000000	-70.548000	0.000000	-70.548000	0.000000	-70.548000	0.000000	-70.548000	0.000000	-70.548000	0.000000	-70.548000	0.000000	-70.548000	0.000000
0.005825	-70.548000	0.000000	-70.548000	0.000000	-70.548000	0.000000	-70.548000	0.000000	-70.548000	0.000000	-70.548000	0.000000	-70.548000	0.000000	-70.548000	0.000000	-70.548000	0.000000
0.005850	-70.547900	0.000000	-70.547900	0.000000	-70.547900	0.000000	-70.547900	0.000000	-70.547900	0.000000	-70.547900	0.000000	-70.547900	0.000000	-70.547900	0.000000	-70.547900	0.000000
0.005875	-70.547800	0.000000	-70.547800	0.000000	-70.547800	0.000000	-70.547800	0.000000	-70.547800	0.000000	-70.547800	0.000000	-70.547800	0.000000	-70.547800	0.000000	-70.547800	0.000000
0.005900	-70.547700	0.000000	-70.547700	0.000000	-70.547700	0.000000	-70.547700	0.000000	-70.547700	0.000000	-70.547700	0.000000	-70.547700	0.000000	-70.547700	0.000000	-70.547700	0.000000
0.005925	-70.547700	0.000000	-70.547700	0.000000	-70.547700	0.000000	-70.547700	0.000000	-70.547700	0.000000	-70.547700	0.000000	-70.547700	0.000000	-70.547700	0.000000	-70.547700	0.000000
0.005950	-70.547600	0.000000	-70.547600	0.000000	-70.547600	0.000000	-70.547600	0.000000	-70.547600	0.000000	-70.547600	0.000000	-70.547600	0.000000	-70.547600	0.000000	-70.547600	0.000000
0.005975	-70.547500	0.000000	-70.547500	0.000000	-70.547500	0.000000	-70.547500	0.000000	-70.547500	0.000000	-70.547500	0.000000	-70.547500	0.000000	-70.547500	0.000000	-70.547500	0.000000
0.006000	-70.547500	0.000000	-70.547500	0.000000	-70.547500	0.000000	-70.547500	0.000000	-70.547500	0.000000	-70.547500	0.000000	-70.547500	0.000000	-70.547500	0.000000	-70.547500	0.000000
0.006025	-70.547400	0.000000	-70.547400	0.000000	-70.547400	0.000000	-70.547400	0.000000	-70.547400	0.000000	-70.547400	0.000000	-70.547400	0.000000	-70.547400	0.000000	-70.547400	0.000000
0.006050	-70.547300	0.000000	-70.547300	0.000000	-70.547300	0.000000	-70.547300	0.000000	-70.547300	0.000000	-70.547300	0.000000	-70.547300	0.000000	-70.547300	0.000000	-70.547300	0.000000
0.006075	-70.547200	0.000000	-70.547200	0.000000	-70.547200	0.000000	-70.547200	0.000000	-70.547200	0.000000	-70.547200	0.000000	-70.547200	0.000000	-70.547200	0.000000	-70.547200	0.000000
0.006100	-70.547200	0.000000	-70.547200	0.000000	-70.547200	0.000000	-70.547200	0.000000	-70.547200	0.000000	-70.547200	0.000000	-70.547200	0.000000	-70.547200	0.000000	-70.547200	0.000000
0.006125	-70.547100	0.000000	-70.547100	0.000000	-70.547100	0.000000	-70.547100	0.000000	-70.547100	0.000000	-70.547100	0.000000	-70.547100	0.000000	-70.547100	0.000000	-70.547100	0.000000
0.006150	-70.547000	0.000000	-70.547000	0.000000	-70.547000	0.000000	-70.547000	0.000000	-70.547000	0.000000	-70.547000	0.000000	-70.547000	0.000000	-70.547000	0.000000	-70.547000	0.000000
0.006175	-70.546900	0.000000	-70.546900	0.000000	-70.546900	0.000000	-70.546900	0.000000	-70.546900	0.000000	-70.546900	0.000000	-70.546900	0.000000	-70.546900	0.000000	-70.546900	0.000000
0.006200	-70.546900	0.000000	-70.546900	0.000000	-70.546900	0.000000	-70.546900	0.000000	-70.546900	0.000000	-70.546900	0.000000	-70.546900	0.000000	-70.546900	0.000000	-70.546900	0.000000
0.006225	-70.546800	0.000000	-70.546800	0.000000	-70.546800	0.000000	-70.546800	0.000000	-70.546800	0.000000	-70.546800	0.000000	-70.546800	0.000000	-70.546800	0.000000	-70.546800	0.000000
0.006250	-70.546700	0.000000	-70.546700	0.000000	-70.546700	0.000000	-70.546700	0.000000	-70.546700	0.000000	-70.546700	0.000000	-70.546700	0.000000	-70.546700	0.000000	-70.546700	0.000000
0.006275	-70.546700	0.000000	-70.546700	0.000000	-70.546700	0.000000	-70.546700	0.000000	-70.546700	0.000000	-70.546700	0.000000	-70.546700	0.000000	-70.546700	0.000000	-70.546700	0.000000
0.006300	-70.546600	0.000000	-70.546600	0.000000	-70.546600	0.000000	-70.546600	0.000000	-70.546600	0.000000	-70.546600	0.000000	-70.546600	0.000000	-70.546600	0.000000	-70.546600	0.000000
0.006325	-70.546500	0.000000	-70.546500	0.000000	-70.546500	0.000000	-70.546500	0.000000	-70.546500	0.000000	-70.546500	0.000000	-70.546500	0.000000	-70.546500	0.000000	-70.546500	0.000000
0.006350	-70.546400	0.000000	-70.546400	0.000000	-70.546400	0.000000	-70.546400	0.000000	-70.546400	0.000000	-70.546400	0.000000	-70.546400	0.000000	-70.546400	0.000000	-70.546400	0.000000
0.006375	-70.546400	0.000000	-70.546400	0.000000	-70.546400	0.000000	-70.546400	0.000000	-70.546400	0.000000	-70.546400	0.000000	-70.546400	0.000000	-70.546400	0.000000	-70.546400	0.000000
0.006400	-70.546300	0.000000	-70.546300	0.000000	-70.546300	0.000000	-70.546300	0.000000	-70.546300	0.000000	-70.546300	0.000000	-70.546300	0.000000	-70.546300	0.000000	-70.546300	0.000000
0.006425	-70.546200	0.000000	-70.546200	0.000000	-70.546200	0.000000	-70.546200	0.000000	-70.546200	0.000000	-70.546200	0.000000	-70.546200	0.000000	-70.546200	0.000000	-70.546200	0.000000
0.006450	-70.546200	0.000000	-70.546200	0.000000	-70.546200	0.000000	-70.546200	0.000000	-70.546200	0.000000	-70.546200	0.000000	-70.546200	0.000000	-70.546200	0.000000	-70.546200	0.000000
0.006475	-70.546100	0.000000	-70.546100	0.000000	-70.546100	0.000000	-70.546100	0.000000	-70.546100	0.000000	-70.546100	0.000000	-70.546100	0.000000	-70.546100	0.000000	-70.546100	0.000000
0.006500	-70.546000	0.000000	-70.546000	0.000000	-70.546000	0.000000	-70.546000	0.000000	-70.546000	0.000000	-70.546000	0.000000	-70.546000	0.000000	-70.546000	0.000000	-70.546000	0.000000
0.006525	-70.545900	0.000000	-70.545900	0.000000	-70.545900	0.000000	-70.545900	0.000000	-70.545900	0.000000	-70.545900	0.000000	-70.545900	0.000000	-70.545900	0.000000	-70.545900	0.000000
0.006550	-70.545900	0.000000	-70.545900	0.000000	-70.545900	0.000000	-70.545900	0.000000	-70.545900	0.000000	-70.545900	0.000000	-70.545900	0.000000	-70.545900	0.000000	-70.545900	0.000000
0.006575	-70.545800	0.000000	-70.545800	0.000000	-70.545800	0.000000	-70.545800	0.000000	-70.545800	0.000000	-70.545800	0.000000	-70.545800	0.000000	-70.545800	0.000000	-70.545800	0.000000
0.006600	-70.545700	0.000000	-70.545700	0.000000	-70.545700	0.000000	-70.545700	0.000000	-70.545700	0.000000	-70.545700	0.000000	-70.545700	0.000000	-70.545700	0.000000	-70.545700	0.000000
0.006625	-70.545700	0.000000	-70.545700	0.000000	-70.545700	0.000000	-70.545700	0.000000	-70.545700	0.000000	-70.545700	0.000000	-70.545700	0.000000	-70.545700	0.000000	-70.545700	0.000000
0.006650	-70.545600	0.000000	-70.545600	0.000000	-70.545600	0.000000	-70.545600	0.000000	-70.545600	0.000000	-70.545600	0.000000	-70.545600	0.000000	-70.545600	0.000000	-70.545600	0.000000
0.006675	-70.545500	0.000000	-70.545500	0.000000	-70.545500	0.000000	-70.545500	0.000000	-70.545500	0.000000	-70.545500	0.000000	-70.545500	0.000000	-70.545500	0.000000	-70.545500	0.000000
0.006700	-70.545400	0.000000	-70.545400	0.000000	-70.545400	0.000000	-70.545400	0.000000	-70.545400	0.000000	-70.545400	0.000000	-70.545400	0.000000	-70.545400	0.000000	-70.545400	0.000000
0.006725	-70.545400	0.000000	-70.545400	0.000000	-70.545400	0.000000	-70.545400	0.000000	-70.545400	0.000000	-70.545400	0.000000	-70.545400	0.000000	-70.545400	0.000000	-70.545400	0.000000
0.006750	-70.545300	0.000000	-70.545300	0.000000	-70.545300	0.000000	-70.545300	0.000000	-70.545300	0.000000	-70.545300	0.000000	-70.545300	0.000000	-70.545300	0.000000	-70.545300	0.000000
0.006775	-70.545200	0.000000	-70.545200	0.000000	-70.545200	0.000000	-70.545200	0.000000	-70.545200	0.000000	-70.545200	0.000000	-70.545200	0.000000	-70.545200	0.000000	-70.545200	0.000000
0.006800	-70.545100	0.000000	-70.545100	0.000000	-70.545100	0.000000	-70.545100	0.000000	-70.545100	0.000000	-70.545100	0.000000	-70.545100	0.000000	-70.545100	0.000000	-70.545100	0.000000
0.006825	-70.545100	0.000000	-70.545100	0.000000	-70.545100	0.000000	-70.545100	0.000000	-70.545100	0.000000	-70.545100	0.000000	-70.545100	0.000000	-70.545100	0.000000	-70.545100	0.000000
0.006850	-70.545000	0.000000	-70.545000	0.000000	-70.545000	0.000000	-70.545000	0.000000	-70.545000	0.000000	-70.545000	0.000000	-70.545000	0.000000	-70.545000	0.000000	-70.545000	0.000000
0.006875	-70.544900	0.000000	-70.544900	0.000000	-70.544900	0.000000	-70.544900	0.000000	-70.544900	0.000000	-70.544900	0.000000	-70.544900	0.000000	-70.544900	0.000000	-70.544900	0.000000
0.006900	-70.544900	0.000000	-70.544900	0.000000	-70.544900	0.000000	-70.544900	0.000000	-70.544900	0.000000	-70.544900	0.000000	-70.544900	0.000000	-70.544900	0.000000	-70.544900	0.000000
0.006925	-70.544800	0.000000	-70.544800	0.000000	-70.544800	0.000000	-70.544800	0.000000	-70.544800	0.000000	-70.544800	0.000000	-70.544800	0.000000	-70.544800	0.000000	-70.544800	0.000000
0.006950	-70.544700	0.000000	-70.544700	0.000000	-70.544700	0.000000	-70.544700	0.000000	-70.544700	0.000000	-70.544700	0.000000	-70.544700	0.000000	-70.544700	0.000000	-70.544700	0.000000
0.006975	-70.544600	0.000000	-70.544600	0.000000	-70.544600	0.000000	-70.544600	0.000000	-70.544600	0.000000	-70.544600	0.000000	-70.544600	0.000000	-70.544600	0.000000	-70.544600	0.000000
0.007000	-70.544600	0.000000	-70.544600	0.000000	-70.544600	0.000000	-70.544600	0.000000	-70.544600	0.000000	-70.544600	0.000000	-70.544600	0.000000	-70.544600	0.000000	-70.544600	0.000000
0.007025	-70.544500	0.000000	-70.544500	0.000000	-70.544500	0.000000	-70.544500	0.000000	-70.544500	0.000000	-70.544500	0.000000	-70.544500	0.000000	-70.544500	0.000000	-70.544500	0.000000
0.007050	-70.544400	0.000000	-70.544400	0.000000	-70.544400	0.000000	-70.544400	0.000000	-70.544400	0.000000	-70.544400	0.000000	-70.544400	0.000000	-70.544400	0.000000	-70.544400	0.000000
0.007075	-70.544400	0.000000	-70.544400	0.000000	-70.544400	0.000000	-70.544400	0.000000	-70.544400	0.000000	-70.544400	0.000000	-70.544400	0.000000	-70.544400	0.000000	-70.544400	0.000000
0.007100	-70.544300	0.000000	-70.544300	0.000000	-70.544300	0.000000	-70.544300	0.000000	-70.544300	0.000000	-70.544300	0.000000	-70.544300	0.000000	-70.544300	0.000000	-70.544300	0.000000
0.007125	-70.544200	0.000000	-70.544200	0.000000	-70.544200	0.000000	-70.544200	0.000000	-70.544200	0.000000	-70.544200	0.000000	-70.544200	0.000000	-70.544200	0.000000	-70.544200	0.000000
0.007150	-70.544100	0.000000	-70.544100	0.000000	-70.544100	0.000000	-70.544100	0.000000	-70.544100	0.000000	-70.544100	0.000000	-70.544100	0.000000	-70.544100	0.000000	-70.544100	0.000000
0.007175	-70.544100	0.000000	-70.544100	0.000000	-70.544100	0.000000	-70.544100	0.000000	-70.544100	0.000000	-70.544100	0.000000	-70.544100	0.000000	-70.544100	0.000000	-70.544100	0.000000
0.007200	-70.544000	0.000000	-70.544000	0.000000	-70.544000	0.000000	-70.544000	0.000000	-70.544000	0.000000	-70.544000	0.000000	-70.544000	0.000000	-70.544000	0.000000	-70.544000	0.000000
0.007225	-70.543900	0.000000	-70.543900	0.000000	-70.543900	0.000000	-70.543900	0.000000	-70.543900	0.000000	-70.543900	0.000000	-70.543900	0.000000	-70.543900	0.000000	-70.543900	0.000000
0.007250	-70.543900	0.000000	-70.543900	0.000000	-70.543900	0.000000	-70.543900	0.000000	-70.543900	0.000000	-70.543900	0.000000	-70.543900	0.000000	-70.543900	0.000000	-70.543900	0.000000
0.007275	-70.543800	0.000000	-70.543800	0.000000	-70.543800	0.000000	-70.543800	0.000000	-70.543800	0.000000	-70.543800	0.000000	-70.543800	0.000000	-70.543800	0.000000	-70.543800	0.000000
0.007300	-70.543700	0.000000	-70.543700	0.000000	-70.543700	0.000000	-70.543700	0.000000	-70.543700	0.000000	-70.543700	0.000000	-70.543700	0.000000	-70.543700	0.000000	-70.543700	0.000000
0.007325	-70.543600	0.000000	-70.543600	0.000000	-70.543600	0.000000	-70.543600	0.000000	-70.543600	0.000000	-70.543600	0.000000	-70.543600	0.000000	-70.543600	0.000000	-70.543600	0.000000
0.007350	-70.543600	0.000000	-70.543600	0.000000	-70.543600	0.000000	-70.543600	0.000000	-70.543600	0.000000	-70.543600	0.000000	-70.543600	0.000000	-70.543600	0.000000	-70.543600	0.000000
0.007375	-70.543500	0.000000	-70.543500	0.000000	-70.543500	0.000000	-70.543500	0.000000	-70.543500	0.000000	-70.543500	0.000000	-70.543500	0.000000	-70.543500	0.000000	-70.543500	0.000000
0.007400	-70.543400	0.000000	-70.543400	0.000000	-70.543400	0.000000	-70.543400	0.000000	-70.543400	0.000000	-70.543400	0.000000	-70.543400	0.000000	-70.543400	0.000000	-70.543400	0.000000
0.007425	-70.543400	0.000000	-70.543400	0.000000	-70.543400	0.000000	-70.543400	0.000000	-70.543400	0.000000	-70.543400	0.000000	-70.543400	0.000000	-70.543400	0.000000	-70.543400	0.000000
0.007450	-70.543300	0.000000	-70.543300	0.000000	-70.543300	0.000000	-70.543300	0.000000	-70.543300	0.000000	-70.543300	0.000000	-70.543300	0.000000	-70.543300	0.000000	-70.543300	0.000000
0.007475	-70.543200	0.000000	-70.543200	0.000000	-70.543200	0.000000	-70.543200	0.000000	-70.543200	0.000000	-70.543200	0.000000	-70.543200	0.000000	-70.543200	0.000000	-70.543200	0.000000
0.007500	-70.543100	0.000000	-70.543100	0.000000	-70.543100	0.000000	-70.543100	0.000000	-70.543100	0.000000	-70.543100	0.000000	-70.543100	0.000000	-70.543100	0.000000	-70.543100	0.000000
0.007525	-70.543100	0.000000	-70.543100	0.000000	-70.543100	0.000000	-70.543100	0.000000	-70.543100	0.000000	-70.543100	0.000000	-70.543100	0.000000	-70.543100	0.000000	-70.543100	0.000000
0.007550	-70.543000	0.000000	-70.543000	0.000000	-70.543000	0.000000	-70.543000	0.000000	-70.543000	0.000000	-70.543000	0.000000	-70.543000	0.000000	-70.543000	0.000000	-70.543000	0.000000
0.007575	-70.542900	0.000000	-70.542900	0.000000	-70.542900	0.000000	-70.542900	0.000000	-70.542900	0.000000	-70.542900	0.000000	-70.542900	0.000000	-70.542900	0.000000	-70.542900	0.000000
0.007600	-70.542900	0.000000	-70.542900	0.000000	-70.542900	0.000000	-70.542900	0.000000	-70.542900	0.000000	-70.542900	0.000000	-70.542900	0.000000	-70.542900	0.000000	-70.542900	0.000000
0.007625	-70.542800	0.000000	-70.542800	0.000000	-70.542800	0.000000	-70.542800	0.000000	-70.542800	0.000000	-70.542800	0.000000	-70.542800	0.000000	-70.542800	0.000000	-70.542800	0.000000
0.007650	-70.542700	0.000000	-70.542700	0.000000	-70.542700	0.000000	-70.542700	0.000000	-70.542700	0.000000	-70.542700	0.000000	-70.542700	0.000000	-70.542700	0.000000	-70.542700	0.000000
0.007675	-70.542600	0.000000	-70.542600	0.000000	-70.542600	0.000000	-70.542600	0.000000	-70.542600	0.000000	-70.542600	0.000000	-70.542600	0.000000	-70.542600	0.000000	-70.542600	0.000000
0.007700	-70.542600	0.000000	-70.542600	0.000000	-70.542600	0.000000	-70.542600	0.000000	-70.542600	0.000000	-70.542600	0.000000	-70.542600	0.000000	-70.542600	0.000000	-70.542600	0.000000
0.007725	-70.542500	0.000000	-70.542500	0.000000	-70.542500	0.000000	-70.542500	0.000000	-70.542500	0.000000	-70.542500	0.000000	-70.542500	0.000000	-70.542500	0.000000	-70.542500	0.000000
0.007750	-70.542400	0.000000	-70.542400	0.000000	-70.542400	0.000000	-70.542400	0.000000	-70.542400	0.000000	-70.542400	0.000000	-70.542400	0.000000	-70.542400	0.000000	-70.542400	0.000000
0.007775	-70.542400	0.000000	-70.542400	0.000000	-70.542400	0.000000	-70.542400	0.000000	-70.542400	0.000000	-70.542400	0.000000	-70.542400	0.000000	-70.542400	0.000000	-70.542400	0.000000
0.007800	-70.542300	0.000000	-70.542300	0.000000	-70.542300	0.000000	-70.542300	0.000000	-70.542300	0.000000	-70.542300	0.000000	-70.542300	0.000000	-70.542300	0.000000	-70.542300	0.000000
0.007825	-70.542200	0.000000	-70.542200	0.000000	-70.542200	0.000000	-70.542200	0.000000	-70.542200	0.000000	-70.542200	0.000000	-70.542200	0.000000	-70.542200	0.000000	-70.542200	0.000000
0.007850	-70.542200	0.000000	-70.542200	0.000000	-70.542200	0.000000	-70.542200	0.000000	-70.542200	0.000000	-70.542200	0.000000	-70.542200	0.000000	-70.542200	0.000000	-70.542200	0.000000
0.007875	-70.542100	0.000000	-70.542100	0.000000	-70.542100	0.000000	-70.542100	0.000000	-70.542100	0.000000	-70.542100	0.000000	-70.542100	0.000000	-70.542100	0.000000	-70.542100	0.000000
0.007900	-70.542000	0.000000	-70.542000	0.000000	-70.542000	0.000000	-70.542000	0.000000	-70.542000	0.000000	-70.542000	0.000000	-70.542000	0.000000	-70.542000	0.000000	-70.542000	0.000000
0.007925	-70.541900	0.000000	-70.541900	0.000000	-70.541900	0.000000	-70.541900	0.000000	-70.541900	0.000000	-70.541900	0.000000	-70.541900	0.000000	-70.541900	0.000000	-70.541900	0.000000
0.007950	-70.541900	0.000000	-70.541900	0.000000	-70.541900	0.000000	-70.541900	0.000000	-70.541900	0.000000	-70.541900	0.000000	-70.541900	0.000000	-70.541900	0.000000	-70.541900	0.000000
0.007975	-70.541800	0.000000	-70.541800	0.000000	-70.541800	0.000000	-70.541800	0.000000	-70.541800	0.000000	-70.541800	0.000000	-70.541800	0.000000	-70.541800	0.000000	-70.541800	0.000000
0.008000	-70.541700	0.000000	-70.541700	0.000000	-70.541700	0.000000	-70.541700	0.000000	-70.541700	0.000000	-70.541700	0.000000	-70.541700	0.000000	-70.541700	0.000000	-70.541700	0.000000
0.008025	-70.541700	0.000000	-70.541700	0.000000	-70.541700	0.000000	-70.541700	0.000000	-70.541700	0.000000	-70.541700	0.000000	-70.541700	0.000000	-70.541700	0.000000	-70.541700	0.000000
0.008050	-70.541600	0.000000	-70.541600	0.000000	-70.541600	0.000000	-70.541600	0.000000	-70.541600	0.000000	-70.541600	0.000000	-70.541600	0.000000	-70.541600	0.000000	-70.541600	0.000000
0.008075	-70.541500	0.000000	-70.541500	0.000000	-70.541500	0.000000	-70.541500	0.000000	-70.541500	0.000000	-70.541500	0.000000	-70.541500	0.000000	-70.541500	0.000000	-70.541500	0.000000
0.008100	-70.541400	0.000000	-70.541400	0.000000	-70.541400	0.000000	-70.541400	0.000000	-70.541400	0.000000	-70.541400	0.000000	-70.541400	0.000000	-70.541400	0.000000	-70.541400	0.000000
0.008125	-70.541400	0.000000	-70.541400	0.000000	-70.541400	0.000000	-70.541400	0.000000	-70.541400	0.000000	-70.541400	0.000000	-70.541400	0.000000	-70.541400	0.000000	-70.541400	0.000000
0.008150	-70.541300	0.000000	-70.541300	0.000000	-70.541300	0.000000	-70.541300	0.000000	-70.541300	0.000000	-70.541300	0.000000	-70.541300	0.000000	-70.541300	0.000000	-70.541300	0.000000
0.008175	-70.541200	0.000000	-70.541200	0.000000	-70.541200	0.000000	-70.541200	0.000000	-70.541200	0.000000	-70.541200	0.000000	-70.541200	0.000000	-70.541200	0.000000	-70.541200	0.000000
0.008200	-70.541200	0.000000	-70.541200	0.000000	-70.541200	0.000000	-70.541200	0.000000	-70.541200	0.000000	-70.541200	0.000000	-70.541200	0.000000	-70.541200	0.000000	-70.541200	0.000000
0.008225	-70.541100	0.000000	-70.541100	0.000000	-70.541100	0.000000	-70.541100	0.000000	-70.541100	0.000000	-70.541100	0.000000	-70.541100	0.000000	-70.541100	0.000000	-70.541100	0.000000
0.008250	-70.541000	0.000000	-70.541000	0.000000	-70.541000	0.000000	-70.541000	0.000000	-70.541000	0.000000	-70.541000	0.000000	-70.541000	0.000000	-70.541000	0.000000	-70.541000	0.000000
0.008275	-70.540900	0.000000	-70.540900	0.000000	-70.540900	0.000000	-70.540900	0.000000	-70.540900	0.000000	-70.540900	0.000000	-70.540900	0.000000	-70.540900	0.000000	-70.540900	0.000000
0.008300	-70.540900	0.000000	-70.540900	0.000000	-70.540900	0.000000	-70.540900	0.000000	-70.540900	0.000000	-70.540900	0.000000	-70.540900	0.000000	-70.540900	0.000000	-70.540900	0.000000
0.008325	-70.540800	0.000000	-70.540800	0.000000	-70.540800	0.000000	-70.540800	0.000000	-70.540800	0.000000	-70.540800	0.000000	-70.540800	0.000000	-70.540800	0.000000	-70.540800	0.000000
0.008350	-70.540700	0.000000	-70.540700	0.000000	-70.540700	0.000000	-70.540700	0.000000	-70.540700	0.000000	-70.540700	0.000000	-70.540700	0.000000	-70.540700	0.000000	-70.540700	0.000000
0.008375	-70.540700	0.000000	-70.540700	0.000000	-70.540700	0.000000	-70.540700	0.000000	-70.540700	0.000000	-70.540700	0.000000	-70.540700	0.000000	-70.540700	0.000000	-70.540700	0.000000
0.008400	-70.540600	0.000000	-70.540600	0.000000	-70.540600	0.000000	-70.540600	0.000000	-70.540600	0.000000	-70.540600	0.000000	-70.540600	0.000000	-70.540600	0.000000	-70.540600	0.000000
0.008425	-70.540500	0.000000	-70.540500	0.000000	-70.540500	0.000000	-70.540500	0.000000	-70.540500	0.000000	-70.540500	0.000000	-70.540500	0.000000	-70.540500	0.000000	-70.540500	0.000000
0.008450	-70.540400	0.000000	-70.540400	0.000000	-70.540400	0.000000	-70.540400	0.000000	-70.540400	0.000000	-70.540400	0.000000	-70.540400	0.000000	-70.540400	0.000000	-70.540400	0.000000
0.008475	-70.540400	0.000000	-70.540400	0.000000	-70.540400	0.000000	-70.540400	0.000000	-70.540400	0.000000	-70.540400	0.000000	-70.540400	0.000000	-70.540400	0.000000	-70.540400	0.000000
0.008500	-70.540300	0.000000	-70.540300	0.000000	-70.540300	0.000000	-70.540300	0.000000	-70.540300	0.000000	-70.540300	0.000000	-70.540300	0.000000	-70.540300	0.000000	-70.540300	0.000000
0.008525	-70.540200	0.000000	-70.540200	0.000000	-70.540200	0.000000	-70.540200	0.000000	-70.540200	0.000000	-70.540200	0.000000	-70.540200	0.000000	-70.540200	0.000000	-70.540200	0.000000
0.008550	-70.540200	0.000000	-70.540200	0.000000	-70.540200	0.000000	-70.540200	0.000000	-70.540200	0.000000	-70.540200	0.000000	-70.540200	0.000000	-70.540200	0.000000	-70.540200	0.000000
0.008575	-70.540100	0.000000	-70.540100	0.000000	-70.540100	0.000000	-70.540100	0.000000	-70.540100	0.000000	-70.540100	0.000000	-70.540100	0.000000	-70.540100	0.000000	-70.540100	0.000000
0.008600	-70.540000	0.000000	-70.540000	0.000000	-70.540000	0.000000	-70.540000	0.000000	-70.540000	0.000000	-70.540000	0.000000	-70.540000	0.000000	-70.540000	0.000000	-70.540000	0.000000
0.008625	-70.540000	0.000000	-70.540000	0.000000	-70.540000	0.000000	-70.540000	0.000000	-70.540000	0.000000	-70.540000	0.000000	-70.540000	0.000000	-70.540000	0.000000	-70.540000	0.000000
0.008650	-70.539900	0.000000	-70.539900	0.000000	-70.539900	0.000000	-70.539900	0.000000	-70.539900	0.000000	-70.539900	0.000000	-70.539900	0.000000	-70.539900	0.000000	-70.539900	0.000000
0.008675	-70.539800	0.000000	-70.539800	0.000000	-70.539800	0.000000	-70.539800	0.000000	-70.539800	0.000000	-70.539800	0.000000	-70.539800	0.000000	-70.539800	0.000000	-70.539800	0.000000
0.008700	-70.539700	0.000000	-70.539700	0.000000	-70.539700	0.000000	-70.539700	0.000000	-70.539700	0.000000	-70.539700	0.000000	-70.539700	0.000000	-70.539700	0.000000	-70.539700	0.000000
0.008725	-70.539700	0.000000	-70.539700	0.000000	-70.539700	0.000000	-70.539700	0.000000	-70.539700	0.000000	-70.539700	0.000000	-70.539700	0.000000	-70.539700	0.000000	-70.539700	0.000000
0.008750	-70.539600	0.000000	-70.539600	0.000000	-70.539600	0.000000	-70.539600	0.000000	-70.539600	0.000000	-70.539600	0.000000	-70.539600	0.000000	-70.539600	0.000000	-70.539600	0.000000
0.008775	-70.539500	0.000000	-70.539500	0.000000	-70.539500	0.000000	-70.539500	0.000000	-70.539500	0.000000	-70.539500	0.000000	-70.539500	0.000000	-70.539500	0.000000	-70.539500	0.000000
0.008800	-70.539500	0.000000	-70.539500	0.000000	-70.539500	0.000000	-70.539500	0.000000	-70.539500	0.000000	-70.539500	0.000000	-70.539500	0.000000	-70.539500	0.000000	-70.539500	0.000000
0.008825	-70.539400	0.000000	-70.539400	0.000000	-70.539400	0.000000	-70.539400	0.000000	-70.539400	0.000000	-70.539400	0.000000	-70.539400	0.000000	-70.539400	0.000000	-70.539400	0.000000
0.008850	-70.539300	0.000000	-70.539300	0.000000	-70.539300	0.000000	-70.539300	0.000000	-70.539300	0.000000	-70.539300	0.000000	-70.539300	0.000000	-70.539300	0.000000	-70.539300	0.000000
0.008875	-70.539200	0.000000	-70.539200	0.000000	-70.539200	0.000000	-70.539200	0.000000	-70.539200	0.000000	-70.539200	0.000000	-70.539200	0.000000	-70.539200	0.000000	-70.539200	0.000000
0.008900	-70.539200	0.000000	-70.539200	0.000000	-70.539200	0.000000	-70.539200	0.000000	-70.539200	0.000000	-70.539200	0.000000	-70.539200	0.000000	-70.539200	0.000000	-70.539200	0.000000
0.008925	-70.539100	0.000000	-70.539100	0.000000	-70.539100	0.000000	-70.539100	0.000000	-70.539100	0.000000	-70.539100	0.000000	-70.539100	0.000000	-70.539100	0.000000	-70.539100	0.000000
0.008950	-70.539000	0.000000	-70.539000	0.000000	-70.539000	0.000000	-70.539000	0.000000	-70.539000	0.000000	-70.539000	0.000000	-70.539000	0.000000	-70.539000	0.000000	-70.539000	0.000000
0.008975	-70.539000	0.000000	-70.539000	0.000000	-70.539000	0.000000	-70.539000	0.000000	-70.539000	0.000000	-70.539000	0.000000	-70.539000	0.000000	-70.539000	0.000000	-70.539000	0.000000
0.009000	-70.538900	0.000000	-70.538900	0.000000	-70.538900	0.000000	-70.538900	0.000000	-70.538900	0.000000	-70.538900	0.000000	-70.538900	0.000000	-70.538900	0.000000	-70.538900	0.000000
0.009025	-70.538800	0.000000	-70.538800	0.000000	-70.538800	0.000000	-70.538800	0.000000	-70.538800	0.000000	-70.538800	0.000000	-70.538800	0.000000	-70.538800	0.000000	-70.538800	0.000000
0.009050	-70.538800	0.000000	-70.538800	0.000000	-70.538800	0.000000	-70.538800	0.000000	-70.538800	0.000000	-70.538800	0.000000	-70.538800	0.000000	-70.538800	0.000000	-70.538800	0.000000
0.009075	-70.538700	0.000000	-70.538700	0.000000	-70.538700	0.000000	-70.538700	0.000000	-70.538700	0.000000	-70.538700	0.000000	-70.538700	0.000000	-70.538700	0.000000	-70.538700	0.000000
0.009100	-70.538600	0.000000	-70.538600	0.000000	-70.538600	0.000000	-70.538600	0.000000	-70.538600	0.000000	-70.538600	0.000000	-70.538600	0.000000	-70.538600	0.000000	-70.538600	0.000000
0.009125	-70.538500	0.000000	-70.538500	0.000000	-70.538500	0.000000	-70.538500	0.000000	-70.538500	0.000000	-70.538500	0.000000	-70.538500	0.000000	-70.538500	0.000000	-70.538500	0.000000
0.009150	-70.538500	0.000000	-70.538500	0.000000	-70.538500	0.000000	-70.538500	0.000000	-70.538500	0.000000	-70.538500	0.000000	-70.538500	0.000000	-70.538500	0.000000	-70.538500	0.000000
0.009175	-70.538400	0.000000	-70.538400	0.000000	-70.538400	0.000000	-70.538400	0.000000	-70.538400	0.000000	-70.538400	0.000000	-70.538400	0.000000	-70.538400	0.000000	-70.538400	0.000000
0.009200	-70.538300	0.000000	-70.538300	0.000000	-70.538300	0.000000	-70.538300	0.000000	-70.538300	0.000000	-70.538300	0.000000	-70.538300	0.000000	-70.538300	0.000000	-70.538300	0.000000
0.009225	-70.538300	0.000000	-70.538300	0.000000	-70.538300	0.000000	-70.538300	0.000000	-70.538300	0.000000	-70.538300	0.000000	-70.538300	0.000000	-70.538300	0.000000	-70.538300	0.000000
0.009250	-70.538200	0.000000	-70.538200	0.000000	-70.538200	0.000000	-70.538200	0.000000	-70.538200	0.000000	-70.538200	0.000000	-70.538200	0.000000	-70.538200	0.000000	-70.538200	0.000000
0.009275	-70.538100	0.000000	-70.538100	0.000000	-70.538100	0.000000	-70.538100	0.000000	-70.538100	0.000000	-70.538100	0.000000	-70.538100	0.000000	-70.538100	0.000000	-70.538100	0.000000
0.009300	-70.538100	0.000000	-70.538100	0.000000	-70.538100	0.000000	-70.538100	0.000000	-70.538100	0.000000	-70.538100	0.000000	-70.538100	0.000000	-70.538100	0.000000	-70.538100	0.000000
0.009325	-70.538000	0.000000	-70.538000	0.000000	-70.538000	0.000000	-70.538000	0.000000	-70.538000	0.000000	-70.538000	0.000000	-70.538000	0.000000	-70.538000	0.000000	-70.538000	0.000000
0.009350	-70.537900	0.000000	-70.537900	0.000000	-70.537900	0.000000	-70.537900	0.000000	-70.537900	0.000000	-70.537900	0.000000	-70.537900	0.000000	-70.537900	0.000000	-70.537900	0.000000
0.009375	-70.537800	0.000000	-70.537800	0.000000	-70.537800	0.000000	-70.537800	0.000000	-70.537800	0.000000	-70.537800	0.000000	-70.537800	0.000000	-70.537800	0.000000	-70.537800	0.000000
0.009400	-70.537800	0.000000	-70.537800	0.000000	-70.537800	0.000000	-70.537800	0.000000	-70.537800	0.000000	-70.537800	0.000000	-70.537800	0.000000	-70.537800	0.000000	-70.537800	0.000000
0.009425	-70.537700	0.000000	-70.537700	0.000000	-70.537700	0.000000	-70.537700	0.000000	-70.537700	0.000000	-70.537700	0.000000	-70.537700	0.000000	-70.537700	0.000000	-70.537700	0.000000
0.009450	-70.537600	0.000000	-70.537600	0.000000	-70.537600	0.000000	-70.537600	0.000000	-70.537600	0.000000	-70.537600	0.000000	-70.537600	0.000000	-70.537600	0.000000	-70.537600	0.000000
0.009475	-70.537600	0.000000	-70.537600	0.000000	-70.537600	0.000000	-70.537600	0.000000	-70.537600	0.000000	-70.537600	0.000000	-70.537600	0.000000	-70.537600	0.000000	-70.537600	0.000000
0.009500	-70.537500	0.000000	-70.537500	0.000000	-70.537500	0.000000	-70.537500	0.000000	-70.537500	0.000000	-70.537500	0.000000	-70.537500	0.000000	-70.537500	0.000000	-70.537500	0.000000
0.009525	-70.537400	0.000000	-70.537400	0.000000	-70.537400	0.000000	-70.537400	0.000000	-70.537400	0.000000	-70.537400	0.000000	-70.537400	0.000000	-70.537400	0.000000	-70.537400	0.000000
0.009550	-70.537400	0.000000	-70.537400	0.000000	-70.537400	0.000000	-70.537400	0.000000	-70.537400	0.000000	-70.537400	0.000000	-70.537400	0.000000	-70.537400	0.000000	-70.537400	0.000000
0.009575	-70.537300	0.000000	-70.537300	0.000000	-70.537300	0.000000	-70.537300	0.000000	-70.537300	0.000000	-70.537300	0.000000	-70.537300	0.000000	-70.537300	0.000000	-70.537300	0.000000
0.009600	-70.537200	0.000000	-70.537200	0.000000	-70.537200	0.000000	-70.537200	0.000000	-70.537200	0.000000	-70.537200	0.000000	-70.537200	0.000000	-70.537200	0.000000	-70.537200	0.000000
0.009625	-70.537100	0.000000	-70.537100	0.000000	-70.537100	0.000000	-70.537100	0.000000	-70.537100	0.000000	-70.537100	0.000000	-70.537100	0.000000	-70.537100	0.000000	-70.537100	0.000000
0.009650	-70.537100	0.000000	-70.537100	0.000000	-70.537100	0.000000	-70.537100	0.000000	-70.537100	0.000000	-70.537100	0.000000	-70.537100	0.000000	-70.537100	0.000000	-70.537100	0.000000
0.009675	-70.537000	0.000000	-70.537000	0.000000	-70.537000	0.000000	-70.537000	0.000000	-70.537000	0.000000	-70.537000	0.000000	-70.537000	0.000000	-70.537000	0.000000	-70.537000	0.000000
0.009700	-70.536900	0.000000	-70.536900	0.000000	-70.536900	0.000000	-70.536900	0.000000	-70.536900	0.000000	-70.536900	0.000000	-70.536900	0.000000	-70.536900	0.000000	-70.536900	0.000000
0.009725	-70.536900	0.000000	-70.536900	0.000000	-70.536900	0.000000	-70.536900	0.000000	-70.536900	0.000000	-70.536900	0.000000	-70.536900	0.000000	-70.536900	0.000000	-70.536900	0.000000
0.009750	-70.536800	0.000000	-70.536800	0.000000	-70.536800	0.000000	-70.536800	0.000000	-70.536800	0.000000	-70.536800	0.000000	-70.536800	0.000000	-70.536800	0.000000	-70.536800	0.000000
0.009775	-70.536700	0.000000	-70.536700	0.000000	-70.536700	0.000000	-70.536700	0.000000	-70.536700	0.000000	-70.536700	0.000000	-70.536700	0.000000	-70.536700	0.000000	-70.536700	0.000000
0.009800	-70.536700	0.000000	-70.536700	0.000000	-70.536700	0.000000	-70.536700	0.000000	-70.536700	0.000000	-70.536700	0.000000	-70.536700	0.000000	-70.536700	0.000000	-70.536700	0.000000
0.009825	-70.536600	0.000000	-70.536600	0.000000	-70.536600	0.000000	-70.536600	0.000000	-70.536600	0.000000	-70.536600	0.000000	-70.536600	0.000000	-70.536600	0.000000	-70.536600	0.000000
0.009850	-70.536500	0.000000	-70.536500	0.000000	-70.536500	0.000000	-70.536500	0.000000	-70.536500	0.000000	-70.536500	0.000000	-70.536500	0.000000	-70.536500	0.000000	-70.536500	0.000000
0.009875	-70.536400	0.000000	-70.536400	0.000000	-70.536400	0.000000	-70.536400	0.000000	-70.536400	0.000000	-70.536400	0.000000	-70.536400	0.000000	-70.536400	0.000000	-70.536400	0.000000
0.009900	-70.536400	0.000000	-70.536400	0.000000	-70.536400	0.000000	-70.536400	0.000000	-70.536400	0.000000	-70.536400	0.000000	-70.536400	0.000000	-70.536400	0.000000	-70.536400	0.000000
0.009925	-70.536300	0.000000	-70.536300	0.000000	-70.536300	0.000000	-70.536300	0.000000	-70.536300	0.000000	-70.536300	0.000000	-70.536300	0.000000	-70.536300	0.000000	-70.536300	0.000000
0.009950	-70.536200	0.000000	-70.536200	0.000000	-70.536200	0.000000	-70.536200	0.000000	-70.536200	0.000000	-70.536200	0.000000	-70.536200	0.000000	-70.536200	0.000000	-70.536200	0.000000
0.009975	-70.536200	0.000000	-70.536200	0.000000	-70.536200	0.000000	-70.536200	0.000000	-70.536200	0.000000	-70.536200	0.000000	-70.536200	0.000000	-70.536200	0.000000	-70.536200	0.000000
0.010000	-70.536100	0.000000	-70.536100	0.000000	-70.536100	0.000000	-70.536100	0.000000	-70.536100	0.000000	-70.536100	0.000000	-70.536100	0.000000	-70.536100	0.000000	-70.536100	0.000000
0.010025	-70.536000	0.000000	-70.536000	0.000000	-70.536000	0.000000	-70.536000	0.000000	-70.536000	0.000000	-70.536000	0.000000	-70.536000	0.000000	-70.536000	0.000000	-70.536000	0.000000
0.010050	-70.536000	0.000000	-70.536000	0.000000	-70.536000	0.000000	-70.536000	0.000000	-70.536000	0.000000	-70.536000	0.000000	-70.536000	0.000000	-70.536000	0.000000	-70.536000	0.000000
0.010075	-70.535900	0.000000	-70.535900	0.000000	-70.535900	0.000000	-70.535900	0.000000	-70.535900	0.000000	-70.535900	0.000000	-70.535900	0.000000	-70.535900	0.000000	-70.535900	0.000000
0.010100	-70.535800	0.000000	-70.535800	0.000000	-70.535800	0.000000	-70.535800	0.000000	-70.535800	0.000000	-70.535800	0.000000	-70.535800	0.000000	-70.535800	0.000000	-70.535800	0.000000
0.010125	-70.535700	0.000000	-70.535700	0.000000	-70.535700	0.000000	-70.535700	0.000000	-70.535700	0.000000	-70.535700	0.000000	-70.535700	0.000000	-70.535700	0.000000	-70.535700	0.000000
0.010150	-70.535700	0.000000	-70.535700	0.000000	-70.535700	0.000000	-70.535700	0.000000	-70.535700	0.000000	-70.535700	0.000000	-70.535700	0.000000	-70.535700	0.000000	-70.535700	0.000000
0.010175	-70.535600	0.000000	-70.535600	0.000000	-70.535600	0.000000	-70.535600	0.000000	-70.535600	0.000000	-70.535600	0.000000	-70.535600	0.000000	-70.535600	0.000000	-70.535600	0.000000
0.010200	-70.535500	0.000000	-70.535500	0.000000	-70.535500	0.000000	-70.535500	0.000000	-70.535500	0.000000	-70.535500	0.000000	-70.535500	0.000000	-70.535500	0.000000	-70.535500	0.000000
0.010225	-70.535500	0.000000	-70.535500	0.000000	-70.535500	0.000000	-70.535500	0.000000	-70.535500	0.000000	-70.535500	0.000000	-70.535500	0.000000	-70.535500	0.000000	-70.535500	0.000000
0.010250	-70.535400	0.000000	-70.535400	0.000000	-70.535400	0.000000	-70.535400	0.000000	-70.535400	0.000000	-70.535400	0.000000	-70.535400	0.000000	-70.535400	0.000000	-70.535400	0.000000
0.010275	-70.535300	0.000000	-70.535300	0.000000	-70.535300	0.000000	-70.535300	0.000000	-70.535300	0.000000	-70.535300	0.000000	-70.535300	0.000000	-70.535300	0.000000	-70.535300	0.000000
0.010300	-70.535300	0.000000	-70.535300	0.000000	-70.535300	0.000000	-70.535300	0.000000	-70.535300	0.000000	-70.535300	0.000000	-70.535300	0.000000	-70.535300	0.000000	-70.535300	0.000000
0.010325	-70.535200	0.000000	-70.535200	0.000000	-70.535200	0.000000	-70.535200	0.000000	-70.535200	0.000000	-70.535200	0.000000	-70.535200	0.000000	-70.535200	0.000000	-70.535200	0.000000
0.010350	-70.535100	0.000000	-70.535100	0.000000	-70.535100	0.000000	-70.535100	0.000000	-70.535100	0.000000	-70.535100	0.000000	-70.535100	0.000000	-70.535100	0.000000	-70.535100	0.000000
0.010375	-70.535000	0.000000	-70.535000	0.000000	-70.535000	0.000000	-70.535000	0.000000	-70.535000	0.000000	-70.535000	0.000000	-70.535000	0.000000	-70.535000	0.000000	-70.535000	0.000000
0.010400	-70.535000	0.000000	-70.535000	0.000000	-70.535000	0.000000	-70.535000	0.000000	-70.535000	0.000000	-70.535000	0.000000	-70.535000	0.000000	-70.535000	0.000000	-70.535000	0.000000
0.010425	-70.534900	0.000000	-70.534900	0.000000	-70.534900	0.000000	-70.534900	0.000000	-70.534900	0.000000	-70.534900	0.000000	-70.534900	0.000000	-70.534900	0.000000	-70.534900	0.000000
0.010450	-70.534800	0.000000	-70.534800	0.000000	-70.534800	0.000000	-70.534800	0.000000	-70.534800	0.000000	-70.534800	0.000000	-70.534800	0.000000	-70.534800	0.000000	-70.534800	0.000000
0.010475	-70.534800	0.000000	-70.534800	0.000000	-70.534800	0.000000	-70.534800	0.000000	-70.534800	0.000000	-70.534800	0.000000	-70.534800	0.000000	-70.534800	0.000000	-70.534800	0.000000
0.010500	-70.534700	0.000000	-70.534700	0.000000	-70.534700	0.000000	-70.534700	0.000000	-70.534700	0.000000	-70.534700	0.000000	-70.534700	0.000000	-70.534700	0.000000	-70.534700	0.000000
0.010525	-70.534600	0.000000	-70.534600	0.000000	-70.534600	0.000000	-70.534600	0.000000	-70.534600	0.000000	-70.534600	0.000000	-70.534600	0.000000	-70.534600	0.000000	-70.534600	0.000000
0.010550	-70.534600	0.000000	-70.534600	0.000000	-70.534600	0.000000	-70.534600	0.000000	-70.534600	0.000000	-70.534600	0.000000	-70.534600	0.000000	-70.534600	0.000000	-70.534600	0.000000
0.010575	-70.534500	0.000000	-70.534500	0.000000	-70.534500	0.000000	-70.534500	0.000000	-70.534500	0.000000	-70.534500	0.000000	-70.534500	0.000000	-70.534500	0.000000	-70.534500	0.000000
0.010600	-70.534400	0.000000	-70.534400	0.000000	-70.534400	0.000000	-70.534400	0.000000	-70.534400	0.000000	-70.534400	0.000000	-70.534400	0.000000	-70.534400	0.000000	-70.534400	0.000000
0.010625	-70.534400	0.000000	-70.534400	0.000000	-70.534400	0.000000	-70.534400	0.000000	-70.534400	0.000000	-70.534400	0.000000	-70.534400	0.000000	-70.534400	0.000000	-70.534400	0.000000
0.010650	-70.534300	0.000000	-70.534300	0.000000	-70.534300	0.000000	-70.534300	0.000000	-70.534300	0.000000	-70.534300	0.000000	-70.534300	0.000000	-70.534300	0.000000	-70.534300	0.000000
0.010675	-70.534200	0.000000	-70.534200	0.000000	-70.534200	0.000000	-70.534200	0.000000	-70.534200	0.000000	-70.534200	0.000000	-70.534200	0.000000	-70.534200	0.000000	-70.534200	0.000000
0.010700	-70.534100	0.000000	-70.534100	0.000000	-70.534100	0.000000	-70.534100	0.000000	-70.534100	0.000000	-70.534100	0.000000	-70.534100	0.000000	-70.534100	0.000000	-70.534100	0.000000
0.010725	-70.534100	0.000000	-70.534100	0.000000	-70.534100	0.000000	-70.534100	0.000000	-70.534100	0.000000	-70.534100	0.000000	-70.534100	0.000000	-70.534100	0.000000	-70.534100	0.000000
0.010750	-70.534000	0.000000	-70.534000	0.000000	-70.534000	0.000000	-70.534000	0.000000	-70.534000	0.000000	-70.534000	0.000000	-70.534000	0.000000	-70.534000	0.000000	-70.534000	0.000000
0.010775	-70.533900	0.000000	-70.533900	0.000000	-70.533900	0.000000	-70.533900	0.000000	-70.533900	0.000000	-70.533900	0.000000	-70.533900	0.000000	-70.533900	0.000000	-70.533900	0.000000
0.010800	-70.533900	0.000000	-70.533900	0.000000	-70.533900	0.000000	-70.533900	0.000000	-70.533900	0.000000	-70.533900	0.000000	-70.533900	0.000000	-70.533900	0.000000	-70.533900	0.000000
0.010825	-70.533800	0.000000	-70.533800	0.000000	-70.533800	0.000000	-70.533800	0.000000	-70.533800	0.000000	-70.533800	0.000000	-70.533800	0.000000	-70.533800	0.000000	-70.533800	0.000000
0.010850	-70.533700	0.000000	-70.533700	0.000000	-70.533700	0.000000	-70.533700	0.000000	-70.533700	0.000000	-70.533700	0.000000	-70.533700	0.000000	-70.533700	0.000000	-70.533700	0.000000
0.010875	-70.533700	0.000000	-70.533700	0.000000	-70.533700	0.000000	-70.533700	0.000000	-70.533700	0.000000	-70.533700	0.000000	-70.533700	0.000000	-70.533700	0.000000	-70.533700	0.000000
0.010900	-70.533600	0.000000	-70.533600	0.000000	-70.533600	0.000000	-70.533600	0.000000	-70.533600	0.000000	-70.533600	0.000000	-70.533600	0.000000	-70.533600	0.000000	-70.533600	0.000000
0.010925	-70.533500	0.000000	-70.533500	0.000000	-70.533500	0.000000	-70.533500	0.000000	-70.533500	0.000000	-70.533500	0.000000	-70.533500	0.000000	-70.533500	0.000000	-70.533500	0.000000
0.010950	-70.533400	0.000000	-70.533400	0.000000	-70.533400	0.000000	-70.533400	0.000000	-70.533400	0.000000	-70.533400	0.000000	-70.533400	0.000000	-70.533400	0.000000	-70.533400	0.000000
0.010975	-70.533400	0.000000	-70.533400	0.000000	-70.533400	0.000000	-70.533400	0.000000	-70.533400	0.000000	-70.533400	0.000000	-70.533400	0.000000	-70.533400	0.000000	-70.533400	0.000000
0.011000	-70.533300	0.000000	-70.533300	0.000000	-70.533300	0.000000	-70.533300	0.000000	-70.533300	0.000000	-70.533300	0.000000	-70.533300	0.000000	-70.533300	0.000000	-70.533300	0.000000
0.011025	-70.533200	0.000000	-70.533200	0.000000	-70.533200	0.000000	-70.533200	0.000000	-70.533200	0.000000	-70.533200	0.000000	-70.533200	0.000000	-70.533200	0.000000	-70.533200	0.000000
0.011050	-70.533200	0.000000	-70.533200	0.000000	-70.533200	0.000000	-70.533200	0.000000	-70.533200	0.000000	-70.533200	0.000000	-70.533200	0.000000	-70.533200	0.000000	-70.533200	0.000000
0.011075	-70.533100	0.000000	-70.533100	0.000000	-70.533100	0.000000	-70.533100	0.000000	-70.533100	0.000000	-70.533100	0.000000	-70.533100	0.000000	-70.533100	0.000000	-70.533100	0.000000
0.011100	-70.533000	0.000000	-70.533000	0.000000	-70.533000	0.000000	-70.533000	0.000000	-70.533000	0.000000	-70.533000	0.000000	-70.533000	0.000000	-70.533000	0.000000	-70.533000	0.000000
0.011125	-70.533000	0.000000	-70.533000	0.000000	-70.533000	0.000000	-70.533000	0.000000	-70.533000	0.000000	-70.533000	0.000000	-70.533000	0.000000	-70.533000	0.000000	-70.533000	0.000000
0.011150	-70.532900	0.000000	-70.532900	0.000000	-70.532900	0.000000	-70.532900	0.000000	-70.532900	0.000000	-70.532900	0.000000	-70.532900	0.000000	-70.532900	0.000000	-70.532900	0.000000
0.011175	-70.532800	0.000000	-70.532800	0.000000	-70.532800	0.000000	-70.532800	0.000000	-70.532800	0.000000	-70.532800	0.000000	-70.532800	0.000000	-70.532800	0.000000	-70.532800	0.000000
0.011200	-70.532800	0.000000	-70.532800	0.000000	-70.532800	0.000000	-70.532800	0.000000	-70.532800	0.000000	-70.532800	0.000000	-70.532800	0.000000	-70.532800	0.000000	-70.532800	0.000000
0.011225	-70.532700	0.000000	-70.532700	0.000000	-70.532700	0.000000	-70.532700	0.000000	-70.532700	0.000000	-70.532700	0.000000	-70.532700	0.000000	-70.532700	0.000000	-70.532700	0.000000
0.011250	-70.532600	0.000000	-70.532600	0.000000	-70.532600	0.000000	-70.532600	0.000000	-70.532600	0.000000	-70.532600	0.000000	-70.532600	0.000000	-70.532600	0.000000	-70.532600	0.000000
0.011275	-70.532600	0.000000	-70.532600	0.000000	-70.532600	0.000000	-70.532600	0.000000	-70.532600	0.000000	-70.532600	0.000000	-70.532600	0.000000	-70.532600	0.000000	-70.532600	0.000000
0.011300	-70.532500	0.000000	-70.532500	0.000000	-70.532500	0.000000	-70.532500	0.000000	-70.532500	0.000000	-70.532500	0.000000	-70.532500	0.000000	-70.532500	0.000000	-70.532500	0.000000
0.011325	-70.532400	0.000000	-70.532400	0.000000	-70.532400	0.000000	-70.532400	0.000000	-70.532400	0.000000	-70.532400	0.000000	-70.532400	0.000000	-70.532400	0.000000	-70.532400	0.000000
0.011350	-70.532300	0.000000	-70.532300	0.000000	-70.532300	0.000000	-70.532300	0.000000	-70.532300	0.000000	-70.532300	0.000000	-70.532300	0.000000	-70.532300	0.000000	-70.532300	0.000000
0.011375	-70.532300	0.000000	-70.532300	0.000000	-70.532300	0.000000	-70.532300	0.000000	-70.532300	0.000000	-70.532300	0.000000	-70.532300	0.000000	-70.532300	0.000000	-70.532300	0.000000
0.011400	-70.532200	0.000000	-70.532200	0.000000	-70.532200	0.000000	-70.532200	0.000000	-70.532200	0.000000	-70.532200	0.000000	-70.532200	0.000000	-70.532200	0.000000	-70.532200	0.000000
0.011425	-70.532100	0.000000	-70.532100	0.000000	-70.532100	0.000000	-70.532100	0.000000	-70.532100	0.000000	-70.532100	0.000000	-70.532100	0.000000	-70.532100	0.000000	-70.532100	0.000000
0.011450	-70.532100	0.000000	-70.532100	0.000000	-70.532100	0.000000	-70.532100	0.000000	-70.532100	0.000000	-70.532100	0.000000	-70.532100	0.000000	-70.532100	0.000000	-70.532100	0.000000
0.011475	-70.532000	0.000000	-70.532000	0.000000	-70.532000	0.000000	-70.532000	0.000000	-70.532000	0.000000	-70.532000	0.000000	-70.532000	0.000000	-70.532000	0.000000	-70.532000	0.000000
0.011500	-70.531900	0.000000	-70.531900	0.000000	-70.531900	0.000000	-70.531900	0.000000	-70.531900	0.000000	-70.531900	0.000000	-70.531900	0.000000	-70.531900	0.000000	-70.531900	0.000000
0.011525	-70.531900	0.000000	-70.531900	0.000000	-70.531900	0.000000	-70.531900	0.000000	-70.531900	0.000000	-70.531900	0.000000	-70.531900	0.000000	-70.531900	0.000000	-70.531900	0.000000
0.011550	-70.531800	0.000000	-70.531800	0.000000	-70.531800	0.000000	-70.531800	0.000000	-70.531800	0.000000	-70.531800	0.000000	-70.531800	0.000000	-70.531800	0.000000	-70.531800	0.000000
0.011575	-70.531700	0.000000	-70.531700	0.000000	-70.531700	0.000000	-70.531700	0.000000	-70.531700	0.000000	-70.531700	0.000000	-70.531700	0.000000	-70.531700	0.000000	-70.531700	0.000000
0.011600	-70.531700	0.000000	-70.531700	0.000000	-70.531700	0.000000	-70.531700	0.000000	-70.531700	0.000000	-70.531700	0.000000	-70.531700	0.000000	-70.531700	0.000000	-70.531700	0.000000
0.011625	-70.531600	0.000000	-70.531600	0.000000	-70.531600	0.000000	-70.531600	0.000000	-70.531600	0.000000	-70.531600	0.000000	-70.531600	0.000000	-70.531600	0.000000	-70.531600	0.000000
0.011650	-70.531500	0.000000	-70.531500	0.000000	-70.531500	0.000000	-70.531500	0.000000	-70.531500	0.000000	-70.531500	0.000000	-70.531500	0.000000	-70.531500	0.000000	-70.531500	0.000000
0.011675	-70.531400	0.000000	-70.531400	0.000000	-70.531400	0.000000	-70.531400	0.000000	-70.531400	0.000000	-70.531400	0.000000	-70.531400	0.000000	-70.531400	0.000000	-70.531400	0.000000
0.011700	-70.531400	0.000000	-70.531400	0.000000	-70.531400	0.000000	-70.531400	0.000000	-70.531400	0.000000	-70.531400	0.000000	-70.531400	0.000000	-70.531400	0.000000	-70.531400	0.000000
0.011725	-70.531300	0.000000	-70.531300	0.000000	-70.531300	0.000000	-70.531300	0.000000	-70.531300	0.000000	-70.531300	0.000000	-70.531300	0.000000	-70.531300	0.000000	-70.531300	0.000000
0.011750	-70.531200	0.000000	-70.531200	0.000000	-70.531200	0.000000	-70.531200	0.000000	-70.531200	0.000000	-70.531200	0.000000	-70.531200	0.000000	-70.531200	0.000000	-70.531200	0.000000
0.011775	-70.531200	0.000000	-70.531200	0.000000	-70.531200	0.000000	-70.531200	0.000000	-70.531200	0.000000	-70.531200	0.000000	-70.531200	0.000000	-70.531200	0.000000	-70.531200	0.000000
0.011800	-70.531100	0.000000	-70.531100	0.000000	-70.531100	0.000000	-70.531100	0.000000	-70.531100	0.000000	-70.531100	0.000000	-70.531100	0.000000	-70.531100	0.000000	-70.531100	0.000000
0.011825	-70.531000	0.000000	-70.531000	0.000000	-70.531000	0.000000	-70.531000	0.000000	-70.531000	0.000000	-70.531000	0.000000	-70.531000	0.000000	-70.531000	0.000000	-70.531000	0.000000
0.011850	-70.531000	0.000000	-70.531000	0.000000	-70.531000	0.000000	-70.531000	0.000000	-70.531000	0.000000	-70.531000	0.000000	-70.531000	0.000000	-70.531000	0.000000	-70.531000	0.000000
0.011875	-70.530900	0.000000	-70.530900	0.000000	-70.530900	0.000000	-70.530900	0.000000	-70.530900	0.000000	-70.530900	0.000000	-70.530900	0.000000	-70.530900	0.000000	-70.530900	0.000000
0.011900	-70.530800	0.000000	-70.530800	0.000000	-70.530800	0.000000	-70.530800	0.000000	-70.530800	0.000000	-70.530800	0.000000	-70.530800	0.000000	-70.530800	0.000000	-70.530800	0.000000
0.011925	-70.530800	0.000000	-70.530800	0.000000	-70.530800	0.000000	-70.530800	0.000000	-70.530800	0.000000	-70.530800	0.000000	-70.530800	0.000000	-70.530800	0.000000	-70.530800	0.000000
0.011950	-70.530700	0.000000	-70.530700	0.000000	-70.530700	0.000000	-70.530700	0.000000	-70.530700	0.000000	-70.530700	0.000000	-70.530700	0.000000	-70.530700	0.000000	-70.530700	0.000000
0.011975	-70.530600	0.000000	-70.530600	0.000000	-70.530600	0.000000	-70.530600	0.000000	-70.530600	0.000000	-70.530600	0.000000	-70.530600	0.000000	-70.530600	0.000000	-70.530600	0.000000
0.012000	-70.530600	0.000000	-70.530600	0.000000	-70.530600	0.000000	-70.530600	0.000000	-70.530600	0.000000	-70.530600	0.000000	-70.530600	0.000000	-70.530600	0.000000	-70.530600	0.000000
0.012025	-70.530500	0.000000	-70.530500	0.000000	-70.530500	0.000000	-70.530500	0.000000	-70.530500	0.000000	-70.530500	0.000000	-70.530500	0.000000	-70.530500	0.000000	-70.530500	0.000000
0.012050	-70.530400	0.000000	-70.530400	0.000000	-70.530400	0.000000	-70.530400	0.000000	-70.530400	0.000000	-70.530400	0.000000	-70.530400	0.000000	-70.530400	0.000000	-70.530400	0.000000
0.012075	-70.530300	0.000000	-70.530300	0.000000	-70.530300	0.000000	-70.530300	0.000000	-70.530300	0.000000	-70.530300	0.000000	-70.530300	0.000000	-70.530300	0.000000	-70.530300	0.000000
0.012100	-70.530300	0.000000	-70.530300	0.000000	-70.530300	0.000000	-70.530300	0.000000	-70.530300	0.000000	-70.530300	0.000000	-70.530300	0.000000	-70.530300	0.000000	-70.530300	0.000000
0.012125	-70.530200	0.000000	-70.530200	0.000000	-70.530200	0.000000	-70.530200	0.000000	-70.530200	0.000000	-70.530200	0.000000	-70.530200	0.000000	-70.530200	0.000000	-70.530200	0.000000
0.012150	-70.530100	0.000000	-70.530100	0.000000	-70.530100	0.000000	-70.530100	0.000000	-70.530100	0.000000	-70.530100	0.000000	-70.530100	0.000000	-70.530100	0.000000	-70.530100	0.000000
0.012175	-70.530100	0.000000	-70.530100	0.000000	-70.530100	0.000000	-70.530100	0.000000	-70.530100	0.000000	-70.530100	0.000000	-70.530100	0.000000	-70.530100	0.000000	-70.530100	0.000000
0.012200	-70.530000	0.000000	-70.530000	0.000000	-70.530000	0.000000	-70.530000	0.000000	-70.530000	0.000000	-70.530000	0.000000	-70.530000	0.000000	-70.530000	0.000000	-70.530000	0.000000
0.012225	-70.529900	0.000000	-70.529900	0.000000	-70.529900	0.000000	-70.529900	0.000000	-70.529900	0.000000	-70.529900	0.000000	-70.529900	0.000000	-70.529900	0.000000	-70.529900	0.000000
0.012250	-70.529900	0.000000	-70.529900	0.000000	-70.529900	0.000000	-70.529900	0.000000	-70.529900	0.000000	-70.529900	0.000000	-70.529900	0.000000	-70.529900	0.000000	-70.529900	0.000000
0.012275	-70.529800	0.000000	-70.529800	0.000000	-70.529800	0.000000	-70.529800	0.000000	-70.529800	0.000000	-70.529800	0.000000	-70.529800	0.000000	-70.529800	0.000000	-70.529800	0.000000
0.012300	-70.529700	0.000000	-70.529700	0.000000	-70.529700	0.000000	-70.529700	0.000000	-70.529700	0.000000	-70.529700	0.000000	-70.529700	0.000000	-70.529700	0.000000	-70.529700	0.000000
0.012325	-70.529700	0.000000	-70.529700	0.000000	-70.529700	0.000000	-70.529700	0.000000	-70.529700	0.000000	-70.529700	0.000000	-70.529700	0.000000	-70.529700	0.000000	-70.529700	0.000000
0.012350	-70.529600	0.000000	-70.529600	0.000000	-70.529600	0.000000	-70.529600	0.000000	-70.529600	0.000000	-70.529600	0.000000	-70.529600	0.000000	-70.529600	0.000000	-70.529600	0.000000
0.012375	-70.529500	0.000000	-70.529500	0.000000	-70.529500	0.000000	-70.529500	0.000000	-70.529500	0.000000	-70.529500	0.000000	-70.529500	0.000000	-70.529500	0.000000	-70.529500	0.000000
0.012400	-70.529500	0.000000	-70.529500	0.000000	-70.529500	0.000000	-70.529500	0.000000	-70.529500	0.000000	-70.529500	0.000000	-70.529500	0.000000	-70.529500	0.000000	-70.529500	0.000000
0.012425	-70.529400	0.000000	-70.529400	0.000000	-70.529400	0.000000	-70.529400	0.000000	-70.529400	0.000000	-70.529400	0.000000	-70.529400	0.000000	-70.529400	0.000000	-70.529400	0.000000
0.012450	-70.529300	0.000000	-70.529300	0.000000	-70.529300	0.000000	-70.529300	0.000000	-70.529300	0.000000	-70.529300	0.000000	-70.529300	0.000000	-70.529300	0.000000	-70.529300	0.000000
0.012475	-70.529300	0.000000	-70.529300	0.000000	-70.529300	0.000000	-70.529300	0.000000	-70.529300	0.000000	-70.529300	0.000000	-70.529300	0.000000	-70.529300	0.000000	-70.529300	0.000000
0.012500	-70.529200	0.000000	-70.529200	0.000000	-70.529200	0.000000	-70.529200	0.000000	-70.529200	0.000000	-70.529200	0.000000	-70.529200	0.000000	-70.529200	0.000000	-70.529200	0.000000
0.012525	-70.529100	0.000000	-70.529100	0.000000	-70.529100	0.000000	-70.529100	0.000000	-70.529100	0.000000	-70.529100	0.000000	-70.529100	0.000000	-70.529100	0.000000	-70.529100	0.000000
0.012550	-70.529000	0.000000	-70.529000	0.000000	-70.529000	0.000000	-70.529000	0.000000	-70.529000	0.000000	-70.529000	0.000000	-70.529000	0.000000	-70.529000	0.000000	-70.529000	0.000000
0.012575	-70.529000	0.000000	-70.529000	0.000000	-70.529000	0.000000	-70.529000	0.000000	-70.529000	0.000000	-70.529000	0.000000	-70.529000	0.000000	-70.529000	0.000000	-70.529000	0.000000
0.012600	-70.528900	0.000000	-70.528900	0.000000	-70.528900	0.000000	-70.528900	0.000000	-70.528900	0.000000	-70.528900	0.000000	-70.528900	0.000000	-70.528900	0.000000	-70.528900	0.000000
0.012625	-70.528800	0.000000	-70.528800	0.000000	-70.528800	0.000000	-70.528800	0.000000	-70.528800	0.000000	-70.528800	0.000000	-70.528800	0.000000	-70.528800	0.000000	-70.528800	0.000000
0.012650	-70.528800	0.000000	-70.528800	0.000000	-70.528800	0.000000	-70.528800	0.000000	-70.528800	0.000000	-70.528800	0.000000	-70.528800	0.000000	-70.528800	0.000000	-70.528800	0.000000
0.012675	-70.528700	0.000000	-70.528700	0.000000	-70.528700	0.000000	-70.528700	0.000000	-70.528700	0.000000	-70.528700	0.000000	-70.528700	0.000000	-70.528700	0.000000	-70.528700	0.000000
0.012700	-70.528600	0.000000	-70.528600	0.000000	-70.528600	0.000000	-70.528600	0.000000	-70.528600	0.000000	-70.528600	0.000000	-70.528600	0.000000	-70.528600	0.000000	-70.528600	0.000000
0.012725	-70.528600	0.000000	-70.528600	0.000000	-70.528600	0.000000	-70.528600	0.000000	-70.528600	0.000000	-70.528600	0.000000	-70.528600	0.000000	-70.528600	0.000000	-70.528600	0.000000
0.012750	-70.528500	0.000000	-70.528500	0.000000	-70.528500	0.000000	-70.528500	0.000000	-70.528500	0.000000	-70.528500	0.000000	-70.528500	0.000000	-70.528500	0.000000	-70.528500	0.000000
0.012775	-70.528400	0.000000	-70.528400	0.000000	-70.528400	0.000000	-70.528400	0.000000	-70.528400	0.000000	-70.528400	0.000000	-70.528400	0.000000	-70.528400	0.000000	-70.528400	0.000000
0.012800	-70.528400	0.000000	-70.528400	0.000000	-70.528400	0.000000	-70.528400	0.000000	-70.528400	0.000000	-70.528400	0.000000	-70.528400	0.000000	-70.528400	0.000000	-70.528400	0.000000
0.012825	-70.528300	0.000000	-70.528300	0.000000	-70.528300	0.000000	-70.528300	0.000000	-70.528300	0.000000	-70.528300	0.000000	-70.528300	0.000000	-70.528300	0.000000	-70.528300	0.000000
0.012850	-70.528200	0.000000	-70.528200	0.000000	-70.528200	0.000000	-70.528200	0.000000	-70.528200	0.000000	-70.528200	0.000000	-70.528200	0.000000	-70.528200	0.000000	-70.528200	0.000000
0.012875	-70.528200	0.000000	-70.528200	0.000000	-70.528200	0.000000	-70.528200	0.000000	-70.528200	0.000000	-70.528200	0.000000	-70.528200	0.000000	-70.528200	0.000000	-70.528200	0.000000
0.012900	-70.528100	0.000000	-70.528100	0.000000	-70.528100	0.000000	-70.528100	0.000000	-70.528100	0.000000	-70.528100	0.000000	-70.528100	0.000000	-70.528100	0.000000	-70.528100	0.000000
0.012925	-70.528000	0.000000	-70.528000	0.000000	-70.528000	0.000000	-70.528000	0.000000	-70.528000	0.000000	-70.528000	0.000000	-70.528000	0.000000	-70.528000	0.000000	-70.528000	0.000000
0.012950	-70.528000	0.000000	-70.528000	0.000000	-70.528000	0.000000	-70.528000	0.000000	-70.528000	0.000000	-70.528000	0.000000	-70.528000	0.000000	-70.528000	0.000000	-70.528000	0.000000
0.012975	-70.527900	0.000000	-70.527900	0.000000	-70.527900	0.000000	-70.527900	0.000000	-70.527900	0.000000	-70.527900	0.000000	-70.527900	0.000000	-70.527900	0.000000	-70.527900	0.000000
0.013000	-70.527800	0.000000	-70.527800	0.000000	-70.527800	0.000000	-70.527800	0.000000	-70.527800	0.000000	-70.527800	0.000000	-70.527800	0.000000	-70.527800	0.000000	-70.527800	0.000000
0.013025	-70.527700	0.000000	-70.527700	0.000000	-70.527700	0.000000	-70.527700	0.000000	-70.527700	0.000000	-70.527700	0.000000	-70.527700	0.000000	-70.527700	0.000000	-70.527700	0.000000
0.013050	-70.527700	0.000000	-70.527700	0.000000	-70.527700	0.000000	-70.527700	0.000000	-70.527700	0.000000	-70.527700	0.000000	-70.527700	0.000000	-70.527700	0.000000	-70.527700	0.000000
0.013075	-70.527600	0.000000	-70.527600	0.000000	-70.527600	0.000000	-70.527600	0.000000	-70.527600	0.000000	-70.527600	0.000000	-70.527600	0.000000	-70.527600	0.000000	-70.527600	0.000000
0.013100	-70.527500	0.000000	-70.527500	0.000000	-70.527500	0.000000	-70.527500	0.000000	-70.527500	0.000000	-70.527500	0.000000	-70.527500	0.000000	-70.527500	0.000000	-70.527500	0.000000
0.013125	-70.527500	0.000000	-70.527500	0.000000	-70.527500	0.000000	-70.527500	0.000000	-70.527500	0.000000	-70.527500	0.000000	-70.527500	0.000000	-70.527500	0.000000	-70.527500	0.000000
0.013150	-70.527400	0.000000	-70.527400	0.000000	-70.527400	0.000000	-70.527400	0.000000	-70.527400	0.000000	-70.527400	0.000000	-70.527400	0.000000	-70.527400	0.000000	-70.527400	0.000000
0.013175	-70.527300	0.000000	-70.527300	0.000000	-70.527300	0.000000	-70.527300	0.000000	-70.527300	0.000000	-70.527300	0.000000	-70.527300	0.000000	-70.527300	0.000000	-70.527300	0.000000
0.013200	-70.527300	0.000000	-70.527300	0.000000	-70.527300	0.000000	-70.527300	0.000000	-70.527300	0.000000	-70.527300	0.000000	-70.527300	0.000000	-70.527300	0.000000	-70.527300	0.000000
0.013225	-70.527200	0.000000	-70.527200	0.000000	-70.527200	0.000000	-70.527200	0.000000	-70.527200	0.000000	-70.527200	0.000000	-70.527200	0.000000	-70.527200	0.000000	-70.527200	0.000000
0.013250	-70.527100	0.000000	-70.527100	0.000000	-70.527100	0.000000	-70.527100	0.000000	-70.527100	0.000000	-70.527100	0.000000	-70.527100	0.000000	-70.527100	0.000000	-70.527100	0.000000
0.013275	-70.527100	0.000000	-70.527100	0.000000	-70.527100	0.000000	-70.527100	0.000000	-70.527100	0.000000	-70.527100	0.000000	-70.527100	0.000000	-70.527100	0.000000	-70.527100	0.000000
0.013300	-70.527000	0.000000	-70.527000	0.000000	-70.527000	0.000000	-70.527000	0.000000	-70.527000	0.000000	-70.527000	0.000000	-70.527000	0.000000	-70.527000	0.000000	-70.527000	0.000000
0.013325	-70.526900	0.000000	-70.526900	0.000000	-70.526900	0.000000	-70.526900	0.000000	-70.526900	0.000000	-70.526900	0.000000	-70.526900	0.000000	-70.526900	0.000000	-70.526900	0.000000
0.013350	-70.526900	0.000000	-70.526900	0.000000	-70.526900	0.000000	-70.526900	0.000000	-70.526900	0.000000	-70.526900	0.000000	-70.526900	0.000000	-70.526900	0.000000	-70.526900	0.000000
0.013375	-70.526800	0.000000	-70.526800	0.000000	-70.526800	0.000000	-70.526800	0.000000	-70.526800	0.000000	-70.526800	0.000000	-70.526800	0.000000	-70.526800	0.000000	-70.526800	0.000000
0.013400	-70.526700	0.000000	-70.526700	0.000000	-70.526700	0.000000	-70.526700	0.000000	-70.526700	0.000000	-70.526700	0.000000	-70.526700	0.000000	-70.526700	0.000000	-70.526700	0.000000
0.013425	-70.526700	0.000000	-70.526700	0.000000	-70.526700	0.000000	-70.526700	0.000000	-70.526700	0.000000	-70.526700	0.000000	-70.526700	0.000000	-70.526700	0.000000	-70.526700	0.000000
0.013450	-70.526600	0.000000	-70.526600	0.000000	-70.526600	0.000000	-70.526600	0.000000	-70.526600	0.000000	-70.526600	0.000000	-70.526600	0.000000	-70.526600	0.000000	-70.526600	0.000000
0.013475	-70.526500	0.000000	-70.526500	0.000000	-70.526500	0.000000	-70.526500	0.000000	-70.526500	0.000000	-70.526500	0.000000	-70.526500	0.000000	-70.526500	0.000000	-70.526500	0.000000
0.013500	-70.526500	0.000000	-70.526500	0.000000	-70.526500	0.000000	-70.526500	0.000000	-70.526500	0.000000	-70.526500	0.000000	-70.526500	0.000000	-70.526500	0.000000	-70.526500	0.000000
0.013525	-70.526400	0.000000	-70.526400	0.000000	-70.526400	0.000000	-70.526400	0.000000	-70.526400	0.000000	-70.526400	0.000000	-70.526400	0.000000	-70.526400	0.000000	-70.526400	0.000000
0.013550	-70.526300	0.000000	-70.526300	0.000000	-70.526300	0.000000	-70.526300	0.000000	-70.526300	0.000000	-70.526300	0.000000	-70.526300	0.000000	-70.526300	0.000000	-70.526300	0.000000
0.013575	-70.526300	0.000000	-70.526300	0.000000	-70.526300	0.000000	-70.526300	0.000000	-70.526300	0.000000	-70.526300	0.000000	-70.526300	0.000000	-70.526300	0.000000	-70.526300	0.000000
0.013600	-70.526200	0.000000	-70.526200	0.000000	-70.526200	0.000000	-70.526200	0.000000	-70.526200	0.000000	-70.526200	0.000000	-70.526200	0.000000	-70.526200	0.000000	-70.526200	0.000000
0.013625	-70.526100	0.000000	-70.526100	0.000000	-70.526100	0.000000	-70.526100	0.000000	-70.526100	0.000000	-70.526100	0.000000	-70.526100	0.000000	-70.526100	0.000000	-70.526100	0.000000
0.013650	-70.526100	0.000000	-70.526100	0.000000	-70.526100	0.000000	-70.526100	0.000000	-70.526100	0.000000	-70.526100	0.000000	-70.526100	0.000000	-70.526100	0.000000	-70.526100	0.000000
0.013675	-70.526000	0.000000	-70.526000	0.000000	-70.526000	0.000000	-70.526000	0.000000	-70.526000	0.000000	-70.526000	0.000000	-70.526000	0.000000	-70.526000	0.000000	-70.526000	0.000000
0.013700	-70.525900	0.000000	-70.525900	0.000000	-70.525900	0.000000	-70.525900	0.000000	-70.525900	0.000000	-70.525900	0.000000	-70.525900	0.000000	-70.525900	0.000000	-70.525900	0.000000
0.013725	-70.525800	0.000000	-70.525800	0.000000	-70.525800	0.000000	-70.525800	0.000000	-70.525800	0.000000	-70.525800	0.000000	-70.525800	0.000000	-70.525800	0.000000	-70.525800	0.000000
0.013750	-70.525800	0.000000	-70.525800	0.000000	-70.525800	0.000000	-70.525800	0.000000	-70.525800	0.000000	-70.525800	0.000000	-70.525800	0.000000	-70.525800	0.000000	-70.525800	0.000000
0.013775	-70.525700	0.000000	-70.525700	0.000000	-70.525700	0.000000	-70.525700	0.000000	-70.525700	0.000000	-70.525700	0.000000	-70.525700	0.000000	-70.525700	0.000000	-70.525700	0.000000
0.013800	-70.525600	0.000000	-70.525600	0.000000	-70.525600	0.000000	-70.525600	0.000000	-70.525600	0.000000	-70.525600	0.000000	-70.525600	0.000000	-70.525600	0.000000	-70.525600	0.000000
0.013825	-70.525600	0.000000	-70.525600	0.000000	-70.525600	0.000000	-70.525600	0.000000	-70.525600	0.000000	-70.525600	0.000000	-70.525600	0.000000	-70.525600	0.000000	-70.525600	0.000000
0.013850	-70.525500	0.000000	-70.525500	0.000000	-70.525500	0.000000	-70.525500	0.000000	-70.525500	0.000000	-70.525500	0.000000	-70.525500	0.000000	-70.525500	0.000000	-70.525500	0.000000
0.013875	-70.525400	0.000000	-70.525400	0.000000	-70.525400	0.000000	-70.525400	0.000000	-70.525400	0.000000	-70.525400	0.000000	-70.525400	0.000000	-70.525400	0.000000	-70.525400	0.000000
0.013900	-70.525400	0.000000	-70.525400	0.000000	-70.525400	0.000000	-70.525400	0.000000	-70.525400	0.000000	-70.525400	0.000000	-70.525400	0.000000	-70.525400	0.000000	-70.525400	0.000000
0.013925	-70.525300	0.000000	-70.525300	0.000000	-70.525300	0.000000	-70.525300	0.000000	-70.525300	0.000000	-70.525300	0.000000	-70.525300	0.000000	-70.525300	0.000000	-70.525300	0.000000
0.013950	-70.525200	0.000000	-70.525200	0.000000	-70.525200	0.000000	-70.525200	0.000000	-70.525200	0.000000	-70.525200	0.000000	-70.525200	0.000000	-70.525200	0.000000	-70.525200	0.000000
0.013975	-70.525200	0.000000	-70.525200	0.000000	-70.525200	0.000000	-70.525200	0.000000	-70.525200	0.000000	-70.525200	0.000000	-70.525200	0.000000	-70.525200	0.000000	-70.525200	0.000000
0.014000	-70.525100	0.000000	-70.525100	0.000000	-70.525100	0.000000	-70.525100	0.000000	-70.525100	0.000000	-70.525100	0.000000	-70.525100	0.000000	-70.525100	0.000000	-70.525100	0.000000
0.014025	-70.525000	0.000000	-70.525000	0.000000	-70.525000	0.000000	-70.525000	0.000000	-70.525000	0.000000	-70.525000	0.000000	-70.525000	0.000000	-70.525000	0.000000	-70.525000	0.000000
0.014050	-70.525000	0.000000	-70.525000	0.000000	-70.525000	0.000000	-70.525000	0.000000	-70.525000	0.000000	-70.525000	0.000000	-70.525000	0.000000	-70.525000	0.000000	-70.525000	0.000000
0.014075	-70.524900	0.000000	-70.524900	0.000000	-70.524900	0.000000	-70.524900	0.000000	-70.524900	0.000000	-70.524900	0.000000	-70.524900	0.000000	-70.524900	0.000000	-70.524900	0.000000
0.014100	-70.524800	0.000000	-70.524800	0.000000	-70.524800	0.000000	-70.524800	0.000000	-70.524800	0.000000	-70.524800	0.000000	-70.524800	0.000000	-70.524800	0.000000	-70.524800	0.000000
0.014125	-70.524800	0.000000	-70.524800	0.000000	-70.524800	0.000000	-70.524800	0.000000	-70.524800	0.000000	-70.524800	0.000000	-70.524800	0.000000	-70.524800	0.000000	-70.524800	0.000000
0.014150	-70.524700	0.000000	-70.524700	0.000000	-70.524700	0.000000	-70.524700	0.000000	-70.524700	0.000000	-70.524700	0.000000	-70.524700	0.000000	-70.524700	0.000000	-70.524700	0.000000
0.014175	-70.524600	0.000000	-70.524600	0.000000	-70.524600	0.000000	-70.524600	0.000000	-70.524600	0.000000	-70.524600	0.000000	-70.524600	0.000000	-70.524600	0.000000	-70.524600	0.000000
0.014200	-70.524600	0.000000	-70.524600	0.000000	-70.524600	0.000000	-70.524600	0.000000	-70.524600	0.000000	-70.524600	0.000000	-70.524600	0.000000	-70.524600	0.000000	-70.524600	0.000000
0.014225	-70.524500	0.000000	-70.524500	0.000000	-70.524500	0.000000	-70.524500	0.000000	-70.524500	0.000000	-70.524500	0.000000	-70.524500	0.000000	-70.524500	0.000000	-70.524500	0.000000
0.014250	-70.524400	0.000000	-70.524400	0.000000	-70.524400	0.000000	-70.524400	0.000000	-70.524400	0.000000	-70.524400	0.000000	-70.524400	0.000000	-70.524400	0.000000	-70.524400	0.000000
0.014275	-70.524400	0.000000	-70.524400	0.000000	-70.524400	0.000000	-70.524400	0.000000	-70.524400	0.000000	-70.524400	0.000000	-70.524400	0.000000	-70.524400	0.000000	-70.524400	0.000000
0.014300	-70.524300	0.000000	-70.524300	0.000000	-70.524300	0.000000	-70.524300	0.000000	-70.524300	0.000000	-70.524300	0.000000	-70.524300	0.000000	-70.524300	0.000000	-70.524300	0.000000
0.014325	-70.524200	0.000000	-70.524200	0.000000	-70.524200	0.000000	-70.524200	0.000000	-70.524200	0.000000	-70.524200	0.000000	-70.524200	0.000000	-70.524200	0.000000	-70.524200	0.000000
0.014350	-70.524200	0.000000	-70.524200	0.000000	-70.524200	0.000000	-70.524200	0.000000	-70.524200	0.000000	-70.524200	0.000000	-70.524200	0.000000	-70.524200	0.000000	-70.524200	0.000000
0.014375	-70.524100	0.000000	-70.524100	0.000000	-70.524100	0.000000	-70.524100	0.000000	-70.524100	0.000000	-70.524100	0.000000	-70.524100	0.000000	-70.524100	0.000000	-70.524100	0.000000
0.014400	-70.524000	0.000000	-70.524000	0.000000	-70.524000	0.000000	-70.524000	0.000000	-70.524000	0.000000	-70.524000	0.000000	-70.524000	0.000000	-70.524000	0.000000	-70.524000	0.000000
0.014425	-70.524000	0.000000	-70.524000	0.000000	-70.524000	0.000000	-70.524000	0.000000	-70.524000	0.000000	-70.524000	0.000000	-70.524000	0.000000	-70.524000	0.000000	-70.524000	0.000000
0.014450	-70.523900	0.000000	-70.523900	0.000000	-70.523900	0.000000	-70.523900	0.000000	-70.523900	0.000000	-70.523900	0.000000	-70.523900	0.000000	-70.523900	0.000000	-70.523900	0.000000
0.014475	-70.523800	0.000000	-70.523800	0.000000	-70.523800	0.000000	-70.523800	0.000000	-70.523800	0.000000	-70.523800	0.000000	-70.523800	0.000000	-70.523800	0.000000	-70.523800	0.000000
0.014500	-70.523800	0.000000	-70.523800	0.000000	-70.523800	0.000000	-70.523800	0.000000	-70.523800	0.000000	-70.523800	0.000000	-70.523800	0.000000	-70.523800	0.000000	-70.523800	0.000000
0.014525	-70.523700	0.000000	-70.523700	0.000000	-70.523700	0.000000	-70.523700	0.000000	-70.523700	0.000000	-70.523700	0.000000	-70.523700	0.000000	-70.523700	0.000000	-70.523700	0.000000
0.014550	-70.523600	0.000000	-70.523600	0.000000	-70.523600	0.000000	-70.523600	0.000000	-70.523600	0.000000	-70.523600	0.000000	-70.523600	0.000000	-70.523600	0.000000	-70.523600	0.000000
0.014575	-70.523600	0.000000	-70.523600	0.000000	-70.523600	0.000000	-70.523600	0.000000	-70.523600	0.000000	-70.523600	0.000000	-70.523600	0.000000	-70.523600	0.000000	-70.523600	0.000000
0.014600	-70.523500	0.000000	-70.523500	0.000000	-70.523500	0.000000	-70.523500	0.000000	-70.523500	0.000000	-70.523500	0.000000	-70.523500	0.000000	-70.523500	0.000000	-70.523500	0.000000
0.014625	-70.523400	0.000000	-70.523400	0.000000	-70.523400	0.000000	-70.523400	0.000000	-70.523400	0.000000	-70.523400	0.000000	-70.523400	0.000000	-70.523400	0.000000	-70.523400	0.000000
0.014650	-70.523400	0.000000	-70.523400	0.000000	-70.523400	0.000000	-70.523400	0.000000	-70.523400	0.000000	-70.523400	0.000000	-70.523400	0.000000	-70.523400	0.000000	-70.523400	0.000000
0.014675	-70.523300	0.000000	-70.523300	0.000000	-70.523300	0.000000	-70.523300	0.000000	-70.523300	0.000000	-70.523300	0.000000	-70.523300	0.000000	-70.523300	0.000000	-70.523300	0.000000
0.014700	-70.523200	0.000000	-70.523200	0.000000	-70.523200	0.000000	-70.523200	0.000000	-70.523200	0.000000	-70.523200	0.000000	-70.523200	0.000000	-70.523200	0.000000	-70.523200	0.000000
0.014725	-70.523100	0.000000	-70.523100	0.000000	-70.523100	0.000000	-70.523100	0.000000	-70.523100	0.000000	-70.523100	0.000000	-70.523100	0.000000	-70.523100	0.000000	-70.523100	0.000000
0.014750	-70.523100	0.000000	-70.523100	0.000000	-70.523100	0.000000	-70.523100	0.000000	-70.523100	0.000000	-70.523100	0.000000	-70.523100	0.000000	-70.523100	0.000000	-70.523100	0.000000
0.014775	-70.523000	0.000000	-70.523000	0.000000	-70.523000	0.000000	-70.523000	0.000000	-70.523000	0.000000	-70.523000	0.000000	-70.523000	0.000000	-70.523000	0.000000	-70.523000	0.000000
0.014800	-70.522900	0.000000	-70.522900	0.000000	-70.522900	0.000000	-70.522900	0.000000	-70.522900	0.000000	-70.522900	0.000000	-70.522900	0.000000	-70.522900	0.000000	-70.522900	0.000000
0.014825	-70.522900	0.000000	-70.522900	0.000000	-70.522900	0.000000	-70.522900	0.000000	-70.522900	0.000000	-70.522900	0.000000	-70.522900	0.000000	-70.522900	0.000000	-70.522900	0.000000
0.014850	-70.522800	0.000000	-70.522800	0.000000	-70.522800	0.000000	-70.522800	0.000000	-70.522800	0.000000	-70.522800	0.000000	-70.522800	0.000000	-70.522800	0.000000	-70.522800	0.000000
0.014875	-70.522700	0.000000	-70.522700	0.000000	-70.522700	0.000000	-70.522700	0.000000	-70.522700	0.000000	-70.522700	0.000000	-70.522700	0.000000	-70.522700	0.000000	-70.522700	0.000000
0.014900	-70.522700	0.000000	-70.522700	0.000000	-70.522700	0.000000	-70.522700	0.000000	-70.522700	0.000000	-70.522700	0.000000	-70.522700	0.000000	-70.522700	0.000000	-70.522700	0.000000
0.014925	-70.522600	0.000000	-70.522600	0.000000	-70.522600	0.000000	-70.522600	0.000000	-70.522600	0.000000	-70.522600	0.000000	-70.522600	0.000000	-70.522600	0.000000	-70.522600	0.000000
0.014950	-70.522500	0.000000	-70.522500	0.000000	-70.522500	0.000000	-70.522500	0.000000	-70.522500	0.000000	-70.522500	0.000000	-70.522500	0.000000	-70.522500	0.000000	-70.522500	0.000000
0.014975	-70.522500	0.000000	-70.522500	0.000000	-70.522500	0.000000	-70.522500	0.000000	-70.522500	0.000000	-70.522500	0.000000	-70.522500	0.000000	-70.522500	0.000000	-70.522500	0.000000
0.015000	-70.522400	0.000000	-70.522400	0.000000	-70.522400	0.000000	-70.522400	0.000000	-70.522400	0.000000	-70.522400	0.000000	-70.522400	0.000000	-70.522400	0.000000	-70.522400	0.000000
0.015025	-70.522300	0.000000	-70.522300	0.000000	-70.522300	0.000000	-70.522300	0.000000	-70.522300	0.000000	-70.522300	0.000000	-70.522300	0.000000	-70.522300	0.000000	-70.522300	0.000000
0.015050	-70.522300	0.000000	-70.522300	0.000000	-70.522300	0.000000	-70.522300	0.000000	-70.522300	0.000000	-70.522300	0.000000	-70.522300	0.000000	-70.522300	0.000000	-70.522300	0.000000
0.015075	-70.522200	0.000000	-70.522200	0.000000	-70.522200	0.000000	-70.522200	0.000000	-70.522200	0.000000	-70.522200	0.000000	-70.522200	0.000000	-70.522200	0.000000	-70.522200	0.000000
0.015100	-70.522100	0.000000	-70.522100	0.000000	-70.522100	0.000000	-70.522100	0.000000	-70.522100	0.000000	-70.522100	0.000000	-70.522100	0.000000	-70.522100	0.000000	-70.522100	0.000000
0.015125	-70.522100	0.000000	-70.522100	0.000000	-70.522100	0.000000	-70.522100	0.000000	-70.522100	0.000000	-70.522100	0.000000	-70.522100	0.000000	-70.522100	0.000000	-70.522100	0.000000
0.015150	-70.522000	0.000000	-70.522000	0.000000	-70.522000	0.000000	-70.522000	0.000000	-70.522000	0.000000	-70.522000	0.000000	-70.522000	0.000000	-70.522000	0.000000	-70.522000	0.000000
0.015175	-70.521900	0.000000	-70.521900	0.000000	-70.521900	0.000000	-70.521900	0.000000	-70.521900	0.000000	-70.521900	0.000000	-70.521900	0.000000	-70.521900	0.000000	-70.521900	0.000000
0.015200	-70.521900	0.000000	-70.521900	0.000000	-70.521900	0.000000	-70.521900	0.000000	-70.521900	0.000000	-70.521900	0.000000	-70.521900	0.000000	-70.521900	0.000000	-70.521900	0.000000
0.015225	-70.521800	0.000000	-70.521800	0.000000	-70.521800	0.000000	-70.521800	0.000000	-70.521800	0.000000	-70.521800	0.000000	-70.521800	0.000000	-70.521800	0.000000	-70.521800	0.000000
0.015250	-70.521700	0.000000	-70.521700	0.000000	-70.521700	0.000000	-70.521700	0.000000	-70.521700	0.000000	-70.521700	0.000000	-70.521700	0.000000	-70.521700	0.000000	-70.521700	0.000000
0.015275	-70.521700	0.000000	-70.521700	0.000000	-70.521700	0.000000	-70.521700	0.000000	-70.521700	0.000000	-70.521700	0.000000	-70.521700	0.000000	-70.521700	0.000000	-70.521700	0.000000
0.015300	-70.521600	0.000000	-70.521600	0.000000	-70.521600	0.000000	-70.521600	0.000000	-70.521600	0.000000	-70.521600	0.000000	-70.521600	0.000000	-70.521600	0.000000	-70.521600	0.000000
0.015325	-70.521500	0.000000	-70.521500	0.000000	-70.521500	0.000000	-70.521500	0.000000	-70.521500	0.000000	-70.521500	0.000000	-70.521500	0.000000	-70.521500	0.000000	-70.521500	0.000000
0.015350	-70.521500	0.000000	-70.521500	0.000000	-70.521500	0.000000	-70.521500	0.000000	-70.521500	0.000000	-70.521500	0.000000	-70.521500	0.000000	-70.521500	0.000000	-70.521500	0.000000
0.015375	-70.521400	0.000000	-70.521400	0.000000	-70.521400	0.000000	-70.521400	0.000000	-70.521400	0.000000	-70.521400	0.000000	-70.521400	0.000000	-70.521400	0.000000	-70.521400	0.000000
0.015400	-70.521300	0.000000	-70.521300	0.000000	-70.521300	0.000000	-70.521300	0.000000	-70.521300	0.000000	-70.521300	0.000000	-70.521300	0.000000	-70.521300	0.000000	-70.521300	0.000000
0.015425	-70.521300	0.000000	-70.521300	0.000000	-70.521300	0.000000	-70.521300	0.000000	-70.521300	0.000000	-70.521300	0.000000	-70.521300	0.000000	-70.521300	0.000000	-70.521300	0.000000
0.015450	-70.521200	0.000000	-70.521200	0.000000	-70.521200	0.000000	-70.521200	0.000000	-70.521200	0.000000	-70.521200	0.000000	-70.521200	0.000000	-70.521200	0.000000	-70.521200	0.000000
0.015475	-70.521100	0.000000	-70.521100	0.000000	-70.521100	0.000000	-70.521100	0.000000	-70.521100	0.000000	-70.521100	0.000000	-70.521100	0.000000	-70.521100	0.000000	-70.521100	0.000000
0.015500	-70.521100	0.000000	-70.521100	0.000000	-70.521100	0.000000	-70.521100	0.000000	-70.521100	0.000000	-70.521100	0.000000	-70.521100	0.000000	-70.521100	0.000000	-70.521100	0.000000
0.015525	-70.521000	0.000000	-70.521000	0.000000	-70.521000	0.000000	-70.521000	0.000000	-70.521000	0.000000	-70.521000	0.000000	-70.521000	0.000000	-70.521000	0.000000	-70.521000	0.000000
0.015550	-70.520900	0.000000	-70.520900	0.000000	-70.520900	0.000000	-70.520900	0.000000	-70.520900	0.000000	-70.520900	0.000000	-70.520900	0.000000	-70.520900	0.000000	-70.520900	0.000000
0.015575	-70.520900	0.000000	-70.520900	0.000000	-70.520900	0.000000	-70.520900	0.000000	-70.520900	0.000000	-70.520900	0.000000	-70.520900	0.000000	-70.520900	0.000000	-70.520900	0.000000
0.015600	-70.520800	0.000000	-70.520800	0.000000	-70.520800	0.000000	-70.520800	0.000000	-70.520800	0.000000	-70.520800	0.000000	-70.520800	0.000000	-70.520800	0.000000	-70.520800	0.000000
0.015625	-70.520700	0.000000	-70.520700	0.000000	-70.520700	0.000000	-70.520700	0.000000	-70.520700	0.000000	-70.520700	0.000000	-70.520700	0.000000	-70.520700	0.000000	-70.520700	0.000000
0.015650	-70.520700	0.000000	-70.520700	0.000000	-70.520700	0.000000	-70.520700	0.000000	-70.520700	0.000000	-70.520700	0.000000	-70.520700	0.000000	-70.520700	0.000000	-70.520700	0.000000
0.015675	-70.520600	0.000000	-70.520600	0.000000	-70.520600	0.000000	-70.520600	0.000000	-70.520600	0.000000	-70.520600	0.000000	-70.520600	0.000000	-70.520600	0.000000	-70.520600	0.000000
0.015700	-70.520500	0.000000	-70.520500	0.000000	-70.520500	0.000000	-70.520500	0.000000	-70.520500	0.000000	-70.520500	0.000000	-70.520500	0.000000	-70.520500	0.000000	-70.520500	0.000000
0.015725	-70.520500	0.000000	-70.520500	0.000000	-70.520500	0.000000	-70.520500	0.000000	-70.520500	0.000000	-70.520500	0.000000	-70.520500	0.000000	-70.520500	0.000000	-70.520500	0.000000
0.015750	-70.520400	0.000000	-70.520400	0.000000	-70.520400	0.000000	-70.520400	0.000000	-70.520400	0.000000	-70.520400	0.000000	-70.520400	0.000000	-70.520400	0.000000	-70.520400	0.000000
0.015775	-70.520300	0.000000	-70.520300	0.000000	-70.520300	0.000000	-70.520300	0.000000	-70.520300	0.000000	-70.520300	0.000000	-70.520300	0.000000	-70.520300	0.000000	-70.520300	0.000000
0.015800	-70.520300	0.000000	-70.520300	0.000000	-70.520300	0.000000	-70.520300	0.000000	-70.520300	0.000000	-70.520300	0.000000	-70.520300	0.000000	-70.520300	0.000000	-70.520300	0.000000
0.015825	-70.520200	0.000000	-70.520200	0.000000	-70.520200	0.000000	-70.520200	0.000000	-70.520200	0.000000	-70.520200	0.000000	-70.520200	0.000000	-70.520200	0.000000	-70.520200	0.000000
0.015850	-70.520100	0.000000	-70.520100	0.000000	-70.520100	0.000000	-70.520100	0.000000	-70.520100	0.000000	-70.520100	0.000000	-70.520100	0.000000	-70.520100	0.000000	-70.520100	0.000000
0.015875	-70.520100	0.000000	-70.520100	0.000000	-70.520100	0.000000	-70.520100	0.000000	-70.520100	0.000000	-70.520100	0.000000	-70.520100	0.000000	-70.520100	0.000000	-70.520100	0.000000
0.015900	-70.520000	0.000000	-70.520000	0.000000	-70.520000	0.000000	-70.520000	0.000000	-70.520000	0.000000	-70.520000	0.000000	-70.520000	0.000000	-70.520000	0.000000	-70.520000	0.000000
0.015925	-70.519900	0.000000	-70.519900	0.000000	-70.519900	0.000000	-70.519900	0.000000	-70.519900	0.000000	-70.519900	0.000000	-70.519900	0.000000	-70.519900	0.000000	-70.519900	0.000000
0.015950	-70.519900	0.000000	-70.519900	0.000000	-70.519900	0.000000	-70.519900	0.000000	-70.519900	0.000000	-70.519900	0.000000	-70.519900	0.000000	-70.519900	0.000000	-70.519900	0.000000
0.015975	-70.519800	0.000000	-70.519800	0.000000	-70.519800	0.000000	-70.519800	0.000000	-70.519800	0.000000	-70.519800	0.000000	-70.519800	0.000000	-70.519800	0.000000	-70.519800	0.000000
0.016000	-70.519700	0.000000	-70.519700	0.000000	-70.519700	0.000000	-70.519700	0.000000	-70.519700	0.000000	-70.519700	0.000000	-70.519700	0.000000	-70.519700	0.000000	-70.519700	0.000000
0.016025	-70.519700	0.000000	-70.519700	0.000000	-70.519700	0.000000	-70.519700	0.000000	-70.519700	0.000000	-70.519700	0.000000	-70.519700	0.000000	-70.519700	0.000000	-70.519700	0.000000
0.016050	-70.519600	0.000000	-70.519600	0.000000	-70.519600	0.000000	-70.519600	0.000000	-70.519600	0.000000	-70.519600	0.000000	-70.519600	0.000000	-70.519600	0.000000	-70.519600	0.000000
0.016075	-70.519500	0.000000	-70.519500	0.000000	-70.519500	0.000000	-70.519500	0.000000	-70.519500	0.000000	-70.519500	0.000000	-70.519500	0.000000	-70.519500	0.000000	-70.519500	0.000000
0.016100	-70.519500	0.000000	-70.519500	0.000000	-70.519500	0.000000	-70.519500	0.000000	-70.519500	0.000000	-70.519500	0.000000	-70.519500	0.000000	-70.519500	0.000000	-70.519500	0.000000
0.016125	-70.519400	0.000000	-70.519400	0.000000	-70.519400	0.000000	-70.519400	0.000000	-70.519400	0.000000	-70.519400	0.000000	-70.519400	0.000000	-70.519400	0.000000	-70.519400	0.000000
0.016150	-70.519300	0.000000	-70.519300	0.000000	-70.519300	0.000000	-70.519300	0.000000	-70.519300	0.000000	-70.519300	0.000000	-70.519300	0.000000	-70.519300	0.000000	-70.519300	0.000000
0.016175	-70.519300	0.000000	-70.519300	0.000000	-70.519300	0.000000	-70.519300	0.000000	-70.519300	0.000000	-70.519300	0.000000	-70.519300	0.000000	-70.519300	0.000000	-70.519300	0.000000
0.016200	-70.519200	0.000000	-70.519200	0.000000	-70.519200	0.000000	-70.519200	0.000000	-70.519200	0.000000	-70.519200	0.000000	-70.519200	0.000000	-70.519200	0.000000	-70.519200	0.000000
0.016225	-70.519100	0.000000	-70.519100	0.000000	-70.519100	0.000000	-70.519100	0.000000	-70.519100	0.000000	-70.519100	0.000000	-70.519100	0.000000	-70.519100	0.000000	-70.519100	0.000000
0.016250	-70.519100	0.000000	-70.519100	0.000000	-70.519100	0.000000	-70.519100	0.000000	-70.519100	0.000000	-70.519100	0.000000	-70.519100	0.000000	-70.519100	0.000000	-70.519100	0.000000
0.016275	-70.519000	0.000000	-70.519000	0.000000	-70.519000	0.000000	-70.519000	0.000000	-70.519000	0.000000	-70.519000	0.000000	-70.519000	0.000000	-70.519000	0.000000	-70.519000	0.000000
0.016300	-70.518900	0.000000	-70.518900	0.000000	-70.518900	0.000000	-70.518900	0.000000	-70.518900	0.000000	-70.518900	0.000000	-70.518900	0.000000	-70.518900	0.000000	-70.518900	0.000000
0.016325	-70.518900	0.000000	-70.518900	0.000000	-70.518900	0.000000	-70.518900	0.000000	-70.518900	0.000000	-70.518900	0.000000	-70.518900	0.000000	-70.518900	0.000000	-70.518900	0.000000
0.016350	-70.518800	0.000000	-70.518800	0.000000	-70.518800	0.000000	-70.518800	0.000000	-70.518800	0.000000	-70.518800	0.000000	-70.518800	0.000000	-70.518800	0.000000	-70.518800	0.000000
0.016375	-70.518700	0.000000	-70.518700	0.000000	-70.518700	0.000000	-70.518700	0.000000	-70.518700	0.000000	-70.518700	0.000000	-70.518700	0.000000	-70.518700	0.000000	-70.518700	0.000000
0.016400	-70.518700	0.000000	-70.518700	0.000000	-70.518700	0.000000	-70.518700	0.000000	-70.518700	0.000000	-70.518700	0.000000	-70.518700	0.000000	-70.518700	0.000000	-70.518700	0.000000
0.016425	-70.518600	0.000000	-70.518600	0.000000	-70.518600	0.000000	-70.518600	0.000000	-70.518600	0.000000	-70.518600	0.000000	-70.518600	0.000000	-70.518600	0.000000	-70.518600	0.000000
0.016450	-70.518500	0.000000	-70.518500	0.000000	-70.518500	0.000000	-70.518500	0.000000	-70.518500	0.000000	-70.518500	0.000000	-70.518500	0.000000	-70.518500	0.000000	-70.518500	0.000000
0.016475	-70.518500	0.000000	-70.518500	0.000000	-70.518500	0.000000	-70.518500	0.000000	-70.518500	0.000000	-70.518500	0.000000	-70.518500	0.000000	-70.518500	0.000000	-70.518500	0.000000
0.016500	-70.518400	0.000000	-70.518400	0.000000	-70.518400	0.000000	-70.518400	0.000000	-70.518400	0.000000	-70.518400	0.000000	-70.518400	0.000000	-70.518400	0.000000	-70.518400	0.000000
0.016525	-70.518300	0.000000	-70.518300	0.000000	-70.518300	0.000000	-70.518300	0.000000	-70.518300	0.000000	-70.518300	0.000000	-70.518300	0.000000	-70.518300	0.000000	-70.518300	0.000000
0.016550	-70.518300	0.000000	-70.518300	0.000000	-70.518300	0.000000	-70.518300	0.000000	-70.518300	0.000000	-70.518300	0.000000	-70.518300	0.000000	-70.518300	0.000000	-70.518300	0.000000
0.016575	-70.518200	0.000000	-70.518200	0.000000	-70.518200	0.000000	-70.518200	0.000000	-70.518200	0.000000	-70.518200	0.000000	-70.518200	0.000000	-70.518200	0.000000	-70.518200	0.000000
0.016600	-70.518100	0.000000	-70.518100	0.000000	-70.518100	0.000000	-70.518100	0.000000	-70.518100	0.000000	-70.518100	0.000000	-70.518100	0.000000	-70.518100	0.000000	-70.518100	0.000000
0.016625	-70.518100	0.000000	-70.518100	0.000000	-70.518100	0.000000	-70.518100	0.000000	-70.518100	0.000000	-70.518100	0.000000	-70.518100	0.000000	-70.518100	0.000000	-70.518100	0.000000
0.016650	-70.518000	0.000000	-70.518000	0.000000	-70.518000	0.000000	-70.518000	0.000000	-70.518000	0.000000	-70.518000	0.000000	-70.518000	0.000000	-70.518000	0.000000	-70.518000	0.000000
0.016675	-70.517900	0.000000	-70.517900	0.000000	-70.517900	0.000000	-70.517900	0.000000	-70.517900	0.000000	-70.517900	0.000000	-70.517900	0.000000	-70.517900	0.000000	-70.517900	0.000000
0.016700	-70.517900	0.000000	-70.517900	0.000000	-70.517900	0.000000	-70.517900	0.000000	-70.517900	0.000000	-70.517900	0.000000	-70.517900	0.000000	-70.517900	0.000000	-70.517900	0.000000
0.016725	-70.517800	0.000000	-70.517800	0.000000	-70.517800	0.000000	-70.517800	0.000000	-70.517800	0.000000	-70.517800	0.000000	-70.517800	0.000000	-70.517800	0.000000	-70.517800	0.000000
0.016750	-70.517800	0.000000	-70.517800	0.000000	-70.517800	0.000000	-70.517800	0.000000	-70.517800	0.000000	-70.517800	0.000000	-70.517800	0.000000	-70.517800	0.000000	-70.517800	0.000000
0.016775	-70.517700	0.000000	-70.517700	0.000000	-70.517700	0.000000	-70.517700	0.000000	-70.517700	0.000000	-70.517700	0.000000	-70.517700	0.000000	-70.517700	0.000000	-70.517700	0.000000
0.016800	-70.517600	0.000000	-70.517600	0.000000	-70.517600	0.000000	-70.517600	0.000000	-70.517600	0.000000	-70.517600	0.000000	-70.517600	0.000000	-70.517600	0.000000	-70.517600	0.000000
0.016825	-70.517600	0.000000	-70.517600	0.000000	-70.517600	0.000000	-70.517600	0.000000	-70.517600	0.000000	-70.517600	0.000000	-70.517600	0.000000	-70.517600	0.000000	-70.517600	0.000000
0.016850	-70.517500	0.000000	-70.517500	0.000000	-70.517500	0.000000	-70.517500	0.000000	-70.517500	0.000000	-70.517500	0.000000	-70.517500	0.000000	-70.517500	0.000000	-70.517500	0.000000
0.016875	-70.517400	0.000000	-70.517400	0.000000	-70.517400	0.000000	-70.517400	0.000000	-70.517400	0.000000	-70.517400	0.000000	-70.517400	0.000000	-70.517400	0.000000	-70.517400	0.000000
0.016900	-70.517400	0.000000	-70.517400	0.000000	-70.517400	0.000000	-70.517400	0.000000	-70.517400	0.000000	-70.517400	0.000000	-70.517400	0.000000	-70.517400	0.000000	-70.517400	0.000000
0.016925	-70.517300	0.000000	-70.517300	0.000000	-70.517300	0.000000	-70.517300	0.000000	-70.517300	0.000000	-70.517300	0.000000	-70.517300	0.000000	-70.517300	0.000000	-70.517300	0.000000
0.016950	-70.517200	0.000000	-70.517200	0.000000	-70.517200	0.000000	-70.517200	0.000000	-70.517200	0.000000	-70.517200	0.000000	-70.517200	0.000000	-70.517200	0.000000	-70.517200	0.000000
0.016975	-70.517200	0.000000	-70.517200	0.000000	-70.517200	0.000000	-70.517200	0.000000	-70.517200	0.000000	-70.517200	0.000000	-70.517200	0.000000	-70.517200	0.000000	-70.517200	0.000000
0.017000	-70.517100	0.000000	-70.517100	0.000000	-70.517100	0.000000	-70.517100	0.000000	-70.517100	0.000000	-70.517100	0.000000	-70.517100	0.000000	-70.517100	0.000000	-70.517100	0.000000
0.017025	-70.517000	0.000000	-70.517000	0.000000	-70.517000	0.000000	-70.517000	0.000000	-70.517000	0.000000	-70.517000	0.000000	-70.517000	0.000000	-70.517000	0.000000	-70.517000	0.000000
0.017050	-70.517000	0.000000	-70.517000	0.000000	-70.517000	0.000000	-70.517000	0.000000	-70.517000	0.000000	-70.517000	0.000000	-70.517000	0.000000	-70.517000	0.000000	-70.517000	0.000000
0.017075	-70.516900	0.000000	-70.516900	0.000000	-70.516900	0.000000	-70.516900	0.000000	-70.516900	0.000000	-70.516900	0.000000	-70.516900	0.000000	-70.516900	0.000000	-70.516900	0.000000
0.017100	-70.516800	0.000000	-70.516800	0.000000	-70.516800	0.000000	-70.516800	0.000000	-70.516800	0.000000	-70.516800	0.000000	-70.516800	0.000000	-70.516800	0.000000	-70.516800	0.000000
0.017125	-70.516800	0.000000	-70.516800	0.000000	-70.516800	0.000000	-70.516800	0.000000	-70.516800	0.000000	-70.516800	0.000000	-70.516800	0.000000	-70.516800	0.000000	-70.516800	0.000000
0.017150	-70.516700	0.000000	-70.516700	0.000000	-70.516700	0.000000	-70.516700	0.000000	-70.516700	0.000000	-70.516700	0.000000	-70.516700	0.000000	-70.516700	0.000000	-70.516700	0.000000
0.017175	-70.516600	0.000000	-70.516600	0.000000	-70.516600	0.000000	-70.516600	0.000000	-70.516600	0.000000	-70.516600	0.000000	-70.516600	0.000000	-70.516600	0.000000	-70.516600	0.000000
0.017200	-70.516600	0.000000	-70.516600	0.000000	-70.516600	0.000000	-70.516600	0.000000	-70.516600	0.000000	-70.516600	0.000000	-70.516600	0.000000	-70.516600	0.000000	-70.516600	0.000000
0.017225	-70.516500	0.000000	-70.516500	0.000000	-70.516500	0.000000	-70.516500	0.000000	-70.516500	0.000000	-70.516500	0.000000	-70.516500	0.000000	-70.516500	0.000000	-70.516500	0.000000
0.017250	-70.516400	0.000000	-70.516400	0.000000	-70.516400	0.000000	-70.516400	0.000000	-70.516400	0.000000	-70.516400	0.000000	-70.516400	0.000000	-70.516400	0.000000	-70.516400	0.000000
0.017275	-70.516400	0.000000	-70.516400	0.000000	-70.516400	0.000000	-70.516400	0.000000	-70.516400	0.000000	-70.516400	0.000000	-70.516400	0.000000	-70.516400	0.000000	-70.516400	0.000000
0.017300	-70.516300	0.000000	-70.516300	0.000000	-70.516300	0.000000	-70.516300	0.000000	-70.516300	0.000000	-70.516300	0.000000	-70.516300	0.000000	-70.516300	0.000000	-70.516300	0.000000
0.017325	-70.516200	0.000000	-70.516200	0.000000	-70.516200	0.000000	-70.516200	0.000000	-70.516200	0.000000	-70.516200	0.000000	-70.516200	0.000000	-70.516200	0.000000	-70.516200	0.000000
0.017350	-70.516200	0.000000	-70.516200	0.000000	-70.516200	0.000000	-70.516200	0.000000	-70.516200	0.000000	-70.516200	0.000000	-70.516200	0.000000	-70.516200	0.000000	-70.516200	0.000000
0.017375	-70.516100	0.000000	-70.516100	0.000000	-70.516100	0.000000	-70.516100	0.000000	-70.516100	0.000000	-70.516100	0.000000	-70.516100	0.000000	-70.516100	0.000000	-70.516100	0.000000
0.017400	-70.516000	0.000000	-70.516000	0.000000	-70.516000	0.000000	-70.516000	0.000000	-70.516000	0.000000	-70.516000	0.000000	-70.516000	0.000000	-70.516000	0.000000	-70.516000	0.000000
0.017425	-70.516000	0.000000	-70.516000	0.000000	-70.516000	0.000000	-70.516000	0.000000	-70.516000	0.000000	-70.516000	0.000000	-70.516000	0.000000	-70.516000	0.000000	-70.516000	0.000000
0.017450	-70.515900	0.000000	-70.515900	0.000000	-70.515900	0.000000	-70.515900	0.000000	-70.515900	0.000000	-70.515900	0.000000	-70.515900	0.000000	-70.515900	0.000000	-70.515900	0.000000
0.017475	-70.515800	0.000000	-70.515800	0.000000	-70.515800	0.000000	-70.515800	0.000000	-70.515800	0.000000	-70.515800	0.000000	-70.515800	0.000000	-70.515800	0.000000	-70.515800	0.000000
0.017500	-70.515800	0.000000	-70.515800	0.000000	-70.515800	0.000000	-70.515800	0.000000	-70.515800	0.000000	-70.515800	0.000000	-70.515800	0.000000	-70.515800	0.000000	-70.515800	0.000000
0.017525	-70.515700	0.000000	-70.515700	0.000000	-70.515700	0.000000	-70.515700	0.000000	-70.515700	0.000000	-70.515700	0.000000	-70.515700	0.000000	-70.515700	0.000000	-70.515700	0.000000
0.017550	-70.515600	0.000000	-70.515600	0.000000	-70.515600	0.000000	-70.515600	0.000000	-70.515600	0.000000	-70.515600	0.000000	-70.515600	0.000000	-70.515600	0.000000	-70.515600	0.000000
0.017575	-70.515600	0.000000	-70.515600	0.000000	-70.515600	0.000000	-70.515600	0.000000	-70.515600	0.000000	-70.515600	0.000000	-70.515600	0.000000	-70.515600	0.000000	-70.515600	0.000000
0.017600	-70.515500	0.000000	-70.515500	0.000000	-70.515500	0.000000	-70.515500	0.000000	-70.515500	0.000000	-70.515500	0.000000	-70.515500	0.000000	-70.515500	0.000000	-70.515500	0.000000
0.017625	-70.515400	0.000000	-70.515400	0.000000	-70.515400	0.000000	-70.515400	0.000000	-70.515400	0.000000	-70.515400	0.000000	-70.515400	0.000000	-70.515400	0.000000	-70.515400	0.000000
0.017650	-70.515400	0.000000	-70.515400	0.000000	-70.515400	0.000000	-70.515400	0.000000	-70.515400	0.000000	-70.515400	0.000000	-70.515400	0.000000	-70.515400	0.000000	-70.515400	0.000000
0.017675	-70.515300	0.000000	-70.515300	0.000000	-70.515300	0.000000	-70.515300	0.000000	-70.515300	0.000000	-70.515300	0.000000	-70.515300	0.000000	-70.515300	0.000000	-70.515300	0.000000
0.017700	-70.515200	0.000000	-70.515200	0.000000	-70.515200	0.000000	-70.515200	0.000000	-70.515200	0.000000	-70.515200	0.000000	-70.515200	0.000000	-70.515200	0.000000	-70.515200	0.000000
0.017725	-70.515200	0.000000	-70.515200	0.000000	-70.515200	0.000000	-70.515200	0.000000	-70.515200	0.000000	-70.515200	0.000000	-70.515200	0.000000	-70.515200	0.000000	-70.515200	0.000000
0.017750	-70.515100	0.000000	-70.515100	0.000000	-70.515100	0.000000	-70.515100	0.000000	-70.515100	0.000000	-70.515100	0.000000	-70.515100	0.000000	-70.515100	0.000000	-70.515100	0.000000
0.017775	-70.515100	0.000000	-70.515100	0.000000	-70.515100	0.000000	-70.515100	0.000000	-70.515100	0.000000	-70.515100	0.000000	-70.515100	0.000000	-70.515100	0.000000	-70.515100	0.000000
0.017800	-70.515000	0.000000	-70.515000	0.000000	-70.515000	0.000000	-70.515000	0.000000	-70.515000	0.000000	-70.515000	0.000000	-70.515000	0.000000	-70.515000	0.000000	-70.515000	0.000000
0.017825	-70.514900	0.000000	-70.514900	0.000000	-70.514900	0.000000	-70.514900	0.000000	-70.514900	0.000000	-70.514900	0.000000	-70.514900	0.000000	-70.514900	0.000000	-70.514900	0.000000
0.017850	-70.514900	0.000000	-70.514900	0.000000	-70.514900	0.000000	-70.514900	0.000000	-70.514900	0.000000	-70.514900	0.000000	-70.514900	0.000000	-70.514900	0.000000	-70.514900	0.000000
0.017875	-70.514800	0.000000	-70.514800	0.000000	-70.514800	0.000000	-70.514800	0.000000	-70.514800	0.000000	-70.514800	0.000000	-70.514800	0.000000	-70.514800	0.000000	-70.514800	0.000000
0.017900	-70.514700	0.000000	-70.514700	0.000000	-70.514700	0.000000	-70.514700	0.000000	-70.514700	0.000000	-70.514700	0.000000	-70.514700	0.000000	-70.514700	0.000000	-70.514700	0.000000
0.017925	-70.514700	0.000000	-70.514700	0.000000	-70.514700	0.000000	-70.514700	0.000000	-70.514700	0.000000	-70.514700	0.000000	-70.514700	0.000000	-70.514700	0.000000	-70.514700	0.000000
0.017950	-70.514600	0.000000	-70.514600	0.000000	-70.514600	0.000000	-70.514600	0.000000	-70.514600	0.000000	-70.514600	0.000000	-70.514600	0.000000	-70.514600	0.000000	-70.514600	0.000000
0.017975	-70.514500	0.000000	-70.514500	0.000000	-70.514500	0.000000	-70.514500	0.000000	-70.514500	0.000000	-70.514500	0.000000	-70.514500	0.000000	-70.514500	0.000000	-70.514500	0.000000
0.018000	-70.514500	0.000000	-70.514500	0.000000	-70.514500	0.000000	-70.514500	0.000000	-70.514500	0.000000	-70.514500	0.000000	-70.514500	0.000000	-70.514500	0.000000	-70.514500	0.000000
0.018025	-70.514400	0.000000	-70.514400	0.000000	-70.514400	0.000000	-70.514400	0.000000	-70.514400	0.000000	-70.514400	0.000000	-70.514400	0.000000	-70.514400	0.000000	-70.514400	0.000000
0.018050	-70.514300	0.000000	-70.514300	0.000000	-70.514300	0.000000	-70.514300	0.000000	-70.514300	0.000000	-70.514300	0.000000	-70.514300	0.000000	-70.514300	0.000000	-70.514300	0.000000
0.018075	-70.514300	0.000000	-70.514300	0.000000	-70.514300	0.000000	-70.514300	0.000000	-70.514300	0.000000	-70.514300	0.000000	-70.514300	0.000000	-70.514300	0.000000	-70.514300	0.000000
0.018100	-70.514200	0.000000	-70.514200	0.000000	-70.514200	0.000000	-70.514200	0.000000	-70.514200	0.000000	-70.514200	0.000000	-70.514200	0.000000	-70.514200	0.000000	-70.514200	0.000000
0.018125	-70.514100	0.000000	-70.514100	0.000000	-70.514100	0.000000	-70.514100	0.000000	-70.514100	0.000000	-70.514100	0.000000	-70.514100	0.000000	-70.514100	0.000000	-70.514100	0.000000
0.018150	-70.514100	0.000000	-70.514100	0.000000	-70.514100	0.000000	-70.514100	0.000000	-70.514100	0.000000	-70.514100	0.000000	-70.514100	0.000000	-70.514100	0.000000	-70.514100	0.000000
0.018175	-70.514000	0.000000	-70.514000	0.000000	-70.514000	0.000000	-70.514000	0.000000	-70.514000	0.000000	-70.514000	0.000000	-70.514000	0.000000	-70.514000	0.000000	-70.514000	0.000000
0.018200	-70.513900	0.000000	-70.513900	0.000000	-70.513900	0.000000	-70.513900	0.000000	-70.513900	0.000000	-70.513900	0.000000	-70.513900	0.000000	-70.513900	0.000000	-70.513900	0.000000
0.018225	-70.513900	0.000000	-70.513900	0.000000	-70.513900	0.000000	-70.513900	0.000000	-70.513900	0.000000	-70.513900	0.000000	-70.513900	0.000000	-70.513900	0.000000	-70.513900	0.000000
0.018250	-70.513800	0.000000	-70.513800	0.000000	-70.513800	0.000000	-70.513800	0.000000	-70.513800	0.000000	-70.513800	0.000000	-70.513800	0.000000	-70.513800	0.000000	-70.513800	0.000000
0.018275	-70.513700	0.000000	-70.513700	0.000000	-70.513700	0.000000	-70.513700	0.000000	-70.513700	0.000000	-70.513700	0.000000	-70.513700	0.000000	-70.513700	0.000000	-70.513700	0.000000
0.018300	-70.513700	0.000000	-70.513700	0.000000	-70.513700	0.000000	-70.513700	0.000000	-70.513700	0.000000	-70.513700	0.000000	-70.513700	0.000000	-70.513700	0.000000	-70.513700	0.000000
0.018325	-70.513600	0.000000	-70.513600	0.000000	-70.513600	0.000000	-70.513600	0.000000	-70.513600	0.000000	-70.513600	0.000000	-70.513600	0.000000	-70.513600	0.000000	-70.513600	0.000000
0.018350	-70.513500	0.000000	-70.513500	0.000000	-70.513500	0.000000	-70.513500	0.000000	-70.513500	0.000000	-70.513500	0.000000	-70.513500	0.000000	-70.513500	0.000000	-70.513500	0.000000
0.018375	-70.513500	0.000000	-70.513500	0.000000	-70.513500	0.000000	-70.513500	0.000000	-70.513500	0.000000	-70.513500	0.000000	-70.513500	0.000000	-70.513500	0.000000	-70.513500	0.000000
0.018400	-70.513400	0.000000	-70.513400	0.000000	-70.513400	0.000000	-70.513400	0.000000	-70.513400	0.000000	-70.513400	0.000000	-70.513400	0.000000	-70.513400	0.000000	-70.513400	0.000000
0.018425	-70.513400	0.000000	-70.513400	0.000000	-70.513400	0.000000	-70.513400	0.000000	-70.513400	0.000000	-70.513400	0.000000	-70.513400	0.000000	-70.513400	0.000000	-70.513400	0.000000
0.018450	-70.513300	0.000000	-70.513300	0.000000	-70.513300	0.000000	-70.513300	0.000000	-70.513300	0.000000	-70.513300	0.000000	-70.513300	0.000000	-70.513300	0.000000	-70.513300	0.000000
0.018475	-70.513200	0.000000	-70.513200	0.000000	-70.513200	0.000000	-70.513200	0.000000	-70.513200	0.000000	-70.513200	0.000000	-70.513200	0.000000	-70.513200	0.000000	-70.513200	0.000000
0.018500	-70.513200	0.000000	-70.513200	0.000000	-70.513200	0.000000	-70.513200	0.000000	-70.513200	0.000000	-70.513200	0.000000	-70.513200	0.000000	-70.513200	0.000000	-70.513200	0.000000
0.018525	-70.513100	0.000000	-70.513100	0.000000	-70.513100	0.000000	-70.513100	0.000000	-70.513100	0.000000	-70.513100	0.000000	-70.513100	0.000000	-70.513100	0.000000	-70.513100	0.000000
0.018550	-70.513000	0.000000	-70.513000	0.000000	-70.513000	0.000000	-70.513000	0.000000	-70.513000	0.000000	-70.513000	0.000000	-70.513000	0.000000	-70.513000	0.000000	-70.513000	0.000000
0.018575	-70.513000	0.000000	-70.513000	0.000000	-70.513000	0.000000	-70.513000	0.000000	-70.513000	0.000000	-70.513000	0.000000	-70.513000	0.000000	-70.513000	0.000000	-70.513000	0.000000
0.018600	-70.512900	0.000000	-70.512900	0.000000	-70.512900	0.000000	-70.512900	0.000000	-70.512900	0.000000	-70.512900	0.000000	-70.512900	0.000000	-70.512900	0.000000	-70.512900	0.000000
0.018625	-70.512800	0.000000	-70.512800	0.000000	-70.512800	0.000000	-70.512800	0.000000	-70.512800	0.000000	-70.512800	0.000000	-70.512800	0.000000	-70.512800	0.000000	-70.512800	0.000000
0.018650	-70.512800	0.000000	-70.512800	0.000000	-70.512800	0.000000	-70.512800	0.000000	-70.512800	0.000000	-70.512800	0.000000	-70.512800	0.000000	-70.512800	0.000000	-70.512800	0.000000
0.018675	-70.512700	0.000000	-70.512700	0.000000	-70.512700	0.000000	-70.512700	0.000000	-70.512700	0.000000	-70.512700	0.000000	-70.512700	0.000000	-70.512700	0.000000	-70.512700	0.000000
0.018700	-70.512600	0.000000	-70.512600	0.000000	-70.512600	0.000000	-70.512600	0.000000	-70.512600	0.000000	-70.512600	0.000000	-70.512600	0.000000	-70.512600	0.000000	-70.512600	0.000000
0.018725	-70.512600	0.000000	-70.512600	0.000000	-70.512600	0.000000	-70.512600	0.000000	-70.512600	0.000000	-70.512600	0.000000	-70.512600	0.000000	-70.512600	0.000000	-70.512600	0.000000
0.018750	-70.512500	0.000000	-70.512500	0.000000	-70.512500	0.000000	-70.512500	0.000000	-70.512500	0.000000	-70.512500	0.000000	-70.512500	0.000000	-70.512500	0.000000	-70.512500	0.000000
0.018775	-70.512400	0.000000	-70.512400	0.000000	-70.512400	0.000000	-70.512400	0.000000	-70.512400	0.000000	-70.512400	0.000000	-70.512400	0.000000	-70.512400	0.000000	-70.512400	0.000000
0.018800	-70.512400	0.000000	-70.512400	0.000000	-70.512400	0.000000	-70.512400	0.000000	-70.512400	0.000000	-70.512400	0.000000	-70.512400	0.000000	-70.512400	0.000000	-70.512400	0.000000
0.018825	-70.512300	0.000000	-70.512300	0.000000	-70.512300	0.000000	-70.512300	0.000000	-70.512300	0.000000	-70.512300	0.000000	-70.512300	0.000000	-70.512300	0.000000	-70.512300	0.000000
0.018850	-70.512200	0.000000	-70.512200	0.000000	-70.512200	0.000000	-70.512200	0.000000	-70.512200	0.000000	-70.512200	0.000000	-70.512200	0.000000	-70.512200	0.000000	-70.512200	0.000000
0.018875	-70.512200	0.000000	-70.512200	0.000000	-70.512200	0.000000	-70.512200	0.000000	-70.512200	0.000000	-70.512200	0.000000	-70.512200	0.000000	-70.512200	0.000000	-70.512200	0.000000
0.018900	-70.512100	0.000000	-70.512100	0.000000	-70.512100	0.000000	-70.512100	0.000000	-70.512100	0.000000	-70.512100	0.000000	-70.512100	0.000000	-70.512100	0.000000	-70.512100	0.000000
0.018925	-70.512000	0.000000	-70.512000	0.000000	-70.512000	0.000000	-70.512000	0.000000	-70.512000	0.000000	-70.512000	0.000000	-70.512000	0.000000	-70.512000	0.000000	-70.512000	0.000000
0.018950	-70.512000	0.000000	-70.512000	0.000000	-70.512000	0.000000	-70.512000	0.000000	-70.512000	0.000000	-70.512000	0.000000	-70.512000	0.000000	-70.512000	0.000000	-70.512000	0.000000
0.018975	-70.511900	0.000000	-70.511900	0.000000	-70.511900	0.000000	-70.511900	0.000000	-70.511900	0.000000	-70.511900	0.000000	-70.511900	0.000000	-70.511900	0.000000	-70.511900	0.000000
0.019000	-70.511900	0.000000	-70.511900	0.000000	-70.511900	0.000000	-70.511900	0.000000	-70.511900	0.000000	-70.511900	0.000000	-70.511900	0.000000	-70.511900	0.000000	-70.511900	0.000000
0.019025	-70.511800	0.000000	-70.511800	0.000000	-70.511800	0.000000	-70.511800	0.000000	-70.511800	0.000000	-70.511800	0.000000	-70.511800	0.000000	-70.511800	0.000000	-70.511800	0.000000
0.019050	-70.511700	0.000000	-70.511700	0.000000	-70.511700	0.000000	-70.511700	0.000000	-70.511700	0.000000	-70.511700	0.000000	-70.511700	0.000000	-70.511700	0.000000	-70.511700	0.000000
0.019075	-70.511700	0.000000	-70.511700	0.000000	-70.511700	0.000000	-70.511700	0.000000	-70.511700	0.000000	-70.511700	0.000000	-70.511700	0.000000	-70.511700	0.000000	-70.511700	0.000000
0.019100	-70.511600	0.000000	-70.511600	0.000000	-70.511600	0.000000	-70.511600	0.000000	-70.511600	0.000000	-70.511600	0.000000	-70.511600	0.000000	-70.511600	0.000000	-70.511600	0.000000
0.019125	-70.511500	0.000000	-70.511500	0.000000	-70.511500	0.000000	-70.511500	0.000000	-70.511500	0.000000	-70.511500	0.000000	-70.511500	0.000000	-70.511500	0.000000	-70.511500	0.000000
0.019150	-70.511500	0.000000	-70.511500	0.000000	-70.511500	0.000000	-70.511500	0.000000	-70.511500	0.000000	-70.511500	0.000000	-70.511500	0.000000	-70.511500	0.000000	-70.511500	0.000000
0.019175	-70.511400	0.000000	-70.511400	0.000000	-70.511400	0.000000	-70.511400	0.000000	-70.511400	0.000000	-70.511400	0.000000	-70.511400	0.000000	-70.511400	0.000000	-70.511400	0.000000
0.019200	-70.511300	0.000000	-70.511300	0.000000	-70.511300	0.000000	-70.511300	0.000000	-70.511300	0.000000	-70.511300	0.000000	-70.511300	0.000000	-70.511300	0.000000	-70.511300	0.000000
0.019225	-70.511300	0.000000	-70.511300	0.000000	-70.511300	0.000000	-70.511300	0.000000	-70.511300	0.000000	-70.511300	0.000000	-70.511300	0.000000	-70.511300	0.000000	-70.511300	0.000000
0.019250	-70.511200	0.000000	-70.511200	0.000000	-70.511200	0.000000	-70.511200	0.000000	-70.511200	0.000000	-70.511200	0.000000	-70.511200	0.000000	-70.511200	0.000000	-70.511200	0.000000
0.019275	-70.511100	0.000000	-70.511100	0.000000	-70.511100	0.000000	-70.511100	0.000000	-70.511100	0.000000	-70.511100	0.000000	-70.511100	0.000000	-70.511100	0.000000	-70.511100	0.000000
0.019300	-70.511100	0.000000	-70.511100	0.000000	-70.511100	0.000000	-70.511100	0.000000	-70.511100	0.000000	-70.511100	0.000000	-70.511100	0.000000	-70.511100	0.000000	-70.511100	0.000000
0.019325	-70.511000	0.000000	-70.511000	0.000000	-70.511000	0.000000	-70.511000	0.000000	-70.511000	0.000000	-70.511000	0.000000	-70.511000	0.000000	-70.511000	0.000000	-70.511000	0.000000
0.019350	-70.510900	0.000000	-70.510900	0.000000	-70.510900	0.000000	-70.510900	0.000000	-70.510900	0.000000	-70.510900	0.000000	-70.510900	0.000000	-70.510900	0.000000	-70.510900	0.000000
0.019375	-70.510900	0.000000	-70.510900	0.000000	-70.510900	0.000000	-70.510900	0.000000	-70.510900	0.000000	-70.510900	0.000000	-70.510900	0.000000	-70.510900	0.000000	-70.510900	0.000000
0.019400	-70.510800	0.000000	-70.510800	0.000000	-70.510800	0.000000	-70.510800	0.000000	-70.510800	0.000000	-70.510800	0.000000	-70.510800	0.000000	-70.510800	0.000000	-70.510800	0.000000
0.019425	-70.510800	0.000000	-70.510800	0.000000	-70.510800	0.000000	-70.510800	0.000000	-70.510800	0.000000	-70.510800	0.000000	-70.510800	0.000000	-70.510800	0.000000	-70.510800	0.000000
0.019450	-70.510700	0.000000	-70.510700	0.000000	-70.510700	0.000000	-70.510700	0.000000	-70.510700	0.000000	-70.510700	0.000000	-70.510700	0.000000	-70.510700	0.000000	-70.510700	0.000000
0.019475	-70.510600	0.000000	-70.510600	0.000000	-70.510600	0.000000	-70.510600	0.000000	-70.510600	0.000000	-70.510600	0.000000	-70.510600	0.000000	-70.510600	0.000000	-70.510600	0.000000
0.019500	-70.510600	0.000000	-70.510600	0.000000	-70.510600	0.000000	-70.510600	0.000000	-70.510600	0.000000	-70.510600	0.000000	-70.510600	0.000000	-70.510600	0.000000	-70.510600	0.000000
0.019525	-70.510500	0.000000	-70.510500	0.000000	-70.510500	0.000000	-70.510500	0.000000	-70.510500	0.000000	-70.510500	0.000000	-70.510500	0.000000	-70.510500	0.000000	-70.510500	0.000000
0.019550	-70.510400	0.000000	-70.510400	0.000000	-70.510400	0.000000	-70.510400	0.000000	-70.510400	0.000000	-70.510400	0.000000	-70.510400	0.000000	-70.510400	0.000000	-70.510400	0.000000
0.019575	-70.510400	0.000000	-70.510400	0.000000	-70.510400	0.000000	-70.510400	0.000000	-70.510400	0.000000	-70.510400	0.000000	-70.510400	0.000000	-70.510400	0.000000	-70.510400	0.000000
0.019600	-70.510300	0.000000	-70.510300	0.000000	-70.510300	0.000000	-70.510300	0.000000	-70.510300	0.000000	-70.510300	0.000000	-70.510300	0.000000	-70.510300	0.000000	-70.510300	0.000000
0.019625	-70.510200	0.000000	-70.510200	0.000000	-70.510200	0.000000	-70.510200	0.000000	-70.510200	0.000000	-70.510200	0.000000	-70.510200	0.000000	-70.510200	0.000000	-70.510200	0.000000
0.019650	-70.510200	0.000000	-70.510200	0.000000	-70.510200	0.000000	-70.510200	0.000000	-70.510200	0.000000	-70.510200	0.000000	-70.510200	0.000000	-70.510200	0.000000	-70.510200	0.000000
0.019675	-70.510100	0.000000	-70.510100	0.000000	-70.510100	0.000000	-70.510100	0.000000	-70.510100	0.000000	-70.510100	0.000000	-70.510100	0.000000	-70.510100	0.000000	-70.510100	0.000000
0.019700	-70.510000	0.000000	-70.510000	0.000000	-70.510000	0.000000	-70.510000	0.000000	-70.510000	0.000000	-70.510000	0.000000	-70.510000	0.000000	-70.510000	0.000000	-70.510000	0.000000
0.019725	-70.510000	0.000000	-70.510000	0.000000	-70.510000	0.000000	-70.510000	0.000000	-70.510000	0.000000	-70.510000	0.000000	-70.510000	0.000000	-70.510000	0.000000	-70.510000	0.000000
0.019750	-70.509900	0.000000	-70.509900	0.000000	-70.509900	0.000000	-70.509900	0.000000	-70.509900	0.000000	-70.509900	0.000000	-70.509900	0.000000	-70.509900	0.000000	-70.509900	0.000000
0.019775	-70.509800	0.000000	-70.509800	0.000000	-70.509800	0.000000	-70.509800	0.000000	-70.509800	0.000000	-70.509800	0.000000	-70.509800	0.000000	-70.509800	0.000000	-70.509800	0.000000
0.019800	-70.509800	0.000000	-70.509800	0.000000	-70.509800	0.000000	-70.509800	0.000000	-70.509800	0.000000	-70.509800	0.000000	-70.509800	0.000000	-70.509800	0.000000	-70.509800	0.000000
0.019825	-70.509700	0.000000	-70.509700	0.000000	-70.509700	0.000000	-70.509700	0.000000	-70.509700	0.000000	-70.509700	0.000000	-70.509700	0.000000	-70.509700	0.000000	-70.509700	0.000000
0.019850	-70.509700	0.000000	-70.509700	0.000000	-70.509700	0.000000	-70.509700	0.000000	-70.509700	0.000000	-70.509700	0.000000	-70.509700	0.000000	-70.509700	0.000000	-70.509700	0.000000
0.019875	-70.509600	0.000000	-70.509600	0.000000	-70.509600	0.000000	-70.509600	0.000000	-70.509600	0.000000	-70.509600	0.000000	-70.509600	0.000000	-70.509600	0.000000	-70.509600	0.000000
0.019900	-70.509500	0.000000	-70.509500	0.000000	-70.509500	0.000000	-70.509500	0.000000	-70.509500	0.000000	-70.509500	0.000000	-70.509500	0.000000	-70.509500	0.000000	-70.509500	0.000000
0.019925	-70.509500	0.000000	-70.509500	0.000000	-70.509500	0.000000	-70.509500	0.000000	-70.509500	0.000000	-70.509500	0.000000	-70.509500	0.000000	-70.509500	0.000000	-70.509500	0.000000
0.019950	-70.509400	0.000000	-70.509400	0.000000	-70.509400	0.000000	-70.509400	0.000000	-70.509400	0.000000	-70.509400	0.000000	-70.509400	0.000000	-70.509400	0.000000	-70.509400	0.000000
0.019975	-70.509300	0.000000	-70.509300	0.000000	-70.509300	0.000000	-70.509300	0.000000	-70.509300	0.000000	-70.509300	0.000000	-70.509300	0.000000	-70.509300	0.000000	-70.509300	0.000000
0.020000	-70.509300	0.000000	-70.509300	0.000000	-70.509300	0.000000	-70.509300	0.000000	-70.509300	0.000000	-70.509300	0.000000	-70.509300	0.000000	-70.509300	0.000000	-70.509300	0.000000
0.020025	-70.509200	0.000000	-70.509200	0.000000	-70.509200	0.000000	-70.509200	0.000000	-70.509200	0.000000	-70.509200	0.000000	-70.509200	0.000000	-70.509200	0.000000	-70.509200	0.000000
0.020050	-70.509100	0.000000	-70.509100	0.000000	-70.509100	0.000000	-70.509100	0.000000	-70.509100	0.000000	-70.509100	0.000000	-70.509100	0.000000	-70.509100	0.000000	-70.509100	0.000000
0.020075	-70.509100	0.000000	-70.509100	0.000000	-70.509100	0.000000	-70.509100	0.000000	-70.509100	0.000000	-70.509100	0.000000	-70.509100	0.000000	-70.509100	0.000000	-70.509100	0.000000
0.020100	-70.509000	0.000000	-70.509000	0.000000	-70.509000	0.000000	-70.509000	0.000000	-70.509000	0.000000	-70.509000	0.000000	-70.509000	0.000000	-70.509000	0.000000	-70.509000	0.000000
0.020125	-70.508900	0.000000	-70.508900	0.000000	-70.508900	0.000000	-70.508900	0.000000	-70.508900	0.000000	-70.508900	0.000000	-70.508900	0.000000	-70.508900	0.000000	-70.508900	0.000000
0.020150	-70.508900	0.000000	-70.508900	0.000000	-70.508900	0.000000	-70.508900	0.000000	-70.508900	0.000000	-70.508900	0.000000	-70.508900	0.000000	-70.508900	0.000000	-70.508900	0.000000
0.020175	-70.508800	0.000000	-70.508800	0.000000	-70.508800	0.000000	-70.508800	0.000000	-70.508800	0.000000	-70.508800	0.000000	-70.508800	0.000000	-70.508800	0.000000	-70.508800	0.000000
0.020200	-70.508800	0.000000	-70.508800	0.000000	-70.508800	0.000000	-70.508800	0.000000	-70.508800	0.000000	-70.508800	0.000000	-70.508800	0.000000	-70.508800	0.000000	-70.508800	0.000000
0.020225	-70.508700	0.000000	-70.508700	0.000000	-70.508700	0.000000	-70.508700	0.000000	-70.508700	0.000000	-70.508700	0.000000	-70.508700	0.000000	-70.508700	0.000000	-70.508700	0.000000
0.020250	-70.508600	0.000000	-70.508600	0.000000	-70.508600	0.000000	-70.508600	0.000000	-70.508600	0.000000	-70.508600	0.000000	-70.508600	0.000000	-70.508600	0.000000	-70.508600	0.000000
0.020275	-70.508600	0.000000	-70.508600	0.000000	-70.508600	0.000000	-70.508600	0.000000	-70.508600	0.000000	-70.508600	0.000000	-70.508600	0.000000	-70.508600	0.000000	-70.508600	0.000000
0.020300	-70.508500	0.000000	-70.508500	0.000000	-70.508500	0.000000	-70.508500	0.000000	-70.508500	0.000000	-70.508500	0.000000	-70.508500	0.000000	-70.508500	0.000000	-70.508500	0.000000
0.020325	-70.508400	0.000000	-70.508400	0.000000	-70.508400	0.000000	-70.508400	0.000000	-70.508400	0.000000	-70.508400	0.000000	-70.508400	0.000000	-70.508400	0.000000	-70.508400	0.000000
0.020350	-70.508400	0.000000	-70.508400	0.000000	-70.508400	0.000000	-70.508400	0.000000	-70.508400	0.000000	-70.508400	0.000000	-70.508400	0.000000	-70.508400	0.000000	-70.508400	0.000000
0.020375	-70.508300	0.000000	-70.508300	0.000000	-70.508300	0.000000	-70.508300	0.000000	-70.508300	0.000000	-70.508300	0.000000	-70.508300	0.000000	-70.508300	0.000000	-70.508300	0.000000
0.020400	-70.508200	0.000000	-70.508200	0.000000	-70.508200	0.000000	-70.508200	0.000000	-70.508200	0.000000	-70.508200	0.000000	-70.508200	0.000000	-70.508200	0.000000	-70.508200	0.000000
0.020425	-70.508200	0.000000	-70.508200	0.000000	-70.508200	0.000000	-70.508200	0.000000	-70.508200	0.000000	-70.508200	0.000000	-70.508200	0.000000	-70.508200	0.000000	-70.508200	0.000000
0.020450	-70.508100	0.000000	-70.508100	0.000000	-70.508100	0.000000	-70.508100	0.000000	-70.508100	0.000000	-70.508100	0.000000	-70.508100	0.000000	-70.508100	0.000000	-70.508100	0.000000
0.020475	-70.508000	0.000000	-70.508000	0.000000	-70.508000	0.000000	-70.508000	0.000000	-70.508000	0.000000	-70.508000	0.000000	-70.508000	0.000000	-70.508000	0.000000	-70.508000	0.000000
0.020500	-70.508000	0.000000	-70.508000	0.000000	-70.508000	0.000000	-70.508000	0.000000	-70.508000	0.000000	-70.508000	0.000000	-70.508000	0.000000	-70.508000	0.000000	-70.508000	0.000000
0.020525	-70.507900	0.000000	-70.507900	0.000000	-70.507900	0.000000	-70.507900	0.000000	-70.507900	0.000000	-70.507900	0.000000	-70.507900	0.000000	-70.507900	0.000000	-70.507900	0.000000
0.020550	-70.507900	0.000000	-70.507900	0.000000	-70.507900	0.000000	-70.507900	0.000000	-70.507900	0.000000	-70.507900	0.000000	-70.507900	0.000000	-70.507900	0.000000	-70.507900	0.000000
0.020575	-70.507800	0.000000	-70.507800	0.000000	-70.507800	0.000000	-70.507800	0.000000	-70.507800	0.000000	-70.507800	0.000000	-70.507800	0.000000	-70.507800	0.000000	-70.507800	0.000000
0.020600	-70.507700	0.000000	-70.507700	0.000000	-70.507700	0.000000	-70.507700	0.000000	-70.507700	0.000000	-70.507700	0.000000	-70.507700	0.000000	-70.507700	0.000000	-70.507700	0.000000
0.020625	-70.507700	0.000000	-70.507700	0.000000	-70.507700	0.000000	-70.507700	0.000000	-70.507700	0.000000	-70.507700	0.000000	-70.507700	0.000000	-70.507700	0.000000	-70.507700	0.000000
0.020650	-70.507600	0.000000	-70.507600	0.000000	-70.507600	0.000000	-70.507600	0.000000	-70.507600	0.000000	-70.507600	0.000000	-70.507600	0.000000	-70.507600	0.000000	-70.507600	0.000000
0.020675	-70.507500	0.000000	-70.507500	0.000000	-70.507500	0.000000	-70.507500	0.000000	-70.507500	0.000000	-70.507500	0.000000	-70.507500	0.000000	-70.507500	0.000000	-70.507500	0.000000
0.020700	-70.507500	0.000000	-70.507500	0.000000	-70.507500	0.000000	-70.507500	0.000000	-70.507500	0.000000	-70.507500	0.000000	-70.507500	0.000000	-70.507500	0.000000	-70.507500	0.000000
0.020725	-70.507400	0.000000	-70.507400	0.000000	-70.507400	0.000000	-70.507400	0.000000	-70.507400	0.000000	-70.507400	0.000000	-70.507400	0.000000	-70.507400	0.000000	-70.507400	0.000000
0.020750	-70.507300	0.000000	-70.507300	0.000000	-70.507300	0.000000	-70.507300	0.000000	-70.507300	0.000000	-70.507300	0.000000	-70.507300	0.000000	-70.507300	0.000000	-70.507300	0.000000
0.020775	-70.507300	0.000000	-70.507300	0.000000	-70.507300	0.000000	-70.507300	0.000000	-70.507300	0.000000	-70.507300	0.000000	-70.507300	0.000000	-70.507300	0.000000	-70.507300	0.000000
0.020800	-70.507200	0.000000	-70.507200	0.000000	-70.507200	0.000000	-70.507200	0.000000	-70.507200	0.000000	-70.507200	0.000000	-70.507200	0.000000	-70.507200	0.000000	-70.507200	0.000000
0.020825	-70.507100	0.000000	-70.507100	0.000000	-70.507100	0.000000	-70.507100	0.000000	-70.507100	0.000000	-70.507100	0.000000	-70.507100	0.000000	-70.507100	0.000000	-70.507100	0.000000
0.020850	-70.507100	0.000000	-70.507100	0.000000	-70.507100	0.000000	-70.507100	0.000000	-70.507100	0.000000	-70.507100	0.000000	-70.507100	0.000000	-70.507100	0.000000	-70.507100	0.000000
0.020875	-70.507000	0.000000	-70.507000	0.000000	-70.507000	0.000000	-70.507000	0.000000	-70.507000	0.000000	-70.507000	0.000000	-70.507000	0.000000	-70.507000	0.000000	-70.507000	0.000000
0.020900	-70.507000	0.000000	-70.507000	0.000000	-70.507000	0.000000	-70.507000	0.000000	-70.507000	0.000000	-70.507000	0.000000	-70.507000	0.000000	-70.507000	0.000000	-70.507000	0.000000
0.020925	-70.506900	0.000000	-70.506900	0.000000	-70.506900	0.000000	-70.506900	0.000000	-70.506900	0.000000	-70.506900	0.000000	-70.506900	0.000000	-70.506900	0.000000	-70.506900	0.000000
0.020950	-70.506800	0.000000	-70.506800	0.000000	-70.506800	0.000000	-70.506800	0.000000	-70.506800	0.000000	-70.506800	0.000000	-70.506800	0.000000	-70.506800	0.000000	-70.506800	0.000000
0.020975	-70.506800	0.000000	-70.506800	0.000000	-70.506800	0.000000	-70.506800	0.000000	-70.506800	0.000000	-70.506800	0.000000	-70.506800	0.000000	-70.506800	0.000000	-70.506800	0.000000
0.021000	-70.506700	0.000000	-70.506700	0.000000	-70.506700	0.000000	-70.506700	0.000000	-70.506700	0.000000	-70.506700	0.000000	-70.506700	0.000000	-70.506700	0.000000	-70.506700	0.000000
0.021025	-70.506600	0.000000	-70.506600	0.000000	-70.506600	0.000000	-70.506600	0.000000	-70.506600	0.000000	-70.506600	0.000000	-70.506600	0.000000	-70.506600	0.000000	-70.506600	0.000000
0.021050	-70.506600	0.000000	-70.506600	0.000000	-70.506600	0.000000	-70.506600	0.000000	-70.506600	0.000000	-70.506600	0.000000	-70.506600	0.000000	-70.506600	0.000000	-70.506600	0.000000
0.021075	-70.506500	0.000000	-70.506500	0.000000	-70.506500	0.000000	-70.506500	0.000000	-70.506500	0.000000	-70.506500	0.000000	-70.506500	0.000000	-70.506500	0.000000	-70.506500	0.000000
0.021100	-70.506400	0.000000	-70.506400	0.000000	-70.506400	0.000000	-70.506400	0.000000	-70.506400	0.000000	-70.506400	0.000000	-70.506400	0.000000	-70.506400	0.000000	-70.506400	0.000000
0.021125	-70.506400	0.000000	-70.506400	0.000000	-70.506400	0.000000	-70.506400	0.000000	-70.506400	0.000000	-70.506400	0.000000	-70.506400	0.000000	-70.506400	0.000000	-70.506400	0.000000
0.021150	-70.506300	0.000000	-70.506300	0.000000	-70.506300	0.000000	-70.506300	0.000000	-70.506300	0.000000	-70.506300	0.000000	-70.506300	0.000000	-70.506300	0.000000	-70.506300	0.000000
0.021175	-70.506300	0.000000	-70.506300	0.000000	-70.506300	0.000000	-70.506300	0.000000	-70.506300	0.000000	-70.506300	0.000000	-70.506300	0.000000	-70.506300	0.000000	-70.506300	0.000000
0.021200	-70.506200	0.000000	-70.506200	0.000000	-70.506200	0.000000	-70.506200	0.000000	-70.506200	0.000000	-70.506200	0.000000	-70.506200	0.000000	-70.506200	0.000000	-70.506200	0.000000
0.021225	-70.506100	0.000000	-70.506100	0.000000	-70.506100	0.000000	-70.506100	0.000000	-70.506100	0.000000	-70.506100	0.000000	-70.506100	0.000000	-70.506100	0.000000	-70.506100	0.000000
0.021250	-70.506100	0.000000	-70.506100	0.000000	-70.506100	0.000000	-70.506100	0.000000	-70.506100	0.000000	-70.506100	0.000000	-70.506100	0.000000	-70.506100	0.000000	-70.506100	0.000000
0.021275	-70.506000	0.000000	-70.506000	0.000000	-70.506000	0.000000	-70.506000	0.000000	-70.506000	0.000000	-70.506000	0.000000	-70.506000	0.000000	-70.506000	0.000000	-70.506000	0.000000
0.021300	-70.505900	0.000000	-70.505900	0.000000	-70.505900	0.000000	-70.505900	0.000000	-70.505900	0.000000	-70.505900	0.000000	-70.505900	0.000000	-70.505900	0.000000	-70.505900	0.000000
0.021325	-70.505900	0.000000	-70.505900	0.000000	-70.505900	0.000000	-70.505900	0.000000	-70.505900	0.000000	-70.505900	0.000000	-70.505900	0.000000	-70.505900	0.000000	-70.505900	0.000000
0.021350	-70.505800	0.000000	-70.505800	0.000000	-70.505800	0.000000	-70.505800	0.000000	-70.505800	0.000000	-70.505800	0.000000	-70.505800	0.000000	-70.505800	0.000000	-70.505800	0.000000
0.021375	-70.505700	0.000000	-70.505700	0.000000	-70.505700	0.000000	-70.505700	0.000000	-70.505700	0.000000	-70.505700	0.000000	-70.505700	0.000000	-70.505700	0.000000	-70.505700	0.000000
0.021400	-70.505700	0.000000	-70.505700	0.000000	-70.505700	0.000000	-70.505700	0.000000	-70.505700	0.000000	-70.505700	0.000000	-70.505700	0.000000	-70.505700	0.000000	-70.505700	0.000000
0.021425	-70.505600	0.000000	-70.505600	0.000000	-70.505600	0.000000	-70.505600	0.000000	-70.505600	0.000000	-70.505600	0.000000	-70.505600	0.000000	-70.505600	0.000000	-70.505600	0.000000
0.021450	-70.505600	0.000000	-70.505600	0.000000	-70.505600	0.000000	-70.505600	0.000000	-70.505600	0.000000	-70.505600	0.000000	-70.505600	0.000000	-70.505600	0.000000	-70.505600	0.000000
0.021475	-70.505500	0.000000	-70.505500	0.000000	-70.505500	0.000000	-70.505500	0.000000	-70.505500	0.000000	-70.505500	0.000000	-70.505500	0.000000	-70.505500	0.000000	-70.505500	0.000000
0.021500	-70.505400	0.000000	-70.505400	0.000000	-70.505400	0.000000	-70.505400	0.000000	-70.505400	0.000000	-70.505400	0.000000	-70.505400	0.000000	-70.505400	0.000000	-70.505400	0.000000
0.021525	-70.505400	0.000000	-70.505400	0.000000	-70.505400	0.000000	-70.505400	0.000000	-70.505400	0.000000	-70.505400	0.000000	-70.505400	0.000000	-70.505400	0.000000	-70.505400	0.000000
0.021550	-70.505300	0.000000	-70.505300	0.000000	-70.505300	0.000000	-70.505300	0.000000	-70.505300	0.000000	-70.505300	0.000000	-70.505300	0.000000	-70.505300	0.000000	-70.505300	0.000000
0.021575	-70.505200	0.000000	-70.505200	0.000000	-70.505200	0.000000	-70.505200	0.000000	-70.505200	0.000000	-70.505200	0.000000	-70.505200	0.000000	-70.505200	0.000000	-70.505200	0.000000
0.021600	-70.505200	0.000000	-70.505200	0.000000	-70.505200	0.000000	-70.505200	0.000000	-70.505200	0.000000	-70.505200	0.000000	-70.505200	0.000000	-70.505200	0.000000	-70.505200	0.000000
0.021625	-70.505100	0.000000	-70.505100	0.000000	-70.505100	0.000000	-70.505100	0.000000	-70.505100	0.000000	-70.505100	0.000000	-70.505100	0.000000	-70.505100	0.000000	-70.505100	0.000000
0.021650	-70.505000	0.000000	-70.505000	0.000000	-70.505000	0.000000	-70.505000	0.000000	-70.505000	0.000000	-70.505000	0.000000	-70.505000	0.000000	-70.505000	0.000000	-70.505000	0.000000
0.021675	-70.505000	0.000000	-70.505000	0.000000	-70.505000	0.000000	-70.505000	0.000000	-70.505000	0.000000	-70.505000	0.000000	-70.505000	0.000000	-70.505000	0.000000	-70.505000	0.000000
0.021700	-70.504900	0.000000	-70.504900	0.000000	-70.504900	0.000000	-70.504900	0.000000	-70.504900	0.000000	-70.504900	0.000000	-70.504900	0.000000	-70.504900	0.000000	-70.504900	0.000000
0.021725	-70.504900	0.000000	-70.504900	0.000000	-70.504900	0.000000	-70.504900	0.000000	-70.504900	0.000000	-70.504900	0.000000	-70.504900	0.000000	-70.504900	0.000000	-70.504900	0.000000
0.021750	-70.504800	0.000000	-70.504800	0.000000	-70.504800	0.000000	-70.504800	0.000000	-70.504800	0.000000	-70.504800	0.000000	-70.504800	0.000000	-70.504800	0.000000	-70.504800	0.000000
0.021775	-70.504700	0.000000	-70.504700	0.000000	-70.504700	0.000000	-70.504700	0.000000	-70.504700	0.000000	-70.504700	0.000000	-70.504700	0.000000	-70.504700	0.000000	-70.504700	0.000000
0.021800	-70.504700	0.000000	-70.504700	0.000000	-70.504700	0.000000	-70.504700	0.000000	-70.504700	0.000000	-70.504700	0.000000	-70.504700	0.000000	-70.504700	0.000000	-70.504700	0.000000
0.021825	-70.504600	0.000000	-70.504600	0.000000	-70.504600	0.000000	-70.504600	0.000000	-70.504600	0.000000	-70.504600	0.000000	-70.504600	0.000000	-70.504600	0.000000	-70.504600	0.000000
0.021850	-70.504500	0.000000	-70.504500	0.000000	-70.504500	0.000000	-70.504500	0.000000	-70.504500	0.000000	-70.504500	0.000000	-70.504500	0.000000	-70.504500	0.000000	-70.504500	0.000000
0.021875	-70.504500	0.000000	-70.504500	0.000000	-70.504500	0.000000	-70.504500	0.000000	-70.504500	0.000000	-70.504500	0.000000	-70.504500	0.000000	-70.504500	0.000000	-70.504500	0.000000
0.021900	-70.504400	0.000000	-70.504400	0.000000	-70.504400	0.000000	-70.504400	0.000000	-70.504400	0.000000	-70.504400	0.000000	-70.504400	0.000000	-70.504400	0.000000	-70.504400	0.000000
0.021925	-70.504300	0.000000	-70.504300	0.000000	-70.504300	0.000000	-70.504300	0.000000	-70.504300	0.000000	-70.504300	0.000000	-70.504300	0.000000	-70.504300	0.000000	-70.504300	0.000000
0.021950	-70.504300	0.000000	-70.504300	0.000000	-70.504300	0.000000	-70.504300	0.000000	-70.504300	0.000000	-70.504300	0.000000	-70.504300	0.000000	-70.504300	0.000000	-70.504300	0.000000
0.021975	-70.504200	0.000000	-70.504200	0.000000	-70.504200	0.000000	-70.504200	0.000000	-70.504200	0.000000	-70.504200	0.000000	-70.504200	0.000000	-70.504200	0.000000	-70.504200	0.000000
0.022000	-70.504200	0.000000	-70.504200	0.000000	-70.504200	0.000000	-70.504200	0.000000	-70.504200	0.000000	-70.504200	0.000000	-70.504200	0.000000	-70.504200	0.000000	-70.504200	0.000000
0.022025	-70.504100	0.000000	-70.504100	0.000000	-70.504100	0.000000	-70.504100	0.000000	-70.504100	0.000000	-70.504100	0.000000	-70.504100	0.000000	-70.504100	0.000000	-70.504100	0.000000
0.022050	-70.504000	0.000000	-70.504000	0.000000	-70.504000	0.000000	-70.504000	0.000000	-70.504000	0.000000	-70.504000	0.000000	-70.504000	0.000000	-70.504000	0.000000	-70.504000	0.000000
0.022075	-70.504000	0.000000	-70.504000	0.000000	-70.504000	0.000000	-70.504000	0.000000	-70.504000	0.000000	-70.504000	0.000000	-70.504000	0.000000	-70.504000	0.000000	-70.504000	0.000000
0.022100	-70.503900	0.000000	-70.503900	0.000000	-70.503900	0.000000	-70.503900	0.000000	-70.503900	0.000000	-70.503900	0.000000	-70.503900	0.000000	-70.503900	0.000000	-70.503900	0.000000
0.022125	-70.503800	0.000000	-70.503800	0.000000	-70.503800	0.000000	-70.503800	0.000000	-70.503800	0.000000	-70.503800	0.000000	-70.503800	0.000000	-70.503800	0.000000	-70.503800	0.000000
0.022150	-70.503800	0.000000	-70.503800	0.000000	-70.503800	0.000000	-70.503800	0.000000	-70.503800	0.000000	-70.503800	0.000000	-70.503800	0.000000	-70.503800	0.000000	-70.503800	0.000000
0.022175	-70.503700	0.000000	-70.503700	0.000000	-70.503700	0.000000	-70.503700	0.000000	-70.503700	0.000000	-70.503700	0.000000	-70.503700	0.000000	-70.503700	0.000000	-70.503700	0.000000
0.022200	-70.503600	0.000000	-70.503600	0.000000	-70.503600	0.000000	-70.503600	0.000000	-70.503600	0.000000	-70.503600	0.000000	-70.503600	0.000000	-70.503600	0.000000	-70.503600	0.000000
0.022225	-70.503600	0.000000	-70.503600	0.000000	-70.503600	0.000000	-70.503600	0.000000	-70.503600	0.000000	-70.503600	0.000000	-70.503600	0.000000	-70.503600	0.000000	-70.503600	0.000000
0.022250	-70.503500	0.000000	-70.503500	0.000000	-70.503500	0.000000	-70.503500	0.000000	-70.503500	0.000000	-70.503500	0.000000	-70.503500	0.000000	-70.503500	0.000000	-70.503500	0.000000
0.022275	-70.503500	0.000000	-70.503500	0.000000	-70.503500	0.000000	-70.503500	0.000000	-70.503500	0.000000	-70.503500	0.000000	-70.503500	0.000000	-70.503500	0.000000	-70.503500	0.000000
0.022300	-70.503400	0.000000	-70.503400	0.000000	-70.503400	0.000000	-70.503400	0.000000	-70.503400	0.000000	-70.503400	0.000000	-70.503400	0.000000	-70.503400	0.000000	-70.503400	0.000000
0.022325	-70.503300	0.000000	-70.503300	0.000000	-70.503300	0.000000	-70.503300	0.000000	-70.503300	0.000000	-70.503300	0.000000	-70.503300	0.000000	-70.503300	0.000000	-70.503300	0.000000
0.022350	-70.503300	0.000000	-70.503300	0.000000	-70.503300	0.000000	-70.503300	0.000000	-70.503300	0.000000	-70.503300	0.000000	-70.503300	0.000000	-70.503300	0.000000	-70.503300	0.000000
0.022375	-70.503200	0.000000	-70.503200	0.000000	-70.503200	0.000000	-70.503200	0.000000	-70.503200	0.000000	-70.503200	0.000000	-70.503200	0.000000	-70.503200	0.000000	-70.503200	0.000000
0.022400	-70.503100	0.000000	-70.503100	0.000000	-70.503100	0.000000	-70.503100	0.000000	-70.503100	0.000000	-70.503100	0.000000	-70.503100	0.000000	-70.503100	0.000000	-70.503100	0.000000
0.022425	-70.503100	0.000000	-70.503100	0.000000	-70.503100	0.000000	-70.503100	0.000000	-70.503100	0.000000	-70.503100	0.000000	-70.503100	0.000000	-70.503100	0.000000	-70.503100	0.000000
0.022450	-70.503000	0.000000	-70.503000	0.000000	-70.503000	0.000000	-70.503000	0.000000	-70.503000	0.000000	-70.503000	0.000000	-70.503000	0.000000	-70.503000	0.000000	-70.503000	0.000000
0.022475	-70.502900	0.000000	-70.502900	0.000000	-70.502900	0.000000	-70.502900	0.000000	-70.502900	0.000000	-70.502900	0.000000	-70.502900	0.000000	-70.502900	0.000000	-70.502900	0.000000
0.022500	-70.502900	0.000000	-70.502900	0.000000	-70.502900	0.000000	-70.502900	0.000000	-70.502900	0.000000	-70.502900	0.000000	-70.502900	0.000000	-70.502900	0.000000	-70.502900	0.000000
0.022525	-70.502800	0.000000	-70.502800	0.000000	-70.502800	0.000000	-70.502800	0.000000	-70.502800	0.000000	-70.502800	0.000000	-70.502800	0.000000	-70.502800	0.000000	-70.502800	0.000000
0.022550	-70.502800	0.000000	-70.502800	0.000000	-70.502800	0.000000	-70.502800	0.000000	-70.502800	0.000000	-70.502800	0.000000	-70.502800	0.000000	-70.502800	0.000000	-70.502800	0.000000
0.022575	-70.502700	0.000000	-70.502700	0.000000	-70.502700	0.000000	-70.502700	0.000000	-70.502700	0.000000	-70.502700	0.000000	-70.502700	0.000000	-70.502700	0.000000	-70.502700	0.000000
0.022600	-70.502600	0.000000	-70.502600	0.000000	-70.502600	0.000000	-70.502600	0.000000	-70.502600	0.000000	-70.502600	0.000000	-70.502600	0.000000	-70.502600	0.000000	-70.502600	0.000000
0.022625	-70.502600	0.000000	-70.502600	0.000000	-70.502600	0.000000	-70.502600	0.000000	-70.502600	0.000000	-70.502600	0.000000	-70.502600	0.000000	-70.502600	0.000000	-70.502600	0.000000
0.022650	-70.502500	0.000000	-70.502500	0.000000	-70.502500	0.000000	-70.502500	0.000000	-70.502500	0.000000	-70.502500	0.000000	-70.502500	0.000000	-70.502500	0.000000	-70.502500	0.000000
0.022675	-70.502400	0.000000	-70.502400	0.000000	-70.502400	0.000000	-70.502400	0.000000	-70.502400	0.000000	-70.502400	0.000000	-70.502400	0.000000	-70.502400	0.000000	-70.502400	0.000000
0.022700	-70.502400	0.000000	-70.502400	0.000000	-70.502400	0.000000	-70.502400	0.000000	-70.502400	0.000000	-70.502400	0.000000	-70.502400	0.000000	-70.502400	0.000000	-70.502400	0.000000
0.022725	-70.502300	0.000000	-70.502300	0.000000	-70.502300	0.000000	-70.502300	0.000000	-70.502300	0.000000	-70.502300	0.000000	-70.502300	0.000000	-70.502300	0.000000	-70.502300	0.000000
0.022750	-70.502300	0.000000	-70.502300	0.000000	-70.502300	0.000000	-70.502300	0.000000	-70.502300	0.000000	-70.502300	0.000000	-70.502300	0.000000	-70.502300	0.000000	-70.502300	0.000000
0.022775	-70.502200	0.000000	-70.502200	0.000000	-70.502200	0.000000	-70.502200	0.000000	-70.502200	0.000000	-70.502200	0.000000	-70.502200	0.000000	-70.502200	0.000000	-70.502200	0.000000
0.022800	-70.502100	0.000000	-70.502100	0.000000	-70.502100	0.000000	-70.502100	0.000000	-70.502100	0.000000	-70.502100	0.000000	-70.502100	0.000000	-70.502100	0.000000	-70.502100	0.000000
0.022825	-70.502100	0.000000	-70.502100	0.000000	-70.502100	0.000000	-70.502100	0.000000	-70.502100	0.000000	-70.502100	0.000000	-70.502100	0.000000	-70.502100	0.000000	-70.502100	0.000000
0.022850	-70.502000	0.000000	-70.502000	0.000000	-70.502000	0.000000	-70.502000	0.000000	-70.502000	0.000000	-70.502000	0.000000	-70.502000	0.000000	-70.502000	0.000000	-70.502000	0.000000
0.022875	-70.501900	0.000000	-70.501900	0.000000	-70.501900	0.000000	-70.501900	0.000000	-70.501900	0.000000	-70.501900	0.000000	-70.501900	0.000000	-70.501900	0.000000	-70.501900	0.000000
0.022900	-70.501900	0.000000	-70.501900	0.000000	-70.501900	0.000000	-70.501900	0.000000	-70.501900	0.000000	-70.501900	0.000000	-70.501900	0.000000	-70.501900	0.000000	-70.501900	0.000000
0.022925	-70.501800	0.000000	-70.501800	0.000000	-70.501800	0.000000	-70.501800	0.000000	-70.501800	0.000000	-70.501800	0.000000	-70.501800	0.000000	-70.501800	0.000000	-70.501800	0.000000
0.022950	-70.501700	0.000000	-70.501700	0.000000	-70.501700	0.000000	-70.501700	0.000000	-70.501700	0.000000	-70.501700	0.000000	-70.501700	0.000000	-70.501700	0.000000	-70.501700	0.000000
0.022975	-70.501700	0.000000	-70.501700	0.000000	-70.501700	0.000000	-70.501700	0.000000	-70.501700	0.000000	-70.501700	0.000000	-70.501700	0.000000	-70.501700	0.000000	-70.501700	0.000000
0.023000	-70.501600	0.000000	-70.501600	0.000000	-70.501600	0.000000	-70.501600	0.000000	-70.501600	0.000000	-70.501600	0.000000	-70.501600	0.000000	-70.501600	0.000000	-70.501600	0.000000
0.023025	-70.501600	0.000000	-70.501600	0.000000	-70.501600	0.000000	-70.501600	0.000000	-70.501600	0.000000	-70.501600	0.000000	-70.501600	0.000000	-70.501600	0.000000	-70.501600	0.000000
0.023050	-70.501500	0.000000	-70.501500	0.000000	-70.501500	0.000000	-70.501500	0.000000	-70.501500	0.000000	-70.501500	0.000000	-70.501500	0.000000	-70.501500	0.000000	-70.501500	0.000000
0.023075	-70.501400	0.000000	-70.501400	0.000000	-70.501400	0.000000	-70.501400	0.000000	-70.501400	0.000000	-70.501400	0.000000	-70.501400	0.000000	-70.501400	0.000000	-70.501400	0.000000
0.023100	-70.501400	0.000000	-70.501400	0.000000	-70.501400	0.000000	-70.501400	0.000000	-70.501400	0.000000	-70.501400	0.000000	-70.501400	0.000000	-70.501400	0.000000	-70.501400	0.000000
0.023125	-70.501300	0.000000	-70.501300	0.000000	-70.501300	0.000000	-70.501300	0.000000	-70.501300	0.000000	-70.501300	0.000000	-70.501300	0.000000	-70.501300	0.000000	-70.501300	0.000000
0.023150	-70.501200	0.000000	-70.501200	0.000000	-70.501200	0.000000	-70.501200	0.000000	-70.501200	0.000000	-70.501200	0.000000	-70.501200	0.000000	-70.501200	0.000000	-70.501200	0.000000
0.023175	-70.501200	0.000000	-70.501200	0.000000	-70.501200	0.000000	-70.501200	0.000000	-70.501200	0.000000	-70.501200	0.000000	-70.501200	0.000000	-70.501200	0.000000	-70.501200	0.000000
0.023200	-70.501100	0.000000	-70.501100	0.000000	-70.501100	0.000000	-70.501100	0.000000	-70.501100	0.000000	-70.501100	0.000000	-70.501100	0.000000	-70.501100	0.000000	-70.501100	0.000000
0.023225	-70.501100	0.000000	-70.501100	0.000000	-70.501100	0.000000	-70.501100	0.000000	-70.501100	0.000000	-70.501100	0.000000	-70.501100	0.000000	-70.501100	0.000000	-70.501100	0.000000
0.023250	-70.501000	0.000000	-70.501000	0.000000	-70.501000	0.000000	-70.501000	0.000000	-70.501000	0.000000	-70.501000	0.000000	-70.501000	0.000000	-70.501000	0.000000	-70.501000	0.000000
0.023275	-70.500900	0.000000	-70.500900	0.000000	-70.500900	0.000000	-70.500900	0.000000	-70.500900	0.000000	-70.500900	0.000000	-70.500900	0.000000	-70.500900	0.000000	-70.500900	0.000000
0.023300	-70.500900	0.000000	-70.500900	0.000000	-70.500900	0.000000	-70.500900	0.000000	-70.500900	0.000000	-70.500900	0.000000	-70.500900	0.000000	-70.500900	0.000000	-70.500900	0.000000
0.023325	-70.500800	0.000000	-70.500800	0.000000	-70.500800	0.000000	-70.500800	0.000000	-70.500800	0.000000	-70.500800	0.000000	-70.500800	0.000000	-70.500800	0.000000	-70.500800	0.000000
0.023350	-70.500700	0.000000	-70.500700	0.000000	-70.500700	0.000000	-70.500700	0.000000	-70.500700	0.000000	-70.500700	0.000000	-70.500700	0.000000	-70.500700	0.000000	-70.500700	0.000000
0.023375	-70.500700	0.000000	-70.500700	0.000000	-70.500700	0.000000	-70.500700	0.000000	-70.500700	0.000000	-70.500700	0.000000	-70.500700	0.000000	-70.500700	0.000000	-70.500700	0.000000
0.023400	-70.500600	0.000000	-70.500600	0.000000	-70.500600	0.000000	-70.500600	0.000000	-70.500600	0.000000	-70.500600	0.000000	-70.500600	0.000000	-70.500600	0.000000	-70.500600	0.000000
0.023425	-70.500600	0.000000	-70.500600	0.000000	-70.500600	0.000000	-70.500600	0.000000	-70.500600	0.000000	-70.500600	0.000000	-70.500600	0.000000	-70.500600	0.000000	-70.500600	0.000000
0.023450	-70.500500	0.000000	-70.500500	0.000000	-70.500500	0.000000	-70.500500	0.000000	-70.500500	0.000000	-70.500500	0.000000	-70.500500	0.000000	-70.500500	0.000000	-70.500500	0.000000
0.023475	-70.500400	0.000000	-70.500400	0.000000	-70.500400	0.000000	-70.500400	0.000000	-70.500400	0.000000	-70.500400	0.000000	-70.500400	0.000000	-70.500400	0.000000	-70.500400	0.000000
0.023500	-70.500400	0.000000	-70.500400	0.000000	-70.500400	0.000000	-70.500400	0.000000	-70.500400	0.000000	-70.500400	0.000000	-70.500400	0.000000	-70.500400	0.000000	-70.500400	0.000000
0.023525	-70.500300	0.000000	-70.500300	0.000000	-70.500300	0.000000	-70.500300	0.000000	-70.500300	0.000000	-70.500300	0.000000	-70.500300	0.000000	-70.500300	0.000000	-70.500300	0.000000
0.023550	-70.500200	0.000000	-70.500200	0.000000	-70.500200	0.000000	-70.500200	0.000000	-70.500200	0.000000	-70.500200	0.000000	-70.500200	0.000000	-70.500200	0.000000	-70.500200	0.000000
0.023575	-70.500200	0.000000	-70.500200	0.000000	-70.500200	0.000000	-70.500200	0.000000	-70.500200	0.000000	-70.500200	0.000000	-70.500200	0.000000	-70.500200	0.000000	-70.500200	0.000000
0.023600	-70.500100	0.000000	-70.500100	0.000000	-70.500100	0.000000	-70.500100	0.000000	-70.500100	0.000000	-70.500100	0.000000	-70.500100	0.000000	-70.500100	0.000000	-70.500100	0.000000
0.023625	-70.500100	0.000000	-70.500100	0.000000	-70.500100	0.000000	-70.500100	0.000000	-70.500100	0.000000	-70.500100	0.000000	-70.500100	0.000000	-70.500100	0.000000	-70.500100	0.000000
0.023650	-70.500000	0.000000	-70.500000	0.000000	-70.500000	0.000000	-70.500000	0.000000	-70.500000	0.000000	-70.500000	0.000000	-70.500000	0.000000	-70.500000	0.000000	-70.500000	0.000000
0.023675	-70.499900	0.000000	-70.499900	0.000000	-70.499900	0.000000	-70.499900	0.000000	-70.499900	0.000000	-70.499900	0.000000	-70.499900	0.000000	-70.499900	0.000000	-70.499900	0.000000
0.023700	-70.499900	0.000000	-70.499900	0.000000	-70.499900	0.000000	-70.499900	0.000000	-70.499900	0.000000	-70.499900	0.000000	-70.499900	0.000000	-70.499900	0.000000	-70.499900	0.000000
0.023725	-70.499800	0.000000	-70.499800	0.000000	-70.499800	0.000000	-70.499800	0.000000	-70.499800	0.000000	-70.499800	0.000000	-70.499800	0.000000	-70.499800	0.000000	-70.499800	0.000000
0.023750	-70.499700	0.000000	-70.499700	0.000000	-70.499700	0.000000	-70.499700	0.000000	-70.499700	0.000000	-70.499700	0.000000	-70.499700	0.000000	-70.499700	0.000000	-70.499700	0.000000
0.023775	-70.499700	0.000000	-70.499700	0.000000	-70.499700	0.000000	-70.499700	0.000000	-70.499700	0.000000	-70.499700	0.000000	-70.499700	0.000000	-70.499700	0.000000	-70.499700	0.000000
0.023800	-70.499600	0.000000	-70.499600	0.000000	-70.499600	0.000000	-70.499600	0.000000	-70.499600	0.000000	-70.499600	0.000000	-70.499600	0.000000	-70.499600	0.000000	-70.499600	0.000000
0.023825	-70.499600	0.000000	-70.499600	0.000000	-70.499600	0.000000	-70.499600	0.000000	-70.499600	0.000000	-70.499600	0.000000	-70.499600	0.000000	-70.499600	0.000000	-70.499600	0.000000
0.023850	-70.499500	0.000000	-70.499500	0.000000	-70.499500	0.000000	-70.499500	0.000000	-70.499500	0.000000	-70.499500	0.000000	-70.499500	0.000000	-70.499500	0.000000	-70.499500	0.000000
0.023875	-70.499400	0.000000	-70.499400	0.000000	-70.499400	0.000000	-70.499400	0.000000	-70.499400	0.000000	-70.499400	0.000000	-70.499400	0.000000	-70.499400	0.000000	-70.499400	0.000000
0.023900	-70.499400	0.000000	-70.499400	0.000000	-70.499400	0.000000	-70.499400	0.000000	-70.499400	0.000000	-70.499400	0.000000	-70.499400	0.000000	-70.499400	0.000000	-70.499400	0.000000
0.023925	-70.499300	0.000000	-70.499300	0.000000	-70.499300	0.000000	-70.499300	0.000000	-70.499300	0.000000	-70.499300	0.000000	-70.499300	0.000000	-70.499300	0.000000	-70.499300	0.000000
0.023950	-70.499200	0.000000	-70.499200	0.000000	-70.499200	0.000000	-70.499200	0.000000	-70.499200	0.000000	-70.499200	0.000000	-70.499200	0.000000	-70.499200	0.000000	-70.499200	0.000000
0.023975	-70.499200	0.000000	-70.499200	0.000000	-70.499200	0.000000	-70.499200	0.000000	-70.499200	0.000000	-70.499200	0.000000	-70.499200	0.000000	-70.499200	0.000000	-70.499200	0.000000
0.024000	-70.499100	0.000000	-70.499100	0.000000	-70.499100	0.000000	-70.499100	0.000000	-70.499100	0.000000	-70.499100	0.000000	-70.499100	0.000000	-70.499100	0.000000	-70.499100	0.000000
0.024025	-70.499100	0.000000	-70.499100	0.000000	-70.499100	0.000000	-70.499100	0.000000	-70.499100	0.000000	-70.499100	0.000000	-70.499100	0.000000	-70.499100	0.000000	-70.499100	0.000000
0.024050	-70.499000	0.000000	-70.499000	0.000000	-70.499000	0.000000	-70.499000	0.000000	-70.499000	0.000000	-70.499000	0.000000	-70.499000	0.000000	-70.499000	0.000000	-70.499000	0.000000
0.024075	-70.498900	0.000000	-70.498900	0.000000	-70.498900	0.000000	-70.498900	0.000000	-70.498900	0.000000	-70.498900	0.000000	-70.498900	0.000000	-70.498900	0.000000	-70.498900	0.000000
0.024100	-70.498900	0.000000	-70.498900	0.000000	-70.498900	0.000000	-70.498900	0.000000	-70.498900	0.000000	-70.498900	0.000000	-70.498900	0.000000	-70.498900	0.000000	-70.498900	0.000000
0.024125	-70.498800	0.000000	-70.498800	0.000000	-70.498800	0.000000	-70.498800	0.000000	-70.498800	0.000000	-70.498800	0.000000	-70.498800	0.000000	-70.498800	0.000000	-70.498800	0.000000
0.024150	-70.498700	0.000000	-70.498700	0.000000	-70.498700	0.000000	-70.498700	0.000000	-70.498700	0.000000	-70.498700	0.000000	-70.498700	0.000000	-70.498700	0.000000	-70.498700	0.000000
0.024175	-70.498700	0.000000	-70.498700	0.000000	-70.498700	0.000000	-70.498700	0.000000	-70.498700	0.000000	-70.498700	0.000000	-70.498700	0.000000	-70.498700	0.000000	-70.498700	0.000000
0.024200	-70.498600	0.000000	-70.498600	0.000000	-70.498600	0.000000	-70.498600	0.000000	-70.498600	0.000000	-70.498600	0.000000	-70.498600	0.000000	-70.498600	0.000000	-70.498600	0.000000
0.024225	-70.498600	0.000000	-70.498600	0.000000	-70.498600	0.000000	-70.498600	0.000000	-70.498600	0.000000	-70.498600	0.000000	-70.498600	0.000000	-70.498600	0.000000	-70.498600	0.000000
0.024250	-70.498500	0.000000	-70.498500	0.000000	-70.498500	0.000000	-70.498500	0.000000	-70.498500	0.000000	-70.498500	0.000000	-70.498500	0.000000	-70.498500	0.000000	-70.498500	0.000000
0.024275	-70.498400	0.000000	-70.498400	0.000000	-70.498400	0.000000	-70.498400	0.000000	-70.498400	0.000000	-70.498400	0.000000	-70.498400	0.000000	-70.498400	0.000000	-70.498400	0.000000
0.024300	-70.498400	0.000000	-70.498400	0.000000	-70.498400	0.000000	-70.498400	0.000000	-70.498400	0.000000	-70.498400	0.000000	-70.498400	0.000000	-70.498400	0.000000	-70.498400	0.000000
0.024325	-70.498300	0.000000	-70.498300	0.000000	-70.498300	0.000000	-70.498300	0.000000	-70.498300	0.000000	-70.498300	0.000000	-70.498300	0.000000	-70.498300	0.000000	-70.498300	0.000000
0.024350	-70.498200	0.000000	-70.498200	0.000000	-70.498200	0.000000	-70.498200	0.000000	-70.498200	0.000000	-70.498200	0.000000	-70.498200	0.000000	-70.498200	0.000000	-70.498200	0.000000
0.024375	-70.498200	0.000000	-70.498200	0.000000	-70.498200	0.000000	-70.498200	0.000000	-70.498200	0.000000	-70.498200	0.000000	-70.498200	0.000000	-70.498200	0.000000	-70.498200	0.000000
0.024400	-70.498100	0.000000	-70.498100	0.000000	-70.498100	0.000000	-70.498100	0.000000	-70.498100	0.000000	-70.498100	0.000000	-70.498100	0.000000	-70.498100	0.000000	-70.498100	0.000000
0.024425	-70.498100	0.000000	-70.498100	0.000000	-70.498100	0.000000	-70.498100	0.000000	-70.498100	0.000000	-70.498100	0.000000	-70.498100	0.000000	-70.498100	0.000000	-70.498100	0.000000
0.024450	-70.498000	0.000000	-70.498000	0.000000	-70.498000	0.000000	-70.498000	0.000000	-70.498000	0.000000	-70.498000	0.000000	-70.498000	0.000000	-70.498000	0.000000	-70.498000	0.000000
0.024475	-70.497900	0.000000	-70.497900	0.000000	-70.497900	0.000000	-70.497900	0.000000	-70.497900	0.000000	-70.497900	0.000000	-70.497900	0.000000	-70.497900	0.000000	-70.497900	0.000000
0.024500	-70.497900	0.000000	-70.497900	0.000000	-70.497900	0.000000	-70.497900	0.000000	-70.497900	0.000000	-70.497900	0.000000	-70.497900	0.000000	-70.497900	0.000000	-70.497900	0.000000
0.024525	-70.497800	0.000000	-70.497800	0.000000	-70.497800	0.000000	-70.497800	0.000000	-70.497800	0.000000	-70.497800	0.000000	-70.497800	0.000000	-70.497800	0.000000	-70.497800	0.000000
0.024550	-70.497700	0.000000	-70.497700	0.000000	-70.497700	0.000000	-70.497700	0.000000	-70.497700	0.000000	-70.497700	0.000000	-70.497700	0.000000	-70.497700	0.000000	-70.497700	0.000000
0.024575	-70.497700	0.000000	-70.497700	0.000000	-70.497700	0.000000	-70.497700	0.000000	-70.497700	0.000000	-70.497700	0.000000	-70.497700	0.000000	-70.497700	0.000000	-70.497700	0.000000
0.024600	-70.497600	0.000000	-70.497600	0.000000	-70.497600	0.000000	-70.497600	0.000000	-70.497600	0.000000	-70.497600	0.000000	-70.497600	0.000000	-70.497600	0.000000	-70.497600	0.000000
0.024625	-70.497600	0.000000	-70.497600	0.000000	-70.497600	0.000000	-70.497600	0.000000	-70.497600	0.000000	-70.497600	0.000000	-70.497600	0.000000	-70.497600	0.000000	-70.497600	0.000000
0.024650	-70.497500	0.000000	-70.497500	0.000000	-70.497500	0.000000	-70.497500	0.000000	-70.497500	0.000000	-70.497500	0.000000	-70.497500	0.000000	-70.497500	0.000000	-70.497500	0.000000
0.024675	-70.497400	0.000000	-70.497400	0.000000	-70.497400	0.000000	-70.497400	0.000000	-70.497400	0.000000	-70.497400	0.000000	-70.497400	0.000000	-70.497400	0.000000	-70.497400	0.000000
0.024700	-70.497400	0.000000	-70.497400	0.000000	-70.497400	0.000000	-70.497400	0.000000	-70.497400	0.000000	-70.497400	0.000000	-70.497400	0.000000	-70.497400	0.000000	-70.497400	0.000000
0.024725	-70.497300	0.000000	-70.497300	0.000000	-70.497300	0.000000	-70.497300	0.000000	-70.497300	0.000000	-70.497300	0.000000	-70.497300	0.000000	-70.497300	0.000000	-70.497300	0.000000
0.024750	-70.497200	0.000000	-70.497200	0.000000	-70.497200	0.000000	-70.497200	0.000000	-70.497200	0.000000	-70.497200	0.000000	-70.497200	0.000000	-70.497200	0.000000	-70.497200	0.000000
0.024775	-70.497200	0.000000	-70.497200	0.000000	-70.497200	0.000000	-70.497200	0.000000	-70.497200	0.000000	-70.497200	0.000000	-70.497200	0.000000	-70.497200	0.000000	-70.497200	0.000000
0.024800	-70.497100	0.000000	-70.497100	0.000000	-70.497100	0.000000	-70.497100	0.000000	-70.497100	0.000000	-70.497100	0.000000	-70.497100	0.000000	-70.497100	0.000000	-70.497100	0.000000
0.024825	-70.497100	0.000000	-70.497100	0.000000	-70.497100	0.000000	-70.497100	0.000000	-70.497100	0.000000	-70.497100	0.000000	-70.497100	0.000000	-70.497100	0.000000	-70.497100	0.000000
0.024850	-70.497000	0.000000	-70.497000	0.000000	-70.497000	0.000000	-70.497000	0.000000	-70.497000	0.000000	-70.497000	0.000000	-70.497000	0.000000	-70.497000	0.000000	-70.497000	0.000000
0.024875	-70.496900	0.000000	-70.496900	0.000000	-70.496900	0.000000	-70.496900	0.000000	-70.496900	0.000000	-70.496900	0.000000	-70.496900	0.000000	-70.496900	0.000000	-70.496900	0.000000
0.024900	-70.496900	0.000000	-70.496900	0.000000	-70.496900	0.000000	-70.496900	0.000000	-70.496900	0.000000	-70.496900	0.000000	-70.496900	0.000000	-70.496900	0.000000	-70.496900	0.000000
0.024925	-70.496800	0.000000	-70.496800	0.000000	-70.496800	0.000000	-70.496800	0.000000	-70.496800	0.000000	-70.496800	0.000000	-70.496800	0.000000	-70.496800	0.000000	-70.496800	0.000000
0.024950	-70.496800	0.000000	-70.496800	0.000000	-70.496800	0.000000	-70.496800	0.000000	-70.496800	0.000000	-70.496800	0.000000	-70.496800	0.000000	-70.496800	0.000000	-70.496800	0.000000
0.024975	-70.496700	0.000000	-70.496700	0.000000	-70.496700	0.000000	-70.496700	0.000000	-70.496700	0.000000	-70.496700	0.000000	-70.496700	0.000000	-70.496700	0.000000	-70.496700	0.000000
0.025000	-70.496600	0.000000	-70.496600	0.000000	-70.496600	0.000000	-70.496600	0.000000	-70.496600	0.000000	-70.496600	0.000000	-70.496600	0.000000	-70.496600	0.000000	-70.496600	0.000000
0.025025	-70.496600	0.000000	-70.496600	0.000000	-70.496600	0.000000	-70.496600	0.000000	-70.496600	0.000000	-70.496600	0.000000	-70.496600	0.000000	-70.496600	0.000000	-70.496600	0.000000
0.025050	-70.496500	0.000000	-70.496500	0.000000	-70.496500	0.000000	-70.496500	0.000000	-70.496500	0.000000	-70.496500	0.000000	-70.496500	0.000000	-70.496500	0.000000	-70.496500	0.000000
0.025075	-70.496400	0.000000	-70.496400	0.000000	-70.496400	0.000000	-70.496400	0.000000	-70.496400	0.000000	-70.496400	0.000000	-70.496400	0.000000	-70.496400	0.000000	-70.496400	0.000000
0.025100	-70.496400	0.000000	-70.496400	0.000000	-70.496400	0.000000	-70.496400	0.000000	-70.496400	0.000000	-70.496400	0.000000	-70.496400	0.000000	-70.496400	0.000000	-70.496400	0.000000
0.025125	-70.496300	0.000000	-70.496300	0.000000	-70.496300	0.000000	-70.496300	0.000000	-70.496300	0.000000	-70.496300	0.000000	-70.496300	0.000000	-70.496300	0.000000	-70.496300	0.000000
0.025150	-70.496300	0.000000	-70.496300	0.000000	-70.496300	0.000000	-70.496300	0.000000	-70.496300	0.000000	-70.496300	0.000000	-70.496300	0.000000	-70.496300	0.000000	-70.496300	0.000000
0.025175	-70.496200	0.000000	-70.496200	0.000000	-70.496200	0.000000	-70.496200	0.000000	-70.496200	0.000000	-70.496200	0.000000	-70.496200	0.000000	-70.496200	0.000000	-70.496200	0.000000
0.025200	-70.496100	0.000000	-70.496100	0.000000	-70.496100	0.000000	-70.496100	0.000000	-70.496100	0.000000	-70.496100	0.000000	-70.496100	0.000000	-70.496100	0.000000	-70.496100	0.000000
0.025225	-70.496100	0.000000	-70.496100	0.000000	-70.496100	0.000000	-70.496100	0.000000	-70.496100	0.000000	-70.496100	0.000000	-70.496100	0.000000	-70.496100	0.000000	-70.496100	0.000000
0.025250	-70.496000	0.000000	-70.496000	0.000000	-70.496000	0.000000	-70.496000	0.000000	-70.496000	0.000000	-70.496000	0.000000	-70.496000	0.000000	-70.496000	0.000000	-70.496000	0.000000
0.025275	-70.495900	0.000000	-70.495900	0.000000	-70.495900	0.000000	-70.495900	0.000000	-70.495900	0.000000	-70.495900	0.000000	-70.495900	0.000000	-70.495900	0.000000	-70.495900	0.000000
0.025300	-70.495900	0.000000	-70.495900	0.000000	-70.495900	0.000000	-70.495900	0.000000	-70.495900	0.000000	-70.495900	0.000000	-70.495900	0.000000	-70.495900	0.000000	-70.495900	0.000000
0.025325	-70.495800	0.000000	-70.495800	0.000000	-70.495800	0.000000	-70.495800	0.000000	-70.495800	0.000000	-70.495800	0.000000	-70.495800	0.000000	-70.495800	0.000000	-70.495800	0.000000
0.025350	-70.495800	0.000000	-70.495800	0.000000	-70.495800	0.000000	-70.495800	0.000000	-70.495800	0.000000	-70.495800	0.000000	-70.495800	0.000000	-70.495800	0.000000	-70.495800	0.000000
0.025375	-70.495700	0.000000	-70.495700	0.000000	-70.495700	0.000000	-70.495700	0.000000	-70.495700	0.000000	-70.495700	0.000000	-70.495700	0.000000	-70.495700	0.000000	-70.495700	0.000000
0.025400	-70.495600	0.000000	-70.495600	0.000000	-70.495600	0.000000	-70.495600	0.000000	-70.495600	0.000000	-70.495600	0.000000	-70.495600	0.000000	-70.495600	0.000000	-70.495600	0.000000
0.025425	-70.495600	0.000000	-70.495600	0.000000	-70.495600	0.000000	-70.495600	0.000000	-70.495600	0.000000	-70.495600	0.000000	-70.495600	0.000000	-70.495600	0.000000	-70.495600	0.000000
0.025450	-70.495500	0.000000	-70.495500	0.000000	-70.495500	0.000000	-70.495500	0.000000	-70.495500	0.000000	-70.495500	0.000000	-70.495500	0.000000	-70.495500	0.000000	-70.495500	0.000000
0.025475	-70.495500	0.000000	-70.495500	0.000000	-70.495500	0.000000	-70.495500	0.000000	-70.495500	0.000000	-70.495500	0.000000	-70.495500	0.000000	-70.495500	0.000000	-70.495500	0.000000
0.025500	-70.495400	0.000000	-70.495400	0.000000	-70.495400	0.000000	-70.495400	0.000000	-70.495400	0.000000	-70.495400	0.000000	-70.495400	0.000000	-70.495400	0.000000	-70.495400	0.000000
0.025525	-70.495300	0.000000	-70.495300	0.000000	-70.495300	0.000000	-70.495300	0.000000	-70.495300	0.000000	-70.495300	0.000000	-70.495300	0.000000	-70.495300	0.000000	-70.495300	0.000000
0.025550	-70.495300	0.000000	-70.495300	0.000000	-70.495300	0.000000	-70.495300	0.000000	-70.495300	0.000000	-70.495300	0.000000	-70.495300	0.000000	-70.495300	0.000000	-70.495300	0.000000
0.025575	-70.495200	0.000000	-70.495200	0.000000	-70.495200	0.000000	-70.495200	0.000000	-70.495200	0.000000	-70.495200	0.000000	-70.495200	0.000000	-70.495200	0.000000	-70.495200	0.000000
0.025600	-70.495100	0.000000	-70.495100	0.000000	-70.495100	0.000000	-70.495100	0.000000	-70.495100	0.000000	-70.495100	0.000000	-70.495100	0.000000	-70.495100	0.000000	-70.495100	0.000000
0.025625	-70.495100	0.000000	-70.495100	0.000000	-70.495100	0.000000	-70.495100	0.000000	-70.495100	0.000000	-70.495100	0.000000	-70.495100	0.000000	-70.495100	0.000000	-70.495100	0.000000
0.025650	-70.495000	0.000000	-70.495000	0.000000	-70.495000	0.000000	-70.495000	0.000000	-70.495000	0.000000	-70.495000	0.000000	-70.495000	0.000000	-70.495000	0.000000	-70.495000	0.000000
0.025675	-70.495000	0.000000	-70.495000	0.000000	-70.495000	0.000000	-70.495000	0.000000	-70.495000	0.000000	-70.495000	0.000000	-70.495000	0.000000	-70.495000	0.000000	-70.495000	0.000000
0.025700	-70.494900	0.000000	-70.494900	0.000000	-70.494900	0.000000	-70.494900	0.000000	-70.494900	0.000000	-70.494900	0.000000	-70.494900	0.000000	-70.494900	0.000000	-70.494900	0.000000
0.025725	-70.494800	0.000000	-70.494800	0.000000	-70.494800	0.000000	-70.494800	0.000000	-70.494800	0.000000	-70.494800	0.000000	-70.494800	0.000000	-70.494800	0.000000	-70.494800	0.000000
0.025750	-70.494800	0.000000	-70.494800	0.000000	-70.494800	0.000000	-70.494800	0.000000	-70.494800	0.000000	-70.494800	0.000000	-70.494800	0.000000	-70.494800	0.000000	-70.494800	0.000000
0.025775	-70.494700	0.000000	-70.494700	0.000000	-70.494700	0.000000	-70.494700	0.000000	-70.494700	0.000000	-70.494700	0.000000	-70.494700	0.000000	-70.494700	0.000000	-70.494700	0.000000
0.025800	-70.494600	0.000000	-70.494600	0.000000	-70.494600	0.000000	-70.494600	0.000000	-70.494600	0.000000	-70.494600	0.000000	-70.494600	0.000000	-70.494600	0.000000	-70.494600	0.000000
0.025825	-70.494600	0.000000	-70.494600	0.000000	-70.494600	0.000000	-70.494600	0.000000	-70.494600	0.000000	-70.494600	0.000000	-70.494600	0.000000	-70.494600	0.000000	-70.494600	0.000000
0.025850	-70.494500	0.000000	-70.494500	0.000000	-70.494500	0.000000	-70.494500	0.000000	-70.494500	0.000000	-70.494500	0.000000	-70.494500	0.000000	-70.494500	0.000000	-70.494500	0.000000
0.025875	-70.494500	0.000000	-70.494500	0.000000	-70.494500	0.000000	-70.494500	0.000000	-70.494500	0.000000	-70.494500	0.000000	-70.494500	0.000000	-70.494500	0.000000	-70.494500	0.000000
0.025900	-70.494400	0.000000	-70.494400	0.000000	-70.494400	0.000000	-70.494400	0.000000	-70.494400	0.000000	-70.494400	0.000000	-70.494400	0.000000	-70.494400	0.000000	-70.494400	0.000000
0.025925	-70.494300	0.000000	-70.494300	0.000000	-70.494300	0.000000	-70.494300	0.000000	-70.494300	0.000000	-70.494300	0.000000	-70.494300	0.000000	-70.494300	0.000000	-70.494300	0.000000
0.025950	-70.494300	0.000000	-70.494300	0.000000	-70.494300	0.000000	-70.494300	0.000000	-70.494300	0.000000	-70.494300	0.000000	-70.494300	0.000000	-70.494300	0.000000	-70.494300	0.000000
0.025975	-70.494200	0.000000	-70.494200	0.000000	-70.494200	0.000000	-70.494200	0.000000	-70.494200	0.000000	-70.494200	0.000000	-70.494200	0.000000	-70.494200	0.000000	-70.494200	0.000000
0.026000	-70.494200	0.000000	-70.494200	0.000000	-70.494200	0.000000	-70.494200	0.000000	-70.494200	0.000000	-70.494200	0.000000	-70.494200	0.000000	-70.494200	0.000000	-70.494200	0.000000
0.026025	-70.494100	0.000000	-70.494100	0.000000	-70.494100	0.000000	-70.494100	0.000000	-70.494100	0.000000	-70.494100	0.000000	-70.494100	0.000000	-70.494100	0.000000	-70.494100	0.000000
0.026050	-70.494000	0.000000	-70.494000	0.000000	-70.494000	0.000000	-70.494000	0.000000	-70.494000	0.000000	-70.494000	0.000000	-70.494000	0.000000	-70.494000	0.000000	-70.494000	0.000000
0.026075	-70.494000	0.000000	-70.494000	0.000000	-70.494000	0.000000	-70.494000	0.000000	-70.494000	0.000000	-70.494000	0.000000	-70.494000	0.000000	-70.494000	0.000000	-70.494000	0.000000
0.026100	-70.493900	0.000000	-70.493900	0.000000	-70.493900	0.000000	-70.493900	0.000000	-70.493900	0.000000	-70.493900	0.000000	-70.493900	0.000000	-70.493900	0.000000	-70.493900	0.000000
0.026125	-70.493800	0.000000	-70.493800	0.000000	-70.493800	0.000000	-70.493800	0.000000	-70.493800	0.000000	-70.493800	0.000000	-70.493800	0.000000	-70.493800	0.000000	-70.493800	0.000000
0.026150	-70.493800	0.000000	-70.493800	0.000000	-70.493800	0.000000	-70.493800	0.000000	-70.493800	0.000000	-70.493800	0.000000	-70.493800	0.000000	-70.493800	0.000000	-70.493800	0.000000
0.026175	-70.493700	0.000000	-70.493700	0.000000	-70.493700	0.000000	-70.493700	0.000000	-70.493700	0.000000	-70.493700	0.000000	-70.493700	0.000000	-70.493700	0.000000	-70.493700	0.000000
0.026200	-70.493700	0.000000	-70.493700	0.000000	-70.493700	0.000000	-70.493700	0.000000	-70.493700	0.000000	-70.493700	0.000000	-70.493700	0.000000	-70.493700	0.000000	-70.493700	0.000000
0.026225	-70.493600	0.000000	-70.493600	0.000000	-70.493600	0.000000	-70.493600	0.000000	-70.493600	0.000000	-70.493600	0.000000	-70.493600	0.000000	-70.493600	0.000000	-70.493600	0.000000
0.026250	-70.493500	0.000000	-70.493500	0.000000	-70.493500	0.000000	-70.493500	0.000000	-70.493500	0.000000	-70.493500	0.000000	-70.493500	0.000000	-70.493500	0.000000	-70.493500	0.000000
0.026275	-70.493500	0.000000	-70.493500	0.000000	-70.493500	0.000000	-70.493500	0.000000	-70.493500	0.000000	-70.493500	0.000000	-70.493500	0.000000	-70.493500	0.000000	-70.493500	0.000000
0.026300	-70.493400	0.000000	-70.493400	0.000000	-70.493400	0.000000	-70.493400	0.000000	-70.493400	0.000000	-70.493400	0.000000	-70.493400	0.000000	-70.493400	0.000000	-70.493400	0.000000
0.026325	-70.493400	0.000000	-70.493400	0.000000	-70.493400	0.000000	-70.493400	0.000000	-70.493400	0.000000	-70.493400	0.000000	-70.493400	0.000000	-70.493400	0.000000	-70.493400	0.000000
0.026350	-70.493300	0.000000	-70.493300	0.000000	-70.493300	0.000000	-70.493300	0.000000	-70.493300	0.000000	-70.493300	0.000000	-70.493300	0.000000	-70.493300	0.000000	-70.493300	0.000000
0.026375	-70.493200	0.000000	-70.493200	0.000000	-70.493200	0.000000	-70.493200	0.000000	-70.493200	0.000000	-70.493200	0.000000	-70.493200	0.000000	-70.493200	0.000000	-70.493200	0.000000
0.026400	-70.493200	0.000000	-70.493200	0.000000	-70.493200	0.000000	-70.493200	0.000000	-70.493200	0.000000	-70.493200	0.000000	-70.493200	0.000000	-70.493200	0.000000	-70.493200	0.000000
0.026425	-70.493100	0.000000	-70.493100	0.000000	-70.493100	0.000000	-70.493100	0.000000	-70.493100	0.000000	-70.493100	0.000000	-70.493100	0.000000	-70.493100	0.000000	-70.493100	0.000000
0.026450	-70.493100	0.000000	-70.493100	0.000000	-70.493100	0.000000	-70.493100	0.000000	-70.493100	0.000000	-70.493100	0.000000	-70.493100	0.000000	-70.493100	0.000000	-70.493100	0.000000
0.026475	-70.493000	0.000000	-70.493000	0.000000	-70.493000	0.000000	-70.493000	0.000000	-70.493000	0.000000	-70.493000	0.000000	-70.493000	0.000000	-70.493000	0.000000	-70.493000	0.000000
0.026500	-70.492900	0.000000	-70.492900	0.000000	-70.492900	0.000000	-70.492900	0.000000	-70.492900	0.000000	-70.492900	0.000000	-70.492900	0.000000	-70.492900	0.000000	-70.492900	0.000000
0.026525	-70.492900	0.000000	-70.492900	0.000000	-70.492900	0.000000	-70.492900	0.000000	-70.492900	0.000000	-70.492900	0.000000	-70.492900	0.000000	-70.492900	0.000000	-70.492900	0.000000
0.026550	-70.492800	0.000000	-70.492800	0.000000	-70.492800	0.000000	-70.492800	0.000000	-70.492800	0.000000	-70.492800	0.000000	-70.492800	0.000000	-70.492800	0.000000	-70.492800	0.000000
0.026575	-70.492700	0.000000	-70.492700	0.000000	-70.492700	0.000000	-70.492700	0.000000	-70.492700	0.000000	-70.492700	0.000000	-70.492700	0.000000	-70.492700	0.000000	-70.492700	0.000000
0.026600	-70.492700	0.000000	-70.492700	0.000000	-70.492700	0.000000	-70.492700	0.000000	-70.492700	0.000000	-70.492700	0.000000	-70.492700	0.000000	-70.492700	0.000000	-70.492700	0.000000
0.026625	-70.492600	0.000000	-70.492600	0.000000	-70.492600	0.000000	-70.492600	0.000000	-70.492600	0.000000	-70.492600	0.000000	-70.492600	0.000000	-70.492600	0.000000	-70.492600	0.000000
0.026650	-70.492600	0.000000	-70.492600	0.000000	-70.492600	0.000000	-70.492600	0.000000	-70.492600	0.000000	-70.492600	0.000000	-70.492600	0.000000	-70.492600	0.000000	-70.492600	0.000000
0.026675	-70.492500	0.000000	-70.492500	0.000000	-70.492500	0.000000	-70.492500	0.000000	-70.492500	0.000000	-70.492500	0.000000	-70.492500	0.000000	-70.492500	0.000000	-70.492500	0.000000
0.026700	-70.492400	0.000000	-70.492400	0.000000	-70.492400	0.000000	-70.492400	0.000000	-70.492400	0.000000	-70.492400	0.000000	-70.492400	0.000000	-70.492400	0.000000	-70.492400	0.000000
0.026725	-70.492400	0.000000	-70.492400	0.000000	-70.492400	0.000000	-70.492400	0.000000	-70.492400	0.000000	-70.492400	0.000000	-70.492400	0.000000	-70.492400	0.000000	-70.492400	0.000000
0.026750	-70.492300	0.000000	-70.492300	0.000000	-70.492300	0.000000	-70.492300	0.000000	-70.492300	0.000000	-70.492300	0.000000	-70.492300	0.000000	-70.492300	0.000000	-70.492300	0.000000
0.026775	-70.492300	0.000000	-70.492300	0.000000	-70.492300	0.000000	-70.492300	0.000000	-70.492300	0.000000	-70.492300	0.000000	-70.492300	0.000000	-70.492300	0.000000	-70.492300	0.000000
0.026800	-70.492200	0.000000	-70.492200	0.000000	-70.492200	0.000000	-70.492200	0.000000	-70.492200	0.000000	-70.492200	0.000000	-70.492200	0.000000	-70.492200	0.000000	-70.492200	0.000000
0.026825	-70.492100	0.000000	-70.492100	0.000000	-70.492100	0.000000	-70.492100	0.000000	-70.492100	0.000000	-70.492100	0.000000	-70.492100	0.000000	-70.492100	0.000000	-70.492100	0.000000
0.026850	-70.492100	0.000000	-70.492100	0.000000	-70.492100	0.000000	-70.492100	0.000000	-70.492100	0.000000	-70.492100	0.000000	-70.492100	0.000000	-70.492100	0.000000	-70.492100	0.000000
0.026875	-70.492000	0.000000	-70.492000	0.000000	-70.492000	0.000000	-70.492000	0.000000	-70.492000	0.000000	-70.492000	0.000000	-70.492000	0.000000	-70.492000	0.000000	-70.492000	0.000000
0.026900	-70.491900	0.000000	-70.491900	0.000000	-70.491900	0.000000	-70.491900	0.000000	-70.491900	0.000000	-70.491900	0.000000	-70.491900	0.000000	-70.491900	0.000000	-70.491900	0.000000
0.026925	-70.491900	0.000000	-70.491900	0.000000	-70.491900	0.000000	-70.491900	0.000000	-70.491900	0.000000	-70.491900	0.000000	-70.491900	0.000000	-70.491900	0.000000	-70.491900	0.000000
0.026950	-70.491800	0.000000	-70.491800	0.000000	-70.491800	0.000000	-70.491800	0.000000	-70.491800	0.000000	-70.491800	0.000000	-70.491800	0.000000	-70.491800	0.000000	-70.491800	0.000000
0.026975	-70.491800	0.000000	-70.491800	0.000000	-70.491800	0.000000	-70.491800	0.000000	-70.491800	0.000000	-70.491800	0.000000	-70.491800	0.000000	-70.491800	0.000000	-70.491800	0.000000
0.027000	-70.491700	0.000000	-70.491700	0.000000	-70.491700	0.000000	-70.491700	0.000000	-70.491700	0.000000	-70.491700	0.000000	-70.491700	0.000000	-70.491700	0.000000	-70.491700	0.000000
0.027025	-70.491600	0.000000	-70.491600	0.000000	-70.491600	0.000000	-70.491600	0.000000	-70.491600	0.000000	-70.491600	0.000000	-70.491600	0.000000	-70.491600	0.000000	-70.491600	0.000000
0.027050	-70.491600	0.000000	-70.491600	0.000000	-70.491600	0.000000	-70.491600	0.000000	-70.491600	0.000000	-70.491600	0.000000	-70.491600	0.000000	-70.491600	0.000000	-70.491600	0.000000
0.027075	-70.491500	0.000000	-70.491500	0.000000	-70.491500	0.000000	-70.491500	0.000000	-70.491500	0.000000	-70.491500	0.000000	-70.491500	0.000000	-70.491500	0.000000	-70.491500	0.000000
0.027100	-70.491500	0.000000	-70.491500	0.000000	-70.491500	0.000000	-70.491500	0.000000	-70.491500	0.000000	-70.491500	0.000000	-70.491500	0.000000	-70.491500	0.000000	-70.491500	0.000000
0.027125	-70.491400	0.000000	-70.491400	0.000000	-70.491400	0.000000	-70.491400	0.000000	-70.491400	0.000000	-70.491400	0.000000	-70.491400	0.000000	-70.491400	0.000000	-70.491400	0.000000
0.027150	-70.491300	0.000000	-70.491300	0.000000	-70.491300	0.000000	-70.491300	0.000000	-70.491300	0.000000	-70.491300	0.000000	-70.491300	0.000000	-70.491300	0.000000	-70.491300	0.000000
0.027175	-70.491300	0.000000	-70.491300	0.000000	-70.491300	0.000000	-70.491300	0.000000	-70.491300	0.000000	-70.491300	0.000000	-70.491300	0.000000	-70.491300	0.000000	-70.491300	0.000000
0.027200	-70.491200	0.000000	-70.491200	0.000000	-70.491200	0.000000	-70.491200	0.000000	-70.491200	0.000000	-70.491200	0.000000	-70.491200	0.000000	-70.491200	0.000000	-70.491200	0.000000
0.027225	-70.491200	0.000000	-70.491200	0.000000	-70.491200	0.000000	-70.491200	0.000000	-70.491200	0.000000	-70.491200	0.000000	-70.491200	0.000000	-70.491200	0.000000	-70.491200	0.000000
0.027250	-70.491100	0.000000	-70.491100	0.000000	-70.491100	0.000000	-70.491100	0.000000	-70.491100	0.000000	-70.491100	0.000000	-70.491100	0.000000	-70.491100	0.000000	-70.491100	0.000000
0.027275	-70.491000	0.000000	-70.491000	0.000000	-70.491000	0.000000	-70.491000	0.000000	-70.491000	0.000000	-70.491000	0.000000	-70.491000	0.000000	-70.491000	0.000000	-70.491000	0.000000
0.027300	-70.491000	0.000000	-70.491000	0.000000	-70.491000	0.000000	-70.491000	0.000000	-70.491000	0.000000	-70.491000	0.000000	-70.491000	0.000000	-70.491000	0.000000	-70.491000	0.000000
0.027325	-70.490900	0.000000	-70.490900	0.000000	-70.490900	0.000000	-70.490900	0.000000	-70.490900	0.000000	-70.490900	0.000000	-70.490900	0.000000	-70.490900	0.000000	-70.490900	0.000000
0.027350	-70.490900	0.000000	-70.490900	0.000000	-70.490900	0.000000	-70.490900	0.000000	-70.490900	0.000000	-70.490900	0.000000	-70.490900	0.000000	-70.490900	0.000000	-70.490900	0.000000
0.027375	-70.490800	0.000000	-70.490800	0.000000	-70.490800	0.000000	-70.490800	0.000000	-70.490800	0.000000	-70.490800	0.000000	-70.490800	0.000000	-70.490800	0.000000	-70.490800	0.000000
0.027400	-70.490700	0.000000	-70.490700	0.000000	-70.490700	0.000000	-70.490700	0.000000	-70.490700	0.000000	-70.490700	0.000000	-70.490700	0.000000	-70.490700	0.000000	-70.490700	0.000000
0.027425	-70.490700	0.000000	-70.490700	0.000000	-70.490700	0.000000	-70.490700	0.000000	-70.490700	0.000000	-70.490700	0.000000	-70.490700	0.000000	-70.490700	0.000000	-70.490700	0.000000
0.027450	-70.490600	0.000000	-70.490600	0.000000	-70.490600	0.000000	-70.490600	0.000000	-70.490600	0.000000	-70.490600	0.000000	-70.490600	0.000000	-70.490600	0.000000	-70.490600	0.000000
0.027475	-70.490500	0.000000	-70.490500	0.000000	-70.490500	0.000000	-70.490500	0.000000	-70.490500	0.000000	-70.490500	0.000000	-70.490500	0.000000	-70.490500	0.000000	-70.490500	0.000000
0.027500	-70.490500	0.000000	-70.490500	0.000000	-70.490500	0.000000	-70.490500	0.000000	-70.490500	0.000000	-70.490500	0.000000	-70.490500	0.000000	-70.490500	0.000000	-70.490500	0.000000
0.027525	-70.490400	0.000000	-70.490400	0.000000	-70.490400	0.000000	-70.490400	0.000000	-70.490400	0.000000	-70.490400	0.000000	-70.490400	0.000000	-70.490400	0.000000	-70.490400	0.000000
0.027550	-70.490400	0.000000	-70.490400	0.000000	-70.490400	0.000000	-70.490400	0.000000	-70.490400	0.000000	-70.490400	0.000000	-70.490400	0.000000	-70.490400	0.000000	-70.490400	0.000000
0.027575	-70.490300	0.000000	-70.490300	0.000000	-70.490300	0.000000	-70.490300	0.000000	-70.490300	0.000000	-70.490300	0.000000	-70.490300	0.000000	-70.490300	0.000000	-70.490300	0.000000
0.027600	-70.490200	0.000000	-70.490200	0.000000	-70.490200	0.000000	-70.490200	0.000000	-70.490200	0.000000	-70.490200	0.000000	-70.490200	0.000000	-70.490200	0.000000	-70.490200	0.000000
0.027625	-70.490200	0.000000	-70.490200	0.000000	-70.490200	0.000000	-70.490200	0.000000	-70.490200	0.000000	-70.490200	0.000000	-70.490200	0.000000	-70.490200	0.000000	-70.490200	0.000000
0.027650	-70.490100	0.000000	-70.490100	0.000000	-70.490100	0.000000	-70.490100	0.000000	-70.490100	0.000000	-70.490100	0.000000	-70.490100	0.000000	-70.490100	0.000000	-70.490100	0.000000
0.027675	-70.490100	0.000000	-70.490100	0.000000	-70.490100	0.000000	-70.490100	0.000000	-70.490100	0.000000	-70.490100	0.000000	-70.490100	0.000000	-70.490100	0.000000	-70.490100	0.000000
0.027700	-70.490000	0.000000	-70.490000	0.000000	-70.490000	0.000000	-70.490000	0.000000	-70.490000	0.000000	-70.490000	0.000000	-70.490000	0.000000	-70.490000	0.000000	-70.490000	0.000000
0.027725	-70.489900	0.000000	-70.489900	0.000000	-70.489900	0.000000	-70.489900	0.000000	-70.489900	0.000000	-70.489900	0.000000	-70.489900	0.000000	-70.489900	0.000000	-70.489900	0.000000
0.027750	-70.489900	0.000000	-70.489900	0.000000	-70.489900	0.000000	-70.489900	0.000000	-70.489900	0.000000	-70.489900	0.000000	-70.489900	0.000000	-70.489900	0.000000	-70.489900	0.000000
0.027775	-70.489800	0.000000	-70.489800	0.000000	-70.489800	0.000000	-70.489800	0.000000	-70.489800	0.000000	-70.489800	0.000000	-70.489800	0.000000	-70.489800	0.000000	-70.489800	0.000000
0.027800	-70.489800	0.000000	-70.489800	0.000000	-70.489800	0.000000	-70.489800	0.000000	-70.489800	0.000000	-70.489800	0.000000	-70.489800	0.000000	-70.489800	0.000000	-70.489800	0.000000
0.027825	-70.489700	0.000000	-70.489700	0.000000	-70.489700	0.000000	-70.489700	0.000000	-70.489700	0.000000	-70.489700	0.000000	-70.489700	0.000000	-70.489700	0.000000	-70.489700	0.000000
0.027850	-70.489600	0.000000	-70.489600	0.000000	-70.489600	0.000000	-70.489600	0.000000	-70.489600	0.000000	-70.489600	0.000000	-70.489600	0.000000	-70.489600	0.000000	-70.489600	0.000000
0.027875	-70.489600	0.000000	-70.489600	0.000000	-70.489600	0.000000	-70.489600	0.000000	-70.489600	0.000000	-70.489600	0.000000	-70.489600	0.000000	-70.489600	0.000000	-70.489600	0.000000
0.027900	-70.489500	0.000000	-70.489500	0.000000	-70.489500	0.000000	-70.489500	0.000000	-70.489500	0.000000	-70.489500	0.000000	-70.489500	0.000000	-70.489500	0.000000	-70.489500	0.000000
0.027925	-70.489500	0.000000	-70.489500	0.000000	-70.489500	0.000000	-70.489500	0.000000	-70.489500	0.000000	-70.489500	0.000000	-70.489500	0.000000	-70.489500	0.000000	-70.489500	0.000000
0.027950	-70.489400	0.000000	-70.489400	0.000000	-70.489400	0.000000	-70.489400	0.000000	-70.489400	0.000000	-70.489400	0.000000	-70.489400	0.000000	-70.489400	0.000000	-70.489400	0.000000
0.027975	-70.489300	0.000000	-70.489300	0.000000	-70.489300	0.000000	-70.489300	0.000000	-70.489300	0.000000	-70.489300	0.000000	-70.489300	0.000000	-70.489300	0.000000	-70.489300	0.000000
0.028000	-70.489300	0.000000	-70.489300	0.000000	-70.489300	0.000000	-70.489300	0.000000	-70.489300	0.000000	-70.489300	0.000000	-70.489300	0.000000	-70.489300	0.000000	-70.489300	0.000000
0.028025	-70.489200	0.000000	-70.489200	0.000000	-70.489200	0.000000	-70.489200	0.000000	-70.489200	0.000000	-70.489200	0.000000	-70.489200	0.000000	-70.489200	0.000000	-70.489200	0.000000
0.028050	-70.489200	0.000000	-70.489200	0.000000	-70.489200	0.000000	-70.489200	0.000000	-70.489200	0.000000	-70.489200	0.000000	-70.489200	0.000000	-70.489200	0.000000	-70.489200	0.000000
0.028075	-70.489100	0.000000	-70.489100	0.000000	-70.489100	0.000000	-70.489100	0.000000	-70.489100	0.000000	-70.489100	0.000000	-70.489100	0.000000	-70.489100	0.000000	-70.489100	0.000000
0.028100	-70.489000	0.000000	-70.489000	0.000000	-70.489000	0.000000	-70.489000	0.000000	-70.489000	0.000000	-70.489000	0.000000	-70.489000	0.000000	-70.489000	0.000000	-70.489000	0.000000
0.028125	-70.489000	0.000000	-70.489000	0.000000	-70.489000	0.000000	-70.489000	0.000000	-70.489000	0.000000	-70.489000	0.000000	-70.489000	0.000000	-70.489000	0.000000	-70.489000	0.000000
0.028150	-70.488900	0.000000	-70.488900	0.000000	-70.488900	0.000000	-70.488900	0.000000	-70.488900	0.000000	-70.488900	0.000000	-70.488900	0.000000	-70.488900	0.000000	-70.488900	0.000000
0.028175	-70.488800	0.000000	-70.488800	0.000000	-70.488800	0.000000	-70.488800	0.000000	-70.488800	0.000000	-70.488800	0.000000	-70.488800	0.000000	-70.488800	0.000000	-70.488800	0.000000
0.028200	-70.488800	0.000000	-70.488800	0.000000	-70.488800	0.000000	-70.488800	0.000000	-70.488800	0.000000	-70.488800	0.000000	-70.488800	0.000000	-70.488800	0.000000	-70.488800	0.000000
0.028225	-70.488700	0.000000	-70.488700	0.000000	-70.488700	0.000000	-70.488700	0.000000	-70.488700	0.000000	-70.488700	0.000000	-70.488700	0.000000	-70.488700	0.000000	-70.488700	0.000000
0.028250	-70.488700	0.000000	-70.488700	0.000000	-70.488700	0.000000	-70.488700	0.000000	-70.488700	0.000000	-70.488700	0.000000	-70.488700	0.000000	-70.488700	0.000000	-70.488700	0.000000
0.028275	-70.488600	0.000000	-70.488600	0.000000	-70.488600	0.000000	-70.488600	0.000000	-70.488600	0.000000	-70.488600	0.000000	-70.488600	0.000000	-70.488600	0.000000	-70.488600	0.000000
0.028300	-70.488500	0.000000	-70.488500	0.000000	-70.488500	0.000000	-70.488500	0.000000	-70.488500	0.000000	-70.488500	0.000000	-70.488500	0.000000	-70.488500	0.000000	-70.488500	0.000000
0.028325	-70.488500	0.000000	-70.488500	0.000000	-70.488500	0.000000	-70.488500	0.000000	-70.488500	0.000000	-70.488500	0.000000	-70.488500	0.000000	-70.488500	0.000000	-70.488500	0.000000
0.028350	-70.488400	0.000000	-70.488400	0.000000	-70.488400	0.000000	-70.488400	0.000000	-70.488400	0.000000	-70.488400	0.000000	-70.488400	0.000000	-70.488400	0.000000	-70.488400	0.000000
0.028375	-70.488400	0.000000	-70.488400	0.000000	-70.488400	0.000000	-70.488400	0.000000	-70.488400	0.000000	-70.488400	0.000000	-70.488400	0.000000	-70.488400	0.000000	-70.488400	0.000000
0.028400	-70.488300	0.000000	-70.488300	0.000000	-70.488300	0.000000	-70.488300	0.000000	-70.488300	0.000000	-70.488300	0.000000	-70.488300	0.000000	-70.488300	0.000000	-70.488300	0.000000
0.028425	-70.488200	0.000000	-70.488200	0.000000	-70.488200	0.000000	-70.488200	0.000000	-70.488200	0.000000	-70.488200	0.000000	-70.488200	0.000000	-70.488200	0.000000	-70.488200	0.000000
0.028450	-70.488200	0.000000	-70.488200	0.000000	-70.488200	0.000000	-70.488200	0.000000	-70.488200	0.000000	-70.488200	0.000000	-70.488200	0.000000	-70.488200	0.000000	-70.488200	0.000000
0.028475	-70.488100	0.000000	-70.488100	0.000000	-70.488100	0.000000	-70.488100	0.000000	-70.488100	0.000000	-70.488100	0.000000	-70.488100	0.000000	-70.488100	0.000000	-70.488100	0.000000
0.028500	-70.488100	0.000000	-70.488100	0.000000	-70.488100	0.000000	-70.488100	0.000000	-70.488100	0.000000	-70.488100	0.000000	-70.488100	0.000000	-70.488100	0.000000	-70.488100	0.000000
0.028525	-70.488000	0.000000	-70.488000	0.000000	-70.488000	0.000000	-70.488000	0.000000	-70.488000	0.000000	-70.488000	0.000000	-70.488000	0.000000	-70.488000	0.000000	-70.488000	0.000000
0.028550	-70.487900	0.000000	-70.487900	0.000000	-70.487900	0.000000	-70.487900	0.000000	-70.487900	0.000000	-70.487900	0.000000	-70.487900	0.000000	-70.487900	0.000000	-70.487900	0.000000
0.028575	-70.487900	0.000000	-70.487900	0.000000	-70.487900	0.000000	-70.487900	0.000000	-70.487900	0.000000	-70.487900	0.000000	-70.487900	0.000000	-70.487900	0.000000	-70.487900	0.000000
0.028600	-70.487800	0.000000	-70.487800	0.000000	-70.487800	0.000000	-70.487800	0.000000	-70.487800	0.000000	-70.487800	0.000000	-70.487800	0.000000	-70.487800	0.000000	-70.487800	0.000000
0.028625	-70.487800	0.000000	-70.487800	0.000000	-70.487800	0.000000	-70.487800	0.000000	-70.487800	0.000000	-70.487800	0.000000	-70.487800	0.000000	-70.487800	0.000000	-70.487800	0.000000
0.028650	-70.487700	0.000000	-70.487700	0.000000	-70.487700	0.000000	-70.487700	0.000000	-70.487700	0.000000	-70.487700	0.000000	-70.487700	0.000000	-70.487700	0.000000	-70.487700	0.000000
0.028675	-70.487600	0.000000	-70.487600	0.000000	-70.487600	0.000000	-70.487600	0.000000	-70.487600	0.000000	-70.487600	0.000000	-70.487600	0.000000	-70.487600	0.000000	-70.487600	0.000000
0.028700	-70.487600	0.000000	-70.487600	0.000000	-70.487600	0.000000	-70.487600	0.000000	-70.487600	0.000000	-70.487600	0.000000	-70.487600	0.000000	-70.487600	0.000000	-70.487600	0.000000
0.028725	-70.487500	0.000000	-70.487500	0.000000	-70.487500	0.000000	-70.487500	0.000000	-70.487500	0.000000	-70.487500	0.000000	-70.487500	0.000000	-70.487500	0.000000	-70.487500	0.000000
0.028750	-70.487500	0.000000	-70.487500	0.000000	-70.487500	0.000000	-70.487500	0.000000	-70.487500	0.000000	-70.487500	0.000000	-70.487500	0.000000	-70.487500	0.000000	-70.487500	0.000000
0.028775	-70.487400	0.000000	-70.487400	0.000000	-70.487400	0.000000	-70.487400	0.000000	-70.487400	0.000000	-70.487400	0.000000	-70.487400	0.000000	-70.487400	0.000000	-70.487400	0.000000
0.028800	-70.487300	0.000000	-70.487300	0.000000	-70.487300	0.000000	-70.487300	0.000000	-70.487300	0.000000	-70.487300	0.000000	-70.487300	0.000000	-70.487300	0.000000	-70.487300	0.000000
0.028825	-70.487300	0.000000	-70.487300	0.000000	-70.487300	0.000000	-70.487300	0.000000	-70.487300	0.000000	-70.487300	0.000000	-70.487300	0.000000	-70.487300	0.000000	-70.487300	0.000000
0.028850	-70.487200	0.000000	-70.487200	0.000000	-70.487200	0.000000	-70.487200	0.000000	-70.487200	0.000000	-70.487200	0.000000	-70.487200	0.000000	-70.487200	0.000000	-70.487200	0.000000
0.028875	-70.487200	0.000000	-70.487200	0.000000	-70.487200	0.000000	-70.487200	0.000000	-70.487200	0.000000	-70.487200	0.000000	-70.487200	0.000000	-70.487200	0.000000	-70.487200	0.000000
0.028900	-70.487100	0.000000	-70.487100	0.000000	-70.487100	0.000000	-70.487100	0.000000	-70.487100	0.000000	-70.487100	0.000000	-70.487100	0.000000	-70.487100	0.000000	-70.487100	0.000000
0.028925	-70.487000	0.000000	-70.487000	0.000000	-70.487000	0.000000	-70.487000	0.000000	-70.487000	0.000000	-70.487000	0.000000	-70.487000	0.000000	-70.487000	0.000000	-70.487000	0.000000
0.028950	-70.487000	0.000000	-70.487000	0.000000	-70.487000	0.000000	-70.487000	0.000000	-70.487000	0.000000	-70.487000	0.000000	-70.487000	0.000000	-70.487000	0.000000	-70.487000	0.000000
0.028975	-70.486900	0.000000	-70.486900	0.000000	-70.486900	0.000000	-70.486900	0.000000	-70.486900	0.000000	-70.486900	0.000000	-70.486900	0.000000	-70.486900	0.000000	-70.486900	0.000000
0.029000	-70.486900	0.000000	-70.486900	0.000000	-70.486900	0.000000	-70.486900	0.000000	-70.486900	0.000000	-70.486900	0.000000	-70.486900	0.000000	-70.486900	0.000000	-70.486900	0.000000
0.029025	-70.486800	0.000000	-70.486800	0.000000	-70.486800	0.000000	-70.486800	0.000000	-70.486800	0.000000	-70.486800	0.000000	-70.486800	0.000000	-70.486800	0.000000	-70.486800	0.000000
0.029050	-70.486700	0.000000	-70.486700	0.000000	-70.486700	0.000000	-70.486700	0.000000	-70.486700	0.000000	-70.486700	0.000000	-70.486700	0.000000	-70.486700	0.000000	-70.486700	0.000000
0.029075	-70.486700	0.000000	-70.486700	0.000000	-70.486700	0.000000	-70.486700	0.000000	-70.486700	0.000000	-70.486700	0.000000	-70.486700	0.000000	-70.486700	0.000000	-70.486700	0.000000
0.029100	-70.486600	0.000000	-70.486600	0.000000	-70.486600	0.000000	-70.486600	0.000000	-70.486600	0.000000	-70.486600	0.000000	-70.486600	0.000000	-70.486600	0.000000	-70.486600	0.000000
0.029125	-70.486600	0.000000	-70.486600	0.000000	-70.486600	0.000000	-70.486600	0.000000	-70.486600	0.000000	-70.486600	0.000000	-70.486600	0.000000	-70.486600	0.000000	-70.486600	0.000000
0.029150	-70.486500	0.000000	-70.486500	0.000000	-70.486500	0.000000	-70.486500	0.000000	-70.486500	0.000000	-70.486500	0.000000	-70.486500	0.000000	-70.486500	0.000000	-70.486500	0.000000
0.029175	-70.486400	0.000000	-70.486400	0.000000	-70.486400	0.000000	-70.486400	0.000000	-70.486400	0.000000	-70.486400	0.000000	-70.486400	0.000000	-70.486400	0.000000	-70.486400	0.000000
0.029200	-70.486400	0.000000	-70.486400	0.000000	-70.486400	0.000000	-70.486400	0.000000	-70.486400	0.000000	-70.486400	0.000000	-70.486400	0.000000	-70.486400	0.000000	-70.486400	0.000000
0.029225	-70.486300	0.000000	-70.486300	0.000000	-70.486300	0.000000	-70.486300	0.000000	-70.486300	0.000000	-70.486300	0.000000	-70.486300	0.000000	-70.486300	0.000000	-70.486300	0.000000
0.029250	-70.486300	0.000000	-70.486300	0.000000	-70.486300	0.000000	-70.486300	0.000000	-70.486300	0.000000	-70.486300	0.000000	-70.486300	0.000000	-70.486300	0.000000	-70.486300	0.000000
0.029275	-70.486200	0.000000	-70.486200	0.000000	-70.486200	0.000000	-70.486200	0.000000	-70.486200	0.000000	-70.486200	0.000000	-70.486200	0.000000	-70.486200	0.000000	-70.486200	0.000000
0.029300	-70.486100	0.000000	-70.486100	0.000000	-70.486100	0.000000	-70.486100	0.000000	-70.486100	0.000000	-70.486100	0.000000	-70.486100	0.000000	-70.486100	0.000000	-70.486100	0.000000
0.029325	-70.486100	0.000000	-70.486100	0.000000	-70.486100	0.000000	-70.486100	0.000000	-70.486100	0.000000	-70.486100	0.000000	-70.486100	0.000000	-70.486100	0.000000	-70.486100	0.000000
0.029350	-70.486000	0.000000	-70.486000	0.000000	-70.486000	0.000000	-70.486000	0.000000	-70.486000	0.000000	-70.486000	0.000000	-70.486000	0.000000	-70.486000	0.000000	-70.486000	0.000000
0.029375	-70.486000	0.000000	-70.486000	0.000000	-70.486000	0.000000	-70.486000	0.000000	-70.486000	0.000000	-70.486000	0.000000	-70.486000	0.000000	-70.486000	0.000000	-70.486000	0.000000
0.029400	-70.485900	0.000000	-70.485900	0.000000	-70.485900	0.000000	-70.485900	0.000000	-70.485900	0.000000	-70.485900	0.000000	-70.485900	0.000000	-70.485900	0.000000	-70.485900	0.000000
0.029425	-70.485800	0.000000	-70.485800	0.000000	-70.485800	0.000000	-70.485800	0.000000	-70.485800	0.000000	-70.485800	0.000000	-70.485800	0.000000	-70.485800	0.000000	-70.485800	0.000000
0.029450	-70.485800	0.000000	-70.485800	0.000000	-70.485800	0.000000	-70.485800	0.000000	-70.485800	0.000000	-70.485800	0.000000	-70.485800	0.000000	-70.485800	0.000000	-70.485800	0.000000
0.029475	-70.485700	0.000000	-70.485700	0.000000	-70.485700	0.000000	-70.485700	0.000000	-70.485700	0.000000	-70.485700	0.000000	-70.485700	0.000000	-70.485700	0.000000	-70.485700	0.000000
0.029500	-70.485700	0.000000	-70.485700	0.000000	-70.485700	0.000000	-70.485700	0.000000	-70.485700	0.000000	-70.485700	0.000000	-70.485700	0.000000	-70.485700	0.000000	-70.485700	0.000000
0.029525	-70.485600	0.000000	-70.485600	0.000000	-70.485600	0.000000	-70.485600	0.000000	-70.485600	0.000000	-70.485600	0.000000	-70.485600	0.000000	-70.485600	0.000000	-70.485600	0.000000
0.029550	-70.485500	0.000000	-70.485500	0.000000	-70.485500	0.000000	-70.485500	0.000000	-70.485500	0.000000	-70.485500	0.000000	-70.485500	0.000000	-70.485500	0.000000	-70.485500	0.000000
0.029575	-70.485500	0.000000	-70.485500	0.000000	-70.485500	0.000000	-70.485500	0.000000	-70.485500	0.000000	-70.485500	0.000000	-70.485500	0.000000	-70.485500	0.000000	-70.485500	0.000000
0.029600	-70.485400	0.000000	-70.485400	0.000000	-70.485400	0.000000	-70.485400	0.000000	-70.485400	0.000000	-70.485400	0.000000	-70.485400	0.000000	-70.485400	0.000000	-70.485400	0.000000
0.029625	-70.485400	0.000000	-70.485400	0.000000	-70.485400	0.000000	-70.485400	0.000000	-70.485400	0.000000	-70.485400	0.000000	-70.485400	0.000000	-70.485400	0.000000	-70.485400	0.000000
0.029650	-70.485300	0.000000	-70.485300	0.000000	-70.485300	0.000000	-70.485300	0.000000	-70.485300	0.000000	-70.485300	0.000000	-70.485300	0.000000	-70.485300	0.000000	-70.485300	0.000000
0.029675	-70.485200	0.000000	-70.485200	0.000000	-70.485200	0.000000	-70.485200	0.000000	-70.485200	0.000000	-70.485200	0.000000	-70.485200	0.000000	-70.485200	0.000000	-70.485200	0.000000
0.029700	-70.485200	0.000000	-70.485200	0.000000	-70.485200	0.000000	-70.485200	0.000000	-70.485200	0.000000	-70.485200	0.000000	-70.485200	0.000000	-70.485200	0.000000	-70.485200	0.000000
0.029725	-70.485100	0.000000	-70.485100	0.000000	-70.485100	0.000000	-70.485100	0.000000	-70.485100	0.000000	-70.485100	0.000000	-70.485100	0.000000	-70.485100	0.000000	-70.485100	0.000000
0.029750	-70.485100	0.000000	-70.485100	0.000000	-70.485100	0.000000	-70.485100	0.000000	-70.485100	0.000000	-70.485100	0.000000	-70.485100	0.000000	-70.485100	0.000000	-70.485100	0.000000
0.029775	-70.485000	0.000000	-70.485000	0.000000	-70.485000	0.000000	-70.485000	0.000000	-70.485000	0.000000	-70.485000	0.000000	-70.485000	0.000000	-70.485000	0.000000	-70.485000	0.000000
0.029800	-70.484900	0.000000	-70.484900	0.000000	-70.484900	0.000000	-70.484900	0.000000	-70.484900	0.000000	-70.484900	0.000000	-70.484900	0.000000	-70.484900	0.000000	-70.484900	0.000000
0.029825	-70.484900	0.000000	-70.484900	0.000000	-70.484900	0.000000	-70.484900	0.000000	-70.484900	0.000000	-70.484900	0.000000	-70.484900	0.000000	-70.484900	0.000000	-70.484900	0.000000
0.029850	-70.484800	0.000000	-70.484800	0.000000	-70.484800	0.000000	-70.484800	0.000000	-70.484800	0.000000	-70.484800	0.000000	-70.484800	0.000000	-70.484800	0.000000	-70.484800	0.000000
0.029875	-70.484800	0.000000	-70.484800	0.000000	-70.484800	0.000000	-70.484800	0.000000	-70.484800	0.000000	-70.484800	0.000000	-70.484800	0.000000	-70.484800	0.000000	-70.484800	0.000000
0.029900	-70.484700	0.000000	-70.484700	0.000000	-70.484700	0.000000	-70.484700	0.000000	-70.484700	0.000000	-70.484700	0.000000	-70.484700	0.000000	-70.484700	0.000000	-70.484700	0.000000
0.029925	-70.484600	0.000000	-70.484600	0.000000	-70.484600	0.000000	-70.484600	0.000000	-70.484600	0.000000	-70.484600	0.000000	-70.484600	0.000000	-70.484600	0.000000	-70.484600	0.000000
0.029950	-70.484600	0.000000	-70.484600	0.000000	-70.484600	0.000000	-70.484600	0.000000	-70.484600	0.000000	-70.484600	0.000000	-70.484600	0.000000	-70.484600	0.000000	-70.484600	0.000000
0.029975	-70.484500	0.000000	-70.484500	0.000000	-70.484500	0.000000	-70.484500	0.000000	-70.484500	0.000000	-70.484500	0.000000	-70.484500	0.000000	-70.484500	0.000000	-70.484500	0.000000
0.030000	-70.484500	0.000000	-70.484500	0.000000	-70.484500	0.000000	-70.484500	0.000000	-70.484500	0.000000	-70.484500	0.000000	-70.484500	0.000000	-70.484500	0.000000	-70.484500	0.000000
0.030025	-70.484400	0.000000	-70.484400	0.000000	-70.484400	0.000000	-70.484400	0.000000	-70.484400	0.000000	-70.484400	0.000000	-70.484400	0.000000	-70.484400	0.000000	-70.484400	0.000000
0.030050	-70.484300	0.000000	-70.484300	0.000000	-70.484300	0.000000	-70.484300	0.000000	-70.484300	0.000000	-70.484300	0.000000	-70.484300	0.000000	-70.484300	0.000000	-70.484300	0.000000
0.030075	-70.484300	0.000000	-70.484300	0.000000	-70.484300	0.000000	-70.484300	0.000000	-70.484300	0.000000	-70.484300	0.000000	-70.484300	0.000000	-70.484300	0.000000	-70.484300	0.000000
0.030100	-70.484200	0.000000	-70.484200	0.000000	-70.484200	0.000000	-70.484200	0.000000	-70.484200	0.000000	-70.484200	0.000000	-70.484200	0.000000	-70.484200	0.000000	-70.484200	0.000000
0.030125	-70.484200	0.000000	-70.484200	0.000000	-70.484200	0.000000	-70.484200	0.000000	-70.484200	0.000000	-70.484200	0.000000	-70.484200	0.000000	-70.484200	0.000000	-70.484200	0.000000
0.030150	-70.484100	0.000000	-70.484100	0.000000	-70.484100	0.000000	-70.484100	0.000000	-70.484100	0.000000	-70.484100	0.000000	-70.484100	0.000000	-70.484100	0.000000	-70.484100	0.000000
0.030175	-70.484000	0.000000	-70.484000	0.000000	-70.484000	0.000000	-70.484000	0.000000	-70.484000	0.000000	-70.484000	0.000000	-70.484000	0.000000	-70.484000	0.000000	-70.484000	0.000000
0.030200	-70.484000	0.000000	-70.484000	0.000000	-70.484000	0.000000	-70.484000	0.000000	-70.484000	0.000000	-70.484000	0.000000	-70.484000	0.000000	-70.484000	0.000000	-70.484000	0.000000
0.030225	-70.483900	0.000000	-70.483900	0.000000	-70.483900	0.000000	-70.483900	0.000000	-70.483900	0.000000	-70.483900	0.000000	-70.483900	0.000000	-70.483900	0.000000	-70.483900	0.000000
0.030250	-70.483900	0.000000	-70.483900	0.000000	-70.483900	0.000000	-70.483900	0.000000	-70.483900	0.000000	-70.483900	0.000000	-70.483900	0.000000	-70.483900	0.000000	-70.483900	0.000000
0.030275	-70.483800	0.000000	-70.483800	0.000000	-70.483800	0.000000	-70.483800	0.000000	-70.483800	0.000000	-70.483800	0.000000	-70.483800	0.000000	-70.483800	0.000000	-70.483800	0.000000
0.030300	-70.483700	0.000000	-70.483700	0.000000	-70.483700	0.000000	-70.483700	0.000000	-70.483700	0.000000	-70.483700	0.000000	-70.483700	0.000000	-70.483700	0.000000	-70.483700	0.000000
0.030325	-70.483700	0.000000	-70.483700	0.000000	-70.483700	0.000000	-70.483700	0.000000	-70.483700	0.000000	-70.483700	0.000000	-70.483700	0.000000	-70.483700	0.000000	-70.483700	0.000000
0.030350	-70.483600	0.000000	-70.483600	0.000000	-70.483600	0.000000	-70.483600	0.000000	-70.483600	0.000000	-70.483600	0.000000	-70.483600	0.000000	-70.483600	0.000000	-70.483600	0.000000
0.030375	-70.483600	0.000000	-70.483600	0.000000	-70.483600	0.000000	-70.483600	0.000000	-70.483600	0.000000	-70.483600	0.000000	-70.483600	0.000000	-70.483600	0.000000	-70.483600	0.000000
0.030400	-70.483500	0.000000	-70.483500	0.000000	-70.483500	0.000000	-70.483500	0.000000	-70.483500	0.000000	-70.483500	0.000000	-70.483500	0.000000	-70.483500	0.000000	-70.483500	0.000000
0.030425	-70.483400	0.000000	-70.483400	0.000000	-70.483400	0.000000	-70.483400	0.000000	-70.483400	0.000000	-70.483400	0.000000	-70.483400	0.000000	-70.483400	0.000000	-70.483400	0.000000
0.030450	-70.483400	0.000000	-70.483400	0.000000	-70.483400	0.000000	-70.483400	0.000000	-70.483400	0.000000	-70.483400	0.000000	-70.483400	0.000000	-70.483400	0.000000	-70.483400	0.000000
0.030475	-70.483300	0.000000	-70.483300	0.000000	-70.483300	0.000000	-70.483300	0.000000	-70.483300	0.000000	-70.483300	0.000000	-70.483300	0.000000	-70.483300	0.000000	-70.483300	0.000000
0.030500	-70.483300	0.000000	-70.483300	0.000000	-70.483300	0.000000	-70.483300	0.000000	-70.483300	0.000000	-70.483300	0.000000	-70.483300	0.000000	-70.483300	0.000000	-70.483300	0.000000
0.030525	-70.483200	0.000000	-70.483200	0.000000	-70.483200	0.000000	-70.483200	0.000000	-70.483200	0.000000	-70.483200	0.000000	-70.483200	0.000000	-70.483200	0.000000	-70.483200	0.000000
0.030550	-70.483100	0.000000	-70.483100	0.000000	-70.483100	0.000000	-70.483100	0.000000	-70.483100	0.000000	-70.483100	0.000000	-70.483100	0.000000	-70.483100	0.000000	-70.483100	0.000000
0.030575	-70.483100	0.000000	-70.483100	0.000000	-70.483100	0.000000	-70.483100	0.000000	-70.483100	0.000000	-70.483100	0.000000	-70.483100	0.000000	-70.483100	0.000000	-70.483100	0.000000
0.030600	-70.483000	0.000000	-70.483000	0.000000	-70.483000	0.000000	-70.483000	0.000000	-70.483000	0.000000	-70.483000	0.000000	-70.483000	0.000000	-70.483000	0.000000	-70.483000	0.000000
0.030625	-70.483000	0.000000	-70.483000	0.000000	-70.483000	0.000000	-70.483000	0.000000	-70.483000	0.000000	-70.483000	0.000000	-70.483000	0.000000	-70.483000	0.000000	-70.483000	0.000000
0.030650	-70.482900	0.000000	-70.482900	0.000000	-70.482900	0.000000	-70.482900	0.000000	-70.482900	0.000000	-70.482900	0.000000	-70.482900	0.000000	-70.482900	0.000000	-70.482900	0.000000
0.030675	-70.482900	0.000000	-70.482900	0.000000	-70.482900	0.000000	-70.482900	0.000000	-70.482900	0.000000	-70.482900	0.000000	-70.482900	0.000000	-70.482900	0.000000	-70.482900	0.000000
0.030700	-70.482800	0.000000	-70.482800	0.000000	-70.482800	0.000000	-70.482800	0.000000	-70.482800	0.000000	-70.482800	0.000000	-70.482800	0.000000	-70.482800	0.000000	-70.482800	0.000000
0.030725	-70.482700	0.000000	-70.482700	0.000000	-70.482700	0.000000	-70.482700	0.000000	-70.482700	0.000000	-70.482700	0.000000	-70.482700	0.000000	-70.482700	0.000000	-70.482700	0.000000
0.030750	-70.482700	0.000000	-70.482700	0.000000	-70.482700	0.000000	-70.482700	0.000000	-70.482700	0.000000	-70.482700	0.000000	-70.482700	0.000000	-70.482700	0.000000	-70.482700	0.000000
0.030775	-70.482600	0.000000	-70.482600	0.000000	-70.482600	0.000000	-70.482600	0.000000	-70.482600	0.000000	-70.482600	0.000000	-70.482600	0.000000	-70.482600	0.000000	-70.482600	0.000000
0.030800	-70.482600	0.000000	-70.482600	0.000000	-70.482600	0.000000	-70.482600	0.000000	-70.482600	0.000000	-70.482600	0.000000	-70.482600	0.000000	-70.482600	0.000000	-70.482600	0.000000
0.030825	-70.482500	0.000000	-70.482500	0.000000	-70.482500	0.000000	-70.482500	0.000000	-70.482500	0.000000	-70.482500	0.000000	-70.482500	0.000000	-70.482500	0.000000	-70.482500	0.000000
0.030850	-70.482400	0.000000	-70.482400	0.000000	-70.482400	0.000000	-70.482400	0.000000	-70.482400	0.000000	-70.482400	0.000000	-70.482400	0.000000	-70.482400	0.000000	-70.482400	0.000000
0.030875	-70.482400	0.000000	-70.482400	0.000000	-70.482400	0.000000	-70.482400	0.000000	-70.482400	0.000000	-70.482400	0.000000	-70.482400	0.000000	-70.482400	0.000000	-70.482400	0.000000
0.030900	-70.482300	0.000000	-70.482300	0.000000	-70.482300	0.000000	-70.482300	0.000000	-70.482300	0.000000	-70.482300	0.000000	-70.482300	0.000000	-70.482300	0.000000	-70.482300	0.000000
0.030925	-70.482300	0.000000	-70.482300	0.000000	-70.482300	0.000000	-70.482300	0.000000	-70.482300	0.000000	-70.482300	0.000000	-70.482300	0.000000	-70.482300	0.000000	-70.482300	0.000000
0.030950	-70.482200	0.000000	-70.482200	0.000000	-70.482200	0.000000	-70.482200	0.000000	-70.482200	0.000000	-70.482200	0.000000	-70.482200	0.000000	-70.482200	0.000000	-70.482200	0.000000
0.030975	-70.482100	0.000000	-70.482100	0.000000	-70.482100	0.000000	-70.482100	0.000000	-70.482100	0.000000	-70.482100	0.000000	-70.482100	0.000000	-70.482100	0.000000	-70.482100	0.000000
0.031000	-70.482100	0.000000	-70.482100	0.000000	-70.482100	0.000000	-70.482100	0.000000	-70.482100	0.000000	-70.482100	0.000000	-70.482100	0.000000	-70.482100	0.000000	-70.482100	0.000000
0.031025	-70.482000	0.000000	-70.482000	0.000000	-70.482000	0.000000	-70.482000	0.000000	-70.482000	0.000000	-70.482000	0.000000	-70.482000	0.000000	-70.482000	0.000000	-70.482000	0.000000
0.031050	-70.482000	0.000000	-70.482000	0.000000	-70.482000	0.000000	-70.482000	0.000000	-70.482000	0.000000	-70.482000	0.000000	-70.482000	0.000000	-70.482000	0.000000	-70.482000	0.000000
0.031075	-70.481900	0.000000	-70.481900	0.000000	-70.481900	0.000000	-70.481900	0.000000	-70.481900	0.000000	-70.481900	0.000000	-70.481900	0.000000	-70.481900	0.000000	-70.481900	0.000000
0.031100	-70.481800	0.000000	-70.481800	0.000000	-70.481800	0.000000	-70.481800	0.000000	-70.481800	0.000000	-70.481800	0.000000	-70.481800	0.000000	-70.481800	0.000000	-70.481800	0.000000
0.031125	-70.481800	0.000000	-70.481800	0.000000	-70.481800	0.000000	-70.481800	0.000000	-70.481800	0.000000	-70.481800	0.000000	-70.481800	0.000000	-70.481800	0.000000	-70.481800	0.000000
0.031150	-70.481700	0.000000	-70.481700	0.000000	-70.481700	0.000000	-70.481700	0.000000	-70.481700	0.000000	-70.481700	0.000000	-70.481700	0.000000	-70.481700	0.000000	-70.481700	0.000000
0.031175	-70.481700	0.000000	-70.481700	0.000000	-70.481700	0.000000	-70.481700	0.000000	-70.481700	0.000000	-70.481700	0.000000	-70.481700	0.000000	-70.481700	0.000000	-70.481700	0.000000
0.031200	-70.481600	0.000000	-70.481600	0.000000	-70.481600	0.000000	-70.481600	0.000000	-70.481600	0.000000	-70.481600	0.000000	-70.481600	0.000000	-70.481600	0.000000	-70.481600	0.000000
0.031225	-70.481500	0.000000	-70.481500	0.000000	-70.481500	0.000000	-70.481500	0.000000	-70.481500	0.000000	-70.481500	0.000000	-70.481500	0.000000	-70.481500	0.000000	-70.481500	0.000000
0.031250	-70.481500	0.000000	-70.481500	0.000000	-70.481500	0.000000	-70.481500	0.000000	-70.481500	0.000000	-70.481500	0.000000	-70.481500	0.000000	-70.481500	0.000000	-70.481500	0.000000
0.031275	-70.481400	0.000000	-70.481400	0.000000	-70.481400	0.000000	-70.481400	0.000000	-70.481400	0.000000	-70.481400	0.000000	-70.481400	0.000000	-70.481400	0.000000	-70.481400	0.000000
0.031300	-70.481400	0.000000	-70.481400	0.000000	-70.481400	0.000000	-70.481400	0.000000	-70.481400	0.000000	-70.481400	0.000000	-70.481400	0.000000	-70.481400	0.000000	-70.481400	0.000000
0.031325	-70.481300	0.000000	-70.481300	0.000000	-70.481300	0.000000	-70.481300	0.000000	-70.481300	0.000000	-70.481300	0.000000	-70.481300	0.000000	-70.481300	0.000000	-70.481300	0.000000
0.031350	-70.481300	0.000000	-70.481300	0.000000	-70.481300	0.000000	-70.481300	0.000000	-70.481300	0.000000	-70.481300	0.000000	-70.481300	0.000000	-70.481300	0.000000	-70.481300	0.000000
0.031375	-70.481200	0.000000	-70.481200	0.000000	-70.481200	0.000000	-70.481200	0.000000	-70.481200	0.000000	-70.481200	0.000000	-70.481200	0.000000	-70.481200	0.000000	-70.481200	0.000000
0.031400	-70.481100	0.000000	-70.481100	0.000000	-70.481100	0.000000	-70.481100	0.000000	-70.481100	0.000000	-70.481100	0.000000	-70.481100	0.000000	-70.481100	0.000000	-70.481100	0.000000
0.031425	-70.481100	0.000000	-70.481100	0.000000	-70.481100	0.000000	-70.481100	0.000000	-70.481100	0.000000	-70.481100	0.000000	-70.481100	0.000000	-70.481100	0.000000	-70.481100	0.000000
0.031450	-70.481000	0.000000	-70.481000	0.000000	-70.481000	0.000000	-70.481000	0.000000	-70.481000	0.000000	-70.481000	0.000000	-70.481000	0.000000	-70.481000	0.000000	-70.481000	0.000000
0.031475	-70.481000	0.000000	-70.481000	0.000000	-70.481000	0.000000	-70.481000	0.000000	-70.481000	0.000000	-70.481000	0.000000	-70.481000	0.000000	-70.481000	0.000000	-70.481000	0.000000
0.031500	-70.480900	0.000000	-70.480900	0.000000	-70.480900	0.000000	-70.480900	0.000000	-70.480900	0.000000	-70.480900	0.000000	-70.480900	0.000000	-70.480900	0.000000	-70.480900	0.000000
0.031525	-70.480800	0.000000	-70.480800	0.000000	-70.480800	0.000000	-70.480800	0.000000	-70.480800	0.000000	-70.480800	0.000000	-70.480800	0.000000	-70.480800	0.000000	-70.480800	0.000000
0.031550	-70.480800	0.000000	-70.480800	0.000000	-70.480800	0.000000	-70.480800	0.000000	-70.480800	0.000000	-70.480800	0.000000	-70.480800	0.000000	-70.480800	0.000000	-70.480800	0.000000
0.031575	-70.480700	0.000000	-70.480700	0.000000	-70.480700	0.000000	-70.480700	0.000000	-70.480700	0.000000	-70.480700	0.000000	-70.480700	0.000000	-70.480700	0.000000	-70.480700	0.000000
0.031600	-70.480700	0.000000	-70.480700	0.000000	-70.480700	0.000000	-70.480700	0.000000	-70.480700	0.000000	-70.480700	0.000000	-70.480700	0.000000	-70.480700	0.000000	-70.480700	0.000000
0.031625	-70.480600	0.000000	-70.480600	0.000000	-70.480600	0.000000	-70.480600	0.000000	-70.480600	0.000000	-70.480600	0.000000	-70.480600	0.000000	-70.480600	0.000000	-70.480600	0.000000
0.031650	-70.480500	0.000000	-70.480500	0.000000	-70.480500	0.000000	-70.480500	0.000000	-70.480500	0.000000	-70.480500	0.000000	-70.480500	0.000000	-70.480500	0.000000	-70.480500	0.000000
0.031675	-70.480500	0.000000	-70.480500	0.000000	-70.480500	0.000000	-70.480500	0.000000	-70.480500	0.000000	-70.480500	0.000000	-70.480500	0.000000	-70.480500	0.000000	-70.480500	0.000000
0.031700	-70.480400	0.000000	-70.480400	0.000000	-70.480400	0.000000	-70.480400	0.000000	-70.480400	0.000000	-70.480400	0.000000	-70.480400	0.000000	-70.480400	0.000000	-70.480400	0.000000
0.031725	-70.480400	0.000000	-70.480400	0.000000	-70.480400	0.000000	-70.480400	0.000000	-70.480400	0.000000	-70.480400	0.000000	-70.480400	0.000000	-70.480400	0.000000	-70.480400	0.000000
0.031750	-70.480300	0.000000	-70.480300	0.000000	-70.480300	0.000000	-70.480300	0.000000	-70.480300	0.000000	-70.480300	0.000000	-70.480300	0.000000	-70.480300	0.000000	-70.480300	0.000000
0.031775	-70.480200	0.000000	-70.480200	0.000000	-70.480200	0.000000	-70.480200	0.000000	-70.480200	0.000000	-70.480200	0.000000	-70.480200	0.000000	-70.480200	0.000000	-70.480200	0.000000
0.031800	-70.480200	0.000000	-70.480200	0.000000	-70.480200	0.000000	-70.480200	0.000000	-70.480200	0.000000	-70.480200	0.000000	-70.480200	0.000000	-70.480200	0.000000	-70.480200	0.000000
0.031825	-70.480100	0.000000	-70.480100	0.000000	-70.480100	0.000000	-70.480100	0.000000	-70.480100	0.000000	-70.480100	0.000000	-70.480100	0.000000	-70.480100	0.000000	-70.480100	0.000000
0.031850	-70.480100	0.000000	-70.480100	0.000000	-70.480100	0.000000	-70.480100	0.000000	-70.480100	0.000000	-70.480100	0.000000	-70.480100	0.000000	-70.480100	0.000000	-70.480100	0.000000
0.031875	-70.480000	0.000000	-70.480000	0.000000	-70.480000	0.000000	-70.480000	0.000000	-70.480000	0.000000	-70.480000	0.000000	-70.480000	0.000000	-70.480000	0.000000	-70.480000	0.000000
0.031900	-70.480000	0.000000	-70.480000	0.000000	-70.480000	0.000000	-70.480000	0.000000	-70.480000	0.000000	-70.480000	0.000000	-70.480000	0.000000	-70.480000	0.000000	-70.480000	0.000000
0.031925	-70.479900	0.000000	-70.479900	0.000000	-70.479900	0.000000	-70.479900	0.000000	-70.479900	0.000000	-70.479900	0.000000	-70.479900	0.000000	-70.479900	0.000000	-70.479900	0.000000
0.031950	-70.479800	0.000000	-70.479800	0.000000	-70.479800	0.000000	-70.479800	0.000000	-70.479800	0.000000	-70.479800	0.000000	-70.479800	0.000000	-70.479800	0.000000	-70.479800	0.000000
0.031975	-70.479800	0.000000	-70.479800	0.000000	-70.479800	0.000000	-70.479800	0.000000	-70.479800	0.000000	-70.479800	0.000000	-70.479800	0.000000	-70.479800	0.000000	-70.479800	0.000000
0.032000	-70.479700	0.000000	-70.479700	0.000000	-70.479700	0.000000	-70.479700	0.000000	-70.479700	0.000000	-70.479700	0.000000	-70.479700	0.000000	-70.479700	0.000000	-70.479700	0.000000
0.032025	-70.479700	0.000000	-70.479700	0.000000	-70.479700	0.000000	-70.479700	0.000000	-70.479700	0.000000	-70.479700	0.000000	-70.479700	0.000000	-70.479700	0.000000	-70.479700	0.000000
0.032050	-70.479600	0.000000	-70.479600	0.000000	-70.479600	0.000000	-70.479600	0.000000	-70.479600	0.000000	-70.479600	0.000000	-70.479600	0.000000	-70.479600	0.000000	-70.479600	0.000000
0.032075	-70.479500	0.000000	-70.479500	0.000000	-70.479500	0.000000	-70.479500	0.000000	-70.479500	0.000000	-70.479500	0.000000	-70.479500	0.000000	-70.479500	0.000000	-70.479500	0.000000
0.032100	-70.479500	0.000000	-70.479500	0.000000	-70.479500	0.000000	-70.479500	0.000000	-70.479500	0.000000	-70.479500	0.000000	-70.479500	0.000000	-70.479500	0.000000	-70.479500	0.000000
0.032125	-70.479400	0.000000	-70.479400	0.000000	-70.479400	0.000000	-70.479400	0.000000	-70.479400	0.000000	-70.479400	0.000000	-70.479400	0.000000	-70.479400	0.000000	-70.479400	0.000000
0.032150	-70.479400	0.000000	-70.479400	0.000000	-70.479400	0.000000	-70.479400	0.000000	-70.479400	0.000000	-70.479400	0.000000	-70.479400	0.000000	-70.479400	0.000000	-70.479400	0.000000
0.032175	-70.479300	0.000000	-70.479300	0.000000	-70.479300	0.000000	-70.479300	0.000000	-70.479300	0.000000	-70.479300	0.000000	-70.479300	0.000000	-70.479300	0.000000	-70.479300	0.000000
0.032200	-70.479200	0.000000	-70.479200	0.000000	-70.479200	0.000000	-70.479200	0.000000	-70.479200	0.000000	-70.479200	0.000000	-70.479200	0.000000	-70.479200	0.000000	-70.479200	0.000000
0.032225	-70.479200	0.000000	-70.479200	0.000000	-70.479200	0.000000	-70.479200	0.000000	-70.479200	0.000000	-70.479200	0.000000	-70.479200	0.000000	-70.479200	0.000000	-70.479200	0.000000
0.032250	-70.479100	0.000000	-70.479100	0.000000	-70.479100	0.000000	-70.479100	0.000000	-70.479100	0.000000	-70.479100	0.000000	-70.479100	0.000000	-70.479100	0.000000	-70.479100	0.000000
0.032275	-70.479100	0.000000	-70.479100	0.000000	-70.479100	0.000000	-70.479100	0.000000	-70.479100	0.000000	-70.479100	0.000000	-70.479100	0.000000	-70.479100	0.000000	-70.479100	0.000000
0.032300	-70.479000	0.000000	-70.479000	0.000000	-70.479000	0.000000	-70.479000	0.000000	-70.479000	0.000000	-70.479000	0.000000	-70.479000	0.000000	-70.479000	0.000000	-70.479000	0.000000
0.032325	-70.479000	0.000000	-70.479000	0.000000	-70.479000	0.000000	-70.479000	0.000000	-70.479000	0.000000	-70.479000	0.000000	-70.479000	0.000000	-70.479000	0.000000	-70.479000	0.000000
0.032350	-70.478900	0.000000	-70.478900	0.000000	-70.478900	0.000000	-70.478900	0.000000	-70.478900	0.000000	-70.478900	0.000000	-70.478900	0.000000	-70.478900	0.000000	-70.478900	0.000000
0.032375	-70.478800	0.000000	-70.478800	0.000000	-70.478800	0.000000	-70.478800	0.000000	-70.478800	0.000000	-70.478800	0.000000	-70.478800	0.000000	-70.478800	0.000000	-70.478800	0.000000
0.032400	-70.478800	0.000000	-70.478800	0.000000	-70.478800	0.000000	-70.478800	0.000000	-70.478800	0.000000	-70.478800	0.000000	-70.478800	0.000000	-70.478800	0.000000	-70.478800	0.000000
0.032425	-70.478700	0.000000	-70.478700	0.000000	-70.478700	0.000000	-70.478700	0.000000	-70.478700	0.000000	-70.478700	0.000000	-70.478700	0.000000	-70.478700	0.000000	-70.478700	0.000000
0.032450	-70.478700	0.000000	-70.478700	0.000000	-70.478700	0.000000	-70.478700	0.000000	-70.478700	0.000000	-70.478700	0.000000	-70.478700	0.000000	-70.478700	0.000000	-70.478700	0.000000
0.032475	-70.478600	0.000000	-70.478600	0.000000	-70.478600	0.000000	-70.478600	0.000000	-70.478600	0.000000	-70.478600	0.000000	-70.478600	0.000000	-70.478600	0.000000	-70.478600	0.000000
0.032500	-70.478500	0.000000	-70.478500	0.000000	-70.478500	0.000000	-70.478500	0.000000	-70.478500	0.000000	-70.478500	0.000000	-70.478500	0.000000	-70.478500	0.000000	-70.478500	0.000000
0.032525	-70.478500	0.000000	-70.478500	0.000000	-70.478500	0.000000	-70.478500	0.000000	-70.478500	0.000000	-70.478500	0.000000	-70.478500	0.000000	-70.478500	0.000000	-70.478500	0.000000
0.032550	-70.478400	0.000000	-70.478400	0.000000	-70.478400	0.000000	-70.478400	0.000000	-70.478400	0.000000	-70.478400	0.000000	-70.478400	0.000000	-70.478400	0.000000	-70.478400	0.000000
0.032575	-70.478400	0.000000	-70.478400	0.000000	-70.478400	0.000000	-70.478400	0.000000	-70.478400	0.000000	-70.478400	0.000000	-70.478400	0.000000	-70.478400	0.000000	-70.478400	0.000000
0.032600	-70.478300	0.000000	-70.478300	0.000000	-70.478300	0.000000	-70.478300	0.000000	-70.478300	0.000000	-70.478300	0.000000	-70.478300	0.000000	-70.478300	0.000000	-70.478300	0.000000
0.032625	-70.478300	0.000000	-70.478300	0.000000	-70.478300	0.000000	-70.478300	0.000000	-70.478300	0.000000	-70.478300	0.000000	-70.478300	0.000000	-70.478300	0.000000	-70.478300	0.000000
0.032650	-70.478200	0.000000	-70.478200	0.000000	-70.478200	0.000000	-70.478200	0.000000	-70.478200	0.000000	-70.478200	0.000000	-70.478200	0.000000	-70.478200	0.000000	-70.478200	0.000000
0.032675	-70.478100	0.000000	-70.478100	0.000000	-70.478100	0.000000	-70.478100	0.000000	-70.478100	0.000000	-70.478100	0.000000	-70.478100	0.000000	-70.478100	0.000000	-70.478100	0.000000
0.032700	-70.478100	0.000000	-70.478100	0.000000	-70.478100	0.000000	-70.478100	0.000000	-70.478100	0.000000	-70.478100	0.000000	-70.478100	0.000000	-70.478100	0.000000	-70.478100	0.000000
0.032725	-70.478000	0.000000	-70.478000	0.000000	-70.478000	0.000000	-70.478000	0.000000	-70.478000	0.000000	-70.478000	0.000000	-70.478000	0.000000	-70.478000	0.000000	-70.478000	0.000000
0.032750	-70.478000	0.000000	-70.478000	0.000000	-70.478000	0.000000	-70.478000	0.000000	-70.478000	0.000000	-70.478000	0.000000	-70.478000	0.000000	-70.478000	0.000000	-70.478000	0.000000
0.032775	-70.477900	0.000000	-70.477900	0.000000	-70.477900	0.000000	-70.477900	0.000000	-70.477900	0.000000	-70.477900	0.000000	-70.477900	0.000000	-70.477900	0.000000	-70.477900	0.000000
0.032800	-70.477800	0.000000	-70.477800	0.000000	-70.477800	0.000000	-70.477800	0.000000	-70.477800	0.000000	-70.477800	0.000000	-70.477800	0.000000	-70.477800	0.000000	-70.477800	0.000000
0.032825	-70.477800	0.000000	-70.477800	0.000000	-70.477800	0.000000	-70.477800	0.000000	-70.477800	0.000000	-70.477800	0.000000	-70.477800	0.000000	-70.477800	0.000000	-70.477800	0.000000
0.032850	-70.477700	0.000000	-70.477700	0.000000	-70.477700	0.000000	-70.477700	0.000000	-70.477700	0.000000	-70.477700	0.000000	-70.477700	0.000000	-70.477700	0.000000	-70.477700	0.000000
0.032875	-70.477700	0.000000	-70.477700	0.000000	-70.477700	0.000000	-70.477700	0.000000	-70.477700	0.000000	-70.477700	0.000000	-70.477700	0.000000	-70.477700	0.000000	-70.477700	0.000000
0.032900	-70.477600	0.000000	-70.477600	0.000000	-70.477600	0.000000	-70.477600	0.000000	-70.477600	0.000000	-70.477600	0.000000	-70.477600	0.000000	-70.477600	0.000000	-70.477600	0.000000
0.032925	-70.477600	0.000000	-70.477600	0.000000	-70.477600	0.000000	-70.477600	0.000000	-70.477600	0.000000	-70.477600	0.000000	-70.477600	0.000000	-70.477600	0.000000	-70.477600	0.000000
0.032950	-70.477500	0.000000	-70.477500	0.000000	-70.477500	0.000000	-70.477500	0.000000	-70.477500	0.000000	-70.477500	0.000000	-70.477500	0.000000	-70.477500	0.000000	-70.477500	0.000000
0.032975	-70.477400	0.000000	-70.477400	0.000000	-70.477400	0.000000	-70.477400	0.000000	-70.477400	0.000000	-70.477400	0.000000	-70.477400	0.000000	-70.477400	0.000000	-70.477400	0.000000
0.033000	-70.477400	0.000000	-70.477400	0.000000	-70.477400	0.000000	-70.477400	0.000000	-70.477400	0.000000	-70.477400	0.000000	-70.477400	0.000000	-70.477400	0.000000	-70.477400	0.000000
0.033025	-70.477300	0.000000	-70.477300	0.000000	-70.477300	0.000000	-70.477300	0.000000	-70.477300	0.000000	-70.477300	0.000000	-70.477300	0.000000	-70.477300	0.000000	-70.477300	0.000000
0.033050	-70.477300	0.000000	-70.477300	0.000000	-70.477300	0.000000	-70.477300	0.000000	-70.477300	0.000000	-70.477300	0.000000	-70.477300	0.000000	-70.477300	0.000000	-70.477300	0.000000
0.033075	-70.477200	0.000000	-70.477200	0.000000	-70.477200	0.000000	-70.477200	0.000000	-70.477200	0.000000	-70.477200	0.000000	-70.477200	0.000000	-70.477200	0.000000	-70.477200	0.000000
0.033100	-70.477100	0.000000	-70.477100	0.000000	-70.477100	0.000000	-70.477100	0.000000	-70.477100	0.000000	-70.477100	0.000000	-70.477100	0.000000	-70.477100	0.000000	-70.477100	0.000000
0.033125	-70.477100	0.000000	-70.477100	0.000000	-70.477100	0.000000	-70.477100	0.000000	-70.477100	0.000000	-70.477100	0.000000	-70.477100	0.000000	-70.477100	0.000000	-70.477100	0.000000
0.033150	-70.477000	0.000000	-70.477000	0.000000	-70.477000	0.000000	-70.477000	0.000000	-70.477000	0.000000	-70.477000	0.000000	-70.477000	0.000000	-70.477000	0.000000	-70.477000	0.000000
0.033175	-70.477000	0.000000	-70.477000	0.000000	-70.477000	0.000000	-70.477000	0.000000	-70.477000	0.000000	-70.477000	0.000000	-70.477000	0.000000	-70.477000	0.000000	-70.477000	0.000000
0.033200	-70.476900	0.000000	-70.476900	0.000000	-70.476900	0.000000	-70.476900	0.000000	-70.476900	0.000000	-70.476900	0.000000	-70.476900	0.000000	-70.476900	0.000000	-70.476900	0.000000
0.033225	-70.476900	0.000000	-70.476900	0.000000	-70.476900	0.000000	-70.476900	0.000000	-70.476900	0.000000	-70.476900	0.000000	-70.476900	0.000000	-70.476900	0.000000	-70.476900	0.000000
0.033250	-70.476800	0.000000	-70.476800	0.000000	-70.476800	0.000000	-70.476800	0.000000	-70.476800	0.000000	-70.476800	0.000000	-70.476800	0.000000	-70.476800	0.000000	-70.476800	0.000000
0.033275	-70.476700	0.000000	-70.476700	0.000000	-70.476700	0.000000	-70.476700	0.000000	-70.476700	0.000000	-70.476700	0.000000	-70.476700	0.000000	-70.476700	0.000000	-70.476700	0.000000
0.033300	-70.476700	0.000000	-70.476700	0.000000	-70.476700	0.000000	-70.476700	0.000000	-70.476700	0.000000	-70.476700	0.000000	-70.476700	0.000000	-70.476700	0.000000	-70.476700	0.000000
0.033325	-70.476600	0.000000	-70.476600	0.000000	-70.476600	0.000000	-70.476600	0.000000	-70.476600	0.000000	-70.476600	0.000000	-70.476600	0.000000	-70.476600	0.000000	-70.476600	0.000000
0.033350	-70.476600	0.000000	-70.476600	0.000000	-70.476600	0.000000	-70.476600	0.000000	-70.476600	0.000000	-70.476600	0.000000	-70.476600	0.000000	-70.476600	0.000000	-70.476600	0.000000
0.033375	-70.476500	0.000000	-70.476500	0.000000	-70.476500	0.000000	-70.476500	0.000000	-70.476500	0.000000	-70.476500	0.000000	-70.476500	0.000000	-70.476500	0.000000	-70.476500	0.000000
0.033400	-70.476400	0.000000	-70.476400	0.000000	-70.476400	0.000000	-70.476400	0.000000	-70.476400	0.000000	-70.476400	0.000000	-70.476400	0.000000	-70.476400	0.000000	-70.476400	0.000000
0.033425	-70.476400	0.000000	-70.476400	0.000000	-70.476400	0.000000	-70.476400	0.000000	-70.476400	0.000000	-70.476400	0.000000	-70.476400	0.000000	-70.476400	0.000000	-70.476400	0.000000
0.033450	-70.476300	0.000000	-70.476300	0.000000	-70.476300	0.000000	-70.476300	0.000000	-70.476300	0.000000	-70.476300	0.000000	-70.476300	0.000000	-70.476300	0.000000	-70.476300	0.000000
0.033475	-70.476300	0.000000	-70.476300	0.000000	-70.476300	0.000000	-70.476300	0.000000	-70.476300	0.000000	-70.476300	0.000000	-70.476300	0.000000	-70.476300	0.000000	-70.476300	0.000000
0.033500	-70.476200	0.000000	-70.476200	0.000000	-70.476200	0.000000	-70.476200	0.000000	-70.476200	0.000000	-70.476200	0.000000	-70.476200	0.000000	-70.476200	0.000000	-70.476200	0.000000
0.033525	-70.476200	0.000000	-70.476200	0.000000	-70.476200	0.000000	-70.476200	0.000000	-70.476200	0.000000	-70.476200	0.000000	-70.476200	0.000000	-70.476200	0.000000	-70.476200	0.000000
0.033550	-70.476100	0.000000	-70.476100	0.000000	-70.476100	0.000000	-70.476100	0.000000	-70.476100	0.000000	-70.476100	0.000000	-70.476100	0.000000	-70.476100	0.000000	-70.476100	0.000000
0.033575	-70.476000	0.000000	-70.476000	0.000000	-70.476000	0.000000	-70.476000	0.000000	-70.476000	0.000000	-70.476000	0.000000	-70.476000	0.000000	-70.476000	0.000000	-70.476000	0.000000
0.033600	-70.476000	0.000000	-70.476000	0.000000	-70.476000	0.000000	-70.476000	0.000000	-70.476000	0.000000	-70.476000	0.000000	-70.476000	0.000000	-70.476000	0.000000	-70.476000	0.000000
0.033625	-70.475900	0.000000	-70.475900	0.000000	-70.475900	0.000000	-70.475900	0.000000	-70.475900	0.000000	-70.475900	0.000000	-70.475900	0.000000	-70.475900	0.000000	-70.475900	0.000000
0.033650	-70.475900	0.000000	-70.475900	0.000000	-70.475900	0.000000	-70.475900	0.000000	-70.475900	0.000000	-70.475900	0.000000	-70.475900	0.000000	-70.475900	0.000000	-70.475900	0.000000
0.033675	-70.475800	0.000000	-70.475800	0.000000	-70.475800	0.000000	-70.475800	0.000000	-70.475800	0.000000	-70.475800	0.000000	-70.475800	0.000000	-70.475800	0.000000	-70.475800	0.000000
0.033700	-70.475700	0.000000	-70.475700	0.000000	-70.475700	0.000000	-70.475700	0.000000	-70.475700	0.000000	-70.475700	0.000000	-70.475700	0.000000	-70.475700	0.000000	-70.475700	0.000000
0.033725	-70.475700	0.000000	-70.475700	0.000000	-70.475700	0.000000	-70.475700	0.000000	-70.475700	0.000000	-70.475700	0.000000	-70.475700	0.000000	-70.475700	0.000000	-70.475700	0.000000
0.033750	-70.475600	0.000000	-70.475600	0.000000	-70.475600	0.000000	-70.475600	0.000000	-70.475600	0.000000	-70.475600	0.000000	-70.475600	0.000000	-70.475600	0.000000	-70.475600	0.000000
0.033775	-70.475600	0.000000	-70.475600	0.000000	-70.475600	0.000000	-70.475600	0.000000	-70.475600	0.000000	-70.475600	0.000000	-70.475600	0.000000	-70.475600	0.000000	-70.475600	0.000000
0.033800	-70.475500	0.000000	-70.475500	0.000000	-70.475500	0.000000	-70.475500	0.000000	-70.475500	0.000000	-70.475500	0.000000	-70.475500	0.000000	-70.475500	0.000000	-70.475500	0.000000
0.033825	-70.475500	0.000000	-70.475500	0.000000	-70.475500	0.000000	-70.475500	0.000000	-70.475500	0.000000	-70.475500	0.000000	-70.475500	0.000000	-70.475500	0.000000	-70.475500	0.000000
0.033850	-70.475400	0.000000	-70.475400	0.000000	-70.475400	0.000000	-70.475400	0.000000	-70.475400	0.000000	-70.475400	0.000000	-70.475400	0.000000	-70.475400	0.000000	-70.475400	0.000000
0.033875	-70.475300	0.000000	-70.475300	0.000000	-70.475300	0.000000	-70.475300	0.000000	-70.475300	0.000000	-70.475300	0.000000	-70.475300	0.000000	-70.475300	0.000000	-70.475300	0.000000
0.033900	-70.475300	0.000000	-70.475300	0.000000	-70.475300	0.000000	-70.475300	0.000000	-70.475300	0.000000	-70.475300	0.000000	-70.475300	0.000000	-70.475300	0.000000	-70.475300	0.000000
0.033925	-70.475200	0.000000	-70.475200	0.000000	-70.475200	0.000000	-70.475200	0.000000	-70.475200	0.000000	-70.475200	0.000000	-70.475200	0.000000	-70.475200	0.000000	-70.475200	0.000000
0.033950	-70.475200	0.000000	-70.475200	0.000000	-70.475200	0.000000	-70.475200	0.000000	-70.475200	0.000000	-70.475200	0.000000	-70.475200	0.000000	-70.475200	0.000000	-70.475200	0.000000
0.033975	-70.475100	0.000000	-70.475100	0.000000	-70.475100	0.000000	-70.475100	0.000000	-70.475100	0.000000	-70.475100	0.000000	-70.475100	0.000000	-70.475100	0.000000	-70.475100	0.000000
0.034000	-70.475000	0.000000	-70.475000	0.000000	-70.475000	0.000000	-70.475000	0.000000	-70.475000	0.000000	-70.475000	0.000000	-70.475000	0.000000	-70.475000	0.000000	-70.475000	0.000000
0.034025	-70.475000	0.000000	-70.475000	0.000000	-70.475000	0.000000	-70.475000	0.000000	-70.475000	0.000000	-70.475000	0.000000	-70.475000	0.000000	-70.475000	0.000000	-70.475000	0.000000
0.034050	-70.474900	0.000000	-70.474900	0.000000	-70.474900	0.000000	-70.474900	0.000000	-70.474900	0.000000	-70.474900	0.000000	-70.474900	0.000000	-70.474900	0.000000	-70.474900	0.000000
0.034075	-70.474900	0.000000	-70.474900	0.000000	-70.474900	0.000000	-70.474900	0.000000	-70.474900	0.000000	-70.474900	0.000000	-70.474900	0.000000	-70.474900	0.000000	-70.474900	0.000000
0.034100	-70.474800	0.000000	-70.474800	0.000000	-70.474800	0.000000	-70.474800	0.000000	-70.474800	0.000000	-70.474800	0.000000	-70.474800	0.000000	-70.474800	0.000000	-70.474800	0.000000
0.034125	-70.474800	0.000000	-70.474800	0.000000	-70.474800	0.000000	-70.474800	0.000000	-70.474800	0.000000	-70.474800	0.000000	-70.474800	0.000000	-70.474800	0.000000	-70.474800	0.000000
0.034150	-70.474700	0.000000	-70.474700	0.000000	-70.474700	0.000000	-70.474700	0.000000	-70.474700	0.000000	-70.474700	0.000000	-70.474700	0.000000	-70.474700	0.000000	-70.474700	0.000000
0.034175	-70.474600	0.000000	-70.474600	0.000000	-70.474600	0.000000	-70.474600	0.000000	-70.474600	0.000000	-70.474600	0.000000	-70.474600	0.000000	-70.474600	0.000000	-70.474600	0.000000
0.034200	-70.474600	0.000000	-70.474600	0.000000	-70.474600	0.000000	-70.474600	0.000000	-70.474600	0.000000	-70.474600	0.000000	-70.474600	0.000000	-70.474600	0.000000	-70.474600	0.000000
0.034225	-70.474500	0.000000	-70.474500	0.000000	-70.474500	0.000000	-70.474500	0.000000	-70.474500	0.000000	-70.474500	0.000000	-70.474500	0.000000	-70.474500	0.000000	-70.474500	0.000000
0.034250	-70.474500	0.000000	-70.474500	0.000000	-70.474500	0.000000	-70.474500	0.000000	-70.474500	0.000000	-70.474500	0.000000	-70.474500	0.000000	-70.474500	0.000000	-70.474500	0.000000
0.034275	-70.474400	0.000000	-70.474400	0.000000	-70.474400	0.000000	-70.474400	0.000000	-70.474400	0.000000	-70.474400	0.000000	-70.474400	0.000000	-70.474400	0.000000	-70.474400	0.000000
0.034300	-70.474400	0.000000	-70.474400	0.000000	-70.474400	0.000000	-70.474400	0.000000	-70.474400	0.000000	-70.474400	0.000000	-70.474400	0.000000	-70.474400	0.000000	-70.474400	0.000000
0.034325	-70.474300	0.000000	-70.474300	0.000000	-70.474300	0.000000	-70.474300	0.000000	-70.474300	0.000000	-70.474300	0.000000	-70.474300	0.000000	-70.474300	0.000000	-70.474300	0.000000
0.034350	-70.474200	0.000000	-70.474200	0.000000	-70.474200	0.000000	-70.474200	0.000000	-70.474200	0.000000	-70.474200	0.000000	-70.474200	0.000000	-70.474200	0.000000	-70.474200	0.000000
0.034375	-70.474200	0.000000	-70.474200	0.000000	-70.474200	0.000000	-70.474200	0.000000	-70.474200	0.000000	-70.474200	0.000000	-70.474200	0.000000	-70.474200	0.000000	-70.474200	0.000000
0.034400	-70.474100	0.000000	-70.474100	0.000000	-70.474100	0.000000	-70.474100	0.000000	-70.474100	0.000000	-70.474100	0.000000	-70.474100	0.000000	-70.474100	0.000000	-70.474100	0.000000
0.034425	-70.474100	0.000000	-70.474100	0.000000	-70.474100	0.000000	-70.474100	0.000000	-70.474100	0.000000	-70.474100	0.000000	-70.474100	0.000000	-70.474100	0.000000	-70.474100	0.000000
0.034450	-70.474000	0.000000	-70.474000	0.000000	-70.474000	0.000000	-70.474000	0.000000	-70.474000	0.000000	-70.474000	0.000000	-70.474000	0.000000	-70.474000	0.000000	-70.474000	0.000000
0.034475	-70.474000	0.000000	-70.474000	0.000000	-70.474000	0.000000	-70.474000	0.000000	-70.474000	0.000000	-70.474000	0.000000	-70.474000	0.000000	-70.474000	0.000000	-70.474000	0.000000
0.034500	-70.473900	0.000000	-70.473900	0.000000	-70.473900	0.000000	-70.473900	0.000000	-70.473900	0.000000	-70.473900	0.000000	-70.473900	0.000000	-70.473900	0.000000	-70.473900	0.000000
0.034525	-70.473800	0.000000	-70.473800	0.000000	-70.473800	0.000000	-70.473800	0.000000	-70.473800	0.000000	-70.473800	0.000000	-70.473800	0.000000	-70.473800	0.000000	-70.473800	0.000000
0.034550	-70.473800	0.000000	-70.473800	0.000000	-70.473800	0.000000	-70.473800	0.000000	-70.473800	0.000000	-70.473800	0.000000	-70.473800	0.000000	-70.473800	0.000000	-70.473800	0.000000
0.034575	-70.473700	0.000000	-70.473700	0.000000	-70.473700	0.000000	-70.473700	0.000000	-70.473700	0.000000	-70.473700	0.000000	-70.473700	0.000000	-70.473700	0.000000	-70.473700	0.000000
0.034600	-70.473700	0.000000	-70.473700	0.000000	-70.473700	0.000000	-70.473700	0.000000	-70.473700	0.000000	-70.473700	0.000000	-70.473700	0.000000	-70.473700	0.000000	-70.473700	0.000000
0.034625	-70.473600	0.000000	-70.473600	0.000000	-70.473600	0.000000	-70.473600	0.000000	-70.473600	0.000000	-70.473600	0.000000	-70.473600	0.000000	-70.473600	0.000000	-70.473600	0.000000
0.034650	-70.473500	0.000000	-70.473500	0.000000	-70.473500	0.000000	-70.473500	0.000000	-70.473500	0.000000	-70.473500	0.000000	-70.473500	0.000000	-70.473500	0.000000	-70.473500	0.000000
0.034675	-70.473500	0.000000	-70.473500	0.000000	-70.473500	0.000000	-70.473500	0.000000	-70.473500	0.000000	-70.473500	0.000000	-70.473500	0.000000	-70.473500	0.000000	-70.473500	0.000000
0.034700	-70.473400	0.000000	-70.473400	0.000000	-70.473400	0.000000	-70.473400	0.000000	-70.473400	0.000000	-70.473400	0.000000	-70.473400	0.000000	-70.473400	0.000000	-70.473400	0.000000
0.034725	-70.473400	0.000000	-70.473400	0.000000	-70.473400	0.000000	-70.473400	0.000000	-70.473400	0.000000	-70.473400	0.000000	-70.473400	0.000000	-70.473400	0.000000	-70.473400	0.000000
0.034750	-70.473300	0.000000	-70.473300	0.000000	-70.473300	0.000000	-70.473300	0.000000	-70.473300	0.000000	-70.473300	0.000000	-70.473300	0.000000	-70.473300	0.000000	-70.473300	0.000000
0.034775	-70.473300	0.000000	-70.473300	0.000000	-70.473300	0.000000	-70.473300	0.000000	-70.473300	0.000000	-70.473300	0.000000	-70.473300	0.000000	-70.473300	0.000000	-70.473300	0.000000
0.034800	-70.473200	0.000000	-70.473200	0.000000	-70.473200	0.000000	-70.473200	0.000000	-70.473200	0.000000	-70.473200	0.000000	-70.473200	0.000000	-70.473200	0.000000	-70.473200	0.000000
0.034825	-70.473100	0.000000	-70.473100	0.000000	-70.473100	0.000000	-70.473100	0.000000	-70.473100	0.000000	-70.473100	0.000000	-70.473100	0.000000	-70.473100	0.000000	-70.473100	0.000000
0.034850	-70.473100	0.000000	-70.473100	0.000000	-70.473100	0.000000	-70.473100	0.000000	-70.473100	0.000000	-70.473100	0.000000	-70.473100	0.000000	-70.473100	0.000000	-70.473100	0.000000
0.034875	-70.473000	0.000000	-70.473000	0.000000	-70.473000	0.000000	-70.473000	0.000000	-70.473000	0.000000	-70.473000	0.000000	-70.473000	0.000000	-70.473000	0.000000	-70.473000	0.000000
0.034900	-70.473000	0.000000	-70.473000	0.000000	-70.473000	0.000000	-70.473000	0.000000	-70.473000	0.000000	-70.473000	0.000000	-70.473000	0.000000	-70.473000	0.000000	-70.473000	0.000000
0.034925	-70.472900	0.000000	-70.472900	0.000000	-70.472900	0.000000	-70.472900	0.000000	-70.472900	0.000000	-70.472900	0.000000	-70.472900	0.000000	-70.472900	0.000000	-70.472900	0.000000
0.034950	-70.472900	0.000000	-70.472900	0.000000	-70.472900	0.000000	-70.472900	0.000000	-70.472900	0.000000	-70.472900	0.000000	-70.472900	0.000000	-70.472900	0.000000	-70.472900	0.000000
0.034975	-70.472800	0.000000	-70.472800	0.000000	-70.472800	0.000000	-70.472800	0.000000	-70.472800	0.000000	-70.472800	0.000000	-70.472800	0.000000	-70.472800	0.000000	-70.472800	0.000000
0.035000	-70.472700	0.000000	-70.472700	0.000000	-70.472700	0.000000	-70.472700	0.000000	-70.472700	0.000000	-70.472700	0.000000	-70.472700	0.000000	-70.472700	0.000000	-70.472700	0.000000
0.035025	-70.472700	0.000000	-70.472700	0.000000	-70.472700	0.000000	-70.472700	0.000000	-70.472700	0.000000	-70.472700	0.000000	-70.472700	0.000000	-70.472700	0.000000	-70.472700	0.000000
0.035050	-70.472600	0.000000	-70.472600	0.000000	-70.472600	0.000000	-70.472600	0.000000	-70.472600	0.000000	-70.472600	0.000000	-70.472600	0.000000	-70.472600	0.000000	-70.472600	0.000000
0.035075	-70.472600	0.000000	-70.472600	0.000000	-70.472600	0.000000	-70.472600	0.000000	-70.472600	0.000000	-70.472600	0.000000	-70.472600	0.000000	-70.472600	0.000000	-70.472600	0.000000
0.035100	-70.472500	0.000000	-70.472500	0.000000	-70.472500	0.000000	-70.472500	0.000000	-70.472500	0.000000	-70.472500	0.000000	-70.472500	0.000000	-70.472500	0.000000	-70.472500	0.000000
0.035125	-70.472500	0.000000	-70.472500	0.000000	-70.472500	0.000000	-70.472500	0.000000	-70.472500	0.000000	-70.472500	0.000000	-70.472500	0.000000	-70.472500	0.000000	-70.472500	0.000000
0.035150	-70.472400	0.000000	-70.472400	0.000000	-70.472400	0.000000	-70.472400	0.000000	-70.472400	0.000000	-70.472400	0.000000	-70.472400	0.000000	-70.472400	0.000000	-70.472400	0.000000
0.035175	-70.472300	0.000000	-70.472300	0.000000	-70.472300	0.000000	-70.472300	0.000000	-70.472300	0.000000	-70.472300	0.000000	-70.472300	0.000000	-70.472300	0.000000	-70.472300	0.000000
0.035200	-70.472300	0.000000	-70.472300	0.000000	-70.472300	0.000000	-70.472300	0.000000	-70.472300	0.000000	-70.472300	0.000000	-70.472300	0.000000	-70.472300	0.000000	-70.472300	0.000000
0.035225	-70.472200	0.000000	-70.472200	0.000000	-70.472200	0.000000	-70.472200	0.000000	-70.472200	0.000000	-70.472200	0.000000	-70.472200	0.000000	-70.472200	0.000000	-70.472200	0.000000
0.035250	-70.472200	0.000000	-70.472200	0.000000	-70.472200	0.000000	-70.472200	0.000000	-70.472200	0.000000	-70.472200	0.000000	-70.472200	0.000000	-70.472200	0.000000	-70.472200	0.000000
0.035275	-70.472100	0.000000	-70.472100	0.000000	-70.472100	0.000000	-70.472100	0.000000	-70.472100	0.000000	-70.472100	0.000000	-70.472100	0.000000	-70.472100	0.000000	-70.472100	0.000000
0.035300	-70.472000	0.000000	-70.472000	0.000000	-70.472000	0.000000	-70.472000	0.000000	-70.472000	0.000000	-70.472000	0.000000	-70.472000	0.000000	-70.472000	0.000000	-70.472000	0.000000
0.035325	-70.472000	0.000000	-70.472000	0.000000	-70.472000	0.000000	-70.472000	0.000000	-70.472000	0.000000	-70.472000	0.000000	-70.472000	0.000000	-70.472000	0.000000	-70.472000	0.000000
0.035350	-70.471900	0.000000	-70.471900	0.000000	-70.471900	0.000000	-70.471900	0.000000	-70.471900	0.000000	-70.471900	0.000000	-70.471900	0.000000	-70.471900	0.000000	-70.471900	0.000000
0.035375	-70.471900	0.000000	-70.471900	0.000000	-70.471900	0.000000	-70.471900	0.000000	-70.471900	0.000000	-70.471900	0.000000	-70.471900	0.000000	-70.471900	0.000000	-70.471900	0.000000
0.035400	-70.471800	0.000000	-70.471800	0.000000	-70.471800	0.000000	-70.471800	0.000000	-70.471800	0.000000	-70.471800	0.000000	-70.471800	0.000000	-70.471800	0.000000	-70.471800	0.000000
0.035425	-70.471800	0.000000	-70.471800	0.000000	-70.471800	0.000000	-70.471800	0.000000	-70.471800	0.000000	-70.471800	0.000000	-70.471800	0.000000	-70.471800	0.000000	-70.471800	0.000000
0.035450	-70.471700	0.000000	-70.471700	0.000000	-70.471700	0.000000	-70.471700	0.000000	-70.471700	0.000000	-70.471700	0.000000	-70.471700	0.000000	-70.471700	0.000000	-70.471700	0.000000
0.035475	-70.471600	0.000000	-70.471600	0.000000	-70.471600	0.000000	-70.471600	0.000000	-70.471600	0.000000	-70.471600	0.000000	-70.471600	0.000000	-70.471600	0.000000	-70.471600	0.000000
0.035500	-70.471600	0.000000	-70.471600	0.000000	-70.471600	0.000000	-70.471600	0.000000	-70.471600	0.000000	-70.471600	0.000000	-70.471600	0.000000	-70.471600	0.000000	-70.471600	0.000000
0.035525	-70.471500	0.000000	-70.471500	0.000000	-70.471500	0.000000	-70.471500	0.000000	-70.471500	0.000000	-70.471500	0.000000	-70.471500	0.000000	-70.471500	0.000000	-70.471500	0.000000
0.035550	-70.471500	0.000000	-70.471500	0.000000	-70.471500	0.000000	-70.471500	0.000000	-70.471500	0.000000	-70.471500	0.000000	-70.471500	0.000000	-70.471500	0.000000	-70.471500	0.000000
0.035575	-70.471400	0.000000	-70.471400	0.000000	-70.471400	0.000000	-70.471400	0.000000	-70.471400	0.000000	-70.471400	0.000000	-70.471400	0.000000	-70.471400	0.000000	-70.471400	0.000000
0.035600	-70.471400	0.000000	-70.471400	0.000000	-70.471400	0.000000	-70.471400	0.000000	-70.471400	0.000000	-70.471400	0.000000	-70.471400	0.000000	-70.471400	0.000000	-70.471400	0.000000
0.035625	-70.471300	0.000000	-70.471300	0.000000	-70.471300	0.000000	-70.471300	0.000000	-70.471300	0.000000	-70.471300	0.000000	-70.471300	0.000000	-70.471300	0.000000	-70.471300	0.000000
0.035650	-70.471200	0.000000	-70.471200	0.000000	-70.471200	0.000000	-70.471200	0.000000	-70.471200	0.000000	-70.471200	0.000000	-70.471200	0.000000	-70.471200	0.000000	-70.471200	0.000000
0.035675	-70.471200	0.000000	-70.471200	0.000000	-70.471200	0.000000	-70.471200	0.000000	-70.471200	0.000000	-70.471200	0.000000	-70.471200	0.000000	-70.471200	0.000000	-70.471200	0.000000
0.035700	-70.471100	0.000000	-70.471100	0.000000	-70.471100	0.000000	-70.471100	0.000000	-70.471100	0.000000	-70.471100	0.000000	-70.471100	0.000000	-70.471100	0.000000	-70.471100	0.000000
0.035725	-70.471100	0.000000	-70.471100	0.000000	-70.471100	0.000000	-70.471100	0.000000	-70.471100	0.000000	-70.471100	0.000000	-70.471100	0.000000	-70.471100	0.000000	-70.471100	0.000000
0.035750	-70.471000	0.000000	-70.471000	0.000000	-70.471000	0.000000	-70.471000	0.000000	-70.471000	0.000000	-70.471000	0.000000	-70.471000	0.000000	-70.471000	0.000000	-70.471000	0.000000
0.035775	-70.471000	0.000000	-70.471000	0.000000	-70.471000	0.000000	-70.471000	0.000000	-70.471000	0.000000	-70.471000	0.000000	-70.471000	0.000000	-70.471000	0.000000	-70.471000	0.000000
0.035800	-70.470900	0.000000	-70.470900	0.000000	-70.470900	0.000000	-70.470900	0.000000	-70.470900	0.000000	-70.470900	0.000000	-70.470900	0.000000	-70.470900	0.000000	-70.470900	0.000000
0.035825	-70.470800	0.000000	-70.470800	0.000000	-70.470800	0.000000	-70.470800	0.000000	-70.470800	0.000000	-70.470800	0.000000	-70.470800	0.000000	-70.470800	0.000000	-70.470800	0.000000
0.035850	-70.470800	0.000000	-70.470800	0.000000	-70.470800	0.000000	-70.470800	0.000000	-70.470800	0.000000	-70.470800	0.000000	-70.470800	0.000000	-70.470800	0.000000	-70.470800	0.000000
0.035875	-70.470700	0.000000	-70.470700	0.000000	-70.470700	0.000000	-70.470700	0.000000	-70.470700	0.000000	-70.470700	0.000000	-70.470700	0.000000	-70.470700	0.000000	-70.470700	0.000000
0.035900	-70.470700	0.000000	-70.470700	0.000000	-70.470700	0.000000	-70.470700	0.000000	-70.470700	0.000000	-70.470700	0.000000	-70.470700	0.000000	-70.470700	0.000000	-70.470700	0.000000
0.035925	-70.470600	0.000000	-70.470600	0.000000	-70.470600	0.000000	-70.470600	0.000000	-70.470600	0.000000	-70.470600	0.000000	-70.470600	0.000000	-70.470600	0.000000	-70.470600	0.000000
0.035950	-70.470600	0.000000	-70.470600	0.000000	-70.470600	0.000000	-70.470600	0.000000	-70.470600	0.000000	-70.470600	0.000000	-70.470600	0.000000	-70.470600	0.000000	-70.470600	0.000000
0.035975	-70.470500	0.000000	-70.470500	0.000000	-70.470500	0.000000	-70.470500	0.000000	-70.470500	0.000000	-70.470500	0.000000	-70.470500	0.000000	-70.470500	0.000000	-70.470500	0.000000
0.036000	-70.470400	0.000000	-70.470400	0.000000	-70.470400	0.000000	-70.470400	0.000000	-70.470400	0.000000	-70.470400	0.000000	-70.470400	0.000000	-70.470400	0.000000	-70.470400	0.000000
0.036025	-70.470400	0.000000	-70.470400	0.000000	-70.470400	0.000000	-70.470400	0.000000	-70.470400	0.000000	-70.470400	0.000000	-70.470400	0.000000	-70.470400	0.000000	-70.470400	0.000000
0.036050	-70.470300	0.000000	-70.470300	0.000000	-70.470300	0.000000	-70.470300	0.000000	-70.470300	0.000000	-70.470300	0.000000	-70.470300	0.000000	-70.470300	0.000000	-70.470300	0.000000
0.036075	-70.470300	0.000000	-70.470300	0.000000	-70.470300	0.000000	-70.470300	0.000000	-70.470300	0.000000	-70.470300	0.000000	-70.470300	0.000000	-70.470300	0.000000	-70.470300	0.000000
0.036100	-70.470200	0.000000	-70.470200	0.000000	-70.470200	0.000000	-70.470200	0.000000	-70.470200	0.000000	-70.470200	0.000000	-70.470200	0.000000	-70.470200	0.000000	-70.470200	0.000000
0.036125	-70.470200	0.000000	-70.470200	0.000000	-70.470200	0.000000	-70.470200	0.000000	-70.470200	0.000000	-70.470200	0.000000	-70.470200	0.000000	-70.470200	0.000000	-70.470200	0.000000
0.036150	-70.470100	0.000000	-70.470100	0.000000	-70.470100	0.000000	-70.470100	0.000000	-70.470100	0.000000	-70.470100	0.000000	-70.470100	0.000000	-70.470100	0.000000	-70.470100	0.000000
0.036175	-70.470000	0.000000	-70.470000	0.000000	-70.470000	0.000000	-70.470000	0.000000	-70.470000	0.000000	-70.470000	0.000000	-70.470000	0.000000	-70.470000	0.000000	-70.470000	0.000000
0.036200	-70.470000	0.000000	-70.470000	0.000000	-70.470000	0.000000	-70.470000	0.000000	-70.470000	0.000000	-70.470000	0.000000	-70.470000	0.000000	-70.470000	0.000000	-70.470000	0.000000
0.036225	-70.469900	0.000000	-70.469900	0.000000	-70.469900	0.000000	-70.469900	0.000000	-70.469900	0.000000	-70.469900	0.000000	-70.469900	0.000000	-70.469900	0.000000	-70.469900	0.000000
0.036250	-70.469900	0.000000	-70.469900	0.000000	-70.469900	0.000000	-70.469900	0.000000	-70.469900	0.000000	-70.469900	0.000000	-70.469900	0.000000	-70.469900	0.000000	-70.469900	0.000000
0.036275	-70.469800	0.000000	-70.469800	0.000000	-70.469800	0.000000	-70.469800	0.000000	-70.469800	0.000000	-70.469800	0.000000	-70.469800	0.000000	-70.469800	0.000000	-70.469800	0.000000
0.036300	-70.469800	0.000000	-70.469800	0.000000	-70.469800	0.000000	-70.469800	0.000000	-70.469800	0.000000	-70.469800	0.000000	-70.469800	0.000000	-70.469800	0.000000	-70.469800	0.000000
0.036325	-70.469700	0.000000	-70.469700	0.000000	-70.469700	0.000000	-70.469700	0.000000	-70.469700	0.000000	-70.469700	0.000000	-70.469700	0.000000	-70.469700	0.000000	-70.469700	0.000000
0.036350	-70.469600	0.000000	-70.469600	0.000000	-70.469600	0.000000	-70.469600	0.000000	-70.469600	0.000000	-70.469600	0.000000	-70.469600	0.000000	-70.469600	0.000000	-70.469600	0.000000
0.036375	-70.469600	0.000000	-70.469600	0.000000	-70.469600	0.000000	-70.469600	0.000000	-70.469600	0.000000	-70.469600	0.000000	-70.469600	0.000000	-70.469600	0.000000	-70.469600	0.000000
0.036400	-70.469500	0.000000	-70.469500	0.000000	-70.469500	0.000000	-70.469500	0.000000	-70.469500	0.000000	-70.469500	0.000000	-70.469500	0.000000	-70.469500	0.000000	-70.469500	0.000000
0.036425	-70.469500	0.000000	-70.469500	0.000000	-70.469500	0.000000	-70.469500	0.000000	-70.469500	0.000000	-70.469500	0.000000	-70.469500	0.000000	-70.469500	0.000000	-70.469500	0.000000
0.036450	-70.469400	0.000000	-70.469400	0.000000	-70.469400	0.000000	-70.469400	0.000000	-70.469400	0.000000	-70.469400	0.000000	-70.469400	0.000000	-70.469400	0.000000	-70.469400	0.000000
0.036475	-70.469400	0.000000	-70.469400	0.000000	-70.469400	0.000000	-70.469400	0.000000	-70.469400	0.000000	-70.469400	0.000000	-70.469400	0.000000	-70.469400	0.000000	-70.469400	0.000000
0.036500	-70.469300	0.000000	-70.469300	0.000000	-70.469300	0.000000	-70.469300	0.000000	-70.469300	0.000000	-70.469300	0.000000	-70.469300	0.000000	-70.469300	0.000000	-70.469300	0.000000
0.036525	-70.469200	0.000000	-70.469200	0.000000	-70.469200	0.000000	-70.469200	0.000000	-70.469200	0.000000	-70.469200	0.000000	-70.469200	0.000000	-70.469200	0.000000	-70.469200	0.000000
0.036550	-70.469200	0.000000	-70.469200	0.000000	-70.469200	0.000000	-70.469200	0.000000	-70.469200	0.000000	-70.469200	0.000000	-70.469200	0.000000	-70.469200	0.000000	-70.469200	0.000000
0.036575	-70.469100	0.000000	-70.469100	0.000000	-70.469100	0.000000	-70.469100	0.000000	-70.469100	0.000000	-70.469100	0.000000	-70.469100	0.000000	-70.469100	0.000000	-70.469100	0.000000
0.036600	-70.469100	0.000000	-70.469100	0.000000	-70.469100	0.000000	-70.469100	0.000000	-70.469100	0.000000	-70.469100	0.000000	-70.469100	0.000000	-70.469100	0.000000	-70.469100	0.000000
0.036625	-70.469000	0.000000	-70.469000	0.000000	-70.469000	0.000000	-70.469000	0.000000	-70.469000	0.000000	-70.469000	0.000000	-70.469000	0.000000	-70.469000	0.000000	-70.469000	0.000000
0.036650	-70.469000	0.000000	-70.469000	0.000000	-70.469000	0.000000	-70.469000	0.000000	-70.469000	0.000000	-70.469000	0.000000	-70.469000	0.000000	-70.469000	0.000000	-70.469000	0.000000
0.036675	-70.468900	0.000000	-70.468900	0.000000	-70.468900	0.000000	-70.468900	0.000000	-70.468900	0.000000	-70.468900	0.000000	-70.468900	0.000000	-70.468900	0.000000	-70.468900	0.000000
0.036700	-70.468900	0.000000	-70.468900	0.000000	-70.468900	0.000000	-70.468900	0.000000	-70.468900	0.000000	-70.468900	0.000000	-70.468900	0.000000	-70.468900	0.000000	-70.468900	0.000000
0.036725	-70.468800	0.000000	-70.468800	0.000000	-70.468800	0.000000	-70.468800	0.000000	-70.468800	0.000000	-70.468800	0.000000	-70.468800	0.000000	-70.468800	0.000000	-70.468800	0.000000
0.036750	-70.468700	0.000000	-70.468700	0.000000	-70.468700	0.000000	-70.468700	0.000000	-70.468700	0.000000	-70.468700	0.000000	-70.468700	0.000000	-70.468700	0.000000	-70.468700	0.000000
0.036775	-70.468700	0.000000	-70.468700	0.000000	-70.468700	0.000000	-70.468700	0.000000	-70.468700	0.000000	-70.468700	0.000000	-70.468700	0.000000	-70.468700	0.000000	-70.468700	0.000000
0.036800	-70.468600	0.000000	-70.468600	0.000000	-70.468600	0.000000	-70.468600	0.000000	-70.468600	0.000000	-70.468600	0.000000	-70.468600	0.000000	-70.468600	0.000000	-70.468600	0.000000
0.036825	-70.468600	0.000000	-70.468600	0.000000	-70.468600	0.000000	-70.468600	0.000000	-70.468600	0.000000	-70.468600	0.000000	-70.468600	0.000000	-70.468600	0.000000	-70.468600	0.000000
0.036850	-70.468500	0.000000	-70.468500	0.000000	-70.468500	0.000000	-70.468500	0.000000	-70.468500	0.000000	-70.468500	0.000000	-70.468500	0.000000	-70.468500	0.000000	-70.468500	0.000000
0.036875	-70.468500	0.000000	-70.468500	0.000000	-70.468500	0.000000	-70.468500	0.000000	-70.468500	0.000000	-70.468500	0.000000	-70.468500	0.000000	-70.468500	0.000000	-70.468500	0.000000
0.036900	-70.468400	0.000000	-70.468400	0.000000	-70.468400	0.000000	-70.468400	0.000000	-70.468400	0.000000	-70.468400	0.000000	-70.468400	0.000000	-70.468400	0.000000	-70.468400	0.000000
0.036925	-70.468300	0.000000	-70.468300	0.000000	-70.468300	0.000000	-70.468300	0.000000	-70.468300	0.000000	-70.468300	0.000000	-70.468300	0.000000	-70.468300	0.000000	-70.468300	0.000000
0.036950	-70.468300	0.000000	-70.468300	0.000000	-70.468300	0.000000	-70.468300	0.000000	-70.468300	0.000000	-70.468300	0.000000	-70.468300	0.000000	-70.468300	0.000000	-70.468300	0.000000
0.036975	-70.468200	0.000000	-70.468200	0.000000	-70.468200	0.000000	-70.468200	0.000000	-70.468200	0.000000	-70.468200	0.000000	-70.468200	0.000000	-70.468200	0.000000	-70.468200	0.000000
0.037000	-70.468200	0.000000	-70.468200	0.000000	-70.468200	0.000000	-70.468200	0.000000	-70.468200	0.000000	-70.468200	0.000000	-70.468200	0.000000	-70.468200	0.000000	-70.468200	0.000000
0.037025	-70.468100	0.000000	-70.468100	0.000000	-70.468100	0.000000	-70.468100	0.000000	-70.468100	0.000000	-70.468100	0.000000	-70.468100	0.000000	-70.468100	0.000000	-70.468100	0.000000
0.037050	-70.468100	0.000000	-70.468100	0.000000	-70.468100	0.000000	-70.468100	0.000000	-70.468100	0.000000	-70.468100	0.000000	-70.468100	0.000000	-70.468100	0.000000	-70.468100	0.000000
0.037075	-70.468000	0.000000	-70.468000	0.000000	-70.468000	0.000000	-70.468000	0.000000	-70.468000	0.000000	-70.468000	0.000000	-70.468000	0.000000	-70.468000	0.000000	-70.468000	0.000000
0.037100	-70.467900	0.000000	-70.467900	0.000000	-70.467900	0.000000	-70.467900	0.000000	-70.467900	0.000000	-70.467900	0.000000	-70.467900	0.000000	-70.467900	0.000000	-70.467900	0.000000
0.037125	-70.467900	0.000000	-70.467900	0.000000	-70.467900	0.000000	-70.467900	0.000000	-70.467900	0.000000	-70.467900	0.000000	-70.467900	0.000000	-70.467900	0.000000	-70.467900	0.000000
0.037150	-70.467800	0.000000	-70.467800	0.000000	-70.467800	0.000000	-70.467800	0.000000	-70.467800	0.000000	-70.467800	0.000000	-70.467800	0.000000	-70.467800	0.000000	-70.467800	0.000000
0.037175	-70.467800	0.000000	-70.467800	0.000000	-70.467800	0.000000	-70.467800	0.000000	-70.467800	0.000000	-70.467800	0.000000	-70.467800	0.000000	-70.467800	0.000000	-70.467800	0.000000
0.037200	-70.467700	0.000000	-70.467700	0.000000	-70.467700	0.000000	-70.467700	0.000000	-70.467700	0.000000	-70.467700	0.000000	-70.467700	0.000000	-70.467700	0.000000	-70.467700	0.000000
0.037225	-70.467700	0.000000	-70.467700	0.000000	-70.467700	0.000000	-70.467700	0.000000	-70.467700	0.000000	-70.467700	0.000000	-70.467700	0.000000	-70.467700	0.000000	-70.467700	0.000000
0.037250	-70.467600	0.000000	-70.467600	0.000000	-70.467600	0.000000	-70.467600	0.000000	-70.467600	0.000000	-70.467600	0.000000	-70.467600	0.000000	-70.467600	0.000000	-70.467600	0.000000
0.037275	-70.467500	0.000000	-70.467500	0.000000	-70.467500	0.000000	-70.467500	0.000000	-70.467500	0.000000	-70.467500	0.000000	-70.467500	0.000000	-70.467500	0.000000	-70.467500	0.000000
0.037300	-70.467500	0.000000	-70.467500	0.000000	-70.467500	0.000000	-70.467500	0.000000	-70.467500	0.000000	-70.467500	0.000000	-70.467500	0.000000	-70.467500	0.000000	-70.467500	0.000000
0.037325	-70.467400	0.000000	-70.467400	0.000000	-70.467400	0.000000	-70.467400	0.000000	-70.467400	0.000000	-70.467400	0.000000	-70.467400	0.000000	-70.467400	0.000000	-70.467400	0.000000
0.037350	-70.467400	0.000000	-70.467400	0.000000	-70.467400	0.000000	-70.467400	0.000000	-70.467400	0.000000	-70.467400	0.000000	-70.467400	0.000000	-70.467400	0.000000	-70.467400	0.000000
0.037375	-70.467300	0.000000	-70.467300	0.000000	-70.467300	0.000000	-70.467300	0.000000	-70.467300	0.000000	-70.467300	0.000000	-70.467300	0.000000	-70.467300	0.000000	-70.467300	0.000000
0.037400	-70.467300	0.000000	-70.467300	0.000000	-70.467300	0.000000	-70.467300	0.000000	-70.467300	0.000000	-70.467300	0.000000	-70.467300	0.000000	-70.467300	0.000000	-70.467300	0.000000
0.037425	-70.467200	0.000000	-70.467200	0.000000	-70.467200	0.000000	-70.467200	0.000000	-70.467200	0.000000	-70.467200	0.000000	-70.467200	0.000000	-70.467200	0.000000	-70.467200	0.000000
0.037450	-70.467200	0.000000	-70.467200	0.000000	-70.467200	0.000000	-70.467200	0.000000	-70.467200	0.000000	-70.467200	0.000000	-70.467200	0.000000	-70.467200	0.000000	-70.467200	0.000000
0.037475	-70.467100	0.000000	-70.467100	0.000000	-70.467100	0.000000	-70.467100	0.000000	-70.467100	0.000000	-70.467100	0.000000	-70.467100	0.000000	-70.467100	0.000000	-70.467100	0.000000
0.037500	-70.467000	0.000000	-70.467000	0.000000	-70.467000	0.000000	-70.467000	0.000000	-70.467000	0.000000	-70.467000	0.000000	-70.467000	0.000000	-70.467000	0.000000	-70.467000	0.000000
0.037525	-70.467000	0.000000	-70.467000	0.000000	-70.467000	0.000000	-70.467000	0.000000	-70.467000	0.000000	-70.467000	0.000000	-70.467000	0.000000	-70.467000	0.000000	-70.467000	0.000000
0.037550	-70.466900	0.000000	-70.466900	0.000000	-70.466900	0.000000	-70.466900	0.000000	-70.466900	0.000000	-70.466900	0.000000	-70.466900	0.000000	-70.466900	0.000000	-70.466900	0.000000
0.037575	-70.466900	0.000000	-70.466900	0.000000	-70.466900	0.000000	-70.466900	0.000000	-70.466900	0.000000	-70.466900	0.000000	-70.466900	0.000000	-70.466900	0.000000	-70.466900	0.000000
0.037600	-70.466800	0.000000	-70.466800	0.000000	-70.466800	0.000000	-70.466800	0.000000	-70.466800	0.000000	-70.466800	0.000000	-70.466800	0.000000	-70.466800	0.000000	-70.466800	0.000000
0.037625	-70.466800	0.000000	-70.466800	0.000000	-70.466800	0.000000	-70.466800	0.000000	-70.466800	0.000000	-70.466800	0.000000	-70.466800	0.000000	-70.466800	0.000000	-70.466800	0.000000
0.037650	-70.466700	0.000000	-70.466700	0.000000	-70.466700	0.000000	-70.466700	0.000000	-70.466700	0.000000	-70.466700	0.000000	-70.466700	0.000000	-70.466700	0.000000	-70.466700	0.000000
0.037675	-70.466600	0.000000	-70.466600	0.000000	-70.466600	0.000000	-70.466600	0.000000	-70.466600	0.000000	-70.466600	0.000000	-70.466600	0.000000	-70.466600	0.000000	-70.466600	0.000000
0.037700	-70.466600	0.000000	-70.466600	0.000000	-70.466600	0.000000	-70.466600	0.000000	-70.466600	0.000000	-70.466600	0.000000	-70.466600	0.000000	-70.466600	0.000000	-70.466600	0.000000
0.037725	-70.466500	0.000000	-70.466500	0.000000	-70.466500	0.000000	-70.466500	0.000000	-70.466500	0.000000	-70.466500	0.000000	-70.466500	0.000000	-70.466500	0.000000	-70.466500	0.000000
0.037750	-70.466500	0.000000	-70.466500	0.000000	-70.466500	0.000000	-70.466500	0.000000	-70.466500	0.000000	-70.466500	0.000000	-70.466500	0.000000	-70.466500	0.000000	-70.466500	0.000000
0.037775	-70.466400	0.000000	-70.466400	0.000000	-70.466400	0.000000	-70.466400	0.000000	-70.466400	0.000000	-70.466400	0.000000	-70.466400	0.000000	-70.466400	0.000000	-70.466400	0.000000
0.037800	-70.466400	0.000000	-70.466400	0.000000	-70.466400	0.000000	-70.466400	0.000000	-70.466400	0.000000	-70.466400	0.000000	-70.466400	0.000000	-70.466400	0.000000	-70.466400	0.000000
0.037825	-70.466300	0.000000	-70.466300	0.000000	-70.466300	0.000000	-70.466300	0.000000	-70.466300	0.000000	-70.466300	0.000000	-70.466300	0.000000	-70.466300	0.000000	-70.466300	0.000000
0.037850	-70.466200	0.000000	-70.466200	0.000000	-70.466200	0.000000	-70.466200	0.000000	-70.466200	0.000000	-70.466200	0.000000	-70.466200	0.000000	-70.466200	0.000000	-70.466200	0.000000
0.037875	-70.466200	0.000000	-70.466200	0.000000	-70.466200	0.000000	-70.466200	0.000000	-70.466200	0.000000	-70.466200	0.000000	-70.466200	0.000000	-70.466200	0.000000	-70.466200	0.000000
0.037900	-70.466100	0.000000	-70.466100	0.000000	-70.466100	0.000000	-70.466100	0.000000	-70.466100	0.000000	-70.466100	0.000000	-70.466100	0.000000	-70.466100	0.000000	-70.466100	0.000000
0.037925	-70.466100	0.000000	-70.466100	0.000000	-70.466100	0.000000	-70.466100	0.000000	-70.466100	0.000000	-70.466100	0.000000	-70.466100	0.000000	-70.466100	0.000000	-70.466100	0.000000
0.037950	-70.466000	0.000000	-70.466000	0.000000	-70.466000	0.000000	-70.466000	0.000000	-70.466000	0.000000	-70.466000	0.000000	-70.466000	0.000000	-70.466000	0.000000	-70.466000	0.000000
0.037975	-70.466000	0.000000	-70.466000	0.000000	-70.466000	0.000000	-70.466000	0.000000	-70.466000	0.000000	-70.466000	0.000000	-70.466000	0.000000	-70.466000	0.000000	-70.466000	0.000000
0.038000	-70.465900	0.000000	-70.465900	0.000000	-70.465900	0.000000	-70.465900	0.000000	-70.465900	0.000000	-70.465900	0.000000	-70.465900	0.000000	-70.465900	0.000000	-70.465900	0.000000
0.038025	-70.465900	0.000000	-70.465900	0.000000	-70.465900	0.000000	-70.465900	0.000000	-70.465900	0.000000	-70.465900	0.000000	-70.465900	0.000000	-70.465900	0.000000	-70.465900	0.000000
0.038050	-70.465800	0.000000	-70.465800	0.000000	-70.465800	0.000000	-70.465800	0.000000	-70.465800	0.000000	-70.465800	0.000000	-70.465800	0.000000	-70.465800	0.000000	-70.465800	0.000000
0.038075	-70.465700	0.000000	-70.465700	0.000000	-70.465700	0.000000	-70.465700	0.000000	-70.465700	0.000000	-70.465700	0.000000	-70.465700	0.000000	-70.465700	0.000000	-70.465700	0.000000
0.038100	-70.465700	0.000000	-70.465700	0.000000	-70.465700	0.000000	-70.465700	0.000000	-70.465700	0.000000	-70.465700	0.000000	-70.465700	0.000000	-70.465700	0.000000	-70.465700	0.000000
0.038125	-70.465600	0.000000	-70.465600	0.000000	-70.465600	0.000000	-70.465600	0.000000	-70.465600	0.000000	-70.465600	0.000000	-70.465600	0.000000	-70.465600	0.000000	-70.465600	0.000000
0.038150	-70.465600	0.000000	-70.465600	0.000000	-70.465600	0.000000	-70.465600	0.000000	-70.465600	0.000000	-70.465600	0.000000	-70.465600	0.000000	-70.465600	0.000000	-70.465600	0.000000
0.038175	-70.465500	0.000000	-70.465500	0.000000	-70.465500	0.000000	-70.465500	0.000000	-70.465500	0.000000	-70.465500	0.000000	-70.465500	0.000000	-70.465500	0.000000	-70.465500	0.000000
0.038200	-70.465500	0.000000	-70.465500	0.000000	-70.465500	0.000000	-70.465500	0.000000	-70.465500	0.000000	-70.465500	0.000000	-70.465500	0.000000	-70.465500	0.000000	-70.465500	0.000000
0.038225	-70.465400	0.000000	-70.465400	0.000000	-70.465400	0.000000	-70.465400	0.000000	-70.465400	0.000000	-70.465400	0.000000	-70.465400	0.000000	-70.465400	0.000000	-70.465400	0.000000
0.038250	-70.465300	0.000000	-70.465300	0.000000	-70.465300	0.000000	-70.465300	0.000000	-70.465300	0.000000	-70.465300	0.000000	-70.465300	0.000000	-70.465300	0.000000	-70.465300	0.000000
0.038275	-70.465300	0.000000	-70.465300	0.000000	-70.465300	0.000000	-70.465300	0.000000	-70.465300	0.000000	-70.465300	0.000000	-70.465300	0.000000	-70.465300	0.000000	-70.465300	0.000000
0.038300	-70.465200	0.000000	-70.465200	0.000000	-70.465200	0.000000	-70.465200	0.000000	-70.465200	0.000000	-70.465200	0.000000	-70.465200	0.000000	-70.465200	0.000000	-70.465200	0.000000
0.038325	-70.465200	0.000000	-70.465200	0.000000	-70.465200	0.000000	-70.465200	0.000000	-70.465200	0.000000	-70.465200	0.000000	-70.465200	0.000000	-70.465200	0.000000	-70.465200	0.000000
0.038350	-70.465100	0.000000	-70.465100	0.000000	-70.465100	0.000000	-70.465100	0.000000	-70.465100	0.000000	-70.465100	0.000000	-70.465100	0.000000	-70.465100	0.000000	-70.465100	0.000000
0.038375	-70.465100	0.000000	-70.465100	0.000000	-70.465100	0.000000	-70.465100	0.000000	-70.465100	0.000000	-70.465100	0.000000	-70.465100	0.000000	-70.465100	0.000000	-70.465100	0.000000
0.038400	-70.465000	0.000000	-70.465000	0.000000	-70.465000	0.000000	-70.465000	0.000000	-70.465000	0.000000	-70.465000	0.000000	-70.465000	0.000000	-70.465000	0.000000	-70.465000	0.000000
0.038425	-70.465000	0.000000	-70.465000	0.000000	-70.465000	0.000000	-70.465000	0.000000	-70.465000	0.000000	-70.465000	0.000000	-70.465000	0.000000	-70.465000	0.000000	-70.465000	0.000000
0.038450	-70.464900	0.000000	-70.464900	0.000000	-70.464900	0.000000	-70.464900	0.000000	-70.464900	0.000000	-70.464900	0.000000	-70.464900	0.000000	-70.464900	0.000000	-70.464900	0.000000
0.038475	-70.464800	0.000000	-70.464800	0.000000	-70.464800	0.000000	-70.464800	0.000000	-70.464800	0.000000	-70.464800	0.000000	-70.464800	0.000000	-70.464800	0.000000	-70.464800	0.000000
0.038500	-70.464800	0.000000	-70.464800	0.000000	-70.464800	0.000000	-70.464800	0.000000	-70.464800	0.000000	-70.464800	0.000000	-70.464800	0.000000	-70.464800	0.000000	-70.464800	0.000000
0.038525	-70.464700	0.000000	-70.464700	0.000000	-70.464700	0.000000	-70.464700	0.000000	-70.464700	0.000000	-70.464700	0.000000	-70.464700	0.000000	-70.464700	0.000000	-70.464700	0.000000
0.038550	-70.464700	0.000000	-70.464700	0.000000	-70.464700	0.000000	-70.464700	0.000000	-70.464700	0.000000	-70.464700	0.000000	-70.464700	0.000000	-70.464700	0.000000	-70.464700	0.000000
0.038575	-70.464600	0.000000	-70.464600	0.000000	-70.464600	0.000000	-70.464600	0.000000	-70.464600	0.000000	-70.464600	0.000000	-70.464600	0.000000	-70.464600	0.000000	-70.464600	0.000000
0.038600	-70.464600	0.000000	-70.464600	0.000000	-70.464600	0.000000	-70.464600	0.000000	-70.464600	0.000000	-70.464600	0.000000	-70.464600	0.000000	-70.464600	0.000000	-70.464600	0.000000
0.038625	-70.464500	0.000000	-70.464500	0.000000	-70.464500	0.000000	-70.464500	0.000000	-70.464500	0.000000	-70.464500	0.000000	-70.464500	0.000000	-70.464500	0.000000	-70.464500	0.000000
0.038650	-70.464500	0.000000	-70.464500	0.000000	-70.464500	0.000000	-70.464500	0.000000	-70.464500	0.000000	-70.464500	0.000000	-70.464500	0.000000	-70.464500	0.000000	-70.464500	0.000000
0.038675	-70.464400	0.000000	-70.464400	0.000000	-70.464400	0.000000	-70.464400	0.000000	-70.464400	0.000000	-70.464400	0.000000	-70.464400	0.000000	-70.464400	0.000000	-70.464400	0.000000
0.038700	-70.464300	0.000000	-70.464300	0.000000	-70.464300	0.000000	-70.464300	0.000000	-70.464300	0.000000	-70.464300	0.000000	-70.464300	0.000000	-70.464300	0.000000	-70.464300	0.000000
0.038725	-70.464300	0.000000	-70.464300	0.000000	-70.464300	0.000000	-70.464300	0.000000	-70.464300	0.000000	-70.464300	0.000000	-70.464300	0.000000	-70.464300	0.000000	-70.464300	0.000000
0.038750	-70.464200	0.000000	-70.464200	0.000000	-70.464200	0.000000	-70.464200	0.000000	-70.464200	0.000000	-70.464200	0.000000	-70.464200	0.000000	-70.464200	0.000000	-70.464200	0.000000
0.038775	-70.464200	0.000000	-70.464200	0.000000	-70.464200	0.000000	-70.464200	0.000000	-70.464200	0.000000	-70.464200	0.000000	-70.464200	0.000000	-70.464200	0.000000	-70.464200	0.000000
0.038800	-70.464100	0.000000	-70.464100	0.000000	-70.464100	0.000000	-70.464100	0.000000	-70.464100	0.000000	-70.464100	0.000000	-70.464100	0.000000	-70.464100	0.000000	-70.464100	0.000000
0.038825	-70.464100	0.000000	-70.464100	0.000000	-70.464100	0.000000	-70.464100	0.000000	-70.464100	0.000000	-70.464100	0.000000	-70.464100	0.000000	-70.464100	0.000000	-70.464100	0.000000
0.038850	-70.464000	0.000000	-70.464000	0.000000	-70.464000	0.000000	-70.464000	0.000000	-70.464000	0.000000	-70.464000	0.000000	-70.464000	0.000000	-70.464000	0.000000	-70.464000	0.000000
0.038875	-70.463900	0.000000	-70.463900	0.000000	-70.463900	0.000000	-70.463900	0.000000	-70.463900	0.000000	-70.463900	0.000000	-70.463900	0.000000	-70.463900	0.000000	-70.463900	0.000000
0.038900	-70.463900	0.000000	-70.463900	0.000000	-70.463900	0.000000	-70.463900	0.000000	-70.463900	0.000000	-70.463900	0.000000	-70.463900	0.000000	-70.463900	0.000000	-70.463900	0.000000
0.038925	-70.463800	0.000000	-70.463800	0.000000	-70.463800	0.000000	-70.463800	0.000000	-70.463800	0.000000	-70.463800	0.000000	-70.463800	0.000000	-70.463800	0.000000	-70.463800	0.000000
0.038950	-70.463800	0.000000	-70.463800	0.000000	-70.463800	0.000000	-70.463800	0.000000	-70.463800	0.000000	-70.463800	0.000000	-70.463800	0.000000	-70.463800	0.000000	-70.463800	0.000000
0.038975	-70.463700	0.000000	-70.463700	0.000000	-70.463700	0.000000	-70.463700	0.000000	-70.463700	0.000000	-70.463700	0.000000	-70.463700	0.000000	-70.463700	0.000000	-70.463700	0.000000
0.039000	-70.463700	0.000000	-70.463700	0.000000	-70.463700	0.000000	-70.463700	0.000000	-70.463700	0.000000	-70.463700	0.000000	-70.463700	0.000000	-70.463700	0.000000	-70.463700	0.000000
0.039025	-70.463600	0.000000	-70.463600	0.000000	-70.463600	0.000000	-70.463600	0.000000	-70.463600	0.000000	-70.463600	0.000000	-70.463600	0.000000	-70.463600	0.000000	-70.463600	0.000000
0.039050	-70.463600	0.000000	-70.463600	0.000000	-70.463600	0.000000	-70.463600	0.000000	-70.463600	0.000000	-70.463600	0.000000	-70.463600	0.000000	-70.463600	0.000000	-70.463600	0.000000
0.039075	-70.463500	0.000000	-70.463500	0.000000	-70.463500	0.000000	-70.463500	0.000000	-70.463500	0.000000	-70.463500	0.000000	-70.463500	0.000000	-70.463500	0.000000	-70.463500	0.000000
0.039100	-70.463400	0.000000	-70.463400	0.000000	-70.463400	0.000000	-70.463400	0.000000	-70.463400	0.000000	-70.463400	0.000000	-70.463400	0.000000	-70.463400	0.000000	-70.463400	0.000000
0.039125	-70.463400	0.000000	-70.463400	0.000000	-70.463400	0.000000	-70.463400	0.000000	-70.463400	0.000000	-70.463400	0.000000	-70.463400	0.000000	-70.463400	0.000000	-70.463400	0.000000
0.039150	-70.463300	0.000000	-70.463300	0.000000	-70.463300	0.000000	-70.463300	0.000000	-70.463300	0.000000	-70.463300	0.000000	-70.463300	0.000000	-70.463300	0.000000	-70.463300	0.000000
0.039175	-70.463300	0.000000	-70.463300	0.000000	-70.463300	0.000000	-70.463300	0.000000	-70.463300	0.000000	-70.463300	0.000000	-70.463300	0.000000	-70.463300	0.000000	-70.463300	0.000000
0.039200	-70.463200	0.000000	-70.463200	0.000000	-70.463200	0.000000	-70.463200	0.000000	-70.463200	0.000000	-70.463200	0.000000	-70.463200	0.000000	-70.463200	0.000000	-70.463200	0.000000
0.039225	-70.463200	0.000000	-70.463200	0.000000	-70.463200	0.000000	-70.463200	0.000000	-70.463200	0.000000	-70.463200	0.000000	-70.463200	0.000000	-70.463200	0.000000	-70.463200	0.000000
0.039250	-70.463100	0.000000	-70.463100	0.000000	-70.463100	0.000000	-70.463100	0.000000	-70.463100	0.000000	-70.463100	0.000000	-70.463100	0.000000	-70.463100	0.000000	-70.463100	0.000000
0.039275	-70.463100	0.000000	-70.463100	0.000000	-70.463100	0.000000	-70.463100	0.000000	-70.463100	0.000000	-70.463100	0.000000	-70.463100	0.000000	-70.463100	0.000000	-70.463100	0.000000
0.039300	-70.463000	0.000000	-70.463000	0.000000	-70.463000	0.000000	-70.463000	0.000000	-70.463000	0.000000	-70.463000	0.000000	-70.463000	0.000000	-70.463000	0.000000	-70.463000	0.000000
0.039325	-70.462900	0.000000	-70.462900	0.000000	-70.462900	0.000000	-70.462900	0.000000	-70.462900	0.000000	-70.462900	0.000000	-70.462900	0.000000	-70.462900	0.000000	-70.462900	0.000000
0.039350	-70.462900	0.000000	-70.462900	0.000000	-70.462900	0.000000	-70.462900	0.000000	-70.462900	0.000000	-70.462900	0.000000	-70.462900	0.000000	-70.462900	0.000000	-70.462900	0.000000
0.039375	-70.462800	0.000000	-70.462800	0.000000	-70.462800	0.000000	-70.462800	0.000000	-70.462800	0.000000	-70.462800	0.000000	-70.462800	0.000000	-70.462800	0.000000	-70.462800	0.000000
0.039400	-70.462800	0.000000	-70.462800	0.000000	-70.462800	0.000000	-70.462800	0.000000	-70.462800	0.000000	-70.462800	0.000000	-70.462800	0.000000	-70.462800	0.000000	-70.462800	0.000000
0.039425	-70.462700	0.000000	-70.462700	0.000000	-70.462700	0.000000	-70.462700	0.000000	-70.462700	0.000000	-70.462700	0.000000	-70.462700	0.000000	-70.462700	0.000000	-70.462700	0.000000
0.039450	-70.462700	0.000000	-70.462700	0.000000	-70.462700	0.000000	-70.462700	0.000000	-70.462700	0.000000	-70.462700	0.000000	-70.462700	0.000000	-70.462700	0.000000	-70.462700	0.000000
0.039475	-70.462600	0.000000	-70.462600	0.000000	-70.462600	0.000000	-70.462600	0.000000	-70.462600	0.000000	-70.462600	0.000000	-70.462600	0.000000	-70.462600	0.000000	-70.462600	0.000000
0.039500	-70.462600	0.000000	-70.462600	0.000000	-70.462600	0.000000	-70.462600	0.000000	-70.462600	0.000000	-70.462600	0.000000	-70.462600	0.000000	-70.462600	0.000000	-70.462600	0.000000
0.039525	-70.462500	0.000000	-70.462500	0.000000	-70.462500	0.000000	-70.462500	0.000000	-70.462500	0.000000	-70.462500	0.000000	-70.462500	0.000000	-70.462500	0.000000	-70.462500	0.000000
0.039550	-70.462400	0.000000	-70.462400	0.000000	-70.462400	0.000000	-70.462400	0.000000	-70.462400	0.000000	-70.462400	0.000000	-70.462400	0.000000	-70.462400	0.000000	-70.462400	0.000000
0.039575	-70.462400	0.000000	-70.462400	0.000000	-70.462400	0.000000	-70.462400	0.000000	-70.462400	0.000000	-70.462400	0.000000	-70.462400	0.000000	-70.462400	0.000000	-70.462400	0.000000
0.039600	-70.462300	0.000000	-70.462300	0.000000	-70.462300	0.000000	-70.462300	0.000000	-70.462300	0.000000	-70.462300	0.000000	-70.462300	0.000000	-70.462300	0.000000	-70.462300	0.000000
0.039625	-70.462300	0.000000	-70.462300	0.000000	-70.462300	0.000000	-70.462300	0.000000	-70.462300	0.000000	-70.462300	0.000000	-70.462300	0.000000	-70.462300	0.000000	-70.462300	0.000000
0.039650	-70.462200	0.000000	-70.462200	0.000000	-70.462200	0.000000	-70.462200	0.000000	-70.462200	0.000000	-70.462200	0.000000	-70.462200	0.000000	-70.462200	0.000000	-70.462200	0.000000
0.039675	-70.462200	0.000000	-70.462200	0.000000	-70.462200	0.000000	-70.462200	0.000000	-70.462200	0.000000	-70.462200	0.000000	-70.462200	0.000000	-70.462200	0.000000	-70.462200	0.000000
0.039700	-70.462100	0.000000	-70.462100	0.000000	-70.462100	0.000000	-70.462100	0.000000	-70.462100	0.000000	-70.462100	0.000000	-70.462100	0.000000	-70.462100	0.000000	-70.462100	0.000000
0.039725	-70.462100	0.000000	-70.462100	0.000000	-70.462100	0.000000	-70.462100	0.000000	-70.462100	0.000000	-70.462100	0.000000	-70.462100	0.000000	-70.462100	0.000000	-70.462100	0.000000
0.039750	-70.462000	0.000000	-70.462000	0.000000	-70.462000	0.000000	-70.462000	0.000000	-70.462000	0.000000	-70.462000	0.000000	-70.462000	0.000000	-70.462000	0.000000	-70.462000	0.000000
0.039775	-70.461900	0.000000	-70.461900	0.000000	-70.461900	0.000000	-70.461900	0.000000	-70.461900	0.000000	-70.461900	0.000000	-70.461900	0.000000	-70.461900	0.000000	-70.461900	0.000000
0.039800	-70.461900	0.000000	-70.461900	0.000000	-70.461900	0.000000	-70.461900	0.000000	-70.461900	0.000000	-70.461900	0.000000	-70.461900	0.000000	-70.461900	0.000000	-70.461900	0.000000
0.039825	-70.461800	0.000000	-70.461800	0.000000	-70.461800	0.000000	-70.461800	0.000000	-70.461800	0.000000	-70.461800	0.000000	-70.461800	0.000000	-70.461800	0.000000	-70.461800	0.000000
0.039850	-70.461800	0.000000	-70.461800	0.000000	-70.461800	0.000000	-70.461800	0.000000	-70.461800	0.000000	-70.461800	0.000000	-70.461800	0.000000	-70.461800	0.000000	-70.461800	0.000000
0.039875	-70.461700	0.000000	-70.461700	0.000000	-70.461700	0.000000	-70.461700	0.000000	-70.461700	0.000000	-70.461700	0.000000	-70.461700	0.000000	-70.461700	0.000000	-70.461700	0.000000
0.039900	-70.461700	0.000000	-70.461700	0.000000	-70.461700	0.000000	-70.461700	0.000000	-70.461700	0.000000	-70.461700	0.000000	-70.461700	0.000000	-70.461700	0.000000	-70.461700	0.000000
0.039925	-70.461600	0.000000	-70.461600	0.000000	-70.461600	0.000000	-70.461600	0.000000	-70.461600	0.000000	-70.461600	0.000000	-70.461600	0.000000	-70.461600	0.000000	-70.461600	0.000000
0.039950	-70.461600	0.000000	-70.461600	0.000000	-70.461600	0.000000	-70.461600	0.000000	-70.461600	0.000000	-70.461600	0.000000	-70.461600	0.000000	-70.461600	0.000000	-70.461600	0.000000
0.039975	-70.461500	0.000000	-70.461500	0.000000	-70.461500	0.000000	-70.461500	0.000000	-70.461500	0.000000	-70.461500	0.000000	-70.461500	0.000000	-70.461500	0.000000	-70.461500	0.000000
0.040000	-70.461400	0.000000	-70.461400	0.000000	-70.461400	0.000000	-70.461400	0.000000	-70.461400	0.000000	-70.461400	0.000000	-70.461400	0.000000	-70.461400	0.000000	-70.461400	0.000000
0.040025	-70.461400	0.000000	-70.461400	0.000000	-70.461400	0.000000	-70.461400	0.000000	-70.461400	0.000000	-70.461400	0.000000	-70.461400	0.000000	-70.461400	0.000000	-70.461400	0.000000
0.040050	-70.461300	0.000000	-70.461300	0.000000	-70.461300	0.000000	-70.461300	0.000000	-70.461300	0.000000	-70.461300	0.000000	-70.461300	0.000000	-70.461300	0.000000	-70.461300	0.000000
0.040075	-70.461300	0.000000	-70.461300	0.000000	-70.461300	0.000000	-70.461300	0.000000	-70.461300	0.000000	-70.461300	0.000000	-70.461300	0.000000	-70.461300	0.000000	-70.461300	0.000000
0.040100	-70.461200	0.000000	-70.461200	0.000000	-70.461200	0.000000	-70.461200	0.000000	-70.461200	0.000000	-70.461200	0.000000	-70.461200	0.000000	-70.461200	0.000000	-70.461200	0.000000
0.040125	-70.461200	0.000000	-70.461200	0.000000	-70.461200	0.000000	-70.461200	0.000000	-70.461200	0.000000	-70.461200	0.000000	-70.461200	0.000000	-70.461200	0.000000	-70.461200	0.000000
0.040150	-70.461100	0.000000	-70.461100	0.000000	-70.461100	0.000000	-70.461100	0.000000	-70.461100	0.000000	-70.461100	0.000000	-70.461100	0.000000	-70.461100	0.000000	-70.461100	0.000000
0.040175	-70.461100	0.000000	-70.461100	0.000000	-70.461100	0.000000	-70.461100	0.000000	-70.461100	0.000000	-70.461100	0.000000	-70.461100	0.000000	-70.461100	0.000000	-70.461100	0.000000
0.040200	-70.461000	0.000000	-70.461000	0.000000	-70.461000	0.000000	-70.461000	0.000000	-70.461000	0.000000	-70.461000	0.000000	-70.461000	0.000000	-70.461000	0.000000	-70.461000	0.000000
0.040225	-70.460900	0.000000	-70.460900	0.000000	-70.460900	0.000000	-70.460900	0.000000	-70.460900	0.000000	-70.460900	0.000000	-70.460900	0.000000	-70.460900	0.000000	-70.460900	0.000000
0.040250	-70.460900	0.000000	-70.460900	0.000000	-70.460900	0.000000	-70.460900	0.000000	-70.460900	0.000000	-70.460900	0.000000	-70.460900	0.000000	-70.460900	0.000000	-70.460900	0.000000
0.040275	-70.460800	0.000000	-70.460800	0.000000	-70.460800	0.000000	-70.460800	0.000000	-70.460800	0.000000	-70.460800	0.000000	-70.460800	0.000000	-70.460800	0.000000	-70.460800	0.000000
0.040300	-70.460800	0.000000	-70.460800	0.000000	-70.460800	0.000000	-70.460800	0.000000	-70.460800	0.000000	-70.460800	0.000000	-70.460800	0.000000	-70.460800	0.000000	-70.460800	0.000000
0.040325	-70.460700	0.000000	-70.460700	0.000000	-70.460700	0.000000	-70.460700	0.000000	-70.460700	0.000000	-70.460700	0.000000	-70.460700	0.000000	-70.460700	0.000000	-70.460700	0.000000
0.040350	-70.460700	0.000000	-70.460700	0.000000	-70.460700	0.000000	-70.460700	0.000000	-70.460700	0.000000	-70.460700	0.000000	-70.460700	0.000000	-70.460700	0.000000	-70.460700	0.000000
0.040375	-70.460600	0.000000	-70.460600	0.000000	-70.460600	0.000000	-70.460600	0.000000	-70.460600	0.000000	-70.460600	0.000000	-70.460600	0.000000	-70.460600	0.000000	-70.460600	0.000000
0.040400	-70.460600	0.000000	-70.460600	0.000000	-70.460600	0.000000	-70.460600	0.000000	-70.460600	0.000000	-70.460600	0.000000	-70.460600	0.000000	-70.460600	0.000000	-70.460600	0.000000
0.040425	-70.460500	0.000000	-70.460500	0.000000	-70.460500	0.000000	-70.460500	0.000000	-70.460500	0.000000	-70.460500	0.000000	-70.460500	0.000000	-70.460500	0.000000	-70.460500	0.000000
0.040450	-70.460400	0.000000	-70.460400	0.000000	-70.460400	0.000000	-70.460400	0.000000	-70.460400	0.000000	-70.460400	0.000000	-70.460400	0.000000	-70.460400	0.000000	-70.460400	0.000000
0.040475	-70.460400	0.000000	-70.460400	0.000000	-70.460400	0.000000	-70.460400	0.000000	-70.460400	0.000000	-70.460400	0.000000	-70.460400	0.000000	-70.460400	0.000000	-70.460400	0.000000
0.040500	-70.460300	0.000000	-70.460300	0.000000	-70.460300	0.000000	-70.460300	0.000000	-70.460300	0.000000	-70.460300	0.000000	-70.460300	0.000000	-70.460300	0.000000	-70.460300	0.000000
0.040525	-70.460300	0.000000	-70.460300	0.000000	-70.460300	0.000000	-70.460300	0.000000	-70.460300	0.000000	-70.460300	0.000000	-70.460300	0.000000	-70.460300	0.000000	-70.460300	0.000000
0.040550	-70.460200	0.000000	-70.460200	0.000000	-70.460200	0.000000	-70.460200	0.000000	-70.460200	0.000000	-70.460200	0.000000	-70.460200	0.000000	-70.460200	0.000000	-70.460200	0.000000
0.040575	-70.460200	0.000000	-70.460200	0.000000	-70.460200	0.000000	-70.460200	0.000000	-70.460200	0.000000	-70.460200	0.000000	-70.460200	0.000000	-70.460200	0.000000	-70.460200	0.000000
0.040600	-70.460100	0.000000	-70.460100	0.000000	-70.460100	0.000000	-70.460100	0.000000	-70.460100	0.000000	-70.460100	0.000000	-70.460100	0.000000	-70.460100	0.000000	-70.460100	0.000000
0.040625	-70.460100	0.000000	-70.460100	0.000000	-70.460100	0.000000	-70.460100	0.000000	-70.460100	0.000000	-70.460100	0.000000	-70.460100	0.000000	-70.460100	0.000000	-70.460100	0.000000
0.040650	-70.460000	0.000000	-70.460000	0.000000	-70.460000	0.000000	-70.460000	0.000000	-70.460000	0.000000	-70.460000	0.000000	-70.460000	0.000000	-70.460000	0.000000	-70.460000	0.000000
0.040675	-70.459900	0.000000	-70.459900	0.000000	-70.459900	0.000000	-70.459900	0.000000	-70.459900	0.000000	-70.459900	0.000000	-70.459900	0.000000	-70.459900	0.000000	-70.459900	0.000000
0.040700	-70.459900	0.000000	-70.459900	0.000000	-70.459900	0.000000	-70.459900	0.000000	-70.459900	0.000000	-70.459900	0.000000	-70.459900	0.000000	-70.459900	0.000000	-70.459900	0.000000
0.040725	-70.459800	0.000000	-70.459800	0.000000	-70.459800	0.000000	-70.459800	0.000000	-70.459800	0.000000	-70.459800	0.000000	-70.459800	0.000000	-70.459800	0.000000	-70.459800	0.000000
0.040750	-70.459800	0.000000	-70.459800	0.000000	-70.459800	0.000000	-70.459800	0.000000	-70.459800	0.000000	-70.459800	0.000000	-70.459800	0.000000	-70.459800	0.000000	-70.459800	0.000000
0.040775	-70.459700	0.000000	-70.459700	0.000000	-70.459700	0.000000	-70.459700	0.000000	-70.459700	0.000000	-70.459700	0.000000	-70.459700	0.000000	-70.459700	0.000000	-70.459700	0.000000
0.040800	-70.459700	0.000000	-70.459700	0.000000	-70.459700	0.000000	-70.459700	0.000000	-70.459700	0.000000	-70.459700	0.000000	-70.459700	0.000000	-70.459700	0.000000	-70.459700	0.000000
0.040825	-70.459600	0.000000	-70.459600	0.000000	-70.459600	0.000000	-70.459600	0.000000	-70.459600	0.000000	-70.459600	0.000000	-70.459600	0.000000	-70.459600	0.000000	-70.459600	0.000000
0.040850	-70.459600	0.000000	-70.459600	0.000000	-70.459600	0.000000	-70.459600	0.000000	-70.459600	0.000000	-70.459600	0.000000	-70.459600	0.000000	-70.459600	0.000000	-70.459600	0.000000
0.040875	-70.459500	0.000000	-70.459500	0.000000	-70.459500	0.000000	-70.459500	0.000000	-70.459500	0.000000	-70.459500	0.000000	-70.459500	0.000000	-70.459500	0.000000	-70.459500	0.000000
0.040900	-70.459400	0.000000	-70.459400	0.000000	-70.459400	0.000000	-70.459400	0.000000	-70.459400	0.000000	-70.459400	0.000000	-70.459400	0.000000	-70.459400	0.000000	-70.459400	0.000000
0.040925	-70.459400	0.000000	-70.459400	0.000000	-70.459400	0.000000	-70.459400	0.000000	-70.459400	0.000000	-70.459400	0.000000	-70.459400	0.000000	-70.459400	0.000000	-70.459400	0.000000
0.040950	-70.459300	0.000000	-70.459300	0.000000	-70.459300	0.000000	-70.459300	0.000000	-70.459300	0.000000	-70.459300	0.000000	-70.459300	0.000000	-70.459300	0.000000	-70.459300	0.000000
0.040975	-70.459300	0.000000	-70.459300	0.000000	-70.459300	0.000000	-70.459300	0.000000	-70.459300	0.000000	-70.459300	0.000000	-70.459300	0.000000	-70.459300	0.000000	-70.459300	0.000000
0.041000	-70.459200	0.000000	-70.459200	0.000000	-70.459200	0.000000	-70.459200	0.000000	-70.459200	0.000000	-70.459200	0.000000	-70.459200	0.000000	-70.459200	0.000000	-70.459200	0.000000
0.041025	-70.459200	0.000000	-70.459200	0.000000	-70.459200	0.000000	-70.459200	0.000000	-70.459200	0.000000	-70.459200	0.000000	-70.459200	0.000000	-70.459200	0.000000	-70.459200	0.000000
0.041050	-70.459100	0.000000	-70.459100	0.000000	-70.459100	0.000000	-70.459100	0.000000	-70.459100	0.000000	-70.459100	0.000000	-70.459100	0.000000	-70.459100	0.000000	-70.459100	0.000000
0.041075	-70.459100	0.000000	-70.459100	0.000000	-70.459100	0.000000	-70.459100	0.000000	-70.459100	0.000000	-70.459100	0.000000	-70.459100	0.000000	-70.459100	0.000000	-70.459100	0.000000
0.041100	-70.459000	0.000000	-70.459000	0.000000	-70.459000	0.000000	-70.459000	0.000000	-70.459000	0.000000	-70.459000	0.000000	-70.459000	0.000000	-70.459000	0.000000	-70.459000	0.000000
0.041125	-70.459000	0.000000	-70.459000	0.000000	-70.459000	0.000000	-70.459000	0.000000	-70.459000	0.000000	-70.459000	0.000000	-70.459000	0.000000	-70.459000	0.000000	-70.459000	0.000000
0.041150	-70.458900	0.000000	-70.458900	0.000000	-70.458900	0.000000	-70.458900	0.000000	-70.458900	0.000000	-70.458900	0.000000	-70.458900	0.000000	-70.458900	0.000000	-70.458900	0.000000
0.041175	-70.458800	0.000000	-70.458800	0.000000	-70.458800	0.000000	-70.458800	0.000000	-70.458800	0.000000	-70.458800	0.000000	-70.458800	0.000000	-70.458800	0.000000	-70.458800	0.000000
0.041200	-70.458800	0.000000	-70.458800	0.000000	-70.458800	0.000000	-70.458800	0.000000	-70.458800	0.000000	-70.458800	0.000000	-70.458800	0.000000	-70.458800	0.000000	-70.458800	0.000000
0.041225	-70.458700	0.000000	-70.458700	0.000000	-70.458700	0.000000	-70.458700	0.000000	-70.458700	0.000000	-70.458700	0.000000	-70.458700	0.000000	-70.458700	0.000000	-70.458700	0.000000
0.041250	-70.458700	0.000000	-70.458700	0.000000	-70.458700	0.000000	-70.458700	0.000000	-70.458700	0.000000	-70.458700	0.000000	-70.458700	0.000000	-70.458700	0.000000	-70.458700	0.000000
0.041275	-70.458600	0.000000	-70.458600	0.000000	-70.458600	0.000000	-70.458600	0.000000	-70.458600	0.000000	-70.458600	0.000000	-70.458600	0.000000	-70.458600	0.000000	-70.458600	0.000000
0.041300	-70.458600	0.000000	-70.458600	0.000000	-70.458600	0.000000	-70.458600	0.000000	-70.458600	0.000000	-70.458600	0.000000	-70.458600	0.000000	-70.458600	0.000000	-70.458600	0.000000
0.041325	-70.458500	0.000000	-70.458500	0.000000	-70.458500	0.000000	-70.458500	0.000000	-70.458500	0.000000	-70.458500	0.000000	-70.458500	0.000000	-70.458500	0.000000	-70.458500	0.000000
0.041350	-70.458500	0.000000	-70.458500	0.000000	-70.458500	0.000000	-70.458500	0.000000	-70.458500	0.000000	-70.458500	0.000000	-70.458500	0.000000	-70.458500	0.000000	-70.458500	0.000000
0.041375	-70.458400	0.000000	-70.458400	0.000000	-70.458400	0.000000	-70.458400	0.000000	-70.458400	0.000000	-70.458400	0.000000	-70.458400	0.000000	-70.458400	0.000000	-70.458400	0.000000
0.041400	-70.458300	0.000000	-70.458300	0.000000	-70.458300	0.000000	-70.458300	0.000000	-70.458300	0.000000	-70.458300	0.000000	-70.458300	0.000000	-70.458300	0.000000	-70.458300	0.000000
0.041425	-70.458300	0.000000	-70.458300	0.000000	-70.458300	0.000000	-70.458300	0.000000	-70.458300	0.000000	-70.458300	0.000000	-70.458300	0.000000	-70.458300	0.000000	-70.458300	0.000000
0.041450	-70.458200	0.000000	-70.458200	0.000000	-70.458200	0.000000	-70.458200	0.000000	-70.458200	0.000000	-70.458200	0.000000	-70.458200	0.000000	-70.458200	0.000000	-70.458200	0.000000
0.041475	-70.458200	0.000000	-70.458200	0.000000	-70.458200	0.000000	-70.458200	0.000000	-70.458200	0.000000	-70.458200	0.000000	-70.458200	0.000000	-70.458200	0.000000	-70.458200	0.000000
0.041500	-70.458100	0.000000	-70.458100	0.000000	-70.458100	0.000000	-70.458100	0.000000	-70.458100	0.000000	-70.458100	0.000000	-70.458100	0.000000	-70.458100	0.000000	-70.458100	0.000000
0.041525	-70.458100	0.000000	-70.458100	0.000000	-70.458100	0.000000	-70.458100	0.000000	-70.458100	0.000000	-70.458100	0.000000	-70.458100	0.000000	-70.458100	0.000000	-70.458100	0.000000
0.041550	-70.458000	0.000000	-70.458000	0.000000	-70.458000	0.000000	-70.458000	0.000000	-70.458000	0.000000	-70.458000	0.000000	-70.458000	0.000000	-70.458000	0.000000	-70.458000	0.000000
0.041575	-70.458000	0.000000	-70.458000	0.000000	-70.458000	0.000000	-70.458000	0.000000	-70.458000	0.000000	-70.458000	0.000000	-70.458000	0.000000	-70.458000	0.000000	-70.458000	0.000000
0.041600	-70.457900	0.000000	-70.457900	0.000000	-70.457900	0.000000	-70.457900	0.000000	-70.457900	0.000000	-70.457900	0.000000	-70.457900	0.000000	-70.457900	0.000000	-70.457900	0.000000
0.041625	-70.457900	0.000000	-70.457900	0.000000	-70.457900	0.000000	-70.457900	0.000000	-70.457900	0.000000	-70.457900	0.000000	-70.457900	0.000000	-70.457900	0.000000	-70.457900	0.000000
0.041650	-70.457800	0.000000	-70.457800	0.000000	-70.457800	0.000000	-70.457800	0.000000	-70.457800	0.000000	-70.457800	0.000000	-70.457800	0.000000	-70.457800	0.000000	-70.457800	0.000000
0.041675	-70.457700	0.000000	-70.457700	0.000000	-70.457700	0.000000	-70.457700	0.000000	-70.457700	0.000000	-70.457700	0.000000	-70.457700	0.000000	-70.457700	0.000000	-70.457700	0.000000
0.041700	-70.457700	0.000000	-70.457700	0.000000	-70.457700	0.000000	-70.457700	0.000000	-70.457700	0.000000	-70.457700	0.000000	-70.457700	0.000000	-70.457700	0.000000	-70.457700	0.000000
0.041725	-70.457600	0.000000	-70.457600	0.000000	-70.457600	0.000000	-70.457600	0.000000	-70.457600	0.000000	-70.457600	0.000000	-70.457600	0.000000	-70.457600	0.000000	-70.457600	0.000000
0.041750	-70.457600	0.000000	-70.457600	0.000000	-70.457600	0.000000	-70.457600	0.000000	-70.457600	0.000000	-70.457600	0.000000	-70.457600	0.000000	-70.457600	0.000000	-70.457600	0.000000
0.041775	-70.457500	0.000000	-70.457500	0.000000	-70.457500	0.000000	-70.457500	0.000000	-70.457500	0.000000	-70.457500	0.000000	-70.457500	0.000000	-70.457500	0.000000	-70.457500	0.000000
0.041800	-70.457500	0.000000	-70.457500	0.000000	-70.457500	0.000000	-70.457500	0.000000	-70.457500	0.000000	-70.457500	0.000000	-70.457500	0.000000	-70.457500	0.000000	-70.457500	0.000000
0.041825	-70.457400	0.000000	-70.457400	0.000000	-70.457400	0.000000	-70.457400	0.000000	-70.457400	0.000000	-70.457400	0.000000	-70.457400	0.000000	-70.457400	0.000000	-70.457400	0.000000
0.041850	-70.457400	0.000000	-70.457400	0.000000	-70.457400	0.000000	-70.457400	0.000000	-70.457400	0.000000	-70.457400	0.000000	-70.457400	0.000000	-70.457400	0.000000	-70.457400	0.000000
0.041875	-70.457300	0.000000	-70.457300	0.000000	-70.457300	0.000000	-70.457300	0.000000	-70.457300	0.000000	-70.457300	0.000000	-70.457300	0.000000	-70.457300	0.000000	-70.457300	0.000000
0.041900	-70.457300	0.000000	-70.457300	0.000000	-70.457300	0.000000	-70.457300	0.000000	-70.457300	0.000000	-70.457300	0.000000	-70.457300	0.000000	-70.457300	0.000000	-70.457300	0.000000
0.041925	-70.457200	0.000000	-70.457200	0.000000	-70.457200	0.000000	-70.457200	0.000000	-70.457200	0.000000	-70.457200	0.000000	-70.457200	0.000000	-70.457200	0.000000	-70.457200	0.000000
0.041950	-70.457100	0.000000	-70.457100	0.000000	-70.457100	0.000000	-70.457100	0.000000	-70.457100	0.000000	-70.457100	0.000000	-70.457100	0.000000	-70.457100	0.000000	-70.457100	0.000000
0.041975	-70.457100	0.000000	-70.457100	0.000000	-70.457100	0.000000	-70.457100	0.000000	-70.457100	0.000000	-70.457100	0.000000	-70.457100	0.000000	-70.457100	0.000000	-70.457100	0.000000
0.042000	-70.457000	0.000000	-70.457000	0.000000	-70.457000	0.000000	-70.457000	0.000000	-70.457000	0.000000	-70.457000	0.000000	-70.457000	0.000000	-70.457000	0.000000	-70.457000	0.000000
0.042025	-70.457000	0.000000	-70.457000	0.000000	-70.457000	0.000000	-70.457000	0.000000	-70.457000	0.000000	-70.457000	0.000000	-70.457000	0.000000	-70.457000	0.000000	-70.457000	0.000000
0.042050	-70.456900	0.000000	-70.456900	0.000000	-70.456900	0.000000	-70.456900	0.000000	-70.456900	0.000000	-70.456900	0.000000	-70.456900	0.000000	-70.456900	0.000000	-70.456900	0.000000
0.042075	-70.456900	0.000000	-70.456900	0.000000	-70.456900	0.000000	-70.456900	0.000000	-70.456900	0.000000	-70.456900	0.000000	-70.456900	0.000000	-70.456900	0.000000	-70.456900	0.000000
0.042100	-70.456800	0.000000	-70.456800	0.000000	-70.456800	0.000000	-70.456800	0.000000	-70.456800	0.000000	-70.456800	0.000000	-70.456800	0.000000	-70.456800	0.000000	-70.456800	0.000000
0.042125	-70.456800	0.000000	-70.456800	0.000000	-70.456800	0.000000	-70.456800	0.000000	-70.456800	0.000000	-70.456800	0.000000	-70.456800	0.000000	-70.456800	0.000000	-70.456800	0.000000
0.042150	-70.456700	0.000000	-70.456700	0.000000	-70.456700	0.000000	-70.456700	0.000000	-70.456700	0.000000	-70.456700	0.000000	-70.456700	0.000000	-70.456700	0.000000	-70.456700	0.000000
0.042175	-70.456600	0.000000	-70.456600	0.000000	-70.456600	0.000000	-70.456600	0.000000	-70.456600	0.000000	-70.456600	0.000000	-70.456600	0.000000	-70.456600	0.000000	-70.456600	0.000000
0.042200	-70.456600	0.000000	-70.456600	0.000000	-70.456600	0.000000	-70.456600	0.000000	-70.456600	0.000000	-70.456600	0.000000	-70.456600	0.000000	-70.456600	0.000000	-70.456600	0.000000
0.042225	-70.456500	0.000000	-70.456500	0.000000	-70.456500	0.000000	-70.456500	0.000000	-70.456500	0.000000	-70.456500	0.000000	-70.456500	0.000000	-70.456500	0.000000	-70.456500	0.000000
0.042250	-70.456500	0.000000	-70.456500	0.000000	-70.456500	0.000000	-70.456500	0.000000	-70.456500	0.000000	-70.456500	0.000000	-70.456500	0.000000	-70.456500	0.000000	-70.456500	0.000000
0.042275	-70.456400	0.000000	-70.456400	0.000000	-70.456400	0.000000	-70.456400	0.000000	-70.456400	0.000000	-70.456400	0.000000	-70.456400	0.000000	-70.456400	0.000000	-70.456400	0.000000
0.042300	-70.456400	0.000000	-70.456400	0.000000	-70.456400	0.000000	-70.456400	0.000000	-70.456400	0.000000	-70.456400	0.000000	-70.456400	0.000000	-70.456400	0.000000	-70.456400	0.000000
0.042325	-70.456300	0.000000	-70.456300	0.000000	-70.456300	0.000000	-70.456300	0.000000	-70.456300	0.000000	-70.456300	0.000000	-70.456300	0.000000	-70.456300	0.000000	-70.456300	0.000000
0.042350	-70.456300	0.000000	-70.456300	0.000000	-70.456300	0.000000	-70.456300	0.000000	-70.456300	0.000000	-70.456300	0.000000	-70.456300	0.000000	-70.456300	0.000000	-70.456300	0.000000
0.042375	-70.456200	0.000000	-70.456200	0.000000	-70.456200	0.000000	-70.456200	0.000000	-70.456200	0.000000	-70.456200	0.000000	-70.456200	0.000000	-70.456200	0.000000	-70.456200	0.000000
0.042400	-70.456200	0.000000	-70.456200	0.000000	-70.456200	0.000000	-70.456200	0.000000	-70.456200	0.000000	-70.456200	0.000000	-70.456200	0.000000	-70.456200	0.000000	-70.456200	0.000000
0.042425	-70.456100	0.000000	-70.456100	0.000000	-70.456100	0.000000	-70.456100	0.000000	-70.456100	0.000000	-70.456100	0.000000	-70.456100	0.000000	-70.456100	0.000000	-70.456100	0.000000
0.042450	-70.456000	0.000000	-70.456000	0.000000	-70.456000	0.000000	-70.456000	0.000000	-70.456000	0.000000	-70.456000	0.000000	-70.456000	0.000000	-70.456000	0.000000	-70.456000	0.000000
0.042475	-70.456000	0.000000	-70.456000	0.000000	-70.456000	0.000000	-70.456000	0.000000	-70.456000	0.000000	-70.456000	0.000000	-70.456000	0.000000	-70.456000	0.000000	-70.456000	0.000000
0.042500	-70.455900	0.000000	-70.455900	0.000000	-70.455900	0.000000	-70.455900	0.000000	-70.455900	0.000000	-70.455900	0.000000	-70.455900	0.000000	-70.455900	0.000000	-70.455900	0.000000
0.042525	-70.455900	0.000000	-70.455900	0.000000	-70.455900	0.000000	-70.455900	0.000000	-70.455900	0.000000	-70.455900	0.000000	-70.455900	0.000000	-70.455900	0.000000	-70.455900	0.000000
0.042550	-70.455800	0.000000	-70.455800	0.000000	-70.455800	0.000000	-70.455800	0.000000	-70.455800	0.000000	-70.455800	0.000000	-70.455800	0.000000	-70.455800	0.000000	-70.455800	0.000000
0.042575	-70.455800	0.000000	-70.455800	0.000000	-70.455800	0.000000	-70.455800	0.000000	-70.455800	0.000000	-70.455800	0.000000	-70.455800	0.000000	-70.455800	0.000000	-70.455800	0.000000
0.042600	-70.455700	0.000000	-70.455700	0.000000	-70.455700	0.000000	-70.455700	0.000000	-70.455700	0.000000	-70.455700	0.000000	-70.455700	0.000000	-70.455700	0.000000	-70.455700	0.000000
0.042625	-70.455700	0.000000	-70.455700	0.000000	-70.455700	0.000000	-70.455700	0.000000	-70.455700	0.000000	-70.455700	0.000000	-70.455700	0.000000	-70.455700	0.000000	-70.455700	0.000000
0.042650	-70.455600	0.000000	-70.455600	0.000000	-70.455600	0.000000	-70.455600	0.000000	-70.455600	0.000000	-70.455600	0.000000	-70.455600	0.000000	-70.455600	0.000000	-70.455600	0.000000
0.042675	-70.455600	0.000000	-70.455600	0.000000	-70.455600	0.000000	-70.455600	0.000000	-70.455600	0.000000	-70.455600	0.000000	-70.455600	0.000000	-70.455600	0.000000	-70.455600	0.000000
0.042700	-70.455500	0.000000	-70.455500	0.000000	-70.455500	0.000000	-70.455500	0.000000	-70.455500	0.000000	-70.455500	0.000000	-70.455500	0.000000	-70.455500	0.000000	-70.455500	0.000000
0.042725	-70.455400	0.000000	-70.455400	0.000000	-70.455400	0.000000	-70.455400	0.000000	-70.455400	0.000000	-70.455400	0.000000	-70.455400	0.000000	-70.455400	0.000000	-70.455400	0.000000
0.042750	-70.455400	0.000000	-70.455400	0.000000	-70.455400	0.000000	-70.455400	0.000000	-70.455400	0.000000	-70.455400	0.000000	-70.455400	0.000000	-70.455400	0.000000	-70.455400	0.000000
0.042775	-70.455300	0.000000	-70.455300	0.000000	-70.455300	0.000000	-70.455300	0.000000	-70.455300	0.000000	-70.455300	0.000000	-70.455300	0.000000	-70.455300	0.000000	-70.455300	0.000000
0.042800	-70.455300	0.000000	-70.455300	0.000000	-70.455300	0.000000	-70.455300	0.000000	-70.455300	0.000000	-70.455300	0.000000	-70.455300	0.000000	-70.455300	0.000000	-70.455300	0.000000
0.042825	-70.455200	0.000000	-70.455200	0.000000	-70.455200	0.000000	-70.455200	0.000000	-70.455200	0.000000	-70.455200	0.000000	-70.455200	0.000000	-70.455200	0.000000	-70.455200	0.000000
0.042850	-70.455200	0.000000	-70.455200	0.000000	-70.455200	0.000000	-70.455200	0.000000	-70.455200	0.000000	-70.455200	0.000000	-70.455200	0.000000	-70.455200	0.000000	-70.455200	0.000000
0.042875	-70.455100	0.000000	-70.455100	0.000000	-70.455100	0.000000	-70.455100	0.000000	-70.455100	0.000000	-70.455100	0.000000	-70.455100	0.000000	-70.455100	0.000000	-70.455100	0.000000
0.042900	-70.455100	0.000000	-70.455100	0.000000	-70.455100	0.000000	-70.455100	0.000000	-70.455100	0.000000	-70.455100	0.000000	-70.455100	0.000000	-70.455100	0.000000	-70.455100	0.000000
0.042925	-70.455000	0.000000	-70.455000	0.000000	-70.455000	0.000000	-70.455000	0.000000	-70.455000	0.000000	-70.455000	0.000000	-70.455000	0.000000	-70.455000	0.000000	-70.455000	0.000000
0.042950	-70.455000	0.000000	-70.455000	0.000000	-70.455000	0.000000	-70.455000	0.000000	-70.455000	0.000000	-70.455000	0.000000	-70.455000	0.000000	-70.455000	0.000000	-70.455000	0.000000
0.042975	-70.454900	0.000000	-70.454900	0.000000	-70.454900	0.000000	-70.454900	0.000000	-70.454900	0.000000	-70.454900	0.000000	-70.454900	0.000000	-70.454900	0.000000	-70.454900	0.000000
0.043000	-70.454900	0.000000	-70.454900	0.000000	-70.454900	0.000000	-70.454900	0.000000	-70.454900	0.000000	-70.454900	0.000000	-70.454900	0.000000	-70.454900	0.000000	-70.454900	0.000000
0.043025	-70.454800	0.000000	-70.454800	0.000000	-70.454800	0.000000	-70.454800	0.000000	-70.454800	0.000000	-70.454800	0.000000	-70.454800	0.000000	-70.454800	0.000000	-70.454800	0.000000
0.043050	-70.454700	0.000000	-70.454700	0.000000	-70.454700	0.000000	-70.454700	0.000000	-70.454700	0.000000	-70.454700	0.000000	-70.454700	0.000000	-70.454700	0.000000	-70.454700	0.000000
0.043075	-70.454700	0.000000	-70.454700	0.000000	-70.454700	0.000000	-70.454700	0.000000	-70.454700	0.000000	-70.454700	0.000000	-70.454700	0.000000	-70.454700	0.000000	-70.454700	0.000000
0.043100	-70.454600	0.000000	-70.454600	0.000000	-70.454600	0.000000	-70.454600	0.000000	-70.454600	0.000000	-70.454600	0.000000	-70.454600	0.000000	-70.454600	0.000000	-70.454600	0.000000
0.043125	-70.454600	0.000000	-70.454600	0.000000	-70.454600	0.000000	-70.454600	0.000000	-70.454600	0.000000	-70.454600	0.000000	-70.454600	0.000000	-70.454600	0.000000	-70.454600	0.000000
0.043150	-70.454500	0.000000	-70.454500	0.000000	-70.454500	0.000000	-70.454500	0.000000	-70.454500	0.000000	-70.454500	0.000000	-70.454500	0.000000	-70.454500	0.000000	-70.454500	0.000000
0.043175	-70.454500	0.000000	-70.454500	0.000000	-70.454500	0.000000	-70.454500	0.000000	-70.454500	0.000000	-70.454500	0.000000	-70.454500	0.000000	-70.454500	0.000000	-70.454500	0.000000
0.043200	-70.454400	0.000000	-70.454400	0.000000	-70.454400	0.000000	-70.454400	0.000000	-70.454400	0.000000	-70.454400	0.000000	-70.454400	0.000000	-70.454400	0.000000	-70.454400	0.000000
0.043225	-70.454400	0.000000	-70.454400	0.000000	-70.454400	0.000000	-70.454400	0.000000	-70.454400	0.000000	-70.454400	0.000000	-70.454400	0.000000	-70.454400	0.000000	-70.454400	0.000000
0.043250	-70.454300	0.000000	-70.454300	0.000000	-70.454300	0.000000	-70.454300	0.000000	-70.454300	0.000000	-70.454300	0.000000	-70.454300	0.000000	-70.454300	0.000000	-70.454300	0.000000
0.043275	-70.454300	0.000000	-70.454300	0.000000	-70.454300	0.000000	-70.454300	0.000000	-70.454300	0.000000	-70.454300	0.000000	-70.454300	0.000000	-70.454300	0.000000	-70.454300	0.000000
0.043300	-70.454200	0.000000	-70.454200	0.000000	-70.454200	0.000000	-70.454200	0.000000	-70.454200	0.000000	-70.454200	0.000000	-70.454200	0.000000	-70.454200	0.000000	-70.454200	0.000000
0.043325	-70.454100	0.000000	-70.454100	0.000000	-70.454100	0.000000	-70.454100	0.000000	-70.454100	0.000000	-70.454100	0.000000	-70.454100	0.000000	-70.454100	0.000000	-70.454100	0.000000
0.043350	-70.454100	0.000000	-70.454100	0.000000	-70.454100	0.000000	-70.454100	0.000000	-70.454100	0.000000	-70.454100	0.000000	-70.454100	0.000000	-70.454100	0.000000	-70.454100	0.000000
0.043375	-70.454000	0.000000	-70.454000	0.000000	-70.454000	0.000000	-70.454000	0.000000	-70.454000	0.000000	-70.454000	0.000000	-70.454000	0.000000	-70.454000	0.000000	-70.454000	0.000000
0.043400	-70.454000	0.000000	-70.454000	0.000000	-70.454000	0.000000	-70.454000	0.000000	-70.454000	0.000000	-70.454000	0.000000	-70.454000	0.000000	-70.454000	0.000000	-70.454000	0.000000
0.043425	-70.453900	0.000000	-70.453900	0.000000	-70.453900	0.000000	-70.453900	0.000000	-70.453900	0.000000	-70.453900	0.000000	-70.453900	0.000000	-70.453900	0.000000	-70.453900	0.000000
0.043450	-70.453900	0.000000	-70.453900	0.000000	-70.453900	0.000000	-70.453900	0.000000	-70.453900	0.000000	-70.453900	0.000000	-70.453900	0.000000	-70.453900	0.000000	-70.453900	0.000000
0.043475	-70.453800	0.000000	-70.453800	0.000000	-70.453800	0.000000	-70.453800	0.000000	-70.453800	0.000000	-70.453800	0.000000	-70.453800	0.000000	-70.453800	0.000000	-70.453800	0.000000
0.043500	-70.453800	0.000000	-70.453800	0.000000	-70.453800	0.000000	-70.453800	0.000000	-70.453800	0.000000	-70.453800	0.000000	-70.453800	0.000000	-70.453800	0.000000	-70.453800	0.000000
0.043525	-70.453700	0.000000	-70.453700	0.000000	-70.453700	0.000000	-70.453700	0.000000	-70.453700	0.000000	-70.453700	0.000000	-70.453700	0.000000	-70.453700	0.000000	-70.453700	0.000000
0.043550	-70.453700	0.000000	-70.453700	0.000000	-70.453700	0.000000	-70.453700	0.000000	-70.453700	0.000000	-70.453700	0.000000	-70.453700	0.000000	-70.453700	0.000000	-70.453700	0.000000
0.043575	-70.453600	0.000000	-70.453600	0.000000	-70.453600	0.000000	-70.453600	0.000000	-70.453600	0.000000	-70.453600	0.000000	-70.453600	0.000000	-70.453600	0.000000	-70.453600	0.000000
0.043600	-70.453600	0.000000	-70.453600	0.000000	-70.453600	0.000000	-70.453600	0.000000	-70.453600	0.000000	-70.453600	0.000000	-70.453600	0.000000	-70.453600	0.000000	-70.453600	0.000000
0.043625	-70.453500	0.000000	-70.453500	0.000000	-70.453500	0.000000	-70.453500	0.000000	-70.453500	0.000000	-70.453500	0.000000	-70.453500	0.000000	-70.453500	0.000000	-70.453500	0.000000
0.043650	-70.453400	0.000000	-70.453400	0.000000	-70.453400	0.000000	-70.453400	0.000000	-70.453400	0.000000	-70.453400	0.000000	-70.453400	0.000000	-70.453400	0.000000	-70.453400	0.000000
0.043675	-70.453400	0.000000	-70.453400	0.000000	-70.453400	0.000000	-70.453400	0.000000	-70.453400	0.000000	-70.453400	0.000000	-70.453400	0.000000	-70.453400	0.000000	-70.453400	0.000000
0.043700	-70.453300	0.000000	-70.453300	0.000000	-70.453300	0.000000	-70.453300	0.000000	-70.453300	0.000000	-70.453300	0.000000	-70.453300	0.000000	-70.453300	0.000000	-70.453300	0.000000
0.043725	-70.453300	0.000000	-70.453300	0.000000	-70.453300	0.000000	-70.453300	0.000000	-70.453300	0.000000	-70.453300	0.000000	-70.453300	0.000000	-70.453300	0.000000	-70.453300	0.000000
0.043750	-70.453200	0.000000	-70.453200	0.000000	-70.453200	0.000000	-70.453200	0.000000	-70.453200	0.000000	-70.453200	0.000000	-70.453200	0.000000	-70.453200	0.000000	-70.453200	0.000000
0.043775	-70.453200	0.000000	-70.453200	0.000000	-70.453200	0.000000	-70.453200	0.000000	-70.453200	0.000000	-70.453200	0.000000	-70.453200	0.000000	-70.453200	0.000000	-70.453200	0.000000
0.043800	-70.453100	0.000000	-70.453100	0.000000	-70.453100	0.000000	-70.453100	0.000000	-70.453100	0.000000	-70.453100	0.000000	-70.453100	0.000000	-70.453100	0.000000	-70.453100	0.000000
0.043825	-70.453100	0.000000	-70.453100	0.000000	-70.453100	0.000000	-70.453100	0.000000	-70.453100	0.000000	-70.453100	0.000000	-70.453100	0.000000	-70.453100	0.000000	-70.453100	0.000000
0.043850	-70.453000	0.000000	-70.453000	0.000000	-70.453000	0.000000	-70.453000	0.000000	-70.453000	0.000000	-70.453000	0.000000	-70.453000	0.000000	-70.453000	0.000000	-70.453000	0.000000
0.043875	-70.453000	0.000000	-70.453000	0.000000	-70.453000	0.000000	-70.453000	0.000000	-70.453000	0.000000	-70.453000	0.000000	-70.453000	0.000000	-70.453000	0.000000	-70.453000	0.000000
0.043900	-70.452900	0.000000	-70.452900	0.000000	-70.452900	0.000000	-70.452900	0.000000	-70.452900	0.000000	-70.452900	0.000000	-70.452900	0.000000	-70.452900	0.000000	-70.452900	0.000000
0.043925	-70.452800	0.000000	-70.452800	0.000000	-70.452800	0.000000	-70.452800	0.000000	-70.452800	0.000000	-70.452800	0.000000	-70.452800	0.000000	-70.452800	0.000000	-70.452800	0.000000
0.043950	-70.452800	0.000000	-70.452800	0.000000	-70.452800	0.000000	-70.452800	0.000000	-70.452800	0.000000	-70.452800	0.000000	-70.452800	0.000000	-70.452800	0.000000	-70.452800	0.000000
0.043975	-70.452700	0.000000	-70.452700	0.000000	-70.452700	0.000000	-70.452700	0.000000	-70.452700	0.000000	-70.452700	0.000000	-70.452700	0.000000	-70.452700	0.000000	-70.452700	0.000000
0.044000	-70.452700	0.000000	-70.452700	0.000000	-70.452700	0.000000	-70.452700	0.000000	-70.452700	0.000000	-70.452700	0.000000	-70.452700	0.000000	-70.452700	0.000000	-70.452700	0.000000
0.044025	-70.452600	0.000000	-70.452600	0.000000	-70.452600	0.000000	-70.452600	0.000000	-70.452600	0.000000	-70.452600	0.000000	-70.452600	0.000000	-70.452600	0.000000	-70.452600	0.000000
0.044050	-70.452600	0.000000	-70.452600	0.000000	-70.452600	0.000000	-70.452600	0.000000	-70.452600	0.000000	-70.452600	0.000000	-70.452600	0.000000	-70.452600	0.000000	-70.452600	0.000000
0.044075	-70.452500	0.000000	-70.452500	0.000000	-70.452500	0.000000	-70.452500	0.000000	-70.452500	0.000000	-70.452500	0.000000	-70.452500	0.000000	-70.452500	0.000000	-70.452500	0.000000
0.044100	-70.452500	0.000000	-70.452500	0.000000	-70.452500	0.000000	-70.452500	0.000000	-70.452500	0.000000	-70.452500	0.000000	-70.452500	0.000000	-70.452500	0.000000	-70.452500	0.000000
0.044125	-70.452400	0.000000	-70.452400	0.000000	-70.452400	0.000000	-70.452400	0.000000	-70.452400	0.000000	-70.452400	0.000000	-70.452400	0.000000	-70.452400	0.000000	-70.452400	0.000000
0.044150	-70.452400	0.000000	-70.452400	0.000000	-70.452400	0.000000	-70.452400	0.000000	-70.452400	0.000000	-70.452400	0.000000	-70.452400	0.000000	-70.452400	0.000000	-70.452400	0.000000
0.044175	-70.452300	0.000000	-70.452300	0.000000	-70.452300	0.000000	-70.452300	0.000000	-70.452300	0.000000	-70.452300	0.000000	-70.452300	0.000000	-70.452300	0.000000	-70.452300	0.000000
0.044200	-70.452300	0.000000	-70.452300	0.000000	-70.452300	0.000000	-70.452300	0.000000	-70.452300	0.000000	-70.452300	0.000000	-70.452300	0.000000	-70.452300	0.000000	-70.452300	0.000000
0.044225	-70.452200	0.000000	-70.452200	0.000000	-70.452200	0.000000	-70.452200	0.000000	-70.452200	0.000000	-70.452200	0.000000	-70.452200	0.000000	-70.452200	0.000000	-70.452200	0.000000
0.044250	-70.452100	0.000000	-70.452100	0.000000	-70.452100	0.000000	-70.452100	0.000000	-70.452100	0.000000	-70.452100	0.000000	-70.452100	0.000000	-70.452100	0.000000	-70.452100	0.000000
0.044275	-70.452100	0.000000	-70.452100	0.000000	-70.452100	0.000000	-70.452100	0.000000	-70.452100	0.000000	-70.452100	0.000000	-70.452100	0.000000	-70.452100	0.000000	-70.452100	0.000000
0.044300	-70.452000	0.000000	-70.452000	0.000000	-70.452000	0.000000	-70.452000	0.000000	-70.452000	0.000000	-70.452000	0.000000	-70.452000	0.000000	-70.452000	0.000000	-70.452000	0.000000
0.044325	-70.452000	0.000000	-70.452000	0.000000	-70.452000	0.000000	-70.452000	0.000000	-70.452000	0.000000	-70.452000	0.000000	-70.452000	0.000000	-70.452000	0.000000	-70.452000	0.000000
0.044350	-70.451900	0.000000	-70.451900	0.000000	-70.451900	0.000000	-70.451900	0.000000	-70.451900	0.000000	-70.451900	0.000000	-70.451900	0.000000	-70.451900	0.000000	-70.451900	0.000000
0.044375	-70.451900	0.000000	-70.451900	0.000000	-70.451900	0.000000	-70.451900	0.000000	-70.451900	0.000000	-70.451900	0.000000	-70.451900	0.000000	-70.451900	0.000000	-70.451900	0.000000
0.044400	-70.451800	0.000000	-70.451800	0.000000	-70.451800	0.000000	-70.451800	0.000000	-70.451800	0.000000	-70.451800	0.000000	-70.451800	0.000000	-70.451800	0.000000	-70.451800	0.000000
0.044425	-70.451800	0.000000	-70.451800	0.000000	-70.451800	0.000000	-70.451800	0.000000	-70.451800	0.000000	-70.451800	0.000000	-70.451800	0.000000	-70.451800	0.000000	-70.451800	0.000000
0.044450	-70.451700	0.000000	-70.451700	0.000000	-70.451700	0.000000	-70.451700	0.000000	-70.451700	0.000000	-70.451700	0.000000	-70.451700	0.000000	-70.451700	0.000000	-70.451700	0.000000
0.044475	-70.451700	0.000000	-70.451700	0.000000	-70.451700	0.000000	-70.451700	0.000000	-70.451700	0.000000	-70.451700	0.000000	-70.451700	0.000000	-70.451700	0.000000	-70.451700	0.000000
0.044500	-70.451600	0.000000	-70.451600	0.000000	-70.451600	0.000000	-70.451600	0.000000	-70.451600	0.000000	-70.451600	0.000000	-70.451600	0.000000	-70.451600	0.000000	-70.451600	0.000000
0.044525	-70.451600	0.000000	-70.451600	0.000000	-70.451600	0.000000	-70.451600	0.000000	-70.451600	0.000000	-70.451600	0.000000	-70.451600	0.000000	-70.451600	0.000000	-70.451600	0.000000
0.044550	-70.451500	0.000000	-70.451500	0.000000	-70.451500	0.000000	-70.451500	0.000000	-70.451500	0.000000	-70.451500	0.000000	-70.451500	0.000000	-70.451500	0.000000	-70.451500	0.000000
0.044575	-70.451400	0.000000	-70.451400	0.000000	-70.451400	0.000000	-70.451400	0.000000	-70.451400	0.000000	-70.451400	0.000000	-70.451400	0.000000	-70.451400	0.000000	-70.451400	0.000000
0.044600	-70.451400	0.000000	-70.451400	0.000000	-70.451400	0.000000	-70.451400	0.000000	-70.451400	0.000000	-70.451400	0.000000	-70.451400	0.000000	-70.451400	0.000000	-70.451400	0.000000
0.044625	-70.451300	0.000000	-70.451300	0.000000	-70.451300	0.000000	-70.451300	0.000000	-70.451300	0.000000	-70.451300	0.000000	-70.451300	0.000000	-70.451300	0.000000	-70.451300	0.000000
0.044650	-70.451300	0.000000	-70.451300	0.000000	-70.451300	0.000000	-70.451300	0.000000	-70.451300	0.000000	-70.451300	0.000000	-70.451300	0.000000	-70.451300	0.000000	-70.451300	0.000000
0.044675	-70.451200	0.000000	-70.451200	0.000000	-70.451200	0.000000	-70.451200	0.000000	-70.451200	0.000000	-70.451200	0.000000	-70.451200	0.000000	-70.451200	0.000000	-70.451200	0.000000
0.044700	-70.451200	0.000000	-70.451200	0.000000	-70.451200	0.000000	-70.451200	0.000000	-70.451200	0.000000	-70.451200	0.000000	-70.451200	0.000000	-70.451200	0.000000	-70.451200	0.000000
0.044725	-70.451100	0.000000	-70.451100	0.000000	-70.451100	0.000000	-70.451100	0.000000	-70.451100	0.000000	-70.451100	0.000000	-70.451100	0.000000	-70.451100	0.000000	-70.451100	0.000000
0.044750	-70.451100	0.000000	-70.451100	0.000000	-70.451100	0.000000	-70.451100	0.000000	-70.451100	0.000000	-70.451100	0.000000	-70.451100	0.000000	-70.451100	0.000000	-70.451100	0.000000
0.044775	-70.451000	0.000000	-70.451000	0.000000	-70.451000	0.000000	-70.451000	0.000000	-70.451000	0.000000	-70.451000	0.000000	-70.451000	0.000000	-70.451000	0.000000	-70.451000	0.000000
0.044800	-70.451000	0.000000	-70.451000	0.000000	-70.451000	0.000000	-70.451000	0.000000	-70.451000	0.000000	-70.451000	0.000000	-70.451000	0.000000	-70.451000	0.000000	-70.451000	0.000000
0.044825	-70.450900	0.000000	-70.450900	0.000000	-70.450900	0.000000	-70.450900	0.000000	-70.450900	0.000000	-70.450900	0.000000	-70.450900	0.000000	-70.450900	0.000000	-70.450900	0.000000
0.044850	-70.450900	0.000000	-70.450900	0.000000	-70.450900	0.000000	-70.450900	0.000000	-70.450900	0.000000	-70.450900	0.000000	-70.450900	0.000000	-70.450900	0.000000	-70.450900	0.000000
0.044875	-70.450800	0.000000	-70.450800	0.000000	-70.450800	0.000000	-70.450800	0.000000	-70.450800	0.000000	-70.450800	0.000000	-70.450800	0.000000	-70.450800	0.000000	-70.450800	0.000000
0.044900	-70.450800	0.000000	-70.450800	0.000000	-70.450800	0.000000	-70.450800	0.000000	-70.450800	0.000000	-70.450800	0.000000	-70.450800	0.000000	-70.450800	0.000000	-70.450800	0.000000
0.044925	-70.450700	0.000000	-70.450700	0.000000	-70.450700	0.000000	-70.450700	0.000000	-70.450700	0.000000	-70.450700	0.000000	-70.450700	0.000000	-70.450700	0.000000	-70.450700	0.000000
0.044950	-70.450600	0.000000	-70.450600	0.000000	-70.450600	0.000000	-70.450600	0.000000	-70.450600	0.000000	-70.450600	0.000000	-70.450600	0.000000	-70.450600	0.000000	-70.450600	0.000000
0.044975	-70.450600	0.000000	-70.450600	0.000000	-70.450600	0.000000	-70.450600	0.000000	-70.450600	0.000000	-70.450600	0.000000	-70.450600	0.000000	-70.450600	0.000000	-70.450600	0.000000
0.045000	-70.450500	0.000000	-70.450500	0.000000	-70.450500	0.000000	-70.450500	0.000000	-70.450500	0.000000	-70.450500	0.000000	-70.450500	0.000000	-70.450500	0.000000	-70.450500	0.000000
0.045025	-70.450500	0.000000	-70.450500	0.000000	-70.450500	0.000000	-70.450500	0.000000	-70.450500	0.000000	-70.450500	0.000000	-70.450500	0.000000	-70.450500	0.000000	-70.450500	0.000000
0.045050	-70.450400	0.000000	-70.450400	0.000000	-70.450400	0.000000	-70.450400	0.000000	-70.450400	0.000000	-70.450400	0.000000	-70.450400	0.000000	-70.450400	0.000000	-70.450400	0.000000
0.045075	-70.450400	0.000000	-70.450400	0.000000	-70.450400	0.000000	-70.450400	0.000000	-70.450400	0.000000	-70.450400	0.000000	-70.450400	0.000000	-70.450400	0.000000	-70.450400	0.000000
0.045100	-70.450300	0.000000	-70.450300	0.000000	-70.450300	0.000000	-70.450300	0.000000	-70.450300	0.000000	-70.450300	0.000000	-70.450300	0.000000	-70.450300	0.000000	-70.450300	0.000000
0.045125	-70.450300	0.000000	-70.450300	0.000000	-70.450300	0.000000	-70.450300	0.000000	-70.450300	0.000000	-70.450300	0.000000	-70.450300	0.000000	-70.450300	0.000000	-70.450300	0.000000
0.045150	-70.450200	0.000000	-70.450200	0.000000	-70.450200	0.000000	-70.450200	0.000000	-70.450200	0.000000	-70.450200	0.000000	-70.450200	0.000000	-70.450200	0.000000	-70.450200	0.000000
0.045175	-70.450200	0.000000	-70.450200	0.000000	-70.450200	0.000000	-70.450200	0.000000	-70.450200	0.000000	-70.450200	0.000000	-70.450200	0.000000	-70.450200	0.000000	-70.450200	0.000000
0.045200	-70.450100	0.000000	-70.450100	0.000000	-70.450100	0.000000	-70.450100	0.000000	-70.450100	0.000000	-70.450100	0.000000	-70.450100	0.000000	-70.450100	0.000000	-70.450100	0.000000
0.045225	-70.450100	0.000000	-70.450100	0.000000	-70.450100	0.000000	-70.450100	0.000000	-70.450100	0.000000	-70.450100	0.000000	-70.450100	0.000000	-70.450100	0.000000	-70.450100	0.000000
0.045250	-70.450000	0.000000	-70.450000	0.000000	-70.450000	0.000000	-70.450000	0.000000	-70.450000	0.000000	-70.450000	0.000000	-70.450000	0.000000	-70.450000	0.000000	-70.450000	0.000000
0.045275	-70.449900	0.000000	-70.449900	0.000000	-70.449900	0.000000	-70.449900	0.000000	-70.449900	0.000000	-70.449900	0.000000	-70.449900	0.000000	-70.449900	0.000000	-70.449900	0.000000
0.045300	-70.449900	0.000000	-70.449900	0.000000	-70.449900	0.000000	-70.449900	0.000000	-70.449900	0.000000	-70.449900	0.000000	-70.449900	0.000000	-70.449900	0.000000	-70.449900	0.000000
0.045325	-70.449800	0.000000	-70.449800	0.000000	-70.449800	0.000000	-70.449800	0.000000	-70.449800	0.000000	-70.449800	0.000000	-70.449800	0.000000	-70.449800	0.000000	-70.449800	0.000000
0.045350	-70.449800	0.000000	-70.449800	0.000000	-70.449800	0.000000	-70.449800	0.000000	-70.449800	0.000000	-70.449800	0.000000	-70.449800	0.000000	-70.449800	0.000000	-70.449800	0.000000
0.045375	-70.449700	0.000000	-70.449700	0.000000	-70.449700	0.000000	-70.449700	0.000000	-70.449700	0.000000	-70.449700	0.000000	-70.449700	0.000000	-70.449700	0.000000	-70.449700	0.000000
0.045400	-70.449700	0.000000	-70.449700	0.000000	-70.449700	0.000000	-70.449700	0.000000	-70.449700	0.000000	-70.449700	0.000000	-70.449700	0.000000	-70.449700	0.000000	-70.449700	0.000000
0.045425	-70.449600	0.000000	-70.449600	0.000000	-70.449600	0.000000	-70.449600	0.000000	-70.449600	0.000000	-70.449600	0.000000	-70.449600	0.000000	-70.449600	0.000000	-70.449600	0.000000
0.045450	-70.449600	0.000000	-70.449600	0.000000	-70.449600	0.000000	-70.449600	0.000000	-70.449600	0.000000	-70.449600	0.000000	-70.449600	0.000000	-70.449600	0.000000	-70.449600	0.000000
0.045475	-70.449500	0.000000	-70.449500	0.000000	-70.449500	0.000000	-70.449500	0.000000	-70.449500	0.000000	-70.449500	0.000000	-70.449500	0.000000	-70.449500	0.000000	-70.449500	0.000000
0.045500	-70.449500	0.000000	-70.449500	0.000000	-70.449500	0.000000	-70.449500	0.000000	-70.449500	0.000000	-70.449500	0.000000	-70.449500	0.000000	-70.449500	0.000000	-70.449500	0.000000
0.045525	-70.449400	0.000000	-70.449400	0.000000	-70.449400	0.000000	-70.449400	0.000000	-70.449400	0.000000	-70.449400	0.000000	-70.449400	0.000000	-70.449400	0.000000	-70.449400	0.000000
0.045550	-70.449400	0.000000	-70.449400	0.000000	-70.449400	0.000000	-70.449400	0.000000	-70.449400	0.000000	-70.449400	0.000000	-70.449400	0.000000	-70.449400	0.000000	-70.449400	0.000000
0.045575	-70.449300	0.000000	-70.449300	0.000000	-70.449300	0.000000	-70.449300	0.000000	-70.449300	0.000000	-70.449300	0.000000	-70.449300	0.000000	-70.449300	0.000000	-70.449300	0.000000
0.045600	-70.449300	0.000000	-70.449300	0.000000	-70.449300	0.000000	-70.449300	0.000000	-70.449300	0.000000	-70.449300	0.000000	-70.449300	0.000000	-70.449300	0.000000	-70.449300	0.000000
0.045625	-70.449200	0.000000	-70.449200	0.000000	-70.449200	0.000000	-70.449200	0.000000	-70.449200	0.000000	-70.449200	0.000000	-70.449200	0.000000	-70.449200	0.000000	-70.449200	0.000000
0.045650	-70.449100	0.000000	-70.449100	0.000000	-70.449100	0.000000	-70.449100	0.000000	-70.449100	0.000000	-70.449100	0.000000	-70.449100	0.000000	-70.449100	0.000000	-70.449100	0.000000
0.045675	-70.449100	0.000000	-70.449100	0.000000	-70.449100	0.000000	-70.449100	0.000000	-70.449100	0.000000	-70.449100	0.000000	-70.449100	0.000000	-70.449100	0.000000	-70.449100	0.000000
0.045700	-70.449000	0.000000	-70.449000	0.000000	-70.449000	0.000000	-70.449000	0.000000	-70.449000	0.000000	-70.449000	0.000000	-70.449000	0.000000	-70.449000	0.000000	-70.449000	0.000000
0.045725	-70.449000	0.000000	-70.449000	0.000000	-70.449000	0.000000	-70.449000	0.000000	-70.449000	0.000000	-70.449000	0.000000	-70.449000	0.000000	-70.449000	0.000000	-70.449000	0.000000
0.045750	-70.448900	0.000000	-70.448900	0.000000	-70.448900	0.000000	-70.448900	0.000000	-70.448900	0.000000	-70.448900	0.000000	-70.448900	0.000000	-70.448900	0.000000	-70.448900	0.000000
0.045775	-70.448900	0.000000	-70.448900	0.000000	-70.448900	0.000000	-70.448900	0.000000	-70.448900	0.000000	-70.448900	0.000000	-70.448900	0.000000	-70.448900	0.000000	-70.448900	0.000000
0.045800	-70.448800	0.000000	-70.448800	0.000000	-70.448800	0.000000	-70.448800	0.000000	-70.448800	0.000000	-70.448800	0.000000	-70.448800	0.000000	-70.448800	0.000000	-70.448800	0.000000
0.045825	-70.448800	0.000000	-70.448800	0.000000	-70.448800	0.000000	-70.448800	0.000000	-70.448800	0.000000	-70.448800	0.000000	-70.448800	0.000000	-70.448800	0.000000	-70.448800	0.000000
0.045850	-70.448700	0.000000	-70.448700	0.000000	-70.448700	0.000000	-70.448700	0.000000	-70.448700	0.000000	-70.448700	0.000000	-70.448700	0.000000	-70.448700	0.000000	-70.448700	0.000000
0.045875	-70.448700	0.000000	-70.448700	0.000000	-70.448700	0.000000	-70.448700	0.000000	-70.448700	0.000000	-70.448700	0.000000	-70.448700	0.000000	-70.448700	0.000000	-70.448700	0.000000
0.045900	-70.448600	0.000000	-70.448600	0.000000	-70.448600	0.000000	-70.448600	0.000000	-70.448600	0.000000	-70.448600	0.000000	-70.448600	0.000000	-70.448600	0.000000	-70.448600	0.000000
0.045925	-70.448600	0.000000	-70.448600	0.000000	-70.448600	0.000000	-70.448600	0.000000	-70.448600	0.000000	-70.448600	0.000000	-70.448600	0.000000	-70.448600	0.000000	-70.448600	0.000000
0.045950	-70.448500	0.000000	-70.448500	0.000000	-70.448500	0.000000	-70.448500	0.000000	-70.448500	0.000000	-70.448500	0.000000	-70.448500	0.000000	-70.448500	0.000000	-70.448500	0.000000
0.045975	-70.448500	0.000000	-70.448500	0.000000	-70.448500	0.000000	-70.448500	0.000000	-70.448500	0.000000	-70.448500	0.000000	-70.448500	0.000000	-70.448500	0.000000	-70.448500	0.000000
0.046000	-70.448400	0.000000	-70.448400	0.000000	-70.448400	0.000000	-70.448400	0.000000	-70.448400	0.000000	-70.448400	0.000000	-70.448400	0.000000	-70.448400	0.000000	-70.448400	0.000000
0.046025	-70.448300	0.000000	-70.448300	0.000000	-70.448300	0.000000	-70.448300	0.000000	-70.448300	0.000000	-70.448300	0.000000	-70.448300	0.000000	-70.448300	0.000000	-70.448300	0.000000
0.046050	-70.448300	0.000000	-70.448300	0.000000	-70.448300	0.000000	-70.448300	0.000000	-70.448300	0.000000	-70.448300	0.000000	-70.448300	0.000000	-70.448300	0.000000	-70.448300	0.000000
0.046075	-70.448200	0.000000	-70.448200	0.000000	-70.448200	0.000000	-70.448200	0.000000	-70.448200	0.000000	-70.448200	0.000000	-70.448200	0.000000	-70.448200	0.000000	-70.448200	0.000000
0.046100	-70.448200	0.000000	-70.448200	0.000000	-70.448200	0.000000	-70.448200	0.000000	-70.448200	0.000000	-70.448200	0.000000	-70.448200	0.000000	-70.448200	0.000000	-70.448200	0.000000
0.046125	-70.448100	0.000000	-70.448100	0.000000	-70.448100	0.000000	-70.448100	0.000000	-70.448100	0.000000	-70.448100	0.000000	-70.448100	0.000000	-70.448100	0.000000	-70.448100	0.000000
0.046150	-70.448100	0.000000	-70.448100	0.000000	-70.448100	0.000000	-70.448100	0.000000	-70.448100	0.000000	-70.448100	0.000000	-70.448100	0.000000	-70.448100	0.000000	-70.448100	0.000000
0.046175	-70.448000	0.000000	-70.448000	0.000000	-70.448000	0.000000	-70.448000	0.000000	-70.448000	0.000000	-70.448000	0.000000	-70.448000	0.000000	-70.448000	0.000000	-70.448000	0.000000
0.046200	-70.448000	0.000000	-70.448000	0.000000	-70.448000	0.000000	-70.448000	0.000000	-70.448000	0.000000	-70.448000	0.000000	-70.448000	0.000000	-70.448000	0.000000	-70.448000	0.000000
0.046225	-70.447900	0.000000	-70.447900	0.000000	-70.447900	0.000000	-70.447900	0.000000	-70.447900	0.000000	-70.447900	0.000000	-70.447900	0.000000	-70.447900	0.000000	-70.447900	0.000000
0.046250	-70.447900	0.000000	-70.447900	0.000000	-70.447900	0.000000	-70.447900	0.000000	-70.447900	0.000000	-70.447900	0.000000	-70.447900	0.000000	-70.447900	0.000000	-70.447900	0.000000
0.046275	-70.447800	0.000000	-70.447800	0.000000	-70.447800	0.000000	-70.447800	0.000000	-70.447800	0.000000	-70.447800	0.000000	-70.447800	0.000000	-70.447800	0.000000	-70.447800	0.000000
0.046300	-70.447800	0.000000	-70.447800	0.000000	-70.447800	0.000000	-70.447800	0.000000	-70.447800	0.000000	-70.447800	0.000000	-70.447800	0.000000	-70.447800	0.000000	-70.447800	0.000000
0.046325	-70.447700	0.000000	-70.447700	0.000000	-70.447700	0.000000	-70.447700	0.000000	-70.447700	0.000000	-70.447700	0.000000	-70.447700	0.000000	-70.447700	0.000000	-70.447700	0.000000
0.046350	-70.447700	0.000000	-70.447700	0.000000	-70.447700	0.000000	-70.447700	0.000000	-70.447700	0.000000	-70.447700	0.000000	-70.447700	0.000000	-70.447700	0.000000	-70.447700	0.000000
0.046375	-70.447600	0.000000	-70.447600	0.000000	-70.447600	0.000000	-70.447600	0.000000	-70.447600	0.000000	-70.447600	0.000000	-70.447600	0.000000	-70.447600	0.000000	-70.447600	0.000000
0.046400	-70.447600	0.000000	-70.447600	0.000000	-70.447600	0.000000	-70.447600	0.000000	-70.447600	0.000000	-70.447600	0.000000	-70.447600	0.000000	-70.447600	0.000000	-70.447600	0.000000
0.046425	-70.447500	0.000000	-70.447500	0.000000	-70.447500	0.000000	-70.447500	0.000000	-70.447500	0.000000	-70.447500	0.000000	-70.447500	0.000000	-70.447500	0.000000	-70.447500	0.000000
0.046450	-70.447400	0.000000	-70.447400	0.000000	-70.447400	0.000000	-70.447400	0.000000	-70.447400	0.000000	-70.447400	0.000000	-70.447400	0.000000	-70.447400	0.000000	-70.447400	0.000000
0.046475	-70.447400	0.000000	-70.447400	0.000000	-70.447400	0.000000	-70.447400	0.000000	-70.447400	0.000000	-70.447400	0.000000	-70.447400	0.000000	-70.447400	0.000000	-70.447400	0.000000
0.046500	-70.447300	0.000000	-70.447300	0.000000	-70.447300	0.000000	-70.447300	0.000000	-70.447300	0.000000	-70.447300	0.000000	-70.447300	0.000000	-70.447300	0.000000	-70.447300	0.000000
0.046525	-70.447300	0.000000	-70.447300	0.000000	-70.447300	0.000000	-70.447300	0.000000	-70.447300	0.000000	-70.447300	0.000000	-70.447300	0.000000	-70.447300	0.000000	-70.447300	0.000000
0.046550	-70.447200	0.000000	-70.447200	0.000000	-70.447200	0.000000	-70.447200	0.000000	-70.447200	0.000000	-70.447200	0.000000	-70.447200	0.000000	-70.447200	0.000000	-70.447200	0.000000
0.046575	-70.447200	0.000000	-70.447200	0.000000	-70.447200	0.000000	-70.447200	0.000000	-70.447200	0.000000	-70.447200	0.000000	-70.447200	0.000000	-70.447200	0.000000	-70.447200	0.000000
0.046600	-70.447100	0.000000	-70.447100	0.000000	-70.447100	0.000000	-70.447100	0.000000	-70.447100	0.000000	-70.447100	0.000000	-70.447100	0.000000	-70.447100	0.000000	-70.447100	0.000000
0.046625	-70.447100	0.000000	-70.447100	0.000000	-70.447100	0.000000	-70.447100	0.000000	-70.447100	0.000000	-70.447100	0.000000	-70.447100	0.000000	-70.447100	0.000000	-70.447100	0.000000
0.046650	-70.447000	0.000000	-70.447000	0.000000	-70.447000	0.000000	-70.447000	0.000000	-70.447000	0.000000	-70.447000	0.000000	-70.447000	0.000000	-70.447000	0.000000	-70.447000	0.000000
0.046675	-70.447000	0.000000	-70.447000	0.000000	-70.447000	0.000000	-70.447000	0.000000	-70.447000	0.000000	-70.447000	0.000000	-70.447000	0.000000	-70.447000	0.000000	-70.447000	0.000000
0.046700	-70.446900	0.000000	-70.446900	0.000000	-70.446900	0.000000	-70.446900	0.000000	-70.446900	0.000000	-70.446900	0.000000	-70.446900	0.000000	-70.446900	0.000000	-70.446900	0.000000
0.046725	-70.446900	0.000000	-70.446900	0.000000	-70.446900	0.000000	-70.446900	0.000000	-70.446900	0.000000	-70.446900	0.000000	-70.446900	0.000000	-70.446900	0.000000	-70.446900	0.000000
0.046750	-70.446800	0.000000	-70.446800	0.000000	-70.446800	0.000000	-70.446800	0.000000	-70.446800	0.000000	-70.446800	0.000000	-70.446800	0.000000	-70.446800	0.000000	-70.446800	0.000000
0.046775	-70.446800	0.000000	-70.446800	0.000000	-70.446800	0.000000	-70.446800	0.000000	-70.446800	0.000000	-70.446800	0.000000	-70.446800	0.000000	-70.446800	0.000000	-70.446800	0.000000
0.046800	-70.446700	0.000000	-70.446700	0.000000	-70.446700	0.000000	-70.446700	0.000000	-70.446700	0.000000	-70.446700	0.000000	-70.446700	0.000000	-70.446700	0.000000	-70.446700	0.000000
0.046825	-70.446700	0.000000	-70.446700	0.000000	-70.446700	0.000000	-70.446700	0.000000	-70.446700	0.000000	-70.446700	0.000000	-70.446700	0.000000	-70.446700	0.000000	-70.446700	0.000000
0.046850	-70.446600	0.000000	-70.446600	0.000000	-70.446600	0.000000	-70.446600	0.000000	-70.446600	0.000000	-70.446600	0.000000	-70.446600	0.000000	-70.446600	0.000000	-70.446600	0.000000
0.046875	-70.446500	0.000000	-70.446500	0.000000	-70.446500	0.000000	-70.446500	0.000000	-70.446500	0.000000	-70.446500	0.000000	-70.446500	0.000000	-70.446500	0.000000	-70.446500	0.000000
0.046900	-70.446500	0.000000	-70.446500	0.000000	-70.446500	0.000000	-70.446500	0.000000	-70.446500	0.000000	-70.446500	0.000000	-70.446500	0.000000	-70.446500	0.000000	-70.446500	0.000000
0.046925	-70.446400	0.000000	-70.446400	0.000000	-70.446400	0.000000	-70.446400	0.000000	-70.446400	0.000000	-70.446400	0.000000	-70.446400	0.000000	-70.446400	0.000000	-70.446400	0.000000
0.046950	-70.446400	0.000000	-70.446400	0.000000	-70.446400	0.000000	-70.446400	0.000000	-70.446400	0.000000	-70.446400	0.000000	-70.446400	0.000000	-70.446400	0.000000	-70.446400	0.000000
0.046975	-70.446300	0.000000	-70.446300	0.000000	-70.446300	0.000000	-70.446300	0.000000	-70.446300	0.000000	-70.446300	0.000000	-70.446300	0.000000	-70.446300	0.000000	-70.446300	0.000000
0.047000	-70.446300	0.000000	-70.446300	0.000000	-70.446300	0.000000	-70.446300	0.000000	-70.446300	0.000000	-70.446300	0.000000	-70.446300	0.000000	-70.446300	0.000000	-70.446300	0.000000
0.047025	-70.446200	0.000000	-70.446200	0.000000	-70.446200	0.000000	-70.446200	0.000000	-70.446200	0.000000	-70.446200	0.000000	-70.446200	0.000000	-70.446200	0.000000	-70.446200	0.000000
0.047050	-70.446200	0.000000	-70.446200	0.000000	-70.446200	0.000000	-70.446200	0.000000	-70.446200	0.000000	-70.446200	0.000000	-70.446200	0.000000	-70.446200	0.000000	-70.446200	0.000000
0.047075	-70.446100	0.000000	-70.446100	0.000000	-70.446100	0.000000	-70.446100	0.000000	-70.446100	0.000000	-70.446100	0.000000	-70.446100	0.000000	-70.446100	0.000000	-70.446100	0.000000
0.047100	-70.446100	0.000000	-70.446100	0.000000	-70.446100	0.000000	-70.446100	0.000000	-70.446100	0.000000	-70.446100	0.000000	-70.446100	0.000000	-70.446100	0.000000	-70.446100	0.000000
0.047125	-70.446000	0.000000	-70.446000	0.000000	-70.446000	0.000000	-70.446000	0.000000	-70.446000	0.000000	-70.446000	0.000000	-70.446000	0.000000	-70.446000	0.000000	-70.446000	0.000000
0.047150	-70.446000	0.000000	-70.446000	0.000000	-70.446000	0.000000	-70.446000	0.000000	-70.446000	0.000000	-70.446000	0.000000	-70.446000	0.000000	-70.446000	0.000000	-70.446000	0.000000
0.047175	-70.445900	0.000000	-70.445900	0.000000	-70.445900	0.000000	-70.445900	0.000000	-70.445900	0.000000	-70.445900	0.000000	-70.445900	0.000000	-70.445900	0.000000	-70.445900	0.000000
0.047200	-70.445900	0.000000	-70.445900	0.000000	-70.445900	0.000000	-70.445900	0.000000	-70.445900	0.000000	-70.445900	0.000000	-70.445900	0.000000	-70.445900	0.000000	-70.445900	0.000000
0.047225	-70.445800	0.000000	-70.445800	0.000000	-70.445800	0.000000	-70.445800	0.000000	-70.445800	0.000000	-70.445800	0.000000	-70.445800	0.000000	-70.445800	0.000000	-70.445800	0.000000
0.047250	-70.445800	0.000000	-70.445800	0.000000	-70.445800	0.000000	-70.445800	0.000000	-70.445800	0.000000	-70.445800	0.000000	-70.445800	0.000000	-70.445800	0.000000	-70.445800	0.000000
0.047275	-70.445700	0.000000	-70.445700	0.000000	-70.445700	0.000000	-70.445700	0.000000	-70.445700	0.000000	-70.445700	0.000000	-70.445700	0.000000	-70.445700	0.000000	-70.445700	0.000000
0.047300	-70.445600	0.000000	-70.445600	0.000000	-70.445600	0.000000	-70.445600	0.000000	-70.445600	0.000000	-70.445600	0.000000	-70.445600	0.000000	-70.445600	0.000000	-70.445600	0.000000
0.047325	-70.445600	0.000000	-70.445600	0.000000	-70.445600	0.000000	-70.445600	0.000000	-70.445600	0.000000	-70.445600	0.000000	-70.445600	0.000000	-70.445600	0.000000	-70.445600	0.000000
0.047350	-70.445500	0.000000	-70.445500	0.000000	-70.445500	0.000000	-70.445500	0.000000	-70.445500	0.000000	-70.445500	0.000000	-70.445500	0.000000	-70.445500	0.000000	-70.445500	0.000000
0.047375	-70.445500	0.000000	-70.445500	0.000000	-70.445500	0.000000	-70.445500	0.000000	-70.445500	0.000000	-70.445500	0.000000	-70.445500	0.000000	-70.445500	0.000000	-70.445500	0.000000
0.047400	-70.445400	0.000000	-70.445400	0.000000	-70.445400	0.000000	-70.445400	0.000000	-70.445400	0.000000	-70.445400	0.000000	-70.445400	0.000000	-70.445400	0.000000	-70.445400	0.000000
0.047425	-70.445400	0.000000	-70.445400	0.000000	-70.445400	0.000000	-70.445400	0.000000	-70.445400	0.000000	-70.445400	0.000000	-70.445400	0.000000	-70.445400	0.000000	-70.445400	0.000000
0.047450	-70.445300	0.000000	-70.445300	0.000000	-70.445300	0.000000	-70.445300	0.000000	-70.445300	0.000000	-70.445300	0.000000	-70.445300	0.000000	-70.445300	0.000000	-70.445300	0.000000
0.047475	-70.445300	0.000000	-70.445300	0.000000	-70.445300	0.000000	-70.445300	0.000000	-70.445300	0.000000	-70.445300	0.000000	-70.445300	0.000000	-70.445300	0.000000	-70.445300	0.000000
0.047500	-70.445200	0.000000	-70.445200	0.000000	-70.445200	0.000000	-70.445200	0.000000	-70.445200	0.000000	-70.445200	0.000000	-70.445200	0.000000	-70.445200	0.000000	-70.445200	0.000000
0.047525	-70.445200	0.000000	-70.445200	0.000000	-70.445200	0.000000	-70.445200	0.000000	-70.445200	0.000000	-70.445200	0.000000	-70.445200	0.000000	-70.445200	0.000000	-70.445200	0.000000
0.047550	-70.445100	0.000000	-70.445100	0.000000	-70.445100	0.000000	-70.445100	0.000000	-70.445100	0.000000	-70.445100	0.000000	-70.445100	0.000000	-70.445100	0.000000	-70.445100	0.000000
0.047575	-70.445100	0.000000	-70.445100	0.000000	-70.445100	0.000000	-70.445100	0.000000	-70.445100	0.000000	-70.445100	0.000000	-70.445100	0.000000	-70.445100	0.000000	-70.445100	0.000000
0.047600	-70.445000	0.000000	-70.445000	0.000000	-70.445000	0.000000	-70.445000	0.000000	-70.445000	0.000000	-70.445000	0.000000	-70.445000	0.000000	-70.445000	0.000000	-70.445000	0.000000
0.047625	-70.445000	0.000000	-70.445000	0.000000	-70.445000	0.000000	-70.445000	0.000000	-70.445000	0.000000	-70.445000	0.000000	-70.445000	0.000000	-70.445000	0.000000	-70.445000	0.000000
0.047650	-70.444900	0.000000	-70.444900	0.000000	-70.444900	0.000000	-70.444900	0.000000	-70.444900	0.000000	-70.444900	0.000000	-70.444900	0.000000	-70.444900	0.000000	-70.444900	0.000000
0.047675	-70.444900	0.000000	-70.444900	0.000000	-70.444900	0.000000	-70.444900	0.000000	-70.444900	0.000000	-70.444900	0.000000	-70.444900	0.000000	-70.444900	0.000000	-70.444900	0.000000
0.047700	-70.444800	0.000000	-70.444800	0.000000	-70.444800	0.000000	-70.444800	0.000000	-70.444800	0.000000	-70.444800	0.000000	-70.444800	0.000000	-70.444800	0.000000	-70.444800	0.000000
0.047725	-70.444800	0.000000	-70.444800	0.000000	-70.444800	0.000000	-70.444800	0.000000	-70.444800	0.000000	-70.444800	0.000000	-70.444800	0.000000	-70.444800	0.000000	-70.444800	0.000000
0.047750	-70.444700	0.000000	-70.444700	0.000000	-70.444700	0.000000	-70.444700	0.000000	-70.444700	0.000000	-70.444700	0.000000	-70.444700	0.000000	-70.444700	0.000000	-70.444700	0.000000
0.047775	-70.444600	0.000000	-70.444600	0.000000	-70.444600	0.000000	-70.444600	0.000000	-70.444600	0.000000	-70.444600	0.000000	-70.444600	0.000000	-70.444600	0.000000	-70.444600	0.000000
0.047800	-70.444600	0.000000	-70.444600	0.000000	-70.444600	0.000000	-70.444600	0.000000	-70.444600	0.000000	-70.444600	0.000000	-70.444600	0.000000	-70.444600	0.000000	-70.444600	0.000000
0.047825	-70.444500	0.000000	-70.444500	0.000000	-70.444500	0.000000	-70.444500	0.000000	-70.444500	0.000000	-70.444500	0.000000	-70.444500	0.000000	-70.444500	0.000000	-70.444500	0.000000
0.047850	-70.444500	0.000000	-70.444500	0.000000	-70.444500	0.000000	-70.444500	0.000000	-70.444500	0.000000	-70.444500	0.000000	-70.444500	0.000000	-70.444500	0.000000	-70.444500	0.000000
0.047875	-70.444400	0.000000	-70.444400	0.000000	-70.444400	0.000000	-70.444400	0.000000	-70.444400	0.000000	-70.444400	0.000000	-70.444400	0.000000	-70.444400	0.000000	-70.444400	0.000000
0.047900	-70.444400	0.000000	-70.444400	0.000000	-70.444400	0.000000	-70.444400	0.000000	-70.444400	0.000000	-70.444400	0.000000	-70.444400	0.000000	-70.444400	0.000000	-70.444400	0.000000
0.047925	-70.444300	0.000000	-70.444300	0.000000	-70.444300	0.000000	-70.444300	0.000000	-70.444300	0.000000	-70.444300	0.000000	-70.444300	0.000000	-70.444300	0.000000	-70.444300	0.000000
0.047950	-70.444300	0.000000	-70.444300	0.000000	-70.444300	0.000000	-70.444300	0.000000	-70.444300	0.000000	-70.444300	0.000000	-70.444300	0.000000	-70.444300	0.000000	-70.444300	0.000000
0.047975	-70.444200	0.000000	-70.444200	0.000000	-70.444200	0.000000	-70.444200	0.000000	-70.444200	0.000000	-70.444200	0.000000	-70.444200	0.000000	-70.444200	0.000000	-70.444200	0.000000
0.048000	-70.444200	0.000000	-70.444200	0.000000	-70.444200	0.000000	-70.444200	0.000000	-70.444200	0.000000	-70.444200	0.000000	-70.444200	0.000000	-70.444200	0.000000	-70.444200	0.000000
0.048025	-70.444100	0.000000	-70.444100	0.000000	-70.444100	0.000000	-70.444100	0.000000	-70.444100	0.000000	-70.444100	0.000000	-70.444100	0.000000	-70.444100	0.000000	-70.444100	0.000000
0.048050	-70.444100	0.000000	-70.444100	0.000000	-70.444100	0.000000	-70.444100	0.000000	-70.444100	0.000000	-70.444100	0.000000	-70.444100	0.000000	-70.444100	0.000000	-70.444100	0.000000
0.048075	-70.444000	0.000000	-70.444000	0.000000	-70.444000	0.000000	-70.444000	0.000000	-70.444000	0.000000	-70.444000	0.000000	-70.444000	0.000000	-70.444000	0.000000	-70.444000	0.000000
0.048100	-70.444000	0.000000	-70.444000	0.000000	-70.444000	0.000000	-70.444000	0.000000	-70.444000	0.000000	-70.444000	0.000000	-70.444000	0.000000	-70.444000	0.000000	-70.444000	0.000000
0.048125	-70.443900	0.000000	-70.443900	0.000000	-70.443900	0.000000	-70.443900	0.000000	-70.443900	0.000000	-70.443900	0.000000	-70.443900	0.000000	-70.443900	0.000000	-70.443900	0.000000
0.048150	-70.443900	0.000000	-70.443900	0.000000	-70.443900	0.000000	-70.443900	0.000000	-70.443900	0.000000	-70.443900	0.000000	-70.443900	0.000000	-70.443900	0.000000	-70.443900	0.000000
0.048175	-70.443800	0.000000	-70.443800	0.000000	-70.443800	0.000000	-70.443800	0.000000	-70.443800	0.000000	-70.443800	0.000000	-70.443800	0.000000	-70.443800	0.000000	-70.443800	0.000000
0.048200	-70.443800	0.000000	-70.443800	0.000000	-70.443800	0.000000	-70.443800	0.000000	-70.443800	0.000000	-70.443800	0.000000	-70.443800	0.000000	-70.443800	0.000000	-70.443800	0.000000
0.048225	-70.443700	0.000000	-70.443700	0.000000	-70.443700	0.000000	-70.443700	0.000000	-70.443700	0.000000	-70.443700	0.000000	-70.443700	0.000000	-70.443700	0.000000	-70.443700	0.000000
0.048250	-70.443700	0.000000	-70.443700	0.000000	-70.443700	0.000000	-70.443700	0.000000	-70.443700	0.000000	-70.443700	0.000000	-70.443700	0.000000	-70.443700	0.000000	-70.443700	0.000000
0.048275	-70.443600	0.000000	-70.443600	0.000000	-70.443600	0.000000	-70.443600	0.000000	-70.443600	0.000000	-70.443600	0.000000	-70.443600	0.000000	-70.443600	0.000000	-70.443600	0.000000
0.048300	-70.443500	0.000000	-70.443500	0.000000	-70.443500	0.000000	-70.443500	0.000000	-70.443500	0.000000	-70.443500	0.000000	-70.443500	0.000000	-70.443500	0.000000	-70.443500	0.000000
0.048325	-70.443500	0.000000	-70.443500	0.000000	-70.443500	0.000000	-70.443500	0.000000	-70.443500	0.000000	-70.443500	0.000000	-70.443500	0.000000	-70.443500	0.000000	-70.443500	0.000000
0.048350	-70.443400	0.000000	-70.443400	0.000000	-70.443400	0.000000	-70.443400	0.000000	-70.443400	0.000000	-70.443400	0.000000	-70.443400	0.000000	-70.443400	0.000000	-70.443400	0.000000
0.048375	-70.443400	0.000000	-70.443400	0.000000	-70.443400	0.000000	-70.443400	0.000000	-70.443400	0.000000	-70.443400	0.000000	-70.443400	0.000000	-70.443400	0.000000	-70.443400	0.000000
0.048400	-70.443300	0.000000	-70.443300	0.000000	-70.443300	0.000000	-70.443300	0.000000	-70.443300	0.000000	-70.443300	0.000000	-70.443300	0.000000	-70.443300	0.000000	-70.443300	0.000000
0.048425	-70.443300	0.000000	-70.443300	0.000000	-70.443300	0.000000	-70.443300	0.000000	-70.443300	0.000000	-70.443300	0.000000	-70.443300	0.000000	-70.443300	0.000000	-70.443300	0.000000
0.048450	-70.443200	0.000000	-70.443200	0.000000	-70.443200	0.000000	-70.443200	0.000000	-70.443200	0.000000	-70.443200	0.000000	-70.443200	0.000000	-70.443200	0.000000	-70.443200	0.000000
0.048475	-70.443200	0.000000	-70.443200	0.000000	-70.443200	0.000000	-70.443200	0.000000	-70.443200	0.000000	-70.443200	0.000000	-70.443200	0.000000	-70.443200	0.000000	-70.443200	0.000000
0.048500	-70.443100	0.000000	-70.443100	0.000000	-70.443100	0.000000	-70.443100	0.000000	-70.443100	0.000000	-70.443100	0.000000	-70.443100	0.000000	-70.443100	0.000000	-70.443100	0.000000
0.048525	-70.443100	0.000000	-70.443100	0.000000	-70.443100	0.000000	-70.443100	0.000000	-70.443100	0.000000	-70.443100	0.000000	-70.443100	0.000000	-70.443100	0.000000	-70.443100	0.000000
0.048550	-70.443000	0.000000	-70.443000	0.000000	-70.443000	0.000000	-70.443000	0.000000	-70.443000	0.000000	-70.443000	0.000000	-70.443000	0.000000	-70.443000	0.000000	-70.443000	0.000000
0.048575	-70.443000	0.000000	-70.443000	0.000000	-70.443000	0.000000	-70.443000	0.000000	-70.443000	0.000000	-70.443000	0.000000	-70.443000	0.000000	-70.443000	0.000000	-70.443000	0.000000
0.048600	-70.442900	0.000000	-70.442900	0.000000	-70.442900	0.000000	-70.442900	0.000000	-70.442900	0.000000	-70.442900	0.000000	-70.442900	0.000000	-70.442900	0.000000	-70.442900	0.000000
0.048625	-70.442900	0.000000	-70.442900	0.000000	-70.442900	0.000000	-70.442900	0.000000	-70.442900	0.000000	-70.442900	0.000000	-70.442900	0.000000	-70.442900	0.000000	-70.442900	0.000000
0.048650	-70.442800	0.000000	-70.442800	0.000000	-70.442800	0.000000	-70.442800	0.000000	-70.442800	0.000000	-70.442800	0.000000	-70.442800	0.000000	-70.442800	0.000000	-70.442800	0.000000
0.048675	-70.442800	0.000000	-70.442800	0.000000	-70.442800	0.000000	-70.442800	0.000000	-70.442800	0.000000	-70.442800	0.000000	-70.442800	0.000000	-70.442800	0.000000	-70.442800	0.000000
0.048700	-70.442700	0.000000	-70.442700	0.000000	-70.442700	0.000000	-70.442700	0.000000	-70.442700	0.000000	-70.442700	0.000000	-70.442700	0.000000	-70.442700	0.000000	-70.442700	0.000000
0.048725	-70.442700	0.000000	-70.442700	0.000000	-70.442700	0.000000	-70.442700	0.000000	-70.442700	0.000000	-70.442700	0.000000	-70.442700	0.000000	-70.442700	0.000000	-70.442700	0.000000
0.048750	-70.442600	0.000000	-70.442600	0.000000	-70.442600	0.000000	-70.442600	0.000000	-70.442600	0.000000	-70.442600	0.000000	-70.442600	0.000000	-70.442600	0.000000	-70.442600	0.000000
0.048775	-70.442600	0.000000	-70.442600	0.000000	-70.442600	0.000000	-70.442600	0.000000	-70.442600	0.000000	-70.442600	0.000000	-70.442600	0.000000	-70.442600	0.000000	-70.442600	0.000000
0.048800	-70.442500	0.000000	-70.442500	0.000000	-70.442500	0.000000	-70.442500	0.000000	-70.442500	0.000000	-70.442500	0.000000	-70.442500	0.000000	-70.442500	0.000000	-70.442500	0.000000
0.048825	-70.442500	0.000000	-70.442500	0.000000	-70.442500	0.000000	-70.442500	0.000000	-70.442500	0.000000	-70.442500	0.000000	-70.442500	0.000000	-70.442500	0.000000	-70.442500	0.000000
0.048850	-70.442400	0.000000	-70.442400	0.000000	-70.442400	0.000000	-70.442400	0.000000	-70.442400	0.000000	-70.442400	0.000000	-70.442400	0.000000	-70.442400	0.000000	-70.442400	0.000000
0.048875	-70.442300	0.000000	-70.442300	0.000000	-70.442300	0.000000	-70.442300	0.000000	-70.442300	0.000000	-70.442300	0.000000	-70.442300	0.000000	-70.442300	0.000000	-70.442300	0.000000
0.048900	-70.442300	0.000000	-70.442300	0.000000	-70.442300	0.000000	-70.442300	0.000000	-70.442300	0.000000	-70.442300	0.000000	-70.442300	0.000000	-70.442300	0.000000	-70.442300	0.000000
0.048925	-70.442200	0.000000	-70.442200	0.000000	-70.442200	0.000000	-70.442200	0.000000	-70.442200	0.000000	-70.442200	0.000000	-70.442200	0.000000	-70.442200	0.000000	-70.442200	0.000000
0.048950	-70.442200	0.000000	-70.442200	0.000000	-70.442200	0.000000	-70.442200	0.000000	-70.442200	0.000000	-70.442200	0.000000	-70.442200	0.000000	-70.442200	0.000000	-70.442200	0.000000
0.048975	-70.442100	0.000000	-70.442100	0.000000	-70.442100	0.000000	-70.442100	0.000000	-70.442100	0.000000	-70.442100	0.000000	-70.442100	0.000000	-70.442100	0.000000	-70.442100	0.000000
0.049000	-70.442100	0.000000	-70.442100	0.000000	-70.442100	0.000000	-70.442100	0.000000	-70.442100	0.000000	-70.442100	0.000000	-70.442100	0.000000	-70.442100	0.000000	-70.442100	0.000000
0.049025	-70.442000	0.000000	-70.442000	0.000000	-70.442000	0.000000	-70.442000	0.000000	-70.442000	0.000000	-70.442000	0.000000	-70.442000	0.000000	-70.442000	0.000000	-70.442000	0.000000
0.049050	-70.442000	0.000000	-70.442000	0.000000	-70.442000	0.000000	-70.442000	0.000000	-70.442000	0.000000	-70.442000	0.000000	-70.442000	0.000000	-70.442000	0.000000	-70.442000	0.000000
0.049075	-70.441900	0.000000	-70.441900	0.000000	-70.441900	0.000000	-70.441900	0.000000	-70.441900	0.000000	-70.441900	0.000000	-70.441900	0.000000	-70.441900	0.000000	-70.441900	0.000000
0.049100	-70.441900	0.000000	-70.441900	0.000000	-70.441900	0.000000	-70.441900	0.000000	-70.441900	0.000000	-70.441900	0.000000	-70.441900	0.000000	-70.441900	0.000000	-70.441900	0.000000
0.049125	-70.441800	0.000000	-70.441800	0.000000	-70.441800	0.000000	-70.441800	0.000000	-70.441800	0.000000	-70.441800	0.000000	-70.441800	0.000000	-70.441800	0.000000	-70.441800	0.000000
0.049150	-70.441800	0.000000	-70.441800	0.000000	-70.441800	0.000000	-70.441800	0.000000	-70.441800	0.000000	-70.441800	0.000000	-70.441800	0.000000	-70.441800	0.000000	-70.441800	0.000000
0.049175	-70.441700	0.000000	-70.441700	0.000000	-70.441700	0.000000	-70.441700	0.000000	-70.441700	0.000000	-70.441700	0.000000	-70.441700	0.000000	-70.441700	0.000000	-70.441700	0.000000
0.049200	-70.441700	0.000000	-70.441700	0.000000	-70.441700	0.000000	-70.441700	0.000000	-70.441700	0.000000	-70.441700	0.000000	-70.441700	0.000000	-70.441700	0.000000	-70.441700	0.000000
0.049225	-70.441600	0.000000	-70.441600	0.000000	-70.441600	0.000000	-70.441600	0.000000	-70.441600	0.000000	-70.441600	0.000000	-70.441600	0.000000	-70.441600	0.000000	-70.441600	0.000000
0.049250	-70.441600	0.000000	-70.441600	0.000000	-70.441600	0.000000	-70.441600	0.000000	-70.441600	0.000000	-70.441600	0.000000	-70.441600	0.000000	-70.441600	0.000000	-70.441600	0.000000
0.049275	-70.441500	0.000000	-70.441500	0.000000	-70.441500	0.000000	-70.441500	0.000000	-70.441500	0.000000	-70.441500	0.000000	-70.441500	0.000000	-70.441500	0.000000	-70.441500	0.000000
0.049300	-70.441500	0.000000	-70.441500	0.000000	-70.441500	0.000000	-70.441500	0.000000	-70.441500	0.000000	-70.441500	0.000000	-70.441500	0.000000	-70.441500	0.000000	-70.441500	0.000000
0.049325	-70.441400	0.000000	-70.441400	0.000000	-70.441400	0.000000	-70.441400	0.000000	-70.441400	0.000000	-70.441400	0.000000	-70.441400	0.000000	-70.441400	0.000000	-70.441400	0.000000
0.049350	-70.441400	0.000000	-70.441400	0.000000	-70.441400	0.000000	-70.441400	0.000000	-70.441400	0.000000	-70.441400	0.000000	-70.441400	0.000000	-70.441400	0.000000	-70.441400	0.000000
0.049375	-70.441300	0.000000	-70.441300	0.000000	-70.441300	0.000000	-70.441300	0.000000	-70.441300	0.000000	-70.441300	0.000000	-70.441300	0.000000	-70.441300	0.000000	-70.441300	0.000000
0.049400	-70.441300	0.000000	-70.441300	0.000000	-70.441300	0.000000	-70.441300	0.000000	-70.441300	0.000000	-70.441300	0.000000	-70.441300	0.000000	-70.441300	0.000000	-70.441300	0.000000
0.049425	-70.441200	0.000000	-70.441200	0.000000	-70.441200	0.000000	-70.441200	0.000000	-70.441200	0.000000	-70.441200	0.000000	-70.441200	0.000000	-70.441200	0.000000	-70.441200	0.000000
0.049450	-70.441200	0.000000	-70.441200	0.000000	-70.441200	0.000000	-70.441200	0.000000	-70.441200	0.000000	-70.441200	0.000000	-70.441200	0.000000	-70.441200	0.000000	-70.441200	0.000000
0.049475	-70.441100	0.000000	-70.441100	0.000000	-70.441100	0.000000	-70.441100	0.000000	-70.441100	0.000000	-70.441100	0.000000	-70.441100	0.000000	-70.441100	0.000000	-70.441100	0.000000
0.049500	-70.441000	0.000000	-70.441000	0.000000	-70.441000	0.000000	-70.441000	0.000000	-70.441000	0.000000	-70.441000	0.000000	-70.441000	0.000000	-70.441000	0.000000	-70.441000	0.000000
0.049525	-70.441000	0.000000	-70.441000	0.000000	-70.441000	0.000000	-70.441000	0.000000	-70.441000	0.000000	-70.441000	0.000000	-70.441000	0.000000	-70.441000	0.000000	-70.441000	0.000000
0.049550	-70.440900	0.000000	-70.440900	0.000000	-70.440900	0.000000	-70.440900	0.000000	-70.440900	0.000000	-70.440900	0.000000	-70.440900	0.000000	-70.440900	0.000000	-70.440900	0.000000
0.049575	-70.440900	0.000000	-70.440900	0.000000	-70.440900	0.000000	-70.440900	0.000000	-70.440900	0.000000	-70.440900	0.000000	-70.440900	0.000000	-70.440900	0.000000	-70.440900	0.000000
0.049600	-70.440800	0.000000	-70.440800	0.000000	-70.440800	0.000000	-70.440800	0.000000	-70.440800	0.000000	-70.440800	0.000000	-70.440800	0.000000	-70.440800	0.000000	-70.440800	0.000000
0.049625	-70.440800	0.000000	-70.440800	0.000000	-70.440800	0.000000	-70.440800	0.000000	-70.440800	0.000000	-70.440800	0.000000	-70.440800	0.000000	-70.440800	0.000000	-70.440800	0.000000
0.049650	-70.440700	0.000000	-70.440700	0.000000	-70.440700	0.000000	-70.440700	0.000000	-70.440700	0.000000	-70.440700	0.000000	-70.440700	0.000000	-70.440700	0.000000	-70.440700	0.000000
0.049675	-70.440700	0.000000	-70.440700	0.000000	-70.440700	0.000000	-70.440700	0.000000	-70.440700	0.000000	-70.440700	0.000000	-70.440700	0.000000	-70.440700	0.000000	-70.440700	0.000000
0.049700	-70.440600	0.000000	-70.440600	0.000000	-70.440600	0.000000	-70.440600	0.000000	-70.440600	0.000000	-70.440600	0.000000	-70.440600	0.000000	-70.440600	0.000000	-70.440600	0.000000
0.049725	-70.440600	0.000000	-70.440600	0.000000	-70.440600	0.000000	-70.440600	0.000000	-70.440600	0.000000	-70.440600	0.000000	-70.440600	0.000000	-70.440600	0.000000	-70.440600	0.000000
0.049750	-70.440500	0.000000	-70.440500	0.000000	-70.440500	0.000000	-70.440500	0.000000	-70.440500	0.000000	-70.440500	0.000000	-70.440500	0.000000	-70.440500	0.000000	-70.440500	0.000000
0.049775	-70.440500	0.000000	-70.440500	0.000000	-70.440500	0.000000	-70.440500	0.000000	-70.440500	0.000000	-70.440500	0.000000	-70.440500	0.000000	-70.440500	0.000000	-70.440500	0.000000
0.049800	-70.440400	0.000000	-70.440400	0.000000	-70.440400	0.000000	-70.440400	0.000000	-70.440400	0.000000	-70.440400	0.000000	-70.440400	0.000000	-70.440400	0.000000	-70.440400	0.000000
0.049825	-70.440400	0.000000	-70.440400	0.000000	-70.440400	0.000000	-70.440400	0.000000	-70.440400	0.000000	-70.440400	0.000000	-70.440400	0.000000	-70.440400	0.000000	-70.440400	0.000000
0.049850	-70.440300	0.000000	-70.440300	0.000000	-70.440300	0.000000	-70.440300	0.000000	-70.440300	0.000000	-70.440300	0.000000	-70.440300	0.000000	-70.440300	0.000000	-70.440300	0.000000
0.049875	-70.440300	0.000000	-70.440300	0.000000	-70.440300	0.000000	-70.440300	0.000000	-70.440300	0.000000	-70.440300	0.000000	-70.440300	0.000000	-70.440300	0.000000	-70.440300	0.000000
0.049900	-70.440200	0.000000	-70.440200	0.000000	-70.440200	0.000000	-70.440200	0.000000	-70.440200	0.000000	-70.440200	0.000000	-70.440200	0.000000	-70.440200	0.000000	-70.440200	0.000000
0.049925	-70.440200	0.000000	-70.440200	0.000000	-70.440200	0.000000	-70.440200	0.000000	-70.440200	0.000000	-70.440200	0.000000	-70.440200	0.000000	-70.440200	0.000000	-70.440200	0.000000
0.049950	-70.440100	0.000000	-70.440100	0.000000	-70.440100	0.000000	-70.440100	0.000000	-70.440100	0.000000	-70.440100	0.000000	-70.440100	0.000000	-70.440100	0.000000	-70.440100	0.000000
0.049975	-70.440100	0.000000	-70.440100	0.000000	-70.440100	0.000000	-70.440100	0.000000	-70.440100	0.000000	-70.440100	0.000000	-70.440100	0.000000	-70.440100	0.000000	-70.440100	0.000000
0.050000	-70.440000	-100.000000	-70.440000	-80.000000	-70.440000	-60.000000	-70.440000	-40.000000	-70.440000	-20.000000	-70.440000	0.000000	-70.440000	20.000000	-70.440000	40.000000	-70.440000	60.000000
0.050025	-70.662400	-100.000000	-70.617900	-80.000000	-70.573400	-60.000000	-70.528900	-40.000000	-70.484400	-20.000000	-70.440000	0.000000	-70.395500	20.000000	-70.351000	40.000000	-70.306500	60.000000
0.050050	-70.687400	-100.000000	-70.637900	-80.000000	-70.588400	-60.000000	-70.538900	-40.000000	-70.489400	-20.000000	-70.439900	0.000000	-70.390400	20.000000	-70.340900	40.000000	-70.291400	60.000000
0.050075	-70.791100	-100.000000	-70.720900	-80.000000	-70.650600	-60.000000	-70.580400	-40.000000	-70.510100	-20.000000	-70.439900	0.000000	-70.369600	20.000000	-70.299300	40.000000	-70.229100	60.000000
0.050100	-70.828700	-100.000000	-70.750900	-80.000000	-70.673100	-60.000000	-70.595400	-40.000000	-70.517600	-20.000000	-70.439800	0.000000	-70.362000	20.000000	-70.284300	40.000000	-70.206500	60.000000
0.050125	-70.897600	-100.000000	-70.806100	-80.000000	-70.714500	-60.000000	-70.622900	-40.000000	-70.531300	-20.000000	-70.439800	0.000000	-70.348200	20.000000	-70.256600	40.000000	-70.165000	60.000000
0.050150	-70.939500	-100.000000	-70.839600	-80.000000	-70.739600	-60.000000	-70.639600	-40.000000	-70.539700	-20.000000	-70.439700	0.000000	-70.339700	20.000000	-70.239800	40.000000	-70.139800	60.000000
0.050175	-70.993500	-100.000000	-70.882700	-80.000000	-70.771900	-60.000000	-70.661200	-40.000000	-70.550400	-20.000000	-70.439600	0.000000	-70.328900	20.000000	-70.218100	40.000000	-70.107400	60.000000
0.050200	-71.035600	-100.000000	-70.916400	-80.000000	-70.797200	-60.000000	-70.678000	-40.000000	-70.558800	-20.000000	-70.439600	0.000000	-70.320400	20.000000	-70.201200	40.000000	-70.082000	60.000000
0.050225	-71.082100	-100.000000	-70.953600	-80.000000	-70.825100	-60.000000	-70.696500	-40.000000	-70.568000	-20.000000	-70.439500	0.000000	-70.311000	20.000000	-70.182500	40.000000	-70.054000	60.000000
0.050250	-71.123000	-100.000000	-70.986300	-80.000000	-70.849600	-60.000000	-70.712900	-40.000000	-70.576200	-20.000000	-70.439500	0.000000	-70.302800	20.000000	-70.166100	40.000000	-70.029400	60.000000
0.050275	-71.165200	-100.000000	-71.020000	-80.000000	-70.874900	-60.000000	-70.729700	-40.000000	-70.584600	-20.000000	-70.439400	0.000000	-70.294300	20.000000	-70.149100	40.000000	-70.004000	60.000000
0.050300	-71.204600	-100.000000	-71.051600	-80.000000	-70.898500	-60.000000	-70.745500	-40.000000	-70.592400	-20.000000	-70.439400	0.000000	-70.286300	20.000000	-70.133300	40.000000	-69.980300	60.000000
0.050325	-71.244100	-100.000000	-71.083100	-80.000000	-70.922200	-60.000000	-70.761200	-40.000000	-70.600300	-20.000000	-70.439300	0.000000	-70.278400	20.000000	-70.117400	40.000000	-69.956500	60.000000
0.050350	-71.282000	-100.000000	-71.113400	-80.000000	-70.944900	-60.000000	-70.776400	-40.000000	-70.607800	-20.000000	-70.439300	0.000000	-70.270700	20.000000	-70.102200	40.000000	-69.933700	60.000000
0.050375	-71.319500	-100.000000	-71.143500	-80.000000	-70.967400	-60.000000	-70.791400	-40.000000	-70.615300	-20.000000	-70.439200	0.000000	-70.263200	20.000000	-70.087100	40.000000	-69.911100	60.000000
0.050400	-71.356100	-100.000000	-71.172700	-80.000000	-70.989300	-60.000000	-70.805900	-40.000000	-70.622600	-20.000000	-70.439200	0.000000	-70.255800	20.000000	-70.072400	40.000000	-69.889000	60.000000
0.050425	-71.392200	-100.000000	-71.201600	-80.000000	-71.011000	-60.000000	-70.820400	-40.000000	-70.629700	-20.000000	-70.439100	0.000000	-70.248500	20.000000	-70.057900	40.000000	-69.867300	60.000000
0.050450	-71.427600	-100.000000	-71.229900	-80.000000	-71.032200	-60.000000	-70.834500	-40.000000	-70.636800	-20.000000	-70.439100	0.000000	-70.241400	20.000000	-70.043700	40.000000	-69.846000	60.000000
0.050475	-71.462500	-100.000000	-71.257800	-80.000000	-71.053100	-60.000000	-70.848400	-40.000000	-70.643700	-20.000000	-70.439000	0.000000	-70.234300	20.000000	-70.029600	40.000000	-69.824900	60.000000
0.050500	-71.496900	-100.000000	-71.285300	-80.000000	-71.073700	-60.000000	-70.862100	-40.000000	-70.650600	-20.000000	-70.439000	0.000000	-70.227400	20.000000	-70.015800	40.000000	-69.804200	60.000000
0.050525	-71.530800	-100.000000	-71.312500	-80.000000	-71.094100	-60.000000	-70.875700	-40.000000	-70.657300	-20.000000	-70.438900	0.000000	-70.220500	20.000000	-70.002200	40.000000	-69.783800	60.000000
0.050550	-71.564300	-100.000000	-71.339200	-80.000000	-71.114200	-60.000000	-70.889100	-40.000000	-70.664000	-20.000000	-70.438900	0.000000	-70.213800	20.000000	-69.988700	40.000000	-69.763600	60.000000
0.050575	-71.597400	-100.000000	-71.365700	-80.000000	-71.134000	-60.000000	-70.902300	-40.000000	-70.670500	-20.000000	-70.438800	0.000000	-70.207100	20.000000	-69.975400	40.000000	-69.743600	60.000000
0.050600	-71.630200	-100.000000	-71.391900	-80.000000	-71.153600	-60.000000	-70.915300	-40.000000	-70.677100	-20.000000	-70.438800	0.000000	-70.200500	20.000000	-69.962200	40.000000	-69.723900	60.000000
0.050625	-71.662500	-100.000000	-71.417800	-80.000000	-71.173000	-60.000000	-70.928200	-40.000000	-70.683500	-20.000000	-70.438700	0.000000	-70.194000	20.000000	-69.949200	40.000000	-69.704400	60.000000
0.050650	-71.694600	-100.000000	-71.443400	-80.000000	-71.192200	-60.000000	-70.941000	-40.000000	-70.689800	-20.000000	-70.438700	0.000000	-70.187500	20.000000	-69.936300	40.000000	-69.685100	60.000000
0.050675	-71.726300	-100.000000	-71.468700	-80.000000	-71.211200	-60.000000	-70.953700	-40.000000	-70.696100	-20.000000	-70.438600	0.000000	-70.181100	20.000000	-69.923600	40.000000	-69.666000	60.000000
0.050700	-71.757700	-100.000000	-71.493800	-80.000000	-71.230000	-60.000000	-70.966200	-40.000000	-70.702400	-20.000000	-70.438600	0.000000	-70.174700	20.000000	-69.910900	40.000000	-69.647100	60.000000
0.050725	-71.788800	-100.000000	-71.518700	-80.000000	-71.248700	-60.000000	-70.978600	-40.000000	-70.708600	-20.000000	-70.438500	0.000000	-70.168500	20.000000	-69.898400	40.000000	-69.628400	60.000000
0.050750	-71.819600	-100.000000	-71.543400	-80.000000	-71.267100	-60.000000	-70.990900	-40.000000	-70.714700	-20.000000	-70.438500	0.000000	-70.162200	20.000000	-69.886000	40.000000	-69.609800	60.000000
0.050775	-71.850200	-100.000000	-71.567800	-80.000000	-71.285500	-60.000000	-71.003100	-40.000000	-70.720800	-20.000000	-70.438400	0.000000	-70.156100	20.000000	-69.873700	40.000000	-69.591400	60.000000
0.050800	-71.880500	-100.000000	-71.592000	-80.000000	-71.303600	-60.000000	-71.015200	-40.000000	-70.726800	-20.000000	-70.438400	0.000000	-70.149900	20.000000	-69.861500	40.000000	-69.573100	60.000000
0.050825	-71.910500	-100.000000	-71.616100	-80.000000	-71.321600	-60.000000	-71.027200	-40.000000	-70.732800	-20.000000	-70.438300	0.000000	-70.143900	20.000000	-69.849400	40.000000	-69.555000	60.000000
0.050850	-71.940400	-100.000000	-71.639900	-80.000000	-71.339500	-60.000000	-71.039100	-40.000000	-70.738700	-20.000000	-70.438300	0.000000	-70.137800	20.000000	-69.837400	40.000000	-69.537000	60.000000
0.050875	-71.970000	-100.000000	-71.663600	-80.000000	-71.357300	-60.000000	-71.050900	-40.000000	-70.744600	-20.000000	-70.438200	0.000000	-70.131900	20.000000	-69.825500	40.000000	-69.519100	60.000000
0.050900	-71.999300	-100.000000	-71.687100	-80.000000	-71.374900	-60.000000	-71.062600	-40.000000	-70.750400	-20.000000	-70.438200	0.000000	-70.125900	20.000000	-69.813700	40.000000	-69.501400	60.000000
0.050925	-72.028500	-100.000000	-71.710400	-80.000000	-71.392400	-60.000000	-71.074300	-40.000000	-70.756200	-20.000000	-70.438100	0.000000	-70.120000	20.000000	-69.801900	40.000000	-69.483800	60.000000
0.050950	-72.057500	-100.000000	-71.733600	-80.000000	-71.409700	-60.000000	-71.085800	-40.000000	-70.761900	-20.000000	-70.438100	0.000000	-70.114200	20.000000	-69.790300	40.000000	-69.466400	60.000000
0.050975	-72.086300	-100.000000	-71.756600	-80.000000	-71.427000	-60.000000	-71.097300	-40.000000	-70.767700	-20.000000	-70.438000	0.000000	-70.108300	20.000000	-69.778700	40.000000	-69.449000	60.000000
0.051000	-72.114900	-100.000000	-71.779500	-80.000000	-71.444100	-60.000000	-71.108700	-40.000000	-70.773300	-20.000000	-70.437900	0.000000	-70.102600	20.000000	-69.767200	40.000000	-69.431800	60.000000
0.051025	-72.143300	-100.000000	-71.802200	-80.000000	-71.461100	-60.000000	-71.120000	-40.000000	-70.779000	-20.000000	-70.437900	0.000000	-70.096800	20.000000	-69.755800	40.000000	-69.414700	60.000000
0.051050	-72.171500	-100.000000	-71.824700	-80.000000	-71.478000	-60.000000	-71.131300	-40.000000	-70.784600	-20.000000	-70.437800	0.000000	-70.091100	20.000000	-69.744400	40.000000	-69.397700	60.000000
0.051075	-72.199500	-100.000000	-71.847200	-80.000000	-71.494800	-60.000000	-71.142500	-40.000000	-70.790100	-20.000000	-70.437800	0.000000	-70.085400	20.000000	-69.733100	40.000000	-69.380800	60.000000
0.051100	-72.227400	-100.000000	-71.869500	-80.000000	-71.511500	-60.000000	-71.153600	-40.000000	-70.795700	-20.000000	-70.437700	0.000000	-70.079800	20.000000	-69.721900	40.000000	-69.363900	60.000000
0.051125	-72.255100	-100.000000	-71.891600	-80.000000	-71.528100	-60.000000	-71.164700	-40.000000	-70.801200	-20.000000	-70.437700	0.000000	-70.074200	20.000000	-69.710700	40.000000	-69.347200	60.000000
0.051150	-72.282700	-100.000000	-71.913700	-80.000000	-71.544700	-60.000000	-71.175700	-40.000000	-70.806600	-20.000000	-70.437600	0.000000	-70.068600	20.000000	-69.699600	40.000000	-69.330600	60.000000
0.051175	-72.310100	-100.000000	-71.935600	-80.000000	-71.561100	-60.000000	-71.186600	-40.000000	-70.812100	-20.000000	-70.437600	0.000000	-70.063100	20.000000	-69.688600	40.000000	-69.314100	60.000000
0.051200	-72.337300	-100.000000	-71.957400	-80.000000	-71.577400	-60.000000	-71.197500	-40.000000	-70.817500	-20.000000	-70.437500	0.000000	-70.057600	20.000000	-69.677600	40.000000	-69.297700	60.000000
0.051225	-72.364400	-100.000000	-71.979000	-80.000000	-71.593700	-60.000000	-71.208300	-40.000000	-70.822900	-20.000000	-70.437500	0.000000	-70.052100	20.000000	-69.666700	40.000000	-69.281300	60.000000
0.051250	-72.391400	-100.000000	-72.000600	-80.000000	-71.609800	-60.000000	-71.219000	-40.000000	-70.828200	-20.000000	-70.437400	0.000000	-70.046600	20.000000	-69.655800	40.000000	-69.265100	60.000000
0.051275	-72.418200	-100.000000	-72.022100	-80.000000	-71.625900	-60.000000	-71.229700	-40.000000	-70.833600	-20.000000	-70.437400	0.000000	-70.041200	20.000000	-69.645000	40.000000	-69.248900	60.000000
0.051300	-72.444900	-100.000000	-72.043400	-80.000000	-71.641900	-60.000000	-71.240400	-40.000000	-70.838800	-20.000000	-70.437300	0.000000	-70.035800	20.000000	-69.634300	40.000000	-69.232800	60.000000
0.051325	-72.471500	-100.000000	-72.064600	-80.000000	-71.657800	-60.000000	-71.251000	-40.000000	-70.844100	-20.000000	-70.437300	0.000000	-70.030400	20.000000	-69.623600	40.000000	-69.216800	60.000000
0.051350	-72.497900	-100.000000	-72.085800	-80.000000	-71.673600	-60.000000	-71.261500	-40.000000	-70.849400	-20.000000	-70.437200	0.000000	-70.025100	20.000000	-69.613000	40.000000	-69.200800	60.000000
0.051375	-72.524200	-100.000000	-72.106800	-80.000000	-71.689400	-60.000000	-71.272000	-40.000000	-70.854600	-20.000000	-70.437200	0.000000	-70.019800	20.000000	-69.602400	40.000000	-69.185000	60.000000
0.051400	-72.550400	-100.000000	-72.127700	-80.000000	-71.705100	-60.000000	-71.282400	-40.000000	-70.859800	-20.000000	-70.437100	0.000000	-70.014500	20.000000	-69.591800	40.000000	-69.169200	60.000000
0.051425	-72.576500	-100.000000	-72.148600	-80.000000	-71.720700	-60.000000	-71.292800	-40.000000	-70.865000	-20.000000	-70.437100	0.000000	-70.009200	20.000000	-69.581300	40.000000	-69.153400	60.000000
0.051450	-72.602400	-100.000000	-72.169300	-80.000000	-71.736300	-60.000000	-71.303200	-40.000000	-70.870100	-20.000000	-70.437000	0.000000	-70.003900	20.000000	-69.570900	40.000000	-69.137800	60.000000
0.051475	-72.628200	-100.000000	-72.190000	-80.000000	-71.751700	-60.000000	-71.313500	-40.000000	-70.875200	-20.000000	-70.437000	0.000000	-69.998700	20.000000	-69.560500	40.000000	-69.122200	60.000000
0.051500	-72.654000	-100.000000	-72.210600	-80.000000	-71.767100	-60.000000	-71.323700	-40.000000	-70.880300	-20.000000	-70.436900	0.000000	-69.993500	20.000000	-69.550100	40.000000	-69.106700	60.000000
0.051525	-72.679600	-100.000000	-72.231000	-80.000000	-71.782500	-60.000000	-71.334000	-40.000000	-70.885400	-20.000000	-70.436900	0.000000	-69.988300	20.000000	-69.539800	40.000000	-69.091200	60.000000
0.051550	-72.705100	-100.000000	-72.251400	-80.000000	-71.797800	-60.000000	-71.344100	-40.000000	-70.890500	-20.000000	-70.436800	0.000000	-69.983200	20.000000	-69.529500	40.000000	-69.075900	60.000000
0.051575	-72.730500	-100.000000	-72.271700	-80.000000	-71.813000	-60.000000	-71.354300	-40.000000	-70.895500	-20.000000	-70.436800	0.000000	-69.978000	20.000000	-69.519300	40.000000	-69.060500	60.000000
0.051600	-72.755800	-100.000000	-72.292000	-80.000000	-71.828200	-60.000000	-71.364300	-40.000000	-70.900500	-20.000000	-70.436700	0.000000	-69.972900	20.000000	-69.509100	40.000000	-69.045300	60.000000
0.051625	-72.781000	-100.000000	-72.312100	-80.000000	-71.843300	-60.000000	-71.374400	-40.000000	-70.905500	-20.000000	-70.436700	0.000000	-69.967800	20.000000	-69.498900	40.000000	-69.030100	60.000000
0.051650	-72.806100	-100.000000	-72.332200	-80.000000	-71.858300	-60.000000	-71.384400	-40.000000	-70.910500	-20.000000	-70.436600	0.000000	-69.962700	20.000000	-69.488800	40.000000	-69.014900	60.000000
0.051675	-72.831100	-100.000000	-72.352200	-80.000000	-71.873300	-60.000000	-71.394400	-40.000000	-70.915500	-20.000000	-70.436600	0.000000	-69.957700	20.000000	-69.478800	40.000000	-68.999800	60.000000
0.051700	-72.856000	-100.000000	-72.372100	-80.000000	-71.888200	-60.000000	-71.404300	-40.000000	-70.920400	-20.000000	-70.436500	0.000000	-69.952600	20.000000	-69.468700	40.000000	-68.984800	60.000000
0.051725	-72.880800	-100.000000	-72.391900	-80.000000	-71.903100	-60.000000	-71.414200	-40.000000	-70.925300	-20.000000	-70.436500	0.000000	-69.947600	20.000000	-69.458700	40.000000	-68.969800	60.000000
0.051750	-72.905500	-100.000000	-72.411700	-80.000000	-71.917900	-60.000000	-71.424100	-40.000000	-70.930200	-20.000000	-70.436400	0.000000	-69.942600	20.000000	-69.448800	40.000000	-68.954900	60.000000
0.051775	-72.930200	-100.000000	-72.431400	-80.000000	-71.932700	-60.000000	-71.433900	-40.000000	-70.935100	-20.000000	-70.436400	0.000000	-69.937600	20.000000	-69.438800	40.000000	-68.940100	60.000000
0.051800	-72.954700	-100.000000	-72.451100	-80.000000	-71.947400	-60.000000	-71.443700	-40.000000	-70.940000	-20.000000	-70.436300	0.000000	-69.932600	20.000000	-69.428900	40.000000	-68.925200	60.000000
0.051825	-72.979200	-100.000000	-72.470600	-80.000000	-71.962000	-60.000000	-71.453400	-40.000000	-70.944800	-20.000000	-70.436300	0.000000	-69.927700	20.000000	-69.419100	40.000000	-68.910500	60.000000
0.051850	-73.003600	-100.000000	-72.490100	-80.000000	-71.976600	-60.000000	-71.463200	-40.000000	-70.949700	-20.000000	-70.436200	0.000000	-69.922700	20.000000	-69.409200	40.000000	-68.895800	60.000000
0.051875	-73.027900	-100.000000	-72.509600	-80.000000	-71.991200	-60.000000	-71.472900	-40.000000	-70.954500	-20.000000	-70.436200	0.000000	-69.917800	20.000000	-69.399500	40.000000	-68.881100	60.000000
0.051900	-73.052100	-100.000000	-72.528900	-80.000000	-72.005700	-60.000000	-71.482500	-40.000000	-70.959300	-20.000000	-70.436100	0.000000	-69.912900	20.000000	-69.389700	40.000000	-68.866500	60.000000
0.051925	-73.076300	-100.000000	-72.548200	-80.000000	-72.020200	-60.000000	-71.492100	-40.000000	-70.964100	-20.000000	-70.436100	0.000000	-69.908000	20.000000	-69.380000	40.000000	-68.851900	60.000000
0.051950	-73.100400	-100.000000	-72.567500	-80.000000	-72.034600	-60.000000	-71.501700	-40.000000	-70.968900	-20.000000	-70.436000	0.000000	-69.903100	20.000000	-69.370300	40.000000	-68.837400	60.000000
0.051975	-73.124300	-100.000000	-72.586700	-80.000000	-72.049000	-60.000000	-71.511300	-40.000000	-70.973600	-20.000000	-70.436000	0.000000	-69.898300	20.000000	-69.360600	40.000000	-68.822900	60.000000
0.052000	-73.148300	-100.000000	-72.605800	-80.000000	-72.063300	-60.000000	-71.520800	-40.000000	-70.978400	-20.000000	-70.435900	0.000000	-69.893400	20.000000	-69.351000	40.000000	-68.808500	60.000000
0.052025	-73.172100	-100.000000	-72.624900	-80.000000	-72.077600	-60.000000	-71.530400	-40.000000	-70.983100	-20.000000	-70.435800	0.000000	-69.888600	20.000000	-69.341300	40.000000	-68.794100	60.000000
0.052050	-73.195900	-100.000000	-72.643900	-80.000000	-72.091800	-60.000000	-71.539800	-40.000000	-70.987800	-20.000000	-70.435800	0.000000	-69.883800	20.000000	-69.331800	40.000000	-68.779700	60.000000
0.052075	-73.219600	-100.000000	-72.662800	-80.000000	-72.106000	-60.000000	-71.549300	-40.000000	-70.992500	-20.000000	-70.435700	0.000000	-69.879000	20.000000	-69.322200	40.000000	-68.765400	60.000000
0.052100	-73.243200	-100.000000	-72.681700	-80.000000	-72.120200	-60.000000	-71.558700	-40.000000	-70.997200	-20.000000	-70.435700	0.000000	-69.874200	20.000000	-69.312700	40.000000	-68.751200	60.000000
0.052125	-73.266800	-100.000000	-72.700600	-80.000000	-72.134300	-60.000000	-71.568100	-40.000000	-71.001900	-20.000000	-70.435600	0.000000	-69.869400	20.000000	-69.303200	40.000000	-68.737000	60.000000
0.052150	-73.290300	-100.000000	-72.719300	-80.000000	-72.148400	-60.000000	-71.577500	-40.000000	-71.006500	-20.000000	-70.435600	0.000000	-69.864700	20.000000	-69.293700	40.000000	-68.722800	60.000000
0.052175	-73.313700	-100.000000	-72.738100	-80.000000	-72.162400	-60.000000	-71.586800	-40.000000	-71.011200	-20.000000	-70.435500	0.000000	-69.859900	20.000000	-69.284300	40.000000	-68.708600	60.000000
0.052200	-73.337100	-100.000000	-72.756800	-80.000000	-72.176400	-60.000000	-71.596100	-40.000000	-71.015800	-20.000000	-70.435500	0.000000	-69.855200	20.000000	-69.274900	40.000000	-68.694500	60.000000
0.052225	-73.360400	-100.000000	-72.775400	-80.000000	-72.190400	-60.000000	-71.605400	-40.000000	-71.020400	-20.000000	-70.435400	0.000000	-69.850500	20.000000	-69.265500	40.000000	-68.680500	60.000000
0.052250	-73.383600	-100.000000	-72.794000	-80.000000	-72.204300	-60.000000	-71.614700	-40.000000	-71.025000	-20.000000	-70.435400	0.000000	-69.845700	20.000000	-69.256100	40.000000	-68.666500	60.000000
0.052275	-73.406800	-100.000000	-72.812500	-80.000000	-72.218200	-60.000000	-71.623900	-40.000000	-71.029600	-20.000000	-70.435300	0.000000	-69.841000	20.000000	-69.246800	40.000000	-68.652500	60.000000
0.052300	-73.429900	-100.000000	-72.831000	-80.000000	-72.232100	-60.000000	-71.633100	-40.000000	-71.034200	-20.000000	-70.435300	0.000000	-69.836400	20.000000	-69.237400	40.000000	-68.638500	60.000000
0.052325	-73.453000	-100.000000	-72.849400	-80.000000	-72.245900	-60.000000	-71.642300	-40.000000	-71.038800	-20.000000	-70.435200	0.000000	-69.831700	20.000000	-69.228100	40.000000	-68.624600	60.000000
0.052350	-73.476000	-100.000000	-72.867800	-80.000000	-72.259700	-60.000000	-71.651500	-40.000000	-71.043300	-20.000000	-70.435200	0.000000	-69.827000	20.000000	-69.218900	40.000000	-68.610700	60.000000
0.052375	-73.498900	-100.000000	-72.886200	-80.000000	-72.273400	-60.000000	-71.660600	-40.000000	-71.047900	-20.000000	-70.435100	0.000000	-69.822400	20.000000	-69.209600	40.000000	-68.596900	60.000000
0.052400	-73.521800	-100.000000	-72.904400	-80.000000	-72.287100	-60.000000	-71.669800	-40.000000	-71.052400	-20.000000	-70.435100	0.000000	-69.817700	20.000000	-69.200400	40.000000	-68.583100	60.000000
0.052425	-73.544600	-100.000000	-72.922700	-80.000000	-72.300800	-60.000000	-71.678900	-40.000000	-71.056900	-20.000000	-70.435000	0.000000	-69.813100	20.000000	-69.191200	40.000000	-68.569300	60.000000
0.052450	-73.567400	-100.000000	-72.940900	-80.000000	-72.314400	-60.000000	-71.687900	-40.000000	-71.061500	-20.000000	-70.435000	0.000000	-69.808500	20.000000	-69.182000	40.000000	-68.555500	60.000000
0.052475	-73.590100	-100.000000	-72.959100	-80.000000	-72.328000	-60.000000	-71.697000	-40.000000	-71.066000	-20.000000	-70.434900	0.000000	-69.803900	20.000000	-69.172900	40.000000	-68.541800	60.000000
0.052500	-73.612800	-100.000000	-72.977200	-80.000000	-72.341600	-60.000000	-71.706000	-40.000000	-71.070500	-20.000000	-70.434900	0.000000	-69.799300	20.000000	-69.163700	40.000000	-68.528200	60.000000
0.052525	-73.635400	-100.000000	-72.995300	-80.000000	-72.355100	-60.000000	-71.715000	-40.000000	-71.074900	-20.000000	-70.434800	0.000000	-69.794700	20.000000	-69.154600	40.000000	-68.514500	60.000000
0.052550	-73.657900	-100.000000	-73.013300	-80.000000	-72.368700	-60.000000	-71.724000	-40.000000	-71.079400	-20.000000	-70.434800	0.000000	-69.790200	20.000000	-69.145500	40.000000	-68.500900	60.000000
0.052575	-73.680400	-100.000000	-73.031300	-80.000000	-72.382100	-60.000000	-71.733000	-40.000000	-71.083900	-20.000000	-70.434700	0.000000	-69.785600	20.000000	-69.136500	40.000000	-68.487300	60.000000
0.052600	-73.702900	-100.000000	-73.049200	-80.000000	-72.395600	-60.000000	-71.742000	-40.000000	-71.088300	-20.000000	-70.434700	0.000000	-69.781000	20.000000	-69.127400	40.000000	-68.473800	60.000000
[truncated: 8,475,707 more chars]
