# Supplementary material for: Interneuronal mechanisms of hippocampal theta oscillations in a full-scale model of the rodent CA1 circuit
Source: eLife. 2016 Dec 23;5:e18566. doi: 10.7554/eLife.18566 (PMC5313080; doi:10.7554/eLife.18566)
Supplement: Figure 2—source data 12. — Simulated paired recordings where the postsynaptic cell was voltage-clamped at −50 mV and the reversal potential of the synapse was kept at its physiological potential, as defined in the network model code. Sodium channels in the postsynaptic cell were blocked to prevent a suprathreshold response. A spike was triggered in the presynaptic cell and the current response was measured in the postsynaptic cell at the soma. This recording was repeated 10 times, with a randomly chosen connection location (from anatomically likely locations) each time. Each of the 10 trials are included in this file. DOI: http://dx.doi.org/10.7554/eLife.18566.017 [file elife-18566-fig2-data12.dat]

t	pre	post	t	pre	post	t	pre	post	t	pre	post	t	pre	post	t	pre	post	t	pre	post	t	pre	post	t	pre	post	t	pre	post
0	0	0.164762	0	0	0.164762	0	0	0.164762	0	0	0.164762	0	0	0.164762	0	0	0.164762	0	0	0.164762	0	0	0.164762	0	0	0.164762	0	0	0.164762
0.025	0	0.164762	0.025	0	0.164762	0.025	0	0.164762	0.025	0	0.164762	0.025	0	0.164762	0.025	0	0.164762	0.025	0	0.164762	0.025	0	0.164762	0.025	0	0.164762	0.025	0	0.164762
0.05	0	0.164762	0.05	0	0.164762	0.05	0	0.164762	0.05	0	0.164762	0.05	0	0.164762	0.05	0	0.164762	0.05	0	0.164762	0.05	0	0.164762	0.05	0	0.164762	0.05	0	0.164762
0.075	0	0.164762	0.075	0	0.164762	0.075	0	0.164762	0.075	0	0.164762	0.075	0	0.164762	0.075	0	0.164762	0.075	0	0.164762	0.075	0	0.164762	0.075	0	0.164762	0.075	0	0.164762
0.1	0	0.164762	0.1	0	0.164762	0.1	0	0.164762	0.1	0	0.164762	0.1	0	0.164762	0.1	0	0.164762	0.1	0	0.164762	0.1	0	0.164762	0.1	0	0.164762	0.1	0	0.164762
0.125	0	0.164762	0.125	0	0.164762	0.125	0	0.164762	0.125	0	0.164762	0.125	0	0.164762	0.125	0	0.164762	0.125	0	0.164762	0.125	0	0.164762	0.125	0	0.164762	0.125	0	0.164762
0.15	0	0.164762	0.15	0	0.164762	0.15	0	0.164762	0.15	0	0.164762	0.15	0	0.164762	0.15	0	0.164762	0.15	0	0.164762	0.15	0	0.164762	0.15	0	0.164762	0.15	0	0.164762
0.175	0	0.164762	0.175	0	0.164762	0.175	0	0.164762	0.175	0	0.164762	0.175	0	0.164762	0.175	0	0.164762	0.175	0	0.164762	0.175	0	0.164762	0.175	0	0.164762	0.175	0	0.164762
0.2	0	0.164762	0.2	0	0.164762	0.2	0	0.164762	0.2	0	0.164762	0.2	0	0.164762	0.2	0	0.164762	0.2	0	0.164762	0.2	0	0.164762	0.2	0	0.164762	0.2	0	0.164762
0.225	0	0.164762	0.225	0	0.164762	0.225	0	0.164762	0.225	0	0.164762	0.225	0	0.164762	0.225	0	0.164762	0.225	0	0.164762	0.225	0	0.164762	0.225	0	0.164762	0.225	0	0.164762
0.25	0	0.164762	0.25	0	0.164762	0.25	0	0.164762	0.25	0	0.164762	0.25	0	0.164762	0.25	0	0.164762	0.25	0	0.164762	0.25	0	0.164762	0.25	0	0.164762	0.25	0	0.164762
0.275	0	0.164762	0.275	0	0.164762	0.275	0	0.164762	0.275	0	0.164762	0.275	0	0.164762	0.275	0	0.164762	0.275	0	0.164762	0.275	0	0.164762	0.275	0	0.164762	0.275	0	0.164762
0.3	0	0.164762	0.3	0	0.164762	0.3	0	0.164762	0.3	0	0.164762	0.3	0	0.164762	0.3	0	0.164762	0.3	0	0.164762	0.3	0	0.164762	0.3	0	0.164762	0.3	0	0.164762
0.325	0	0.164762	0.325	0	0.164762	0.325	0	0.164762	0.325	0	0.164762	0.325	0	0.164762	0.325	0	0.164762	0.325	0	0.164762	0.325	0	0.164762	0.325	0	0.164762	0.325	0	0.164762
0.35	0	0.164762	0.35	0	0.164762	0.35	0	0.164762	0.35	0	0.164762	0.35	0	0.164762	0.35	0	0.164762	0.35	0	0.164762	0.35	0	0.164762	0.35	0	0.164762	0.35	0	0.164762
0.375	0	0.164762	0.375	0	0.164762	0.375	0	0.164762	0.375	0	0.164762	0.375	0	0.164762	0.375	0	0.164762	0.375	0	0.164762	0.375	0	0.164762	0.375	0	0.164762	0.375	0	0.164762
0.4	0	0.164762	0.4	0	0.164762	0.4	0	0.164762	0.4	0	0.164762	0.4	0	0.164762	0.4	0	0.164762	0.4	0	0.164762	0.4	0	0.164762	0.4	0	0.164762	0.4	0	0.164762
0.425	0	0.164762	0.425	0	0.164762	0.425	0	0.164762	0.425	0	0.164762	0.425	0	0.164762	0.425	0	0.164762	0.425	0	0.164762	0.425	0	0.164762	0.425	0	0.164762	0.425	0	0.164762
0.45	0	0.164762	0.45	0	0.164762	0.45	0	0.164762	0.45	0	0.164762	0.45	0	0.164762	0.45	0	0.164762	0.45	0	0.164762	0.45	0	0.164762	0.45	0	0.164762	0.45	0	0.164762
0.475	0	0.164762	0.475	0	0.164762	0.475	0	0.164762	0.475	0	0.164762	0.475	0	0.164762	0.475	0	0.164762	0.475	0	0.164762	0.475	0	0.164762	0.475	0	0.164762	0.475	0	0.164762
0.5	0	0.164762	0.5	0	0.164762	0.5	0	0.164762	0.5	0	0.164762	0.5	0	0.164762	0.5	0	0.164762	0.5	0	0.164762	0.5	0	0.164762	0.5	0	0.164762	0.5	0	0.164762
0.525	0	0.164762	0.525	0	0.164762	0.525	0	0.164762	0.525	0	0.164762	0.525	0	0.164762	0.525	0	0.164762	0.525	0	0.164762	0.525	0	0.164762	0.525	0	0.164762	0.525	0	0.164762
0.55	0	0.164762	0.55	0	0.164762	0.55	0	0.164762	0.55	0	0.164762	0.55	0	0.164762	0.55	0	0.164762	0.55	0	0.164762	0.55	0	0.164762	0.55	0	0.164762	0.55	0	0.164762
0.575	0	0.164762	0.575	0	0.164762	0.575	0	0.164762	0.575	0	0.164762	0.575	0	0.164762	0.575	0	0.164762	0.575	0	0.164762	0.575	0	0.164762	0.575	0	0.164762	0.575	0	0.164762
0.6	0	0.164762	0.6	0	0.164762	0.6	0	0.164762	0.6	0	0.164762	0.6	0	0.164762	0.6	0	0.164762	0.6	0	0.164762	0.6	0	0.164762	0.6	0	0.164762	0.6	0	0.164762
0.625	0	0.164762	0.625	0	0.164762	0.625	0	0.164762	0.625	0	0.164762	0.625	0	0.164762	0.625	0	0.164762	0.625	0	0.164762	0.625	0	0.164762	0.625	0	0.164762	0.625	0	0.164762
0.65	0	0.164762	0.65	0	0.164762	0.65	0	0.164762	0.65	0	0.164762	0.65	0	0.164762	0.65	0	0.164762	0.65	0	0.164762	0.65	0	0.164762	0.65	0	0.164762	0.65	0	0.164762
0.675	0	0.164762	0.675	0	0.164762	0.675	0	0.164762	0.675	0	0.164762	0.675	0	0.164762	0.675	0	0.164762	0.675	0	0.164762	0.675	0	0.164762	0.675	0	0.164762	0.675	0	0.164762
0.7	0	0.164762	0.7	0	0.164762	0.7	0	0.164762	0.7	0	0.164762	0.7	0	0.164762	0.7	0	0.164762	0.7	0	0.164762	0.7	0	0.164762	0.7	0	0.164762	0.7	0	0.164762
0.725	0	0.164762	0.725	0	0.164762	0.725	0	0.164762	0.725	0	0.164762	0.725	0	0.164762	0.725	0	0.164762	0.725	0	0.164762	0.725	0	0.164762	0.725	0	0.164762	0.725	0	0.164762
0.75	0	0.164762	0.75	0	0.164762	0.75	0	0.164762	0.75	0	0.164762	0.75	0	0.164762	0.75	0	0.164762	0.75	0	0.164762	0.75	0	0.164762	0.75	0	0.164762	0.75	0	0.164762
0.775	0	0.164762	0.775	0	0.164762	0.775	0	0.164762	0.775	0	0.164762	0.775	0	0.164762	0.775	0	0.164762	0.775	0	0.164762	0.775	0	0.164762	0.775	0	0.164762	0.775	0	0.164762
0.8	0	0.164762	0.8	0	0.164762	0.8	0	0.164762	0.8	0	0.164762	0.8	0	0.164762	0.8	0	0.164762	0.8	0	0.164762	0.8	0	0.164762	0.8	0	0.164762	0.8	0	0.164762
0.825	0	0.164762	0.825	0	0.164762	0.825	0	0.164762	0.825	0	0.164762	0.825	0	0.164762	0.825	0	0.164762	0.825	0	0.164762	0.825	0	0.164762	0.825	0	0.164762	0.825	0	0.164762
0.85	0	0.164762	0.85	0	0.164762	0.85	0	0.164762	0.85	0	0.164762	0.85	0	0.164762	0.85	0	0.164762	0.85	0	0.164762	0.85	0	0.164762	0.85	0	0.164762	0.85	0	0.164762
0.875	0	0.164762	0.875	0	0.164762	0.875	0	0.164762	0.875	0	0.164762	0.875	0	0.164762	0.875	0	0.164762	0.875	0	0.164762	0.875	0	0.164762	0.875	0	0.164762	0.875	0	0.164762
0.9	0	0.164762	0.9	0	0.164762	0.9	0	0.164762	0.9	0	0.164762	0.9	0	0.164762	0.9	0	0.164762	0.9	0	0.164762	0.9	0	0.164762	0.9	0	0.164762	0.9	0	0.164762
0.925	0	0.164762	0.925	0	0.164762	0.925	0	0.164762	0.925	0	0.164762	0.925	0	0.164762	0.925	0	0.164762	0.925	0	0.164762	0.925	0	0.164762	0.925	0	0.164762	0.925	0	0.164762
0.95	0	0.164762	0.95	0	0.164762	0.95	0	0.164762	0.95	0	0.164762	0.95	0	0.164762	0.95	0	0.164762	0.95	0	0.164762	0.95	0	0.164762	0.95	0	0.164762	0.95	0	0.164762
0.975	0	0.164762	0.975	0	0.164762	0.975	0	0.164762	0.975	0	0.164762	0.975	0	0.164762	0.975	0	0.164762	0.975	0	0.164762	0.975	0	0.164762	0.975	0	0.164762	0.975	0	0.164762
1	0	0.164762	1	0	0.164762	1	0	0.164762	1	0	0.164762	1	0	0.164762	1	0	0.164762	1	0	0.164762	1	0	0.164762	1	0	0.164762	1	0	0.164762
1.025	0	0.164762	1.025	0	0.164762	1.025	0	0.164762	1.025	0	0.164762	1.025	0	0.164762	1.025	0	0.164762	1.025	0	0.164762	1.025	0	0.164762	1.025	0	0.164762	1.025	0	0.164762
1.05	0	0.164762	1.05	0	0.164762	1.05	0	0.164762	1.05	0	0.164762	1.05	0	0.164762	1.05	0	0.164762	1.05	0	0.164762	1.05	0	0.164762	1.05	0	0.164762	1.05	0	0.164762
1.075	0	0.164762	1.075	0	0.164762	1.075	0	0.164762	1.075	0	0.164762	1.075	0	0.164762	1.075	0	0.164762	1.075	0	0.164762	1.075	0	0.164762	1.075	0	0.164762	1.075	0	0.164762
1.1	0	0.164762	1.1	0	0.164762	1.1	0	0.164762	1.1	0	0.164762	1.1	0	0.164762	1.1	0	0.164762	1.1	0	0.164762	1.1	0	0.164762	1.1	0	0.164762	1.1	0	0.164762
1.125	0	0.164762	1.125	0	0.164762	1.125	0	0.164762	1.125	0	0.164762	1.125	0	0.164762	1.125	0	0.164762	1.125	0	0.164762	1.125	0	0.164762	1.125	0	0.164762	1.125	0	0.164762
1.15	0	0.164762	1.15	0	0.164762	1.15	0	0.164762	1.15	0	0.164762	1.15	0	0.164762	1.15	0	0.164762	1.15	0	0.164762	1.15	0	0.164762	1.15	0	0.164762	1.15	0	0.164762
1.175	0	0.164762	1.175	0	0.164762	1.175	0	0.164762	1.175	0	0.164762	1.175	0	0.164762	1.175	0	0.164762	1.175	0	0.164762	1.175	0	0.164762	1.175	0	0.164762	1.175	0	0.164762
1.2	0	0.164762	1.2	0	0.164762	1.2	0	0.164762	1.2	0	0.164762	1.2	0	0.164762	1.2	0	0.164762	1.2	0	0.164762	1.2	0	0.164762	1.2	0	0.164762	1.2	0	0.164762
1.225	0	0.164762	1.225	0	0.164762	1.225	0	0.164762	1.225	0	0.164762	1.225	0	0.164762	1.225	0	0.164762	1.225	0	0.164762	1.225	0	0.164762	1.225	0	0.164762	1.225	0	0.164762
1.25	0	0.164762	1.25	0	0.164762	1.25	0	0.164762	1.25	0	0.164762	1.25	0	0.164762	1.25	0	0.164762	1.25	0	0.164762	1.25	0	0.164762	1.25	0	0.164762	1.25	0	0.164762
1.275	0	0.164762	1.275	0	0.164762	1.275	0	0.164762	1.275	0	0.164762	1.275	0	0.164762	1.275	0	0.164762	1.275	0	0.164762	1.275	0	0.164762	1.275	0	0.164762	1.275	0	0.164762
1.3	0	0.164762	1.3	0	0.164762	1.3	0	0.164762	1.3	0	0.164762	1.3	0	0.164762	1.3	0	0.164762	1.3	0	0.164762	1.3	0	0.164762	1.3	0	0.164762	1.3	0	0.164762
1.325	0	0.164762	1.325	0	0.164762	1.325	0	0.164762	1.325	0	0.164762	1.325	0	0.164762	1.325	0	0.164762	1.325	0	0.164762	1.325	0	0.164762	1.325	0	0.164762	1.325	0	0.164762
1.35	0	0.164762	1.35	0	0.164762	1.35	0	0.164762	1.35	0	0.164762	1.35	0	0.164762	1.35	0	0.164762	1.35	0	0.164762	1.35	0	0.164762	1.35	0	0.164762	1.35	0	0.164762
1.375	0	0.164762	1.375	0	0.164762	1.375	0	0.164762	1.375	0	0.164762	1.375	0	0.164762	1.375	0	0.164762	1.375	0	0.164762	1.375	0	0.164762	1.375	0	0.164762	1.375	0	0.164762
1.4	0	0.164762	1.4	0	0.164762	1.4	0	0.164762	1.4	0	0.164762	1.4	0	0.164762	1.4	0	0.164762	1.4	0	0.164762	1.4	0	0.164762	1.4	0	0.164762	1.4	0	0.164762
1.425	0	0.164762	1.425	0	0.164762	1.425	0	0.164762	1.425	0	0.164762	1.425	0	0.164762	1.425	0	0.164762	1.425	0	0.164762	1.425	0	0.164762	1.425	0	0.164762	1.425	0	0.164762
1.45	0	0.164762	1.45	0	0.164762	1.45	0	0.164762	1.45	0	0.164762	1.45	0	0.164762	1.45	0	0.164762	1.45	0	0.164762	1.45	0	0.164762	1.45	0	0.164762	1.45	0	0.164762
1.475	0	0.164762	1.475	0	0.164762	1.475	0	0.164762	1.475	0	0.164762	1.475	0	0.164762	1.475	0	0.164762	1.475	0	0.164762	1.475	0	0.164762	1.475	0	0.164762	1.475	0	0.164762
1.5	0	0.164762	1.5	0	0.164762	1.5	0	0.164762	1.5	0	0.164762	1.5	0	0.164762	1.5	0	0.164762	1.5	0	0.164762	1.5	0	0.164762	1.5	0	0.164762	1.5	0	0.164762
1.525	0	0.164762	1.525	0	0.164762	1.525	0	0.164762	1.525	0	0.164762	1.525	0	0.164762	1.525	0	0.164762	1.525	0	0.164762	1.525	0	0.164762	1.525	0	0.164762	1.525	0	0.164762
1.55	0	0.164762	1.55	0	0.164762	1.55	0	0.164762	1.55	0	0.164762	1.55	0	0.164762	1.55	0	0.164762	1.55	0	0.164762	1.55	0	0.164762	1.55	0	0.164762	1.55	0	0.164762
1.575	0	0.164762	1.575	0	0.164762	1.575	0	0.164762	1.575	0	0.164762	1.575	0	0.164762	1.575	0	0.164762	1.575	0	0.164762	1.575	0	0.164762	1.575	0	0.164762	1.575	0	0.164762
1.6	0	0.164762	1.6	0	0.164762	1.6	0	0.164762	1.6	0	0.164762	1.6	0	0.164762	1.6	0	0.164762	1.6	0	0.164762	1.6	0	0.164762	1.6	0	0.164762	1.6	0	0.164762
1.625	0	0.164762	1.625	0	0.164762	1.625	0	0.164762	1.625	0	0.164762	1.625	0	0.164762	1.625	0	0.164762	1.625	0	0.164762	1.625	0	0.164762	1.625	0	0.164762	1.625	0	0.164762
1.65	0	0.164762	1.65	0	0.164762	1.65	0	0.164762	1.65	0	0.164762	1.65	0	0.164762	1.65	0	0.164762	1.65	0	0.164762	1.65	0	0.164762	1.65	0	0.164762	1.65	0	0.164762
1.675	0	0.164762	1.675	0	0.164762	1.675	0	0.164762	1.675	0	0.164762	1.675	0	0.164762	1.675	0	0.164762	1.675	0	0.164762	1.675	0	0.164762	1.675	0	0.164762	1.675	0	0.164762
1.7	0	0.164762	1.7	0	0.164762	1.7	0	0.164762	1.7	0	0.164762	1.7	0	0.164762	1.7	0	0.164762	1.7	0	0.164762	1.7	0	0.164762	1.7	0	0.164762	1.7	0	0.164762
1.725	0	0.164762	1.725	0	0.164762	1.725	0	0.164762	1.725	0	0.164762	1.725	0	0.164762	1.725	0	0.164762	1.725	0	0.164762	1.725	0	0.164762	1.725	0	0.164762	1.725	0	0.164762
1.75	0	0.164762	1.75	0	0.164762	1.75	0	0.164762	1.75	0	0.164762	1.75	0	0.164762	1.75	0	0.164762	1.75	0	0.164762	1.75	0	0.164762	1.75	0	0.164762	1.75	0	0.164762
1.775	0	0.164762	1.775	0	0.164762	1.775	0	0.164762	1.775	0	0.164762	1.775	0	0.164762	1.775	0	0.164762	1.775	0	0.164762	1.775	0	0.164762	1.775	0	0.164762	1.775	0	0.164762
1.8	0	0.164762	1.8	0	0.164762	1.8	0	0.164762	1.8	0	0.164762	1.8	0	0.164762	1.8	0	0.164762	1.8	0	0.164762	1.8	0	0.164762	1.8	0	0.164762	1.8	0	0.164762
1.825	0	0.164762	1.825	0	0.164762	1.825	0	0.164762	1.825	0	0.164762	1.825	0	0.164762	1.825	0	0.164762	1.825	0	0.164762	1.825	0	0.164762	1.825	0	0.164762	1.825	0	0.164762
1.85	0	0.164762	1.85	0	0.164762	1.85	0	0.164762	1.85	0	0.164762	1.85	0	0.164762	1.85	0	0.164762	1.85	0	0.164762	1.85	0	0.164762	1.85	0	0.164762	1.85	0	0.164762
1.875	0	0.164762	1.875	0	0.164762	1.875	0	0.164762	1.875	0	0.164762	1.875	0	0.164762	1.875	0	0.164762	1.875	0	0.164762	1.875	0	0.164762	1.875	0	0.164762	1.875	0	0.164762
1.9	0	0.164762	1.9	0	0.164762	1.9	0	0.164762	1.9	0	0.164762	1.9	0	0.164762	1.9	0	0.164762	1.9	0	0.164762	1.9	0	0.164762	1.9	0	0.164762	1.9	0	0.164762
1.925	0	0.164762	1.925	0	0.164762	1.925	0	0.164762	1.925	0	0.164762	1.925	0	0.164762	1.925	0	0.164762	1.925	0	0.164762	1.925	0	0.164762	1.925	0	0.164762	1.925	0	0.164762
1.95	0	0.164762	1.95	0	0.164762	1.95	0	0.164762	1.95	0	0.164762	1.95	0	0.164762	1.95	0	0.164762	1.95	0	0.164762	1.95	0	0.164762	1.95	0	0.164762	1.95	0	0.164762
1.975	0	0.164762	1.975	0	0.164762	1.975	0	0.164762	1.975	0	0.164762	1.975	0	0.164762	1.975	0	0.164762	1.975	0	0.164762	1.975	0	0.164762	1.975	0	0.164762	1.975	0	0.164762
2	0	0.164762	2	0	0.164762	2	0	0.164762	2	0	0.164762	2	0	0.164762	2	0	0.164762	2	0	0.164762	2	0	0.164762	2	0	0.164762	2	0	0.164762
2.025	0	0.164762	2.025	0	0.164762	2.025	0	0.164762	2.025	0	0.164762	2.025	0	0.164762	2.025	0	0.164762	2.025	0	0.164762	2.025	0	0.164762	2.025	0	0.164762	2.025	0	0.164762
2.05	0	0.164762	2.05	0	0.164762	2.05	0	0.164762	2.05	0	0.164762	2.05	0	0.164762	2.05	0	0.164762	2.05	0	0.164762	2.05	0	0.164762	2.05	0	0.164762	2.05	0	0.164762
2.075	0	0.164762	2.075	0	0.164762	2.075	0	0.164762	2.075	0	0.164762	2.075	0	0.164762	2.075	0	0.164762	2.075	0	0.164762	2.075	0	0.164762	2.075	0	0.164762	2.075	0	0.164762
2.1	0	0.164762	2.1	0	0.164762	2.1	0	0.164762	2.1	0	0.164762	2.1	0	0.164762	2.1	0	0.164762	2.1	0	0.164762	2.1	0	0.164762	2.1	0	0.164762	2.1	0	0.164762
2.125	0	0.164762	2.125	0	0.164762	2.125	0	0.164762	2.125	0	0.164762	2.125	0	0.164762	2.125	0	0.164762	2.125	0	0.164762	2.125	0	0.164762	2.125	0	0.164762	2.125	0	0.164762
2.15	0	0.164762	2.15	0	0.164762	2.15	0	0.164762	2.15	0	0.164762	2.15	0	0.164762	2.15	0	0.164762	2.15	0	0.164762	2.15	0	0.164762	2.15	0	0.164762	2.15	0	0.164762
2.175	0	0.164762	2.175	0	0.164762	2.175	0	0.164762	2.175	0	0.164762	2.175	0	0.164762	2.175	0	0.164762	2.175	0	0.164762	2.175	0	0.164762	2.175	0	0.164762	2.175	0	0.164762
2.2	0	0.164762	2.2	0	0.164762	2.2	0	0.164762	2.2	0	0.164762	2.2	0	0.164762	2.2	0	0.164762	2.2	0	0.164762	2.2	0	0.164762	2.2	0	0.164762	2.2	0	0.164762
2.225	0	0.164762	2.225	0	0.164762	2.225	0	0.164762	2.225	0	0.164762	2.225	0	0.164762	2.225	0	0.164762	2.225	0	0.164762	2.225	0	0.164762	2.225	0	0.164762	2.225	0	0.164762
2.25	0	0.164762	2.25	0	0.164762	2.25	0	0.164762	2.25	0	0.164762	2.25	0	0.164762	2.25	0	0.164762	2.25	0	0.164762	2.25	0	0.164762	2.25	0	0.164762	2.25	0	0.164762
2.275	0	0.164762	2.275	0	0.164762	2.275	0	0.164762	2.275	0	0.164762	2.275	0	0.164762	2.275	0	0.164762	2.275	0	0.164762	2.275	0	0.164762	2.275	0	0.164762	2.275	0	0.164762
2.3	0	0.164762	2.3	0	0.164762	2.3	0	0.164762	2.3	0	0.164762	2.3	0	0.164762	2.3	0	0.164762	2.3	0	0.164762	2.3	0	0.164762	2.3	0	0.164762	2.3	0	0.164762
2.325	0	0.164762	2.325	0	0.164762	2.325	0	0.164762	2.325	0	0.164762	2.325	0	0.164762	2.325	0	0.164762	2.325	0	0.164762	2.325	0	0.164762	2.325	0	0.164762	2.325	0	0.164762
2.35	0	0.164762	2.35	0	0.164762	2.35	0	0.164762	2.35	0	0.164762	2.35	0	0.164762	2.35	0	0.164762	2.35	0	0.164762	2.35	0	0.164762	2.35	0	0.164762	2.35	0	0.164762
2.375	0	0.164762	2.375	0	0.164762	2.375	0	0.164762	2.375	0	0.164762	2.375	0	0.164762	2.375	0	0.164762	2.375	0	0.164762	2.375	0	0.164762	2.375	0	0.164762	2.375	0	0.164762
2.4	0	0.164762	2.4	0	0.164762	2.4	0	0.164762	2.4	0	0.164762	2.4	0	0.164762	2.4	0	0.164762	2.4	0	0.164762	2.4	0	0.164762	2.4	0	0.164762	2.4	0	0.164762
2.425	0	0.164762	2.425	0	0.164762	2.425	0	0.164762	2.425	0	0.164762	2.425	0	0.164762	2.425	0	0.164762	2.425	0	0.164762	2.425	0	0.164762	2.425	0	0.164762	2.425	0	0.164762
2.45	0	0.164762	2.45	0	0.164762	2.45	0	0.164762	2.45	0	0.164762	2.45	0	0.164762	2.45	0	0.164762	2.45	0	0.164762	2.45	0	0.164762	2.45	0	0.164762	2.45	0	0.164762
2.475	0	0.164762	2.475	0	0.164762	2.475	0	0.164762	2.475	0	0.164762	2.475	0	0.164762	2.475	0	0.164762	2.475	0	0.164762	2.475	0	0.164762	2.475	0	0.164762	2.475	0	0.164762
2.5	0	0.164762	2.5	0	0.164762	2.5	0	0.164762	2.5	0	0.164762	2.5	0	0.164762	2.5	0	0.164762	2.5	0	0.164762	2.5	0	0.164762	2.5	0	0.164762	2.5	0	0.164762
2.525	0	0.164762	2.525	0	0.164762	2.525	0	0.164762	2.525	0	0.164762	2.525	0	0.164762	2.525	0	0.164762	2.525	0	0.164762	2.525	0	0.164762	2.525	0	0.164762	2.525	0	0.164762
2.55	0	0.164762	2.55	0	0.164762	2.55	0	0.164762	2.55	0	0.164762	2.55	0	0.164762	2.55	0	0.164762	2.55	0	0.164762	2.55	0	0.164762	2.55	0	0.164762	2.55	0	0.164762
2.575	0	0.164762	2.575	0	0.164762	2.575	0	0.164762	2.575	0	0.164762	2.575	0	0.164762	2.575	0	0.164762	2.575	0	0.164762	2.575	0	0.164762	2.575	0	0.164762	2.575	0	0.164762
2.6	0	0.164762	2.6	0	0.164762	2.6	0	0.164762	2.6	0	0.164762	2.6	0	0.164762	2.6	0	0.164762	2.6	0	0.164762	2.6	0	0.164762	2.6	0	0.164762	2.6	0	0.164762
2.625	0	0.164762	2.625	0	0.164762	2.625	0	0.164762	2.625	0	0.164762	2.625	0	0.164762	2.625	0	0.164762	2.625	0	0.164762	2.625	0	0.164762	2.625	0	0.164762	2.625	0	0.164762
2.65	0	0.164762	2.65	0	0.164762	2.65	0	0.164762	2.65	0	0.164762	2.65	0	0.164762	2.65	0	0.164762	2.65	0	0.164762	2.65	0	0.164762	2.65	0	0.164762	2.65	0	0.164762
2.675	0	0.164762	2.675	0	0.164762	2.675	0	0.164762	2.675	0	0.164762	2.675	0	0.164762	2.675	0	0.164762	2.675	0	0.164762	2.675	0	0.164762	2.675	0	0.164762	2.675	0	0.164762
2.7	0	0.164762	2.7	0	0.164762	2.7	0	0.164762	2.7	0	0.164762	2.7	0	0.164762	2.7	0	0.164762	2.7	0	0.164762	2.7	0	0.164762	2.7	0	0.164762	2.7	0	0.164762
2.725	0	0.164762	2.725	0	0.164762	2.725	0	0.164762	2.725	0	0.164762	2.725	0	0.164762	2.725	0	0.164762	2.725	0	0.164762	2.725	0	0.164762	2.725	0	0.164762	2.725	0	0.164762
2.75	0	0.164762	2.75	0	0.164762	2.75	0	0.164762	2.75	0	0.164762	2.75	0	0.164762	2.75	0	0.164762	2.75	0	0.164762	2.75	0	0.164762	2.75	0	0.164762	2.75	0	0.164762
2.775	0	0.164762	2.775	0	0.164762	2.775	0	0.164762	2.775	0	0.164762	2.775	0	0.164762	2.775	0	0.164762	2.775	0	0.164762	2.775	0	0.164762	2.775	0	0.164762	2.775	0	0.164762
2.8	0	0.164762	2.8	0	0.164762	2.8	0	0.164762	2.8	0	0.164762	2.8	0	0.164762	2.8	0	0.164762	2.8	0	0.164762	2.8	0	0.164762	2.8	0	0.164762	2.8	0	0.164762
2.825	0	0.164762	2.825	0	0.164762	2.825	0	0.164762	2.825	0	0.164762	2.825	0	0.164762	2.825	0	0.164762	2.825	0	0.164762	2.825	0	0.164762	2.825	0	0.164762	2.825	0	0.164762
2.85	0	0.164762	2.85	0	0.164762	2.85	0	0.164762	2.85	0	0.164762	2.85	0	0.164762	2.85	0	0.164762	2.85	0	0.164762	2.85	0	0.164762	2.85	0	0.164762	2.85	0	0.164762
2.875	0	0.164762	2.875	0	0.164762	2.875	0	0.164762	2.875	0	0.164762	2.875	0	0.164762	2.875	0	0.164762	2.875	0	0.164762	2.875	0	0.164762	2.875	0	0.164762	2.875	0	0.164762
2.9	0	0.164762	2.9	0	0.164762	2.9	0	0.164762	2.9	0	0.164762	2.9	0	0.164762	2.9	0	0.164762	2.9	0	0.164762	2.9	0	0.164762	2.9	0	0.164762	2.9	0	0.164762
2.925	0	0.164762	2.925	0	0.164762	2.925	0	0.164762	2.925	0	0.164762	2.925	0	0.164762	2.925	0	0.164762	2.925	0	0.164762	2.925	0	0.164762	2.925	0	0.164762	2.925	0	0.164762
2.95	0	0.164762	2.95	0	0.164762	2.95	0	0.164762	2.95	0	0.164762	2.95	0	0.164762	2.95	0	0.164762	2.95	0	0.164762	2.95	0	0.164762	2.95	0	0.164762	2.95	0	0.164762
2.975	0	0.164762	2.975	0	0.164762	2.975	0	0.164762	2.975	0	0.164762	2.975	0	0.164762	2.975	0	0.164762	2.975	0	0.164762	2.975	0	0.164762	2.975	0	0.164762	2.975	0	0.164762
3	0	0.164762	3	0	0.164762	3	0	0.164762	3	0	0.164762	3	0	0.164762	3	0	0.164762	3	0	0.164762	3	0	0.164762	3	0	0.164762	3	0	0.164762
3.025	0	0.164762	3.025	0	0.164762	3.025	0	0.164762	3.025	0	0.164762	3.025	0	0.164762	3.025	0	0.164762	3.025	0	0.164762	3.025	0	0.164762	3.025	0	0.164762	3.025	0	0.164762
3.05	0	0.164762	3.05	0	0.164762	3.05	0	0.164762	3.05	0	0.164762	3.05	0	0.164762	3.05	0	0.164762	3.05	0	0.164762	3.05	0	0.164762	3.05	0	0.164762	3.05	0	0.164762
3.075	0	0.164762	3.075	0	0.164762	3.075	0	0.164762	3.075	0	0.164762	3.075	0	0.164762	3.075	0	0.164762	3.075	0	0.164762	3.075	0	0.164762	3.075	0	0.164762	3.075	0	0.164762
3.1	0	0.164762	3.1	0	0.164762	3.1	0	0.164762	3.1	0	0.164762	3.1	0	0.164762	3.1	0	0.164762	3.1	0	0.164762	3.1	0	0.164762	3.1	0	0.164762	3.1	0	0.164762
3.125	0	0.164762	3.125	0	0.164762	3.125	0	0.164762	3.125	0	0.164762	3.125	0	0.164762	3.125	0	0.164762	3.125	0	0.164762	3.125	0	0.164762	3.125	0	0.164762	3.125	0	0.164762
3.15	0	0.164762	3.15	0	0.164762	3.15	0	0.164762	3.15	0	0.164762	3.15	0	0.164762	3.15	0	0.164762	3.15	0	0.164762	3.15	0	0.164762	3.15	0	0.164762	3.15	0	0.164762
3.175	0	0.164762	3.175	0	0.164762	3.175	0	0.164762	3.175	0	0.164762	3.175	0	0.164762	3.175	0	0.164762	3.175	0	0.164762	3.175	0	0.164762	3.175	0	0.164762	3.175	0	0.164762
3.2	0	0.164762	3.2	0	0.164762	3.2	0	0.164762	3.2	0	0.164762	3.2	0	0.164762	3.2	0	0.164762	3.2	0	0.164762	3.2	0	0.164762	3.2	0	0.164762	3.2	0	0.164762
3.225	0	0.164762	3.225	0	0.164762	3.225	0	0.164762	3.225	0	0.164762	3.225	0	0.164762	3.225	0	0.164762	3.225	0	0.164762	3.225	0	0.164762	3.225	0	0.164762	3.225	0	0.164762
3.25	0	0.164762	3.25	0	0.164762	3.25	0	0.164762	3.25	0	0.164762	3.25	0	0.164762	3.25	0	0.164762	3.25	0	0.164762	3.25	0	0.164762	3.25	0	0.164762	3.25	0	0.164762
3.275	0	0.164762	3.275	0	0.164762	3.275	0	0.164762	3.275	0	0.164762	3.275	0	0.164762	3.275	0	0.164762	3.275	0	0.164762	3.275	0	0.164762	3.275	0	0.164762	3.275	0	0.164762
3.3	0	0.164762	3.3	0	0.164762	3.3	0	0.164762	3.3	0	0.164762	3.3	0	0.164762	3.3	0	0.164762	3.3	0	0.164762	3.3	0	0.164762	3.3	0	0.164762	3.3	0	0.164762
3.325	0	0.164762	3.325	0	0.164762	3.325	0	0.164762	3.325	0	0.164762	3.325	0	0.164762	3.325	0	0.164762	3.325	0	0.164762	3.325	0	0.164762	3.325	0	0.164762	3.325	0	0.164762
3.35	0	0.164762	3.35	0	0.164762	3.35	0	0.164762	3.35	0	0.164762	3.35	0	0.164762	3.35	0	0.164762	3.35	0	0.164762	3.35	0	0.164762	3.35	0	0.164762	3.35	0	0.164762
3.375	0	0.164762	3.375	0	0.164762	3.375	0	0.164762	3.375	0	0.164762	3.375	0	0.164762	3.375	0	0.164762	3.375	0	0.164762	3.375	0	0.164762	3.375	0	0.164762	3.375	0	0.164762
3.4	0	0.164762	3.4	0	0.164762	3.4	0	0.164762	3.4	0	0.164762	3.4	0	0.164762	3.4	0	0.164762	3.4	0	0.164762	3.4	0	0.164762	3.4	0	0.164762	3.4	0	0.164762
3.425	0	0.164762	3.425	0	0.164762	3.425	0	0.164762	3.425	0	0.164762	3.425	0	0.164762	3.425	0	0.164762	3.425	0	0.164762	3.425	0	0.164762	3.425	0	0.164762	3.425	0	0.164762
3.45	0	0.164762	3.45	0	0.164762	3.45	0	0.164762	3.45	0	0.164762	3.45	0	0.164762	3.45	0	0.164762	3.45	0	0.164762	3.45	0	0.164762	3.45	0	0.164762	3.45	0	0.164762
3.475	0	0.164762	3.475	0	0.164762	3.475	0	0.164762	3.475	0	0.164762	3.475	0	0.164762	3.475	0	0.164762	3.475	0	0.164762	3.475	0	0.164762	3.475	0	0.164762	3.475	0	0.164762
3.5	0	0.164762	3.5	0	0.164762	3.5	0	0.164762	3.5	0	0.164762	3.5	0	0.164762	3.5	0	0.164762	3.5	0	0.164762	3.5	0	0.164762	3.5	0	0.164762	3.5	0	0.164762
3.525	0	0.164762	3.525	0	0.164762	3.525	0	0.164762	3.525	0	0.164762	3.525	0	0.164762	3.525	0	0.164762	3.525	0	0.164762	3.525	0	0.164762	3.525	0	0.164762	3.525	0	0.164762
3.55	0	0.164762	3.55	0	0.164762	3.55	0	0.164762	3.55	0	0.164762	3.55	0	0.164762	3.55	0	0.164762	3.55	0	0.164762	3.55	0	0.164762	3.55	0	0.164762	3.55	0	0.164762
3.575	0	0.164762	3.575	0	0.164762	3.575	0	0.164762	3.575	0	0.164762	3.575	0	0.164762	3.575	0	0.164762	3.575	0	0.164762	3.575	0	0.164762	3.575	0	0.164762	3.575	0	0.164762
3.6	0	0.164762	3.6	0	0.164762	3.6	0	0.164762	3.6	0	0.164762	3.6	0	0.164762	3.6	0	0.164762	3.6	0	0.164762	3.6	0	0.164762	3.6	0	0.164762	3.6	0	0.164762
3.625	0	0.164762	3.625	0	0.164762	3.625	0	0.164762	3.625	0	0.164762	3.625	0	0.164762	3.625	0	0.164762	3.625	0	0.164762	3.625	0	0.164762	3.625	0	0.164762	3.625	0	0.164762
3.65	0	0.164762	3.65	0	0.164762	3.65	0	0.164762	3.65	0	0.164762	3.65	0	0.164762	3.65	0	0.164762	3.65	0	0.164762	3.65	0	0.164762	3.65	0	0.164762	3.65	0	0.164762
3.675	0	0.164762	3.675	0	0.164762	3.675	0	0.164762	3.675	0	0.164762	3.675	0	0.164762	3.675	0	0.164762	3.675	0	0.164762	3.675	0	0.164762	3.675	0	0.164762	3.675	0	0.164762
3.7	0	0.164762	3.7	0	0.164762	3.7	0	0.164762	3.7	0	0.164762	3.7	0	0.164762	3.7	0	0.164762	3.7	0	0.164762	3.7	0	0.164762	3.7	0	0.164762	3.7	0	0.164762
3.725	0	0.164762	3.725	0	0.164762	3.725	0	0.164762	3.725	0	0.164762	3.725	0	0.164762	3.725	0	0.164762	3.725	0	0.164762	3.725	0	0.164762	3.725	0	0.164762	3.725	0	0.164762
3.75	0	0.164762	3.75	0	0.164762	3.75	0	0.164762	3.75	0	0.164762	3.75	0	0.164762	3.75	0	0.164762	3.75	0	0.164762	3.75	0	0.164762	3.75	0	0.164762	3.75	0	0.164762
3.775	0	0.164762	3.775	0	0.164762	3.775	0	0.164762	3.775	0	0.164762	3.775	0	0.164762	3.775	0	0.164762	3.775	0	0.164762	3.775	0	0.164762	3.775	0	0.164762	3.775	0	0.164762
3.8	0	0.164762	3.8	0	0.164762	3.8	0	0.164762	3.8	0	0.164762	3.8	0	0.164762	3.8	0	0.164762	3.8	0	0.164762	3.8	0	0.164762	3.8	0	0.164762	3.8	0	0.164762
3.825	0	0.164762	3.825	0	0.164762	3.825	0	0.164762	3.825	0	0.164762	3.825	0	0.164762	3.825	0	0.164762	3.825	0	0.164762	3.825	0	0.164762	3.825	0	0.164762	3.825	0	0.164762
3.85	0	0.164762	3.85	0	0.164762	3.85	0	0.164762	3.85	0	0.164762	3.85	0	0.164762	3.85	0	0.164762	3.85	0	0.164762	3.85	0	0.164762	3.85	0	0.164762	3.85	0	0.164762
3.875	0	0.164762	3.875	0	0.164762	3.875	0	0.164762	3.875	0	0.164762	3.875	0	0.164762	3.875	0	0.164762	3.875	0	0.164762	3.875	0	0.164762	3.875	0	0.164762	3.875	0	0.164762
3.9	0	0.164762	3.9	0	0.164762	3.9	0	0.164762	3.9	0	0.164762	3.9	0	0.164762	3.9	0	0.164762	3.9	0	0.164762	3.9	0	0.164762	3.9	0	0.164762	3.9	0	0.164762
3.925	0	0.164762	3.925	0	0.164762	3.925	0	0.164762	3.925	0	0.164762	3.925	0	0.164762	3.925	0	0.164762	3.925	0	0.164762	3.925	0	0.164762	3.925	0	0.164762	3.925	0	0.164762
3.95	0	0.164762	3.95	0	0.164762	3.95	0	0.164762	3.95	0	0.164762	3.95	0	0.164762	3.95	0	0.164762	3.95	0	0.164762	3.95	0	0.164762	3.95	0	0.164762	3.95	0	0.164762
3.975	0	0.164762	3.975	0	0.164762	3.975	0	0.164762	3.975	0	0.164762	3.975	0	0.164762	3.975	0	0.164762	3.975	0	0.164762	3.975	0	0.164762	3.975	0	0.164762	3.975	0	0.164762
4	0	0.164762	4	0	0.164762	4	0	0.164762	4	0	0.164762	4	0	0.164762	4	0	0.164762	4	0	0.164762	4	0	0.164762	4	0	0.164762	4	0	0.164762
4.025	0	0.164762	4.025	0	0.164762	4.025	0	0.164762	4.025	0	0.164762	4.025	0	0.164762	4.025	0	0.164762	4.025	0	0.164762	4.025	0	0.164762	4.025	0	0.164762	4.025	0	0.164762
4.05	0	0.164762	4.05	0	0.164762	4.05	0	0.164762	4.05	0	0.164762	4.05	0	0.164762	4.05	0	0.164762	4.05	0	0.164762	4.05	0	0.164762	4.05	0	0.164762	4.05	0	0.164762
4.075	0	0.164762	4.075	0	0.164762	4.075	0	0.164762	4.075	0	0.164762	4.075	0	0.164762	4.075	0	0.164762	4.075	0	0.164762	4.075	0	0.164762	4.075	0	0.164762	4.075	0	0.164762
4.1	0	0.164762	4.1	0	0.164762	4.1	0	0.164762	4.1	0	0.164762	4.1	0	0.164762	4.1	0	0.164762	4.1	0	0.164762	4.1	0	0.164762	4.1	0	0.164762	4.1	0	0.164762
4.125	0	0.164762	4.125	0	0.164762	4.125	0	0.164762	4.125	0	0.164762	4.125	0	0.164762	4.125	0	0.164762	4.125	0	0.164762	4.125	0	0.164762	4.125	0	0.164762	4.125	0	0.164762
4.15	0	0.164762	4.15	0	0.164762	4.15	0	0.164762	4.15	0	0.164762	4.15	0	0.164762	4.15	0	0.164762	4.15	0	0.164762	4.15	0	0.164762	4.15	0	0.164762	4.15	0	0.164762
4.175	0	0.164762	4.175	0	0.164762	4.175	0	0.164762	4.175	0	0.164762	4.175	0	0.164762	4.175	0	0.164762	4.175	0	0.164762	4.175	0	0.164762	4.175	0	0.164762	4.175	0	0.164762
4.2	0	0.164762	4.2	0	0.164762	4.2	0	0.164762	4.2	0	0.164762	4.2	0	0.164762	4.2	0	0.164762	4.2	0	0.164762	4.2	0	0.164762	4.2	0	0.164762	4.2	0	0.164762
4.225	0	0.164762	4.225	0	0.164762	4.225	0	0.164762	4.225	0	0.164762	4.225	0	0.164762	4.225	0	0.164762	4.225	0	0.164762	4.225	0	0.164762	4.225	0	0.164762	4.225	0	0.164762
4.25	0	0.164762	4.25	0	0.164762	4.25	0	0.164762	4.25	0	0.164762	4.25	0	0.164762	4.25	0	0.164762	4.25	0	0.164762	4.25	0	0.164762	4.25	0	0.164762	4.25	0	0.164762
4.275	0	0.164762	4.275	0	0.164762	4.275	0	0.164762	4.275	0	0.164762	4.275	0	0.164762	4.275	0	0.164762	4.275	0	0.164762	4.275	0	0.164762	4.275	0	0.164762	4.275	0	0.164762
4.3	0	0.164762	4.3	0	0.164762	4.3	0	0.164762	4.3	0	0.164762	4.3	0	0.164762	4.3	0	0.164762	4.3	0	0.164762	4.3	0	0.164762	4.3	0	0.164762	4.3	0	0.164762
4.325	0	0.164762	4.325	0	0.164762	4.325	0	0.164762	4.325	0	0.164762	4.325	0	0.164762	4.325	0	0.164762	4.325	0	0.164762	4.325	0	0.164762	4.325	0	0.164762	4.325	0	0.164762
4.35	0	0.164762	4.35	0	0.164762	4.35	0	0.164762	4.35	0	0.164762	4.35	0	0.164762	4.35	0	0.164762	4.35	0	0.164762	4.35	0	0.164762	4.35	0	0.164762	4.35	0	0.164762
4.375	0	0.164762	4.375	0	0.164762	4.375	0	0.164762	4.375	0	0.164762	4.375	0	0.164762	4.375	0	0.164762	4.375	0	0.164762	4.375	0	0.164762	4.375	0	0.164762	4.375	0	0.164762
4.4	0	0.164762	4.4	0	0.164762	4.4	0	0.164762	4.4	0	0.164762	4.4	0	0.164762	4.4	0	0.164762	4.4	0	0.164762	4.4	0	0.164762	4.4	0	0.164762	4.4	0	0.164762
4.425	0	0.164762	4.425	0	0.164762	4.425	0	0.164762	4.425	0	0.164762	4.425	0	0.164762	4.425	0	0.164762	4.425	0	0.164762	4.425	0	0.164762	4.425	0	0.164762	4.425	0	0.164762
4.45	0	0.164762	4.45	0	0.164762	4.45	0	0.164762	4.45	0	0.164762	4.45	0	0.164762	4.45	0	0.164762	4.45	0	0.164762	4.45	0	0.164762	4.45	0	0.164762	4.45	0	0.164762
4.475	0	0.164762	4.475	0	0.164762	4.475	0	0.164762	4.475	0	0.164762	4.475	0	0.164762	4.475	0	0.164762	4.475	0	0.164762	4.475	0	0.164762	4.475	0	0.164762	4.475	0	0.164762
4.5	0	0.164762	4.5	0	0.164762	4.5	0	0.164762	4.5	0	0.164762	4.5	0	0.164762	4.5	0	0.164762	4.5	0	0.164762	4.5	0	0.164762	4.5	0	0.164762	4.5	0	0.164762
4.525	0	0.164762	4.525	0	0.164762	4.525	0	0.164762	4.525	0	0.164762	4.525	0	0.164762	4.525	0	0.164762	4.525	0	0.164762	4.525	0	0.164762	4.525	0	0.164762	4.525	0	0.164762
4.55	0	0.164762	4.55	0	0.164762	4.55	0	0.164762	4.55	0	0.164762	4.55	0	0.164762	4.55	0	0.164762	4.55	0	0.164762	4.55	0	0.164762	4.55	0	0.164762	4.55	0	0.164762
4.575	0	0.164762	4.575	0	0.164762	4.575	0	0.164762	4.575	0	0.164762	4.575	0	0.164762	4.575	0	0.164762	4.575	0	0.164762	4.575	0	0.164762	4.575	0	0.164762	4.575	0	0.164762
4.6	0	0.164762	4.6	0	0.164762	4.6	0	0.164762	4.6	0	0.164762	4.6	0	0.164762	4.6	0	0.164762	4.6	0	0.164762	4.6	0	0.164762	4.6	0	0.164762	4.6	0	0.164762
4.625	0	0.164762	4.625	0	0.164762	4.625	0	0.164762	4.625	0	0.164762	4.625	0	0.164762	4.625	0	0.164762	4.625	0	0.164762	4.625	0	0.164762	4.625	0	0.164762	4.625	0	0.164762
4.65	0	0.164762	4.65	0	0.164762	4.65	0	0.164762	4.65	0	0.164762	4.65	0	0.164762	4.65	0	0.164762	4.65	0	0.164762	4.65	0	0.164762	4.65	0	0.164762	4.65	0	0.164762
4.675	0	0.164762	4.675	0	0.164762	4.675	0	0.164762	4.675	0	0.164762	4.675	0	0.164762	4.675	0	0.164762	4.675	0	0.164762	4.675	0	0.164762	4.675	0	0.164762	4.675	0	0.164762
4.7	0	0.164762	4.7	0	0.164762	4.7	0	0.164762	4.7	0	0.164762	4.7	0	0.164762	4.7	0	0.164762	4.7	0	0.164762	4.7	0	0.164762	4.7	0	0.164762	4.7	0	0.164762
4.725	0	0.164762	4.725	0	0.164762	4.725	0	0.164762	4.725	0	0.164762	4.725	0	0.164762	4.725	0	0.164762	4.725	0	0.164762	4.725	0	0.164762	4.725	0	0.164762	4.725	0	0.164762
4.75	0	0.164762	4.75	0	0.164762	4.75	0	0.164762	4.75	0	0.164762	4.75	0	0.164762	4.75	0	0.164762	4.75	0	0.164762	4.75	0	0.164762	4.75	0	0.164762	4.75	0	0.164762
4.775	0	0.164762	4.775	0	0.164762	4.775	0	0.164762	4.775	0	0.164762	4.775	0	0.164762	4.775	0	0.164762	4.775	0	0.164762	4.775	0	0.164762	4.775	0	0.164762	4.775	0	0.164762
4.8	0	0.164762	4.8	0	0.164762	4.8	0	0.164762	4.8	0	0.164762	4.8	0	0.164762	4.8	0	0.164762	4.8	0	0.164762	4.8	0	0.164762	4.8	0	0.164762	4.8	0	0.164762
4.825	0	0.164762	4.825	0	0.164762	4.825	0	0.164762	4.825	0	0.164762	4.825	0	0.164762	4.825	0	0.164762	4.825	0	0.164762	4.825	0	0.164762	4.825	0	0.164762	4.825	0	0.164762
4.85	0	0.164762	4.85	0	0.164762	4.85	0	0.164762	4.85	0	0.164762	4.85	0	0.164762	4.85	0	0.164762	4.85	0	0.164762	4.85	0	0.164762	4.85	0	0.164762	4.85	0	0.164762
4.875	0	0.164762	4.875	0	0.164762	4.875	0	0.164762	4.875	0	0.164762	4.875	0	0.164762	4.875	0	0.164762	4.875	0	0.164762	4.875	0	0.164762	4.875	0	0.164762	4.875	0	0.164762
4.9	0	0.164762	4.9	0	0.164762	4.9	0	0.164762	4.9	0	0.164762	4.9	0	0.164762	4.9	0	0.164762	4.9	0	0.164762	4.9	0	0.164762	4.9	0	0.164762	4.9	0	0.164762
4.925	0	0.164762	4.925	0	0.164762	4.925	0	0.164762	4.925	0	0.164762	4.925	0	0.164762	4.925	0	0.164762	4.925	0	0.164762	4.925	0	0.164762	4.925	0	0.164762	4.925	0	0.164762
4.95	0	0.164762	4.95	0	0.164762	4.95	0	0.164762	4.95	0	0.164762	4.95	0	0.164762	4.95	0	0.164762	4.95	0	0.164762	4.95	0	0.164762	4.95	0	0.164762	4.95	0	0.164762
4.975	0	0.164762	4.975	0	0.164762	4.975	0	0.164762	4.975	0	0.164762	4.975	0	0.164762	4.975	0	0.164762	4.975	0	0.164762	4.975	0	0.164762	4.975	0	0.164762	4.975	0	0.164762
5	0	0.164762	5	0	0.164762	5	0	0.164762	5	0	0.164762	5	0	0.164762	5	0	0.164762	5	0	0.164762	5	0	0.164762	5	0	0.164762	5	0	0.164762
5.025	0	0.164762	5.025	0	0.164762	5.025	0	0.164762	5.025	0	0.164762	5.025	0	0.164762	5.025	0	0.164762	5.025	0	0.164762	5.025	0	0.164762	5.025	0	0.164762	5.025	0	0.164762
5.05	0	0.164762	5.05	0	0.164762	5.05	0	0.164762	5.05	0	0.164762	5.05	0	0.164762	5.05	0	0.164762	5.05	0	0.164762	5.05	0	0.164762	5.05	0	0.164762	5.05	0	0.164762
5.075	0	0.164762	5.075	0	0.164762	5.075	0	0.164762	5.075	0	0.164762	5.075	0	0.164762	5.075	0	0.164762	5.075	0	0.164762	5.075	0	0.164762	5.075	0	0.164762	5.075	0	0.164762
5.1	0	0.164762	5.1	0	0.164762	5.1	0	0.164762	5.1	0	0.164762	5.1	0	0.164762	5.1	0	0.164762	5.1	0	0.164762	5.1	0	0.164762	5.1	0	0.164762	5.1	0	0.164762
5.125	0	0.164762	5.125	0	0.164762	5.125	0	0.164762	5.125	0	0.164762	5.125	0	0.164762	5.125	0	0.164762	5.125	0	0.164762	5.125	0	0.164762	5.125	0	0.164762	5.125	0	0.164762
5.15	0	0.164762	5.15	0	0.164762	5.15	0	0.164762	5.15	0	0.164762	5.15	0	0.164762	5.15	0	0.164762	5.15	0	0.164762	5.15	0	0.164762	5.15	0	0.164762	5.15	0	0.164762
5.175	0	0.164762	5.175	0	0.164762	5.175	0	0.164762	5.175	0	0.164762	5.175	0	0.164762	5.175	0	0.164762	5.175	0	0.164762	5.175	0	0.164762	5.175	0	0.164762	5.175	0	0.164762
5.2	0	0.164762	5.2	0	0.164762	5.2	0	0.164762	5.2	0	0.164762	5.2	0	0.164762	5.2	0	0.164762	5.2	0	0.164762	5.2	0	0.164762	5.2	0	0.164762	5.2	0	0.164762
5.225	0	0.164762	5.225	0	0.164762	5.225	0	0.164762	5.225	0	0.164762	5.225	0	0.164762	5.225	0	0.164762	5.225	0	0.164762	5.225	0	0.164762	5.225	0	0.164762	5.225	0	0.164762
5.25	0	0.164762	5.25	0	0.164762	5.25	0	0.164762	5.25	0	0.164762	5.25	0	0.164762	5.25	0	0.164762	5.25	0	0.164762	5.25	0	0.164762	5.25	0	0.164762	5.25	0	0.164762
5.275	0	0.164762	5.275	0	0.164762	5.275	0	0.164762	5.275	0	0.164762	5.275	0	0.164762	5.275	0	0.164762	5.275	0	0.164762	5.275	0	0.164762	5.275	0	0.164762	5.275	0	0.164762
5.3	0	0.164762	5.3	0	0.164762	5.3	0	0.164762	5.3	0	0.164762	5.3	0	0.164762	5.3	0	0.164762	5.3	0	0.164762	5.3	0	0.164762	5.3	0	0.164762	5.3	0	0.164762
5.325	0	0.164762	5.325	0	0.164762	5.325	0	0.164762	5.325	0	0.164762	5.325	0	0.164762	5.325	0	0.164762	5.325	0	0.164762	5.325	0	0.164762	5.325	0	0.164762	5.325	0	0.164762
5.35	0	0.164762	5.35	0	0.164762	5.35	0	0.164762	5.35	0	0.164762	5.35	0	0.164762	5.35	0	0.164762	5.35	0	0.164762	5.35	0	0.164762	5.35	0	0.164762	5.35	0	0.164762
5.375	0	0.164762	5.375	0	0.164762	5.375	0	0.164762	5.375	0	0.164762	5.375	0	0.164762	5.375	0	0.164762	5.375	0	0.164762	5.375	0	0.164762	5.375	0	0.164762	5.375	0	0.164762
5.4	0	0.164762	5.4	0	0.164762	5.4	0	0.164762	5.4	0	0.164762	5.4	0	0.164762	5.4	0	0.164762	5.4	0	0.164762	5.4	0	0.164762	5.4	0	0.164762	5.4	0	0.164762
5.425	0	0.164762	5.425	0	0.164762	5.425	0	0.164762	5.425	0	0.164762	5.425	0	0.164762	5.425	0	0.164762	5.425	0	0.164762	5.425	0	0.164762	5.425	0	0.164762	5.425	0	0.164762
5.45	0	0.164762	5.45	0	0.164762	5.45	0	0.164762	5.45	0	0.164762	5.45	0	0.164762	5.45	0	0.164762	5.45	0	0.164762	5.45	0	0.164762	5.45	0	0.164762	5.45	0	0.164762
5.475	0	0.164762	5.475	0	0.164762	5.475	0	0.164762	5.475	0	0.164762	5.475	0	0.164762	5.475	0	0.164762	5.475	0	0.164762	5.475	0	0.164762	5.475	0	0.164762	5.475	0	0.164762
5.5	0	0.164762	5.5	0	0.164762	5.5	0	0.164762	5.5	0	0.164762	5.5	0	0.164762	5.5	0	0.164762	5.5	0	0.164762	5.5	0	0.164762	5.5	0	0.164762	5.5	0	0.164762
5.525	0	0.164762	5.525	0	0.164762	5.525	0	0.164762	5.525	0	0.164762	5.525	0	0.164762	5.525	0	0.164762	5.525	0	0.164762	5.525	0	0.164762	5.525	0	0.164762	5.525	0	0.164762
5.55	0	0.164762	5.55	0	0.164762	5.55	0	0.164762	5.55	0	0.164762	5.55	0	0.164762	5.55	0	0.164762	5.55	0	0.164762	5.55	0	0.164762	5.55	0	0.164762	5.55	0	0.164762
5.575	0	0.164762	5.575	0	0.164762	5.575	0	0.164762	5.575	0	0.164762	5.575	0	0.164762	5.575	0	0.164762	5.575	0	0.164762	5.575	0	0.164762	5.575	0	0.164762	5.575	0	0.164762
5.6	0	0.164762	5.6	0	0.164762	5.6	0	0.164762	5.6	0	0.164762	5.6	0	0.164762	5.6	0	0.164762	5.6	0	0.164762	5.6	0	0.164762	5.6	0	0.164762	5.6	0	0.164762
5.625	0	0.164762	5.625	0	0.164762	5.625	0	0.164762	5.625	0	0.164762	5.625	0	0.164762	5.625	0	0.164762	5.625	0	0.164762	5.625	0	0.164762	5.625	0	0.164762	5.625	0	0.164762
5.65	0	0.164762	5.65	0	0.164762	5.65	0	0.164762	5.65	0	0.164762	5.65	0	0.164762	5.65	0	0.164762	5.65	0	0.164762	5.65	0	0.164762	5.65	0	0.164762	5.65	0	0.164762
5.675	0	0.164762	5.675	0	0.164762	5.675	0	0.164762	5.675	0	0.164762	5.675	0	0.164762	5.675	0	0.164762	5.675	0	0.164762	5.675	0	0.164762	5.675	0	0.164762	5.675	0	0.164762
5.7	0	0.164762	5.7	0	0.164762	5.7	0	0.164762	5.7	0	0.164762	5.7	0	0.164762	5.7	0	0.164762	5.7	0	0.164762	5.7	0	0.164762	5.7	0	0.164762	5.7	0	0.164762
5.725	0	0.164762	5.725	0	0.164762	5.725	0	0.164762	5.725	0	0.164762	5.725	0	0.164762	5.725	0	0.164762	5.725	0	0.164762	5.725	0	0.164762	5.725	0	0.164762	5.725	0	0.164762
5.75	0	0.164762	5.75	0	0.164762	5.75	0	0.164762	5.75	0	0.164762	5.75	0	0.164762	5.75	0	0.164762	5.75	0	0.164762	5.75	0	0.164762	5.75	0	0.164762	5.75	0	0.164762
5.775	0	0.164762	5.775	0	0.164762	5.775	0	0.164762	5.775	0	0.164762	5.775	0	0.164762	5.775	0	0.164762	5.775	0	0.164762	5.775	0	0.164762	5.775	0	0.164762	5.775	0	0.164762
5.8	0	0.164762	5.8	0	0.164762	5.8	0	0.164762	5.8	0	0.164762	5.8	0	0.164762	5.8	0	0.164762	5.8	0	0.164762	5.8	0	0.164762	5.8	0	0.164762	5.8	0	0.164762
5.825	0	0.164762	5.825	0	0.164762	5.825	0	0.164762	5.825	0	0.164762	5.825	0	0.164762	5.825	0	0.164762	5.825	0	0.164762	5.825	0	0.164762	5.825	0	0.164762	5.825	0	0.164762
5.85	0	0.164762	5.85	0	0.164762	5.85	0	0.164762	5.85	0	0.164762	5.85	0	0.164762	5.85	0	0.164762	5.85	0	0.164762	5.85	0	0.164762	5.85	0	0.164762	5.85	0	0.164762
5.875	0	0.164762	5.875	0	0.164762	5.875	0	0.164762	5.875	0	0.164762	5.875	0	0.164762	5.875	0	0.164762	5.875	0	0.164762	5.875	0	0.164762	5.875	0	0.164762	5.875	0	0.164762
5.9	0	0.164762	5.9	0	0.164762	5.9	0	0.164762	5.9	0	0.164762	5.9	0	0.164762	5.9	0	0.164762	5.9	0	0.164762	5.9	0	0.164762	5.9	0	0.164762	5.9	0	0.164762
5.925	0	0.164762	5.925	0	0.164762	5.925	0	0.164762	5.925	0	0.164762	5.925	0	0.164762	5.925	0	0.164762	5.925	0	0.164762	5.925	0	0.164762	5.925	0	0.164762	5.925	0	0.164762
5.95	0	0.164762	5.95	0	0.164762	5.95	0	0.164762	5.95	0	0.164762	5.95	0	0.164762	5.95	0	0.164762	5.95	0	0.164762	5.95	0	0.164762	5.95	0	0.164762	5.95	0	0.164762
5.975	0	0.164762	5.975	0	0.164762	5.975	0	0.164762	5.975	0	0.164762	5.975	0	0.164762	5.975	0	0.164762	5.975	0	0.164762	5.975	0	0.164762	5.975	0	0.164762	5.975	0	0.164762
6	0	0.164762	6	0	0.164762	6	0	0.164762	6	0	0.164762	6	0	0.164762	6	0	0.164762	6	0	0.164762	6	0	0.164762	6	0	0.164762	6	0	0.164762
6.025	0	0.164762	6.025	0	0.164762	6.025	0	0.164762	6.025	0	0.164762	6.025	0	0.164762	6.025	0	0.164762	6.025	0	0.164762	6.025	0	0.164762	6.025	0	0.164762	6.025	0	0.164762
6.05	0	0.164762	6.05	0	0.164762	6.05	0	0.164762	6.05	0	0.164762	6.05	0	0.164762	6.05	0	0.164762	6.05	0	0.164762	6.05	0	0.164762	6.05	0	0.164762	6.05	0	0.164762
6.075	0	0.164762	6.075	0	0.164762	6.075	0	0.164762	6.075	0	0.164762	6.075	0	0.164762	6.075	0	0.164762	6.075	0	0.164762	6.075	0	0.164762	6.075	0	0.164762	6.075	0	0.164762
6.1	0	0.164762	6.1	0	0.164762	6.1	0	0.164762	6.1	0	0.164762	6.1	0	0.164762	6.1	0	0.164762	6.1	0	0.164762	6.1	0	0.164762	6.1	0	0.164762	6.1	0	0.164762
6.125	0	0.164762	6.125	0	0.164762	6.125	0	0.164762	6.125	0	0.164762	6.125	0	0.164762	6.125	0	0.164762	6.125	0	0.164762	6.125	0	0.164762	6.125	0	0.164762	6.125	0	0.164762
6.15	0	0.164762	6.15	0	0.164762	6.15	0	0.164762	6.15	0	0.164762	6.15	0	0.164762	6.15	0	0.164762	6.15	0	0.164762	6.15	0	0.164762	6.15	0	0.164762	6.15	0	0.164762
6.175	0	0.164762	6.175	0	0.164762	6.175	0	0.164762	6.175	0	0.164762	6.175	0	0.164762	6.175	0	0.164762	6.175	0	0.164762	6.175	0	0.164762	6.175	0	0.164762	6.175	0	0.164762
6.2	0	0.164762	6.2	0	0.164762	6.2	0	0.164762	6.2	0	0.164762	6.2	0	0.164762	6.2	0	0.164762	6.2	0	0.164762	6.2	0	0.164762	6.2	0	0.164762	6.2	0	0.164762
6.225	0	0.164762	6.225	0	0.164762	6.225	0	0.164762	6.225	0	0.164762	6.225	0	0.164762	6.225	0	0.164762	6.225	0	0.164762	6.225	0	0.164762	6.225	0	0.164762	6.225	0	0.164762
6.25	0	0.164762	6.25	0	0.164762	6.25	0	0.164762	6.25	0	0.164762	6.25	0	0.164762	6.25	0	0.164762	6.25	0	0.164762	6.25	0	0.164762	6.25	0	0.164762	6.25	0	0.164762
6.275	0	0.164762	6.275	0	0.164762	6.275	0	0.164762	6.275	0	0.164762	6.275	0	0.164762	6.275	0	0.164762	6.275	0	0.164762	6.275	0	0.164762	6.275	0	0.164762	6.275	0	0.164762
6.3	0	0.164762	6.3	0	0.164762	6.3	0	0.164762	6.3	0	0.164762	6.3	0	0.164762	6.3	0	0.164762	6.3	0	0.164762	6.3	0	0.164762	6.3	0	0.164762	6.3	0	0.164762
6.325	0	0.164762	6.325	0	0.164762	6.325	0	0.164762	6.325	0	0.164762	6.325	0	0.164762	6.325	0	0.164762	6.325	0	0.164762	6.325	0	0.164762	6.325	0	0.164762	6.325	0	0.164762
6.35	0	0.164762	6.35	0	0.164762	6.35	0	0.164762	6.35	0	0.164762	6.35	0	0.164762	6.35	0	0.164762	6.35	0	0.164762	6.35	0	0.164762	6.35	0	0.164762	6.35	0	0.164762
6.375	0	0.164762	6.375	0	0.164762	6.375	0	0.164762	6.375	0	0.164762	6.375	0	0.164762	6.375	0	0.164762	6.375	0	0.164762	6.375	0	0.164762	6.375	0	0.164762	6.375	0	0.164762
6.4	0	0.164762	6.4	0	0.164762	6.4	0	0.164762	6.4	0	0.164762	6.4	0	0.164762	6.4	0	0.164762	6.4	0	0.164762	6.4	0	0.164762	6.4	0	0.164762	6.4	0	0.164762
6.425	0	0.164762	6.425	0	0.164762	6.425	0	0.164762	6.425	0	0.164762	6.425	0	0.164762	6.425	0	0.164762	6.425	0	0.164762	6.425	0	0.164762	6.425	0	0.164762	6.425	0	0.164762
6.45	0	0.164762	6.45	0	0.164762	6.45	0	0.164762	6.45	0	0.164762	6.45	0	0.164762	6.45	0	0.164762	6.45	0	0.164762	6.45	0	0.164762	6.45	0	0.164762	6.45	0	0.164762
6.475	0	0.164762	6.475	0	0.164762	6.475	0	0.164762	6.475	0	0.164762	6.475	0	0.164762	6.475	0	0.164762	6.475	0	0.164762	6.475	0	0.164762	6.475	0	0.164762	6.475	0	0.164762
6.5	0	0.164762	6.5	0	0.164762	6.5	0	0.164762	6.5	0	0.164762	6.5	0	0.164762	6.5	0	0.164762	6.5	0	0.164762	6.5	0	0.164762	6.5	0	0.164762	6.5	0	0.164762
6.525	0	0.164762	6.525	0	0.164762	6.525	0	0.164762	6.525	0	0.164762	6.525	0	0.164762	6.525	0	0.164762	6.525	0	0.164762	6.525	0	0.164762	6.525	0	0.164762	6.525	0	0.164762
6.55	0	0.164762	6.55	0	0.164762	6.55	0	0.164762	6.55	0	0.164762	6.55	0	0.164762	6.55	0	0.164762	6.55	0	0.164762	6.55	0	0.164762	6.55	0	0.164762	6.55	0	0.164762
6.575	0	0.164762	6.575	0	0.164762	6.575	0	0.164762	6.575	0	0.164762	6.575	0	0.164762	6.575	0	0.164762	6.575	0	0.164762	6.575	0	0.164762	6.575	0	0.164762	6.575	0	0.164762
6.6	0	0.164762	6.6	0	0.164762	6.6	0	0.164762	6.6	0	0.164762	6.6	0	0.164762	6.6	0	0.164762	6.6	0	0.164762	6.6	0	0.164762	6.6	0	0.164762	6.6	0	0.164762
6.625	0	0.164762	6.625	0	0.164762	6.625	0	0.164762	6.625	0	0.164762	6.625	0	0.164762	6.625	0	0.164762	6.625	0	0.164762	6.625	0	0.164762	6.625	0	0.164762	6.625	0	0.164762
6.65	0	0.164762	6.65	0	0.164762	6.65	0	0.164762	6.65	0	0.164762	6.65	0	0.164762	6.65	0	0.164762	6.65	0	0.164762	6.65	0	0.164762	6.65	0	0.164762	6.65	0	0.164762
6.675	0	0.164762	6.675	0	0.164762	6.675	0	0.164762	6.675	0	0.164762	6.675	0	0.164762	6.675	0	0.164762	6.675	0	0.164762	6.675	0	0.164762	6.675	0	0.164762	6.675	0	0.164762
6.7	0	0.164762	6.7	0	0.164762	6.7	0	0.164762	6.7	0	0.164762	6.7	0	0.164762	6.7	0	0.164762	6.7	0	0.164762	6.7	0	0.164762	6.7	0	0.164762	6.7	0	0.164762
6.725	0	0.164762	6.725	0	0.164762	6.725	0	0.164762	6.725	0	0.164762	6.725	0	0.164762	6.725	0	0.164762	6.725	0	0.164762	6.725	0	0.164762	6.725	0	0.164762	6.725	0	0.164762
6.75	0	0.164762	6.75	0	0.164762	6.75	0	0.164762	6.75	0	0.164762	6.75	0	0.164762	6.75	0	0.164762	6.75	0	0.164762	6.75	0	0.164762	6.75	0	0.164762	6.75	0	0.164762
6.775	0	0.164762	6.775	0	0.164762	6.775	0	0.164762	6.775	0	0.164762	6.775	0	0.164762	6.775	0	0.164762	6.775	0	0.164762	6.775	0	0.164762	6.775	0	0.164762	6.775	0	0.164762
6.8	0	0.164762	6.8	0	0.164762	6.8	0	0.164762	6.8	0	0.164762	6.8	0	0.164762	6.8	0	0.164762	6.8	0	0.164762	6.8	0	0.164762	6.8	0	0.164762	6.8	0	0.164762
6.825	0	0.164762	6.825	0	0.164762	6.825	0	0.164762	6.825	0	0.164762	6.825	0	0.164762	6.825	0	0.164762	6.825	0	0.164762	6.825	0	0.164762	6.825	0	0.164762	6.825	0	0.164762
6.85	0	0.164762	6.85	0	0.164762	6.85	0	0.164762	6.85	0	0.164762	6.85	0	0.164762	6.85	0	0.164762	6.85	0	0.164762	6.85	0	0.164762	6.85	0	0.164762	6.85	0	0.164762
6.875	0	0.164762	6.875	0	0.164762	6.875	0	0.164762	6.875	0	0.164762	6.875	0	0.164762	6.875	0	0.164762	6.875	0	0.164762	6.875	0	0.164762	6.875	0	0.164762	6.875	0	0.164762
6.9	0	0.164762	6.9	0	0.164762	6.9	0	0.164762	6.9	0	0.164762	6.9	0	0.164762	6.9	0	0.164762	6.9	0	0.164762	6.9	0	0.164762	6.9	0	0.164762	6.9	0	0.164762
6.925	0	0.164762	6.925	0	0.164762	6.925	0	0.164762	6.925	0	0.164762	6.925	0	0.164762	6.925	0	0.164762	6.925	0	0.164762	6.925	0	0.164762	6.925	0	0.164762	6.925	0	0.164762
6.95	0	0.164762	6.95	0	0.164762	6.95	0	0.164762	6.95	0	0.164762	6.95	0	0.164762	6.95	0	0.164762	6.95	0	0.164762	6.95	0	0.164762	6.95	0	0.164762	6.95	0	0.164762
6.975	0	0.164762	6.975	0	0.164762	6.975	0	0.164762	6.975	0	0.164762	6.975	0	0.164762	6.975	0	0.164762	6.975	0	0.164762	6.975	0	0.164762	6.975	0	0.164762	6.975	0	0.164762
7	0	0.164762	7	0	0.164762	7	0	0.164762	7	0	0.164762	7	0	0.164762	7	0	0.164762	7	0	0.164762	7	0	0.164762	7	0	0.164762	7	0	0.164762
7.025	0	0.164762	7.025	0	0.164762	7.025	0	0.164762	7.025	0	0.164762	7.025	0	0.164762	7.025	0	0.164762	7.025	0	0.164762	7.025	0	0.164762	7.025	0	0.164762	7.025	0	0.164762
7.05	0	0.164762	7.05	0	0.164762	7.05	0	0.164762	7.05	0	0.164762	7.05	0	0.164762	7.05	0	0.164762	7.05	0	0.164762	7.05	0	0.164762	7.05	0	0.164762	7.05	0	0.164762
7.075	0	0.164762	7.075	0	0.164762	7.075	0	0.164762	7.075	0	0.164762	7.075	0	0.164762	7.075	0	0.164762	7.075	0	0.164762	7.075	0	0.164762	7.075	0	0.164762	7.075	0	0.164762
7.1	0	0.164762	7.1	0	0.164762	7.1	0	0.164762	7.1	0	0.164762	7.1	0	0.164762	7.1	0	0.164762	7.1	0	0.164762	7.1	0	0.164762	7.1	0	0.164762	7.1	0	0.164762
7.125	0	0.164762	7.125	0	0.164762	7.125	0	0.164762	7.125	0	0.164762	7.125	0	0.164762	7.125	0	0.164762	7.125	0	0.164762	7.125	0	0.164762	7.125	0	0.164762	7.125	0	0.164762
7.15	0	0.164762	7.15	0	0.164762	7.15	0	0.164762	7.15	0	0.164762	7.15	0	0.164762	7.15	0	0.164762	7.15	0	0.164762	7.15	0	0.164762	7.15	0	0.164762	7.15	0	0.164762
7.175	0	0.164762	7.175	0	0.164762	7.175	0	0.164762	7.175	0	0.164762	7.175	0	0.164762	7.175	0	0.164762	7.175	0	0.164762	7.175	0	0.164762	7.175	0	0.164762	7.175	0	0.164762
7.2	0	0.164762	7.2	0	0.164762	7.2	0	0.164762	7.2	0	0.164762	7.2	0	0.164762	7.2	0	0.164762	7.2	0	0.164762	7.2	0	0.164762	7.2	0	0.164762	7.2	0	0.164762
7.225	0	0.164762	7.225	0	0.164762	7.225	0	0.164762	7.225	0	0.164762	7.225	0	0.164762	7.225	0	0.164762	7.225	0	0.164762	7.225	0	0.164762	7.225	0	0.164762	7.225	0	0.164762
7.25	0	0.164762	7.25	0	0.164762	7.25	0	0.164762	7.25	0	0.164762	7.25	0	0.164762	7.25	0	0.164762	7.25	0	0.164762	7.25	0	0.164762	7.25	0	0.164762	7.25	0	0.164762
7.275	0	0.164762	7.275	0	0.164762	7.275	0	0.164762	7.275	0	0.164762	7.275	0	0.164762	7.275	0	0.164762	7.275	0	0.164762	7.275	0	0.164762	7.275	0	0.164762	7.275	0	0.164762
7.3	0	0.164762	7.3	0	0.164762	7.3	0	0.164762	7.3	0	0.164762	7.3	0	0.164762	7.3	0	0.164762	7.3	0	0.164762	7.3	0	0.164762	7.3	0	0.164762	7.3	0	0.164762
7.325	0	0.164762	7.325	0	0.164762	7.325	0	0.164762	7.325	0	0.164762	7.325	0	0.164762	7.325	0	0.164762	7.325	0	0.164762	7.325	0	0.164762	7.325	0	0.164762	7.325	0	0.164762
7.35	0	0.164762	7.35	0	0.164762	7.35	0	0.164762	7.35	0	0.164762	7.35	0	0.164762	7.35	0	0.164762	7.35	0	0.164762	7.35	0	0.164762	7.35	0	0.164762	7.35	0	0.164762
7.375	0	0.164762	7.375	0	0.164762	7.375	0	0.164762	7.375	0	0.164762	7.375	0	0.164762	7.375	0	0.164762	7.375	0	0.164762	7.375	0	0.164762	7.375	0	0.164762	7.375	0	0.164762
7.4	0	0.164762	7.4	0	0.164762	7.4	0	0.164762	7.4	0	0.164762	7.4	0	0.164762	7.4	0	0.164762	7.4	0	0.164762	7.4	0	0.164762	7.4	0	0.164762	7.4	0	0.164762
7.425	0	0.164762	7.425	0	0.164762	7.425	0	0.164762	7.425	0	0.164762	7.425	0	0.164762	7.425	0	0.164762	7.425	0	0.164762	7.425	0	0.164762	7.425	0	0.164762	7.425	0	0.164762
7.45	0	0.164762	7.45	0	0.164762	7.45	0	0.164762	7.45	0	0.164762	7.45	0	0.164762	7.45	0	0.164762	7.45	0	0.164762	7.45	0	0.164762	7.45	0	0.164762	7.45	0	0.164762
7.475	0	0.164762	7.475	0	0.164762	7.475	0	0.164762	7.475	0	0.164762	7.475	0	0.164762	7.475	0	0.164762	7.475	0	0.164762	7.475	0	0.164762	7.475	0	0.164762	7.475	0	0.164762
7.5	0	0.164762	7.5	0	0.164762	7.5	0	0.164762	7.5	0	0.164762	7.5	0	0.164762	7.5	0	0.164762	7.5	0	0.164762	7.5	0	0.164762	7.5	0	0.164762	7.5	0	0.164762
7.525	0	0.164762	7.525	0	0.164762	7.525	0	0.164762	7.525	0	0.164762	7.525	0	0.164762	7.525	0	0.164762	7.525	0	0.164762	7.525	0	0.164762	7.525	0	0.164762	7.525	0	0.164762
7.55	0	0.164762	7.55	0	0.164762	7.55	0	0.164762	7.55	0	0.164762	7.55	0	0.164762	7.55	0	0.164762	7.55	0	0.164762	7.55	0	0.164762	7.55	0	0.164762	7.55	0	0.164762
7.575	0	0.164762	7.575	0	0.164762	7.575	0	0.164762	7.575	0	0.164762	7.575	0	0.164762	7.575	0	0.164762	7.575	0	0.164762	7.575	0	0.164762	7.575	0	0.164762	7.575	0	0.164762
7.6	0	0.164762	7.6	0	0.164762	7.6	0	0.164762	7.6	0	0.164762	7.6	0	0.164762	7.6	0	0.164762	7.6	0	0.164762	7.6	0	0.164762	7.6	0	0.164762	7.6	0	0.164762
7.625	0	0.164762	7.625	0	0.164762	7.625	0	0.164762	7.625	0	0.164762	7.625	0	0.164762	7.625	0	0.164762	7.625	0	0.164762	7.625	0	0.164762	7.625	0	0.164762	7.625	0	0.164762
7.65	0	0.164762	7.65	0	0.164762	7.65	0	0.164762	7.65	0	0.164762	7.65	0	0.164762	7.65	0	0.164762	7.65	0	0.164762	7.65	0	0.164762	7.65	0	0.164762	7.65	0	0.164762
7.675	0	0.164762	7.675	0	0.164762	7.675	0	0.164762	7.675	0	0.164762	7.675	0	0.164762	7.675	0	0.164762	7.675	0	0.164762	7.675	0	0.164762	7.675	0	0.164762	7.675	0	0.164762
7.7	0	0.164762	7.7	0	0.164762	7.7	0	0.164762	7.7	0	0.164762	7.7	0	0.164762	7.7	0	0.164762	7.7	0	0.164762	7.7	0	0.164762	7.7	0	0.164762	7.7	0	0.164762
7.725	0	0.164762	7.725	0	0.164762	7.725	0	0.164762	7.725	0	0.164762	7.725	0	0.164762	7.725	0	0.164762	7.725	0	0.164762	7.725	0	0.164762	7.725	0	0.164762	7.725	0	0.164762
7.75	0	0.164762	7.75	0	0.164762	7.75	0	0.164762	7.75	0	0.164762	7.75	0	0.164762	7.75	0	0.164762	7.75	0	0.164762	7.75	0	0.164762	7.75	0	0.164762	7.75	0	0.164762
7.775	0	0.164762	7.775	0	0.164762	7.775	0	0.164762	7.775	0	0.164762	7.775	0	0.164762	7.775	0	0.164762	7.775	0	0.164762	7.775	0	0.164762	7.775	0	0.164762	7.775	0	0.164762
7.8	0	0.164762	7.8	0	0.164762	7.8	0	0.164762	7.8	0	0.164762	7.8	0	0.164762	7.8	0	0.164762	7.8	0	0.164762	7.8	0	0.164762	7.8	0	0.164762	7.8	0	0.164762
7.825	0	0.164762	7.825	0	0.164762	7.825	0	0.164762	7.825	0	0.164762	7.825	0	0.164762	7.825	0	0.164762	7.825	0	0.164762	7.825	0	0.164762	7.825	0	0.164762	7.825	0	0.164762
7.85	0	0.164762	7.85	0	0.164762	7.85	0	0.164762	7.85	0	0.164762	7.85	0	0.164762	7.85	0	0.164762	7.85	0	0.164762	7.85	0	0.164762	7.85	0	0.164762	7.85	0	0.164762
7.875	0	0.164762	7.875	0	0.164762	7.875	0	0.164762	7.875	0	0.164762	7.875	0	0.164762	7.875	0	0.164762	7.875	0	0.164762	7.875	0	0.164762	7.875	0	0.164762	7.875	0	0.164762
7.9	0	0.164762	7.9	0	0.164762	7.9	0	0.164762	7.9	0	0.164762	7.9	0	0.164762	7.9	0	0.164762	7.9	0	0.164762	7.9	0	0.164762	7.9	0	0.164762	7.9	0	0.164762
7.925	0	0.164762	7.925	0	0.164762	7.925	0	0.164762	7.925	0	0.164762	7.925	0	0.164762	7.925	0	0.164762	7.925	0	0.164762	7.925	0	0.164762	7.925	0	0.164762	7.925	0	0.164762
7.95	0	0.164762	7.95	0	0.164762	7.95	0	0.164762	7.95	0	0.164762	7.95	0	0.164762	7.95	0	0.164762	7.95	0	0.164762	7.95	0	0.164762	7.95	0	0.164762	7.95	0	0.164762
7.975	0	0.164762	7.975	0	0.164762	7.975	0	0.164762	7.975	0	0.164762	7.975	0	0.164762	7.975	0	0.164762	7.975	0	0.164762	7.975	0	0.164762	7.975	0	0.164762	7.975	0	0.164762
8	0	0.164762	8	0	0.164762	8	0	0.164762	8	0	0.164762	8	0	0.164762	8	0	0.164762	8	0	0.164762	8	0	0.164762	8	0	0.164762	8	0	0.164762
8.025	0	0.164762	8.025	0	0.164762	8.025	0	0.164762	8.025	0	0.164762	8.025	0	0.164762	8.025	0	0.164762	8.025	0	0.164762	8.025	0	0.164762	8.025	0	0.164762	8.025	0	0.164762
8.05	0	0.164762	8.05	0	0.164762	8.05	0	0.164762	8.05	0	0.164762	8.05	0	0.164762	8.05	0	0.164762	8.05	0	0.164762	8.05	0	0.164762	8.05	0	0.164762	8.05	0	0.164762
8.075	0	0.164762	8.075	0	0.164762	8.075	0	0.164762	8.075	0	0.164762	8.075	0	0.164762	8.075	0	0.164762	8.075	0	0.164762	8.075	0	0.164762	8.075	0	0.164762	8.075	0	0.164762
8.1	0	0.164762	8.1	0	0.164762	8.1	0	0.164762	8.1	0	0.164762	8.1	0	0.164762	8.1	0	0.164762	8.1	0	0.164762	8.1	0	0.164762	8.1	0	0.164762	8.1	0	0.164762
8.125	0	0.164762	8.125	0	0.164762	8.125	0	0.164762	8.125	0	0.164762	8.125	0	0.164762	8.125	0	0.164762	8.125	0	0.164762	8.125	0	0.164762	8.125	0	0.164762	8.125	0	0.164762
8.15	0	0.164762	8.15	0	0.164762	8.15	0	0.164762	8.15	0	0.164762	8.15	0	0.164762	8.15	0	0.164762	8.15	0	0.164762	8.15	0	0.164762	8.15	0	0.164762	8.15	0	0.164762
8.175	0	0.164762	8.175	0	0.164762	8.175	0	0.164762	8.175	0	0.164762	8.175	0	0.164762	8.175	0	0.164762	8.175	0	0.164762	8.175	0	0.164762	8.175	0	0.164762	8.175	0	0.164762
8.2	0	0.164762	8.2	0	0.164762	8.2	0	0.164762	8.2	0	0.164762	8.2	0	0.164762	8.2	0	0.164762	8.2	0	0.164762	8.2	0	0.164762	8.2	0	0.164762	8.2	0	0.164762
8.225	0	0.164762	8.225	0	0.164762	8.225	0	0.164762	8.225	0	0.164762	8.225	0	0.164762	8.225	0	0.164762	8.225	0	0.164762	8.225	0	0.164762	8.225	0	0.164762	8.225	0	0.164762
8.25	0	0.164762	8.25	0	0.164762	8.25	0	0.164762	8.25	0	0.164762	8.25	0	0.164762	8.25	0	0.164762	8.25	0	0.164762	8.25	0	0.164762	8.25	0	0.164762	8.25	0	0.164762
8.275	0	0.164762	8.275	0	0.164762	8.275	0	0.164762	8.275	0	0.164762	8.275	0	0.164762	8.275	0	0.164762	8.275	0	0.164762	8.275	0	0.164762	8.275	0	0.164762	8.275	0	0.164762
8.3	0	0.164762	8.3	0	0.164762	8.3	0	0.164762	8.3	0	0.164762	8.3	0	0.164762	8.3	0	0.164762	8.3	0	0.164762	8.3	0	0.164762	8.3	0	0.164762	8.3	0	0.164762
8.325	0	0.164762	8.325	0	0.164762	8.325	0	0.164762	8.325	0	0.164762	8.325	0	0.164762	8.325	0	0.164762	8.325	0	0.164762	8.325	0	0.164762	8.325	0	0.164762	8.325	0	0.164762
8.35	0	0.164762	8.35	0	0.164762	8.35	0	0.164762	8.35	0	0.164762	8.35	0	0.164762	8.35	0	0.164762	8.35	0	0.164762	8.35	0	0.164762	8.35	0	0.164762	8.35	0	0.164762
8.375	0	0.164762	8.375	0	0.164762	8.375	0	0.164762	8.375	0	0.164762	8.375	0	0.164762	8.375	0	0.164762	8.375	0	0.164762	8.375	0	0.164762	8.375	0	0.164762	8.375	0	0.164762
8.4	0	0.164762	8.4	0	0.164762	8.4	0	0.164762	8.4	0	0.164762	8.4	0	0.164762	8.4	0	0.164762	8.4	0	0.164762	8.4	0	0.164762	8.4	0	0.164762	8.4	0	0.164762
8.425	0	0.164762	8.425	0	0.164762	8.425	0	0.164762	8.425	0	0.164762	8.425	0	0.164762	8.425	0	0.164762	8.425	0	0.164762	8.425	0	0.164762	8.425	0	0.164762	8.425	0	0.164762
8.45	0	0.164762	8.45	0	0.164762	8.45	0	0.164762	8.45	0	0.164762	8.45	0	0.164762	8.45	0	0.164762	8.45	0	0.164762	8.45	0	0.164762	8.45	0	0.164762	8.45	0	0.164762
8.475	0	0.164762	8.475	0	0.164762	8.475	0	0.164762	8.475	0	0.164762	8.475	0	0.164762	8.475	0	0.164762	8.475	0	0.164762	8.475	0	0.164762	8.475	0	0.164762	8.475	0	0.164762
8.5	0	0.164762	8.5	0	0.164762	8.5	0	0.164762	8.5	0	0.164762	8.5	0	0.164762	8.5	0	0.164762	8.5	0	0.164762	8.5	0	0.164762	8.5	0	0.164762	8.5	0	0.164762
8.525	0	0.164762	8.525	0	0.164762	8.525	0	0.164762	8.525	0	0.164762	8.525	0	0.164762	8.525	0	0.164762	8.525	0	0.164762	8.525	0	0.164762	8.525	0	0.164762	8.525	0	0.164762
8.55	0	0.164762	8.55	0	0.164762	8.55	0	0.164762	8.55	0	0.164762	8.55	0	0.164762	8.55	0	0.164762	8.55	0	0.164762	8.55	0	0.164762	8.55	0	0.164762	8.55	0	0.164762
8.575	0	0.164762	8.575	0	0.164762	8.575	0	0.164762	8.575	0	0.164762	8.575	0	0.164762	8.575	0	0.164762	8.575	0	0.164762	8.575	0	0.164762	8.575	0	0.164762	8.575	0	0.164762
8.6	0	0.164762	8.6	0	0.164762	8.6	0	0.164762	8.6	0	0.164762	8.6	0	0.164762	8.6	0	0.164762	8.6	0	0.164762	8.6	0	0.164762	8.6	0	0.164762	8.6	0	0.164762
8.625	0	0.164762	8.625	0	0.164762	8.625	0	0.164762	8.625	0	0.164762	8.625	0	0.164762	8.625	0	0.164762	8.625	0	0.164762	8.625	0	0.164762	8.625	0	0.164762	8.625	0	0.164762
8.65	0	0.164762	8.65	0	0.164762	8.65	0	0.164762	8.65	0	0.164762	8.65	0	0.164762	8.65	0	0.164762	8.65	0	0.164762	8.65	0	0.164762	8.65	0	0.164762	8.65	0	0.164762
8.675	0	0.164762	8.675	0	0.164762	8.675	0	0.164762	8.675	0	0.164762	8.675	0	0.164762	8.675	0	0.164762	8.675	0	0.164762	8.675	0	0.164762	8.675	0	0.164762	8.675	0	0.164762
8.7	0	0.164762	8.7	0	0.164762	8.7	0	0.164762	8.7	0	0.164762	8.7	0	0.164762	8.7	0	0.164762	8.7	0	0.164762	8.7	0	0.164762	8.7	0	0.164762	8.7	0	0.164762
8.725	0	0.164762	8.725	0	0.164762	8.725	0	0.164762	8.725	0	0.164762	8.725	0	0.164762	8.725	0	0.164762	8.725	0	0.164762	8.725	0	0.164762	8.725	0	0.164762	8.725	0	0.164762
8.75	0	0.164762	8.75	0	0.164762	8.75	0	0.164762	8.75	0	0.164762	8.75	0	0.164762	8.75	0	0.164762	8.75	0	0.164762	8.75	0	0.164762	8.75	0	0.164762	8.75	0	0.164762
8.775	0	0.164762	8.775	0	0.164762	8.775	0	0.164762	8.775	0	0.164762	8.775	0	0.164762	8.775	0	0.164762	8.775	0	0.164762	8.775	0	0.164762	8.775	0	0.164762	8.775	0	0.164762
8.8	0	0.164762	8.8	0	0.164762	8.8	0	0.164762	8.8	0	0.164762	8.8	0	0.164762	8.8	0	0.164762	8.8	0	0.164762	8.8	0	0.164762	8.8	0	0.164762	8.8	0	0.164762
8.825	0	0.164762	8.825	0	0.164762	8.825	0	0.164762	8.825	0	0.164762	8.825	0	0.164762	8.825	0	0.164762	8.825	0	0.164762	8.825	0	0.164762	8.825	0	0.164762	8.825	0	0.164762
8.85	0	0.164762	8.85	0	0.164762	8.85	0	0.164762	8.85	0	0.164762	8.85	0	0.164762	8.85	0	0.164762	8.85	0	0.164762	8.85	0	0.164762	8.85	0	0.164762	8.85	0	0.164762
8.875	0	0.164762	8.875	0	0.164762	8.875	0	0.164762	8.875	0	0.164762	8.875	0	0.164762	8.875	0	0.164762	8.875	0	0.164762	8.875	0	0.164762	8.875	0	0.164762	8.875	0	0.164762
8.9	0	0.164762	8.9	0	0.164762	8.9	0	0.164762	8.9	0	0.164762	8.9	0	0.164762	8.9	0	0.164762	8.9	0	0.164762	8.9	0	0.164762	8.9	0	0.164762	8.9	0	0.164762
8.925	0	0.164762	8.925	0	0.164762	8.925	0	0.164762	8.925	0	0.164762	8.925	0	0.164762	8.925	0	0.164762	8.925	0	0.164762	8.925	0	0.164762	8.925	0	0.164762	8.925	0	0.164762
8.95	0	0.164762	8.95	0	0.164762	8.95	0	0.164762	8.95	0	0.164762	8.95	0	0.164762	8.95	0	0.164762	8.95	0	0.164762	8.95	0	0.164762	8.95	0	0.164762	8.95	0	0.164762
8.975	0	0.164762	8.975	0	0.164762	8.975	0	0.164762	8.975	0	0.164762	8.975	0	0.164762	8.975	0	0.164762	8.975	0	0.164762	8.975	0	0.164762	8.975	0	0.164762	8.975	0	0.164762
9	0	0.164762	9	0	0.164762	9	0	0.164762	9	0	0.164762	9	0	0.164762	9	0	0.164762	9	0	0.164762	9	0	0.164762	9	0	0.164762	9	0	0.164762
9.025	0	0.164762	9.025	0	0.164762	9.025	0	0.164762	9.025	0	0.164762	9.025	0	0.164762	9.025	0	0.164762	9.025	0	0.164762	9.025	0	0.164762	9.025	0	0.164762	9.025	0	0.164762
9.05	0	0.164762	9.05	0	0.164762	9.05	0	0.164762	9.05	0	0.164762	9.05	0	0.164762	9.05	0	0.164762	9.05	0	0.164762	9.05	0	0.164762	9.05	0	0.164762	9.05	0	0.164762
9.075	0	0.164762	9.075	0	0.164762	9.075	0	0.164762	9.075	0	0.164762	9.075	0	0.164762	9.075	0	0.164762	9.075	0	0.164762	9.075	0	0.164762	9.075	0	0.164762	9.075	0	0.164762
9.1	0	0.164762	9.1	0	0.164762	9.1	0	0.164762	9.1	0	0.164762	9.1	0	0.164762	9.1	0	0.164762	9.1	0	0.164762	9.1	0	0.164762	9.1	0	0.164762	9.1	0	0.164762
9.125	0	0.164762	9.125	0	0.164762	9.125	0	0.164762	9.125	0	0.164762	9.125	0	0.164762	9.125	0	0.164762	9.125	0	0.164762	9.125	0	0.164762	9.125	0	0.164762	9.125	0	0.164762
9.15	0	0.164762	9.15	0	0.164762	9.15	0	0.164762	9.15	0	0.164762	9.15	0	0.164762	9.15	0	0.164762	9.15	0	0.164762	9.15	0	0.164762	9.15	0	0.164762	9.15	0	0.164762
9.175	0	0.164762	9.175	0	0.164762	9.175	0	0.164762	9.175	0	0.164762	9.175	0	0.164762	9.175	0	0.164762	9.175	0	0.164762	9.175	0	0.164762	9.175	0	0.164762	9.175	0	0.164762
9.2	0	0.164762	9.2	0	0.164762	9.2	0	0.164762	9.2	0	0.164762	9.2	0	0.164762	9.2	0	0.164762	9.2	0	0.164762	9.2	0	0.164762	9.2	0	0.164762	9.2	0	0.164762
9.225	0	0.164762	9.225	0	0.164762	9.225	0	0.164762	9.225	0	0.164762	9.225	0	0.164762	9.225	0	0.164762	9.225	0	0.164762	9.225	0	0.164762	9.225	0	0.164762	9.225	0	0.164762
9.25	0	0.164762	9.25	0	0.164762	9.25	0	0.164762	9.25	0	0.164762	9.25	0	0.164762	9.25	0	0.164762	9.25	0	0.164762	9.25	0	0.164762	9.25	0	0.164762	9.25	0	0.164762
9.275	0	0.164762	9.275	0	0.164762	9.275	0	0.164762	9.275	0	0.164762	9.275	0	0.164762	9.275	0	0.164762	9.275	0	0.164762	9.275	0	0.164762	9.275	0	0.164762	9.275	0	0.164762
9.3	0	0.164762	9.3	0	0.164762	9.3	0	0.164762	9.3	0	0.164762	9.3	0	0.164762	9.3	0	0.164762	9.3	0	0.164762	9.3	0	0.164762	9.3	0	0.164762	9.3	0	0.164762
9.325	0	0.164762	9.325	0	0.164762	9.325	0	0.164762	9.325	0	0.164762	9.325	0	0.164762	9.325	0	0.164762	9.325	0	0.164762	9.325	0	0.164762	9.325	0	0.164762	9.325	0	0.164762
9.35	0	0.164762	9.35	0	0.164762	9.35	0	0.164762	9.35	0	0.164762	9.35	0	0.164762	9.35	0	0.164762	9.35	0	0.164762	9.35	0	0.164762	9.35	0	0.164762	9.35	0	0.164762
9.375	0	0.164762	9.375	0	0.164762	9.375	0	0.164762	9.375	0	0.164762	9.375	0	0.164762	9.375	0	0.164762	9.375	0	0.164762	9.375	0	0.164762	9.375	0	0.164762	9.375	0	0.164762
9.4	0	0.164762	9.4	0	0.164762	9.4	0	0.164762	9.4	0	0.164762	9.4	0	0.164762	9.4	0	0.164762	9.4	0	0.164762	9.4	0	0.164762	9.4	0	0.164762	9.4	0	0.164762
9.425	0	0.164762	9.425	0	0.164762	9.425	0	0.164762	9.425	0	0.164762	9.425	0	0.164762	9.425	0	0.164762	9.425	0	0.164762	9.425	0	0.164762	9.425	0	0.164762	9.425	0	0.164762
9.45	0	0.164762	9.45	0	0.164762	9.45	0	0.164762	9.45	0	0.164762	9.45	0	0.164762	9.45	0	0.164762	9.45	0	0.164762	9.45	0	0.164762	9.45	0	0.164762	9.45	0	0.164762
9.475	0	0.164762	9.475	0	0.164762	9.475	0	0.164762	9.475	0	0.164762	9.475	0	0.164762	9.475	0	0.164762	9.475	0	0.164762	9.475	0	0.164762	9.475	0	0.164762	9.475	0	0.164762
9.5	0	0.164762	9.5	0	0.164762	9.5	0	0.164762	9.5	0	0.164762	9.5	0	0.164762	9.5	0	0.164762	9.5	0	0.164762	9.5	0	0.164762	9.5	0	0.164762	9.5	0	0.164762
9.525	0	0.164762	9.525	0	0.164762	9.525	0	0.164762	9.525	0	0.164762	9.525	0	0.164762	9.525	0	0.164762	9.525	0	0.164762	9.525	0	0.164762	9.525	0	0.164762	9.525	0	0.164762
9.55	0	0.164762	9.55	0	0.164762	9.55	0	0.164762	9.55	0	0.164762	9.55	0	0.164762	9.55	0	0.164762	9.55	0	0.164762	9.55	0	0.164762	9.55	0	0.164762	9.55	0	0.164762
9.575	0	0.164762	9.575	0	0.164762	9.575	0	0.164762	9.575	0	0.164762	9.575	0	0.164762	9.575	0	0.164762	9.575	0	0.164762	9.575	0	0.164762	9.575	0	0.164762	9.575	0	0.164762
9.6	0	0.164762	9.6	0	0.164762	9.6	0	0.164762	9.6	0	0.164762	9.6	0	0.164762	9.6	0	0.164762	9.6	0	0.164762	9.6	0	0.164762	9.6	0	0.164762	9.6	0	0.164762
9.625	0	0.164762	9.625	0	0.164762	9.625	0	0.164762	9.625	0	0.164762	9.625	0	0.164762	9.625	0	0.164762	9.625	0	0.164762	9.625	0	0.164762	9.625	0	0.164762	9.625	0	0.164762
9.65	0	0.164762	9.65	0	0.164762	9.65	0	0.164762	9.65	0	0.164762	9.65	0	0.164762	9.65	0	0.164762	9.65	0	0.164762	9.65	0	0.164762	9.65	0	0.164762	9.65	0	0.164762
9.675	0	0.164762	9.675	0	0.164762	9.675	0	0.164762	9.675	0	0.164762	9.675	0	0.164762	9.675	0	0.164762	9.675	0	0.164762	9.675	0	0.164762	9.675	0	0.164762	9.675	0	0.164762
9.7	0	0.164762	9.7	0	0.164762	9.7	0	0.164762	9.7	0	0.164762	9.7	0	0.164762	9.7	0	0.164762	9.7	0	0.164762	9.7	0	0.164762	9.7	0	0.164762	9.7	0	0.164762
9.725	0	0.164762	9.725	0	0.164762	9.725	0	0.164762	9.725	0	0.164762	9.725	0	0.164762	9.725	0	0.164762	9.725	0	0.164762	9.725	0	0.164762	9.725	0	0.164762	9.725	0	0.164762
9.75	0	0.164762	9.75	0	0.164762	9.75	0	0.164762	9.75	0	0.164762	9.75	0	0.164762	9.75	0	0.164762	9.75	0	0.164762	9.75	0	0.164762	9.75	0	0.164762	9.75	0	0.164762
9.775	0	0.164762	9.775	0	0.164762	9.775	0	0.164762	9.775	0	0.164762	9.775	0	0.164762	9.775	0	0.164762	9.775	0	0.164762	9.775	0	0.164762	9.775	0	0.164762	9.775	0	0.164762
9.8	0	0.164762	9.8	0	0.164762	9.8	0	0.164762	9.8	0	0.164762	9.8	0	0.164762	9.8	0	0.164762	9.8	0	0.164762	9.8	0	0.164762	9.8	0	0.164762	9.8	0	0.164762
9.825	0	0.164762	9.825	0	0.164762	9.825	0	0.164762	9.825	0	0.164762	9.825	0	0.164762	9.825	0	0.164762	9.825	0	0.164762	9.825	0	0.164762	9.825	0	0.164762	9.825	0	0.164762
9.85	0	0.164762	9.85	0	0.164762	9.85	0	0.164762	9.85	0	0.164762	9.85	0	0.164762	9.85	0	0.164762	9.85	0	0.164762	9.85	0	0.164762	9.85	0	0.164762	9.85	0	0.164762
9.875	0	0.164762	9.875	0	0.164762	9.875	0	0.164762	9.875	0	0.164762	9.875	0	0.164762	9.875	0	0.164762	9.875	0	0.164762	9.875	0	0.164762	9.875	0	0.164762	9.875	0	0.164762
9.9	0	0.164762	9.9	0	0.164762	9.9	0	0.164762	9.9	0	0.164762	9.9	0	0.164762	9.9	0	0.164762	9.9	0	0.164762	9.9	0	0.164762	9.9	0	0.164762	9.9	0	0.164762
9.925	0	0.164762	9.925	0	0.164762	9.925	0	0.164762	9.925	0	0.164762	9.925	0	0.164762	9.925	0	0.164762	9.925	0	0.164762	9.925	0	0.164762	9.925	0	0.164762	9.925	0	0.164762
9.95	0	0.164762	9.95	0	0.164762	9.95	0	0.164762	9.95	0	0.164762	9.95	0	0.164762	9.95	0	0.164762	9.95	0	0.164762	9.95	0	0.164762	9.95	0	0.164762	9.95	0	0.164762
9.975	0	0.164762	9.975	0	0.164762	9.975	0	0.164762	9.975	0	0.164762	9.975	0	0.164762	9.975	0	0.164762	9.975	0	0.164762	9.975	0	0.164762	9.975	0	0.164762	9.975	0	0.164762
10	0	0.164762	10	0	0.164762	10	0	0.164762	10	0	0.164762	10	0	0.164762	10	0	0.164762	10	0	0.164762	10	0	0.164762	10	0	0.164762	10	0	0.164762
10.025	0	0.164762	10.025	0	0.164762	10.025	0	0.164762	10.025	0	0.164762	10.025	0	0.164762	10.025	0	0.164762	10.025	0	0.164762	10.025	0	0.164762	10.025	0	0.164762	10.025	0	0.164762
10.05	0	0.164762	10.05	0	0.164762	10.05	0	0.164762	10.05	0	0.164762	10.05	0	0.164762	10.05	0	0.164762	10.05	0	0.164762	10.05	0	0.164762	10.05	0	0.164762	10.05	0	0.164762
10.075	0	0.164762	10.075	0	0.164762	10.075	0	0.164762	10.075	0	0.164762	10.075	0	0.164762	10.075	0	0.164762	10.075	0	0.164762	10.075	0	0.164762	10.075	0	0.164762	10.075	0	0.164762
10.1	0	0.164762	10.1	0	0.164762	10.1	0	0.164762	10.1	0	0.164762	10.1	0	0.164762	10.1	0	0.164762	10.1	0	0.164762	10.1	0	0.164762	10.1	0	0.164762	10.1	0	0.164762
10.125	0	0.164762	10.125	0	0.164762	10.125	0	0.164762	10.125	0	0.164762	10.125	0	0.164762	10.125	0	0.164762	10.125	0	0.164762	10.125	0	0.164762	10.125	0	0.164762	10.125	0	0.164762
10.15	0	0.164762	10.15	0	0.164762	10.15	0	0.164762	10.15	0	0.164762	10.15	0	0.164762	10.15	0	0.164762	10.15	0	0.164762	10.15	0	0.164762	10.15	0	0.164762	10.15	0	0.164762
10.175	0	0.164762	10.175	0	0.164762	10.175	0	0.164762	10.175	0	0.164762	10.175	0	0.164762	10.175	0	0.164762	10.175	0	0.164762	10.175	0	0.164762	10.175	0	0.164762	10.175	0	0.164762
10.2	0	0.164762	10.2	0	0.164762	10.2	0	0.164762	10.2	0	0.164762	10.2	0	0.164762	10.2	0	0.164762	10.2	0	0.164762	10.2	0	0.164762	10.2	0	0.164762	10.2	0	0.164762
10.225	0	0.164762	10.225	0	0.164762	10.225	0	0.164762	10.225	0	0.164762	10.225	0	0.164762	10.225	0	0.164762	10.225	0	0.164762	10.225	0	0.164762	10.225	0	0.164762	10.225	0	0.164762
10.25	0	0.164762	10.25	0	0.164762	10.25	0	0.164762	10.25	0	0.164762	10.25	0	0.164762	10.25	0	0.164762	10.25	0	0.164762	10.25	0	0.164762	10.25	0	0.164762	10.25	0	0.164762
10.275	0	0.164762	10.275	0	0.164762	10.275	0	0.164762	10.275	0	0.164762	10.275	0	0.164762	10.275	0	0.164762	10.275	0	0.164762	10.275	0	0.164762	10.275	0	0.164762	10.275	0	0.164762
10.3	0	0.164762	10.3	0	0.164762	10.3	0	0.164762	10.3	0	0.164762	10.3	0	0.164762	10.3	0	0.164762	10.3	0	0.164762	10.3	0	0.164762	10.3	0	0.164762	10.3	0	0.164762
10.325	0	0.164762	10.325	0	0.164762	10.325	0	0.164762	10.325	0	0.164762	10.325	0	0.164762	10.325	0	0.164762	10.325	0	0.164762	10.325	0	0.164762	10.325	0	0.164762	10.325	0	0.164762
10.35	0	0.164762	10.35	0	0.164762	10.35	0	0.164762	10.35	0	0.164762	10.35	0	0.164762	10.35	0	0.164762	10.35	0	0.164762	10.35	0	0.164762	10.35	0	0.164762	10.35	0	0.164762
10.375	0	0.164762	10.375	0	0.164762	10.375	0	0.164762	10.375	0	0.164762	10.375	0	0.164762	10.375	0	0.164762	10.375	0	0.164762	10.375	0	0.164762	10.375	0	0.164762	10.375	0	0.164762
10.4	0	0.164762	10.4	0	0.164762	10.4	0	0.164762	10.4	0	0.164762	10.4	0	0.164762	10.4	0	0.164762	10.4	0	0.164762	10.4	0	0.164762	10.4	0	0.164762	10.4	0	0.164762
10.425	0	0.164762	10.425	0	0.164762	10.425	0	0.164762	10.425	0	0.164762	10.425	0	0.164762	10.425	0	0.164762	10.425	0	0.164762	10.425	0	0.164762	10.425	0	0.164762	10.425	0	0.164762
10.45	0	0.164762	10.45	0	0.164762	10.45	0	0.164762	10.45	0	0.164762	10.45	0	0.164762	10.45	0	0.164762	10.45	0	0.164762	10.45	0	0.164762	10.45	0	0.164762	10.45	0	0.164762
10.475	0	0.164762	10.475	0	0.164762	10.475	0	0.164762	10.475	0	0.164762	10.475	0	0.164762	10.475	0	0.164762	10.475	0	0.164762	10.475	0	0.164762	10.475	0	0.164762	10.475	0	0.164762
10.5	0	0.164762	10.5	0	0.164762	10.5	0	0.164762	10.5	0	0.164762	10.5	0	0.164762	10.5	0	0.164762	10.5	0	0.164762	10.5	0	0.164762	10.5	0	0.164762	10.5	0	0.164762
10.525	0	0.164762	10.525	0	0.164762	10.525	0	0.164762	10.525	0	0.164762	10.525	0	0.164762	10.525	0	0.164762	10.525	0	0.164762	10.525	0	0.164762	10.525	0	0.164762	10.525	0	0.164762
10.55	0	0.164762	10.55	0	0.164762	10.55	0	0.164762	10.55	0	0.164762	10.55	0	0.164762	10.55	0	0.164762	10.55	0	0.164762	10.55	0	0.164762	10.55	0	0.164762	10.55	0	0.164762
10.575	0	0.164762	10.575	0	0.164762	10.575	0	0.164762	10.575	0	0.164762	10.575	0	0.164762	10.575	0	0.164762	10.575	0	0.164762	10.575	0	0.164762	10.575	0	0.164762	10.575	0	0.164762
10.6	0	0.164762	10.6	0	0.164762	10.6	0	0.164762	10.6	0	0.164762	10.6	0	0.164762	10.6	0	0.164762	10.6	0	0.164762	10.6	0	0.164762	10.6	0	0.164762	10.6	0	0.164762
10.625	0	0.164762	10.625	0	0.164762	10.625	0	0.164762	10.625	0	0.164762	10.625	0	0.164762	10.625	0	0.164762	10.625	0	0.164762	10.625	0	0.164762	10.625	0	0.164762	10.625	0	0.164762
10.65	0	0.164762	10.65	0	0.164762	10.65	0	0.164762	10.65	0	0.164762	10.65	0	0.164762	10.65	0	0.164762	10.65	0	0.164762	10.65	0	0.164762	10.65	0	0.164762	10.65	0	0.164762
10.675	0	0.164762	10.675	0	0.164762	10.675	0	0.164762	10.675	0	0.164762	10.675	0	0.164762	10.675	0	0.164762	10.675	0	0.164762	10.675	0	0.164762	10.675	0	0.164762	10.675	0	0.164762
10.7	0	0.164762	10.7	0	0.164762	10.7	0	0.164762	10.7	0	0.164762	10.7	0	0.164762	10.7	0	0.164762	10.7	0	0.164762	10.7	0	0.164762	10.7	0	0.164762	10.7	0	0.164762
10.725	0	0.164762	10.725	0	0.164762	10.725	0	0.164762	10.725	0	0.164762	10.725	0	0.164762	10.725	0	0.164762	10.725	0	0.164762	10.725	0	0.164762	10.725	0	0.164762	10.725	0	0.164762
10.75	0	0.164762	10.75	0	0.164762	10.75	0	0.164762	10.75	0	0.164762	10.75	0	0.164762	10.75	0	0.164762	10.75	0	0.164762	10.75	0	0.164762	10.75	0	0.164762	10.75	0	0.164762
10.775	0	0.164762	10.775	0	0.164762	10.775	0	0.164762	10.775	0	0.164762	10.775	0	0.164762	10.775	0	0.164762	10.775	0	0.164762	10.775	0	0.164762	10.775	0	0.164762	10.775	0	0.164762
10.8	0	0.164762	10.8	0	0.164762	10.8	0	0.164762	10.8	0	0.164762	10.8	0	0.164762	10.8	0	0.164762	10.8	0	0.164762	10.8	0	0.164762	10.8	0	0.164762	10.8	0	0.164762
10.825	0	0.164762	10.825	0	0.164762	10.825	0	0.164762	10.825	0	0.164762	10.825	0	0.164762	10.825	0	0.164762	10.825	0	0.164762	10.825	0	0.164762	10.825	0	0.164762	10.825	0	0.164762
10.85	0	0.164762	10.85	0	0.164762	10.85	0	0.164762	10.85	0	0.164762	10.85	0	0.164762	10.85	0	0.164762	10.85	0	0.164762	10.85	0	0.164762	10.85	0	0.164762	10.85	0	0.164762
10.875	0	0.164762	10.875	0	0.164762	10.875	0	0.164762	10.875	0	0.164762	10.875	0	0.164762	10.875	0	0.164762	10.875	0	0.164762	10.875	0	0.164762	10.875	0	0.164762	10.875	0	0.164762
10.9	0	0.164762	10.9	0	0.164762	10.9	0	0.164762	10.9	0	0.164762	10.9	0	0.164762	10.9	0	0.164762	10.9	0	0.164762	10.9	0	0.164762	10.9	0	0.164762	10.9	0	0.164762
10.925	0	0.164762	10.925	0	0.164762	10.925	0	0.164762	10.925	0	0.164762	10.925	0	0.164762	10.925	0	0.164762	10.925	0	0.164762	10.925	0	0.164762	10.925	0	0.164762	10.925	0	0.164762
10.95	0	0.164762	10.95	0	0.164762	10.95	0	0.164762	10.95	0	0.164762	10.95	0	0.164762	10.95	0	0.164762	10.95	0	0.164762	10.95	0	0.164762	10.95	0	0.164762	10.95	0	0.164762
10.975	0	0.164762	10.975	0	0.164762	10.975	0	0.164762	10.975	0	0.164762	10.975	0	0.164762	10.975	0	0.164762	10.975	0	0.164762	10.975	0	0.164762	10.975	0	0.164762	10.975	0	0.164762
11	0	0.164762	11	0	0.164762	11	0	0.164762	11	0	0.164762	11	0	0.164762	11	0	0.164762	11	0	0.164762	11	0	0.164762	11	0	0.164762	11	0	0.164762
11.025	0	0.164762	11.025	0	0.164762	11.025	0	0.164762	11.025	0	0.164762	11.025	0	0.164762	11.025	0	0.164762	11.025	0	0.164762	11.025	0	0.164762	11.025	0	0.164762	11.025	0	0.164762
11.05	0	0.164762	11.05	0	0.164762	11.05	0	0.164762	11.05	0	0.164762	11.05	0	0.164762	11.05	0	0.164762	11.05	0	0.164762	11.05	0	0.164762	11.05	0	0.164762	11.05	0	0.164762
11.075	0	0.164762	11.075	0	0.164762	11.075	0	0.164762	11.075	0	0.164762	11.075	0	0.164762	11.075	0	0.164762	11.075	0	0.164762	11.075	0	0.164762	11.075	0	0.164762	11.075	0	0.164762
11.1	0	0.164762	11.1	0	0.164762	11.1	0	0.164762	11.1	0	0.164762	11.1	0	0.164762	11.1	0	0.164762	11.1	0	0.164762	11.1	0	0.164762	11.1	0	0.164762	11.1	0	0.164762
11.125	0	0.164762	11.125	0	0.164762	11.125	0	0.164762	11.125	0	0.164762	11.125	0	0.164762	11.125	0	0.164762	11.125	0	0.164762	11.125	0	0.164762	11.125	0	0.164762	11.125	0	0.164762
11.15	0	0.164762	11.15	0	0.164762	11.15	0	0.164762	11.15	0	0.164762	11.15	0	0.164762	11.15	0	0.164762	11.15	0	0.164762	11.15	0	0.164762	11.15	0	0.164762	11.15	0	0.164762
11.175	0	0.164762	11.175	0	0.164762	11.175	0	0.164762	11.175	0	0.164762	11.175	0	0.164762	11.175	0	0.164762	11.175	0	0.164762	11.175	0	0.164762	11.175	0	0.164762	11.175	0	0.164762
11.2	0	0.164762	11.2	0	0.164762	11.2	0	0.164762	11.2	0	0.164762	11.2	0	0.164762	11.2	0	0.164762	11.2	0	0.164762	11.2	0	0.164762	11.2	0	0.164762	11.2	0	0.164762
11.225	0	0.164762	11.225	0	0.164762	11.225	0	0.164762	11.225	0	0.164762	11.225	0	0.164762	11.225	0	0.164762	11.225	0	0.164762	11.225	0	0.164762	11.225	0	0.164762	11.225	0	0.164762
11.25	0	0.164762	11.25	0	0.164762	11.25	0	0.164762	11.25	0	0.164762	11.25	0	0.164762	11.25	0	0.164762	11.25	0	0.164762	11.25	0	0.164762	11.25	0	0.164762	11.25	0	0.164762
11.275	0	0.164762	11.275	0	0.164762	11.275	0	0.164762	11.275	0	0.164762	11.275	0	0.164762	11.275	0	0.164762	11.275	0	0.164762	11.275	0	0.164762	11.275	0	0.164762	11.275	0	0.164762
11.3	0	0.164762	11.3	0	0.164762	11.3	0	0.164762	11.3	0	0.164762	11.3	0	0.164762	11.3	0	0.164762	11.3	0	0.164762	11.3	0	0.164762	11.3	0	0.164762	11.3	0	0.164762
11.325	0	0.164762	11.325	0	0.164762	11.325	0	0.164762	11.325	0	0.164762	11.325	0	0.164762	11.325	0	0.164762	11.325	0	0.164762	11.325	0	0.164762	11.325	0	0.164762	11.325	0	0.164762
11.35	0	0.164762	11.35	0	0.164762	11.35	0	0.164762	11.35	0	0.164762	11.35	0	0.164762	11.35	0	0.164762	11.35	0	0.164762	11.35	0	0.164762	11.35	0	0.164762	11.35	0	0.164762
11.375	0	0.164762	11.375	0	0.164762	11.375	0	0.164762	11.375	0	0.164762	11.375	0	0.164762	11.375	0	0.164762	11.375	0	0.164762	11.375	0	0.164762	11.375	0	0.164762	11.375	0	0.164762
11.4	0	0.164762	11.4	0	0.164762	11.4	0	0.164762	11.4	0	0.164762	11.4	0	0.164762	11.4	0	0.164762	11.4	0	0.164762	11.4	0	0.164762	11.4	0	0.164762	11.4	0	0.164762
11.425	0	0.164762	11.425	0	0.164762	11.425	0	0.164762	11.425	0	0.164762	11.425	0	0.164762	11.425	0	0.164762	11.425	0	0.164762	11.425	0	0.164762	11.425	0	0.164762	11.425	0	0.164762
11.45	0	0.164762	11.45	0	0.164762	11.45	0	0.164762	11.45	0	0.164762	11.45	0	0.164762	11.45	0	0.164762	11.45	0	0.164762	11.45	0	0.164762	11.45	0	0.164762	11.45	0	0.164762
11.475	0	0.164762	11.475	0	0.164762	11.475	0	0.164762	11.475	0	0.164762	11.475	0	0.164762	11.475	0	0.164762	11.475	0	0.164762	11.475	0	0.164762	11.475	0	0.164762	11.475	0	0.164762
11.5	0	0.164762	11.5	0	0.164762	11.5	0	0.164762	11.5	0	0.164762	11.5	0	0.164762	11.5	0	0.164762	11.5	0	0.164762	11.5	0	0.164762	11.5	0	0.164762	11.5	0	0.164762
11.525	0	0.164762	11.525	0	0.164762	11.525	0	0.164762	11.525	0	0.164762	11.525	0	0.164762	11.525	0	0.164762	11.525	0	0.164762	11.525	0	0.164762	11.525	0	0.164762	11.525	0	0.164762
11.55	0	0.164762	11.55	0	0.164762	11.55	0	0.164762	11.55	0	0.164762	11.55	0	0.164762	11.55	0	0.164762	11.55	0	0.164762	11.55	0	0.164762	11.55	0	0.164762	11.55	0	0.164762
11.575	0	0.164762	11.575	0	0.164762	11.575	0	0.164762	11.575	0	0.164762	11.575	0	0.164762	11.575	0	0.164762	11.575	0	0.164762	11.575	0	0.164762	11.575	0	0.164762	11.575	0	0.164762
11.6	0	0.164762	11.6	0	0.164762	11.6	0	0.164762	11.6	0	0.164762	11.6	0	0.164762	11.6	0	0.164762	11.6	0	0.164762	11.6	0	0.164762	11.6	0	0.164762	11.6	0	0.164762
11.625	0	0.164762	11.625	0	0.164762	11.625	0	0.164762	11.625	0	0.164762	11.625	0	0.164762	11.625	0	0.164762	11.625	0	0.164762	11.625	0	0.164762	11.625	0	0.164762	11.625	0	0.164762
11.65	0	0.164762	11.65	0	0.164762	11.65	0	0.164762	11.65	0	0.164762	11.65	0	0.164762	11.65	0	0.164762	11.65	0	0.164762	11.65	0	0.164762	11.65	0	0.164762	11.65	0	0.164762
11.675	0	0.164762	11.675	0	0.164762	11.675	0	0.164762	11.675	0	0.164762	11.675	0	0.164762	11.675	0	0.164762	11.675	0	0.164762	11.675	0	0.164762	11.675	0	0.164762	11.675	0	0.164762
11.7	0	0.164762	11.7	0	0.164762	11.7	0	0.164762	11.7	0	0.164762	11.7	0	0.164762	11.7	0	0.164762	11.7	0	0.164762	11.7	0	0.164762	11.7	0	0.164762	11.7	0	0.164762
11.725	0	0.164762	11.725	0	0.164762	11.725	0	0.164762	11.725	0	0.164762	11.725	0	0.164762	11.725	0	0.164762	11.725	0	0.164762	11.725	0	0.164762	11.725	0	0.164762	11.725	0	0.164762
11.75	0	0.164762	11.75	0	0.164762	11.75	0	0.164762	11.75	0	0.164762	11.75	0	0.164762	11.75	0	0.164762	11.75	0	0.164762	11.75	0	0.164762	11.75	0	0.164762	11.75	0	0.164762
11.775	0	0.164762	11.775	0	0.164762	11.775	0	0.164762	11.775	0	0.164762	11.775	0	0.164762	11.775	0	0.164762	11.775	0	0.164762	11.775	0	0.164762	11.775	0	0.164762	11.775	0	0.164762
11.8	0	0.164762	11.8	0	0.164762	11.8	0	0.164762	11.8	0	0.164762	11.8	0	0.164762	11.8	0	0.164762	11.8	0	0.164762	11.8	0	0.164762	11.8	0	0.164762	11.8	0	0.164762
11.825	0	0.164762	11.825	0	0.164762	11.825	0	0.164762	11.825	0	0.164762	11.825	0	0.164762	11.825	0	0.164762	11.825	0	0.164762	11.825	0	0.164762	11.825	0	0.164762	11.825	0	0.164762
11.85	0	0.164762	11.85	0	0.164762	11.85	0	0.164762	11.85	0	0.164762	11.85	0	0.164762	11.85	0	0.164762	11.85	0	0.164762	11.85	0	0.164762	11.85	0	0.164762	11.85	0	0.164762
11.875	0	0.164762	11.875	0	0.164762	11.875	0	0.164762	11.875	0	0.164762	11.875	0	0.164762	11.875	0	0.164762	11.875	0	0.164762	11.875	0	0.164762	11.875	0	0.164762	11.875	0	0.164762
11.9	0	0.164762	11.9	0	0.164762	11.9	0	0.164762	11.9	0	0.164762	11.9	0	0.164762	11.9	0	0.164762	11.9	0	0.164762	11.9	0	0.164762	11.9	0	0.164762	11.9	0	0.164762
11.925	0	0.164762	11.925	0	0.164762	11.925	0	0.164762	11.925	0	0.164762	11.925	0	0.164762	11.925	0	0.164762	11.925	0	0.164762	11.925	0	0.164762	11.925	0	0.164762	11.925	0	0.164762
11.95	0	0.164762	11.95	0	0.164762	11.95	0	0.164762	11.95	0	0.164762	11.95	0	0.164762	11.95	0	0.164762	11.95	0	0.164762	11.95	0	0.164762	11.95	0	0.164762	11.95	0	0.164762
11.975	0	0.164762	11.975	0	0.164762	11.975	0	0.164762	11.975	0	0.164762	11.975	0	0.164762	11.975	0	0.164762	11.975	0	0.164762	11.975	0	0.164762	11.975	0	0.164762	11.975	0	0.164762
12	0	0.164762	12	0	0.164762	12	0	0.164762	12	0	0.164762	12	0	0.164762	12	0	0.164762	12	0	0.164762	12	0	0.164762	12	0	0.164762	12	0	0.164762
12.025	0	0.164762	12.025	0	0.164762	12.025	0	0.164762	12.025	0	0.164762	12.025	0	0.164762	12.025	0	0.164762	12.025	0	0.164762	12.025	0	0.164762	12.025	0	0.164762	12.025	0	0.164762
12.05	0	0.164762	12.05	0	0.164762	12.05	0	0.164762	12.05	0	0.164762	12.05	0	0.164762	12.05	0	0.164762	12.05	0	0.164762	12.05	0	0.164762	12.05	0	0.164762	12.05	0	0.164762
12.075	0	0.164762	12.075	0	0.164762	12.075	0	0.164762	12.075	0	0.164762	12.075	0	0.164762	12.075	0	0.164762	12.075	0	0.164762	12.075	0	0.164762	12.075	0	0.164762	12.075	0	0.164762
12.1	0	0.164762	12.1	0	0.164762	12.1	0	0.164762	12.1	0	0.164762	12.1	0	0.164762	12.1	0	0.164762	12.1	0	0.164762	12.1	0	0.164762	12.1	0	0.164762	12.1	0	0.164762
12.125	0	0.164762	12.125	0	0.164762	12.125	0	0.164762	12.125	0	0.164762	12.125	0	0.164762	12.125	0	0.164762	12.125	0	0.164762	12.125	0	0.164762	12.125	0	0.164762	12.125	0	0.164762
12.15	0	0.164762	12.15	0	0.164762	12.15	0	0.164762	12.15	0	0.164762	12.15	0	0.164762	12.15	0	0.164762	12.15	0	0.164762	12.15	0	0.164762	12.15	0	0.164762	12.15	0	0.164762
12.175	0	0.164762	12.175	0	0.164762	12.175	0	0.164762	12.175	0	0.164762	12.175	0	0.164762	12.175	0	0.164762	12.175	0	0.164762	12.175	0	0.164762	12.175	0	0.164762	12.175	0	0.164762
12.2	0	0.164762	12.2	0	0.164762	12.2	0	0.164762	12.2	0	0.164762	12.2	0	0.164762	12.2	0	0.164762	12.2	0	0.164762	12.2	0	0.164762	12.2	0	0.164762	12.2	0	0.164762
12.225	0	0.164762	12.225	0	0.164762	12.225	0	0.164762	12.225	0	0.164762	12.225	0	0.164762	12.225	0	0.164762	12.225	0	0.164762	12.225	0	0.164762	12.225	0	0.164762	12.225	0	0.164762
12.25	0	0.164762	12.25	0	0.164762	12.25	0	0.164762	12.25	0	0.164762	12.25	0	0.164762	12.25	0	0.164762	12.25	0	0.164762	12.25	0	0.164762	12.25	0	0.164762	12.25	0	0.164762
12.275	0	0.164762	12.275	0	0.164762	12.275	0	0.164762	12.275	0	0.164762	12.275	0	0.164762	12.275	0	0.164762	12.275	0	0.164762	12.275	0	0.164762	12.275	0	0.164762	12.275	0	0.164762
12.3	0	0.164762	12.3	0	0.164762	12.3	0	0.164762	12.3	0	0.164762	12.3	0	0.164762	12.3	0	0.164762	12.3	0	0.164762	12.3	0	0.164762	12.3	0	0.164762	12.3	0	0.164762
12.325	0	0.164762	12.325	0	0.164762	12.325	0	0.164762	12.325	0	0.164762	12.325	0	0.164762	12.325	0	0.164762	12.325	0	0.164762	12.325	0	0.164762	12.325	0	0.164762	12.325	0	0.164762
12.35	0	0.164762	12.35	0	0.164762	12.35	0	0.164762	12.35	0	0.164762	12.35	0	0.164762	12.35	0	0.164762	12.35	0	0.164762	12.35	0	0.164762	12.35	0	0.164762	12.35	0	0.164762
12.375	0	0.164762	12.375	0	0.164762	12.375	0	0.164762	12.375	0	0.164762	12.375	0	0.164762	12.375	0	0.164762	12.375	0	0.164762	12.375	0	0.164762	12.375	0	0.164762	12.375	0	0.164762
12.4	0	0.164762	12.4	0	0.164762	12.4	0	0.164762	12.4	0	0.164762	12.4	0	0.164762	12.4	0	0.164762	12.4	0	0.164762	12.4	0	0.164762	12.4	0	0.164762	12.4	0	0.164762
12.425	0	0.164762	12.425	0	0.164762	12.425	0	0.164762	12.425	0	0.164762	12.425	0	0.164762	12.425	0	0.164762	12.425	0	0.164762	12.425	0	0.164762	12.425	0	0.164762	12.425	0	0.164762
12.45	0	0.164762	12.45	0	0.164762	12.45	0	0.164762	12.45	0	0.164762	12.45	0	0.164762	12.45	0	0.164762	12.45	0	0.164762	12.45	0	0.164762	12.45	0	0.164762	12.45	0	0.164762
12.475	0	0.164762	12.475	0	0.164762	12.475	0	0.164762	12.475	0	0.164762	12.475	0	0.164762	12.475	0	0.164762	12.475	0	0.164762	12.475	0	0.164762	12.475	0	0.164762	12.475	0	0.164762
12.5	0	0.164762	12.5	0	0.164762	12.5	0	0.164762	12.5	0	0.164762	12.5	0	0.164762	12.5	0	0.164762	12.5	0	0.164762	12.5	0	0.164762	12.5	0	0.164762	12.5	0	0.164762
12.525	0	0.164762	12.525	0	0.164762	12.525	0	0.164762	12.525	0	0.164762	12.525	0	0.164762	12.525	0	0.164762	12.525	0	0.164762	12.525	0	0.164762	12.525	0	0.164762	12.525	0	0.164762
12.55	0	0.164762	12.55	0	0.164762	12.55	0	0.164762	12.55	0	0.164762	12.55	0	0.164762	12.55	0	0.164762	12.55	0	0.164762	12.55	0	0.164762	12.55	0	0.164762	12.55	0	0.164762
12.575	0	0.164762	12.575	0	0.164762	12.575	0	0.164762	12.575	0	0.164762	12.575	0	0.164762	12.575	0	0.164762	12.575	0	0.164762	12.575	0	0.164762	12.575	0	0.164762	12.575	0	0.164762
12.6	0	0.164762	12.6	0	0.164762	12.6	0	0.164762	12.6	0	0.164762	12.6	0	0.164762	12.6	0	0.164762	12.6	0	0.164762	12.6	0	0.164762	12.6	0	0.164762	12.6	0	0.164762
12.625	0	0.164762	12.625	0	0.164762	12.625	0	0.164762	12.625	0	0.164762	12.625	0	0.164762	12.625	0	0.164762	12.625	0	0.164762	12.625	0	0.164762	12.625	0	0.164762	12.625	0	0.164762
12.65	0	0.164762	12.65	0	0.164762	12.65	0	0.164762	12.65	0	0.164762	12.65	0	0.164762	12.65	0	0.164762	12.65	0	0.164762	12.65	0	0.164762	12.65	0	0.164762	12.65	0	0.164762
12.675	0	0.164762	12.675	0	0.164762	12.675	0	0.164762	12.675	0	0.164762	12.675	0	0.164762	12.675	0	0.164762	12.675	0	0.164762	12.675	0	0.164762	12.675	0	0.164762	12.675	0	0.164762
12.7	0	0.164762	12.7	0	0.164762	12.7	0	0.164762	12.7	0	0.164762	12.7	0	0.164762	12.7	0	0.164762	12.7	0	0.164762	12.7	0	0.164762	12.7	0	0.164762	12.7	0	0.164762
12.725	0	0.164762	12.725	0	0.164762	12.725	0	0.164762	12.725	0	0.164762	12.725	0	0.164762	12.725	0	0.164762	12.725	0	0.164762	12.725	0	0.164762	12.725	0	0.164762	12.725	0	0.164762
12.75	0	0.164762	12.75	0	0.164762	12.75	0	0.164762	12.75	0	0.164762	12.75	0	0.164762	12.75	0	0.164762	12.75	0	0.164762	12.75	0	0.164762	12.75	0	0.164762	12.75	0	0.164762
12.775	0	0.164762	12.775	0	0.164762	12.775	0	0.164762	12.775	0	0.164762	12.775	0	0.164762	12.775	0	0.164762	12.775	0	0.164762	12.775	0	0.164762	12.775	0	0.164762	12.775	0	0.164762
12.8	0	0.164762	12.8	0	0.164762	12.8	0	0.164762	12.8	0	0.164762	12.8	0	0.164762	12.8	0	0.164762	12.8	0	0.164762	12.8	0	0.164762	12.8	0	0.164762	12.8	0	0.164762
12.825	0	0.164762	12.825	0	0.164762	12.825	0	0.164762	12.825	0	0.164762	12.825	0	0.164762	12.825	0	0.164762	12.825	0	0.164762	12.825	0	0.164762	12.825	0	0.164762	12.825	0	0.164762
12.85	0	0.164762	12.85	0	0.164762	12.85	0	0.164762	12.85	0	0.164762	12.85	0	0.164762	12.85	0	0.164762	12.85	0	0.164762	12.85	0	0.164762	12.85	0	0.164762	12.85	0	0.164762
12.875	0	0.164762	12.875	0	0.164762	12.875	0	0.164762	12.875	0	0.164762	12.875	0	0.164762	12.875	0	0.164762	12.875	0	0.164762	12.875	0	0.164762	12.875	0	0.164762	12.875	0	0.164762
12.9	0	0.164762	12.9	0	0.164762	12.9	0	0.164762	12.9	0	0.164762	12.9	0	0.164762	12.9	0	0.164762	12.9	0	0.164762	12.9	0	0.164762	12.9	0	0.164762	12.9	0	0.164762
12.925	0	0.164762	12.925	0	0.164762	12.925	0	0.164762	12.925	0	0.164762	12.925	0	0.164762	12.925	0	0.164762	12.925	0	0.164762	12.925	0	0.164762	12.925	0	0.164762	12.925	0	0.164762
12.95	0	0.164762	12.95	0	0.164762	12.95	0	0.164762	12.95	0	0.164762	12.95	0	0.164762	12.95	0	0.164762	12.95	0	0.164762	12.95	0	0.164762	12.95	0	0.164762	12.95	0	0.164762
12.975	0	0.164762	12.975	0	0.164762	12.975	0	0.164762	12.975	0	0.164762	12.975	0	0.164762	12.975	0	0.164762	12.975	0	0.164762	12.975	0	0.164762	12.975	0	0.164762	12.975	0	0.164762
13	0	0.164762	13	0	0.164762	13	0	0.164762	13	0	0.164762	13	0	0.164762	13	0	0.164762	13	0	0.164762	13	0	0.164762	13	0	0.164762	13	0	0.164762
13.025	0	0.164762	13.025	0	0.164762	13.025	0	0.164762	13.025	0	0.164762	13.025	0	0.164762	13.025	0	0.164762	13.025	0	0.164762	13.025	0	0.164762	13.025	0	0.164762	13.025	0	0.164762
13.05	0	0.164762	13.05	0	0.164762	13.05	0	0.164762	13.05	0	0.164762	13.05	0	0.164762	13.05	0	0.164762	13.05	0	0.164762	13.05	0	0.164762	13.05	0	0.164762	13.05	0	0.164762
13.075	0	0.164762	13.075	0	0.164762	13.075	0	0.164762	13.075	0	0.164762	13.075	0	0.164762	13.075	0	0.164762	13.075	0	0.164762	13.075	0	0.164762	13.075	0	0.164762	13.075	0	0.164762
13.1	0	0.164762	13.1	0	0.164762	13.1	0	0.164762	13.1	0	0.164762	13.1	0	0.164762	13.1	0	0.164762	13.1	0	0.164762	13.1	0	0.164762	13.1	0	0.164762	13.1	0	0.164762
13.125	0	0.164762	13.125	0	0.164762	13.125	0	0.164762	13.125	0	0.164762	13.125	0	0.164762	13.125	0	0.164762	13.125	0	0.164762	13.125	0	0.164762	13.125	0	0.164762	13.125	0	0.164762
13.15	0	0.164762	13.15	0	0.164762	13.15	0	0.164762	13.15	0	0.164762	13.15	0	0.164762	13.15	0	0.164762	13.15	0	0.164762	13.15	0	0.164762	13.15	0	0.164762	13.15	0	0.164762
13.175	0	0.164762	13.175	0	0.164762	13.175	0	0.164762	13.175	0	0.164762	13.175	0	0.164762	13.175	0	0.164762	13.175	0	0.164762	13.175	0	0.164762	13.175	0	0.164762	13.175	0	0.164762
13.2	0	0.164762	13.2	0	0.164762	13.2	0	0.164762	13.2	0	0.164762	13.2	0	0.164762	13.2	0	0.164762	13.2	0	0.164762	13.2	0	0.164762	13.2	0	0.164762	13.2	0	0.164762
13.225	0	0.164762	13.225	0	0.164762	13.225	0	0.164762	13.225	0	0.164762	13.225	0	0.164762	13.225	0	0.164762	13.225	0	0.164762	13.225	0	0.164762	13.225	0	0.164762	13.225	0	0.164762
13.25	0	0.164762	13.25	0	0.164762	13.25	0	0.164762	13.25	0	0.164762	13.25	0	0.164762	13.25	0	0.164762	13.25	0	0.164762	13.25	0	0.164762	13.25	0	0.164762	13.25	0	0.164762
13.275	0	0.164762	13.275	0	0.164762	13.275	0	0.164762	13.275	0	0.164762	13.275	0	0.164762	13.275	0	0.164762	13.275	0	0.164762	13.275	0	0.164762	13.275	0	0.164762	13.275	0	0.164762
13.3	0	0.164762	13.3	0	0.164762	13.3	0	0.164762	13.3	0	0.164762	13.3	0	0.164762	13.3	0	0.164762	13.3	0	0.164762	13.3	0	0.164762	13.3	0	0.164762	13.3	0	0.164762
13.325	0	0.164762	13.325	0	0.164762	13.325	0	0.164762	13.325	0	0.164762	13.325	0	0.164762	13.325	0	0.164762	13.325	0	0.164762	13.325	0	0.164762	13.325	0	0.164762	13.325	0	0.164762
13.35	0	0.164762	13.35	0	0.164762	13.35	0	0.164762	13.35	0	0.164762	13.35	0	0.164762	13.35	0	0.164762	13.35	0	0.164762	13.35	0	0.164762	13.35	0	0.164762	13.35	0	0.164762
13.375	0	0.164762	13.375	0	0.164762	13.375	0	0.164762	13.375	0	0.164762	13.375	0	0.164762	13.375	0	0.164762	13.375	0	0.164762	13.375	0	0.164762	13.375	0	0.164762	13.375	0	0.164762
13.4	0	0.164762	13.4	0	0.164762	13.4	0	0.164762	13.4	0	0.164762	13.4	0	0.164762	13.4	0	0.164762	13.4	0	0.164762	13.4	0	0.164762	13.4	0	0.164762	13.4	0	0.164762
13.425	0	0.164762	13.425	0	0.164762	13.425	0	0.164762	13.425	0	0.164762	13.425	0	0.164762	13.425	0	0.164762	13.425	0	0.164762	13.425	0	0.164762	13.425	0	0.164762	13.425	0	0.164762
13.45	0	0.164762	13.45	0	0.164762	13.45	0	0.164762	13.45	0	0.164762	13.45	0	0.164762	13.45	0	0.164762	13.45	0	0.164762	13.45	0	0.164762	13.45	0	0.164762	13.45	0	0.164762
13.475	0	0.164762	13.475	0	0.164762	13.475	0	0.164762	13.475	0	0.164762	13.475	0	0.164762	13.475	0	0.164762	13.475	0	0.164762	13.475	0	0.164762	13.475	0	0.164762	13.475	0	0.164762
13.5	0	0.164762	13.5	0	0.164762	13.5	0	0.164762	13.5	0	0.164762	13.5	0	0.164762	13.5	0	0.164762	13.5	0	0.164762	13.5	0	0.164762	13.5	0	0.164762	13.5	0	0.164762
13.525	0	0.164762	13.525	0	0.164762	13.525	0	0.164762	13.525	0	0.164762	13.525	0	0.164762	13.525	0	0.164762	13.525	0	0.164762	13.525	0	0.164762	13.525	0	0.164762	13.525	0	0.164762
13.55	0	0.164762	13.55	0	0.164762	13.55	0	0.164762	13.55	0	0.164762	13.55	0	0.164762	13.55	0	0.164762	13.55	0	0.164762	13.55	0	0.164762	13.55	0	0.164762	13.55	0	0.164762
13.575	0	0.164762	13.575	0	0.164762	13.575	0	0.164762	13.575	0	0.164762	13.575	0	0.164762	13.575	0	0.164762	13.575	0	0.164762	13.575	0	0.164762	13.575	0	0.164762	13.575	0	0.164762
13.6	0	0.164762	13.6	0	0.164762	13.6	0	0.164762	13.6	0	0.164762	13.6	0	0.164762	13.6	0	0.164762	13.6	0	0.164762	13.6	0	0.164762	13.6	0	0.164762	13.6	0	0.164762
13.625	0	0.164762	13.625	0	0.164762	13.625	0	0.164762	13.625	0	0.164762	13.625	0	0.164762	13.625	0	0.164762	13.625	0	0.164762	13.625	0	0.164762	13.625	0	0.164762	13.625	0	0.164762
13.65	0	0.164762	13.65	0	0.164762	13.65	0	0.164762	13.65	0	0.164762	13.65	0	0.164762	13.65	0	0.164762	13.65	0	0.164762	13.65	0	0.164762	13.65	0	0.164762	13.65	0	0.164762
13.675	0	0.164762	13.675	0	0.164762	13.675	0	0.164762	13.675	0	0.164762	13.675	0	0.164762	13.675	0	0.164762	13.675	0	0.164762	13.675	0	0.164762	13.675	0	0.164762	13.675	0	0.164762
13.7	0	0.164762	13.7	0	0.164762	13.7	0	0.164762	13.7	0	0.164762	13.7	0	0.164762	13.7	0	0.164762	13.7	0	0.164762	13.7	0	0.164762	13.7	0	0.164762	13.7	0	0.164762
13.725	0	0.164762	13.725	0	0.164762	13.725	0	0.164762	13.725	0	0.164762	13.725	0	0.164762	13.725	0	0.164762	13.725	0	0.164762	13.725	0	0.164762	13.725	0	0.164762	13.725	0	0.164762
13.75	0	0.164762	13.75	0	0.164762	13.75	0	0.164762	13.75	0	0.164762	13.75	0	0.164762	13.75	0	0.164762	13.75	0	0.164762	13.75	0	0.164762	13.75	0	0.164762	13.75	0	0.164762
13.775	0	0.164762	13.775	0	0.164762	13.775	0	0.164762	13.775	0	0.164762	13.775	0	0.164762	13.775	0	0.164762	13.775	0	0.164762	13.775	0	0.164762	13.775	0	0.164762	13.775	0	0.164762
13.8	0	0.164762	13.8	0	0.164762	13.8	0	0.164762	13.8	0	0.164762	13.8	0	0.164762	13.8	0	0.164762	13.8	0	0.164762	13.8	0	0.164762	13.8	0	0.164762	13.8	0	0.164762
13.825	0	0.164762	13.825	0	0.164762	13.825	0	0.164762	13.825	0	0.164762	13.825	0	0.164762	13.825	0	0.164762	13.825	0	0.164762	13.825	0	0.164762	13.825	0	0.164762	13.825	0	0.164762
13.85	0	0.164762	13.85	0	0.164762	13.85	0	0.164762	13.85	0	0.164762	13.85	0	0.164762	13.85	0	0.164762	13.85	0	0.164762	13.85	0	0.164762	13.85	0	0.164762	13.85	0	0.164762
13.875	0	0.164762	13.875	0	0.164762	13.875	0	0.164762	13.875	0	0.164762	13.875	0	0.164762	13.875	0	0.164762	13.875	0	0.164762	13.875	0	0.164762	13.875	0	0.164762	13.875	0	0.164762
13.9	0	0.164762	13.9	0	0.164762	13.9	0	0.164762	13.9	0	0.164762	13.9	0	0.164762	13.9	0	0.164762	13.9	0	0.164762	13.9	0	0.164762	13.9	0	0.164762	13.9	0	0.164762
13.925	0	0.164762	13.925	0	0.164762	13.925	0	0.164762	13.925	0	0.164762	13.925	0	0.164762	13.925	0	0.164762	13.925	0	0.164762	13.925	0	0.164762	13.925	0	0.164762	13.925	0	0.164762
13.95	0	0.164762	13.95	0	0.164762	13.95	0	0.164762	13.95	0	0.164762	13.95	0	0.164762	13.95	0	0.164762	13.95	0	0.164762	13.95	0	0.164762	13.95	0	0.164762	13.95	0	0.164762
13.975	0	0.164762	13.975	0	0.164762	13.975	0	0.164762	13.975	0	0.164762	13.975	0	0.164762	13.975	0	0.164762	13.975	0	0.164762	13.975	0	0.164762	13.975	0	0.164762	13.975	0	0.164762
14	0	0.164762	14	0	0.164762	14	0	0.164762	14	0	0.164762	14	0	0.164762	14	0	0.164762	14	0	0.164762	14	0	0.164762	14	0	0.164762	14	0	0.164762
14.025	0	0.164762	14.025	0	0.164762	14.025	0	0.164762	14.025	0	0.164762	14.025	0	0.164762	14.025	0	0.164762	14.025	0	0.164762	14.025	0	0.164762	14.025	0	0.164762	14.025	0	0.164762
14.05	0	0.164762	14.05	0	0.164762	14.05	0	0.164762	14.05	0	0.164762	14.05	0	0.164762	14.05	0	0.164762	14.05	0	0.164762	14.05	0	0.164762	14.05	0	0.164762	14.05	0	0.164762
14.075	0	0.164762	14.075	0	0.164762	14.075	0	0.164762	14.075	0	0.164762	14.075	0	0.164762	14.075	0	0.164762	14.075	0	0.164762	14.075	0	0.164762	14.075	0	0.164762	14.075	0	0.164762
14.1	0	0.164762	14.1	0	0.164762	14.1	0	0.164762	14.1	0	0.164762	14.1	0	0.164762	14.1	0	0.164762	14.1	0	0.164762	14.1	0	0.164762	14.1	0	0.164762	14.1	0	0.164762
14.125	0	0.164762	14.125	0	0.164762	14.125	0	0.164762	14.125	0	0.164762	14.125	0	0.164762	14.125	0	0.164762	14.125	0	0.164762	14.125	0	0.164762	14.125	0	0.164762	14.125	0	0.164762
14.15	0	0.164762	14.15	0	0.164762	14.15	0	0.164762	14.15	0	0.164762	14.15	0	0.164762	14.15	0	0.164762	14.15	0	0.164762	14.15	0	0.164762	14.15	0	0.164762	14.15	0	0.164762
14.175	0	0.164762	14.175	0	0.164762	14.175	0	0.164762	14.175	0	0.164762	14.175	0	0.164762	14.175	0	0.164762	14.175	0	0.164762	14.175	0	0.164762	14.175	0	0.164762	14.175	0	0.164762
14.2	0	0.164762	14.2	0	0.164762	14.2	0	0.164762	14.2	0	0.164762	14.2	0	0.164762	14.2	0	0.164762	14.2	0	0.164762	14.2	0	0.164762	14.2	0	0.164762	14.2	0	0.164762
14.225	0	0.164762	14.225	0	0.164762	14.225	0	0.164762	14.225	0	0.164762	14.225	0	0.164762	14.225	0	0.164762	14.225	0	0.164762	14.225	0	0.164762	14.225	0	0.164762	14.225	0	0.164762
14.25	0	0.164762	14.25	0	0.164762	14.25	0	0.164762	14.25	0	0.164762	14.25	0	0.164762	14.25	0	0.164762	14.25	0	0.164762	14.25	0	0.164762	14.25	0	0.164762	14.25	0	0.164762
14.275	0	0.164762	14.275	0	0.164762	14.275	0	0.164762	14.275	0	0.164762	14.275	0	0.164762	14.275	0	0.164762	14.275	0	0.164762	14.275	0	0.164762	14.275	0	0.164762	14.275	0	0.164762
14.3	0	0.164762	14.3	0	0.164762	14.3	0	0.164762	14.3	0	0.164762	14.3	0	0.164762	14.3	0	0.164762	14.3	0	0.164762	14.3	0	0.164762	14.3	0	0.164762	14.3	0	0.164762
14.325	0	0.164762	14.325	0	0.164762	14.325	0	0.164762	14.325	0	0.164762	14.325	0	0.164762	14.325	0	0.164762	14.325	0	0.164762	14.325	0	0.164762	14.325	0	0.164762	14.325	0	0.164762
14.35	0	0.164762	14.35	0	0.164762	14.35	0	0.164762	14.35	0	0.164762	14.35	0	0.164762	14.35	0	0.164762	14.35	0	0.164762	14.35	0	0.164762	14.35	0	0.164762	14.35	0	0.164762
14.375	0	0.164762	14.375	0	0.164762	14.375	0	0.164762	14.375	0	0.164762	14.375	0	0.164762	14.375	0	0.164762	14.375	0	0.164762	14.375	0	0.164762	14.375	0	0.164762	14.375	0	0.164762
14.4	0	0.164762	14.4	0	0.164762	14.4	0	0.164762	14.4	0	0.164762	14.4	0	0.164762	14.4	0	0.164762	14.4	0	0.164762	14.4	0	0.164762	14.4	0	0.164762	14.4	0	0.164762
14.425	0	0.164762	14.425	0	0.164762	14.425	0	0.164762	14.425	0	0.164762	14.425	0	0.164762	14.425	0	0.164762	14.425	0	0.164762	14.425	0	0.164762	14.425	0	0.164762	14.425	0	0.164762
14.45	0	0.164762	14.45	0	0.164762	14.45	0	0.164762	14.45	0	0.164762	14.45	0	0.164762	14.45	0	0.164762	14.45	0	0.164762	14.45	0	0.164762	14.45	0	0.164762	14.45	0	0.164762
14.475	0	0.164762	14.475	0	0.164762	14.475	0	0.164762	14.475	0	0.164762	14.475	0	0.164762	14.475	0	0.164762	14.475	0	0.164762	14.475	0	0.164762	14.475	0	0.164762	14.475	0	0.164762
14.5	0	0.164762	14.5	0	0.164762	14.5	0	0.164762	14.5	0	0.164762	14.5	0	0.164762	14.5	0	0.164762	14.5	0	0.164762	14.5	0	0.164762	14.5	0	0.164762	14.5	0	0.164762
14.525	0	0.164762	14.525	0	0.164762	14.525	0	0.164762	14.525	0	0.164762	14.525	0	0.164762	14.525	0	0.164762	14.525	0	0.164762	14.525	0	0.164762	14.525	0	0.164762	14.525	0	0.164762
14.55	0	0.164762	14.55	0	0.164762	14.55	0	0.164762	14.55	0	0.164762	14.55	0	0.164762	14.55	0	0.164762	14.55	0	0.164762	14.55	0	0.164762	14.55	0	0.164762	14.55	0	0.164762
14.575	0	0.164762	14.575	0	0.164762	14.575	0	0.164762	14.575	0	0.164762	14.575	0	0.164762	14.575	0	0.164762	14.575	0	0.164762	14.575	0	0.164762	14.575	0	0.164762	14.575	0	0.164762
14.6	0	0.164762	14.6	0	0.164762	14.6	0	0.164762	14.6	0	0.164762	14.6	0	0.164762	14.6	0	0.164762	14.6	0	0.164762	14.6	0	0.164762	14.6	0	0.164762	14.6	0	0.164762
14.625	0	0.164762	14.625	0	0.164762	14.625	0	0.164762	14.625	0	0.164762	14.625	0	0.164762	14.625	0	0.164762	14.625	0	0.164762	14.625	0	0.164762	14.625	0	0.164762	14.625	0	0.164762
14.65	0	0.164762	14.65	0	0.164762	14.65	0	0.164762	14.65	0	0.164762	14.65	0	0.164762	14.65	0	0.164762	14.65	0	0.164762	14.65	0	0.164762	14.65	0	0.164762	14.65	0	0.164762
14.675	0	0.164762	14.675	0	0.164762	14.675	0	0.164762	14.675	0	0.164762	14.675	0	0.164762	14.675	0	0.164762	14.675	0	0.164762	14.675	0	0.164762	14.675	0	0.164762	14.675	0	0.164762
14.7	0	0.164762	14.7	0	0.164762	14.7	0	0.164762	14.7	0	0.164762	14.7	0	0.164762	14.7	0	0.164762	14.7	0	0.164762	14.7	0	0.164762	14.7	0	0.164762	14.7	0	0.164762
14.725	0	0.164762	14.725	0	0.164762	14.725	0	0.164762	14.725	0	0.164762	14.725	0	0.164762	14.725	0	0.164762	14.725	0	0.164762	14.725	0	0.164762	14.725	0	0.164762	14.725	0	0.164762
14.75	0	0.164762	14.75	0	0.164762	14.75	0	0.164762	14.75	0	0.164762	14.75	0	0.164762	14.75	0	0.164762	14.75	0	0.164762	14.75	0	0.164762	14.75	0	0.164762	14.75	0	0.164762
14.775	0	0.164762	14.775	0	0.164762	14.775	0	0.164762	14.775	0	0.164762	14.775	0	0.164762	14.775	0	0.164762	14.775	0	0.164762	14.775	0	0.164762	14.775	0	0.164762	14.775	0	0.164762
14.8	0	0.164762	14.8	0	0.164762	14.8	0	0.164762	14.8	0	0.164762	14.8	0	0.164762	14.8	0	0.164762	14.8	0	0.164762	14.8	0	0.164762	14.8	0	0.164762	14.8	0	0.164762
14.825	0	0.164762	14.825	0	0.164762	14.825	0	0.164762	14.825	0	0.164762	14.825	0	0.164762	14.825	0	0.164762	14.825	0	0.164762	14.825	0	0.164762	14.825	0	0.164762	14.825	0	0.164762
14.85	0	0.164762	14.85	0	0.164762	14.85	0	0.164762	14.85	0	0.164762	14.85	0	0.164762	14.85	0	0.164762	14.85	0	0.164762	14.85	0	0.164762	14.85	0	0.164762	14.85	0	0.164762
14.875	0	0.164762	14.875	0	0.164762	14.875	0	0.164762	14.875	0	0.164762	14.875	0	0.164762	14.875	0	0.164762	14.875	0	0.164762	14.875	0	0.164762	14.875	0	0.164762	14.875	0	0.164762
14.9	0	0.164762	14.9	0	0.164762	14.9	0	0.164762	14.9	0	0.164762	14.9	0	0.164762	14.9	0	0.164762	14.9	0	0.164762	14.9	0	0.164762	14.9	0	0.164762	14.9	0	0.164762
14.925	0	0.164762	14.925	0	0.164762	14.925	0	0.164762	14.925	0	0.164762	14.925	0	0.164762	14.925	0	0.164762	14.925	0	0.164762	14.925	0	0.164762	14.925	0	0.164762	14.925	0	0.164762
14.95	0	0.164762	14.95	0	0.164762	14.95	0	0.164762	14.95	0	0.164762	14.95	0	0.164762	14.95	0	0.164762	14.95	0	0.164762	14.95	0	0.164762	14.95	0	0.164762	14.95	0	0.164762
14.975	0	0.164762	14.975	0	0.164762	14.975	0	0.164762	14.975	0	0.164762	14.975	0	0.164762	14.975	0	0.164762	14.975	0	0.164762	14.975	0	0.164762	14.975	0	0.164762	14.975	0	0.164762
15	0	0.164762	15	0	0.164762	15	0	0.164762	15	0	0.164762	15	0	0.164762	15	0	0.164762	15	0	0.164762	15	0	0.164762	15	0	0.164762	15	0	0.164762
15.025	0	0.164762	15.025	0	0.164762	15.025	0	0.164762	15.025	0	0.164762	15.025	0	0.164762	15.025	0	0.164762	15.025	0	0.164762	15.025	0	0.164762	15.025	0	0.164762	15.025	0	0.164762
15.05	0	0.164762	15.05	0	0.164762	15.05	0	0.164762	15.05	0	0.164762	15.05	0	0.164762	15.05	0	0.164762	15.05	0	0.164762	15.05	0	0.164762	15.05	0	0.164762	15.05	0	0.164762
15.075	0	0.164762	15.075	0	0.164762	15.075	0	0.164762	15.075	0	0.164762	15.075	0	0.164762	15.075	0	0.164762	15.075	0	0.164762	15.075	0	0.164762	15.075	0	0.164762	15.075	0	0.164762
15.1	0	0.164762	15.1	0	0.164762	15.1	0	0.164762	15.1	0	0.164762	15.1	0	0.164762	15.1	0	0.164762	15.1	0	0.164762	15.1	0	0.164762	15.1	0	0.164762	15.1	0	0.164762
15.125	0	0.164762	15.125	0	0.164762	15.125	0	0.164762	15.125	0	0.164762	15.125	0	0.164762	15.125	0	0.164762	15.125	0	0.164762	15.125	0	0.164762	15.125	0	0.164762	15.125	0	0.164762
15.15	0	0.164762	15.15	0	0.164762	15.15	0	0.164762	15.15	0	0.164762	15.15	0	0.164762	15.15	0	0.164762	15.15	0	0.164762	15.15	0	0.164762	15.15	0	0.164762	15.15	0	0.164762
15.175	0	0.164762	15.175	0	0.164762	15.175	0	0.164762	15.175	0	0.164762	15.175	0	0.164762	15.175	0	0.164762	15.175	0	0.164762	15.175	0	0.164762	15.175	0	0.164762	15.175	0	0.164762
15.2	0	0.164762	15.2	0	0.164762	15.2	0	0.164762	15.2	0	0.164762	15.2	0	0.164762	15.2	0	0.164762	15.2	0	0.164762	15.2	0	0.164762	15.2	0	0.164762	15.2	0	0.164762
15.225	0	0.164762	15.225	0	0.164762	15.225	0	0.164762	15.225	0	0.164762	15.225	0	0.164762	15.225	0	0.164762	15.225	0	0.164762	15.225	0	0.164762	15.225	0	0.164762	15.225	0	0.164762
15.25	0	0.164762	15.25	0	0.164762	15.25	0	0.164762	15.25	0	0.164762	15.25	0	0.164762	15.25	0	0.164762	15.25	0	0.164762	15.25	0	0.164762	15.25	0	0.164762	15.25	0	0.164762
15.275	0	0.164762	15.275	0	0.164762	15.275	0	0.164762	15.275	0	0.164762	15.275	0	0.164762	15.275	0	0.164762	15.275	0	0.164762	15.275	0	0.164762	15.275	0	0.164762	15.275	0	0.164762
15.3	0	0.164762	15.3	0	0.164762	15.3	0	0.164762	15.3	0	0.164762	15.3	0	0.164762	15.3	0	0.164762	15.3	0	0.164762	15.3	0	0.164762	15.3	0	0.164762	15.3	0	0.164762
15.325	0	0.164762	15.325	0	0.164762	15.325	0	0.164762	15.325	0	0.164762	15.325	0	0.164762	15.325	0	0.164762	15.325	0	0.164762	15.325	0	0.164762	15.325	0	0.164762	15.325	0	0.164762
15.35	0	0.164762	15.35	0	0.164762	15.35	0	0.164762	15.35	0	0.164762	15.35	0	0.164762	15.35	0	0.164762	15.35	0	0.164762	15.35	0	0.164762	15.35	0	0.164762	15.35	0	0.164762
15.375	0	0.164762	15.375	0	0.164762	15.375	0	0.164762	15.375	0	0.164762	15.375	0	0.164762	15.375	0	0.164762	15.375	0	0.164762	15.375	0	0.164762	15.375	0	0.164762	15.375	0	0.164762
15.4	0	0.164762	15.4	0	0.164762	15.4	0	0.164762	15.4	0	0.164762	15.4	0	0.164762	15.4	0	0.164762	15.4	0	0.164762	15.4	0	0.164762	15.4	0	0.164762	15.4	0	0.164762
15.425	0	0.164762	15.425	0	0.164762	15.425	0	0.164762	15.425	0	0.164762	15.425	0	0.164762	15.425	0	0.164762	15.425	0	0.164762	15.425	0	0.164762	15.425	0	0.164762	15.425	0	0.164762
15.45	0	0.164762	15.45	0	0.164762	15.45	0	0.164762	15.45	0	0.164762	15.45	0	0.164762	15.45	0	0.164762	15.45	0	0.164762	15.45	0	0.164762	15.45	0	0.164762	15.45	0	0.164762
15.475	0	0.164762	15.475	0	0.164762	15.475	0	0.164762	15.475	0	0.164762	15.475	0	0.164762	15.475	0	0.164762	15.475	0	0.164762	15.475	0	0.164762	15.475	0	0.164762	15.475	0	0.164762
15.5	0	0.164762	15.5	0	0.164762	15.5	0	0.164762	15.5	0	0.164762	15.5	0	0.164762	15.5	0	0.164762	15.5	0	0.164762	15.5	0	0.164762	15.5	0	0.164762	15.5	0	0.164762
15.525	0	0.164762	15.525	0	0.164762	15.525	0	0.164762	15.525	0	0.164762	15.525	0	0.164762	15.525	0	0.164762	15.525	0	0.164762	15.525	0	0.164762	15.525	0	0.164762	15.525	0	0.164762
15.55	0	0.164762	15.55	0	0.164762	15.55	0	0.164762	15.55	0	0.164762	15.55	0	0.164762	15.55	0	0.164762	15.55	0	0.164762	15.55	0	0.164762	15.55	0	0.164762	15.55	0	0.164762
15.575	0	0.164762	15.575	0	0.164762	15.575	0	0.164762	15.575	0	0.164762	15.575	0	0.164762	15.575	0	0.164762	15.575	0	0.164762	15.575	0	0.164762	15.575	0	0.164762	15.575	0	0.164762
15.6	0	0.164762	15.6	0	0.164762	15.6	0	0.164762	15.6	0	0.164762	15.6	0	0.164762	15.6	0	0.164762	15.6	0	0.164762	15.6	0	0.164762	15.6	0	0.164762	15.6	0	0.164762
15.625	0	0.164762	15.625	0	0.164762	15.625	0	0.164762	15.625	0	0.164762	15.625	0	0.164762	15.625	0	0.164762	15.625	0	0.164762	15.625	0	0.164762	15.625	0	0.164762	15.625	0	0.164762
15.65	0	0.164762	15.65	0	0.164762	15.65	0	0.164762	15.65	0	0.164762	15.65	0	0.164762	15.65	0	0.164762	15.65	0	0.164762	15.65	0	0.164762	15.65	0	0.164762	15.65	0	0.164762
15.675	0	0.164762	15.675	0	0.164762	15.675	0	0.164762	15.675	0	0.164762	15.675	0	0.164762	15.675	0	0.164762	15.675	0	0.164762	15.675	0	0.164762	15.675	0	0.164762	15.675	0	0.164762
15.7	0	0.164762	15.7	0	0.164762	15.7	0	0.164762	15.7	0	0.164762	15.7	0	0.164762	15.7	0	0.164762	15.7	0	0.164762	15.7	0	0.164762	15.7	0	0.164762	15.7	0	0.164762
15.725	0	0.164762	15.725	0	0.164762	15.725	0	0.164762	15.725	0	0.164762	15.725	0	0.164762	15.725	0	0.164762	15.725	0	0.164762	15.725	0	0.164762	15.725	0	0.164762	15.725	0	0.164762
15.75	0	0.164762	15.75	0	0.164762	15.75	0	0.164762	15.75	0	0.164762	15.75	0	0.164762	15.75	0	0.164762	15.75	0	0.164762	15.75	0	0.164762	15.75	0	0.164762	15.75	0	0.164762
15.775	0	0.164762	15.775	0	0.164762	15.775	0	0.164762	15.775	0	0.164762	15.775	0	0.164762	15.775	0	0.164762	15.775	0	0.164762	15.775	0	0.164762	15.775	0	0.164762	15.775	0	0.164762
15.8	0	0.164762	15.8	0	0.164762	15.8	0	0.164762	15.8	0	0.164762	15.8	0	0.164762	15.8	0	0.164762	15.8	0	0.164762	15.8	0	0.164762	15.8	0	0.164762	15.8	0	0.164762
15.825	0	0.164762	15.825	0	0.164762	15.825	0	0.164762	15.825	0	0.164762	15.825	0	0.164762	15.825	0	0.164762	15.825	0	0.164762	15.825	0	0.164762	15.825	0	0.164762	15.825	0	0.164762
15.85	0	0.164762	15.85	0	0.164762	15.85	0	0.164762	15.85	0	0.164762	15.85	0	0.164762	15.85	0	0.164762	15.85	0	0.164762	15.85	0	0.164762	15.85	0	0.164762	15.85	0	0.164762
15.875	0	0.164762	15.875	0	0.164762	15.875	0	0.164762	15.875	0	0.164762	15.875	0	0.164762	15.875	0	0.164762	15.875	0	0.164762	15.875	0	0.164762	15.875	0	0.164762	15.875	0	0.164762
15.9	0	0.164762	15.9	0	0.164762	15.9	0	0.164762	15.9	0	0.164762	15.9	0	0.164762	15.9	0	0.164762	15.9	0	0.164762	15.9	0	0.164762	15.9	0	0.164762	15.9	0	0.164762
15.925	0	0.164762	15.925	0	0.164762	15.925	0	0.164762	15.925	0	0.164762	15.925	0	0.164762	15.925	0	0.164762	15.925	0	0.164762	15.925	0	0.164762	15.925	0	0.164762	15.925	0	0.164762
15.95	0	0.164762	15.95	0	0.164762	15.95	0	0.164762	15.95	0	0.164762	15.95	0	0.164762	15.95	0	0.164762	15.95	0	0.164762	15.95	0	0.164762	15.95	0	0.164762	15.95	0	0.164762
15.975	0	0.164762	15.975	0	0.164762	15.975	0	0.164762	15.975	0	0.164762	15.975	0	0.164762	15.975	0	0.164762	15.975	0	0.164762	15.975	0	0.164762	15.975	0	0.164762	15.975	0	0.164762
16	0	0.164762	16	0	0.164762	16	0	0.164762	16	0	0.164762	16	0	0.164762	16	0	0.164762	16	0	0.164762	16	0	0.164762	16	0	0.164762	16	0	0.164762
16.025	0	0.164762	16.025	0	0.164762	16.025	0	0.164762	16.025	0	0.164762	16.025	0	0.164762	16.025	0	0.164762	16.025	0	0.164762	16.025	0	0.164762	16.025	0	0.164762	16.025	0	0.164762
16.05	0	0.164762	16.05	0	0.164762	16.05	0	0.164762	16.05	0	0.164762	16.05	0	0.164762	16.05	0	0.164762	16.05	0	0.164762	16.05	0	0.164762	16.05	0	0.164762	16.05	0	0.164762
16.075	0	0.164762	16.075	0	0.164762	16.075	0	0.164762	16.075	0	0.164762	16.075	0	0.164762	16.075	0	0.164762	16.075	0	0.164762	16.075	0	0.164762	16.075	0	0.164762	16.075	0	0.164762
16.1	0	0.164762	16.1	0	0.164762	16.1	0	0.164762	16.1	0	0.164762	16.1	0	0.164762	16.1	0	0.164762	16.1	0	0.164762	16.1	0	0.164762	16.1	0	0.164762	16.1	0	0.164762
16.125	0	0.164762	16.125	0	0.164762	16.125	0	0.164762	16.125	0	0.164762	16.125	0	0.164762	16.125	0	0.164762	16.125	0	0.164762	16.125	0	0.164762	16.125	0	0.164762	16.125	0	0.164762
16.15	0	0.164762	16.15	0	0.164762	16.15	0	0.164762	16.15	0	0.164762	16.15	0	0.164762	16.15	0	0.164762	16.15	0	0.164762	16.15	0	0.164762	16.15	0	0.164762	16.15	0	0.164762
16.175	0	0.164762	16.175	0	0.164762	16.175	0	0.164762	16.175	0	0.164762	16.175	0	0.164762	16.175	0	0.164762	16.175	0	0.164762	16.175	0	0.164762	16.175	0	0.164762	16.175	0	0.164762
16.2	0	0.164762	16.2	0	0.164762	16.2	0	0.164762	16.2	0	0.164762	16.2	0	0.164762	16.2	0	0.164762	16.2	0	0.164762	16.2	0	0.164762	16.2	0	0.164762	16.2	0	0.164762
16.225	0	0.164762	16.225	0	0.164762	16.225	0	0.164762	16.225	0	0.164762	16.225	0	0.164762	16.225	0	0.164762	16.225	0	0.164762	16.225	0	0.164762	16.225	0	0.164762	16.225	0	0.164762
16.25	0	0.164762	16.25	0	0.164762	16.25	0	0.164762	16.25	0	0.164762	16.25	0	0.164762	16.25	0	0.164762	16.25	0	0.164762	16.25	0	0.164762	16.25	0	0.164762	16.25	0	0.164762
16.275	0	0.164762	16.275	0	0.164762	16.275	0	0.164762	16.275	0	0.164762	16.275	0	0.164762	16.275	0	0.164762	16.275	0	0.164762	16.275	0	0.164762	16.275	0	0.164762	16.275	0	0.164762
16.3	0	0.164762	16.3	0	0.164762	16.3	0	0.164762	16.3	0	0.164762	16.3	0	0.164762	16.3	0	0.164762	16.3	0	0.164762	16.3	0	0.164762	16.3	0	0.164762	16.3	0	0.164762
16.325	0	0.164762	16.325	0	0.164762	16.325	0	0.164762	16.325	0	0.164762	16.325	0	0.164762	16.325	0	0.164762	16.325	0	0.164762	16.325	0	0.164762	16.325	0	0.164762	16.325	0	0.164762
16.35	0	0.164762	16.35	0	0.164762	16.35	0	0.164762	16.35	0	0.164762	16.35	0	0.164762	16.35	0	0.164762	16.35	0	0.164762	16.35	0	0.164762	16.35	0	0.164762	16.35	0	0.164762
16.375	0	0.164762	16.375	0	0.164762	16.375	0	0.164762	16.375	0	0.164762	16.375	0	0.164762	16.375	0	0.164762	16.375	0	0.164762	16.375	0	0.164762	16.375	0	0.164762	16.375	0	0.164762
16.4	0	0.164762	16.4	0	0.164762	16.4	0	0.164762	16.4	0	0.164762	16.4	0	0.164762	16.4	0	0.164762	16.4	0	0.164762	16.4	0	0.164762	16.4	0	0.164762	16.4	0	0.164762
16.425	0	0.164762	16.425	0	0.164762	16.425	0	0.164762	16.425	0	0.164762	16.425	0	0.164762	16.425	0	0.164762	16.425	0	0.164762	16.425	0	0.164762	16.425	0	0.164762	16.425	0	0.164762
16.45	0	0.164762	16.45	0	0.164762	16.45	0	0.164762	16.45	0	0.164762	16.45	0	0.164762	16.45	0	0.164762	16.45	0	0.164762	16.45	0	0.164762	16.45	0	0.164762	16.45	0	0.164762
16.475	0	0.164762	16.475	0	0.164762	16.475	0	0.164762	16.475	0	0.164762	16.475	0	0.164762	16.475	0	0.164762	16.475	0	0.164762	16.475	0	0.164762	16.475	0	0.164762	16.475	0	0.164762
16.5	0	0.164762	16.5	0	0.164762	16.5	0	0.164762	16.5	0	0.164762	16.5	0	0.164762	16.5	0	0.164762	16.5	0	0.164762	16.5	0	0.164762	16.5	0	0.164762	16.5	0	0.164762
16.525	0	0.164762	16.525	0	0.164762	16.525	0	0.164762	16.525	0	0.164762	16.525	0	0.164762	16.525	0	0.164762	16.525	0	0.164762	16.525	0	0.164762	16.525	0	0.164762	16.525	0	0.164762
16.55	0	0.164762	16.55	0	0.164762	16.55	0	0.164762	16.55	0	0.164762	16.55	0	0.164762	16.55	0	0.164762	16.55	0	0.164762	16.55	0	0.164762	16.55	0	0.164762	16.55	0	0.164762
16.575	0	0.164762	16.575	0	0.164762	16.575	0	0.164762	16.575	0	0.164762	16.575	0	0.164762	16.575	0	0.164762	16.575	0	0.164762	16.575	0	0.164762	16.575	0	0.164762	16.575	0	0.164762
16.6	0	0.164762	16.6	0	0.164762	16.6	0	0.164762	16.6	0	0.164762	16.6	0	0.164762	16.6	0	0.164762	16.6	0	0.164762	16.6	0	0.164762	16.6	0	0.164762	16.6	0	0.164762
16.625	0	0.164762	16.625	0	0.164762	16.625	0	0.164762	16.625	0	0.164762	16.625	0	0.164762	16.625	0	0.164762	16.625	0	0.164762	16.625	0	0.164762	16.625	0	0.164762	16.625	0	0.164762
16.65	0	0.164762	16.65	0	0.164762	16.65	0	0.164762	16.65	0	0.164762	16.65	0	0.164762	16.65	0	0.164762	16.65	0	0.164762	16.65	0	0.164762	16.65	0	0.164762	16.65	0	0.164762
16.675	0	0.164762	16.675	0	0.164762	16.675	0	0.164762	16.675	0	0.164762	16.675	0	0.164762	16.675	0	0.164762	16.675	0	0.164762	16.675	0	0.164762	16.675	0	0.164762	16.675	0	0.164762
16.7	0	0.164762	16.7	0	0.164762	16.7	0	0.164762	16.7	0	0.164762	16.7	0	0.164762	16.7	0	0.164762	16.7	0	0.164762	16.7	0	0.164762	16.7	0	0.164762	16.7	0	0.164762
16.725	0	0.164762	16.725	0	0.164762	16.725	0	0.164762	16.725	0	0.164762	16.725	0	0.164762	16.725	0	0.164762	16.725	0	0.164762	16.725	0	0.164762	16.725	0	0.164762	16.725	0	0.164762
16.75	0	0.164762	16.75	0	0.164762	16.75	0	0.164762	16.75	0	0.164762	16.75	0	0.164762	16.75	0	0.164762	16.75	0	0.164762	16.75	0	0.164762	16.75	0	0.164762	16.75	0	0.164762
16.775	0	0.164762	16.775	0	0.164762	16.775	0	0.164762	16.775	0	0.164762	16.775	0	0.164762	16.775	0	0.164762	16.775	0	0.164762	16.775	0	0.164762	16.775	0	0.164762	16.775	0	0.164762
16.8	0	0.164762	16.8	0	0.164762	16.8	0	0.164762	16.8	0	0.164762	16.8	0	0.164762	16.8	0	0.164762	16.8	0	0.164762	16.8	0	0.164762	16.8	0	0.164762	16.8	0	0.164762
16.825	0	0.164762	16.825	0	0.164762	16.825	0	0.164762	16.825	0	0.164762	16.825	0	0.164762	16.825	0	0.164762	16.825	0	0.164762	16.825	0	0.164762	16.825	0	0.164762	16.825	0	0.164762
16.85	0	0.164762	16.85	0	0.164762	16.85	0	0.164762	16.85	0	0.164762	16.85	0	0.164762	16.85	0	0.164762	16.85	0	0.164762	16.85	0	0.164762	16.85	0	0.164762	16.85	0	0.164762
16.875	0	0.164762	16.875	0	0.164762	16.875	0	0.164762	16.875	0	0.164762	16.875	0	0.164762	16.875	0	0.164762	16.875	0	0.164762	16.875	0	0.164762	16.875	0	0.164762	16.875	0	0.164762
16.9	0	0.164762	16.9	0	0.164762	16.9	0	0.164762	16.9	0	0.164762	16.9	0	0.164762	16.9	0	0.164762	16.9	0	0.164762	16.9	0	0.164762	16.9	0	0.164762	16.9	0	0.164762
16.925	0	0.164762	16.925	0	0.164762	16.925	0	0.164762	16.925	0	0.164762	16.925	0	0.164762	16.925	0	0.164762	16.925	0	0.164762	16.925	0	0.164762	16.925	0	0.164762	16.925	0	0.164762
16.95	0	0.164762	16.95	0	0.164762	16.95	0	0.164762	16.95	0	0.164762	16.95	0	0.164762	16.95	0	0.164762	16.95	0	0.164762	16.95	0	0.164762	16.95	0	0.164762	16.95	0	0.164762
16.975	0	0.164762	16.975	0	0.164762	16.975	0	0.164762	16.975	0	0.164762	16.975	0	0.164762	16.975	0	0.164762	16.975	0	0.164762	16.975	0	0.164762	16.975	0	0.164762	16.975	0	0.164762
17	0	0.164762	17	0	0.164762	17	0	0.164762	17	0	0.164762	17	0	0.164762	17	0	0.164762	17	0	0.164762	17	0	0.164762	17	0	0.164762	17	0	0.164762
17.025	0	0.164762	17.025	0	0.164762	17.025	0	0.164762	17.025	0	0.164762	17.025	0	0.164762	17.025	0	0.164762	17.025	0	0.164762	17.025	0	0.164762	17.025	0	0.164762	17.025	0	0.164762
17.05	0	0.164762	17.05	0	0.164762	17.05	0	0.164762	17.05	0	0.164762	17.05	0	0.164762	17.05	0	0.164762	17.05	0	0.164762	17.05	0	0.164762	17.05	0	0.164762	17.05	0	0.164762
17.075	0	0.164762	17.075	0	0.164762	17.075	0	0.164762	17.075	0	0.164762	17.075	0	0.164762	17.075	0	0.164762	17.075	0	0.164762	17.075	0	0.164762	17.075	0	0.164762	17.075	0	0.164762
17.1	0	0.164762	17.1	0	0.164762	17.1	0	0.164762	17.1	0	0.164762	17.1	0	0.164762	17.1	0	0.164762	17.1	0	0.164762	17.1	0	0.164762	17.1	0	0.164762	17.1	0	0.164762
17.125	0	0.164762	17.125	0	0.164762	17.125	0	0.164762	17.125	0	0.164762	17.125	0	0.164762	17.125	0	0.164762	17.125	0	0.164762	17.125	0	0.164762	17.125	0	0.164762	17.125	0	0.164762
17.15	0	0.164762	17.15	0	0.164762	17.15	0	0.164762	17.15	0	0.164762	17.15	0	0.164762	17.15	0	0.164762	17.15	0	0.164762	17.15	0	0.164762	17.15	0	0.164762	17.15	0	0.164762
17.175	0	0.164762	17.175	0	0.164762	17.175	0	0.164762	17.175	0	0.164762	17.175	0	0.164762	17.175	0	0.164762	17.175	0	0.164762	17.175	0	0.164762	17.175	0	0.164762	17.175	0	0.164762
17.2	0	0.164762	17.2	0	0.164762	17.2	0	0.164762	17.2	0	0.164762	17.2	0	0.164762	17.2	0	0.164762	17.2	0	0.164762	17.2	0	0.164762	17.2	0	0.164762	17.2	0	0.164762
17.225	0	0.164762	17.225	0	0.164762	17.225	0	0.164762	17.225	0	0.164762	17.225	0	0.164762	17.225	0	0.164762	17.225	0	0.164762	17.225	0	0.164762	17.225	0	0.164762	17.225	0	0.164762
17.25	0	0.164762	17.25	0	0.164762	17.25	0	0.164762	17.25	0	0.164762	17.25	0	0.164762	17.25	0	0.164762	17.25	0	0.164762	17.25	0	0.164762	17.25	0	0.164762	17.25	0	0.164762
17.275	0	0.164762	17.275	0	0.164762	17.275	0	0.164762	17.275	0	0.164762	17.275	0	0.164762	17.275	0	0.164762	17.275	0	0.164762	17.275	0	0.164762	17.275	0	0.164762	17.275	0	0.164762
17.3	0	0.164762	17.3	0	0.164762	17.3	0	0.164762	17.3	0	0.164762	17.3	0	0.164762	17.3	0	0.164762	17.3	0	0.164762	17.3	0	0.164762	17.3	0	0.164762	17.3	0	0.164762
17.325	0	0.164762	17.325	0	0.164762	17.325	0	0.164762	17.325	0	0.164762	17.325	0	0.164762	17.325	0	0.164762	17.325	0	0.164762	17.325	0	0.164762	17.325	0	0.164762	17.325	0	0.164762
17.35	0	0.164762	17.35	0	0.164762	17.35	0	0.164762	17.35	0	0.164762	17.35	0	0.164762	17.35	0	0.164762	17.35	0	0.164762	17.35	0	0.164762	17.35	0	0.164762	17.35	0	0.164762
17.375	0	0.164762	17.375	0	0.164762	17.375	0	0.164762	17.375	0	0.164762	17.375	0	0.164762	17.375	0	0.164762	17.375	0	0.164762	17.375	0	0.164762	17.375	0	0.164762	17.375	0	0.164762
17.4	0	0.164762	17.4	0	0.164762	17.4	0	0.164762	17.4	0	0.164762	17.4	0	0.164762	17.4	0	0.164762	17.4	0	0.164762	17.4	0	0.164762	17.4	0	0.164762	17.4	0	0.164762
17.425	0	0.164762	17.425	0	0.164762	17.425	0	0.164762	17.425	0	0.164762	17.425	0	0.164762	17.425	0	0.164762	17.425	0	0.164762	17.425	0	0.164762	17.425	0	0.164762	17.425	0	0.164762
17.45	0	0.164762	17.45	0	0.164762	17.45	0	0.164762	17.45	0	0.164762	17.45	0	0.164762	17.45	0	0.164762	17.45	0	0.164762	17.45	0	0.164762	17.45	0	0.164762	17.45	0	0.164762
17.475	0	0.164762	17.475	0	0.164762	17.475	0	0.164762	17.475	0	0.164762	17.475	0	0.164762	17.475	0	0.164762	17.475	0	0.164762	17.475	0	0.164762	17.475	0	0.164762	17.475	0	0.164762
17.5	0	0.164762	17.5	0	0.164762	17.5	0	0.164762	17.5	0	0.164762	17.5	0	0.164762	17.5	0	0.164762	17.5	0	0.164762	17.5	0	0.164762	17.5	0	0.164762	17.5	0	0.164762
17.525	0	0.164762	17.525	0	0.164762	17.525	0	0.164762	17.525	0	0.164762	17.525	0	0.164762	17.525	0	0.164762	17.525	0	0.164762	17.525	0	0.164762	17.525	0	0.164762	17.525	0	0.164762
17.55	0	0.164762	17.55	0	0.164762	17.55	0	0.164762	17.55	0	0.164762	17.55	0	0.164762	17.55	0	0.164762	17.55	0	0.164762	17.55	0	0.164762	17.55	0	0.164762	17.55	0	0.164762
17.575	0	0.164762	17.575	0	0.164762	17.575	0	0.164762	17.575	0	0.164762	17.575	0	0.164762	17.575	0	0.164762	17.575	0	0.164762	17.575	0	0.164762	17.575	0	0.164762	17.575	0	0.164762
17.6	0	0.164762	17.6	0	0.164762	17.6	0	0.164762	17.6	0	0.164762	17.6	0	0.164762	17.6	0	0.164762	17.6	0	0.164762	17.6	0	0.164762	17.6	0	0.164762	17.6	0	0.164762
17.625	0	0.164762	17.625	0	0.164762	17.625	0	0.164762	17.625	0	0.164762	17.625	0	0.164762	17.625	0	0.164762	17.625	0	0.164762	17.625	0	0.164762	17.625	0	0.164762	17.625	0	0.164762
17.65	0	0.164762	17.65	0	0.164762	17.65	0	0.164762	17.65	0	0.164762	17.65	0	0.164762	17.65	0	0.164762	17.65	0	0.164762	17.65	0	0.164762	17.65	0	0.164762	17.65	0	0.164762
17.675	0	0.164762	17.675	0	0.164762	17.675	0	0.164762	17.675	0	0.164762	17.675	0	0.164762	17.675	0	0.164762	17.675	0	0.164762	17.675	0	0.164762	17.675	0	0.164762	17.675	0	0.164762
17.7	0	0.164762	17.7	0	0.164762	17.7	0	0.164762	17.7	0	0.164762	17.7	0	0.164762	17.7	0	0.164762	17.7	0	0.164762	17.7	0	0.164762	17.7	0	0.164762	17.7	0	0.164762
17.725	0	0.164762	17.725	0	0.164762	17.725	0	0.164762	17.725	0	0.164762	17.725	0	0.164762	17.725	0	0.164762	17.725	0	0.164762	17.725	0	0.164762	17.725	0	0.164762	17.725	0	0.164762
17.75	0	0.164762	17.75	0	0.164762	17.75	0	0.164762	17.75	0	0.164762	17.75	0	0.164762	17.75	0	0.164762	17.75	0	0.164762	17.75	0	0.164762	17.75	0	0.164762	17.75	0	0.164762
17.775	0	0.164762	17.775	0	0.164762	17.775	0	0.164762	17.775	0	0.164762	17.775	0	0.164762	17.775	0	0.164762	17.775	0	0.164762	17.775	0	0.164762	17.775	0	0.164762	17.775	0	0.164762
17.8	0	0.164762	17.8	0	0.164762	17.8	0	0.164762	17.8	0	0.164762	17.8	0	0.164762	17.8	0	0.164762	17.8	0	0.164762	17.8	0	0.164762	17.8	0	0.164762	17.8	0	0.164762
17.825	0	0.164762	17.825	0	0.164762	17.825	0	0.164762	17.825	0	0.164762	17.825	0	0.164762	17.825	0	0.164762	17.825	0	0.164762	17.825	0	0.164762	17.825	0	0.164762	17.825	0	0.164762
17.85	0	0.164762	17.85	0	0.164762	17.85	0	0.164762	17.85	0	0.164762	17.85	0	0.164762	17.85	0	0.164762	17.85	0	0.164762	17.85	0	0.164762	17.85	0	0.164762	17.85	0	0.164762
17.875	0	0.164762	17.875	0	0.164762	17.875	0	0.164762	17.875	0	0.164762	17.875	0	0.164762	17.875	0	0.164762	17.875	0	0.164762	17.875	0	0.164762	17.875	0	0.164762	17.875	0	0.164762
17.9	0	0.164762	17.9	0	0.164762	17.9	0	0.164762	17.9	0	0.164762	17.9	0	0.164762	17.9	0	0.164762	17.9	0	0.164762	17.9	0	0.164762	17.9	0	0.164762	17.9	0	0.164762
17.925	0	0.164762	17.925	0	0.164762	17.925	0	0.164762	17.925	0	0.164762	17.925	0	0.164762	17.925	0	0.164762	17.925	0	0.164762	17.925	0	0.164762	17.925	0	0.164762	17.925	0	0.164762
17.95	0	0.164762	17.95	0	0.164762	17.95	0	0.164762	17.95	0	0.164762	17.95	0	0.164762	17.95	0	0.164762	17.95	0	0.164762	17.95	0	0.164762	17.95	0	0.164762	17.95	0	0.164762
17.975	0	0.164762	17.975	0	0.164762	17.975	0	0.164762	17.975	0	0.164762	17.975	0	0.164762	17.975	0	0.164762	17.975	0	0.164762	17.975	0	0.164762	17.975	0	0.164762	17.975	0	0.164762
18	0	0.164762	18	0	0.164762	18	0	0.164762	18	0	0.164762	18	0	0.164762	18	0	0.164762	18	0	0.164762	18	0	0.164762	18	0	0.164762	18	0	0.164762
18.025	0	0.164762	18.025	0	0.164762	18.025	0	0.164762	18.025	0	0.164762	18.025	0	0.164762	18.025	0	0.164762	18.025	0	0.164762	18.025	0	0.164762	18.025	0	0.164762	18.025	0	0.164762
18.05	0	0.164762	18.05	0	0.164762	18.05	0	0.164762	18.05	0	0.164762	18.05	0	0.164762	18.05	0	0.164762	18.05	0	0.164762	18.05	0	0.164762	18.05	0	0.164762	18.05	0	0.164762
18.075	0	0.164762	18.075	0	0.164762	18.075	0	0.164762	18.075	0	0.164762	18.075	0	0.164762	18.075	0	0.164762	18.075	0	0.164762	18.075	0	0.164762	18.075	0	0.164762	18.075	0	0.164762
18.1	0	0.164762	18.1	0	0.164762	18.1	0	0.164762	18.1	0	0.164762	18.1	0	0.164762	18.1	0	0.164762	18.1	0	0.164762	18.1	0	0.164762	18.1	0	0.164762	18.1	0	0.164762
18.125	0	0.164762	18.125	0	0.164762	18.125	0	0.164762	18.125	0	0.164762	18.125	0	0.164762	18.125	0	0.164762	18.125	0	0.164762	18.125	0	0.164762	18.125	0	0.164762	18.125	0	0.164762
18.15	0	0.164762	18.15	0	0.164762	18.15	0	0.164762	18.15	0	0.164762	18.15	0	0.164762	18.15	0	0.164762	18.15	0	0.164762	18.15	0	0.164762	18.15	0	0.164762	18.15	0	0.164762
18.175	0	0.164762	18.175	0	0.164762	18.175	0	0.164762	18.175	0	0.164762	18.175	0	0.164762	18.175	0	0.164762	18.175	0	0.164762	18.175	0	0.164762	18.175	0	0.164762	18.175	0	0.164762
18.2	0	0.164762	18.2	0	0.164762	18.2	0	0.164762	18.2	0	0.164762	18.2	0	0.164762	18.2	0	0.164762	18.2	0	0.164762	18.2	0	0.164762	18.2	0	0.164762	18.2	0	0.164762
18.225	0	0.164762	18.225	0	0.164762	18.225	0	0.164762	18.225	0	0.164762	18.225	0	0.164762	18.225	0	0.164762	18.225	0	0.164762	18.225	0	0.164762	18.225	0	0.164762	18.225	0	0.164762
18.25	0	0.164762	18.25	0	0.164762	18.25	0	0.164762	18.25	0	0.164762	18.25	0	0.164762	18.25	0	0.164762	18.25	0	0.164762	18.25	0	0.164762	18.25	0	0.164762	18.25	0	0.164762
18.275	0	0.164762	18.275	0	0.164762	18.275	0	0.164762	18.275	0	0.164762	18.275	0	0.164762	18.275	0	0.164762	18.275	0	0.164762	18.275	0	0.164762	18.275	0	0.164762	18.275	0	0.164762
18.3	0	0.164762	18.3	0	0.164762	18.3	0	0.164762	18.3	0	0.164762	18.3	0	0.164762	18.3	0	0.164762	18.3	0	0.164762	18.3	0	0.164762	18.3	0	0.164762	18.3	0	0.164762
18.325	0	0.164762	18.325	0	0.164762	18.325	0	0.164762	18.325	0	0.164762	18.325	0	0.164762	18.325	0	0.164762	18.325	0	0.164762	18.325	0	0.164762	18.325	0	0.164762	18.325	0	0.164762
18.35	0	0.164762	18.35	0	0.164762	18.35	0	0.164762	18.35	0	0.164762	18.35	0	0.164762	18.35	0	0.164762	18.35	0	0.164762	18.35	0	0.164762	18.35	0	0.164762	18.35	0	0.164762
18.375	0	0.164762	18.375	0	0.164762	18.375	0	0.164762	18.375	0	0.164762	18.375	0	0.164762	18.375	0	0.164762	18.375	0	0.164762	18.375	0	0.164762	18.375	0	0.164762	18.375	0	0.164762
18.4	0	0.164762	18.4	0	0.164762	18.4	0	0.164762	18.4	0	0.164762	18.4	0	0.164762	18.4	0	0.164762	18.4	0	0.164762	18.4	0	0.164762	18.4	0	0.164762	18.4	0	0.164762
18.425	0	0.164762	18.425	0	0.164762	18.425	0	0.164762	18.425	0	0.164762	18.425	0	0.164762	18.425	0	0.164762	18.425	0	0.164762	18.425	0	0.164762	18.425	0	0.164762	18.425	0	0.164762
18.45	0	0.164762	18.45	0	0.164762	18.45	0	0.164762	18.45	0	0.164762	18.45	0	0.164762	18.45	0	0.164762	18.45	0	0.164762	18.45	0	0.164762	18.45	0	0.164762	18.45	0	0.164762
18.475	0	0.164762	18.475	0	0.164762	18.475	0	0.164762	18.475	0	0.164762	18.475	0	0.164762	18.475	0	0.164762	18.475	0	0.164762	18.475	0	0.164762	18.475	0	0.164762	18.475	0	0.164762
18.5	0	0.164762	18.5	0	0.164762	18.5	0	0.164762	18.5	0	0.164762	18.5	0	0.164762	18.5	0	0.164762	18.5	0	0.164762	18.5	0	0.164762	18.5	0	0.164762	18.5	0	0.164762
18.525	0	0.164762	18.525	0	0.164762	18.525	0	0.164762	18.525	0	0.164762	18.525	0	0.164762	18.525	0	0.164762	18.525	0	0.164762	18.525	0	0.164762	18.525	0	0.164762	18.525	0	0.164762
18.55	0	0.164762	18.55	0	0.164762	18.55	0	0.164762	18.55	0	0.164762	18.55	0	0.164762	18.55	0	0.164762	18.55	0	0.164762	18.55	0	0.164762	18.55	0	0.164762	18.55	0	0.164762
18.575	0	0.164762	18.575	0	0.164762	18.575	0	0.164762	18.575	0	0.164762	18.575	0	0.164762	18.575	0	0.164762	18.575	0	0.164762	18.575	0	0.164762	18.575	0	0.164762	18.575	0	0.164762
18.6	0	0.164762	18.6	0	0.164762	18.6	0	0.164762	18.6	0	0.164762	18.6	0	0.164762	18.6	0	0.164762	18.6	0	0.164762	18.6	0	0.164762	18.6	0	0.164762	18.6	0	0.164762
18.625	0	0.164762	18.625	0	0.164762	18.625	0	0.164762	18.625	0	0.164762	18.625	0	0.164762	18.625	0	0.164762	18.625	0	0.164762	18.625	0	0.164762	18.625	0	0.164762	18.625	0	0.164762
18.65	0	0.164762	18.65	0	0.164762	18.65	0	0.164762	18.65	0	0.164762	18.65	0	0.164762	18.65	0	0.164762	18.65	0	0.164762	18.65	0	0.164762	18.65	0	0.164762	18.65	0	0.164762
18.675	0	0.164762	18.675	0	0.164762	18.675	0	0.164762	18.675	0	0.164762	18.675	0	0.164762	18.675	0	0.164762	18.675	0	0.164762	18.675	0	0.164762	18.675	0	0.164762	18.675	0	0.164762
18.7	0	0.164762	18.7	0	0.164762	18.7	0	0.164762	18.7	0	0.164762	18.7	0	0.164762	18.7	0	0.164762	18.7	0	0.164762	18.7	0	0.164762	18.7	0	0.164762	18.7	0	0.164762
18.725	0	0.164762	18.725	0	0.164762	18.725	0	0.164762	18.725	0	0.164762	18.725	0	0.164762	18.725	0	0.164762	18.725	0	0.164762	18.725	0	0.164762	18.725	0	0.164762	18.725	0	0.164762
18.75	0	0.164762	18.75	0	0.164762	18.75	0	0.164762	18.75	0	0.164762	18.75	0	0.164762	18.75	0	0.164762	18.75	0	0.164762	18.75	0	0.164762	18.75	0	0.164762	18.75	0	0.164762
18.775	0	0.164762	18.775	0	0.164762	18.775	0	0.164762	18.775	0	0.164762	18.775	0	0.164762	18.775	0	0.164762	18.775	0	0.164762	18.775	0	0.164762	18.775	0	0.164762	18.775	0	0.164762
18.8	0	0.164762	18.8	0	0.164762	18.8	0	0.164762	18.8	0	0.164762	18.8	0	0.164762	18.8	0	0.164762	18.8	0	0.164762	18.8	0	0.164762	18.8	0	0.164762	18.8	0	0.164762
18.825	0	0.164762	18.825	0	0.164762	18.825	0	0.164762	18.825	0	0.164762	18.825	0	0.164762	18.825	0	0.164762	18.825	0	0.164762	18.825	0	0.164762	18.825	0	0.164762	18.825	0	0.164762
18.85	0	0.164762	18.85	0	0.164762	18.85	0	0.164762	18.85	0	0.164762	18.85	0	0.164762	18.85	0	0.164762	18.85	0	0.164762	18.85	0	0.164762	18.85	0	0.164762	18.85	0	0.164762
18.875	0	0.164762	18.875	0	0.164762	18.875	0	0.164762	18.875	0	0.164762	18.875	0	0.164762	18.875	0	0.164762	18.875	0	0.164762	18.875	0	0.164762	18.875	0	0.164762	18.875	0	0.164762
18.9	0	0.164762	18.9	0	0.164762	18.9	0	0.164762	18.9	0	0.164762	18.9	0	0.164762	18.9	0	0.164762	18.9	0	0.164762	18.9	0	0.164762	18.9	0	0.164762	18.9	0	0.164762
18.925	0	0.164762	18.925	0	0.164762	18.925	0	0.164762	18.925	0	0.164762	18.925	0	0.164762	18.925	0	0.164762	18.925	0	0.164762	18.925	0	0.164762	18.925	0	0.164762	18.925	0	0.164762
18.95	0	0.164762	18.95	0	0.164762	18.95	0	0.164762	18.95	0	0.164762	18.95	0	0.164762	18.95	0	0.164762	18.95	0	0.164762	18.95	0	0.164762	18.95	0	0.164762	18.95	0	0.164762
18.975	0	0.164762	18.975	0	0.164762	18.975	0	0.164762	18.975	0	0.164762	18.975	0	0.164762	18.975	0	0.164762	18.975	0	0.164762	18.975	0	0.164762	18.975	0	0.164762	18.975	0	0.164762
19	0	0.164762	19	0	0.164762	19	0	0.164762	19	0	0.164762	19	0	0.164762	19	0	0.164762	19	0	0.164762	19	0	0.164762	19	0	0.164762	19	0	0.164762
19.025	0	0.164762	19.025	0	0.164762	19.025	0	0.164762	19.025	0	0.164762	19.025	0	0.164762	19.025	0	0.164762	19.025	0	0.164762	19.025	0	0.164762	19.025	0	0.164762	19.025	0	0.164762
19.05	0	0.164762	19.05	0	0.164762	19.05	0	0.164762	19.05	0	0.164762	19.05	0	0.164762	19.05	0	0.164762	19.05	0	0.164762	19.05	0	0.164762	19.05	0	0.164762	19.05	0	0.164762
19.075	0	0.164762	19.075	0	0.164762	19.075	0	0.164762	19.075	0	0.164762	19.075	0	0.164762	19.075	0	0.164762	19.075	0	0.164762	19.075	0	0.164762	19.075	0	0.164762	19.075	0	0.164762
19.1	0	0.164762	19.1	0	0.164762	19.1	0	0.164762	19.1	0	0.164762	19.1	0	0.164762	19.1	0	0.164762	19.1	0	0.164762	19.1	0	0.164762	19.1	0	0.164762	19.1	0	0.164762
19.125	0	0.164762	19.125	0	0.164762	19.125	0	0.164762	19.125	0	0.164762	19.125	0	0.164762	19.125	0	0.164762	19.125	0	0.164762	19.125	0	0.164762	19.125	0	0.164762	19.125	0	0.164762
19.15	0	0.164762	19.15	0	0.164762	19.15	0	0.164762	19.15	0	0.164762	19.15	0	0.164762	19.15	0	0.164762	19.15	0	0.164762	19.15	0	0.164762	19.15	0	0.164762	19.15	0	0.164762
19.175	0	0.164762	19.175	0	0.164762	19.175	0	0.164762	19.175	0	0.164762	19.175	0	0.164762	19.175	0	0.164762	19.175	0	0.164762	19.175	0	0.164762	19.175	0	0.164762	19.175	0	0.164762
19.2	0	0.164762	19.2	0	0.164762	19.2	0	0.164762	19.2	0	0.164762	19.2	0	0.164762	19.2	0	0.164762	19.2	0	0.164762	19.2	0	0.164762	19.2	0	0.164762	19.2	0	0.164762
19.225	0	0.164762	19.225	0	0.164762	19.225	0	0.164762	19.225	0	0.164762	19.225	0	0.164762	19.225	0	0.164762	19.225	0	0.164762	19.225	0	0.164762	19.225	0	0.164762	19.225	0	0.164762
19.25	0	0.164762	19.25	0	0.164762	19.25	0	0.164762	19.25	0	0.164762	19.25	0	0.164762	19.25	0	0.164762	19.25	0	0.164762	19.25	0	0.164762	19.25	0	0.164762	19.25	0	0.164762
19.275	0	0.164762	19.275	0	0.164762	19.275	0	0.164762	19.275	0	0.164762	19.275	0	0.164762	19.275	0	0.164762	19.275	0	0.164762	19.275	0	0.164762	19.275	0	0.164762	19.275	0	0.164762
19.3	0	0.164762	19.3	0	0.164762	19.3	0	0.164762	19.3	0	0.164762	19.3	0	0.164762	19.3	0	0.164762	19.3	0	0.164762	19.3	0	0.164762	19.3	0	0.164762	19.3	0	0.164762
19.325	0	0.164762	19.325	0	0.164762	19.325	0	0.164762	19.325	0	0.164762	19.325	0	0.164762	19.325	0	0.164762	19.325	0	0.164762	19.325	0	0.164762	19.325	0	0.164762	19.325	0	0.164762
19.35	0	0.164762	19.35	0	0.164762	19.35	0	0.164762	19.35	0	0.164762	19.35	0	0.164762	19.35	0	0.164762	19.35	0	0.164762	19.35	0	0.164762	19.35	0	0.164762	19.35	0	0.164762
19.375	0	0.164762	19.375	0	0.164762	19.375	0	0.164762	19.375	0	0.164762	19.375	0	0.164762	19.375	0	0.164762	19.375	0	0.164762	19.375	0	0.164762	19.375	0	0.164762	19.375	0	0.164762
19.4	0	0.164762	19.4	0	0.164762	19.4	0	0.164762	19.4	0	0.164762	19.4	0	0.164762	19.4	0	0.164762	19.4	0	0.164762	19.4	0	0.164762	19.4	0	0.164762	19.4	0	0.164762
19.425	0	0.164762	19.425	0	0.164762	19.425	0	0.164762	19.425	0	0.164762	19.425	0	0.164762	19.425	0	0.164762	19.425	0	0.164762	19.425	0	0.164762	19.425	0	0.164762	19.425	0	0.164762
19.45	0	0.164762	19.45	0	0.164762	19.45	0	0.164762	19.45	0	0.164762	19.45	0	0.164762	19.45	0	0.164762	19.45	0	0.164762	19.45	0	0.164762	19.45	0	0.164762	19.45	0	0.164762
19.475	0	0.164762	19.475	0	0.164762	19.475	0	0.164762	19.475	0	0.164762	19.475	0	0.164762	19.475	0	0.164762	19.475	0	0.164762	19.475	0	0.164762	19.475	0	0.164762	19.475	0	0.164762
19.5	0	0.164762	19.5	0	0.164762	19.5	0	0.164762	19.5	0	0.164762	19.5	0	0.164762	19.5	0	0.164762	19.5	0	0.164762	19.5	0	0.164762	19.5	0	0.164762	19.5	0	0.164762
19.525	0	0.164762	19.525	0	0.164762	19.525	0	0.164762	19.525	0	0.164762	19.525	0	0.164762	19.525	0	0.164762	19.525	0	0.164762	19.525	0	0.164762	19.525	0	0.164762	19.525	0	0.164762
19.55	0	0.164762	19.55	0	0.164762	19.55	0	0.164762	19.55	0	0.164762	19.55	0	0.164762	19.55	0	0.164762	19.55	0	0.164762	19.55	0	0.164762	19.55	0	0.164762	19.55	0	0.164762
19.575	0	0.164762	19.575	0	0.164762	19.575	0	0.164762	19.575	0	0.164762	19.575	0	0.164762	19.575	0	0.164762	19.575	0	0.164762	19.575	0	0.164762	19.575	0	0.164762	19.575	0	0.164762
19.6	0	0.164762	19.6	0	0.164762	19.6	0	0.164762	19.6	0	0.164762	19.6	0	0.164762	19.6	0	0.164762	19.6	0	0.164762	19.6	0	0.164762	19.6	0	0.164762	19.6	0	0.164762
19.625	0	0.164762	19.625	0	0.164762	19.625	0	0.164762	19.625	0	0.164762	19.625	0	0.164762	19.625	0	0.164762	19.625	0	0.164762	19.625	0	0.164762	19.625	0	0.164762	19.625	0	0.164762
19.65	0	0.164762	19.65	0	0.164762	19.65	0	0.164762	19.65	0	0.164762	19.65	0	0.164762	19.65	0	0.164762	19.65	0	0.164762	19.65	0	0.164762	19.65	0	0.164762	19.65	0	0.164762
19.675	0	0.164762	19.675	0	0.164762	19.675	0	0.164762	19.675	0	0.164762	19.675	0	0.164762	19.675	0	0.164762	19.675	0	0.164762	19.675	0	0.164762	19.675	0	0.164762	19.675	0	0.164762
19.7	0	0.164762	19.7	0	0.164762	19.7	0	0.164762	19.7	0	0.164762	19.7	0	0.164762	19.7	0	0.164762	19.7	0	0.164762	19.7	0	0.164762	19.7	0	0.164762	19.7	0	0.164762
19.725	0	0.164762	19.725	0	0.164762	19.725	0	0.164762	19.725	0	0.164762	19.725	0	0.164762	19.725	0	0.164762	19.725	0	0.164762	19.725	0	0.164762	19.725	0	0.164762	19.725	0	0.164762
19.75	0	0.164762	19.75	0	0.164762	19.75	0	0.164762	19.75	0	0.164762	19.75	0	0.164762	19.75	0	0.164762	19.75	0	0.164762	19.75	0	0.164762	19.75	0	0.164762	19.75	0	0.164762
19.775	0	0.164762	19.775	0	0.164762	19.775	0	0.164762	19.775	0	0.164762	19.775	0	0.164762	19.775	0	0.164762	19.775	0	0.164762	19.775	0	0.164762	19.775	0	0.164762	19.775	0	0.164762
19.8	0	0.164762	19.8	0	0.164762	19.8	0	0.164762	19.8	0	0.164762	19.8	0	0.164762	19.8	0	0.164762	19.8	0	0.164762	19.8	0	0.164762	19.8	0	0.164762	19.8	0	0.164762
19.825	0	0.164762	19.825	0	0.164762	19.825	0	0.164762	19.825	0	0.164762	19.825	0	0.164762	19.825	0	0.164762	19.825	0	0.164762	19.825	0	0.164762	19.825	0	0.164762	19.825	0	0.164762
19.85	0	0.164762	19.85	0	0.164762	19.85	0	0.164762	19.85	0	0.164762	19.85	0	0.164762	19.85	0	0.164762	19.85	0	0.164762	19.85	0	0.164762	19.85	0	0.164762	19.85	0	0.164762
19.875	0	0.164762	19.875	0	0.164762	19.875	0	0.164762	19.875	0	0.164762	19.875	0	0.164762	19.875	0	0.164762	19.875	0	0.164762	19.875	0	0.164762	19.875	0	0.164762	19.875	0	0.164762
19.9	0	0.164762	19.9	0	0.164762	19.9	0	0.164762	19.9	0	0.164762	19.9	0	0.164762	19.9	0	0.164762	19.9	0	0.164762	19.9	0	0.164762	19.9	0	0.164762	19.9	0	0.164762
19.925	0	0.164762	19.925	0	0.164762	19.925	0	0.164762	19.925	0	0.164762	19.925	0	0.164762	19.925	0	0.164762	19.925	0	0.164762	19.925	0	0.164762	19.925	0	0.164762	19.925	0	0.164762
19.95	0	0.164762	19.95	0	0.164762	19.95	0	0.164762	19.95	0	0.164762	19.95	0	0.164762	19.95	0	0.164762	19.95	0	0.164762	19.95	0	0.164762	19.95	0	0.164762	19.95	0	0.164762
19.975	0	0.164762	19.975	0	0.164762	19.975	0	0.164762	19.975	0	0.164762	19.975	0	0.164762	19.975	0	0.164762	19.975	0	0.164762	19.975	0	0.164762	19.975	0	0.164762	19.975	0	0.164762
20	0	0.164762	20	0	0.164762	20	0	0.164762	20	0	0.164762	20	0	0.164762	20	0	0.164762	20	0	0.164762	20	0	0.164762	20	0	0.164762	20	0	0.164762
20.025	0	0.164762	20.025	0	0.164762	20.025	0	0.164762	20.025	0	0.164762	20.025	0	0.164762	20.025	0	0.164762	20.025	0	0.164762	20.025	0	0.164762	20.025	0	0.164762	20.025	0	0.164762
20.05	0	0.164762	20.05	0	0.164762	20.05	0	0.164762	20.05	0	0.164762	20.05	0	0.164762	20.05	0	0.164762	20.05	0	0.164762	20.05	0	0.164762	20.05	0	0.164762	20.05	0	0.164762
20.075	0	0.164762	20.075	0	0.164762	20.075	0	0.164762	20.075	0	0.164762	20.075	0	0.164762	20.075	0	0.164762	20.075	0	0.164762	20.075	0	0.164762	20.075	0	0.164762	20.075	0	0.164762
20.1	0	0.164762	20.1	0	0.164762	20.1	0	0.164762	20.1	0	0.164762	20.1	0	0.164762	20.1	0	0.164762	20.1	0	0.164762	20.1	0	0.164762	20.1	0	0.164762	20.1	0	0.164762
20.125	0	0.164762	20.125	0	0.164762	20.125	0	0.164762	20.125	0	0.164762	20.125	0	0.164762	20.125	0	0.164762	20.125	0	0.164762	20.125	0	0.164762	20.125	0	0.164762	20.125	0	0.164762
20.15	0	0.164762	20.15	0	0.164762	20.15	0	0.164762	20.15	0	0.164762	20.15	0	0.164762	20.15	0	0.164762	20.15	0	0.164762	20.15	0	0.164762	20.15	0	0.164762	20.15	0	0.164762
20.175	0	0.164762	20.175	0	0.164762	20.175	0	0.164762	20.175	0	0.164762	20.175	0	0.164762	20.175	0	0.164762	20.175	0	0.164762	20.175	0	0.164762	20.175	0	0.164762	20.175	0	0.164762
20.2	0	0.164762	20.2	0	0.164762	20.2	0	0.164762	20.2	0	0.164762	20.2	0	0.164762	20.2	0	0.164762	20.2	0	0.164762	20.2	0	0.164762	20.2	0	0.164762	20.2	0	0.164762
20.225	0	0.164762	20.225	0	0.164762	20.225	0	0.164762	20.225	0	0.164762	20.225	0	0.164762	20.225	0	0.164762	20.225	0	0.164762	20.225	0	0.164762	20.225	0	0.164762	20.225	0	0.164762
20.25	0	0.164762	20.25	0	0.164762	20.25	0	0.164762	20.25	0	0.164762	20.25	0	0.164762	20.25	0	0.164762	20.25	0	0.164762	20.25	0	0.164762	20.25	0	0.164762	20.25	0	0.164762
20.275	0	0.164762	20.275	0	0.164762	20.275	0	0.164762	20.275	0	0.164762	20.275	0	0.164762	20.275	0	0.164762	20.275	0	0.164762	20.275	0	0.164762	20.275	0	0.164762	20.275	0	0.164762
20.3	0	0.164762	20.3	0	0.164762	20.3	0	0.164762	20.3	0	0.164762	20.3	0	0.164762	20.3	0	0.164762	20.3	0	0.164762	20.3	0	0.164762	20.3	0	0.164762	20.3	0	0.164762
20.325	0	0.164762	20.325	0	0.164762	20.325	0	0.164762	20.325	0	0.164762	20.325	0	0.164762	20.325	0	0.164762	20.325	0	0.164762	20.325	0	0.164762	20.325	0	0.164762	20.325	0	0.164762
20.35	0	0.164762	20.35	0	0.164762	20.35	0	0.164762	20.35	0	0.164762	20.35	0	0.164762	20.35	0	0.164762	20.35	0	0.164762	20.35	0	0.164762	20.35	0	0.164762	20.35	0	0.164762
20.375	0	0.164762	20.375	0	0.164762	20.375	0	0.164762	20.375	0	0.164762	20.375	0	0.164762	20.375	0	0.164762	20.375	0	0.164762	20.375	0	0.164762	20.375	0	0.164762	20.375	0	0.164762
20.4	0	0.164762	20.4	0	0.164762	20.4	0	0.164762	20.4	0	0.164762	20.4	0	0.164762	20.4	0	0.164762	20.4	0	0.164762	20.4	0	0.164762	20.4	0	0.164762	20.4	0	0.164762
20.425	0	0.164762	20.425	0	0.164762	20.425	0	0.164762	20.425	0	0.164762	20.425	0	0.164762	20.425	0	0.164762	20.425	0	0.164762	20.425	0	0.164762	20.425	0	0.164762	20.425	0	0.164762
20.45	0	0.164762	20.45	0	0.164762	20.45	0	0.164762	20.45	0	0.164762	20.45	0	0.164762	20.45	0	0.164762	20.45	0	0.164762	20.45	0	0.164762	20.45	0	0.164762	20.45	0	0.164762
20.475	0	0.164762	20.475	0	0.164762	20.475	0	0.164762	20.475	0	0.164762	20.475	0	0.164762	20.475	0	0.164762	20.475	0	0.164762	20.475	0	0.164762	20.475	0	0.164762	20.475	0	0.164762
20.5	0	0.164762	20.5	0	0.164762	20.5	0	0.164762	20.5	0	0.164762	20.5	0	0.164762	20.5	0	0.164762	20.5	0	0.164762	20.5	0	0.164762	20.5	0	0.164762	20.5	0	0.164762
20.525	0	0.164762	20.525	0	0.164762	20.525	0	0.164762	20.525	0	0.164762	20.525	0	0.164762	20.525	0	0.164762	20.525	0	0.164762	20.525	0	0.164762	20.525	0	0.164762	20.525	0	0.164762
20.55	0	0.164762	20.55	0	0.164762	20.55	0	0.164762	20.55	0	0.164762	20.55	0	0.164762	20.55	0	0.164762	20.55	0	0.164762	20.55	0	0.164762	20.55	0	0.164762	20.55	0	0.164762
20.575	0	0.164762	20.575	0	0.164762	20.575	0	0.164762	20.575	0	0.164762	20.575	0	0.164762	20.575	0	0.164762	20.575	0	0.164762	20.575	0	0.164762	20.575	0	0.164762	20.575	0	0.164762
20.6	0	0.164762	20.6	0	0.164762	20.6	0	0.164762	20.6	0	0.164762	20.6	0	0.164762	20.6	0	0.164762	20.6	0	0.164762	20.6	0	0.164762	20.6	0	0.164762	20.6	0	0.164762
20.625	0	0.164762	20.625	0	0.164762	20.625	0	0.164762	20.625	0	0.164762	20.625	0	0.164762	20.625	0	0.164762	20.625	0	0.164762	20.625	0	0.164762	20.625	0	0.164762	20.625	0	0.164762
20.65	0	0.164762	20.65	0	0.164762	20.65	0	0.164762	20.65	0	0.164762	20.65	0	0.164762	20.65	0	0.164762	20.65	0	0.164762	20.65	0	0.164762	20.65	0	0.164762	20.65	0	0.164762
20.675	0	0.164762	20.675	0	0.164762	20.675	0	0.164762	20.675	0	0.164762	20.675	0	0.164762	20.675	0	0.164762	20.675	0	0.164762	20.675	0	0.164762	20.675	0	0.164762	20.675	0	0.164762
20.7	0	0.164762	20.7	0	0.164762	20.7	0	0.164762	20.7	0	0.164762	20.7	0	0.164762	20.7	0	0.164762	20.7	0	0.164762	20.7	0	0.164762	20.7	0	0.164762	20.7	0	0.164762
20.725	0	0.164762	20.725	0	0.164762	20.725	0	0.164762	20.725	0	0.164762	20.725	0	0.164762	20.725	0	0.164762	20.725	0	0.164762	20.725	0	0.164762	20.725	0	0.164762	20.725	0	0.164762
20.75	0	0.164762	20.75	0	0.164762	20.75	0	0.164762	20.75	0	0.164762	20.75	0	0.164762	20.75	0	0.164762	20.75	0	0.164762	20.75	0	0.164762	20.75	0	0.164762	20.75	0	0.164762
20.775	0	0.164762	20.775	0	0.164762	20.775	0	0.164762	20.775	0	0.164762	20.775	0	0.164762	20.775	0	0.164762	20.775	0	0.164762	20.775	0	0.164762	20.775	0	0.164762	20.775	0	0.164762
20.8	0	0.164762	20.8	0	0.164762	20.8	0	0.164762	20.8	0	0.164762	20.8	0	0.164762	20.8	0	0.164762	20.8	0	0.164762	20.8	0	0.164762	20.8	0	0.164762	20.8	0	0.164762
20.825	0	0.164762	20.825	0	0.164762	20.825	0	0.164762	20.825	0	0.164762	20.825	0	0.164762	20.825	0	0.164762	20.825	0	0.164762	20.825	0	0.164762	20.825	0	0.164762	20.825	0	0.164762
20.85	0	0.164762	20.85	0	0.164762	20.85	0	0.164762	20.85	0	0.164762	20.85	0	0.164762	20.85	0	0.164762	20.85	0	0.164762	20.85	0	0.164762	20.85	0	0.164762	20.85	0	0.164762
20.875	0	0.164762	20.875	0	0.164762	20.875	0	0.164762	20.875	0	0.164762	20.875	0	0.164762	20.875	0	0.164762	20.875	0	0.164762	20.875	0	0.164762	20.875	0	0.164762	20.875	0	0.164762
20.9	0	0.164762	20.9	0	0.164762	20.9	0	0.164762	20.9	0	0.164762	20.9	0	0.164762	20.9	0	0.164762	20.9	0	0.164762	20.9	0	0.164762	20.9	0	0.164762	20.9	0	0.164762
20.925	0	0.164762	20.925	0	0.164762	20.925	0	0.164762	20.925	0	0.164762	20.925	0	0.164762	20.925	0	0.164762	20.925	0	0.164762	20.925	0	0.164762	20.925	0	0.164762	20.925	0	0.164762
20.95	0	0.164762	20.95	0	0.164762	20.95	0	0.164762	20.95	0	0.164762	20.95	0	0.164762	20.95	0	0.164762	20.95	0	0.164762	20.95	0	0.164762	20.95	0	0.164762	20.95	0	0.164762
20.975	0	0.164762	20.975	0	0.164762	20.975	0	0.164762	20.975	0	0.164762	20.975	0	0.164762	20.975	0	0.164762	20.975	0	0.164762	20.975	0	0.164762	20.975	0	0.164762	20.975	0	0.164762
21	0	0.164762	21	0	0.164762	21	0	0.164762	21	0	0.164762	21	0	0.164762	21	0	0.164762	21	0	0.164762	21	0	0.164762	21	0	0.164762	21	0	0.164762
21.025	0	0.164762	21.025	0	0.164762	21.025	0	0.164762	21.025	0	0.164762	21.025	0	0.164762	21.025	0	0.164762	21.025	0	0.164762	21.025	0	0.164762	21.025	0	0.164762	21.025	0	0.164762
21.05	0	0.164762	21.05	0	0.164762	21.05	0	0.164762	21.05	0	0.164762	21.05	0	0.164762	21.05	0	0.164762	21.05	0	0.164762	21.05	0	0.164762	21.05	0	0.164762	21.05	0	0.164762
21.075	0	0.164762	21.075	0	0.164762	21.075	0	0.164762	21.075	0	0.164762	21.075	0	0.164762	21.075	0	0.164762	21.075	0	0.164762	21.075	0	0.164762	21.075	0	0.164762	21.075	0	0.164762
21.1	0	0.164762	21.1	0	0.164762	21.1	0	0.164762	21.1	0	0.164762	21.1	0	0.164762	21.1	0	0.164762	21.1	0	0.164762	21.1	0	0.164762	21.1	0	0.164762	21.1	0	0.164762
21.125	0	0.164762	21.125	0	0.164762	21.125	0	0.164762	21.125	0	0.164762	21.125	0	0.164762	21.125	0	0.164762	21.125	0	0.164762	21.125	0	0.164762	21.125	0	0.164762	21.125	0	0.164762
21.15	0	0.164762	21.15	0	0.164762	21.15	0	0.164762	21.15	0	0.164762	21.15	0	0.164762	21.15	0	0.164762	21.15	0	0.164762	21.15	0	0.164762	21.15	0	0.164762	21.15	0	0.164762
21.175	0	0.164762	21.175	0	0.164762	21.175	0	0.164762	21.175	0	0.164762	21.175	0	0.164762	21.175	0	0.164762	21.175	0	0.164762	21.175	0	0.164762	21.175	0	0.164762	21.175	0	0.164762
21.2	0	0.164762	21.2	0	0.164762	21.2	0	0.164762	21.2	0	0.164762	21.2	0	0.164762	21.2	0	0.164762	21.2	0	0.164762	21.2	0	0.164762	21.2	0	0.164762	21.2	0	0.164762
21.225	0	0.164762	21.225	0	0.164762	21.225	0	0.164762	21.225	0	0.164762	21.225	0	0.164762	21.225	0	0.164762	21.225	0	0.164762	21.225	0	0.164762	21.225	0	0.164762	21.225	0	0.164762
21.25	0	0.164762	21.25	0	0.164762	21.25	0	0.164762	21.25	0	0.164762	21.25	0	0.164762	21.25	0	0.164762	21.25	0	0.164762	21.25	0	0.164762	21.25	0	0.164762	21.25	0	0.164762
21.275	0	0.164762	21.275	0	0.164762	21.275	0	0.164762	21.275	0	0.164762	21.275	0	0.164762	21.275	0	0.164762	21.275	0	0.164762	21.275	0	0.164762	21.275	0	0.164762	21.275	0	0.164762
21.3	0	0.164762	21.3	0	0.164762	21.3	0	0.164762	21.3	0	0.164762	21.3	0	0.164762	21.3	0	0.164762	21.3	0	0.164762	21.3	0	0.164762	21.3	0	0.164762	21.3	0	0.164762
21.325	0	0.164762	21.325	0	0.164762	21.325	0	0.164762	21.325	0	0.164762	21.325	0	0.164762	21.325	0	0.164762	21.325	0	0.164762	21.325	0	0.164762	21.325	0	0.164762	21.325	0	0.164762
21.35	0	0.164762	21.35	0	0.164762	21.35	0	0.164762	21.35	0	0.164762	21.35	0	0.164762	21.35	0	0.164762	21.35	0	0.164762	21.35	0	0.164762	21.35	0	0.164762	21.35	0	0.164762
21.375	0	0.164762	21.375	0	0.164762	21.375	0	0.164762	21.375	0	0.164762	21.375	0	0.164762	21.375	0	0.164762	21.375	0	0.164762	21.375	0	0.164762	21.375	0	0.164762	21.375	0	0.164762
21.4	0	0.164762	21.4	0	0.164762	21.4	0	0.164762	21.4	0	0.164762	21.4	0	0.164762	21.4	0	0.164762	21.4	0	0.164762	21.4	0	0.164762	21.4	0	0.164762	21.4	0	0.164762
21.425	0	0.164762	21.425	0	0.164762	21.425	0	0.164762	21.425	0	0.164762	21.425	0	0.164762	21.425	0	0.164762	21.425	0	0.164762	21.425	0	0.164762	21.425	0	0.164762	21.425	0	0.164762
21.45	0	0.164762	21.45	0	0.164762	21.45	0	0.164762	21.45	0	0.164762	21.45	0	0.164762	21.45	0	0.164762	21.45	0	0.164762	21.45	0	0.164762	21.45	0	0.164762	21.45	0	0.164762
21.475	0	0.164762	21.475	0	0.164762	21.475	0	0.164762	21.475	0	0.164762	21.475	0	0.164762	21.475	0	0.164762	21.475	0	0.164762	21.475	0	0.164762	21.475	0	0.164762	21.475	0	0.164762
21.5	0	0.164762	21.5	0	0.164762	21.5	0	0.164762	21.5	0	0.164762	21.5	0	0.164762	21.5	0	0.164762	21.5	0	0.164762	21.5	0	0.164762	21.5	0	0.164762	21.5	0	0.164762
21.525	0	0.164762	21.525	0	0.164762	21.525	0	0.164762	21.525	0	0.164762	21.525	0	0.164762	21.525	0	0.164762	21.525	0	0.164762	21.525	0	0.164762	21.525	0	0.164762	21.525	0	0.164762
21.55	0	0.164762	21.55	0	0.164762	21.55	0	0.164762	21.55	0	0.164762	21.55	0	0.164762	21.55	0	0.164762	21.55	0	0.164762	21.55	0	0.164762	21.55	0	0.164762	21.55	0	0.164762
21.575	0	0.164762	21.575	0	0.164762	21.575	0	0.164762	21.575	0	0.164762	21.575	0	0.164762	21.575	0	0.164762	21.575	0	0.164762	21.575	0	0.164762	21.575	0	0.164762	21.575	0	0.164762
21.6	0	0.164762	21.6	0	0.164762	21.6	0	0.164762	21.6	0	0.164762	21.6	0	0.164762	21.6	0	0.164762	21.6	0	0.164762	21.6	0	0.164762	21.6	0	0.164762	21.6	0	0.164762
21.625	0	0.164762	21.625	0	0.164762	21.625	0	0.164762	21.625	0	0.164762	21.625	0	0.164762	21.625	0	0.164762	21.625	0	0.164762	21.625	0	0.164762	21.625	0	0.164762	21.625	0	0.164762
21.65	0	0.164762	21.65	0	0.164762	21.65	0	0.164762	21.65	0	0.164762	21.65	0	0.164762	21.65	0	0.164762	21.65	0	0.164762	21.65	0	0.164762	21.65	0	0.164762	21.65	0	0.164762
21.675	0	0.164762	21.675	0	0.164762	21.675	0	0.164762	21.675	0	0.164762	21.675	0	0.164762	21.675	0	0.164762	21.675	0	0.164762	21.675	0	0.164762	21.675	0	0.164762	21.675	0	0.164762
21.7	0	0.164762	21.7	0	0.164762	21.7	0	0.164762	21.7	0	0.164762	21.7	0	0.164762	21.7	0	0.164762	21.7	0	0.164762	21.7	0	0.164762	21.7	0	0.164762	21.7	0	0.164762
21.725	0	0.164762	21.725	0	0.164762	21.725	0	0.164762	21.725	0	0.164762	21.725	0	0.164762	21.725	0	0.164762	21.725	0	0.164762	21.725	0	0.164762	21.725	0	0.164762	21.725	0	0.164762
21.75	0	0.164762	21.75	0	0.164762	21.75	0	0.164762	21.75	0	0.164762	21.75	0	0.164762	21.75	0	0.164762	21.75	0	0.164762	21.75	0	0.164762	21.75	0	0.164762	21.75	0	0.164762
21.775	0	0.164762	21.775	0	0.164762	21.775	0	0.164762	21.775	0	0.164762	21.775	0	0.164762	21.775	0	0.164762	21.775	0	0.164762	21.775	0	0.164762	21.775	0	0.164762	21.775	0	0.164762
21.8	0	0.164762	21.8	0	0.164762	21.8	0	0.164762	21.8	0	0.164762	21.8	0	0.164762	21.8	0	0.164762	21.8	0	0.164762	21.8	0	0.164762	21.8	0	0.164762	21.8	0	0.164762
21.825	0	0.164762	21.825	0	0.164762	21.825	0	0.164762	21.825	0	0.164762	21.825	0	0.164762	21.825	0	0.164762	21.825	0	0.164762	21.825	0	0.164762	21.825	0	0.164762	21.825	0	0.164762
21.85	0	0.164762	21.85	0	0.164762	21.85	0	0.164762	21.85	0	0.164762	21.85	0	0.164762	21.85	0	0.164762	21.85	0	0.164762	21.85	0	0.164762	21.85	0	0.164762	21.85	0	0.164762
21.875	0	0.164762	21.875	0	0.164762	21.875	0	0.164762	21.875	0	0.164762	21.875	0	0.164762	21.875	0	0.164762	21.875	0	0.164762	21.875	0	0.164762	21.875	0	0.164762	21.875	0	0.164762
21.9	0	0.164762	21.9	0	0.164762	21.9	0	0.164762	21.9	0	0.164762	21.9	0	0.164762	21.9	0	0.164762	21.9	0	0.164762	21.9	0	0.164762	21.9	0	0.164762	21.9	0	0.164762
21.925	0	0.164762	21.925	0	0.164762	21.925	0	0.164762	21.925	0	0.164762	21.925	0	0.164762	21.925	0	0.164762	21.925	0	0.164762	21.925	0	0.164762	21.925	0	0.164762	21.925	0	0.164762
21.95	0	0.164762	21.95	0	0.164762	21.95	0	0.164762	21.95	0	0.164762	21.95	0	0.164762	21.95	0	0.164762	21.95	0	0.164762	21.95	0	0.164762	21.95	0	0.164762	21.95	0	0.164762
21.975	0	0.164762	21.975	0	0.164762	21.975	0	0.164762	21.975	0	0.164762	21.975	0	0.164762	21.975	0	0.164762	21.975	0	0.164762	21.975	0	0.164762	21.975	0	0.164762	21.975	0	0.164762
22	0	0.164762	22	0	0.164762	22	0	0.164762	22	0	0.164762	22	0	0.164762	22	0	0.164762	22	0	0.164762	22	0	0.164762	22	0	0.164762	22	0	0.164762
22.025	0	0.164762	22.025	0	0.164762	22.025	0	0.164762	22.025	0	0.164762	22.025	0	0.164762	22.025	0	0.164762	22.025	0	0.164762	22.025	0	0.164762	22.025	0	0.164762	22.025	0	0.164762
22.05	0	0.164762	22.05	0	0.164762	22.05	0	0.164762	22.05	0	0.164762	22.05	0	0.164762	22.05	0	0.164762	22.05	0	0.164762	22.05	0	0.164762	22.05	0	0.164762	22.05	0	0.164762
22.075	0	0.164762	22.075	0	0.164762	22.075	0	0.164762	22.075	0	0.164762	22.075	0	0.164762	22.075	0	0.164762	22.075	0	0.164762	22.075	0	0.164762	22.075	0	0.164762	22.075	0	0.164762
22.1	0	0.164762	22.1	0	0.164762	22.1	0	0.164762	22.1	0	0.164762	22.1	0	0.164762	22.1	0	0.164762	22.1	0	0.164762	22.1	0	0.164762	22.1	0	0.164762	22.1	0	0.164762
22.125	0	0.164762	22.125	0	0.164762	22.125	0	0.164762	22.125	0	0.164762	22.125	0	0.164762	22.125	0	0.164762	22.125	0	0.164762	22.125	0	0.164762	22.125	0	0.164762	22.125	0	0.164762
22.15	0	0.164762	22.15	0	0.164762	22.15	0	0.164762	22.15	0	0.164762	22.15	0	0.164762	22.15	0	0.164762	22.15	0	0.164762	22.15	0	0.164762	22.15	0	0.164762	22.15	0	0.164762
22.175	0	0.164762	22.175	0	0.164762	22.175	0	0.164762	22.175	0	0.164762	22.175	0	0.164762	22.175	0	0.164762	22.175	0	0.164762	22.175	0	0.164762	22.175	0	0.164762	22.175	0	0.164762
22.2	0	0.164762	22.2	0	0.164762	22.2	0	0.164762	22.2	0	0.164762	22.2	0	0.164762	22.2	0	0.164762	22.2	0	0.164762	22.2	0	0.164762	22.2	0	0.164762	22.2	0	0.164762
22.225	0	0.164762	22.225	0	0.164762	22.225	0	0.164762	22.225	0	0.164762	22.225	0	0.164762	22.225	0	0.164762	22.225	0	0.164762	22.225	0	0.164762	22.225	0	0.164762	22.225	0	0.164762
22.25	0	0.164762	22.25	0	0.164762	22.25	0	0.164762	22.25	0	0.164762	22.25	0	0.164762	22.25	0	0.164762	22.25	0	0.164762	22.25	0	0.164762	22.25	0	0.164762	22.25	0	0.164762
22.275	0	0.164762	22.275	0	0.164762	22.275	0	0.164762	22.275	0	0.164762	22.275	0	0.164762	22.275	0	0.164762	22.275	0	0.164762	22.275	0	0.164762	22.275	0	0.164762	22.275	0	0.164762
22.3	0	0.164762	22.3	0	0.164762	22.3	0	0.164762	22.3	0	0.164762	22.3	0	0.164762	22.3	0	0.164762	22.3	0	0.164762	22.3	0	0.164762	22.3	0	0.164762	22.3	0	0.164762
22.325	0	0.164762	22.325	0	0.164762	22.325	0	0.164762	22.325	0	0.164762	22.325	0	0.164762	22.325	0	0.164762	22.325	0	0.164762	22.325	0	0.164762	22.325	0	0.164762	22.325	0	0.164762
22.35	0	0.164762	22.35	0	0.164762	22.35	0	0.164762	22.35	0	0.164762	22.35	0	0.164762	22.35	0	0.164762	22.35	0	0.164762	22.35	0	0.164762	22.35	0	0.164762	22.35	0	0.164762
22.375	0	0.164762	22.375	0	0.164762	22.375	0	0.164762	22.375	0	0.164762	22.375	0	0.164762	22.375	0	0.164762	22.375	0	0.164762	22.375	0	0.164762	22.375	0	0.164762	22.375	0	0.164762
22.4	0	0.164762	22.4	0	0.164762	22.4	0	0.164762	22.4	0	0.164762	22.4	0	0.164762	22.4	0	0.164762	22.4	0	0.164762	22.4	0	0.164762	22.4	0	0.164762	22.4	0	0.164762
22.425	0	0.164762	22.425	0	0.164762	22.425	0	0.164762	22.425	0	0.164762	22.425	0	0.164762	22.425	0	0.164762	22.425	0	0.164762	22.425	0	0.164762	22.425	0	0.164762	22.425	0	0.164762
22.45	0	0.164762	22.45	0	0.164762	22.45	0	0.164762	22.45	0	0.164762	22.45	0	0.164762	22.45	0	0.164762	22.45	0	0.164762	22.45	0	0.164762	22.45	0	0.164762	22.45	0	0.164762
22.475	0	0.164762	22.475	0	0.164762	22.475	0	0.164762	22.475	0	0.164762	22.475	0	0.164762	22.475	0	0.164762	22.475	0	0.164762	22.475	0	0.164762	22.475	0	0.164762	22.475	0	0.164762
22.5	0	0.164762	22.5	0	0.164762	22.5	0	0.164762	22.5	0	0.164762	22.5	0	0.164762	22.5	0	0.164762	22.5	0	0.164762	22.5	0	0.164762	22.5	0	0.164762	22.5	0	0.164762
22.525	0	0.164762	22.525	0	0.164762	22.525	0	0.164762	22.525	0	0.164762	22.525	0	0.164762	22.525	0	0.164762	22.525	0	0.164762	22.525	0	0.164762	22.525	0	0.164762	22.525	0	0.164762
22.55	0	0.164762	22.55	0	0.164762	22.55	0	0.164762	22.55	0	0.164762	22.55	0	0.164762	22.55	0	0.164762	22.55	0	0.164762	22.55	0	0.164762	22.55	0	0.164762	22.55	0	0.164762
22.575	0	0.164762	22.575	0	0.164762	22.575	0	0.164762	22.575	0	0.164762	22.575	0	0.164762	22.575	0	0.164762	22.575	0	0.164762	22.575	0	0.164762	22.575	0	0.164762	22.575	0	0.164762
22.6	0	0.164762	22.6	0	0.164762	22.6	0	0.164762	22.6	0	0.164762	22.6	0	0.164762	22.6	0	0.164762	22.6	0	0.164762	22.6	0	0.164762	22.6	0	0.164762	22.6	0	0.164762
22.625	0	0.164762	22.625	0	0.164762	22.625	0	0.164762	22.625	0	0.164762	22.625	0	0.164762	22.625	0	0.164762	22.625	0	0.164762	22.625	0	0.164762	22.625	0	0.164762	22.625	0	0.164762
22.65	0	0.164762	22.65	0	0.164762	22.65	0	0.164762	22.65	0	0.164762	22.65	0	0.164762	22.65	0	0.164762	22.65	0	0.164762	22.65	0	0.164762	22.65	0	0.164762	22.65	0	0.164762
22.675	0	0.164762	22.675	0	0.164762	22.675	0	0.164762	22.675	0	0.164762	22.675	0	0.164762	22.675	0	0.164762	22.675	0	0.164762	22.675	0	0.164762	22.675	0	0.164762	22.675	0	0.164762
22.7	0	0.164762	22.7	0	0.164762	22.7	0	0.164762	22.7	0	0.164762	22.7	0	0.164762	22.7	0	0.164762	22.7	0	0.164762	22.7	0	0.164762	22.7	0	0.164762	22.7	0	0.164762
22.725	0	0.164762	22.725	0	0.164762	22.725	0	0.164762	22.725	0	0.164762	22.725	0	0.164762	22.725	0	0.164762	22.725	0	0.164762	22.725	0	0.164762	22.725	0	0.164762	22.725	0	0.164762
22.75	0	0.164762	22.75	0	0.164762	22.75	0	0.164762	22.75	0	0.164762	22.75	0	0.164762	22.75	0	0.164762	22.75	0	0.164762	22.75	0	0.164762	22.75	0	0.164762	22.75	0	0.164762
22.775	0	0.164762	22.775	0	0.164762	22.775	0	0.164762	22.775	0	0.164762	22.775	0	0.164762	22.775	0	0.164762	22.775	0	0.164762	22.775	0	0.164762	22.775	0	0.164762	22.775	0	0.164762
22.8	0	0.164762	22.8	0	0.164762	22.8	0	0.164762	22.8	0	0.164762	22.8	0	0.164762	22.8	0	0.164762	22.8	0	0.164762	22.8	0	0.164762	22.8	0	0.164762	22.8	0	0.164762
22.825	0	0.164762	22.825	0	0.164762	22.825	0	0.164762	22.825	0	0.164762	22.825	0	0.164762	22.825	0	0.164762	22.825	0	0.164762	22.825	0	0.164762	22.825	0	0.164762	22.825	0	0.164762
22.85	0	0.164762	22.85	0	0.164762	22.85	0	0.164762	22.85	0	0.164762	22.85	0	0.164762	22.85	0	0.164762	22.85	0	0.164762	22.85	0	0.164762	22.85	0	0.164762	22.85	0	0.164762
22.875	0	0.164762	22.875	0	0.164762	22.875	0	0.164762	22.875	0	0.164762	22.875	0	0.164762	22.875	0	0.164762	22.875	0	0.164762	22.875	0	0.164762	22.875	0	0.164762	22.875	0	0.164762
22.9	0	0.164762	22.9	0	0.164762	22.9	0	0.164762	22.9	0	0.164762	22.9	0	0.164762	22.9	0	0.164762	22.9	0	0.164762	22.9	0	0.164762	22.9	0	0.164762	22.9	0	0.164762
22.925	0	0.164762	22.925	0	0.164762	22.925	0	0.164762	22.925	0	0.164762	22.925	0	0.164762	22.925	0	0.164762	22.925	0	0.164762	22.925	0	0.164762	22.925	0	0.164762	22.925	0	0.164762
22.95	0	0.164762	22.95	0	0.164762	22.95	0	0.164762	22.95	0	0.164762	22.95	0	0.164762	22.95	0	0.164762	22.95	0	0.164762	22.95	0	0.164762	22.95	0	0.164762	22.95	0	0.164762
22.975	0	0.164762	22.975	0	0.164762	22.975	0	0.164762	22.975	0	0.164762	22.975	0	0.164762	22.975	0	0.164762	22.975	0	0.164762	22.975	0	0.164762	22.975	0	0.164762	22.975	0	0.164762
23	0	0.164762	23	0	0.164762	23	0	0.164762	23	0	0.164762	23	0	0.164762	23	0	0.164762	23	0	0.164762	23	0	0.164762	23	0	0.164762	23	0	0.164762
23.025	0	0.164762	23.025	0	0.164762	23.025	0	0.164762	23.025	0	0.164762	23.025	0	0.164762	23.025	0	0.164762	23.025	0	0.164762	23.025	0	0.164762	23.025	0	0.164762	23.025	0	0.164762
23.05	0	0.164762	23.05	0	0.164762	23.05	0	0.164762	23.05	0	0.164762	23.05	0	0.164762	23.05	0	0.164762	23.05	0	0.164762	23.05	0	0.164762	23.05	0	0.164762	23.05	0	0.164762
23.075	0	0.164762	23.075	0	0.164762	23.075	0	0.164762	23.075	0	0.164762	23.075	0	0.164762	23.075	0	0.164762	23.075	0	0.164762	23.075	0	0.164762	23.075	0	0.164762	23.075	0	0.164762
23.1	0	0.164762	23.1	0	0.164762	23.1	0	0.164762	23.1	0	0.164762	23.1	0	0.164762	23.1	0	0.164762	23.1	0	0.164762	23.1	0	0.164762	23.1	0	0.164762	23.1	0	0.164762
23.125	0	0.164762	23.125	0	0.164762	23.125	0	0.164762	23.125	0	0.164762	23.125	0	0.164762	23.125	0	0.164762	23.125	0	0.164762	23.125	0	0.164762	23.125	0	0.164762	23.125	0	0.164762
23.15	0	0.164762	23.15	0	0.164762	23.15	0	0.164762	23.15	0	0.164762	23.15	0	0.164762	23.15	0	0.164762	23.15	0	0.164762	23.15	0	0.164762	23.15	0	0.164762	23.15	0	0.164762
23.175	0	0.164762	23.175	0	0.164762	23.175	0	0.164762	23.175	0	0.164762	23.175	0	0.164762	23.175	0	0.164762	23.175	0	0.164762	23.175	0	0.164762	23.175	0	0.164762	23.175	0	0.164762
23.2	0	0.164762	23.2	0	0.164762	23.2	0	0.164762	23.2	0	0.164762	23.2	0	0.164762	23.2	0	0.164762	23.2	0	0.164762	23.2	0	0.164762	23.2	0	0.164762	23.2	0	0.164762
23.225	0	0.164762	23.225	0	0.164762	23.225	0	0.164762	23.225	0	0.164762	23.225	0	0.164762	23.225	0	0.164762	23.225	0	0.164762	23.225	0	0.164762	23.225	0	0.164762	23.225	0	0.164762
23.25	0	0.164762	23.25	0	0.164762	23.25	0	0.164762	23.25	0	0.164762	23.25	0	0.164762	23.25	0	0.164762	23.25	0	0.164762	23.25	0	0.164762	23.25	0	0.164762	23.25	0	0.164762
23.275	0	0.164762	23.275	0	0.164762	23.275	0	0.164762	23.275	0	0.164762	23.275	0	0.164762	23.275	0	0.164762	23.275	0	0.164762	23.275	0	0.164762	23.275	0	0.164762	23.275	0	0.164762
23.3	0	0.164762	23.3	0	0.164762	23.3	0	0.164762	23.3	0	0.164762	23.3	0	0.164762	23.3	0	0.164762	23.3	0	0.164762	23.3	0	0.164762	23.3	0	0.164762	23.3	0	0.164762
23.325	0	0.164762	23.325	0	0.164762	23.325	0	0.164762	23.325	0	0.164762	23.325	0	0.164762	23.325	0	0.164762	23.325	0	0.164762	23.325	0	0.164762	23.325	0	0.164762	23.325	0	0.164762
23.35	0	0.164762	23.35	0	0.164762	23.35	0	0.164762	23.35	0	0.164762	23.35	0	0.164762	23.35	0	0.164762	23.35	0	0.164762	23.35	0	0.164762	23.35	0	0.164762	23.35	0	0.164762
23.375	0	0.164762	23.375	0	0.164762	23.375	0	0.164762	23.375	0	0.164762	23.375	0	0.164762	23.375	0	0.164762	23.375	0	0.164762	23.375	0	0.164762	23.375	0	0.164762	23.375	0	0.164762
23.4	0	0.164762	23.4	0	0.164762	23.4	0	0.164762	23.4	0	0.164762	23.4	0	0.164762	23.4	0	0.164762	23.4	0	0.164762	23.4	0	0.164762	23.4	0	0.164762	23.4	0	0.164762
23.425	0	0.164762	23.425	0	0.164762	23.425	0	0.164762	23.425	0	0.164762	23.425	0	0.164762	23.425	0	0.164762	23.425	0	0.164762	23.425	0	0.164762	23.425	0	0.164762	23.425	0	0.164762
23.45	0	0.164762	23.45	0	0.164762	23.45	0	0.164762	23.45	0	0.164762	23.45	0	0.164762	23.45	0	0.164762	23.45	0	0.164762	23.45	0	0.164762	23.45	0	0.164762	23.45	0	0.164762
23.475	0	0.164762	23.475	0	0.164762	23.475	0	0.164762	23.475	0	0.164762	23.475	0	0.164762	23.475	0	0.164762	23.475	0	0.164762	23.475	0	0.164762	23.475	0	0.164762	23.475	0	0.164762
23.5	0	0.164762	23.5	0	0.164762	23.5	0	0.164762	23.5	0	0.164762	23.5	0	0.164762	23.5	0	0.164762	23.5	0	0.164762	23.5	0	0.164762	23.5	0	0.164762	23.5	0	0.164762
23.525	0	0.164762	23.525	0	0.164762	23.525	0	0.164762	23.525	0	0.164762	23.525	0	0.164762	23.525	0	0.164762	23.525	0	0.164762	23.525	0	0.164762	23.525	0	0.164762	23.525	0	0.164762
23.55	0	0.164762	23.55	0	0.164762	23.55	0	0.164762	23.55	0	0.164762	23.55	0	0.164762	23.55	0	0.164762	23.55	0	0.164762	23.55	0	0.164762	23.55	0	0.164762	23.55	0	0.164762
23.575	0	0.164762	23.575	0	0.164762	23.575	0	0.164762	23.575	0	0.164762	23.575	0	0.164762	23.575	0	0.164762	23.575	0	0.164762	23.575	0	0.164762	23.575	0	0.164762	23.575	0	0.164762
23.6	0	0.164762	23.6	0	0.164762	23.6	0	0.164762	23.6	0	0.164762	23.6	0	0.164762	23.6	0	0.164762	23.6	0	0.164762	23.6	0	0.164762	23.6	0	0.164762	23.6	0	0.164762
23.625	0	0.164762	23.625	0	0.164762	23.625	0	0.164762	23.625	0	0.164762	23.625	0	0.164762	23.625	0	0.164762	23.625	0	0.164762	23.625	0	0.164762	23.625	0	0.164762	23.625	0	0.164762
23.65	0	0.164762	23.65	0	0.164762	23.65	0	0.164762	23.65	0	0.164762	23.65	0	0.164762	23.65	0	0.164762	23.65	0	0.164762	23.65	0	0.164762	23.65	0	0.164762	23.65	0	0.164762
23.675	0	0.164762	23.675	0	0.164762	23.675	0	0.164762	23.675	0	0.164762	23.675	0	0.164762	23.675	0	0.164762	23.675	0	0.164762	23.675	0	0.164762	23.675	0	0.164762	23.675	0	0.164762
23.7	0	0.164762	23.7	0	0.164762	23.7	0	0.164762	23.7	0	0.164762	23.7	0	0.164762	23.7	0	0.164762	23.7	0	0.164762	23.7	0	0.164762	23.7	0	0.164762	23.7	0	0.164762
23.725	0	0.164762	23.725	0	0.164762	23.725	0	0.164762	23.725	0	0.164762	23.725	0	0.164762	23.725	0	0.164762	23.725	0	0.164762	23.725	0	0.164762	23.725	0	0.164762	23.725	0	0.164762
23.75	0	0.164762	23.75	0	0.164762	23.75	0	0.164762	23.75	0	0.164762	23.75	0	0.164762	23.75	0	0.164762	23.75	0	0.164762	23.75	0	0.164762	23.75	0	0.164762	23.75	0	0.164762
23.775	0	0.164762	23.775	0	0.164762	23.775	0	0.164762	23.775	0	0.164762	23.775	0	0.164762	23.775	0	0.164762	23.775	0	0.164762	23.775	0	0.164762	23.775	0	0.164762	23.775	0	0.164762
23.8	0	0.164762	23.8	0	0.164762	23.8	0	0.164762	23.8	0	0.164762	23.8	0	0.164762	23.8	0	0.164762	23.8	0	0.164762	23.8	0	0.164762	23.8	0	0.164762	23.8	0	0.164762
23.825	0	0.164762	23.825	0	0.164762	23.825	0	0.164762	23.825	0	0.164762	23.825	0	0.164762	23.825	0	0.164762	23.825	0	0.164762	23.825	0	0.164762	23.825	0	0.164762	23.825	0	0.164762
23.85	0	0.164762	23.85	0	0.164762	23.85	0	0.164762	23.85	0	0.164762	23.85	0	0.164762	23.85	0	0.164762	23.85	0	0.164762	23.85	0	0.164762	23.85	0	0.164762	23.85	0	0.164762
23.875	0	0.164762	23.875	0	0.164762	23.875	0	0.164762	23.875	0	0.164762	23.875	0	0.164762	23.875	0	0.164762	23.875	0	0.164762	23.875	0	0.164762	23.875	0	0.164762	23.875	0	0.164762
23.9	0	0.164762	23.9	0	0.164762	23.9	0	0.164762	23.9	0	0.164762	23.9	0	0.164762	23.9	0	0.164762	23.9	0	0.164762	23.9	0	0.164762	23.9	0	0.164762	23.9	0	0.164762
23.925	0	0.164762	23.925	0	0.164762	23.925	0	0.164762	23.925	0	0.164762	23.925	0	0.164762	23.925	0	0.164762	23.925	0	0.164762	23.925	0	0.164762	23.925	0	0.164762	23.925	0	0.164762
23.95	0	0.164762	23.95	0	0.164762	23.95	0	0.164762	23.95	0	0.164762	23.95	0	0.164762	23.95	0	0.164762	23.95	0	0.164762	23.95	0	0.164762	23.95	0	0.164762	23.95	0	0.164762
23.975	0	0.164762	23.975	0	0.164762	23.975	0	0.164762	23.975	0	0.164762	23.975	0	0.164762	23.975	0	0.164762	23.975	0	0.164762	23.975	0	0.164762	23.975	0	0.164762	23.975	0	0.164762
24	0	0.164762	24	0	0.164762	24	0	0.164762	24	0	0.164762	24	0	0.164762	24	0	0.164762	24	0	0.164762	24	0	0.164762	24	0	0.164762	24	0	0.164762
24.025	0	0.164762	24.025	0	0.164762	24.025	0	0.164762	24.025	0	0.164762	24.025	0	0.164762	24.025	0	0.164762	24.025	0	0.164762	24.025	0	0.164762	24.025	0	0.164762	24.025	0	0.164762
24.05	0	0.164762	24.05	0	0.164762	24.05	0	0.164762	24.05	0	0.164762	24.05	0	0.164762	24.05	0	0.164762	24.05	0	0.164762	24.05	0	0.164762	24.05	0	0.164762	24.05	0	0.164762
24.075	0	0.164762	24.075	0	0.164762	24.075	0	0.164762	24.075	0	0.164762	24.075	0	0.164762	24.075	0	0.164762	24.075	0	0.164762	24.075	0	0.164762	24.075	0	0.164762	24.075	0	0.164762
24.1	0	0.164762	24.1	0	0.164762	24.1	0	0.164762	24.1	0	0.164762	24.1	0	0.164762	24.1	0	0.164762	24.1	0	0.164762	24.1	0	0.164762	24.1	0	0.164762	24.1	0	0.164762
24.125	0	0.164762	24.125	0	0.164762	24.125	0	0.164762	24.125	0	0.164762	24.125	0	0.164762	24.125	0	0.164762	24.125	0	0.164762	24.125	0	0.164762	24.125	0	0.164762	24.125	0	0.164762
24.15	0	0.164762	24.15	0	0.164762	24.15	0	0.164762	24.15	0	0.164762	24.15	0	0.164762	24.15	0	0.164762	24.15	0	0.164762	24.15	0	0.164762	24.15	0	0.164762	24.15	0	0.164762
24.175	0	0.164762	24.175	0	0.164762	24.175	0	0.164762	24.175	0	0.164762	24.175	0	0.164762	24.175	0	0.164762	24.175	0	0.164762	24.175	0	0.164762	24.175	0	0.164762	24.175	0	0.164762
24.2	0	0.164762	24.2	0	0.164762	24.2	0	0.164762	24.2	0	0.164762	24.2	0	0.164762	24.2	0	0.164762	24.2	0	0.164762	24.2	0	0.164762	24.2	0	0.164762	24.2	0	0.164762
24.225	0	0.164762	24.225	0	0.164762	24.225	0	0.164762	24.225	0	0.164762	24.225	0	0.164762	24.225	0	0.164762	24.225	0	0.164762	24.225	0	0.164762	24.225	0	0.164762	24.225	0	0.164762
24.25	0	0.164762	24.25	0	0.164762	24.25	0	0.164762	24.25	0	0.164762	24.25	0	0.164762	24.25	0	0.164762	24.25	0	0.164762	24.25	0	0.164762	24.25	0	0.164762	24.25	0	0.164762
24.275	0	0.164762	24.275	0	0.164762	24.275	0	0.164762	24.275	0	0.164762	24.275	0	0.164762	24.275	0	0.164762	24.275	0	0.164762	24.275	0	0.164762	24.275	0	0.164762	24.275	0	0.164762
24.3	0	0.164762	24.3	0	0.164762	24.3	0	0.164762	24.3	0	0.164762	24.3	0	0.164762	24.3	0	0.164762	24.3	0	0.164762	24.3	0	0.164762	24.3	0	0.164762	24.3	0	0.164762
24.325	0	0.164762	24.325	0	0.164762	24.325	0	0.164762	24.325	0	0.164762	24.325	0	0.164762	24.325	0	0.164762	24.325	0	0.164762	24.325	0	0.164762	24.325	0	0.164762	24.325	0	0.164762
24.35	0	0.164762	24.35	0	0.164762	24.35	0	0.164762	24.35	0	0.164762	24.35	0	0.164762	24.35	0	0.164762	24.35	0	0.164762	24.35	0	0.164762	24.35	0	0.164762	24.35	0	0.164762
24.375	0	0.164762	24.375	0	0.164762	24.375	0	0.164762	24.375	0	0.164762	24.375	0	0.164762	24.375	0	0.164762	24.375	0	0.164762	24.375	0	0.164762	24.375	0	0.164762	24.375	0	0.164762
24.4	0	0.164762	24.4	0	0.164762	24.4	0	0.164762	24.4	0	0.164762	24.4	0	0.164762	24.4	0	0.164762	24.4	0	0.164762	24.4	0	0.164762	24.4	0	0.164762	24.4	0	0.164762
24.425	0	0.164762	24.425	0	0.164762	24.425	0	0.164762	24.425	0	0.164762	24.425	0	0.164762	24.425	0	0.164762	24.425	0	0.164762	24.425	0	0.164762	24.425	0	0.164762	24.425	0	0.164762
24.45	0	0.164762	24.45	0	0.164762	24.45	0	0.164762	24.45	0	0.164762	24.45	0	0.164762	24.45	0	0.164762	24.45	0	0.164762	24.45	0	0.164762	24.45	0	0.164762	24.45	0	0.164762
24.475	0	0.164762	24.475	0	0.164762	24.475	0	0.164762	24.475	0	0.164762	24.475	0	0.164762	24.475	0	0.164762	24.475	0	0.164762	24.475	0	0.164762	24.475	0	0.164762	24.475	0	0.164762
24.5	0	0.164762	24.5	0	0.164762	24.5	0	0.164762	24.5	0	0.164762	24.5	0	0.164762	24.5	0	0.164762	24.5	0	0.164762	24.5	0	0.164762	24.5	0	0.164762	24.5	0	0.164762
24.525	0	0.164762	24.525	0	0.164762	24.525	0	0.164762	24.525	0	0.164762	24.525	0	0.164762	24.525	0	0.164762	24.525	0	0.164762	24.525	0	0.164762	24.525	0	0.164762	24.525	0	0.164762
24.55	0	0.164762	24.55	0	0.164762	24.55	0	0.164762	24.55	0	0.164762	24.55	0	0.164762	24.55	0	0.164762	24.55	0	0.164762	24.55	0	0.164762	24.55	0	0.164762	24.55	0	0.164762
24.575	0	0.164762	24.575	0	0.164762	24.575	0	0.164762	24.575	0	0.164762	24.575	0	0.164762	24.575	0	0.164762	24.575	0	0.164762	24.575	0	0.164762	24.575	0	0.164762	24.575	0	0.164762
24.6	0	0.164762	24.6	0	0.164762	24.6	0	0.164762	24.6	0	0.164762	24.6	0	0.164762	24.6	0	0.164762	24.6	0	0.164762	24.6	0	0.164762	24.6	0	0.164762	24.6	0	0.164762
24.625	0	0.164762	24.625	0	0.164762	24.625	0	0.164762	24.625	0	0.164762	24.625	0	0.164762	24.625	0	0.164762	24.625	0	0.164762	24.625	0	0.164762	24.625	0	0.164762	24.625	0	0.164762
24.65	0	0.164762	24.65	0	0.164762	24.65	0	0.164762	24.65	0	0.164762	24.65	0	0.164762	24.65	0	0.164762	24.65	0	0.164762	24.65	0	0.164762	24.65	0	0.164762	24.65	0	0.164762
24.675	0	0.164762	24.675	0	0.164762	24.675	0	0.164762	24.675	0	0.164762	24.675	0	0.164762	24.675	0	0.164762	24.675	0	0.164762	24.675	0	0.164762	24.675	0	0.164762	24.675	0	0.164762
24.7	0	0.164762	24.7	0	0.164762	24.7	0	0.164762	24.7	0	0.164762	24.7	0	0.164762	24.7	0	0.164762	24.7	0	0.164762	24.7	0	0.164762	24.7	0	0.164762	24.7	0	0.164762
24.725	0	0.164762	24.725	0	0.164762	24.725	0	0.164762	24.725	0	0.164762	24.725	0	0.164762	24.725	0	0.164762	24.725	0	0.164762	24.725	0	0.164762	24.725	0	0.164762	24.725	0	0.164762
24.75	0	0.164762	24.75	0	0.164762	24.75	0	0.164762	24.75	0	0.164762	24.75	0	0.164762	24.75	0	0.164762	24.75	0	0.164762	24.75	0	0.164762	24.75	0	0.164762	24.75	0	0.164762
24.775	0	0.164762	24.775	0	0.164762	24.775	0	0.164762	24.775	0	0.164762	24.775	0	0.164762	24.775	0	0.164762	24.775	0	0.164762	24.775	0	0.164762	24.775	0	0.164762	24.775	0	0.164762
24.8	0	0.164762	24.8	0	0.164762	24.8	0	0.164762	24.8	0	0.164762	24.8	0	0.164762	24.8	0	0.164762	24.8	0	0.164762	24.8	0	0.164762	24.8	0	0.164762	24.8	0	0.164762
24.825	0	0.164762	24.825	0	0.164762	24.825	0	0.164762	24.825	0	0.164762	24.825	0	0.164762	24.825	0	0.164762	24.825	0	0.164762	24.825	0	0.164762	24.825	0	0.164762	24.825	0	0.164762
24.85	0	0.164762	24.85	0	0.164762	24.85	0	0.164762	24.85	0	0.164762	24.85	0	0.164762	24.85	0	0.164762	24.85	0	0.164762	24.85	0	0.164762	24.85	0	0.164762	24.85	0	0.164762
24.875	0	0.164762	24.875	0	0.164762	24.875	0	0.164762	24.875	0	0.164762	24.875	0	0.164762	24.875	0	0.164762	24.875	0	0.164762	24.875	0	0.164762	24.875	0	0.164762	24.875	0	0.164762
24.9	0	0.164762	24.9	0	0.164762	24.9	0	0.164762	24.9	0	0.164762	24.9	0	0.164762	24.9	0	0.164762	24.9	0	0.164762	24.9	0	0.164762	24.9	0	0.164762	24.9	0	0.164762
24.925	0	0.164762	24.925	0	0.164762	24.925	0	0.164762	24.925	0	0.164762	24.925	0	0.164762	24.925	0	0.164762	24.925	0	0.164762	24.925	0	0.164762	24.925	0	0.164762	24.925	0	0.164762
24.95	0	0.164762	24.95	0	0.164762	24.95	0	0.164762	24.95	0	0.164762	24.95	0	0.164762	24.95	0	0.164762	24.95	0	0.164762	24.95	0	0.164762	24.95	0	0.164762	24.95	0	0.164762
24.975	0	0.164762	24.975	0	0.164762	24.975	0	0.164762	24.975	0	0.164762	24.975	0	0.164762	24.975	0	0.164762	24.975	0	0.164762	24.975	0	0.164762	24.975	0	0.164762	24.975	0	0.164762
25	0	0.164762	25	0	0.164762	25	0	0.164762	25	0	0.164762	25	0	0.164762	25	0	0.164762	25	0	0.164762	25	0	0.164762	25	0	0.164762	25	0	0.164762
25.025	0	0.164762	25.025	0	0.164762	25.025	0	0.164762	25.025	0	0.164762	25.025	0	0.164762	25.025	0	0.164762	25.025	0	0.164762	25.025	0	0.164762	25.025	0	0.164762	25.025	0	0.164762
25.05	0	0.164762	25.05	0	0.164762	25.05	0	0.164762	25.05	0	0.164762	25.05	0	0.164762	25.05	0	0.164762	25.05	0	0.164762	25.05	0	0.164762	25.05	0	0.164762	25.05	0	0.164762
25.075	0	0.164762	25.075	0	0.164762	25.075	0	0.164762	25.075	0	0.164762	25.075	0	0.164762	25.075	0	0.164762	25.075	0	0.164762	25.075	0	0.164762	25.075	0	0.164762	25.075	0	0.164762
25.1	0	0.164762	25.1	0	0.164762	25.1	0	0.164762	25.1	0	0.164762	25.1	0	0.164762	25.1	0	0.164762	25.1	0	0.164762	25.1	0	0.164762	25.1	0	0.164762	25.1	0	0.164762
25.125	0	0.164762	25.125	0	0.164762	25.125	0	0.164762	25.125	0	0.164762	25.125	0	0.164762	25.125	0	0.164762	25.125	0	0.164762	25.125	0	0.164762	25.125	0	0.164762	25.125	0	0.164762
25.15	0	0.164762	25.15	0	0.164762	25.15	0	0.164762	25.15	0	0.164762	25.15	0	0.164762	25.15	0	0.164762	25.15	0	0.164762	25.15	0	0.164762	25.15	0	0.164762	25.15	0	0.164762
25.175	0	0.164762	25.175	0	0.164762	25.175	0	0.164762	25.175	0	0.164762	25.175	0	0.164762	25.175	0	0.164762	25.175	0	0.164762	25.175	0	0.164762	25.175	0	0.164762	25.175	0	0.164762
25.2	0	0.164762	25.2	0	0.164762	25.2	0	0.164762	25.2	0	0.164762	25.2	0	0.164762	25.2	0	0.164762	25.2	0	0.164762	25.2	0	0.164762	25.2	0	0.164762	25.2	0	0.164762
25.225	0	0.164762	25.225	0	0.164762	25.225	0	0.164762	25.225	0	0.164762	25.225	0	0.164762	25.225	0	0.164762	25.225	0	0.164762	25.225	0	0.164762	25.225	0	0.164762	25.225	0	0.164762
25.25	0	0.164762	25.25	0	0.164762	25.25	0	0.164762	25.25	0	0.164762	25.25	0	0.164762	25.25	0	0.164762	25.25	0	0.164762	25.25	0	0.164762	25.25	0	0.164762	25.25	0	0.164762
25.275	0	0.164762	25.275	0	0.164762	25.275	0	0.164762	25.275	0	0.164762	25.275	0	0.164762	25.275	0	0.164762	25.275	0	0.164762	25.275	0	0.164762	25.275	0	0.164762	25.275	0	0.164762
25.3	0	0.164762	25.3	0	0.164762	25.3	0	0.164762	25.3	0	0.164762	25.3	0	0.164762	25.3	0	0.164762	25.3	0	0.164762	25.3	0	0.164762	25.3	0	0.164762	25.3	0	0.164762
25.325	0	0.164762	25.325	0	0.164762	25.325	0	0.164762	25.325	0	0.164762	25.325	0	0.164762	25.325	0	0.164762	25.325	0	0.164762	25.325	0	0.164762	25.325	0	0.164762	25.325	0	0.164762
25.35	0	0.164762	25.35	0	0.164762	25.35	0	0.164762	25.35	0	0.164762	25.35	0	0.164762	25.35	0	0.164762	25.35	0	0.164762	25.35	0	0.164762	25.35	0	0.164762	25.35	0	0.164762
25.375	0	0.164762	25.375	0	0.164762	25.375	0	0.164762	25.375	0	0.164762	25.375	0	0.164762	25.375	0	0.164762	25.375	0	0.164762	25.375	0	0.164762	25.375	0	0.164762	25.375	0	0.164762
25.4	0	0.164762	25.4	0	0.164762	25.4	0	0.164762	25.4	0	0.164762	25.4	0	0.164762	25.4	0	0.164762	25.4	0	0.164762	25.4	0	0.164762	25.4	0	0.164762	25.4	0	0.164762
25.425	0	0.164762	25.425	0	0.164762	25.425	0	0.164762	25.425	0	0.164762	25.425	0	0.164762	25.425	0	0.164762	25.425	0	0.164762	25.425	0	0.164762	25.425	0	0.164762	25.425	0	0.164762
25.45	0	0.164762	25.45	0	0.164762	25.45	0	0.164762	25.45	0	0.164762	25.45	0	0.164762	25.45	0	0.164762	25.45	0	0.164762	25.45	0	0.164762	25.45	0	0.164762	25.45	0	0.164762
25.475	0	0.164762	25.475	0	0.164762	25.475	0	0.164762	25.475	0	0.164762	25.475	0	0.164762	25.475	0	0.164762	25.475	0	0.164762	25.475	0	0.164762	25.475	0	0.164762	25.475	0	0.164762
25.5	0	0.164762	25.5	0	0.164762	25.5	0	0.164762	25.5	0	0.164762	25.5	0	0.164762	25.5	0	0.164762	25.5	0	0.164762	25.5	0	0.164762	25.5	0	0.164762	25.5	0	0.164762
25.525	0	0.164762	25.525	0	0.164762	25.525	0	0.164762	25.525	0	0.164762	25.525	0	0.164762	25.525	0	0.164762	25.525	0	0.164762	25.525	0	0.164762	25.525	0	0.164762	25.525	0	0.164762
25.55	0	0.164762	25.55	0	0.164762	25.55	0	0.164762	25.55	0	0.164762	25.55	0	0.164762	25.55	0	0.164762	25.55	0	0.164762	25.55	0	0.164762	25.55	0	0.164762	25.55	0	0.164762
25.575	0	0.164762	25.575	0	0.164762	25.575	0	0.164762	25.575	0	0.164762	25.575	0	0.164762	25.575	0	0.164762	25.575	0	0.164762	25.575	0	0.164762	25.575	0	0.164762	25.575	0	0.164762
25.6	0	0.164762	25.6	0	0.164762	25.6	0	0.164762	25.6	0	0.164762	25.6	0	0.164762	25.6	0	0.164762	25.6	0	0.164762	25.6	0	0.164762	25.6	0	0.164762	25.6	0	0.164762
25.625	0	0.164762	25.625	0	0.164762	25.625	0	0.164762	25.625	0	0.164762	25.625	0	0.164762	25.625	0	0.164762	25.625	0	0.164762	25.625	0	0.164762	25.625	0	0.164762	25.625	0	0.164762
25.65	0	0.164762	25.65	0	0.164762	25.65	0	0.164762	25.65	0	0.164762	25.65	0	0.164762	25.65	0	0.164762	25.65	0	0.164762	25.65	0	0.164762	25.65	0	0.164762	25.65	0	0.164762
25.675	0	0.164762	25.675	0	0.164762	25.675	0	0.164762	25.675	0	0.164762	25.675	0	0.164762	25.675	0	0.164762	25.675	0	0.164762	25.675	0	0.164762	25.675	0	0.164762	25.675	0	0.164762
25.7	0	0.164762	25.7	0	0.164762	25.7	0	0.164762	25.7	0	0.164762	25.7	0	0.164762	25.7	0	0.164762	25.7	0	0.164762	25.7	0	0.164762	25.7	0	0.164762	25.7	0	0.164762
25.725	0	0.164762	25.725	0	0.164762	25.725	0	0.164762	25.725	0	0.164762	25.725	0	0.164762	25.725	0	0.164762	25.725	0	0.164762	25.725	0	0.164762	25.725	0	0.164762	25.725	0	0.164762
25.75	0	0.164762	25.75	0	0.164762	25.75	0	0.164762	25.75	0	0.164762	25.75	0	0.164762	25.75	0	0.164762	25.75	0	0.164762	25.75	0	0.164762	25.75	0	0.164762	25.75	0	0.164762
25.775	0	0.164762	25.775	0	0.164762	25.775	0	0.164762	25.775	0	0.164762	25.775	0	0.164762	25.775	0	0.164762	25.775	0	0.164762	25.775	0	0.164762	25.775	0	0.164762	25.775	0	0.164762
25.8	0	0.164762	25.8	0	0.164762	25.8	0	0.164762	25.8	0	0.164762	25.8	0	0.164762	25.8	0	0.164762	25.8	0	0.164762	25.8	0	0.164762	25.8	0	0.164762	25.8	0	0.164762
25.825	0	0.164762	25.825	0	0.164762	25.825	0	0.164762	25.825	0	0.164762	25.825	0	0.164762	25.825	0	0.164762	25.825	0	0.164762	25.825	0	0.164762	25.825	0	0.164762	25.825	0	0.164762
25.85	0	0.164762	25.85	0	0.164762	25.85	0	0.164762	25.85	0	0.164762	25.85	0	0.164762	25.85	0	0.164762	25.85	0	0.164762	25.85	0	0.164762	25.85	0	0.164762	25.85	0	0.164762
25.875	0	0.164762	25.875	0	0.164762	25.875	0	0.164762	25.875	0	0.164762	25.875	0	0.164762	25.875	0	0.164762	25.875	0	0.164762	25.875	0	0.164762	25.875	0	0.164762	25.875	0	0.164762
25.9	0	0.164762	25.9	0	0.164762	25.9	0	0.164762	25.9	0	0.164762	25.9	0	0.164762	25.9	0	0.164762	25.9	0	0.164762	25.9	0	0.164762	25.9	0	0.164762	25.9	0	0.164762
25.925	0	0.164762	25.925	0	0.164762	25.925	0	0.164762	25.925	0	0.164762	25.925	0	0.164762	25.925	0	0.164762	25.925	0	0.164762	25.925	0	0.164762	25.925	0	0.164762	25.925	0	0.164762
25.95	0	0.164762	25.95	0	0.164762	25.95	0	0.164762	25.95	0	0.164762	25.95	0	0.164762	25.95	0	0.164762	25.95	0	0.164762	25.95	0	0.164762	25.95	0	0.164762	25.95	0	0.164762
25.975	0	0.164762	25.975	0	0.164762	25.975	0	0.164762	25.975	0	0.164762	25.975	0	0.164762	25.975	0	0.164762	25.975	0	0.164762	25.975	0	0.164762	25.975	0	0.164762	25.975	0	0.164762
26	0	0.164762	26	0	0.164762	26	0	0.164762	26	0	0.164762	26	0	0.164762	26	0	0.164762	26	0	0.164762	26	0	0.164762	26	0	0.164762	26	0	0.164762
26.025	0	0.164762	26.025	0	0.164762	26.025	0	0.164762	26.025	0	0.164762	26.025	0	0.164762	26.025	0	0.164762	26.025	0	0.164762	26.025	0	0.164762	26.025	0	0.164762	26.025	0	0.164762
26.05	0	0.164762	26.05	0	0.164762	26.05	0	0.164762	26.05	0	0.164762	26.05	0	0.164762	26.05	0	0.164762	26.05	0	0.164762	26.05	0	0.164762	26.05	0	0.164762	26.05	0	0.164762
26.075	0	0.164762	26.075	0	0.164762	26.075	0	0.164762	26.075	0	0.164762	26.075	0	0.164762	26.075	0	0.164762	26.075	0	0.164762	26.075	0	0.164762	26.075	0	0.164762	26.075	0	0.164762
26.1	0	0.164762	26.1	0	0.164762	26.1	0	0.164762	26.1	0	0.164762	26.1	0	0.164762	26.1	0	0.164762	26.1	0	0.164762	26.1	0	0.164762	26.1	0	0.164762	26.1	0	0.164762
26.125	0	0.164762	26.125	0	0.164762	26.125	0	0.164762	26.125	0	0.164762	26.125	0	0.164762	26.125	0	0.164762	26.125	0	0.164762	26.125	0	0.164762	26.125	0	0.164762	26.125	0	0.164762
26.15	0	0.164762	26.15	0	0.164762	26.15	0	0.164762	26.15	0	0.164762	26.15	0	0.164762	26.15	0	0.164762	26.15	0	0.164762	26.15	0	0.164762	26.15	0	0.164762	26.15	0	0.164762
26.175	0	0.164762	26.175	0	0.164762	26.175	0	0.164762	26.175	0	0.164762	26.175	0	0.164762	26.175	0	0.164762	26.175	0	0.164762	26.175	0	0.164762	26.175	0	0.164762	26.175	0	0.164762
26.2	0	0.164762	26.2	0	0.164762	26.2	0	0.164762	26.2	0	0.164762	26.2	0	0.164762	26.2	0	0.164762	26.2	0	0.164762	26.2	0	0.164762	26.2	0	0.164762	26.2	0	0.164762
26.225	0	0.164762	26.225	0	0.164762	26.225	0	0.164762	26.225	0	0.164762	26.225	0	0.164762	26.225	0	0.164762	26.225	0	0.164762	26.225	0	0.164762	26.225	0	0.164762	26.225	0	0.164762
26.25	0	0.164762	26.25	0	0.164762	26.25	0	0.164762	26.25	0	0.164762	26.25	0	0.164762	26.25	0	0.164762	26.25	0	0.164762	26.25	0	0.164762	26.25	0	0.164762	26.25	0	0.164762
26.275	0	0.164762	26.275	0	0.164762	26.275	0	0.164762	26.275	0	0.164762	26.275	0	0.164762	26.275	0	0.164762	26.275	0	0.164762	26.275	0	0.164762	26.275	0	0.164762	26.275	0	0.164762
26.3	0	0.164762	26.3	0	0.164762	26.3	0	0.164762	26.3	0	0.164762	26.3	0	0.164762	26.3	0	0.164762	26.3	0	0.164762	26.3	0	0.164762	26.3	0	0.164762	26.3	0	0.164762
26.325	0	0.164762	26.325	0	0.164762	26.325	0	0.164762	26.325	0	0.164762	26.325	0	0.164762	26.325	0	0.164762	26.325	0	0.164762	26.325	0	0.164762	26.325	0	0.164762	26.325	0	0.164762
26.35	0	0.164762	26.35	0	0.164762	26.35	0	0.164762	26.35	0	0.164762	26.35	0	0.164762	26.35	0	0.164762	26.35	0	0.164762	26.35	0	0.164762	26.35	0	0.164762	26.35	0	0.164762
26.375	0	0.164762	26.375	0	0.164762	26.375	0	0.164762	26.375	0	0.164762	26.375	0	0.164762	26.375	0	0.164762	26.375	0	0.164762	26.375	0	0.164762	26.375	0	0.164762	26.375	0	0.164762
26.4	0	0.164762	26.4	0	0.164762	26.4	0	0.164762	26.4	0	0.164762	26.4	0	0.164762	26.4	0	0.164762	26.4	0	0.164762	26.4	0	0.164762	26.4	0	0.164762	26.4	0	0.164762
26.425	0	0.164762	26.425	0	0.164762	26.425	0	0.164762	26.425	0	0.164762	26.425	0	0.164762	26.425	0	0.164762	26.425	0	0.164762	26.425	0	0.164762	26.425	0	0.164762	26.425	0	0.164762
26.45	0	0.164762	26.45	0	0.164762	26.45	0	0.164762	26.45	0	0.164762	26.45	0	0.164762	26.45	0	0.164762	26.45	0	0.164762	26.45	0	0.164762	26.45	0	0.164762	26.45	0	0.164762
26.475	0	0.164762	26.475	0	0.164762	26.475	0	0.164762	26.475	0	0.164762	26.475	0	0.164762	26.475	0	0.164762	26.475	0	0.164762	26.475	0	0.164762	26.475	0	0.164762	26.475	0	0.164762
26.5	0	0.164762	26.5	0	0.164762	26.5	0	0.164762	26.5	0	0.164762	26.5	0	0.164762	26.5	0	0.164762	26.5	0	0.164762	26.5	0	0.164762	26.5	0	0.164762	26.5	0	0.164762
26.525	0	0.164762	26.525	0	0.164762	26.525	0	0.164762	26.525	0	0.164762	26.525	0	0.164762	26.525	0	0.164762	26.525	0	0.164762	26.525	0	0.164762	26.525	0	0.164762	26.525	0	0.164762
26.55	0	0.164762	26.55	0	0.164762	26.55	0	0.164762	26.55	0	0.164762	26.55	0	0.164762	26.55	0	0.164762	26.55	0	0.164762	26.55	0	0.164762	26.55	0	0.164762	26.55	0	0.164762
26.575	0	0.164762	26.575	0	0.164762	26.575	0	0.164762	26.575	0	0.164762	26.575	0	0.164762	26.575	0	0.164762	26.575	0	0.164762	26.575	0	0.164762	26.575	0	0.164762	26.575	0	0.164762
26.6	0	0.164762	26.6	0	0.164762	26.6	0	0.164762	26.6	0	0.164762	26.6	0	0.164762	26.6	0	0.164762	26.6	0	0.164762	26.6	0	0.164762	26.6	0	0.164762	26.6	0	0.164762
26.625	0	0.164762	26.625	0	0.164762	26.625	0	0.164762	26.625	0	0.164762	26.625	0	0.164762	26.625	0	0.164762	26.625	0	0.164762	26.625	0	0.164762	26.625	0	0.164762	26.625	0	0.164762
26.65	0	0.164762	26.65	0	0.164762	26.65	0	0.164762	26.65	0	0.164762	26.65	0	0.164762	26.65	0	0.164762	26.65	0	0.164762	26.65	0	0.164762	26.65	0	0.164762	26.65	0	0.164762
26.675	0	0.164762	26.675	0	0.164762	26.675	0	0.164762	26.675	0	0.164762	26.675	0	0.164762	26.675	0	0.164762	26.675	0	0.164762	26.675	0	0.164762	26.675	0	0.164762	26.675	0	0.164762
26.7	0	0.164762	26.7	0	0.164762	26.7	0	0.164762	26.7	0	0.164762	26.7	0	0.164762	26.7	0	0.164762	26.7	0	0.164762	26.7	0	0.164762	26.7	0	0.164762	26.7	0	0.164762
26.725	0	0.164762	26.725	0	0.164762	26.725	0	0.164762	26.725	0	0.164762	26.725	0	0.164762	26.725	0	0.164762	26.725	0	0.164762	26.725	0	0.164762	26.725	0	0.164762	26.725	0	0.164762
26.75	0	0.164762	26.75	0	0.164762	26.75	0	0.164762	26.75	0	0.164762	26.75	0	0.164762	26.75	0	0.164762	26.75	0	0.164762	26.75	0	0.164762	26.75	0	0.164762	26.75	0	0.164762
26.775	0	0.164762	26.775	0	0.164762	26.775	0	0.164762	26.775	0	0.164762	26.775	0	0.164762	26.775	0	0.164762	26.775	0	0.164762	26.775	0	0.164762	26.775	0	0.164762	26.775	0	0.164762
26.8	0	0.164762	26.8	0	0.164762	26.8	0	0.164762	26.8	0	0.164762	26.8	0	0.164762	26.8	0	0.164762	26.8	0	0.164762	26.8	0	0.164762	26.8	0	0.164762	26.8	0	0.164762
26.825	0	0.164762	26.825	0	0.164762	26.825	0	0.164762	26.825	0	0.164762	26.825	0	0.164762	26.825	0	0.164762	26.825	0	0.164762	26.825	0	0.164762	26.825	0	0.164762	26.825	0	0.164762
26.85	0	0.164762	26.85	0	0.164762	26.85	0	0.164762	26.85	0	0.164762	26.85	0	0.164762	26.85	0	0.164762	26.85	0	0.164762	26.85	0	0.164762	26.85	0	0.164762	26.85	0	0.164762
26.875	0	0.164762	26.875	0	0.164762	26.875	0	0.164762	26.875	0	0.164762	26.875	0	0.164762	26.875	0	0.164762	26.875	0	0.164762	26.875	0	0.164762	26.875	0	0.164762	26.875	0	0.164762
26.9	0	0.164762	26.9	0	0.164762	26.9	0	0.164762	26.9	0	0.164762	26.9	0	0.164762	26.9	0	0.164762	26.9	0	0.164762	26.9	0	0.164762	26.9	0	0.164762	26.9	0	0.164762
26.925	0	0.164762	26.925	0	0.164762	26.925	0	0.164762	26.925	0	0.164762	26.925	0	0.164762	26.925	0	0.164762	26.925	0	0.164762	26.925	0	0.164762	26.925	0	0.164762	26.925	0	0.164762
26.95	0	0.164762	26.95	0	0.164762	26.95	0	0.164762	26.95	0	0.164762	26.95	0	0.164762	26.95	0	0.164762	26.95	0	0.164762	26.95	0	0.164762	26.95	0	0.164762	26.95	0	0.164762
26.975	0	0.164762	26.975	0	0.164762	26.975	0	0.164762	26.975	0	0.164762	26.975	0	0.164762	26.975	0	0.164762	26.975	0	0.164762	26.975	0	0.164762	26.975	0	0.164762	26.975	0	0.164762
27	0	0.164762	27	0	0.164762	27	0	0.164762	27	0	0.164762	27	0	0.164762	27	0	0.164762	27	0	0.164762	27	0	0.164762	27	0	0.164762	27	0	0.164762
27.025	0	0.164762	27.025	0	0.164762	27.025	0	0.164762	27.025	0	0.164762	27.025	0	0.164762	27.025	0	0.164762	27.025	0	0.164762	27.025	0	0.164762	27.025	0	0.164762	27.025	0	0.164762
27.05	0	0.164762	27.05	0	0.164762	27.05	0	0.164762	27.05	0	0.164762	27.05	0	0.164762	27.05	0	0.164762	27.05	0	0.164762	27.05	0	0.164762	27.05	0	0.164762	27.05	0	0.164762
27.075	0	0.164762	27.075	0	0.164762	27.075	0	0.164762	27.075	0	0.164762	27.075	0	0.164762	27.075	0	0.164762	27.075	0	0.164762	27.075	0	0.164762	27.075	0	0.164762	27.075	0	0.164762
27.1	0	0.164762	27.1	0	0.164762	27.1	0	0.164762	27.1	0	0.164762	27.1	0	0.164762	27.1	0	0.164762	27.1	0	0.164762	27.1	0	0.164762	27.1	0	0.164762	27.1	0	0.164762
27.125	0	0.164762	27.125	0	0.164762	27.125	0	0.164762	27.125	0	0.164762	27.125	0	0.164762	27.125	0	0.164762	27.125	0	0.164762	27.125	0	0.164762	27.125	0	0.164762	27.125	0	0.164762
27.15	0	0.164762	27.15	0	0.164762	27.15	0	0.164762	27.15	0	0.164762	27.15	0	0.164762	27.15	0	0.164762	27.15	0	0.164762	27.15	0	0.164762	27.15	0	0.164762	27.15	0	0.164762
27.175	0	0.164762	27.175	0	0.164762	27.175	0	0.164762	27.175	0	0.164762	27.175	0	0.164762	27.175	0	0.164762	27.175	0	0.164762	27.175	0	0.164762	27.175	0	0.164762	27.175	0	0.164762
27.2	0	0.164762	27.2	0	0.164762	27.2	0	0.164762	27.2	0	0.164762	27.2	0	0.164762	27.2	0	0.164762	27.2	0	0.164762	27.2	0	0.164762	27.2	0	0.164762	27.2	0	0.164762
27.225	0	0.164762	27.225	0	0.164762	27.225	0	0.164762	27.225	0	0.164762	27.225	0	0.164762	27.225	0	0.164762	27.225	0	0.164762	27.225	0	0.164762	27.225	0	0.164762	27.225	0	0.164762
27.25	0	0.164762	27.25	0	0.164762	27.25	0	0.164762	27.25	0	0.164762	27.25	0	0.164762	27.25	0	0.164762	27.25	0	0.164762	27.25	0	0.164762	27.25	0	0.164762	27.25	0	0.164762
27.275	0	0.164762	27.275	0	0.164762	27.275	0	0.164762	27.275	0	0.164762	27.275	0	0.164762	27.275	0	0.164762	27.275	0	0.164762	27.275	0	0.164762	27.275	0	0.164762	27.275	0	0.164762
27.3	0	0.164762	27.3	0	0.164762	27.3	0	0.164762	27.3	0	0.164762	27.3	0	0.164762	27.3	0	0.164762	27.3	0	0.164762	27.3	0	0.164762	27.3	0	0.164762	27.3	0	0.164762
27.325	0	0.164762	27.325	0	0.164762	27.325	0	0.164762	27.325	0	0.164762	27.325	0	0.164762	27.325	0	0.164762	27.325	0	0.164762	27.325	0	0.164762	27.325	0	0.164762	27.325	0	0.164762
27.35	0	0.164762	27.35	0	0.164762	27.35	0	0.164762	27.35	0	0.164762	27.35	0	0.164762	27.35	0	0.164762	27.35	0	0.164762	27.35	0	0.164762	27.35	0	0.164762	27.35	0	0.164762
27.375	0	0.164762	27.375	0	0.164762	27.375	0	0.164762	27.375	0	0.164762	27.375	0	0.164762	27.375	0	0.164762	27.375	0	0.164762	27.375	0	0.164762	27.375	0	0.164762	27.375	0	0.164762
27.4	0	0.164762	27.4	0	0.164762	27.4	0	0.164762	27.4	0	0.164762	27.4	0	0.164762	27.4	0	0.164762	27.4	0	0.164762	27.4	0	0.164762	27.4	0	0.164762	27.4	0	0.164762
27.425	0	0.164762	27.425	0	0.164762	27.425	0	0.164762	27.425	0	0.164762	27.425	0	0.164762	27.425	0	0.164762	27.425	0	0.164762	27.425	0	0.164762	27.425	0	0.164762	27.425	0	0.164762
27.45	0	0.164762	27.45	0	0.164762	27.45	0	0.164762	27.45	0	0.164762	27.45	0	0.164762	27.45	0	0.164762	27.45	0	0.164762	27.45	0	0.164762	27.45	0	0.164762	27.45	0	0.164762
27.475	0	0.164762	27.475	0	0.164762	27.475	0	0.164762	27.475	0	0.164762	27.475	0	0.164762	27.475	0	0.164762	27.475	0	0.164762	27.475	0	0.164762	27.475	0	0.164762	27.475	0	0.164762
27.5	0	0.164762	27.5	0	0.164762	27.5	0	0.164762	27.5	0	0.164762	27.5	0	0.164762	27.5	0	0.164762	27.5	0	0.164762	27.5	0	0.164762	27.5	0	0.164762	27.5	0	0.164762
27.525	0	0.164762	27.525	0	0.164762	27.525	0	0.164762	27.525	0	0.164762	27.525	0	0.164762	27.525	0	0.164762	27.525	0	0.164762	27.525	0	0.164762	27.525	0	0.164762	27.525	0	0.164762
27.55	0	0.164762	27.55	0	0.164762	27.55	0	0.164762	27.55	0	0.164762	27.55	0	0.164762	27.55	0	0.164762	27.55	0	0.164762	27.55	0	0.164762	27.55	0	0.164762	27.55	0	0.164762
27.575	0	0.164762	27.575	0	0.164762	27.575	0	0.164762	27.575	0	0.164762	27.575	0	0.164762	27.575	0	0.164762	27.575	0	0.164762	27.575	0	0.164762	27.575	0	0.164762	27.575	0	0.164762
27.6	0	0.164762	27.6	0	0.164762	27.6	0	0.164762	27.6	0	0.164762	27.6	0	0.164762	27.6	0	0.164762	27.6	0	0.164762	27.6	0	0.164762	27.6	0	0.164762	27.6	0	0.164762
27.625	0	0.164762	27.625	0	0.164762	27.625	0	0.164762	27.625	0	0.164762	27.625	0	0.164762	27.625	0	0.164762	27.625	0	0.164762	27.625	0	0.164762	27.625	0	0.164762	27.625	0	0.164762
27.65	0	0.164762	27.65	0	0.164762	27.65	0	0.164762	27.65	0	0.164762	27.65	0	0.164762	27.65	0	0.164762	27.65	0	0.164762	27.65	0	0.164762	27.65	0	0.164762	27.65	0	0.164762
27.675	0	0.164762	27.675	0	0.164762	27.675	0	0.164762	27.675	0	0.164762	27.675	0	0.164762	27.675	0	0.164762	27.675	0	0.164762	27.675	0	0.164762	27.675	0	0.164762	27.675	0	0.164762
27.7	0	0.164762	27.7	0	0.164762	27.7	0	0.164762	27.7	0	0.164762	27.7	0	0.164762	27.7	0	0.164762	27.7	0	0.164762	27.7	0	0.164762	27.7	0	0.164762	27.7	0	0.164762
27.725	0	0.164762	27.725	0	0.164762	27.725	0	0.164762	27.725	0	0.164762	27.725	0	0.164762	27.725	0	0.164762	27.725	0	0.164762	27.725	0	0.164762	27.725	0	0.164762	27.725	0	0.164762
27.75	0	0.164762	27.75	0	0.164762	27.75	0	0.164762	27.75	0	0.164762	27.75	0	0.164762	27.75	0	0.164762	27.75	0	0.164762	27.75	0	0.164762	27.75	0	0.164762	27.75	0	0.164762
27.775	0	0.164762	27.775	0	0.164762	27.775	0	0.164762	27.775	0	0.164762	27.775	0	0.164762	27.775	0	0.164762	27.775	0	0.164762	27.775	0	0.164762	27.775	0	0.164762	27.775	0	0.164762
27.8	0	0.164762	27.8	0	0.164762	27.8	0	0.164762	27.8	0	0.164762	27.8	0	0.164762	27.8	0	0.164762	27.8	0	0.164762	27.8	0	0.164762	27.8	0	0.164762	27.8	0	0.164762
27.825	0	0.164762	27.825	0	0.164762	27.825	0	0.164762	27.825	0	0.164762	27.825	0	0.164762	27.825	0	0.164762	27.825	0	0.164762	27.825	0	0.164762	27.825	0	0.164762	27.825	0	0.164762
27.85	0	0.164762	27.85	0	0.164762	27.85	0	0.164762	27.85	0	0.164762	27.85	0	0.164762	27.85	0	0.164762	27.85	0	0.164762	27.85	0	0.164762	27.85	0	0.164762	27.85	0	0.164762
27.875	0	0.164762	27.875	0	0.164762	27.875	0	0.164762	27.875	0	0.164762	27.875	0	0.164762	27.875	0	0.164762	27.875	0	0.164762	27.875	0	0.164762	27.875	0	0.164762	27.875	0	0.164762
27.9	0	0.164762	27.9	0	0.164762	27.9	0	0.164762	27.9	0	0.164762	27.9	0	0.164762	27.9	0	0.164762	27.9	0	0.164762	27.9	0	0.164762	27.9	0	0.164762	27.9	0	0.164762
27.925	0	0.164762	27.925	0	0.164762	27.925	0	0.164762	27.925	0	0.164762	27.925	0	0.164762	27.925	0	0.164762	27.925	0	0.164762	27.925	0	0.164762	27.925	0	0.164762	27.925	0	0.164762
27.95	0	0.164762	27.95	0	0.164762	27.95	0	0.164762	27.95	0	0.164762	27.95	0	0.164762	27.95	0	0.164762	27.95	0	0.164762	27.95	0	0.164762	27.95	0	0.164762	27.95	0	0.164762
27.975	0	0.164762	27.975	0	0.164762	27.975	0	0.164762	27.975	0	0.164762	27.975	0	0.164762	27.975	0	0.164762	27.975	0	0.164762	27.975	0	0.164762	27.975	0	0.164762	27.975	0	0.164762
28	0	0.164762	28	0	0.164762	28	0	0.164762	28	0	0.164762	28	0	0.164762	28	0	0.164762	28	0	0.164762	28	0	0.164762	28	0	0.164762	28	0	0.164762
28.025	0	0.164762	28.025	0	0.164762	28.025	0	0.164762	28.025	0	0.164762	28.025	0	0.164762	28.025	0	0.164762	28.025	0	0.164762	28.025	0	0.164762	28.025	0	0.164762	28.025	0	0.164762
28.05	0	0.164762	28.05	0	0.164762	28.05	0	0.164762	28.05	0	0.164762	28.05	0	0.164762	28.05	0	0.164762	28.05	0	0.164762	28.05	0	0.164762	28.05	0	0.164762	28.05	0	0.164762
28.075	0	0.164762	28.075	0	0.164762	28.075	0	0.164762	28.075	0	0.164762	28.075	0	0.164762	28.075	0	0.164762	28.075	0	0.164762	28.075	0	0.164762	28.075	0	0.164762	28.075	0	0.164762
28.1	0	0.164762	28.1	0	0.164762	28.1	0	0.164762	28.1	0	0.164762	28.1	0	0.164762	28.1	0	0.164762	28.1	0	0.164762	28.1	0	0.164762	28.1	0	0.164762	28.1	0	0.164762
28.125	0	0.164762	28.125	0	0.164762	28.125	0	0.164762	28.125	0	0.164762	28.125	0	0.164762	28.125	0	0.164762	28.125	0	0.164762	28.125	0	0.164762	28.125	0	0.164762	28.125	0	0.164762
28.15	0	0.164762	28.15	0	0.164762	28.15	0	0.164762	28.15	0	0.164762	28.15	0	0.164762	28.15	0	0.164762	28.15	0	0.164762	28.15	0	0.164762	28.15	0	0.164762	28.15	0	0.164762
28.175	0	0.164762	28.175	0	0.164762	28.175	0	0.164762	28.175	0	0.164762	28.175	0	0.164762	28.175	0	0.164762	28.175	0	0.164762	28.175	0	0.164762	28.175	0	0.164762	28.175	0	0.164762
28.2	0	0.164762	28.2	0	0.164762	28.2	0	0.164762	28.2	0	0.164762	28.2	0	0.164762	28.2	0	0.164762	28.2	0	0.164762	28.2	0	0.164762	28.2	0	0.164762	28.2	0	0.164762
28.225	0	0.164762	28.225	0	0.164762	28.225	0	0.164762	28.225	0	0.164762	28.225	0	0.164762	28.225	0	0.164762	28.225	0	0.164762	28.225	0	0.164762	28.225	0	0.164762	28.225	0	0.164762
28.25	0	0.164762	28.25	0	0.164762	28.25	0	0.164762	28.25	0	0.164762	28.25	0	0.164762	28.25	0	0.164762	28.25	0	0.164762	28.25	0	0.164762	28.25	0	0.164762	28.25	0	0.164762
28.275	0	0.164762	28.275	0	0.164762	28.275	0	0.164762	28.275	0	0.164762	28.275	0	0.164762	28.275	0	0.164762	28.275	0	0.164762	28.275	0	0.164762	28.275	0	0.164762	28.275	0	0.164762
28.3	0	0.164762	28.3	0	0.164762	28.3	0	0.164762	28.3	0	0.164762	28.3	0	0.164762	28.3	0	0.164762	28.3	0	0.164762	28.3	0	0.164762	28.3	0	0.164762	28.3	0	0.164762
28.325	0	0.164762	28.325	0	0.164762	28.325	0	0.164762	28.325	0	0.164762	28.325	0	0.164762	28.325	0	0.164762	28.325	0	0.164762	28.325	0	0.164762	28.325	0	0.164762	28.325	0	0.164762
28.35	0	0.164762	28.35	0	0.164762	28.35	0	0.164762	28.35	0	0.164762	28.35	0	0.164762	28.35	0	0.164762	28.35	0	0.164762	28.35	0	0.164762	28.35	0	0.164762	28.35	0	0.164762
28.375	0	0.164762	28.375	0	0.164762	28.375	0	0.164762	28.375	0	0.164762	28.375	0	0.164762	28.375	0	0.164762	28.375	0	0.164762	28.375	0	0.164762	28.375	0	0.164762	28.375	0	0.164762
28.4	0	0.164762	28.4	0	0.164762	28.4	0	0.164762	28.4	0	0.164762	28.4	0	0.164762	28.4	0	0.164762	28.4	0	0.164762	28.4	0	0.164762	28.4	0	0.164762	28.4	0	0.164762
28.425	0	0.164762	28.425	0	0.164762	28.425	0	0.164762	28.425	0	0.164762	28.425	0	0.164762	28.425	0	0.164762	28.425	0	0.164762	28.425	0	0.164762	28.425	0	0.164762	28.425	0	0.164762
28.45	0	0.164762	28.45	0	0.164762	28.45	0	0.164762	28.45	0	0.164762	28.45	0	0.164762	28.45	0	0.164762	28.45	0	0.164762	28.45	0	0.164762	28.45	0	0.164762	28.45	0	0.164762
28.475	0	0.164762	28.475	0	0.164762	28.475	0	0.164762	28.475	0	0.164762	28.475	0	0.164762	28.475	0	0.164762	28.475	0	0.164762	28.475	0	0.164762	28.475	0	0.164762	28.475	0	0.164762
28.5	0	0.164762	28.5	0	0.164762	28.5	0	0.164762	28.5	0	0.164762	28.5	0	0.164762	28.5	0	0.164762	28.5	0	0.164762	28.5	0	0.164762	28.5	0	0.164762	28.5	0	0.164762
28.525	0	0.164762	28.525	0	0.164762	28.525	0	0.164762	28.525	0	0.164762	28.525	0	0.164762	28.525	0	0.164762	28.525	0	0.164762	28.525	0	0.164762	28.525	0	0.164762	28.525	0	0.164762
28.55	0	0.164762	28.55	0	0.164762	28.55	0	0.164762	28.55	0	0.164762	28.55	0	0.164762	28.55	0	0.164762	28.55	0	0.164762	28.55	0	0.164762	28.55	0	0.164762	28.55	0	0.164762
28.575	0	0.164762	28.575	0	0.164762	28.575	0	0.164762	28.575	0	0.164762	28.575	0	0.164762	28.575	0	0.164762	28.575	0	0.164762	28.575	0	0.164762	28.575	0	0.164762	28.575	0	0.164762
28.6	0	0.164762	28.6	0	0.164762	28.6	0	0.164762	28.6	0	0.164762	28.6	0	0.164762	28.6	0	0.164762	28.6	0	0.164762	28.6	0	0.164762	28.6	0	0.164762	28.6	0	0.164762
28.625	0	0.164762	28.625	0	0.164762	28.625	0	0.164762	28.625	0	0.164762	28.625	0	0.164762	28.625	0	0.164762	28.625	0	0.164762	28.625	0	0.164762	28.625	0	0.164762	28.625	0	0.164762
28.65	0	0.164762	28.65	0	0.164762	28.65	0	0.164762	28.65	0	0.164762	28.65	0	0.164762	28.65	0	0.164762	28.65	0	0.164762	28.65	0	0.164762	28.65	0	0.164762	28.65	0	0.164762
28.675	0	0.164762	28.675	0	0.164762	28.675	0	0.164762	28.675	0	0.164762	28.675	0	0.164762	28.675	0	0.164762	28.675	0	0.164762	28.675	0	0.164762	28.675	0	0.164762	28.675	0	0.164762
28.7	0	0.164762	28.7	0	0.164762	28.7	0	0.164762	28.7	0	0.164762	28.7	0	0.164762	28.7	0	0.164762	28.7	0	0.164762	28.7	0	0.164762	28.7	0	0.164762	28.7	0	0.164762
28.725	0	0.164762	28.725	0	0.164762	28.725	0	0.164762	28.725	0	0.164762	28.725	0	0.164762	28.725	0	0.164762	28.725	0	0.164762	28.725	0	0.164762	28.725	0	0.164762	28.725	0	0.164762
28.75	0	0.164762	28.75	0	0.164762	28.75	0	0.164762	28.75	0	0.164762	28.75	0	0.164762	28.75	0	0.164762	28.75	0	0.164762	28.75	0	0.164762	28.75	0	0.164762	28.75	0	0.164762
28.775	0	0.164762	28.775	0	0.164762	28.775	0	0.164762	28.775	0	0.164762	28.775	0	0.164762	28.775	0	0.164762	28.775	0	0.164762	28.775	0	0.164762	28.775	0	0.164762	28.775	0	0.164762
28.8	0	0.164762	28.8	0	0.164762	28.8	0	0.164762	28.8	0	0.164762	28.8	0	0.164762	28.8	0	0.164762	28.8	0	0.164762	28.8	0	0.164762	28.8	0	0.164762	28.8	0	0.164762
28.825	0	0.164762	28.825	0	0.164762	28.825	0	0.164762	28.825	0	0.164762	28.825	0	0.164762	28.825	0	0.164762	28.825	0	0.164762	28.825	0	0.164762	28.825	0	0.164762	28.825	0	0.164762
28.85	0	0.164762	28.85	0	0.164762	28.85	0	0.164762	28.85	0	0.164762	28.85	0	0.164762	28.85	0	0.164762	28.85	0	0.164762	28.85	0	0.164762	28.85	0	0.164762	28.85	0	0.164762
28.875	0	0.164762	28.875	0	0.164762	28.875	0	0.164762	28.875	0	0.164762	28.875	0	0.164762	28.875	0	0.164762	28.875	0	0.164762	28.875	0	0.164762	28.875	0	0.164762	28.875	0	0.164762
28.9	0	0.164762	28.9	0	0.164762	28.9	0	0.164762	28.9	0	0.164762	28.9	0	0.164762	28.9	0	0.164762	28.9	0	0.164762	28.9	0	0.164762	28.9	0	0.164762	28.9	0	0.164762
28.925	0	0.164762	28.925	0	0.164762	28.925	0	0.164762	28.925	0	0.164762	28.925	0	0.164762	28.925	0	0.164762	28.925	0	0.164762	28.925	0	0.164762	28.925	0	0.164762	28.925	0	0.164762
28.95	0	0.164762	28.95	0	0.164762	28.95	0	0.164762	28.95	0	0.164762	28.95	0	0.164762	28.95	0	0.164762	28.95	0	0.164762	28.95	0	0.164762	28.95	0	0.164762	28.95	0	0.164762
28.975	0	0.164762	28.975	0	0.164762	28.975	0	0.164762	28.975	0	0.164762	28.975	0	0.164762	28.975	0	0.164762	28.975	0	0.164762	28.975	0	0.164762	28.975	0	0.164762	28.975	0	0.164762
29	0	0.164762	29	0	0.164762	29	0	0.164762	29	0	0.164762	29	0	0.164762	29	0	0.164762	29	0	0.164762	29	0	0.164762	29	0	0.164762	29	0	0.164762
29.025	0	0.164762	29.025	0	0.164762	29.025	0	0.164762	29.025	0	0.164762	29.025	0	0.164762	29.025	0	0.164762	29.025	0	0.164762	29.025	0	0.164762	29.025	0	0.164762	29.025	0	0.164762
29.05	0	0.164762	29.05	0	0.164762	29.05	0	0.164762	29.05	0	0.164762	29.05	0	0.164762	29.05	0	0.164762	29.05	0	0.164762	29.05	0	0.164762	29.05	0	0.164762	29.05	0	0.164762
29.075	0	0.164762	29.075	0	0.164762	29.075	0	0.164762	29.075	0	0.164762	29.075	0	0.164762	29.075	0	0.164762	29.075	0	0.164762	29.075	0	0.164762	29.075	0	0.164762	29.075	0	0.164762
29.1	0	0.164762	29.1	0	0.164762	29.1	0	0.164762	29.1	0	0.164762	29.1	0	0.164762	29.1	0	0.164762	29.1	0	0.164762	29.1	0	0.164762	29.1	0	0.164762	29.1	0	0.164762
29.125	0	0.164762	29.125	0	0.164762	29.125	0	0.164762	29.125	0	0.164762	29.125	0	0.164762	29.125	0	0.164762	29.125	0	0.164762	29.125	0	0.164762	29.125	0	0.164762	29.125	0	0.164762
29.15	0	0.164762	29.15	0	0.164762	29.15	0	0.164762	29.15	0	0.164762	29.15	0	0.164762	29.15	0	0.164762	29.15	0	0.164762	29.15	0	0.164762	29.15	0	0.164762	29.15	0	0.164762
29.175	0	0.164762	29.175	0	0.164762	29.175	0	0.164762	29.175	0	0.164762	29.175	0	0.164762	29.175	0	0.164762	29.175	0	0.164762	29.175	0	0.164762	29.175	0	0.164762	29.175	0	0.164762
29.2	0	0.164762	29.2	0	0.164762	29.2	0	0.164762	29.2	0	0.164762	29.2	0	0.164762	29.2	0	0.164762	29.2	0	0.164762	29.2	0	0.164762	29.2	0	0.164762	29.2	0	0.164762
29.225	0	0.164762	29.225	0	0.164762	29.225	0	0.164762	29.225	0	0.164762	29.225	0	0.164762	29.225	0	0.164762	29.225	0	0.164762	29.225	0	0.164762	29.225	0	0.164762	29.225	0	0.164762
29.25	0	0.164762	29.25	0	0.164762	29.25	0	0.164762	29.25	0	0.164762	29.25	0	0.164762	29.25	0	0.164762	29.25	0	0.164762	29.25	0	0.164762	29.25	0	0.164762	29.25	0	0.164762
29.275	0	0.164762	29.275	0	0.164762	29.275	0	0.164762	29.275	0	0.164762	29.275	0	0.164762	29.275	0	0.164762	29.275	0	0.164762	29.275	0	0.164762	29.275	0	0.164762	29.275	0	0.164762
29.3	0	0.164762	29.3	0	0.164762	29.3	0	0.164762	29.3	0	0.164762	29.3	0	0.164762	29.3	0	0.164762	29.3	0	0.164762	29.3	0	0.164762	29.3	0	0.164762	29.3	0	0.164762
29.325	0	0.164762	29.325	0	0.164762	29.325	0	0.164762	29.325	0	0.164762	29.325	0	0.164762	29.325	0	0.164762	29.325	0	0.164762	29.325	0	0.164762	29.325	0	0.164762	29.325	0	0.164762
29.35	0	0.164762	29.35	0	0.164762	29.35	0	0.164762	29.35	0	0.164762	29.35	0	0.164762	29.35	0	0.164762	29.35	0	0.164762	29.35	0	0.164762	29.35	0	0.164762	29.35	0	0.164762
29.375	0	0.164762	29.375	0	0.164762	29.375	0	0.164762	29.375	0	0.164762	29.375	0	0.164762	29.375	0	0.164762	29.375	0	0.164762	29.375	0	0.164762	29.375	0	0.164762	29.375	0	0.164762
29.4	0	0.164762	29.4	0	0.164762	29.4	0	0.164762	29.4	0	0.164762	29.4	0	0.164762	29.4	0	0.164762	29.4	0	0.164762	29.4	0	0.164762	29.4	0	0.164762	29.4	0	0.164762
29.425	0	0.164762	29.425	0	0.164762	29.425	0	0.164762	29.425	0	0.164762	29.425	0	0.164762	29.425	0	0.164762	29.425	0	0.164762	29.425	0	0.164762	29.425	0	0.164762	29.425	0	0.164762
29.45	0	0.164762	29.45	0	0.164762	29.45	0	0.164762	29.45	0	0.164762	29.45	0	0.164762	29.45	0	0.164762	29.45	0	0.164762	29.45	0	0.164762	29.45	0	0.164762	29.45	0	0.164762
29.475	0	0.164762	29.475	0	0.164762	29.475	0	0.164762	29.475	0	0.164762	29.475	0	0.164762	29.475	0	0.164762	29.475	0	0.164762	29.475	0	0.164762	29.475	0	0.164762	29.475	0	0.164762
29.5	0	0.164762	29.5	0	0.164762	29.5	0	0.164762	29.5	0	0.164762	29.5	0	0.164762	29.5	0	0.164762	29.5	0	0.164762	29.5	0	0.164762	29.5	0	0.164762	29.5	0	0.164762
29.525	0	0.164762	29.525	0	0.164762	29.525	0	0.164762	29.525	0	0.164762	29.525	0	0.164762	29.525	0	0.164762	29.525	0	0.164762	29.525	0	0.164762	29.525	0	0.164762	29.525	0	0.164762
29.55	0	0.164762	29.55	0	0.164762	29.55	0	0.164762	29.55	0	0.164762	29.55	0	0.164762	29.55	0	0.164762	29.55	0	0.164762	29.55	0	0.164762	29.55	0	0.164762	29.55	0	0.164762
29.575	0	0.164762	29.575	0	0.164762	29.575	0	0.164762	29.575	0	0.164762	29.575	0	0.164762	29.575	0	0.164762	29.575	0	0.164762	29.575	0	0.164762	29.575	0	0.164762	29.575	0	0.164762
29.6	0	0.164762	29.6	0	0.164762	29.6	0	0.164762	29.6	0	0.164762	29.6	0	0.164762	29.6	0	0.164762	29.6	0	0.164762	29.6	0	0.164762	29.6	0	0.164762	29.6	0	0.164762
29.625	0	0.164762	29.625	0	0.164762	29.625	0	0.164762	29.625	0	0.164762	29.625	0	0.164762	29.625	0	0.164762	29.625	0	0.164762	29.625	0	0.164762	29.625	0	0.164762	29.625	0	0.164762
29.65	0	0.164762	29.65	0	0.164762	29.65	0	0.164762	29.65	0	0.164762	29.65	0	0.164762	29.65	0	0.164762	29.65	0	0.164762	29.65	0	0.164762	29.65	0	0.164762	29.65	0	0.164762
29.675	0	0.164762	29.675	0	0.164762	29.675	0	0.164762	29.675	0	0.164762	29.675	0	0.164762	29.675	0	0.164762	29.675	0	0.164762	29.675	0	0.164762	29.675	0	0.164762	29.675	0	0.164762
29.7	0	0.164762	29.7	0	0.164762	29.7	0	0.164762	29.7	0	0.164762	29.7	0	0.164762	29.7	0	0.164762	29.7	0	0.164762	29.7	0	0.164762	29.7	0	0.164762	29.7	0	0.164762
29.725	0	0.164762	29.725	0	0.164762	29.725	0	0.164762	29.725	0	0.164762	29.725	0	0.164762	29.725	0	0.164762	29.725	0	0.164762	29.725	0	0.164762	29.725	0	0.164762	29.725	0	0.164762
29.75	0	0.164762	29.75	0	0.164762	29.75	0	0.164762	29.75	0	0.164762	29.75	0	0.164762	29.75	0	0.164762	29.75	0	0.164762	29.75	0	0.164762	29.75	0	0.164762	29.75	0	0.164762
29.775	0	0.164762	29.775	0	0.164762	29.775	0	0.164762	29.775	0	0.164762	29.775	0	0.164762	29.775	0	0.164762	29.775	0	0.164762	29.775	0	0.164762	29.775	0	0.164762	29.775	0	0.164762
29.8	0	0.164762	29.8	0	0.164762	29.8	0	0.164762	29.8	0	0.164762	29.8	0	0.164762	29.8	0	0.164762	29.8	0	0.164762	29.8	0	0.164762	29.8	0	0.164762	29.8	0	0.164762
29.825	0	0.164762	29.825	0	0.164762	29.825	0	0.164762	29.825	0	0.164762	29.825	0	0.164762	29.825	0	0.164762	29.825	0	0.164762	29.825	0	0.164762	29.825	0	0.164762	29.825	0	0.164762
29.85	0	0.164762	29.85	0	0.164762	29.85	0	0.164762	29.85	0	0.164762	29.85	0	0.164762	29.85	0	0.164762	29.85	0	0.164762	29.85	0	0.164762	29.85	0	0.164762	29.85	0	0.164762
29.875	0	0.164762	29.875	0	0.164762	29.875	0	0.164762	29.875	0	0.164762	29.875	0	0.164762	29.875	0	0.164762	29.875	0	0.164762	29.875	0	0.164762	29.875	0	0.164762	29.875	0	0.164762
29.9	0	0.164762	29.9	0	0.164762	29.9	0	0.164762	29.9	0	0.164762	29.9	0	0.164762	29.9	0	0.164762	29.9	0	0.164762	29.9	0	0.164762	29.9	0	0.164762	29.9	0	0.164762
29.925	0	0.164762	29.925	0	0.164762	29.925	0	0.164762	29.925	0	0.164762	29.925	0	0.164762	29.925	0	0.164762	29.925	0	0.164762	29.925	0	0.164762	29.925	0	0.164762	29.925	0	0.164762
29.95	0	0.164762	29.95	0	0.164762	29.95	0	0.164762	29.95	0	0.164762	29.95	0	0.164762	29.95	0	0.164762	29.95	0	0.164762	29.95	0	0.164762	29.95	0	0.164762	29.95	0	0.164762
29.975	0	0.164762	29.975	0	0.164762	29.975	0	0.164762	29.975	0	0.164762	29.975	0	0.164762	29.975	0	0.164762	29.975	0	0.164762	29.975	0	0.164762	29.975	0	0.164762	29.975	0	0.164762
30	0	0.164762	30	0	0.164762	30	0	0.164762	30	0	0.164762	30	0	0.164762	30	0	0.164762	30	0	0.164762	30	0	0.164762	30	0	0.164762	30	0	0.164762
30.025	0	0.164762	30.025	0	0.164762	30.025	0	0.164762	30.025	0	0.164762	30.025	0	0.164762	30.025	0	0.164762	30.025	0	0.164762	30.025	0	0.164762	30.025	0	0.164762	30.025	0	0.164762
30.05	0	0.164762	30.05	0	0.164762	30.05	0	0.164762	30.05	0	0.164762	30.05	0	0.164762	30.05	0	0.164762	30.05	0	0.164762	30.05	0	0.164762	30.05	0	0.164762	30.05	0	0.164762
30.075	0	0.164762	30.075	0	0.164762	30.075	0	0.164762	30.075	0	0.164762	30.075	0	0.164762	30.075	0	0.164762	30.075	0	0.164762	30.075	0	0.164762	30.075	0	0.164762	30.075	0	0.164762
30.1	0	0.164762	30.1	0	0.164762	30.1	0	0.164762	30.1	0	0.164762	30.1	0	0.164762	30.1	0	0.164762	30.1	0	0.164762	30.1	0	0.164762	30.1	0	0.164762	30.1	0	0.164762
30.125	0	0.164762	30.125	0	0.164762	30.125	0	0.164762	30.125	0	0.164762	30.125	0	0.164762	30.125	0	0.164762	30.125	0	0.164762	30.125	0	0.164762	30.125	0	0.164762	30.125	0	0.164762
30.15	0	0.164762	30.15	0	0.164762	30.15	0	0.164762	30.15	0	0.164762	30.15	0	0.164762	30.15	0	0.164762	30.15	0	0.164762	30.15	0	0.164762	30.15	0	0.164762	30.15	0	0.164762
30.175	0	0.164762	30.175	0	0.164762	30.175	0	0.164762	30.175	0	0.164762	30.175	0	0.164762	30.175	0	0.164762	30.175	0	0.164762	30.175	0	0.164762	30.175	0	0.164762	30.175	0	0.164762
30.2	0	0.164762	30.2	0	0.164762	30.2	0	0.164762	30.2	0	0.164762	30.2	0	0.164762	30.2	0	0.164762	30.2	0	0.164762	30.2	0	0.164762	30.2	0	0.164762	30.2	0	0.164762
30.225	0	0.164762	30.225	0	0.164762	30.225	0	0.164762	30.225	0	0.164762	30.225	0	0.164762	30.225	0	0.164762	30.225	0	0.164762	30.225	0	0.164762	30.225	0	0.164762	30.225	0	0.164762
30.25	0	0.164762	30.25	0	0.164762	30.25	0	0.164762	30.25	0	0.164762	30.25	0	0.164762	30.25	0	0.164762	30.25	0	0.164762	30.25	0	0.164762	30.25	0	0.164762	30.25	0	0.164762
30.275	0	0.164762	30.275	0	0.164762	30.275	0	0.164762	30.275	0	0.164762	30.275	0	0.164762	30.275	0	0.164762	30.275	0	0.164762	30.275	0	0.164762	30.275	0	0.164762	30.275	0	0.164762
30.3	0	0.164762	30.3	0	0.164762	30.3	0	0.164762	30.3	0	0.164762	30.3	0	0.164762	30.3	0	0.164762	30.3	0	0.164762	30.3	0	0.164762	30.3	0	0.164762	30.3	0	0.164762
30.325	0	0.164762	30.325	0	0.164762	30.325	0	0.164762	30.325	0	0.164762	30.325	0	0.164762	30.325	0	0.164762	30.325	0	0.164762	30.325	0	0.164762	30.325	0	0.164762	30.325	0	0.164762
30.35	0	0.164762	30.35	0	0.164762	30.35	0	0.164762	30.35	0	0.164762	30.35	0	0.164762	30.35	0	0.164762	30.35	0	0.164762	30.35	0	0.164762	30.35	0	0.164762	30.35	0	0.164762
30.375	0	0.164762	30.375	0	0.164762	30.375	0	0.164762	30.375	0	0.164762	30.375	0	0.164762	30.375	0	0.164762	30.375	0	0.164762	30.375	0	0.164762	30.375	0	0.164762	30.375	0	0.164762
30.4	0	0.164762	30.4	0	0.164762	30.4	0	0.164762	30.4	0	0.164762	30.4	0	0.164762	30.4	0	0.164762	30.4	0	0.164762	30.4	0	0.164762	30.4	0	0.164762	30.4	0	0.164762
30.425	0	0.164762	30.425	0	0.164762	30.425	0	0.164762	30.425	0	0.164762	30.425	0	0.164762	30.425	0	0.164762	30.425	0	0.164762	30.425	0	0.164762	30.425	0	0.164762	30.425	0	0.164762
30.45	0	0.164762	30.45	0	0.164762	30.45	0	0.164762	30.45	0	0.164762	30.45	0	0.164762	30.45	0	0.164762	30.45	0	0.164762	30.45	0	0.164762	30.45	0	0.164762	30.45	0	0.164762
30.475	0	0.164762	30.475	0	0.164762	30.475	0	0.164762	30.475	0	0.164762	30.475	0	0.164762	30.475	0	0.164762	30.475	0	0.164762	30.475	0	0.164762	30.475	0	0.164762	30.475	0	0.164762
30.5	0	0.164762	30.5	0	0.164762	30.5	0	0.164762	30.5	0	0.164762	30.5	0	0.164762	30.5	0	0.164762	30.5	0	0.164762	30.5	0	0.164762	30.5	0	0.164762	30.5	0	0.164762
30.525	0	0.164762	30.525	0	0.164762	30.525	0	0.164762	30.525	0	0.164762	30.525	0	0.164762	30.525	0	0.164762	30.525	0	0.164762	30.525	0	0.164762	30.525	0	0.164762	30.525	0	0.164762
30.55	0	0.164762	30.55	0	0.164762	30.55	0	0.164762	30.55	0	0.164762	30.55	0	0.164762	30.55	0	0.164762	30.55	0	0.164762	30.55	0	0.164762	30.55	0	0.164762	30.55	0	0.164762
30.575	0	0.164762	30.575	0	0.164762	30.575	0	0.164762	30.575	0	0.164762	30.575	0	0.164762	30.575	0	0.164762	30.575	0	0.164762	30.575	0	0.164762	30.575	0	0.164762	30.575	0	0.164762
30.6	0	0.164762	30.6	0	0.164762	30.6	0	0.164762	30.6	0	0.164762	30.6	0	0.164762	30.6	0	0.164762	30.6	0	0.164762	30.6	0	0.164762	30.6	0	0.164762	30.6	0	0.164762
30.625	0	0.164762	30.625	0	0.164762	30.625	0	0.164762	30.625	0	0.164762	30.625	0	0.164762	30.625	0	0.164762	30.625	0	0.164762	30.625	0	0.164762	30.625	0	0.164762	30.625	0	0.164762
30.65	0	0.164762	30.65	0	0.164762	30.65	0	0.164762	30.65	0	0.164762	30.65	0	0.164762	30.65	0	0.164762	30.65	0	0.164762	30.65	0	0.164762	30.65	0	0.164762	30.65	0	0.164762
30.675	0	0.164762	30.675	0	0.164762	30.675	0	0.164762	30.675	0	0.164762	30.675	0	0.164762	30.675	0	0.164762	30.675	0	0.164762	30.675	0	0.164762	30.675	0	0.164762	30.675	0	0.164762
30.7	0	0.164762	30.7	0	0.164762	30.7	0	0.164762	30.7	0	0.164762	30.7	0	0.164762	30.7	0	0.164762	30.7	0	0.164762	30.7	0	0.164762	30.7	0	0.164762	30.7	0	0.164762
30.725	0	0.164762	30.725	0	0.164762	30.725	0	0.164762	30.725	0	0.164762	30.725	0	0.164762	30.725	0	0.164762	30.725	0	0.164762	30.725	0	0.164762	30.725	0	0.164762	30.725	0	0.164762
30.75	0	0.164762	30.75	0	0.164762	30.75	0	0.164762	30.75	0	0.164762	30.75	0	0.164762	30.75	0	0.164762	30.75	0	0.164762	30.75	0	0.164762	30.75	0	0.164762	30.75	0	0.164762
30.775	0	0.164762	30.775	0	0.164762	30.775	0	0.164762	30.775	0	0.164762	30.775	0	0.164762	30.775	0	0.164762	30.775	0	0.164762	30.775	0	0.164762	30.775	0	0.164762	30.775	0	0.164762
30.8	0	0.164762	30.8	0	0.164762	30.8	0	0.164762	30.8	0	0.164762	30.8	0	0.164762	30.8	0	0.164762	30.8	0	0.164762	30.8	0	0.164762	30.8	0	0.164762	30.8	0	0.164762
30.825	0	0.164762	30.825	0	0.164762	30.825	0	0.164762	30.825	0	0.164762	30.825	0	0.164762	30.825	0	0.164762	30.825	0	0.164762	30.825	0	0.164762	30.825	0	0.164762	30.825	0	0.164762
30.85	0	0.164762	30.85	0	0.164762	30.85	0	0.164762	30.85	0	0.164762	30.85	0	0.164762	30.85	0	0.164762	30.85	0	0.164762	30.85	0	0.164762	30.85	0	0.164762	30.85	0	0.164762
30.875	0	0.164762	30.875	0	0.164762	30.875	0	0.164762	30.875	0	0.164762	30.875	0	0.164762	30.875	0	0.164762	30.875	0	0.164762	30.875	0	0.164762	30.875	0	0.164762	30.875	0	0.164762
30.9	0	0.164762	30.9	0	0.164762	30.9	0	0.164762	30.9	0	0.164762	30.9	0	0.164762	30.9	0	0.164762	30.9	0	0.164762	30.9	0	0.164762	30.9	0	0.164762	30.9	0	0.164762
30.925	0	0.164762	30.925	0	0.164762	30.925	0	0.164762	30.925	0	0.164762	30.925	0	0.164762	30.925	0	0.164762	30.925	0	0.164762	30.925	0	0.164762	30.925	0	0.164762	30.925	0	0.164762
30.95	0	0.164762	30.95	0	0.164762	30.95	0	0.164762	30.95	0	0.164762	30.95	0	0.164762	30.95	0	0.164762	30.95	0	0.164762	30.95	0	0.164762	30.95	0	0.164762	30.95	0	0.164762
30.975	0	0.164762	30.975	0	0.164762	30.975	0	0.164762	30.975	0	0.164762	30.975	0	0.164762	30.975	0	0.164762	30.975	0	0.164762	30.975	0	0.164762	30.975	0	0.164762	30.975	0	0.164762
31	0	0.164762	31	0	0.164762	31	0	0.164762	31	0	0.164762	31	0	0.164762	31	0	0.164762	31	0	0.164762	31	0	0.164762	31	0	0.164762	31	0	0.164762
31.025	0	0.164762	31.025	0	0.164762	31.025	0	0.164762	31.025	0	0.164762	31.025	0	0.164762	31.025	0	0.164762	31.025	0	0.164762	31.025	0	0.164762	31.025	0	0.164762	31.025	0	0.164762
31.05	0	0.164762	31.05	0	0.164762	31.05	0	0.164762	31.05	0	0.164762	31.05	0	0.164762	31.05	0	0.164762	31.05	0	0.164762	31.05	0	0.164762	31.05	0	0.164762	31.05	0	0.164762
31.075	0	0.164762	31.075	0	0.164762	31.075	0	0.164762	31.075	0	0.164762	31.075	0	0.164762	31.075	0	0.164762	31.075	0	0.164762	31.075	0	0.164762	31.075	0	0.164762	31.075	0	0.164762
31.1	0	0.164762	31.1	0	0.164762	31.1	0	0.164762	31.1	0	0.164762	31.1	0	0.164762	31.1	0	0.164762	31.1	0	0.164762	31.1	0	0.164762	31.1	0	0.164762	31.1	0	0.164762
31.125	0	0.164762	31.125	0	0.164762	31.125	0	0.164762	31.125	0	0.164762	31.125	0	0.164762	31.125	0	0.164762	31.125	0	0.164762	31.125	0	0.164762	31.125	0	0.164762	31.125	0	0.164762
31.15	0	0.164762	31.15	0	0.164762	31.15	0	0.164762	31.15	0	0.164762	31.15	0	0.164762	31.15	0	0.164762	31.15	0	0.164762	31.15	0	0.164762	31.15	0	0.164762	31.15	0	0.164762
31.175	0	0.164762	31.175	0	0.164762	31.175	0	0.164762	31.175	0	0.164762	31.175	0	0.164762	31.175	0	0.164762	31.175	0	0.164762	31.175	0	0.164762	31.175	0	0.164762	31.175	0	0.164762
31.2	0	0.164762	31.2	0	0.164762	31.2	0	0.164762	31.2	0	0.164762	31.2	0	0.164762	31.2	0	0.164762	31.2	0	0.164762	31.2	0	0.164762	31.2	0	0.164762	31.2	0	0.164762
31.225	0	0.164762	31.225	0	0.164762	31.225	0	0.164762	31.225	0	0.164762	31.225	0	0.164762	31.225	0	0.164762	31.225	0	0.164762	31.225	0	0.164762	31.225	0	0.164762	31.225	0	0.164762
31.25	0	0.164762	31.25	0	0.164762	31.25	0	0.164762	31.25	0	0.164762	31.25	0	0.164762	31.25	0	0.164762	31.25	0	0.164762	31.25	0	0.164762	31.25	0	0.164762	31.25	0	0.164762
31.275	0	0.164762	31.275	0	0.164762	31.275	0	0.164762	31.275	0	0.164762	31.275	0	0.164762	31.275	0	0.164762	31.275	0	0.164762	31.275	0	0.164762	31.275	0	0.164762	31.275	0	0.164762
31.3	0	0.164762	31.3	0	0.164762	31.3	0	0.164762	31.3	0	0.164762	31.3	0	0.164762	31.3	0	0.164762	31.3	0	0.164762	31.3	0	0.164762	31.3	0	0.164762	31.3	0	0.164762
31.325	0	0.164762	31.325	0	0.164762	31.325	0	0.164762	31.325	0	0.164762	31.325	0	0.164762	31.325	0	0.164762	31.325	0	0.164762	31.325	0	0.164762	31.325	0	0.164762	31.325	0	0.164762
31.35	0	0.164762	31.35	0	0.164762	31.35	0	0.164762	31.35	0	0.164762	31.35	0	0.164762	31.35	0	0.164762	31.35	0	0.164762	31.35	0	0.164762	31.35	0	0.164762	31.35	0	0.164762
31.375	0	0.164762	31.375	0	0.164762	31.375	0	0.164762	31.375	0	0.164762	31.375	0	0.164762	31.375	0	0.164762	31.375	0	0.164762	31.375	0	0.164762	31.375	0	0.164762	31.375	0	0.164762
31.4	0	0.164762	31.4	0	0.164762	31.4	0	0.164762	31.4	0	0.164762	31.4	0	0.164762	31.4	0	0.164762	31.4	0	0.164762	31.4	0	0.164762	31.4	0	0.164762	31.4	0	0.164762
31.425	0	0.164762	31.425	0	0.164762	31.425	0	0.164762	31.425	0	0.164762	31.425	0	0.164762	31.425	0	0.164762	31.425	0	0.164762	31.425	0	0.164762	31.425	0	0.164762	31.425	0	0.164762
31.45	0	0.164762	31.45	0	0.164762	31.45	0	0.164762	31.45	0	0.164762	31.45	0	0.164762	31.45	0	0.164762	31.45	0	0.164762	31.45	0	0.164762	31.45	0	0.164762	31.45	0	0.164762
31.475	0	0.164762	31.475	0	0.164762	31.475	0	0.164762	31.475	0	0.164762	31.475	0	0.164762	31.475	0	0.164762	31.475	0	0.164762	31.475	0	0.164762	31.475	0	0.164762	31.475	0	0.164762
31.5	0	0.164762	31.5	0	0.164762	31.5	0	0.164762	31.5	0	0.164762	31.5	0	0.164762	31.5	0	0.164762	31.5	0	0.164762	31.5	0	0.164762	31.5	0	0.164762	31.5	0	0.164762
31.525	0	0.164762	31.525	0	0.164762	31.525	0	0.164762	31.525	0	0.164762	31.525	0	0.164762	31.525	0	0.164762	31.525	0	0.164762	31.525	0	0.164762	31.525	0	0.164762	31.525	0	0.164762
31.55	0	0.164762	31.55	0	0.164762	31.55	0	0.164762	31.55	0	0.164762	31.55	0	0.164762	31.55	0	0.164762	31.55	0	0.164762	31.55	0	0.164762	31.55	0	0.164762	31.55	0	0.164762
31.575	0	0.164762	31.575	0	0.164762	31.575	0	0.164762	31.575	0	0.164762	31.575	0	0.164762	31.575	0	0.164762	31.575	0	0.164762	31.575	0	0.164762	31.575	0	0.164762	31.575	0	0.164762
31.6	0	0.164762	31.6	0	0.164762	31.6	0	0.164762	31.6	0	0.164762	31.6	0	0.164762	31.6	0	0.164762	31.6	0	0.164762	31.6	0	0.164762	31.6	0	0.164762	31.6	0	0.164762
31.625	0	0.164762	31.625	0	0.164762	31.625	0	0.164762	31.625	0	0.164762	31.625	0	0.164762	31.625	0	0.164762	31.625	0	0.164762	31.625	0	0.164762	31.625	0	0.164762	31.625	0	0.164762
31.65	0	0.164762	31.65	0	0.164762	31.65	0	0.164762	31.65	0	0.164762	31.65	0	0.164762	31.65	0	0.164762	31.65	0	0.164762	31.65	0	0.164762	31.65	0	0.164762	31.65	0	0.164762
31.675	0	0.164762	31.675	0	0.164762	31.675	0	0.164762	31.675	0	0.164762	31.675	0	0.164762	31.675	0	0.164762	31.675	0	0.164762	31.675	0	0.164762	31.675	0	0.164762	31.675	0	0.164762
31.7	0	0.164762	31.7	0	0.164762	31.7	0	0.164762	31.7	0	0.164762	31.7	0	0.164762	31.7	0	0.164762	31.7	0	0.164762	31.7	0	0.164762	31.7	0	0.164762	31.7	0	0.164762
31.725	0	0.164762	31.725	0	0.164762	31.725	0	0.164762	31.725	0	0.164762	31.725	0	0.164762	31.725	0	0.164762	31.725	0	0.164762	31.725	0	0.164762	31.725	0	0.164762	31.725	0	0.164762
31.75	0	0.164762	31.75	0	0.164762	31.75	0	0.164762	31.75	0	0.164762	31.75	0	0.164762	31.75	0	0.164762	31.75	0	0.164762	31.75	0	0.164762	31.75	0	0.164762	31.75	0	0.164762
31.775	0	0.164762	31.775	0	0.164762	31.775	0	0.164762	31.775	0	0.164762	31.775	0	0.164762	31.775	0	0.164762	31.775	0	0.164762	31.775	0	0.164762	31.775	0	0.164762	31.775	0	0.164762
31.8	0	0.164762	31.8	0	0.164762	31.8	0	0.164762	31.8	0	0.164762	31.8	0	0.164762	31.8	0	0.164762	31.8	0	0.164762	31.8	0	0.164762	31.8	0	0.164762	31.8	0	0.164762
31.825	0	0.164762	31.825	0	0.164762	31.825	0	0.164762	31.825	0	0.164762	31.825	0	0.164762	31.825	0	0.164762	31.825	0	0.164762	31.825	0	0.164762	31.825	0	0.164762	31.825	0	0.164762
31.85	0	0.164762	31.85	0	0.164762	31.85	0	0.164762	31.85	0	0.164762	31.85	0	0.164762	31.85	0	0.164762	31.85	0	0.164762	31.85	0	0.164762	31.85	0	0.164762	31.85	0	0.164762
31.875	0	0.164762	31.875	0	0.164762	31.875	0	0.164762	31.875	0	0.164762	31.875	0	0.164762	31.875	0	0.164762	31.875	0	0.164762	31.875	0	0.164762	31.875	0	0.164762	31.875	0	0.164762
31.9	0	0.164762	31.9	0	0.164762	31.9	0	0.164762	31.9	0	0.164762	31.9	0	0.164762	31.9	0	0.164762	31.9	0	0.164762	31.9	0	0.164762	31.9	0	0.164762	31.9	0	0.164762
31.925	0	0.164762	31.925	0	0.164762	31.925	0	0.164762	31.925	0	0.164762	31.925	0	0.164762	31.925	0	0.164762	31.925	0	0.164762	31.925	0	0.164762	31.925	0	0.164762	31.925	0	0.164762
31.95	0	0.164762	31.95	0	0.164762	31.95	0	0.164762	31.95	0	0.164762	31.95	0	0.164762	31.95	0	0.164762	31.95	0	0.164762	31.95	0	0.164762	31.95	0	0.164762	31.95	0	0.164762
31.975	0	0.164762	31.975	0	0.164762	31.975	0	0.164762	31.975	0	0.164762	31.975	0	0.164762	31.975	0	0.164762	31.975	0	0.164762	31.975	0	0.164762	31.975	0	0.164762	31.975	0	0.164762
32	0	0.164762	32	0	0.164762	32	0	0.164762	32	0	0.164762	32	0	0.164762	32	0	0.164762	32	0	0.164762	32	0	0.164762	32	0	0.164762	32	0	0.164762
32.025	0	0.164762	32.025	0	0.164762	32.025	0	0.164762	32.025	0	0.164762	32.025	0	0.164762	32.025	0	0.164762	32.025	0	0.164762	32.025	0	0.164762	32.025	0	0.164762	32.025	0	0.164762
32.05	0	0.164762	32.05	0	0.164762	32.05	0	0.164762	32.05	0	0.164762	32.05	0	0.164762	32.05	0	0.164762	32.05	0	0.164762	32.05	0	0.164762	32.05	0	0.164762	32.05	0	0.164762
32.075	0	0.164762	32.075	0	0.164762	32.075	0	0.164762	32.075	0	0.164762	32.075	0	0.164762	32.075	0	0.164762	32.075	0	0.164762	32.075	0	0.164762	32.075	0	0.164762	32.075	0	0.164762
32.1	0	0.164762	32.1	0	0.164762	32.1	0	0.164762	32.1	0	0.164762	32.1	0	0.164762	32.1	0	0.164762	32.1	0	0.164762	32.1	0	0.164762	32.1	0	0.164762	32.1	0	0.164762
32.125	0	0.164762	32.125	0	0.164762	32.125	0	0.164762	32.125	0	0.164762	32.125	0	0.164762	32.125	0	0.164762	32.125	0	0.164762	32.125	0	0.164762	32.125	0	0.164762	32.125	0	0.164762
32.15	0	0.164762	32.15	0	0.164762	32.15	0	0.164762	32.15	0	0.164762	32.15	0	0.164762	32.15	0	0.164762	32.15	0	0.164762	32.15	0	0.164762	32.15	0	0.164762	32.15	0	0.164762
32.175	0	0.164762	32.175	0	0.164762	32.175	0	0.164762	32.175	0	0.164762	32.175	0	0.164762	32.175	0	0.164762	32.175	0	0.164762	32.175	0	0.164762	32.175	0	0.164762	32.175	0	0.164762
32.2	0	0.164762	32.2	0	0.164762	32.2	0	0.164762	32.2	0	0.164762	32.2	0	0.164762	32.2	0	0.164762	32.2	0	0.164762	32.2	0	0.164762	32.2	0	0.164762	32.2	0	0.164762
32.225	0	0.164762	32.225	0	0.164762	32.225	0	0.164762	32.225	0	0.164762	32.225	0	0.164762	32.225	0	0.164762	32.225	0	0.164762	32.225	0	0.164762	32.225	0	0.164762	32.225	0	0.164762
32.25	0	0.164762	32.25	0	0.164762	32.25	0	0.164762	32.25	0	0.164762	32.25	0	0.164762	32.25	0	0.164762	32.25	0	0.164762	32.25	0	0.164762	32.25	0	0.164762	32.25	0	0.164762
32.275	0	0.164762	32.275	0	0.164762	32.275	0	0.164762	32.275	0	0.164762	32.275	0	0.164762	32.275	0	0.164762	32.275	0	0.164762	32.275	0	0.164762	32.275	0	0.164762	32.275	0	0.164762
32.3	0	0.164762	32.3	0	0.164762	32.3	0	0.164762	32.3	0	0.164762	32.3	0	0.164762	32.3	0	0.164762	32.3	0	0.164762	32.3	0	0.164762	32.3	0	0.164762	32.3	0	0.164762
32.325	0	0.164762	32.325	0	0.164762	32.325	0	0.164762	32.325	0	0.164762	32.325	0	0.164762	32.325	0	0.164762	32.325	0	0.164762	32.325	0	0.164762	32.325	0	0.164762	32.325	0	0.164762
32.35	0	0.164762	32.35	0	0.164762	32.35	0	0.164762	32.35	0	0.164762	32.35	0	0.164762	32.35	0	0.164762	32.35	0	0.164762	32.35	0	0.164762	32.35	0	0.164762	32.35	0	0.164762
32.375	0	0.164762	32.375	0	0.164762	32.375	0	0.164762	32.375	0	0.164762	32.375	0	0.164762	32.375	0	0.164762	32.375	0	0.164762	32.375	0	0.164762	32.375	0	0.164762	32.375	0	0.164762
32.4	0	0.164762	32.4	0	0.164762	32.4	0	0.164762	32.4	0	0.164762	32.4	0	0.164762	32.4	0	0.164762	32.4	0	0.164762	32.4	0	0.164762	32.4	0	0.164762	32.4	0	0.164762
32.425	0	0.164762	32.425	0	0.164762	32.425	0	0.164762	32.425	0	0.164762	32.425	0	0.164762	32.425	0	0.164762	32.425	0	0.164762	32.425	0	0.164762	32.425	0	0.164762	32.425	0	0.164762
32.45	0	0.164762	32.45	0	0.164762	32.45	0	0.164762	32.45	0	0.164762	32.45	0	0.164762	32.45	0	0.164762	32.45	0	0.164762	32.45	0	0.164762	32.45	0	0.164762	32.45	0	0.164762
32.475	0	0.164762	32.475	0	0.164762	32.475	0	0.164762	32.475	0	0.164762	32.475	0	0.164762	32.475	0	0.164762	32.475	0	0.164762	32.475	0	0.164762	32.475	0	0.164762	32.475	0	0.164762
32.5	0	0.164762	32.5	0	0.164762	32.5	0	0.164762	32.5	0	0.164762	32.5	0	0.164762	32.5	0	0.164762	32.5	0	0.164762	32.5	0	0.164762	32.5	0	0.164762	32.5	0	0.164762
32.525	0	0.164762	32.525	0	0.164762	32.525	0	0.164762	32.525	0	0.164762	32.525	0	0.164762	32.525	0	0.164762	32.525	0	0.164762	32.525	0	0.164762	32.525	0	0.164762	32.525	0	0.164762
32.55	0	0.164762	32.55	0	0.164762	32.55	0	0.164762	32.55	0	0.164762	32.55	0	0.164762	32.55	0	0.164762	32.55	0	0.164762	32.55	0	0.164762	32.55	0	0.164762	32.55	0	0.164762
32.575	0	0.164762	32.575	0	0.164762	32.575	0	0.164762	32.575	0	0.164762	32.575	0	0.164762	32.575	0	0.164762	32.575	0	0.164762	32.575	0	0.164762	32.575	0	0.164762	32.575	0	0.164762
32.6	0	0.164762	32.6	0	0.164762	32.6	0	0.164762	32.6	0	0.164762	32.6	0	0.164762	32.6	0	0.164762	32.6	0	0.164762	32.6	0	0.164762	32.6	0	0.164762	32.6	0	0.164762
32.625	0	0.164762	32.625	0	0.164762	32.625	0	0.164762	32.625	0	0.164762	32.625	0	0.164762	32.625	0	0.164762	32.625	0	0.164762	32.625	0	0.164762	32.625	0	0.164762	32.625	0	0.164762
32.65	0	0.164762	32.65	0	0.164762	32.65	0	0.164762	32.65	0	0.164762	32.65	0	0.164762	32.65	0	0.164762	32.65	0	0.164762	32.65	0	0.164762	32.65	0	0.164762	32.65	0	0.164762
32.675	0	0.164762	32.675	0	0.164762	32.675	0	0.164762	32.675	0	0.164762	32.675	0	0.164762	32.675	0	0.164762	32.675	0	0.164762	32.675	0	0.164762	32.675	0	0.164762	32.675	0	0.164762
32.7	0	0.164762	32.7	0	0.164762	32.7	0	0.164762	32.7	0	0.164762	32.7	0	0.164762	32.7	0	0.164762	32.7	0	0.164762	32.7	0	0.164762	32.7	0	0.164762	32.7	0	0.164762
32.725	0	0.164762	32.725	0	0.164762	32.725	0	0.164762	32.725	0	0.164762	32.725	0	0.164762	32.725	0	0.164762	32.725	0	0.164762	32.725	0	0.164762	32.725	0	0.164762	32.725	0	0.164762
32.75	0	0.164762	32.75	0	0.164762	32.75	0	0.164762	32.75	0	0.164762	32.75	0	0.164762	32.75	0	0.164762	32.75	0	0.164762	32.75	0	0.164762	32.75	0	0.164762	32.75	0	0.164762
32.775	0	0.164762	32.775	0	0.164762	32.775	0	0.164762	32.775	0	0.164762	32.775	0	0.164762	32.775	0	0.164762	32.775	0	0.164762	32.775	0	0.164762	32.775	0	0.164762	32.775	0	0.164762
32.8	0	0.164762	32.8	0	0.164762	32.8	0	0.164762	32.8	0	0.164762	32.8	0	0.164762	32.8	0	0.164762	32.8	0	0.164762	32.8	0	0.164762	32.8	0	0.164762	32.8	0	0.164762
32.825	0	0.164762	32.825	0	0.164762	32.825	0	0.164762	32.825	0	0.164762	32.825	0	0.164762	32.825	0	0.164762	32.825	0	0.164762	32.825	0	0.164762	32.825	0	0.164762	32.825	0	0.164762
32.85	0	0.164762	32.85	0	0.164762	32.85	0	0.164762	32.85	0	0.164762	32.85	0	0.164762	32.85	0	0.164762	32.85	0	0.164762	32.85	0	0.164762	32.85	0	0.164762	32.85	0	0.164762
32.875	0	0.164762	32.875	0	0.164762	32.875	0	0.164762	32.875	0	0.164762	32.875	0	0.164762	32.875	0	0.164762	32.875	0	0.164762	32.875	0	0.164762	32.875	0	0.164762	32.875	0	0.164762
32.9	0	0.164762	32.9	0	0.164762	32.9	0	0.164762	32.9	0	0.164762	32.9	0	0.164762	32.9	0	0.164762	32.9	0	0.164762	32.9	0	0.164762	32.9	0	0.164762	32.9	0	0.164762
32.925	0	0.164762	32.925	0	0.164762	32.925	0	0.164762	32.925	0	0.164762	32.925	0	0.164762	32.925	0	0.164762	32.925	0	0.164762	32.925	0	0.164762	32.925	0	0.164762	32.925	0	0.164762
32.95	0	0.164762	32.95	0	0.164762	32.95	0	0.164762	32.95	0	0.164762	32.95	0	0.164762	32.95	0	0.164762	32.95	0	0.164762	32.95	0	0.164762	32.95	0	0.164762	32.95	0	0.164762
32.975	0	0.164762	32.975	0	0.164762	32.975	0	0.164762	32.975	0	0.164762	32.975	0	0.164762	32.975	0	0.164762	32.975	0	0.164762	32.975	0	0.164762	32.975	0	0.164762	32.975	0	0.164762
33	0	0.164762	33	0	0.164762	33	0	0.164762	33	0	0.164762	33	0	0.164762	33	0	0.164762	33	0	0.164762	33	0	0.164762	33	0	0.164762	33	0	0.164762
33.025	0	0.164762	33.025	0	0.164762	33.025	0	0.164762	33.025	0	0.164762	33.025	0	0.164762	33.025	0	0.164762	33.025	0	0.164762	33.025	0	0.164762	33.025	0	0.164762	33.025	0	0.164762
33.05	0	0.164762	33.05	0	0.164762	33.05	0	0.164762	33.05	0	0.164762	33.05	0	0.164762	33.05	0	0.164762	33.05	0	0.164762	33.05	0	0.164762	33.05	0	0.164762	33.05	0	0.164762
33.075	0	0.164762	33.075	0	0.164762	33.075	0	0.164762	33.075	0	0.164762	33.075	0	0.164762	33.075	0	0.164762	33.075	0	0.164762	33.075	0	0.164762	33.075	0	0.164762	33.075	0	0.164762
33.1	0	0.164762	33.1	0	0.164762	33.1	0	0.164762	33.1	0	0.164762	33.1	0	0.164762	33.1	0	0.164762	33.1	0	0.164762	33.1	0	0.164762	33.1	0	0.164762	33.1	0	0.164762
33.125	0	0.164762	33.125	0	0.164762	33.125	0	0.164762	33.125	0	0.164762	33.125	0	0.164762	33.125	0	0.164762	33.125	0	0.164762	33.125	0	0.164762	33.125	0	0.164762	33.125	0	0.164762
33.15	0	0.164762	33.15	0	0.164762	33.15	0	0.164762	33.15	0	0.164762	33.15	0	0.164762	33.15	0	0.164762	33.15	0	0.164762	33.15	0	0.164762	33.15	0	0.164762	33.15	0	0.164762
33.175	0	0.164762	33.175	0	0.164762	33.175	0	0.164762	33.175	0	0.164762	33.175	0	0.164762	33.175	0	0.164762	33.175	0	0.164762	33.175	0	0.164762	33.175	0	0.164762	33.175	0	0.164762
33.2	0	0.164762	33.2	0	0.164762	33.2	0	0.164762	33.2	0	0.164762	33.2	0	0.164762	33.2	0	0.164762	33.2	0	0.164762	33.2	0	0.164762	33.2	0	0.164762	33.2	0	0.164762
33.225	0	0.164762	33.225	0	0.164762	33.225	0	0.164762	33.225	0	0.164762	33.225	0	0.164762	33.225	0	0.164762	33.225	0	0.164762	33.225	0	0.164762	33.225	0	0.164762	33.225	0	0.164762
33.25	0	0.164762	33.25	0	0.164762	33.25	0	0.164762	33.25	0	0.164762	33.25	0	0.164762	33.25	0	0.164762	33.25	0	0.164762	33.25	0	0.164762	33.25	0	0.164762	33.25	0	0.164762
33.275	0	0.164762	33.275	0	0.164762	33.275	0	0.164762	33.275	0	0.164762	33.275	0	0.164762	33.275	0	0.164762	33.275	0	0.164762	33.275	0	0.164762	33.275	0	0.164762	33.275	0	0.164762
33.3	0	0.164762	33.3	0	0.164762	33.3	0	0.164762	33.3	0	0.164762	33.3	0	0.164762	33.3	0	0.164762	33.3	0	0.164762	33.3	0	0.164762	33.3	0	0.164762	33.3	0	0.164762
33.325	0	0.164762	33.325	0	0.164762	33.325	0	0.164762	33.325	0	0.164762	33.325	0	0.164762	33.325	0	0.164762	33.325	0	0.164762	33.325	0	0.164762	33.325	0	0.164762	33.325	0	0.164762
33.35	0	0.164762	33.35	0	0.164762	33.35	0	0.164762	33.35	0	0.164762	33.35	0	0.164762	33.35	0	0.164762	33.35	0	0.164762	33.35	0	0.164762	33.35	0	0.164762	33.35	0	0.164762
33.375	0	0.164762	33.375	0	0.164762	33.375	0	0.164762	33.375	0	0.164762	33.375	0	0.164762	33.375	0	0.164762	33.375	0	0.164762	33.375	0	0.164762	33.375	0	0.164762	33.375	0	0.164762
33.4	0	0.164762	33.4	0	0.164762	33.4	0	0.164762	33.4	0	0.164762	33.4	0	0.164762	33.4	0	0.164762	33.4	0	0.164762	33.4	0	0.164762	33.4	0	0.164762	33.4	0	0.164762
33.425	0	0.164762	33.425	0	0.164762	33.425	0	0.164762	33.425	0	0.164762	33.425	0	0.164762	33.425	0	0.164762	33.425	0	0.164762	33.425	0	0.164762	33.425	0	0.164762	33.425	0	0.164762
33.45	0	0.164762	33.45	0	0.164762	33.45	0	0.164762	33.45	0	0.164762	33.45	0	0.164762	33.45	0	0.164762	33.45	0	0.164762	33.45	0	0.164762	33.45	0	0.164762	33.45	0	0.164762
33.475	0	0.164762	33.475	0	0.164762	33.475	0	0.164762	33.475	0	0.164762	33.475	0	0.164762	33.475	0	0.164762	33.475	0	0.164762	33.475	0	0.164762	33.475	0	0.164762	33.475	0	0.164762
33.5	0	0.164762	33.5	0	0.164762	33.5	0	0.164762	33.5	0	0.164762	33.5	0	0.164762	33.5	0	0.164762	33.5	0	0.164762	33.5	0	0.164762	33.5	0	0.164762	33.5	0	0.164762
33.525	0	0.164762	33.525	0	0.164762	33.525	0	0.164762	33.525	0	0.164762	33.525	0	0.164762	33.525	0	0.164762	33.525	0	0.164762	33.525	0	0.164762	33.525	0	0.164762	33.525	0	0.164762
33.55	0	0.164762	33.55	0	0.164762	33.55	0	0.164762	33.55	0	0.164762	33.55	0	0.164762	33.55	0	0.164762	33.55	0	0.164762	33.55	0	0.164762	33.55	0	0.164762	33.55	0	0.164762
33.575	0	0.164762	33.575	0	0.164762	33.575	0	0.164762	33.575	0	0.164762	33.575	0	0.164762	33.575	0	0.164762	33.575	0	0.164762	33.575	0	0.164762	33.575	0	0.164762	33.575	0	0.164762
33.6	0	0.164762	33.6	0	0.164762	33.6	0	0.164762	33.6	0	0.164762	33.6	0	0.164762	33.6	0	0.164762	33.6	0	0.164762	33.6	0	0.164762	33.6	0	0.164762	33.6	0	0.164762
33.625	0	0.164762	33.625	0	0.164762	33.625	0	0.164762	33.625	0	0.164762	33.625	0	0.164762	33.625	0	0.164762	33.625	0	0.164762	33.625	0	0.164762	33.625	0	0.164762	33.625	0	0.164762
33.65	0	0.164762	33.65	0	0.164762	33.65	0	0.164762	33.65	0	0.164762	33.65	0	0.164762	33.65	0	0.164762	33.65	0	0.164762	33.65	0	0.164762	33.65	0	0.164762	33.65	0	0.164762
33.675	0	0.164762	33.675	0	0.164762	33.675	0	0.164762	33.675	0	0.164762	33.675	0	0.164762	33.675	0	0.164762	33.675	0	0.164762	33.675	0	0.164762	33.675	0	0.164762	33.675	0	0.164762
33.7	0	0.164762	33.7	0	0.164762	33.7	0	0.164762	33.7	0	0.164762	33.7	0	0.164762	33.7	0	0.164762	33.7	0	0.164762	33.7	0	0.164762	33.7	0	0.164762	33.7	0	0.164762
33.725	0	0.164762	33.725	0	0.164762	33.725	0	0.164762	33.725	0	0.164762	33.725	0	0.164762	33.725	0	0.164762	33.725	0	0.164762	33.725	0	0.164762	33.725	0	0.164762	33.725	0	0.164762
33.75	0	0.164762	33.75	0	0.164762	33.75	0	0.164762	33.75	0	0.164762	33.75	0	0.164762	33.75	0	0.164762	33.75	0	0.164762	33.75	0	0.164762	33.75	0	0.164762	33.75	0	0.164762
33.775	0	0.164762	33.775	0	0.164762	33.775	0	0.164762	33.775	0	0.164762	33.775	0	0.164762	33.775	0	0.164762	33.775	0	0.164762	33.775	0	0.164762	33.775	0	0.164762	33.775	0	0.164762
33.8	0	0.164762	33.8	0	0.164762	33.8	0	0.164762	33.8	0	0.164762	33.8	0	0.164762	33.8	0	0.164762	33.8	0	0.164762	33.8	0	0.164762	33.8	0	0.164762	33.8	0	0.164762
33.825	0	0.164762	33.825	0	0.164762	33.825	0	0.164762	33.825	0	0.164762	33.825	0	0.164762	33.825	0	0.164762	33.825	0	0.164762	33.825	0	0.164762	33.825	0	0.164762	33.825	0	0.164762
33.85	0	0.164762	33.85	0	0.164762	33.85	0	0.164762	33.85	0	0.164762	33.85	0	0.164762	33.85	0	0.164762	33.85	0	0.164762	33.85	0	0.164762	33.85	0	0.164762	33.85	0	0.164762
33.875	0	0.164762	33.875	0	0.164762	33.875	0	0.164762	33.875	0	0.164762	33.875	0	0.164762	33.875	0	0.164762	33.875	0	0.164762	33.875	0	0.164762	33.875	0	0.164762	33.875	0	0.164762
33.9	0	0.164762	33.9	0	0.164762	33.9	0	0.164762	33.9	0	0.164762	33.9	0	0.164762	33.9	0	0.164762	33.9	0	0.164762	33.9	0	0.164762	33.9	0	0.164762	33.9	0	0.164762
33.925	0	0.164762	33.925	0	0.164762	33.925	0	0.164762	33.925	0	0.164762	33.925	0	0.164762	33.925	0	0.164762	33.925	0	0.164762	33.925	0	0.164762	33.925	0	0.164762	33.925	0	0.164762
33.95	0	0.164762	33.95	0	0.164762	33.95	0	0.164762	33.95	0	0.164762	33.95	0	0.164762	33.95	0	0.164762	33.95	0	0.164762	33.95	0	0.164762	33.95	0	0.164762	33.95	0	0.164762
33.975	0	0.164762	33.975	0	0.164762	33.975	0	0.164762	33.975	0	0.164762	33.975	0	0.164762	33.975	0	0.164762	33.975	0	0.164762	33.975	0	0.164762	33.975	0	0.164762	33.975	0	0.164762
34	0	0.164762	34	0	0.164762	34	0	0.164762	34	0	0.164762	34	0	0.164762	34	0	0.164762	34	0	0.164762	34	0	0.164762	34	0	0.164762	34	0	0.164762
34.025	0	0.164762	34.025	0	0.164762	34.025	0	0.164762	34.025	0	0.164762	34.025	0	0.164762	34.025	0	0.164762	34.025	0	0.164762	34.025	0	0.164762	34.025	0	0.164762	34.025	0	0.164762
34.05	0	0.164762	34.05	0	0.164762	34.05	0	0.164762	34.05	0	0.164762	34.05	0	0.164762	34.05	0	0.164762	34.05	0	0.164762	34.05	0	0.164762	34.05	0	0.164762	34.05	0	0.164762
34.075	0	0.164762	34.075	0	0.164762	34.075	0	0.164762	34.075	0	0.164762	34.075	0	0.164762	34.075	0	0.164762	34.075	0	0.164762	34.075	0	0.164762	34.075	0	0.164762	34.075	0	0.164762
34.1	0	0.164762	34.1	0	0.164762	34.1	0	0.164762	34.1	0	0.164762	34.1	0	0.164762	34.1	0	0.164762	34.1	0	0.164762	34.1	0	0.164762	34.1	0	0.164762	34.1	0	0.164762
34.125	0	0.164762	34.125	0	0.164762	34.125	0	0.164762	34.125	0	0.164762	34.125	0	0.164762	34.125	0	0.164762	34.125	0	0.164762	34.125	0	0.164762	34.125	0	0.164762	34.125	0	0.164762
34.15	0	0.164762	34.15	0	0.164762	34.15	0	0.164762	34.15	0	0.164762	34.15	0	0.164762	34.15	0	0.164762	34.15	0	0.164762	34.15	0	0.164762	34.15	0	0.164762	34.15	0	0.164762
34.175	0	0.164762	34.175	0	0.164762	34.175	0	0.164762	34.175	0	0.164762	34.175	0	0.164762	34.175	0	0.164762	34.175	0	0.164762	34.175	0	0.164762	34.175	0	0.164762	34.175	0	0.164762
34.2	0	0.164762	34.2	0	0.164762	34.2	0	0.164762	34.2	0	0.164762	34.2	0	0.164762	34.2	0	0.164762	34.2	0	0.164762	34.2	0	0.164762	34.2	0	0.164762	34.2	0	0.164762
34.225	0	0.164762	34.225	0	0.164762	34.225	0	0.164762	34.225	0	0.164762	34.225	0	0.164762	34.225	0	0.164762	34.225	0	0.164762	34.225	0	0.164762	34.225	0	0.164762	34.225	0	0.164762
34.25	0	0.164762	34.25	0	0.164762	34.25	0	0.164762	34.25	0	0.164762	34.25	0	0.164762	34.25	0	0.164762	34.25	0	0.164762	34.25	0	0.164762	34.25	0	0.164762	34.25	0	0.164762
34.275	0	0.164762	34.275	0	0.164762	34.275	0	0.164762	34.275	0	0.164762	34.275	0	0.164762	34.275	0	0.164762	34.275	0	0.164762	34.275	0	0.164762	34.275	0	0.164762	34.275	0	0.164762
34.3	0	0.164762	34.3	0	0.164762	34.3	0	0.164762	34.3	0	0.164762	34.3	0	0.164762	34.3	0	0.164762	34.3	0	0.164762	34.3	0	0.164762	34.3	0	0.164762	34.3	0	0.164762
34.325	0	0.164762	34.325	0	0.164762	34.325	0	0.164762	34.325	0	0.164762	34.325	0	0.164762	34.325	0	0.164762	34.325	0	0.164762	34.325	0	0.164762	34.325	0	0.164762	34.325	0	0.164762
34.35	0	0.164762	34.35	0	0.164762	34.35	0	0.164762	34.35	0	0.164762	34.35	0	0.164762	34.35	0	0.164762	34.35	0	0.164762	34.35	0	0.164762	34.35	0	0.164762	34.35	0	0.164762
34.375	0	0.164762	34.375	0	0.164762	34.375	0	0.164762	34.375	0	0.164762	34.375	0	0.164762	34.375	0	0.164762	34.375	0	0.164762	34.375	0	0.164762	34.375	0	0.164762	34.375	0	0.164762
34.4	0	0.164762	34.4	0	0.164762	34.4	0	0.164762	34.4	0	0.164762	34.4	0	0.164762	34.4	0	0.164762	34.4	0	0.164762	34.4	0	0.164762	34.4	0	0.164762	34.4	0	0.164762
34.425	0	0.164762	34.425	0	0.164762	34.425	0	0.164762	34.425	0	0.164762	34.425	0	0.164762	34.425	0	0.164762	34.425	0	0.164762	34.425	0	0.164762	34.425	0	0.164762	34.425	0	0.164762
34.45	0	0.164762	34.45	0	0.164762	34.45	0	0.164762	34.45	0	0.164762	34.45	0	0.164762	34.45	0	0.164762	34.45	0	0.164762	34.45	0	0.164762	34.45	0	0.164762	34.45	0	0.164762
34.475	0	0.164762	34.475	0	0.164762	34.475	0	0.164762	34.475	0	0.164762	34.475	0	0.164762	34.475	0	0.164762	34.475	0	0.164762	34.475	0	0.164762	34.475	0	0.164762	34.475	0	0.164762
34.5	0	0.164762	34.5	0	0.164762	34.5	0	0.164762	34.5	0	0.164762	34.5	0	0.164762	34.5	0	0.164762	34.5	0	0.164762	34.5	0	0.164762	34.5	0	0.164762	34.5	0	0.164762
34.525	0	0.164762	34.525	0	0.164762	34.525	0	0.164762	34.525	0	0.164762	34.525	0	0.164762	34.525	0	0.164762	34.525	0	0.164762	34.525	0	0.164762	34.525	0	0.164762	34.525	0	0.164762
34.55	0	0.164762	34.55	0	0.164762	34.55	0	0.164762	34.55	0	0.164762	34.55	0	0.164762	34.55	0	0.164762	34.55	0	0.164762	34.55	0	0.164762	34.55	0	0.164762	34.55	0	0.164762
34.575	0	0.164762	34.575	0	0.164762	34.575	0	0.164762	34.575	0	0.164762	34.575	0	0.164762	34.575	0	0.164762	34.575	0	0.164762	34.575	0	0.164762	34.575	0	0.164762	34.575	0	0.164762
34.6	0	0.164762	34.6	0	0.164762	34.6	0	0.164762	34.6	0	0.164762	34.6	0	0.164762	34.6	0	0.164762	34.6	0	0.164762	34.6	0	0.164762	34.6	0	0.164762	34.6	0	0.164762
34.625	0	0.164762	34.625	0	0.164762	34.625	0	0.164762	34.625	0	0.164762	34.625	0	0.164762	34.625	0	0.164762	34.625	0	0.164762	34.625	0	0.164762	34.625	0	0.164762	34.625	0	0.164762
34.65	0	0.164762	34.65	0	0.164762	34.65	0	0.164762	34.65	0	0.164762	34.65	0	0.164762	34.65	0	0.164762	34.65	0	0.164762	34.65	0	0.164762	34.65	0	0.164762	34.65	0	0.164762
34.675	0	0.164762	34.675	0	0.164762	34.675	0	0.164762	34.675	0	0.164762	34.675	0	0.164762	34.675	0	0.164762	34.675	0	0.164762	34.675	0	0.164762	34.675	0	0.164762	34.675	0	0.164762
34.7	0	0.164762	34.7	0	0.164762	34.7	0	0.164762	34.7	0	0.164762	34.7	0	0.164762	34.7	0	0.164762	34.7	0	0.164762	34.7	0	0.164762	34.7	0	0.164762	34.7	0	0.164762
34.725	0	0.164762	34.725	0	0.164762	34.725	0	0.164762	34.725	0	0.164762	34.725	0	0.164762	34.725	0	0.164762	34.725	0	0.164762	34.725	0	0.164762	34.725	0	0.164762	34.725	0	0.164762
34.75	0	0.164762	34.75	0	0.164762	34.75	0	0.164762	34.75	0	0.164762	34.75	0	0.164762	34.75	0	0.164762	34.75	0	0.164762	34.75	0	0.164762	34.75	0	0.164762	34.75	0	0.164762
34.775	0	0.164762	34.775	0	0.164762	34.775	0	0.164762	34.775	0	0.164762	34.775	0	0.164762	34.775	0	0.164762	34.775	0	0.164762	34.775	0	0.164762	34.775	0	0.164762	34.775	0	0.164762
34.8	0	0.164762	34.8	0	0.164762	34.8	0	0.164762	34.8	0	0.164762	34.8	0	0.164762	34.8	0	0.164762	34.8	0	0.164762	34.8	0	0.164762	34.8	0	0.164762	34.8	0	0.164762
34.825	0	0.164762	34.825	0	0.164762	34.825	0	0.164762	34.825	0	0.164762	34.825	0	0.164762	34.825	0	0.164762	34.825	0	0.164762	34.825	0	0.164762	34.825	0	0.164762	34.825	0	0.164762
34.85	0	0.164762	34.85	0	0.164762	34.85	0	0.164762	34.85	0	0.164762	34.85	0	0.164762	34.85	0	0.164762	34.85	0	0.164762	34.85	0	0.164762	34.85	0	0.164762	34.85	0	0.164762
34.875	0	0.164762	34.875	0	0.164762	34.875	0	0.164762	34.875	0	0.164762	34.875	0	0.164762	34.875	0	0.164762	34.875	0	0.164762	34.875	0	0.164762	34.875	0	0.164762	34.875	0	0.164762
34.9	0	0.164762	34.9	0	0.164762	34.9	0	0.164762	34.9	0	0.164762	34.9	0	0.164762	34.9	0	0.164762	34.9	0	0.164762	34.9	0	0.164762	34.9	0	0.164762	34.9	0	0.164762
34.925	0	0.164762	34.925	0	0.164762	34.925	0	0.164762	34.925	0	0.164762	34.925	0	0.164762	34.925	0	0.164762	34.925	0	0.164762	34.925	0	0.164762	34.925	0	0.164762	34.925	0	0.164762
34.95	0	0.164762	34.95	0	0.164762	34.95	0	0.164762	34.95	0	0.164762	34.95	0	0.164762	34.95	0	0.164762	34.95	0	0.164762	34.95	0	0.164762	34.95	0	0.164762	34.95	0	0.164762
34.975	0	0.164762	34.975	0	0.164762	34.975	0	0.164762	34.975	0	0.164762	34.975	0	0.164762	34.975	0	0.164762	34.975	0	0.164762	34.975	0	0.164762	34.975	0	0.164762	34.975	0	0.164762
35	0	0.164762	35	0	0.164762	35	0	0.164762	35	0	0.164762	35	0	0.164762	35	0	0.164762	35	0	0.164762	35	0	0.164762	35	0	0.164762	35	0	0.164762
35.025	0	0.164762	35.025	0	0.164762	35.025	0	0.164762	35.025	0	0.164762	35.025	0	0.164762	35.025	0	0.164762	35.025	0	0.164762	35.025	0	0.164762	35.025	0	0.164762	35.025	0	0.164762
35.05	0	0.164762	35.05	0	0.164762	35.05	0	0.164762	35.05	0	0.164762	35.05	0	0.164762	35.05	0	0.164762	35.05	0	0.164762	35.05	0	0.164762	35.05	0	0.164762	35.05	0	0.164762
35.075	0	0.164762	35.075	0	0.164762	35.075	0	0.164762	35.075	0	0.164762	35.075	0	0.164762	35.075	0	0.164762	35.075	0	0.164762	35.075	0	0.164762	35.075	0	0.164762	35.075	0	0.164762
35.1	0	0.164762	35.1	0	0.164762	35.1	0	0.164762	35.1	0	0.164762	35.1	0	0.164762	35.1	0	0.164762	35.1	0	0.164762	35.1	0	0.164762	35.1	0	0.164762	35.1	0	0.164762
35.125	0	0.164762	35.125	0	0.164762	35.125	0	0.164762	35.125	0	0.164762	35.125	0	0.164762	35.125	0	0.164762	35.125	0	0.164762	35.125	0	0.164762	35.125	0	0.164762	35.125	0	0.164762
35.15	0	0.164762	35.15	0	0.164762	35.15	0	0.164762	35.15	0	0.164762	35.15	0	0.164762	35.15	0	0.164762	35.15	0	0.164762	35.15	0	0.164762	35.15	0	0.164762	35.15	0	0.164762
35.175	0	0.164762	35.175	0	0.164762	35.175	0	0.164762	35.175	0	0.164762	35.175	0	0.164762	35.175	0	0.164762	35.175	0	0.164762	35.175	0	0.164762	35.175	0	0.164762	35.175	0	0.164762
35.2	0	0.164762	35.2	0	0.164762	35.2	0	0.164762	35.2	0	0.164762	35.2	0	0.164762	35.2	0	0.164762	35.2	0	0.164762	35.2	0	0.164762	35.2	0	0.164762	35.2	0	0.164762
35.225	0	0.164762	35.225	0	0.164762	35.225	0	0.164762	35.225	0	0.164762	35.225	0	0.164762	35.225	0	0.164762	35.225	0	0.164762	35.225	0	0.164762	35.225	0	0.164762	35.225	0	0.164762
35.25	0	0.164762	35.25	0	0.164762	35.25	0	0.164762	35.25	0	0.164762	35.25	0	0.164762	35.25	0	0.164762	35.25	0	0.164762	35.25	0	0.164762	35.25	0	0.164762	35.25	0	0.164762
35.275	0	0.164762	35.275	0	0.164762	35.275	0	0.164762	35.275	0	0.164762	35.275	0	0.164762	35.275	0	0.164762	35.275	0	0.164762	35.275	0	0.164762	35.275	0	0.164762	35.275	0	0.164762
35.3	0	0.164762	35.3	0	0.164762	35.3	0	0.164762	35.3	0	0.164762	35.3	0	0.164762	35.3	0	0.164762	35.3	0	0.164762	35.3	0	0.164762	35.3	0	0.164762	35.3	0	0.164762
35.325	0	0.164762	35.325	0	0.164762	35.325	0	0.164762	35.325	0	0.164762	35.325	0	0.164762	35.325	0	0.164762	35.325	0	0.164762	35.325	0	0.164762	35.325	0	0.164762	35.325	0	0.164762
35.35	0	0.164762	35.35	0	0.164762	35.35	0	0.164762	35.35	0	0.164762	35.35	0	0.164762	35.35	0	0.164762	35.35	0	0.164762	35.35	0	0.164762	35.35	0	0.164762	35.35	0	0.164762
35.375	0	0.164762	35.375	0	0.164762	35.375	0	0.164762	35.375	0	0.164762	35.375	0	0.164762	35.375	0	0.164762	35.375	0	0.164762	35.375	0	0.164762	35.375	0	0.164762	35.375	0	0.164762
35.4	0	0.164762	35.4	0	0.164762	35.4	0	0.164762	35.4	0	0.164762	35.4	0	0.164762	35.4	0	0.164762	35.4	0	0.164762	35.4	0	0.164762	35.4	0	0.164762	35.4	0	0.164762
35.425	0	0.164762	35.425	0	0.164762	35.425	0	0.164762	35.425	0	0.164762	35.425	0	0.164762	35.425	0	0.164762	35.425	0	0.164762	35.425	0	0.164762	35.425	0	0.164762	35.425	0	0.164762
35.45	0	0.164762	35.45	0	0.164762	35.45	0	0.164762	35.45	0	0.164762	35.45	0	0.164762	35.45	0	0.164762	35.45	0	0.164762	35.45	0	0.164762	35.45	0	0.164762	35.45	0	0.164762
35.475	0	0.164762	35.475	0	0.164762	35.475	0	0.164762	35.475	0	0.164762	35.475	0	0.164762	35.475	0	0.164762	35.475	0	0.164762	35.475	0	0.164762	35.475	0	0.164762	35.475	0	0.164762
35.5	0	0.164762	35.5	0	0.164762	35.5	0	0.164762	35.5	0	0.164762	35.5	0	0.164762	35.5	0	0.164762	35.5	0	0.164762	35.5	0	0.164762	35.5	0	0.164762	35.5	0	0.164762
35.525	0	0.164762	35.525	0	0.164762	35.525	0	0.164762	35.525	0	0.164762	35.525	0	0.164762	35.525	0	0.164762	35.525	0	0.164762	35.525	0	0.164762	35.525	0	0.164762	35.525	0	0.164762
35.55	0	0.164762	35.55	0	0.164762	35.55	0	0.164762	35.55	0	0.164762	35.55	0	0.164762	35.55	0	0.164762	35.55	0	0.164762	35.55	0	0.164762	35.55	0	0.164762	35.55	0	0.164762
35.575	0	0.164762	35.575	0	0.164762	35.575	0	0.164762	35.575	0	0.164762	35.575	0	0.164762	35.575	0	0.164762	35.575	0	0.164762	35.575	0	0.164762	35.575	0	0.164762	35.575	0	0.164762
35.6	0	0.164762	35.6	0	0.164762	35.6	0	0.164762	35.6	0	0.164762	35.6	0	0.164762	35.6	0	0.164762	35.6	0	0.164762	35.6	0	0.164762	35.6	0	0.164762	35.6	0	0.164762
35.625	0	0.164762	35.625	0	0.164762	35.625	0	0.164762	35.625	0	0.164762	35.625	0	0.164762	35.625	0	0.164762	35.625	0	0.164762	35.625	0	0.164762	35.625	0	0.164762	35.625	0	0.164762
35.65	0	0.164762	35.65	0	0.164762	35.65	0	0.164762	35.65	0	0.164762	35.65	0	0.164762	35.65	0	0.164762	35.65	0	0.164762	35.65	0	0.164762	35.65	0	0.164762	35.65	0	0.164762
35.675	0	0.164762	35.675	0	0.164762	35.675	0	0.164762	35.675	0	0.164762	35.675	0	0.164762	35.675	0	0.164762	35.675	0	0.164762	35.675	0	0.164762	35.675	0	0.164762	35.675	0	0.164762
35.7	0	0.164762	35.7	0	0.164762	35.7	0	0.164762	35.7	0	0.164762	35.7	0	0.164762	35.7	0	0.164762	35.7	0	0.164762	35.7	0	0.164762	35.7	0	0.164762	35.7	0	0.164762
35.725	0	0.164762	35.725	0	0.164762	35.725	0	0.164762	35.725	0	0.164762	35.725	0	0.164762	35.725	0	0.164762	35.725	0	0.164762	35.725	0	0.164762	35.725	0	0.164762	35.725	0	0.164762
35.75	0	0.164762	35.75	0	0.164762	35.75	0	0.164762	35.75	0	0.164762	35.75	0	0.164762	35.75	0	0.164762	35.75	0	0.164762	35.75	0	0.164762	35.75	0	0.164762	35.75	0	0.164762
35.775	0	0.164762	35.775	0	0.164762	35.775	0	0.164762	35.775	0	0.164762	35.775	0	0.164762	35.775	0	0.164762	35.775	0	0.164762	35.775	0	0.164762	35.775	0	0.164762	35.775	0	0.164762
35.8	0	0.164762	35.8	0	0.164762	35.8	0	0.164762	35.8	0	0.164762	35.8	0	0.164762	35.8	0	0.164762	35.8	0	0.164762	35.8	0	0.164762	35.8	0	0.164762	35.8	0	0.164762
35.825	0	0.164762	35.825	0	0.164762	35.825	0	0.164762	35.825	0	0.164762	35.825	0	0.164762	35.825	0	0.164762	35.825	0	0.164762	35.825	0	0.164762	35.825	0	0.164762	35.825	0	0.164762
35.85	0	0.164762	35.85	0	0.164762	35.85	0	0.164762	35.85	0	0.164762	35.85	0	0.164762	35.85	0	0.164762	35.85	0	0.164762	35.85	0	0.164762	35.85	0	0.164762	35.85	0	0.164762
35.875	0	0.164762	35.875	0	0.164762	35.875	0	0.164762	35.875	0	0.164762	35.875	0	0.164762	35.875	0	0.164762	35.875	0	0.164762	35.875	0	0.164762	35.875	0	0.164762	35.875	0	0.164762
35.9	0	0.164762	35.9	0	0.164762	35.9	0	0.164762	35.9	0	0.164762	35.9	0	0.164762	35.9	0	0.164762	35.9	0	0.164762	35.9	0	0.164762	35.9	0	0.164762	35.9	0	0.164762
35.925	0	0.164762	35.925	0	0.164762	35.925	0	0.164762	35.925	0	0.164762	35.925	0	0.164762	35.925	0	0.164762	35.925	0	0.164762	35.925	0	0.164762	35.925	0	0.164762	35.925	0	0.164762
35.95	0	0.164762	35.95	0	0.164762	35.95	0	0.164762	35.95	0	0.164762	35.95	0	0.164762	35.95	0	0.164762	35.95	0	0.164762	35.95	0	0.164762	35.95	0	0.164762	35.95	0	0.164762
35.975	0	0.164762	35.975	0	0.164762	35.975	0	0.164762	35.975	0	0.164762	35.975	0	0.164762	35.975	0	0.164762	35.975	0	0.164762	35.975	0	0.164762	35.975	0	0.164762	35.975	0	0.164762
36	0	0.164762	36	0	0.164762	36	0	0.164762	36	0	0.164762	36	0	0.164762	36	0	0.164762	36	0	0.164762	36	0	0.164762	36	0	0.164762	36	0	0.164762
36.025	0	0.164762	36.025	0	0.164762	36.025	0	0.164762	36.025	0	0.164762	36.025	0	0.164762	36.025	0	0.164762	36.025	0	0.164762	36.025	0	0.164762	36.025	0	0.164762	36.025	0	0.164762
36.05	0	0.164762	36.05	0	0.164762	36.05	0	0.164762	36.05	0	0.164762	36.05	0	0.164762	36.05	0	0.164762	36.05	0	0.164762	36.05	0	0.164762	36.05	0	0.164762	36.05	0	0.164762
36.075	0	0.164762	36.075	0	0.164762	36.075	0	0.164762	36.075	0	0.164762	36.075	0	0.164762	36.075	0	0.164762	36.075	0	0.164762	36.075	0	0.164762	36.075	0	0.164762	36.075	0	0.164762
36.1	0	0.164762	36.1	0	0.164762	36.1	0	0.164762	36.1	0	0.164762	36.1	0	0.164762	36.1	0	0.164762	36.1	0	0.164762	36.1	0	0.164762	36.1	0	0.164762	36.1	0	0.164762
36.125	0	0.164762	36.125	0	0.164762	36.125	0	0.164762	36.125	0	0.164762	36.125	0	0.164762	36.125	0	0.164762	36.125	0	0.164762	36.125	0	0.164762	36.125	0	0.164762	36.125	0	0.164762
36.15	0	0.164762	36.15	0	0.164762	36.15	0	0.164762	36.15	0	0.164762	36.15	0	0.164762	36.15	0	0.164762	36.15	0	0.164762	36.15	0	0.164762	36.15	0	0.164762	36.15	0	0.164762
36.175	0	0.164762	36.175	0	0.164762	36.175	0	0.164762	36.175	0	0.164762	36.175	0	0.164762	36.175	0	0.164762	36.175	0	0.164762	36.175	0	0.164762	36.175	0	0.164762	36.175	0	0.164762
36.2	0	0.164762	36.2	0	0.164762	36.2	0	0.164762	36.2	0	0.164762	36.2	0	0.164762	36.2	0	0.164762	36.2	0	0.164762	36.2	0	0.164762	36.2	0	0.164762	36.2	0	0.164762
36.225	0	0.164762	36.225	0	0.164762	36.225	0	0.164762	36.225	0	0.164762	36.225	0	0.164762	36.225	0	0.164762	36.225	0	0.164762	36.225	0	0.164762	36.225	0	0.164762	36.225	0	0.164762
36.25	0	0.164762	36.25	0	0.164762	36.25	0	0.164762	36.25	0	0.164762	36.25	0	0.164762	36.25	0	0.164762	36.25	0	0.164762	36.25	0	0.164762	36.25	0	0.164762	36.25	0	0.164762
36.275	0	0.164762	36.275	0	0.164762	36.275	0	0.164762	36.275	0	0.164762	36.275	0	0.164762	36.275	0	0.164762	36.275	0	0.164762	36.275	0	0.164762	36.275	0	0.164762	36.275	0	0.164762
36.3	0	0.164762	36.3	0	0.164762	36.3	0	0.164762	36.3	0	0.164762	36.3	0	0.164762	36.3	0	0.164762	36.3	0	0.164762	36.3	0	0.164762	36.3	0	0.164762	36.3	0	0.164762
36.325	0	0.164762	36.325	0	0.164762	36.325	0	0.164762	36.325	0	0.164762	36.325	0	0.164762	36.325	0	0.164762	36.325	0	0.164762	36.325	0	0.164762	36.325	0	0.164762	36.325	0	0.164762
36.35	0	0.164762	36.35	0	0.164762	36.35	0	0.164762	36.35	0	0.164762	36.35	0	0.164762	36.35	0	0.164762	36.35	0	0.164762	36.35	0	0.164762	36.35	0	0.164762	36.35	0	0.164762
36.375	0	0.164762	36.375	0	0.164762	36.375	0	0.164762	36.375	0	0.164762	36.375	0	0.164762	36.375	0	0.164762	36.375	0	0.164762	36.375	0	0.164762	36.375	0	0.164762	36.375	0	0.164762
36.4	0	0.164762	36.4	0	0.164762	36.4	0	0.164762	36.4	0	0.164762	36.4	0	0.164762	36.4	0	0.164762	36.4	0	0.164762	36.4	0	0.164762	36.4	0	0.164762	36.4	0	0.164762
36.425	0	0.164762	36.425	0	0.164762	36.425	0	0.164762	36.425	0	0.164762	36.425	0	0.164762	36.425	0	0.164762	36.425	0	0.164762	36.425	0	0.164762	36.425	0	0.164762	36.425	0	0.164762
36.45	0	0.164762	36.45	0	0.164762	36.45	0	0.164762	36.45	0	0.164762	36.45	0	0.164762	36.45	0	0.164762	36.45	0	0.164762	36.45	0	0.164762	36.45	0	0.164762	36.45	0	0.164762
36.475	0	0.164762	36.475	0	0.164762	36.475	0	0.164762	36.475	0	0.164762	36.475	0	0.164762	36.475	0	0.164762	36.475	0	0.164762	36.475	0	0.164762	36.475	0	0.164762	36.475	0	0.164762
36.5	0	0.164762	36.5	0	0.164762	36.5	0	0.164762	36.5	0	0.164762	36.5	0	0.164762	36.5	0	0.164762	36.5	0	0.164762	36.5	0	0.164762	36.5	0	0.164762	36.5	0	0.164762
36.525	0	0.164762	36.525	0	0.164762	36.525	0	0.164762	36.525	0	0.164762	36.525	0	0.164762	36.525	0	0.164762	36.525	0	0.164762	36.525	0	0.164762	36.525	0	0.164762	36.525	0	0.164762
36.55	0	0.164762	36.55	0	0.164762	36.55	0	0.164762	36.55	0	0.164762	36.55	0	0.164762	36.55	0	0.164762	36.55	0	0.164762	36.55	0	0.164762	36.55	0	0.164762	36.55	0	0.164762
36.575	0	0.164762	36.575	0	0.164762	36.575	0	0.164762	36.575	0	0.164762	36.575	0	0.164762	36.575	0	0.164762	36.575	0	0.164762	36.575	0	0.164762	36.575	0	0.164762	36.575	0	0.164762
36.6	0	0.164762	36.6	0	0.164762	36.6	0	0.164762	36.6	0	0.164762	36.6	0	0.164762	36.6	0	0.164762	36.6	0	0.164762	36.6	0	0.164762	36.6	0	0.164762	36.6	0	0.164762
36.625	0	0.164762	36.625	0	0.164762	36.625	0	0.164762	36.625	0	0.164762	36.625	0	0.164762	36.625	0	0.164762	36.625	0	0.164762	36.625	0	0.164762	36.625	0	0.164762	36.625	0	0.164762
36.65	0	0.164762	36.65	0	0.164762	36.65	0	0.164762	36.65	0	0.164762	36.65	0	0.164762	36.65	0	0.164762	36.65	0	0.164762	36.65	0	0.164762	36.65	0	0.164762	36.65	0	0.164762
36.675	0	0.164762	36.675	0	0.164762	36.675	0	0.164762	36.675	0	0.164762	36.675	0	0.164762	36.675	0	0.164762	36.675	0	0.164762	36.675	0	0.164762	36.675	0	0.164762	36.675	0	0.164762
36.7	0	0.164762	36.7	0	0.164762	36.7	0	0.164762	36.7	0	0.164762	36.7	0	0.164762	36.7	0	0.164762	36.7	0	0.164762	36.7	0	0.164762	36.7	0	0.164762	36.7	0	0.164762
36.725	0	0.164762	36.725	0	0.164762	36.725	0	0.164762	36.725	0	0.164762	36.725	0	0.164762	36.725	0	0.164762	36.725	0	0.164762	36.725	0	0.164762	36.725	0	0.164762	36.725	0	0.164762
36.75	0	0.164762	36.75	0	0.164762	36.75	0	0.164762	36.75	0	0.164762	36.75	0	0.164762	36.75	0	0.164762	36.75	0	0.164762	36.75	0	0.164762	36.75	0	0.164762	36.75	0	0.164762
36.775	0	0.164762	36.775	0	0.164762	36.775	0	0.164762	36.775	0	0.164762	36.775	0	0.164762	36.775	0	0.164762	36.775	0	0.164762	36.775	0	0.164762	36.775	0	0.164762	36.775	0	0.164762
36.8	0	0.164762	36.8	0	0.164762	36.8	0	0.164762	36.8	0	0.164762	36.8	0	0.164762	36.8	0	0.164762	36.8	0	0.164762	36.8	0	0.164762	36.8	0	0.164762	36.8	0	0.164762
36.825	0	0.164762	36.825	0	0.164762	36.825	0	0.164762	36.825	0	0.164762	36.825	0	0.164762	36.825	0	0.164762	36.825	0	0.164762	36.825	0	0.164762	36.825	0	0.164762	36.825	0	0.164762
36.85	0	0.164762	36.85	0	0.164762	36.85	0	0.164762	36.85	0	0.164762	36.85	0	0.164762	36.85	0	0.164762	36.85	0	0.164762	36.85	0	0.164762	36.85	0	0.164762	36.85	0	0.164762
36.875	0	0.164762	36.875	0	0.164762	36.875	0	0.164762	36.875	0	0.164762	36.875	0	0.164762	36.875	0	0.164762	36.875	0	0.164762	36.875	0	0.164762	36.875	0	0.164762	36.875	0	0.164762
36.9	0	0.164762	36.9	0	0.164762	36.9	0	0.164762	36.9	0	0.164762	36.9	0	0.164762	36.9	0	0.164762	36.9	0	0.164762	36.9	0	0.164762	36.9	0	0.164762	36.9	0	0.164762
36.925	0	0.164762	36.925	0	0.164762	36.925	0	0.164762	36.925	0	0.164762	36.925	0	0.164762	36.925	0	0.164762	36.925	0	0.164762	36.925	0	0.164762	36.925	0	0.164762	36.925	0	0.164762
36.95	0	0.164762	36.95	0	0.164762	36.95	0	0.164762	36.95	0	0.164762	36.95	0	0.164762	36.95	0	0.164762	36.95	0	0.164762	36.95	0	0.164762	36.95	0	0.164762	36.95	0	0.164762
36.975	0	0.164762	36.975	0	0.164762	36.975	0	0.164762	36.975	0	0.164762	36.975	0	0.164762	36.975	0	0.164762	36.975	0	0.164762	36.975	0	0.164762	36.975	0	0.164762	36.975	0	0.164762
37	0	0.164762	37	0	0.164762	37	0	0.164762	37	0	0.164762	37	0	0.164762	37	0	0.164762	37	0	0.164762	37	0	0.164762	37	0	0.164762	37	0	0.164762
37.025	0	0.164762	37.025	0	0.164762	37.025	0	0.164762	37.025	0	0.164762	37.025	0	0.164762	37.025	0	0.164762	37.025	0	0.164762	37.025	0	0.164762	37.025	0	0.164762	37.025	0	0.164762
37.05	0	0.164762	37.05	0	0.164762	37.05	0	0.164762	37.05	0	0.164762	37.05	0	0.164762	37.05	0	0.164762	37.05	0	0.164762	37.05	0	0.164762	37.05	0	0.164762	37.05	0	0.164762
37.075	0	0.164762	37.075	0	0.164762	37.075	0	0.164762	37.075	0	0.164762	37.075	0	0.164762	37.075	0	0.164762	37.075	0	0.164762	37.075	0	0.164762	37.075	0	0.164762	37.075	0	0.164762
37.1	0	0.164762	37.1	0	0.164762	37.1	0	0.164762	37.1	0	0.164762	37.1	0	0.164762	37.1	0	0.164762	37.1	0	0.164762	37.1	0	0.164762	37.1	0	0.164762	37.1	0	0.164762
37.125	0	0.164762	37.125	0	0.164762	37.125	0	0.164762	37.125	0	0.164762	37.125	0	0.164762	37.125	0	0.164762	37.125	0	0.164762	37.125	0	0.164762	37.125	0	0.164762	37.125	0	0.164762
37.15	0	0.164762	37.15	0	0.164762	37.15	0	0.164762	37.15	0	0.164762	37.15	0	0.164762	37.15	0	0.164762	37.15	0	0.164762	37.15	0	0.164762	37.15	0	0.164762	37.15	0	0.164762
37.175	0	0.164762	37.175	0	0.164762	37.175	0	0.164762	37.175	0	0.164762	37.175	0	0.164762	37.175	0	0.164762	37.175	0	0.164762	37.175	0	0.164762	37.175	0	0.164762	37.175	0	0.164762
37.2	0	0.164762	37.2	0	0.164762	37.2	0	0.164762	37.2	0	0.164762	37.2	0	0.164762	37.2	0	0.164762	37.2	0	0.164762	37.2	0	0.164762	37.2	0	0.164762	37.2	0	0.164762
37.225	0	0.164762	37.225	0	0.164762	37.225	0	0.164762	37.225	0	0.164762	37.225	0	0.164762	37.225	0	0.164762	37.225	0	0.164762	37.225	0	0.164762	37.225	0	0.164762	37.225	0	0.164762
37.25	0	0.164762	37.25	0	0.164762	37.25	0	0.164762	37.25	0	0.164762	37.25	0	0.164762	37.25	0	0.164762	37.25	0	0.164762	37.25	0	0.164762	37.25	0	0.164762	37.25	0	0.164762
37.275	0	0.164762	37.275	0	0.164762	37.275	0	0.164762	37.275	0	0.164762	37.275	0	0.164762	37.275	0	0.164762	37.275	0	0.164762	37.275	0	0.164762	37.275	0	0.164762	37.275	0	0.164762
37.3	0	0.164762	37.3	0	0.164762	37.3	0	0.164762	37.3	0	0.164762	37.3	0	0.164762	37.3	0	0.164762	37.3	0	0.164762	37.3	0	0.164762	37.3	0	0.164762	37.3	0	0.164762
37.325	0	0.164762	37.325	0	0.164762	37.325	0	0.164762	37.325	0	0.164762	37.325	0	0.164762	37.325	0	0.164762	37.325	0	0.164762	37.325	0	0.164762	37.325	0	0.164762	37.325	0	0.164762
37.35	0	0.164762	37.35	0	0.164762	37.35	0	0.164762	37.35	0	0.164762	37.35	0	0.164762	37.35	0	0.164762	37.35	0	0.164762	37.35	0	0.164762	37.35	0	0.164762	37.35	0	0.164762
37.375	0	0.164762	37.375	0	0.164762	37.375	0	0.164762	37.375	0	0.164762	37.375	0	0.164762	37.375	0	0.164762	37.375	0	0.164762	37.375	0	0.164762	37.375	0	0.164762	37.375	0	0.164762
37.4	0	0.164762	37.4	0	0.164762	37.4	0	0.164762	37.4	0	0.164762	37.4	0	0.164762	37.4	0	0.164762	37.4	0	0.164762	37.4	0	0.164762	37.4	0	0.164762	37.4	0	0.164762
37.425	0	0.164762	37.425	0	0.164762	37.425	0	0.164762	37.425	0	0.164762	37.425	0	0.164762	37.425	0	0.164762	37.425	0	0.164762	37.425	0	0.164762	37.425	0	0.164762	37.425	0	0.164762
37.45	0	0.164762	37.45	0	0.164762	37.45	0	0.164762	37.45	0	0.164762	37.45	0	0.164762	37.45	0	0.164762	37.45	0	0.164762	37.45	0	0.164762	37.45	0	0.164762	37.45	0	0.164762
37.475	0	0.164762	37.475	0	0.164762	37.475	0	0.164762	37.475	0	0.164762	37.475	0	0.164762	37.475	0	0.164762	37.475	0	0.164762	37.475	0	0.164762	37.475	0	0.164762	37.475	0	0.164762
37.5	0	0.164762	37.5	0	0.164762	37.5	0	0.164762	37.5	0	0.164762	37.5	0	0.164762	37.5	0	0.164762	37.5	0	0.164762	37.5	0	0.164762	37.5	0	0.164762	37.5	0	0.164762
37.525	0	0.164762	37.525	0	0.164762	37.525	0	0.164762	37.525	0	0.164762	37.525	0	0.164762	37.525	0	0.164762	37.525	0	0.164762	37.525	0	0.164762	37.525	0	0.164762	37.525	0	0.164762
37.55	0	0.164762	37.55	0	0.164762	37.55	0	0.164762	37.55	0	0.164762	37.55	0	0.164762	37.55	0	0.164762	37.55	0	0.164762	37.55	0	0.164762	37.55	0	0.164762	37.55	0	0.164762
37.575	0	0.164762	37.575	0	0.164762	37.575	0	0.164762	37.575	0	0.164762	37.575	0	0.164762	37.575	0	0.164762	37.575	0	0.164762	37.575	0	0.164762	37.575	0	0.164762	37.575	0	0.164762
37.6	0	0.164762	37.6	0	0.164762	37.6	0	0.164762	37.6	0	0.164762	37.6	0	0.164762	37.6	0	0.164762	37.6	0	0.164762	37.6	0	0.164762	37.6	0	0.164762	37.6	0	0.164762
37.625	0	0.164762	37.625	0	0.164762	37.625	0	0.164762	37.625	0	0.164762	37.625	0	0.164762	37.625	0	0.164762	37.625	0	0.164762	37.625	0	0.164762	37.625	0	0.164762	37.625	0	0.164762
37.65	0	0.164762	37.65	0	0.164762	37.65	0	0.164762	37.65	0	0.164762	37.65	0	0.164762	37.65	0	0.164762	37.65	0	0.164762	37.65	0	0.164762	37.65	0	0.164762	37.65	0	0.164762
37.675	0	0.164762	37.675	0	0.164762	37.675	0	0.164762	37.675	0	0.164762	37.675	0	0.164762	37.675	0	0.164762	37.675	0	0.164762	37.675	0	0.164762	37.675	0	0.164762	37.675	0	0.164762
37.7	0	0.164762	37.7	0	0.164762	37.7	0	0.164762	37.7	0	0.164762	37.7	0	0.164762	37.7	0	0.164762	37.7	0	0.164762	37.7	0	0.164762	37.7	0	0.164762	37.7	0	0.164762
37.725	0	0.164762	37.725	0	0.164762	37.725	0	0.164762	37.725	0	0.164762	37.725	0	0.164762	37.725	0	0.164762	37.725	0	0.164762	37.725	0	0.164762	37.725	0	0.164762	37.725	0	0.164762
37.75	0	0.164762	37.75	0	0.164762	37.75	0	0.164762	37.75	0	0.164762	37.75	0	0.164762	37.75	0	0.164762	37.75	0	0.164762	37.75	0	0.164762	37.75	0	0.164762	37.75	0	0.164762
37.775	0	0.164762	37.775	0	0.164762	37.775	0	0.164762	37.775	0	0.164762	37.775	0	0.164762	37.775	0	0.164762	37.775	0	0.164762	37.775	0	0.164762	37.775	0	0.164762	37.775	0	0.164762
37.8	0	0.164762	37.8	0	0.164762	37.8	0	0.164762	37.8	0	0.164762	37.8	0	0.164762	37.8	0	0.164762	37.8	0	0.164762	37.8	0	0.164762	37.8	0	0.164762	37.8	0	0.164762
37.825	0	0.164762	37.825	0	0.164762	37.825	0	0.164762	37.825	0	0.164762	37.825	0	0.164762	37.825	0	0.164762	37.825	0	0.164762	37.825	0	0.164762	37.825	0	0.164762	37.825	0	0.164762
37.85	0	0.164762	37.85	0	0.164762	37.85	0	0.164762	37.85	0	0.164762	37.85	0	0.164762	37.85	0	0.164762	37.85	0	0.164762	37.85	0	0.164762	37.85	0	0.164762	37.85	0	0.164762
37.875	0	0.164762	37.875	0	0.164762	37.875	0	0.164762	37.875	0	0.164762	37.875	0	0.164762	37.875	0	0.164762	37.875	0	0.164762	37.875	0	0.164762	37.875	0	0.164762	37.875	0	0.164762
37.9	0	0.164762	37.9	0	0.164762	37.9	0	0.164762	37.9	0	0.164762	37.9	0	0.164762	37.9	0	0.164762	37.9	0	0.164762	37.9	0	0.164762	37.9	0	0.164762	37.9	0	0.164762
37.925	0	0.164762	37.925	0	0.164762	37.925	0	0.164762	37.925	0	0.164762	37.925	0	0.164762	37.925	0	0.164762	37.925	0	0.164762	37.925	0	0.164762	37.925	0	0.164762	37.925	0	0.164762
37.95	0	0.164762	37.95	0	0.164762	37.95	0	0.164762	37.95	0	0.164762	37.95	0	0.164762	37.95	0	0.164762	37.95	0	0.164762	37.95	0	0.164762	37.95	0	0.164762	37.95	0	0.164762
37.975	0	0.164762	37.975	0	0.164762	37.975	0	0.164762	37.975	0	0.164762	37.975	0	0.164762	37.975	0	0.164762	37.975	0	0.164762	37.975	0	0.164762	37.975	0	0.164762	37.975	0	0.164762
38	0	0.164762	38	0	0.164762	38	0	0.164762	38	0	0.164762	38	0	0.164762	38	0	0.164762	38	0	0.164762	38	0	0.164762	38	0	0.164762	38	0	0.164762
38.025	0	0.164762	38.025	0	0.164762	38.025	0	0.164762	38.025	0	0.164762	38.025	0	0.164762	38.025	0	0.164762	38.025	0	0.164762	38.025	0	0.164762	38.025	0	0.164762	38.025	0	0.164762
38.05	0	0.164762	38.05	0	0.164762	38.05	0	0.164762	38.05	0	0.164762	38.05	0	0.164762	38.05	0	0.164762	38.05	0	0.164762	38.05	0	0.164762	38.05	0	0.164762	38.05	0	0.164762
38.075	0	0.164762	38.075	0	0.164762	38.075	0	0.164762	38.075	0	0.164762	38.075	0	0.164762	38.075	0	0.164762	38.075	0	0.164762	38.075	0	0.164762	38.075	0	0.164762	38.075	0	0.164762
38.1	0	0.164762	38.1	0	0.164762	38.1	0	0.164762	38.1	0	0.164762	38.1	0	0.164762	38.1	0	0.164762	38.1	0	0.164762	38.1	0	0.164762	38.1	0	0.164762	38.1	0	0.164762
38.125	0	0.164762	38.125	0	0.164762	38.125	0	0.164762	38.125	0	0.164762	38.125	0	0.164762	38.125	0	0.164762	38.125	0	0.164762	38.125	0	0.164762	38.125	0	0.164762	38.125	0	0.164762
38.15	0	0.164762	38.15	0	0.164762	38.15	0	0.164762	38.15	0	0.164762	38.15	0	0.164762	38.15	0	0.164762	38.15	0	0.164762	38.15	0	0.164762	38.15	0	0.164762	38.15	0	0.164762
38.175	0	0.164762	38.175	0	0.164762	38.175	0	0.164762	38.175	0	0.164762	38.175	0	0.164762	38.175	0	0.164762	38.175	0	0.164762	38.175	0	0.164762	38.175	0	0.164762	38.175	0	0.164762
38.2	0	0.164762	38.2	0	0.164762	38.2	0	0.164762	38.2	0	0.164762	38.2	0	0.164762	38.2	0	0.164762	38.2	0	0.164762	38.2	0	0.164762	38.2	0	0.164762	38.2	0	0.164762
38.225	0	0.164762	38.225	0	0.164762	38.225	0	0.164762	38.225	0	0.164762	38.225	0	0.164762	38.225	0	0.164762	38.225	0	0.164762	38.225	0	0.164762	38.225	0	0.164762	38.225	0	0.164762
38.25	0	0.164762	38.25	0	0.164762	38.25	0	0.164762	38.25	0	0.164762	38.25	0	0.164762	38.25	0	0.164762	38.25	0	0.164762	38.25	0	0.164762	38.25	0	0.164762	38.25	0	0.164762
38.275	0	0.164762	38.275	0	0.164762	38.275	0	0.164762	38.275	0	0.164762	38.275	0	0.164762	38.275	0	0.164762	38.275	0	0.164762	38.275	0	0.164762	38.275	0	0.164762	38.275	0	0.164762
38.3	0	0.164762	38.3	0	0.164762	38.3	0	0.164762	38.3	0	0.164762	38.3	0	0.164762	38.3	0	0.164762	38.3	0	0.164762	38.3	0	0.164762	38.3	0	0.164762	38.3	0	0.164762
38.325	0	0.164762	38.325	0	0.164762	38.325	0	0.164762	38.325	0	0.164762	38.325	0	0.164762	38.325	0	0.164762	38.325	0	0.164762	38.325	0	0.164762	38.325	0	0.164762	38.325	0	0.164762
38.35	0	0.164762	38.35	0	0.164762	38.35	0	0.164762	38.35	0	0.164762	38.35	0	0.164762	38.35	0	0.164762	38.35	0	0.164762	38.35	0	0.164762	38.35	0	0.164762	38.35	0	0.164762
38.375	0	0.164762	38.375	0	0.164762	38.375	0	0.164762	38.375	0	0.164762	38.375	0	0.164762	38.375	0	0.164762	38.375	0	0.164762	38.375	0	0.164762	38.375	0	0.164762	38.375	0	0.164762
38.4	0	0.164762	38.4	0	0.164762	38.4	0	0.164762	38.4	0	0.164762	38.4	0	0.164762	38.4	0	0.164762	38.4	0	0.164762	38.4	0	0.164762	38.4	0	0.164762	38.4	0	0.164762
38.425	0	0.164762	38.425	0	0.164762	38.425	0	0.164762	38.425	0	0.164762	38.425	0	0.164762	38.425	0	0.164762	38.425	0	0.164762	38.425	0	0.164762	38.425	0	0.164762	38.425	0	0.164762
38.45	0	0.164762	38.45	0	0.164762	38.45	0	0.164762	38.45	0	0.164762	38.45	0	0.164762	38.45	0	0.164762	38.45	0	0.164762	38.45	0	0.164762	38.45	0	0.164762	38.45	0	0.164762
38.475	0	0.164762	38.475	0	0.164762	38.475	0	0.164762	38.475	0	0.164762	38.475	0	0.164762	38.475	0	0.164762	38.475	0	0.164762	38.475	0	0.164762	38.475	0	0.164762	38.475	0	0.164762
38.5	0	0.164762	38.5	0	0.164762	38.5	0	0.164762	38.5	0	0.164762	38.5	0	0.164762	38.5	0	0.164762	38.5	0	0.164762	38.5	0	0.164762	38.5	0	0.164762	38.5	0	0.164762
38.525	0	0.164762	38.525	0	0.164762	38.525	0	0.164762	38.525	0	0.164762	38.525	0	0.164762	38.525	0	0.164762	38.525	0	0.164762	38.525	0	0.164762	38.525	0	0.164762	38.525	0	0.164762
38.55	0	0.164762	38.55	0	0.164762	38.55	0	0.164762	38.55	0	0.164762	38.55	0	0.164762	38.55	0	0.164762	38.55	0	0.164762	38.55	0	0.164762	38.55	0	0.164762	38.55	0	0.164762
38.575	0	0.164762	38.575	0	0.164762	38.575	0	0.164762	38.575	0	0.164762	38.575	0	0.164762	38.575	0	0.164762	38.575	0	0.164762	38.575	0	0.164762	38.575	0	0.164762	38.575	0	0.164762
38.6	0	0.164762	38.6	0	0.164762	38.6	0	0.164762	38.6	0	0.164762	38.6	0	0.164762	38.6	0	0.164762	38.6	0	0.164762	38.6	0	0.164762	38.6	0	0.164762	38.6	0	0.164762
38.625	0	0.164762	38.625	0	0.164762	38.625	0	0.164762	38.625	0	0.164762	38.625	0	0.164762	38.625	0	0.164762	38.625	0	0.164762	38.625	0	0.164762	38.625	0	0.164762	38.625	0	0.164762
38.65	0	0.164762	38.65	0	0.164762	38.65	0	0.164762	38.65	0	0.164762	38.65	0	0.164762	38.65	0	0.164762	38.65	0	0.164762	38.65	0	0.164762	38.65	0	0.164762	38.65	0	0.164762
38.675	0	0.164762	38.675	0	0.164762	38.675	0	0.164762	38.675	0	0.164762	38.675	0	0.164762	38.675	0	0.164762	38.675	0	0.164762	38.675	0	0.164762	38.675	0	0.164762	38.675	0	0.164762
38.7	0	0.164762	38.7	0	0.164762	38.7	0	0.164762	38.7	0	0.164762	38.7	0	0.164762	38.7	0	0.164762	38.7	0	0.164762	38.7	0	0.164762	38.7	0	0.164762	38.7	0	0.164762
38.725	0	0.164762	38.725	0	0.164762	38.725	0	0.164762	38.725	0	0.164762	38.725	0	0.164762	38.725	0	0.164762	38.725	0	0.164762	38.725	0	0.164762	38.725	0	0.164762	38.725	0	0.164762
38.75	0	0.164762	38.75	0	0.164762	38.75	0	0.164762	38.75	0	0.164762	38.75	0	0.164762	38.75	0	0.164762	38.75	0	0.164762	38.75	0	0.164762	38.75	0	0.164762	38.75	0	0.164762
38.775	0	0.164762	38.775	0	0.164762	38.775	0	0.164762	38.775	0	0.164762	38.775	0	0.164762	38.775	0	0.164762	38.775	0	0.164762	38.775	0	0.164762	38.775	0	0.164762	38.775	0	0.164762
38.8	0	0.164762	38.8	0	0.164762	38.8	0	0.164762	38.8	0	0.164762	38.8	0	0.164762	38.8	0	0.164762	38.8	0	0.164762	38.8	0	0.164762	38.8	0	0.164762	38.8	0	0.164762
38.825	0	0.164762	38.825	0	0.164762	38.825	0	0.164762	38.825	0	0.164762	38.825	0	0.164762	38.825	0	0.164762	38.825	0	0.164762	38.825	0	0.164762	38.825	0	0.164762	38.825	0	0.164762
38.85	0	0.164762	38.85	0	0.164762	38.85	0	0.164762	38.85	0	0.164762	38.85	0	0.164762	38.85	0	0.164762	38.85	0	0.164762	38.85	0	0.164762	38.85	0	0.164762	38.85	0	0.164762
38.875	0	0.164762	38.875	0	0.164762	38.875	0	0.164762	38.875	0	0.164762	38.875	0	0.164762	38.875	0	0.164762	38.875	0	0.164762	38.875	0	0.164762	38.875	0	0.164762	38.875	0	0.164762
38.9	0	0.164762	38.9	0	0.164762	38.9	0	0.164762	38.9	0	0.164762	38.9	0	0.164762	38.9	0	0.164762	38.9	0	0.164762	38.9	0	0.164762	38.9	0	0.164762	38.9	0	0.164762
38.925	0	0.164762	38.925	0	0.164762	38.925	0	0.164762	38.925	0	0.164762	38.925	0	0.164762	38.925	0	0.164762	38.925	0	0.164762	38.925	0	0.164762	38.925	0	0.164762	38.925	0	0.164762
38.95	0	0.164762	38.95	0	0.164762	38.95	0	0.164762	38.95	0	0.164762	38.95	0	0.164762	38.95	0	0.164762	38.95	0	0.164762	38.95	0	0.164762	38.95	0	0.164762	38.95	0	0.164762
38.975	0	0.164762	38.975	0	0.164762	38.975	0	0.164762	38.975	0	0.164762	38.975	0	0.164762	38.975	0	0.164762	38.975	0	0.164762	38.975	0	0.164762	38.975	0	0.164762	38.975	0	0.164762
39	0	0.164762	39	0	0.164762	39	0	0.164762	39	0	0.164762	39	0	0.164762	39	0	0.164762	39	0	0.164762	39	0	0.164762	39	0	0.164762	39	0	0.164762
39.025	0	0.164762	39.025	0	0.164762	39.025	0	0.164762	39.025	0	0.164762	39.025	0	0.164762	39.025	0	0.164762	39.025	0	0.164762	39.025	0	0.164762	39.025	0	0.164762	39.025	0	0.164762
39.05	0	0.164762	39.05	0	0.164762	39.05	0	0.164762	39.05	0	0.164762	39.05	0	0.164762	39.05	0	0.164762	39.05	0	0.164762	39.05	0	0.164762	39.05	0	0.164762	39.05	0	0.164762
39.075	0	0.164762	39.075	0	0.164762	39.075	0	0.164762	39.075	0	0.164762	39.075	0	0.164762	39.075	0	0.164762	39.075	0	0.164762	39.075	0	0.164762	39.075	0	0.164762	39.075	0	0.164762
39.1	0	0.164762	39.1	0	0.164762	39.1	0	0.164762	39.1	0	0.164762	39.1	0	0.164762	39.1	0	0.164762	39.1	0	0.164762	39.1	0	0.164762	39.1	0	0.164762	39.1	0	0.164762
39.125	0	0.164762	39.125	0	0.164762	39.125	0	0.164762	39.125	0	0.164762	39.125	0	0.164762	39.125	0	0.164762	39.125	0	0.164762	39.125	0	0.164762	39.125	0	0.164762	39.125	0	0.164762
39.15	0	0.164762	39.15	0	0.164762	39.15	0	0.164762	39.15	0	0.164762	39.15	0	0.164762	39.15	0	0.164762	39.15	0	0.164762	39.15	0	0.164762	39.15	0	0.164762	39.15	0	0.164762
39.175	0	0.164762	39.175	0	0.164762	39.175	0	0.164762	39.175	0	0.164762	39.175	0	0.164762	39.175	0	0.164762	39.175	0	0.164762	39.175	0	0.164762	39.175	0	0.164762	39.175	0	0.164762
39.2	0	0.164762	39.2	0	0.164762	39.2	0	0.164762	39.2	0	0.164762	39.2	0	0.164762	39.2	0	0.164762	39.2	0	0.164762	39.2	0	0.164762	39.2	0	0.164762	39.2	0	0.164762
39.225	0	0.164762	39.225	0	0.164762	39.225	0	0.164762	39.225	0	0.164762	39.225	0	0.164762	39.225	0	0.164762	39.225	0	0.164762	39.225	0	0.164762	39.225	0	0.164762	39.225	0	0.164762
39.25	0	0.164762	39.25	0	0.164762	39.25	0	0.164762	39.25	0	0.164762	39.25	0	0.164762	39.25	0	0.164762	39.25	0	0.164762	39.25	0	0.164762	39.25	0	0.164762	39.25	0	0.164762
39.275	0	0.164762	39.275	0	0.164762	39.275	0	0.164762	39.275	0	0.164762	39.275	0	0.164762	39.275	0	0.164762	39.275	0	0.164762	39.275	0	0.164762	39.275	0	0.164762	39.275	0	0.164762
39.3	0	0.164762	39.3	0	0.164762	39.3	0	0.164762	39.3	0	0.164762	39.3	0	0.164762	39.3	0	0.164762	39.3	0	0.164762	39.3	0	0.164762	39.3	0	0.164762	39.3	0	0.164762
39.325	0	0.164762	39.325	0	0.164762	39.325	0	0.164762	39.325	0	0.164762	39.325	0	0.164762	39.325	0	0.164762	39.325	0	0.164762	39.325	0	0.164762	39.325	0	0.164762	39.325	0	0.164762
39.35	0	0.164762	39.35	0	0.164762	39.35	0	0.164762	39.35	0	0.164762	39.35	0	0.164762	39.35	0	0.164762	39.35	0	0.164762	39.35	0	0.164762	39.35	0	0.164762	39.35	0	0.164762
39.375	0	0.164762	39.375	0	0.164762	39.375	0	0.164762	39.375	0	0.164762	39.375	0	0.164762	39.375	0	0.164762	39.375	0	0.164762	39.375	0	0.164762	39.375	0	0.164762	39.375	0	0.164762
39.4	0	0.164762	39.4	0	0.164762	39.4	0	0.164762	39.4	0	0.164762	39.4	0	0.164762	39.4	0	0.164762	39.4	0	0.164762	39.4	0	0.164762	39.4	0	0.164762	39.4	0	0.164762
39.425	0	0.164762	39.425	0	0.164762	39.425	0	0.164762	39.425	0	0.164762	39.425	0	0.164762	39.425	0	0.164762	39.425	0	0.164762	39.425	0	0.164762	39.425	0	0.164762	39.425	0	0.164762
39.45	0	0.164762	39.45	0	0.164762	39.45	0	0.164762	39.45	0	0.164762	39.45	0	0.164762	39.45	0	0.164762	39.45	0	0.164762	39.45	0	0.164762	39.45	0	0.164762	39.45	0	0.164762
39.475	0	0.164762	39.475	0	0.164762	39.475	0	0.164762	39.475	0	0.164762	39.475	0	0.164762	39.475	0	0.164762	39.475	0	0.164762	39.475	0	0.164762	39.475	0	0.164762	39.475	0	0.164762
39.5	0	0.164762	39.5	0	0.164762	39.5	0	0.164762	39.5	0	0.164762	39.5	0	0.164762	39.5	0	0.164762	39.5	0	0.164762	39.5	0	0.164762	39.5	0	0.164762	39.5	0	0.164762
39.525	0	0.164762	39.525	0	0.164762	39.525	0	0.164762	39.525	0	0.164762	39.525	0	0.164762	39.525	0	0.164762	39.525	0	0.164762	39.525	0	0.164762	39.525	0	0.164762	39.525	0	0.164762
39.55	0	0.164762	39.55	0	0.164762	39.55	0	0.164762	39.55	0	0.164762	39.55	0	0.164762	39.55	0	0.164762	39.55	0	0.164762	39.55	0	0.164762	39.55	0	0.164762	39.55	0	0.164762
39.575	0	0.164762	39.575	0	0.164762	39.575	0	0.164762	39.575	0	0.164762	39.575	0	0.164762	39.575	0	0.164762	39.575	0	0.164762	39.575	0	0.164762	39.575	0	0.164762	39.575	0	0.164762
39.6	0	0.164762	39.6	0	0.164762	39.6	0	0.164762	39.6	0	0.164762	39.6	0	0.164762	39.6	0	0.164762	39.6	0	0.164762	39.6	0	0.164762	39.6	0	0.164762	39.6	0	0.164762
39.625	0	0.164762	39.625	0	0.164762	39.625	0	0.164762	39.625	0	0.164762	39.625	0	0.164762	39.625	0	0.164762	39.625	0	0.164762	39.625	0	0.164762	39.625	0	0.164762	39.625	0	0.164762
39.65	0	0.164762	39.65	0	0.164762	39.65	0	0.164762	39.65	0	0.164762	39.65	0	0.164762	39.65	0	0.164762	39.65	0	0.164762	39.65	0	0.164762	39.65	0	0.164762	39.65	0	0.164762
39.675	0	0.164762	39.675	0	0.164762	39.675	0	0.164762	39.675	0	0.164762	39.675	0	0.164762	39.675	0	0.164762	39.675	0	0.164762	39.675	0	0.164762	39.675	0	0.164762	39.675	0	0.164762
39.7	0	0.164762	39.7	0	0.164762	39.7	0	0.164762	39.7	0	0.164762	39.7	0	0.164762	39.7	0	0.164762	39.7	0	0.164762	39.7	0	0.164762	39.7	0	0.164762	39.7	0	0.164762
39.725	0	0.164762	39.725	0	0.164762	39.725	0	0.164762	39.725	0	0.164762	39.725	0	0.164762	39.725	0	0.164762	39.725	0	0.164762	39.725	0	0.164762	39.725	0	0.164762	39.725	0	0.164762
39.75	0	0.164762	39.75	0	0.164762	39.75	0	0.164762	39.75	0	0.164762	39.75	0	0.164762	39.75	0	0.164762	39.75	0	0.164762	39.75	0	0.164762	39.75	0	0.164762	39.75	0	0.164762
39.775	0	0.164762	39.775	0	0.164762	39.775	0	0.164762	39.775	0	0.164762	39.775	0	0.164762	39.775	0	0.164762	39.775	0	0.164762	39.775	0	0.164762	39.775	0	0.164762	39.775	0	0.164762
39.8	0	0.164762	39.8	0	0.164762	39.8	0	0.164762	39.8	0	0.164762	39.8	0	0.164762	39.8	0	0.164762	39.8	0	0.164762	39.8	0	0.164762	39.8	0	0.164762	39.8	0	0.164762
39.825	0	0.164762	39.825	0	0.164762	39.825	0	0.164762	39.825	0	0.164762	39.825	0	0.164762	39.825	0	0.164762	39.825	0	0.164762	39.825	0	0.164762	39.825	0	0.164762	39.825	0	0.164762
39.85	0	0.164762	39.85	0	0.164762	39.85	0	0.164762	39.85	0	0.164762	39.85	0	0.164762	39.85	0	0.164762	39.85	0	0.164762	39.85	0	0.164762	39.85	0	0.164762	39.85	0	0.164762
39.875	0	0.164762	39.875	0	0.164762	39.875	0	0.164762	39.875	0	0.164762	39.875	0	0.164762	39.875	0	0.164762	39.875	0	0.164762	39.875	0	0.164762	39.875	0	0.164762	39.875	0	0.164762
39.9	0	0.164762	39.9	0	0.164762	39.9	0	0.164762	39.9	0	0.164762	39.9	0	0.164762	39.9	0	0.164762	39.9	0	0.164762	39.9	0	0.164762	39.9	0	0.164762	39.9	0	0.164762
39.925	0	0.164762	39.925	0	0.164762	39.925	0	0.164762	39.925	0	0.164762	39.925	0	0.164762	39.925	0	0.164762	39.925	0	0.164762	39.925	0	0.164762	39.925	0	0.164762	39.925	0	0.164762
39.95	0	0.164762	39.95	0	0.164762	39.95	0	0.164762	39.95	0	0.164762	39.95	0	0.164762	39.95	0	0.164762	39.95	0	0.164762	39.95	0	0.164762	39.95	0	0.164762	39.95	0	0.164762
39.975	0	0.164762	39.975	0	0.164762	39.975	0	0.164762	39.975	0	0.164762	39.975	0	0.164762	39.975	0	0.164762	39.975	0	0.164762	39.975	0	0.164762	39.975	0	0.164762	39.975	0	0.164762
40	0	0.164762	40	0	0.164762	40	0	0.164762	40	0	0.164762	40	0	0.164762	40	0	0.164762	40	0	0.164762	40	0	0.164762	40	0	0.164762	40	0	0.164762
40.025	0	0.164762	40.025	0	0.164762	40.025	0	0.164762	40.025	0	0.164762	40.025	0	0.164762	40.025	0	0.164762	40.025	0	0.164762	40.025	0	0.164762	40.025	0	0.164762	40.025	0	0.164762
40.05	0	0.164762	40.05	0	0.164762	40.05	0	0.164762	40.05	0	0.164762	40.05	0	0.164762	40.05	0	0.164762	40.05	0	0.164762	40.05	0	0.164762	40.05	0	0.164762	40.05	0	0.164762
40.075	0	0.164762	40.075	0	0.164762	40.075	0	0.164762	40.075	0	0.164762	40.075	0	0.164762	40.075	0	0.164762	40.075	0	0.164762	40.075	0	0.164762	40.075	0	0.164762	40.075	0	0.164762
40.1	0	0.164762	40.1	0	0.164762	40.1	0	0.164762	40.1	0	0.164762	40.1	0	0.164762	40.1	0	0.164762	40.1	0	0.164762	40.1	0	0.164762	40.1	0	0.164762	40.1	0	0.164762
40.125	0	0.164762	40.125	0	0.164762	40.125	0	0.164762	40.125	0	0.164762	40.125	0	0.164762	40.125	0	0.164762	40.125	0	0.164762	40.125	0	0.164762	40.125	0	0.164762	40.125	0	0.164762
40.15	0	0.164762	40.15	0	0.164762	40.15	0	0.164762	40.15	0	0.164762	40.15	0	0.164762	40.15	0	0.164762	40.15	0	0.164762	40.15	0	0.164762	40.15	0	0.164762	40.15	0	0.164762
40.175	0	0.164762	40.175	0	0.164762	40.175	0	0.164762	40.175	0	0.164762	40.175	0	0.164762	40.175	0	0.164762	40.175	0	0.164762	40.175	0	0.164762	40.175	0	0.164762	40.175	0	0.164762
40.2	0	0.164762	40.2	0	0.164762	40.2	0	0.164762	40.2	0	0.164762	40.2	0	0.164762	40.2	0	0.164762	40.2	0	0.164762	40.2	0	0.164762	40.2	0	0.164762	40.2	0	0.164762
40.225	0	0.164762	40.225	0	0.164762	40.225	0	0.164762	40.225	0	0.164762	40.225	0	0.164762	40.225	0	0.164762	40.225	0	0.164762	40.225	0	0.164762	40.225	0	0.164762	40.225	0	0.164762
40.25	0	0.164762	40.25	0	0.164762	40.25	0	0.164762	40.25	0	0.164762	40.25	0	0.164762	40.25	0	0.164762	40.25	0	0.164762	40.25	0	0.164762	40.25	0	0.164762	40.25	0	0.164762
40.275	0	0.164762	40.275	0	0.164762	40.275	0	0.164762	40.275	0	0.164762	40.275	0	0.164762	40.275	0	0.164762	40.275	0	0.164762	40.275	0	0.164762	40.275	0	0.164762	40.275	0	0.164762
40.3	0	0.164762	40.3	0	0.164762	40.3	0	0.164762	40.3	0	0.164762	40.3	0	0.164762	40.3	0	0.164762	40.3	0	0.164762	40.3	0	0.164762	40.3	0	0.164762	40.3	0	0.164762
40.325	0	0.164762	40.325	0	0.164762	40.325	0	0.164762	40.325	0	0.164762	40.325	0	0.164762	40.325	0	0.164762	40.325	0	0.164762	40.325	0	0.164762	40.325	0	0.164762	40.325	0	0.164762
40.35	0	0.164762	40.35	0	0.164762	40.35	0	0.164762	40.35	0	0.164762	40.35	0	0.164762	40.35	0	0.164762	40.35	0	0.164762	40.35	0	0.164762	40.35	0	0.164762	40.35	0	0.164762
40.375	0	0.164762	40.375	0	0.164762	40.375	0	0.164762	40.375	0	0.164762	40.375	0	0.164762	40.375	0	0.164762	40.375	0	0.164762	40.375	0	0.164762	40.375	0	0.164762	40.375	0	0.164762
40.4	0	0.164762	40.4	0	0.164762	40.4	0	0.164762	40.4	0	0.164762	40.4	0	0.164762	40.4	0	0.164762	40.4	0	0.164762	40.4	0	0.164762	40.4	0	0.164762	40.4	0	0.164762
40.425	0	0.164762	40.425	0	0.164762	40.425	0	0.164762	40.425	0	0.164762	40.425	0	0.164762	40.425	0	0.164762	40.425	0	0.164762	40.425	0	0.164762	40.425	0	0.164762	40.425	0	0.164762
40.45	0	0.164762	40.45	0	0.164762	40.45	0	0.164762	40.45	0	0.164762	40.45	0	0.164762	40.45	0	0.164762	40.45	0	0.164762	40.45	0	0.164762	40.45	0	0.164762	40.45	0	0.164762
40.475	0	0.164762	40.475	0	0.164762	40.475	0	0.164762	40.475	0	0.164762	40.475	0	0.164762	40.475	0	0.164762	40.475	0	0.164762	40.475	0	0.164762	40.475	0	0.164762	40.475	0	0.164762
40.5	0	0.164762	40.5	0	0.164762	40.5	0	0.164762	40.5	0	0.164762	40.5	0	0.164762	40.5	0	0.164762	40.5	0	0.164762	40.5	0	0.164762	40.5	0	0.164762	40.5	0	0.164762
40.525	0	0.164762	40.525	0	0.164762	40.525	0	0.164762	40.525	0	0.164762	40.525	0	0.164762	40.525	0	0.164762	40.525	0	0.164762	40.525	0	0.164762	40.525	0	0.164762	40.525	0	0.164762
40.55	0	0.164762	40.55	0	0.164762	40.55	0	0.164762	40.55	0	0.164762	40.55	0	0.164762	40.55	0	0.164762	40.55	0	0.164762	40.55	0	0.164762	40.55	0	0.164762	40.55	0	0.164762
40.575	0	0.164762	40.575	0	0.164762	40.575	0	0.164762	40.575	0	0.164762	40.575	0	0.164762	40.575	0	0.164762	40.575	0	0.164762	40.575	0	0.164762	40.575	0	0.164762	40.575	0	0.164762
40.6	0	0.164762	40.6	0	0.164762	40.6	0	0.164762	40.6	0	0.164762	40.6	0	0.164762	40.6	0	0.164762	40.6	0	0.164762	40.6	0	0.164762	40.6	0	0.164762	40.6	0	0.164762
40.625	0	0.164762	40.625	0	0.164762	40.625	0	0.164762	40.625	0	0.164762	40.625	0	0.164762	40.625	0	0.164762	40.625	0	0.164762	40.625	0	0.164762	40.625	0	0.164762	40.625	0	0.164762
40.65	0	0.164762	40.65	0	0.164762	40.65	0	0.164762	40.65	0	0.164762	40.65	0	0.164762	40.65	0	0.164762	40.65	0	0.164762	40.65	0	0.164762	40.65	0	0.164762	40.65	0	0.164762
40.675	0	0.164762	40.675	0	0.164762	40.675	0	0.164762	40.675	0	0.164762	40.675	0	0.164762	40.675	0	0.164762	40.675	0	0.164762	40.675	0	0.164762	40.675	0	0.164762	40.675	0	0.164762
40.7	0	0.164762	40.7	0	0.164762	40.7	0	0.164762	40.7	0	0.164762	40.7	0	0.164762	40.7	0	0.164762	40.7	0	0.164762	40.7	0	0.164762	40.7	0	0.164762	40.7	0	0.164762
40.725	0	0.164762	40.725	0	0.164762	40.725	0	0.164762	40.725	0	0.164762	40.725	0	0.164762	40.725	0	0.164762	40.725	0	0.164762	40.725	0	0.164762	40.725	0	0.164762	40.725	0	0.164762
40.75	0	0.164762	40.75	0	0.164762	40.75	0	0.164762	40.75	0	0.164762	40.75	0	0.164762	40.75	0	0.164762	40.75	0	0.164762	40.75	0	0.164762	40.75	0	0.164762	40.75	0	0.164762
40.775	0	0.164762	40.775	0	0.164762	40.775	0	0.164762	40.775	0	0.164762	40.775	0	0.164762	40.775	0	0.164762	40.775	0	0.164762	40.775	0	0.164762	40.775	0	0.164762	40.775	0	0.164762
40.8	0	0.164762	40.8	0	0.164762	40.8	0	0.164762	40.8	0	0.164762	40.8	0	0.164762	40.8	0	0.164762	40.8	0	0.164762	40.8	0	0.164762	40.8	0	0.164762	40.8	0	0.164762
40.825	0	0.164762	40.825	0	0.164762	40.825	0	0.164762	40.825	0	0.164762	40.825	0	0.164762	40.825	0	0.164762	40.825	0	0.164762	40.825	0	0.164762	40.825	0	0.164762	40.825	0	0.164762
40.85	0	0.164762	40.85	0	0.164762	40.85	0	0.164762	40.85	0	0.164762	40.85	0	0.164762	40.85	0	0.164762	40.85	0	0.164762	40.85	0	0.164762	40.85	0	0.164762	40.85	0	0.164762
40.875	0	0.164762	40.875	0	0.164762	40.875	0	0.164762	40.875	0	0.164762	40.875	0	0.164762	40.875	0	0.164762	40.875	0	0.164762	40.875	0	0.164762	40.875	0	0.164762	40.875	0	0.164762
40.9	0	0.164762	40.9	0	0.164762	40.9	0	0.164762	40.9	0	0.164762	40.9	0	0.164762	40.9	0	0.164762	40.9	0	0.164762	40.9	0	0.164762	40.9	0	0.164762	40.9	0	0.164762
40.925	0	0.164762	40.925	0	0.164762	40.925	0	0.164762	40.925	0	0.164762	40.925	0	0.164762	40.925	0	0.164762	40.925	0	0.164762	40.925	0	0.164762	40.925	0	0.164762	40.925	0	0.164762
40.95	0	0.164762	40.95	0	0.164762	40.95	0	0.164762	40.95	0	0.164762	40.95	0	0.164762	40.95	0	0.164762	40.95	0	0.164762	40.95	0	0.164762	40.95	0	0.164762	40.95	0	0.164762
40.975	0	0.164762	40.975	0	0.164762	40.975	0	0.164762	40.975	0	0.164762	40.975	0	0.164762	40.975	0	0.164762	40.975	0	0.164762	40.975	0	0.164762	40.975	0	0.164762	40.975	0	0.164762
41	0	0.164762	41	0	0.164762	41	0	0.164762	41	0	0.164762	41	0	0.164762	41	0	0.164762	41	0	0.164762	41	0	0.164762	41	0	0.164762	41	0	0.164762
41.025	0	0.164762	41.025	0	0.164762	41.025	0	0.164762	41.025	0	0.164762	41.025	0	0.164762	41.025	0	0.164762	41.025	0	0.164762	41.025	0	0.164762	41.025	0	0.164762	41.025	0	0.164762
41.05	0	0.164762	41.05	0	0.164762	41.05	0	0.164762	41.05	0	0.164762	41.05	0	0.164762	41.05	0	0.164762	41.05	0	0.164762	41.05	0	0.164762	41.05	0	0.164762	41.05	0	0.164762
41.075	0	0.164762	41.075	0	0.164762	41.075	0	0.164762	41.075	0	0.164762	41.075	0	0.164762	41.075	0	0.164762	41.075	0	0.164762	41.075	0	0.164762	41.075	0	0.164762	41.075	0	0.164762
41.1	0	0.164762	41.1	0	0.164762	41.1	0	0.164762	41.1	0	0.164762	41.1	0	0.164762	41.1	0	0.164762	41.1	0	0.164762	41.1	0	0.164762	41.1	0	0.164762	41.1	0	0.164762
41.125	0	0.164762	41.125	0	0.164762	41.125	0	0.164762	41.125	0	0.164762	41.125	0	0.164762	41.125	0	0.164762	41.125	0	0.164762	41.125	0	0.164762	41.125	0	0.164762	41.125	0	0.164762
41.15	0	0.164762	41.15	0	0.164762	41.15	0	0.164762	41.15	0	0.164762	41.15	0	0.164762	41.15	0	0.164762	41.15	0	0.164762	41.15	0	0.164762	41.15	0	0.164762	41.15	0	0.164762
41.175	0	0.164762	41.175	0	0.164762	41.175	0	0.164762	41.175	0	0.164762	41.175	0	0.164762	41.175	0	0.164762	41.175	0	0.164762	41.175	0	0.164762	41.175	0	0.164762	41.175	0	0.164762
41.2	0	0.164762	41.2	0	0.164762	41.2	0	0.164762	41.2	0	0.164762	41.2	0	0.164762	41.2	0	0.164762	41.2	0	0.164762	41.2	0	0.164762	41.2	0	0.164762	41.2	0	0.164762
41.225	0	0.164762	41.225	0	0.164762	41.225	0	0.164762	41.225	0	0.164762	41.225	0	0.164762	41.225	0	0.164762	41.225	0	0.164762	41.225	0	0.164762	41.225	0	0.164762	41.225	0	0.164762
41.25	0	0.164762	41.25	0	0.164762	41.25	0	0.164762	41.25	0	0.164762	41.25	0	0.164762	41.25	0	0.164762	41.25	0	0.164762	41.25	0	0.164762	41.25	0	0.164762	41.25	0	0.164762
41.275	0	0.164762	41.275	0	0.164762	41.275	0	0.164762	41.275	0	0.164762	41.275	0	0.164762	41.275	0	0.164762	41.275	0	0.164762	41.275	0	0.164762	41.275	0	0.164762	41.275	0	0.164762
41.3	0	0.164762	41.3	0	0.164762	41.3	0	0.164762	41.3	0	0.164762	41.3	0	0.164762	41.3	0	0.164762	41.3	0	0.164762	41.3	0	0.164762	41.3	0	0.164762	41.3	0	0.164762
41.325	0	0.164762	41.325	0	0.164762	41.325	0	0.164762	41.325	0	0.164762	41.325	0	0.164762	41.325	0	0.164762	41.325	0	0.164762	41.325	0	0.164762	41.325	0	0.164762	41.325	0	0.164762
41.35	0	0.164762	41.35	0	0.164762	41.35	0	0.164762	41.35	0	0.164762	41.35	0	0.164762	41.35	0	0.164762	41.35	0	0.164762	41.35	0	0.164762	41.35	0	0.164762	41.35	0	0.164762
41.375	0	0.164762	41.375	0	0.164762	41.375	0	0.164762	41.375	0	0.164762	41.375	0	0.164762	41.375	0	0.164762	41.375	0	0.164762	41.375	0	0.164762	41.375	0	0.164762	41.375	0	0.164762
41.4	0	0.164762	41.4	0	0.164762	41.4	0	0.164762	41.4	0	0.164762	41.4	0	0.164762	41.4	0	0.164762	41.4	0	0.164762	41.4	0	0.164762	41.4	0	0.164762	41.4	0	0.164762
41.425	0	0.164762	41.425	0	0.164762	41.425	0	0.164762	41.425	0	0.164762	41.425	0	0.164762	41.425	0	0.164762	41.425	0	0.164762	41.425	0	0.164762	41.425	0	0.164762	41.425	0	0.164762
41.45	0	0.164762	41.45	0	0.164762	41.45	0	0.164762	41.45	0	0.164762	41.45	0	0.164762	41.45	0	0.164762	41.45	0	0.164762	41.45	0	0.164762	41.45	0	0.164762	41.45	0	0.164762
41.475	0	0.164762	41.475	0	0.164762	41.475	0	0.164762	41.475	0	0.164762	41.475	0	0.164762	41.475	0	0.164762	41.475	0	0.164762	41.475	0	0.164762	41.475	0	0.164762	41.475	0	0.164762
41.5	0	0.164762	41.5	0	0.164762	41.5	0	0.164762	41.5	0	0.164762	41.5	0	0.164762	41.5	0	0.164762	41.5	0	0.164762	41.5	0	0.164762	41.5	0	0.164762	41.5	0	0.164762
41.525	0	0.164762	41.525	0	0.164762	41.525	0	0.164762	41.525	0	0.164762	41.525	0	0.164762	41.525	0	0.164762	41.525	0	0.164762	41.525	0	0.164762	41.525	0	0.164762	41.525	0	0.164762
41.55	0	0.164762	41.55	0	0.164762	41.55	0	0.164762	41.55	0	0.164762	41.55	0	0.164762	41.55	0	0.164762	41.55	0	0.164762	41.55	0	0.164762	41.55	0	0.164762	41.55	0	0.164762
41.575	0	0.164762	41.575	0	0.164762	41.575	0	0.164762	41.575	0	0.164762	41.575	0	0.164762	41.575	0	0.164762	41.575	0	0.164762	41.575	0	0.164762	41.575	0	0.164762	41.575	0	0.164762
41.6	0	0.164762	41.6	0	0.164762	41.6	0	0.164762	41.6	0	0.164762	41.6	0	0.164762	41.6	0	0.164762	41.6	0	0.164762	41.6	0	0.164762	41.6	0	0.164762	41.6	0	0.164762
41.625	0	0.164762	41.625	0	0.164762	41.625	0	0.164762	41.625	0	0.164762	41.625	0	0.164762	41.625	0	0.164762	41.625	0	0.164762	41.625	0	0.164762	41.625	0	0.164762	41.625	0	0.164762
41.65	0	0.164762	41.65	0	0.164762	41.65	0	0.164762	41.65	0	0.164762	41.65	0	0.164762	41.65	0	0.164762	41.65	0	0.164762	41.65	0	0.164762	41.65	0	0.164762	41.65	0	0.164762
41.675	0	0.164762	41.675	0	0.164762	41.675	0	0.164762	41.675	0	0.164762	41.675	0	0.164762	41.675	0	0.164762	41.675	0	0.164762	41.675	0	0.164762	41.675	0	0.164762	41.675	0	0.164762
41.7	0	0.164762	41.7	0	0.164762	41.7	0	0.164762	41.7	0	0.164762	41.7	0	0.164762	41.7	0	0.164762	41.7	0	0.164762	41.7	0	0.164762	41.7	0	0.164762	41.7	0	0.164762
41.725	0	0.164762	41.725	0	0.164762	41.725	0	0.164762	41.725	0	0.164762	41.725	0	0.164762	41.725	0	0.164762	41.725	0	0.164762	41.725	0	0.164762	41.725	0	0.164762	41.725	0	0.164762
41.75	0	0.164762	41.75	0	0.164762	41.75	0	0.164762	41.75	0	0.164762	41.75	0	0.164762	41.75	0	0.164762	41.75	0	0.164762	41.75	0	0.164762	41.75	0	0.164762	41.75	0	0.164762
41.775	0	0.164762	41.775	0	0.164762	41.775	0	0.164762	41.775	0	0.164762	41.775	0	0.164762	41.775	0	0.164762	41.775	0	0.164762	41.775	0	0.164762	41.775	0	0.164762	41.775	0	0.164762
41.8	0	0.164762	41.8	0	0.164762	41.8	0	0.164762	41.8	0	0.164762	41.8	0	0.164762	41.8	0	0.164762	41.8	0	0.164762	41.8	0	0.164762	41.8	0	0.164762	41.8	0	0.164762
41.825	0	0.164762	41.825	0	0.164762	41.825	0	0.164762	41.825	0	0.164762	41.825	0	0.164762	41.825	0	0.164762	41.825	0	0.164762	41.825	0	0.164762	41.825	0	0.164762	41.825	0	0.164762
41.85	0	0.164762	41.85	0	0.164762	41.85	0	0.164762	41.85	0	0.164762	41.85	0	0.164762	41.85	0	0.164762	41.85	0	0.164762	41.85	0	0.164762	41.85	0	0.164762	41.85	0	0.164762
41.875	0	0.164762	41.875	0	0.164762	41.875	0	0.164762	41.875	0	0.164762	41.875	0	0.164762	41.875	0	0.164762	41.875	0	0.164762	41.875	0	0.164762	41.875	0	0.164762	41.875	0	0.164762
41.9	0	0.164762	41.9	0	0.164762	41.9	0	0.164762	41.9	0	0.164762	41.9	0	0.164762	41.9	0	0.164762	41.9	0	0.164762	41.9	0	0.164762	41.9	0	0.164762	41.9	0	0.164762
41.925	0	0.164762	41.925	0	0.164762	41.925	0	0.164762	41.925	0	0.164762	41.925	0	0.164762	41.925	0	0.164762	41.925	0	0.164762	41.925	0	0.164762	41.925	0	0.164762	41.925	0	0.164762
41.95	0	0.164762	41.95	0	0.164762	41.95	0	0.164762	41.95	0	0.164762	41.95	0	0.164762	41.95	0	0.164762	41.95	0	0.164762	41.95	0	0.164762	41.95	0	0.164762	41.95	0	0.164762
41.975	0	0.164762	41.975	0	0.164762	41.975	0	0.164762	41.975	0	0.164762	41.975	0	0.164762	41.975	0	0.164762	41.975	0	0.164762	41.975	0	0.164762	41.975	0	0.164762	41.975	0	0.164762
42	0	0.164762	42	0	0.164762	42	0	0.164762	42	0	0.164762	42	0	0.164762	42	0	0.164762	42	0	0.164762	42	0	0.164762	42	0	0.164762	42	0	0.164762
42.025	0	0.164762	42.025	0	0.164762	42.025	0	0.164762	42.025	0	0.164762	42.025	0	0.164762	42.025	0	0.164762	42.025	0	0.164762	42.025	0	0.164762	42.025	0	0.164762	42.025	0	0.164762
42.05	0	0.164762	42.05	0	0.164762	42.05	0	0.164762	42.05	0	0.164762	42.05	0	0.164762	42.05	0	0.164762	42.05	0	0.164762	42.05	0	0.164762	42.05	0	0.164762	42.05	0	0.164762
42.075	0	0.164762	42.075	0	0.164762	42.075	0	0.164762	42.075	0	0.164762	42.075	0	0.164762	42.075	0	0.164762	42.075	0	0.164762	42.075	0	0.164762	42.075	0	0.164762	42.075	0	0.164762
42.1	0	0.164762	42.1	0	0.164762	42.1	0	0.164762	42.1	0	0.164762	42.1	0	0.164762	42.1	0	0.164762	42.1	0	0.164762	42.1	0	0.164762	42.1	0	0.164762	42.1	0	0.164762
42.125	0	0.164762	42.125	0	0.164762	42.125	0	0.164762	42.125	0	0.164762	42.125	0	0.164762	42.125	0	0.164762	42.125	0	0.164762	42.125	0	0.164762	42.125	0	0.164762	42.125	0	0.164762
42.15	0	0.164762	42.15	0	0.164762	42.15	0	0.164762	42.15	0	0.164762	42.15	0	0.164762	42.15	0	0.164762	42.15	0	0.164762	42.15	0	0.164762	42.15	0	0.164762	42.15	0	0.164762
42.175	0	0.164762	42.175	0	0.164762	42.175	0	0.164762	42.175	0	0.164762	42.175	0	0.164762	42.175	0	0.164762	42.175	0	0.164762	42.175	0	0.164762	42.175	0	0.164762	42.175	0	0.164762
42.2	0	0.164762	42.2	0	0.164762	42.2	0	0.164762	42.2	0	0.164762	42.2	0	0.164762	42.2	0	0.164762	42.2	0	0.164762	42.2	0	0.164762	42.2	0	0.164762	42.2	0	0.164762
42.225	0	0.164762	42.225	0	0.164762	42.225	0	0.164762	42.225	0	0.164762	42.225	0	0.164762	42.225	0	0.164762	42.225	0	0.164762	42.225	0	0.164762	42.225	0	0.164762	42.225	0	0.164762
42.25	0	0.164762	42.25	0	0.164762	42.25	0	0.164762	42.25	0	0.164762	42.25	0	0.164762	42.25	0	0.164762	42.25	0	0.164762	42.25	0	0.164762	42.25	0	0.164762	42.25	0	0.164762
42.275	0	0.164762	42.275	0	0.164762	42.275	0	0.164762	42.275	0	0.164762	42.275	0	0.164762	42.275	0	0.164762	42.275	0	0.164762	42.275	0	0.164762	42.275	0	0.164762	42.275	0	0.164762
42.3	0	0.164762	42.3	0	0.164762	42.3	0	0.164762	42.3	0	0.164762	42.3	0	0.164762	42.3	0	0.164762	42.3	0	0.164762	42.3	0	0.164762	42.3	0	0.164762	42.3	0	0.164762
42.325	0	0.164762	42.325	0	0.164762	42.325	0	0.164762	42.325	0	0.164762	42.325	0	0.164762	42.325	0	0.164762	42.325	0	0.164762	42.325	0	0.164762	42.325	0	0.164762	42.325	0	0.164762
42.35	0	0.164762	42.35	0	0.164762	42.35	0	0.164762	42.35	0	0.164762	42.35	0	0.164762	42.35	0	0.164762	42.35	0	0.164762	42.35	0	0.164762	42.35	0	0.164762	42.35	0	0.164762
42.375	0	0.164762	42.375	0	0.164762	42.375	0	0.164762	42.375	0	0.164762	42.375	0	0.164762	42.375	0	0.164762	42.375	0	0.164762	42.375	0	0.164762	42.375	0	0.164762	42.375	0	0.164762
42.4	0	0.164762	42.4	0	0.164762	42.4	0	0.164762	42.4	0	0.164762	42.4	0	0.164762	42.4	0	0.164762	42.4	0	0.164762	42.4	0	0.164762	42.4	0	0.164762	42.4	0	0.164762
42.425	0	0.164762	42.425	0	0.164762	42.425	0	0.164762	42.425	0	0.164762	42.425	0	0.164762	42.425	0	0.164762	42.425	0	0.164762	42.425	0	0.164762	42.425	0	0.164762	42.425	0	0.164762
42.45	0	0.164762	42.45	0	0.164762	42.45	0	0.164762	42.45	0	0.164762	42.45	0	0.164762	42.45	0	0.164762	42.45	0	0.164762	42.45	0	0.164762	42.45	0	0.164762	42.45	0	0.164762
42.475	0	0.164762	42.475	0	0.164762	42.475	0	0.164762	42.475	0	0.164762	42.475	0	0.164762	42.475	0	0.164762	42.475	0	0.164762	42.475	0	0.164762	42.475	0	0.164762	42.475	0	0.164762
42.5	0	0.164762	42.5	0	0.164762	42.5	0	0.164762	42.5	0	0.164762	42.5	0	0.164762	42.5	0	0.164762	42.5	0	0.164762	42.5	0	0.164762	42.5	0	0.164762	42.5	0	0.164762
42.525	0	0.164762	42.525	0	0.164762	42.525	0	0.164762	42.525	0	0.164762	42.525	0	0.164762	42.525	0	0.164762	42.525	0	0.164762	42.525	0	0.164762	42.525	0	0.164762	42.525	0	0.164762
42.55	0	0.164762	42.55	0	0.164762	42.55	0	0.164762	42.55	0	0.164762	42.55	0	0.164762	42.55	0	0.164762	42.55	0	0.164762	42.55	0	0.164762	42.55	0	0.164762	42.55	0	0.164762
42.575	0	0.164762	42.575	0	0.164762	42.575	0	0.164762	42.575	0	0.164762	42.575	0	0.164762	42.575	0	0.164762	42.575	0	0.164762	42.575	0	0.164762	42.575	0	0.164762	42.575	0	0.164762
42.6	0	0.164762	42.6	0	0.164762	42.6	0	0.164762	42.6	0	0.164762	42.6	0	0.164762	42.6	0	0.164762	42.6	0	0.164762	42.6	0	0.164762	42.6	0	0.164762	42.6	0	0.164762
42.625	0	0.164762	42.625	0	0.164762	42.625	0	0.164762	42.625	0	0.164762	42.625	0	0.164762	42.625	0	0.164762	42.625	0	0.164762	42.625	0	0.164762	42.625	0	0.164762	42.625	0	0.164762
42.65	0	0.164762	42.65	0	0.164762	42.65	0	0.164762	42.65	0	0.164762	42.65	0	0.164762	42.65	0	0.164762	42.65	0	0.164762	42.65	0	0.164762	42.65	0	0.164762	42.65	0	0.164762
42.675	0	0.164762	42.675	0	0.164762	42.675	0	0.164762	42.675	0	0.164762	42.675	0	0.164762	42.675	0	0.164762	42.675	0	0.164762	42.675	0	0.164762	42.675	0	0.164762	42.675	0	0.164762
42.7	0	0.164762	42.7	0	0.164762	42.7	0	0.164762	42.7	0	0.164762	42.7	0	0.164762	42.7	0	0.164762	42.7	0	0.164762	42.7	0	0.164762	42.7	0	0.164762	42.7	0	0.164762
42.725	0	0.164762	42.725	0	0.164762	42.725	0	0.164762	42.725	0	0.164762	42.725	0	0.164762	42.725	0	0.164762	42.725	0	0.164762	42.725	0	0.164762	42.725	0	0.164762	42.725	0	0.164762
42.75	0	0.164762	42.75	0	0.164762	42.75	0	0.164762	42.75	0	0.164762	42.75	0	0.164762	42.75	0	0.164762	42.75	0	0.164762	42.75	0	0.164762	42.75	0	0.164762	42.75	0	0.164762
42.775	0	0.164762	42.775	0	0.164762	42.775	0	0.164762	42.775	0	0.164762	42.775	0	0.164762	42.775	0	0.164762	42.775	0	0.164762	42.775	0	0.164762	42.775	0	0.164762	42.775	0	0.164762
42.8	0	0.164762	42.8	0	0.164762	42.8	0	0.164762	42.8	0	0.164762	42.8	0	0.164762	42.8	0	0.164762	42.8	0	0.164762	42.8	0	0.164762	42.8	0	0.164762	42.8	0	0.164762
42.825	0	0.164762	42.825	0	0.164762	42.825	0	0.164762	42.825	0	0.164762	42.825	0	0.164762	42.825	0	0.164762	42.825	0	0.164762	42.825	0	0.164762	42.825	0	0.164762	42.825	0	0.164762
42.85	0	0.164762	42.85	0	0.164762	42.85	0	0.164762	42.85	0	0.164762	42.85	0	0.164762	42.85	0	0.164762	42.85	0	0.164762	42.85	0	0.164762	42.85	0	0.164762	42.85	0	0.164762
42.875	0	0.164762	42.875	0	0.164762	42.875	0	0.164762	42.875	0	0.164762	42.875	0	0.164762	42.875	0	0.164762	42.875	0	0.164762	42.875	0	0.164762	42.875	0	0.164762	42.875	0	0.164762
42.9	0	0.164762	42.9	0	0.164762	42.9	0	0.164762	42.9	0	0.164762	42.9	0	0.164762	42.9	0	0.164762	42.9	0	0.164762	42.9	0	0.164762	42.9	0	0.164762	42.9	0	0.164762
42.925	0	0.164762	42.925	0	0.164762	42.925	0	0.164762	42.925	0	0.164762	42.925	0	0.164762	42.925	0	0.164762	42.925	0	0.164762	42.925	0	0.164762	42.925	0	0.164762	42.925	0	0.164762
42.95	0	0.164762	42.95	0	0.164762	42.95	0	0.164762	42.95	0	0.164762	42.95	0	0.164762	42.95	0	0.164762	42.95	0	0.164762	42.95	0	0.164762	42.95	0	0.164762	42.95	0	0.164762
42.975	0	0.164762	42.975	0	0.164762	42.975	0	0.164762	42.975	0	0.164762	42.975	0	0.164762	42.975	0	0.164762	42.975	0	0.164762	42.975	0	0.164762	42.975	0	0.164762	42.975	0	0.164762
43	0	0.164762	43	0	0.164762	43	0	0.164762	43	0	0.164762	43	0	0.164762	43	0	0.164762	43	0	0.164762	43	0	0.164762	43	0	0.164762	43	0	0.164762
43.025	0	0.164762	43.025	0	0.164762	43.025	0	0.164762	43.025	0	0.164762	43.025	0	0.164762	43.025	0	0.164762	43.025	0	0.164762	43.025	0	0.164762	43.025	0	0.164762	43.025	0	0.164762
43.05	0	0.164762	43.05	0	0.164762	43.05	0	0.164762	43.05	0	0.164762	43.05	0	0.164762	43.05	0	0.164762	43.05	0	0.164762	43.05	0	0.164762	43.05	0	0.164762	43.05	0	0.164762
43.075	0	0.164762	43.075	0	0.164762	43.075	0	0.164762	43.075	0	0.164762	43.075	0	0.164762	43.075	0	0.164762	43.075	0	0.164762	43.075	0	0.164762	43.075	0	0.164762	43.075	0	0.164762
43.1	0	0.164762	43.1	0	0.164762	43.1	0	0.164762	43.1	0	0.164762	43.1	0	0.164762	43.1	0	0.164762	43.1	0	0.164762	43.1	0	0.164762	43.1	0	0.164762	43.1	0	0.164762
43.125	0	0.164762	43.125	0	0.164762	43.125	0	0.164762	43.125	0	0.164762	43.125	0	0.164762	43.125	0	0.164762	43.125	0	0.164762	43.125	0	0.164762	43.125	0	0.164762	43.125	0	0.164762
43.15	0	0.164762	43.15	0	0.164762	43.15	0	0.164762	43.15	0	0.164762	43.15	0	0.164762	43.15	0	0.164762	43.15	0	0.164762	43.15	0	0.164762	43.15	0	0.164762	43.15	0	0.164762
43.175	0	0.164762	43.175	0	0.164762	43.175	0	0.164762	43.175	0	0.164762	43.175	0	0.164762	43.175	0	0.164762	43.175	0	0.164762	43.175	0	0.164762	43.175	0	0.164762	43.175	0	0.164762
43.2	0	0.164762	43.2	0	0.164762	43.2	0	0.164762	43.2	0	0.164762	43.2	0	0.164762	43.2	0	0.164762	43.2	0	0.164762	43.2	0	0.164762	43.2	0	0.164762	43.2	0	0.164762
43.225	0	0.164762	43.225	0	0.164762	43.225	0	0.164762	43.225	0	0.164762	43.225	0	0.164762	43.225	0	0.164762	43.225	0	0.164762	43.225	0	0.164762	43.225	0	0.164762	43.225	0	0.164762
43.25	0	0.164762	43.25	0	0.164762	43.25	0	0.164762	43.25	0	0.164762	43.25	0	0.164762	43.25	0	0.164762	43.25	0	0.164762	43.25	0	0.164762	43.25	0	0.164762	43.25	0	0.164762
43.275	0	0.164762	43.275	0	0.164762	43.275	0	0.164762	43.275	0	0.164762	43.275	0	0.164762	43.275	0	0.164762	43.275	0	0.164762	43.275	0	0.164762	43.275	0	0.164762	43.275	0	0.164762
43.3	0	0.164762	43.3	0	0.164762	43.3	0	0.164762	43.3	0	0.164762	43.3	0	0.164762	43.3	0	0.164762	43.3	0	0.164762	43.3	0	0.164762	43.3	0	0.164762	43.3	0	0.164762
43.325	0	0.164762	43.325	0	0.164762	43.325	0	0.164762	43.325	0	0.164762	43.325	0	0.164762	43.325	0	0.164762	43.325	0	0.164762	43.325	0	0.164762	43.325	0	0.164762	43.325	0	0.164762
43.35	0	0.164762	43.35	0	0.164762	43.35	0	0.164762	43.35	0	0.164762	43.35	0	0.164762	43.35	0	0.164762	43.35	0	0.164762	43.35	0	0.164762	43.35	0	0.164762	43.35	0	0.164762
43.375	0	0.164762	43.375	0	0.164762	43.375	0	0.164762	43.375	0	0.164762	43.375	0	0.164762	43.375	0	0.164762	43.375	0	0.164762	43.375	0	0.164762	43.375	0	0.164762	43.375	0	0.164762
43.4	0	0.164762	43.4	0	0.164762	43.4	0	0.164762	43.4	0	0.164762	43.4	0	0.164762	43.4	0	0.164762	43.4	0	0.164762	43.4	0	0.164762	43.4	0	0.164762	43.4	0	0.164762
43.425	0	0.164762	43.425	0	0.164762	43.425	0	0.164762	43.425	0	0.164762	43.425	0	0.164762	43.425	0	0.164762	43.425	0	0.164762	43.425	0	0.164762	43.425	0	0.164762	43.425	0	0.164762
43.45	0	0.164762	43.45	0	0.164762	43.45	0	0.164762	43.45	0	0.164762	43.45	0	0.164762	43.45	0	0.164762	43.45	0	0.164762	43.45	0	0.164762	43.45	0	0.164762	43.45	0	0.164762
43.475	0	0.164762	43.475	0	0.164762	43.475	0	0.164762	43.475	0	0.164762	43.475	0	0.164762	43.475	0	0.164762	43.475	0	0.164762	43.475	0	0.164762	43.475	0	0.164762	43.475	0	0.164762
43.5	0	0.164762	43.5	0	0.164762	43.5	0	0.164762	43.5	0	0.164762	43.5	0	0.164762	43.5	0	0.164762	43.5	0	0.164762	43.5	0	0.164762	43.5	0	0.164762	43.5	0	0.164762
43.525	0	0.164762	43.525	0	0.164762	43.525	0	0.164762	43.525	0	0.164762	43.525	0	0.164762	43.525	0	0.164762	43.525	0	0.164762	43.525	0	0.164762	43.525	0	0.164762	43.525	0	0.164762
43.55	0	0.164762	43.55	0	0.164762	43.55	0	0.164762	43.55	0	0.164762	43.55	0	0.164762	43.55	0	0.164762	43.55	0	0.164762	43.55	0	0.164762	43.55	0	0.164762	43.55	0	0.164762
43.575	0	0.164762	43.575	0	0.164762	43.575	0	0.164762	43.575	0	0.164762	43.575	0	0.164762	43.575	0	0.164762	43.575	0	0.164762	43.575	0	0.164762	43.575	0	0.164762	43.575	0	0.164762
43.6	0	0.164762	43.6	0	0.164762	43.6	0	0.164762	43.6	0	0.164762	43.6	0	0.164762	43.6	0	0.164762	43.6	0	0.164762	43.6	0	0.164762	43.6	0	0.164762	43.6	0	0.164762
43.625	0	0.164762	43.625	0	0.164762	43.625	0	0.164762	43.625	0	0.164762	43.625	0	0.164762	43.625	0	0.164762	43.625	0	0.164762	43.625	0	0.164762	43.625	0	0.164762	43.625	0	0.164762
43.65	0	0.164762	43.65	0	0.164762	43.65	0	0.164762	43.65	0	0.164762	43.65	0	0.164762	43.65	0	0.164762	43.65	0	0.164762	43.65	0	0.164762	43.65	0	0.164762	43.65	0	0.164762
43.675	0	0.164762	43.675	0	0.164762	43.675	0	0.164762	43.675	0	0.164762	43.675	0	0.164762	43.675	0	0.164762	43.675	0	0.164762	43.675	0	0.164762	43.675	0	0.164762	43.675	0	0.164762
43.7	0	0.164762	43.7	0	0.164762	43.7	0	0.164762	43.7	0	0.164762	43.7	0	0.164762	43.7	0	0.164762	43.7	0	0.164762	43.7	0	0.164762	43.7	0	0.164762	43.7	0	0.164762
43.725	0	0.164762	43.725	0	0.164762	43.725	0	0.164762	43.725	0	0.164762	43.725	0	0.164762	43.725	0	0.164762	43.725	0	0.164762	43.725	0	0.164762	43.725	0	0.164762	43.725	0	0.164762
43.75	0	0.164762	43.75	0	0.164762	43.75	0	0.164762	43.75	0	0.164762	43.75	0	0.164762	43.75	0	0.164762	43.75	0	0.164762	43.75	0	0.164762	43.75	0	0.164762	43.75	0	0.164762
43.775	0	0.164762	43.775	0	0.164762	43.775	0	0.164762	43.775	0	0.164762	43.775	0	0.164762	43.775	0	0.164762	43.775	0	0.164762	43.775	0	0.164762	43.775	0	0.164762	43.775	0	0.164762
43.8	0	0.164762	43.8	0	0.164762	43.8	0	0.164762	43.8	0	0.164762	43.8	0	0.164762	43.8	0	0.164762	43.8	0	0.164762	43.8	0	0.164762	43.8	0	0.164762	43.8	0	0.164762
43.825	0	0.164762	43.825	0	0.164762	43.825	0	0.164762	43.825	0	0.164762	43.825	0	0.164762	43.825	0	0.164762	43.825	0	0.164762	43.825	0	0.164762	43.825	0	0.164762	43.825	0	0.164762
43.85	0	0.164762	43.85	0	0.164762	43.85	0	0.164762	43.85	0	0.164762	43.85	0	0.164762	43.85	0	0.164762	43.85	0	0.164762	43.85	0	0.164762	43.85	0	0.164762	43.85	0	0.164762
43.875	0	0.164762	43.875	0	0.164762	43.875	0	0.164762	43.875	0	0.164762	43.875	0	0.164762	43.875	0	0.164762	43.875	0	0.164762	43.875	0	0.164762	43.875	0	0.164762	43.875	0	0.164762
43.9	0	0.164762	43.9	0	0.164762	43.9	0	0.164762	43.9	0	0.164762	43.9	0	0.164762	43.9	0	0.164762	43.9	0	0.164762	43.9	0	0.164762	43.9	0	0.164762	43.9	0	0.164762
43.925	0	0.164762	43.925	0	0.164762	43.925	0	0.164762	43.925	0	0.164762	43.925	0	0.164762	43.925	0	0.164762	43.925	0	0.164762	43.925	0	0.164762	43.925	0	0.164762	43.925	0	0.164762
43.95	0	0.164762	43.95	0	0.164762	43.95	0	0.164762	43.95	0	0.164762	43.95	0	0.164762	43.95	0	0.164762	43.95	0	0.164762	43.95	0	0.164762	43.95	0	0.164762	43.95	0	0.164762
43.975	0	0.164762	43.975	0	0.164762	43.975	0	0.164762	43.975	0	0.164762	43.975	0	0.164762	43.975	0	0.164762	43.975	0	0.164762	43.975	0	0.164762	43.975	0	0.164762	43.975	0	0.164762
44	0	0.164762	44	0	0.164762	44	0	0.164762	44	0	0.164762	44	0	0.164762	44	0	0.164762	44	0	0.164762	44	0	0.164762	44	0	0.164762	44	0	0.164762
44.025	0	0.164762	44.025	0	0.164762	44.025	0	0.164762	44.025	0	0.164762	44.025	0	0.164762	44.025	0	0.164762	44.025	0	0.164762	44.025	0	0.164762	44.025	0	0.164762	44.025	0	0.164762
44.05	0	0.164762	44.05	0	0.164762	44.05	0	0.164762	44.05	0	0.164762	44.05	0	0.164762	44.05	0	0.164762	44.05	0	0.164762	44.05	0	0.164762	44.05	0	0.164762	44.05	0	0.164762
44.075	0	0.164762	44.075	0	0.164762	44.075	0	0.164762	44.075	0	0.164762	44.075	0	0.164762	44.075	0	0.164762	44.075	0	0.164762	44.075	0	0.164762	44.075	0	0.164762	44.075	0	0.164762
44.1	0	0.164762	44.1	0	0.164762	44.1	0	0.164762	44.1	0	0.164762	44.1	0	0.164762	44.1	0	0.164762	44.1	0	0.164762	44.1	0	0.164762	44.1	0	0.164762	44.1	0	0.164762
44.125	0	0.164762	44.125	0	0.164762	44.125	0	0.164762	44.125	0	0.164762	44.125	0	0.164762	44.125	0	0.164762	44.125	0	0.164762	44.125	0	0.164762	44.125	0	0.164762	44.125	0	0.164762
44.15	0	0.164762	44.15	0	0.164762	44.15	0	0.164762	44.15	0	0.164762	44.15	0	0.164762	44.15	0	0.164762	44.15	0	0.164762	44.15	0	0.164762	44.15	0	0.164762	44.15	0	0.164762
44.175	0	0.164762	44.175	0	0.164762	44.175	0	0.164762	44.175	0	0.164762	44.175	0	0.164762	44.175	0	0.164762	44.175	0	0.164762	44.175	0	0.164762	44.175	0	0.164762	44.175	0	0.164762
44.2	0	0.164762	44.2	0	0.164762	44.2	0	0.164762	44.2	0	0.164762	44.2	0	0.164762	44.2	0	0.164762	44.2	0	0.164762	44.2	0	0.164762	44.2	0	0.164762	44.2	0	0.164762
44.225	0	0.164762	44.225	0	0.164762	44.225	0	0.164762	44.225	0	0.164762	44.225	0	0.164762	44.225	0	0.164762	44.225	0	0.164762	44.225	0	0.164762	44.225	0	0.164762	44.225	0	0.164762
44.25	0	0.164762	44.25	0	0.164762	44.25	0	0.164762	44.25	0	0.164762	44.25	0	0.164762	44.25	0	0.164762	44.25	0	0.164762	44.25	0	0.164762	44.25	0	0.164762	44.25	0	0.164762
44.275	0	0.164762	44.275	0	0.164762	44.275	0	0.164762	44.275	0	0.164762	44.275	0	0.164762	44.275	0	0.164762	44.275	0	0.164762	44.275	0	0.164762	44.275	0	0.164762	44.275	0	0.164762
44.3	0	0.164762	44.3	0	0.164762	44.3	0	0.164762	44.3	0	0.164762	44.3	0	0.164762	44.3	0	0.164762	44.3	0	0.164762	44.3	0	0.164762	44.3	0	0.164762	44.3	0	0.164762
44.325	0	0.164762	44.325	0	0.164762	44.325	0	0.164762	44.325	0	0.164762	44.325	0	0.164762	44.325	0	0.164762	44.325	0	0.164762	44.325	0	0.164762	44.325	0	0.164762	44.325	0	0.164762
44.35	0	0.164762	44.35	0	0.164762	44.35	0	0.164762	44.35	0	0.164762	44.35	0	0.164762	44.35	0	0.164762	44.35	0	0.164762	44.35	0	0.164762	44.35	0	0.164762	44.35	0	0.164762
44.375	0	0.164762	44.375	0	0.164762	44.375	0	0.164762	44.375	0	0.164762	44.375	0	0.164762	44.375	0	0.164762	44.375	0	0.164762	44.375	0	0.164762	44.375	0	0.164762	44.375	0	0.164762
44.4	0	0.164762	44.4	0	0.164762	44.4	0	0.164762	44.4	0	0.164762	44.4	0	0.164762	44.4	0	0.164762	44.4	0	0.164762	44.4	0	0.164762	44.4	0	0.164762	44.4	0	0.164762
44.425	0	0.164762	44.425	0	0.164762	44.425	0	0.164762	44.425	0	0.164762	44.425	0	0.164762	44.425	0	0.164762	44.425	0	0.164762	44.425	0	0.164762	44.425	0	0.164762	44.425	0	0.164762
44.45	0	0.164762	44.45	0	0.164762	44.45	0	0.164762	44.45	0	0.164762	44.45	0	0.164762	44.45	0	0.164762	44.45	0	0.164762	44.45	0	0.164762	44.45	0	0.164762	44.45	0	0.164762
44.475	0	0.164762	44.475	0	0.164762	44.475	0	0.164762	44.475	0	0.164762	44.475	0	0.164762	44.475	0	0.164762	44.475	0	0.164762	44.475	0	0.164762	44.475	0	0.164762	44.475	0	0.164762
44.5	0	0.164762	44.5	0	0.164762	44.5	0	0.164762	44.5	0	0.164762	44.5	0	0.164762	44.5	0	0.164762	44.5	0	0.164762	44.5	0	0.164762	44.5	0	0.164762	44.5	0	0.164762
44.525	0	0.164762	44.525	0	0.164762	44.525	0	0.164762	44.525	0	0.164762	44.525	0	0.164762	44.525	0	0.164762	44.525	0	0.164762	44.525	0	0.164762	44.525	0	0.164762	44.525	0	0.164762
44.55	0	0.164762	44.55	0	0.164762	44.55	0	0.164762	44.55	0	0.164762	44.55	0	0.164762	44.55	0	0.164762	44.55	0	0.164762	44.55	0	0.164762	44.55	0	0.164762	44.55	0	0.164762
44.575	0	0.164762	44.575	0	0.164762	44.575	0	0.164762	44.575	0	0.164762	44.575	0	0.164762	44.575	0	0.164762	44.575	0	0.164762	44.575	0	0.164762	44.575	0	0.164762	44.575	0	0.164762
44.6	0	0.164762	44.6	0	0.164762	44.6	0	0.164762	44.6	0	0.164762	44.6	0	0.164762	44.6	0	0.164762	44.6	0	0.164762	44.6	0	0.164762	44.6	0	0.164762	44.6	0	0.164762
44.625	0	0.164762	44.625	0	0.164762	44.625	0	0.164762	44.625	0	0.164762	44.625	0	0.164762	44.625	0	0.164762	44.625	0	0.164762	44.625	0	0.164762	44.625	0	0.164762	44.625	0	0.164762
44.65	0	0.164762	44.65	0	0.164762	44.65	0	0.164762	44.65	0	0.164762	44.65	0	0.164762	44.65	0	0.164762	44.65	0	0.164762	44.65	0	0.164762	44.65	0	0.164762	44.65	0	0.164762
44.675	0	0.164762	44.675	0	0.164762	44.675	0	0.164762	44.675	0	0.164762	44.675	0	0.164762	44.675	0	0.164762	44.675	0	0.164762	44.675	0	0.164762	44.675	0	0.164762	44.675	0	0.164762
44.7	0	0.164762	44.7	0	0.164762	44.7	0	0.164762	44.7	0	0.164762	44.7	0	0.164762	44.7	0	0.164762	44.7	0	0.164762	44.7	0	0.164762	44.7	0	0.164762	44.7	0	0.164762
44.725	0	0.164762	44.725	0	0.164762	44.725	0	0.164762	44.725	0	0.164762	44.725	0	0.164762	44.725	0	0.164762	44.725	0	0.164762	44.725	0	0.164762	44.725	0	0.164762	44.725	0	0.164762
44.75	0	0.164762	44.75	0	0.164762	44.75	0	0.164762	44.75	0	0.164762	44.75	0	0.164762	44.75	0	0.164762	44.75	0	0.164762	44.75	0	0.164762	44.75	0	0.164762	44.75	0	0.164762
44.775	0	0.164762	44.775	0	0.164762	44.775	0	0.164762	44.775	0	0.164762	44.775	0	0.164762	44.775	0	0.164762	44.775	0	0.164762	44.775	0	0.164762	44.775	0	0.164762	44.775	0	0.164762
44.8	0	0.164762	44.8	0	0.164762	44.8	0	0.164762	44.8	0	0.164762	44.8	0	0.164762	44.8	0	0.164762	44.8	0	0.164762	44.8	0	0.164762	44.8	0	0.164762	44.8	0	0.164762
44.825	0	0.164762	44.825	0	0.164762	44.825	0	0.164762	44.825	0	0.164762	44.825	0	0.164762	44.825	0	0.164762	44.825	0	0.164762	44.825	0	0.164762	44.825	0	0.164762	44.825	0	0.164762
44.85	0	0.164762	44.85	0	0.164762	44.85	0	0.164762	44.85	0	0.164762	44.85	0	0.164762	44.85	0	0.164762	44.85	0	0.164762	44.85	0	0.164762	44.85	0	0.164762	44.85	0	0.164762
44.875	0	0.164762	44.875	0	0.164762	44.875	0	0.164762	44.875	0	0.164762	44.875	0	0.164762	44.875	0	0.164762	44.875	0	0.164762	44.875	0	0.164762	44.875	0	0.164762	44.875	0	0.164762
44.9	0	0.164762	44.9	0	0.164762	44.9	0	0.164762	44.9	0	0.164762	44.9	0	0.164762	44.9	0	0.164762	44.9	0	0.164762	44.9	0	0.164762	44.9	0	0.164762	44.9	0	0.164762
44.925	0	0.164762	44.925	0	0.164762	44.925	0	0.164762	44.925	0	0.164762	44.925	0	0.164762	44.925	0	0.164762	44.925	0	0.164762	44.925	0	0.164762	44.925	0	0.164762	44.925	0	0.164762
44.95	0	0.164762	44.95	0	0.164762	44.95	0	0.164762	44.95	0	0.164762	44.95	0	0.164762	44.95	0	0.164762	44.95	0	0.164762	44.95	0	0.164762	44.95	0	0.164762	44.95	0	0.164762
44.975	0	0.164762	44.975	0	0.164762	44.975	0	0.164762	44.975	0	0.164762	44.975	0	0.164762	44.975	0	0.164762	44.975	0	0.164762	44.975	0	0.164762	44.975	0	0.164762	44.975	0	0.164762
45	0	0.164762	45	0	0.164762	45	0	0.164762	45	0	0.164762	45	0	0.164762	45	0	0.164762	45	0	0.164762	45	0	0.164762	45	0	0.164762	45	0	0.164762
45.025	0	0.164762	45.025	0	0.164762	45.025	0	0.164762	45.025	0	0.164762	45.025	0	0.164762	45.025	0	0.164762	45.025	0	0.164762	45.025	0	0.164762	45.025	0	0.164762	45.025	0	0.164762
45.05	0	0.164762	45.05	0	0.164762	45.05	0	0.164762	45.05	0	0.164762	45.05	0	0.164762	45.05	0	0.164762	45.05	0	0.164762	45.05	0	0.164762	45.05	0	0.164762	45.05	0	0.164762
45.075	0	0.164762	45.075	0	0.164762	45.075	0	0.164762	45.075	0	0.164762	45.075	0	0.164762	45.075	0	0.164762	45.075	0	0.164762	45.075	0	0.164762	45.075	0	0.164762	45.075	0	0.164762
45.1	0	0.164762	45.1	0	0.164762	45.1	0	0.164762	45.1	0	0.164762	45.1	0	0.164762	45.1	0	0.164762	45.1	0	0.164762	45.1	0	0.164762	45.1	0	0.164762	45.1	0	0.164762
45.125	0	0.164762	45.125	0	0.164762	45.125	0	0.164762	45.125	0	0.164762	45.125	0	0.164762	45.125	0	0.164762	45.125	0	0.164762	45.125	0	0.164762	45.125	0	0.164762	45.125	0	0.164762
45.15	0	0.164762	45.15	0	0.164762	45.15	0	0.164762	45.15	0	0.164762	45.15	0	0.164762	45.15	0	0.164762	45.15	0	0.164762	45.15	0	0.164762	45.15	0	0.164762	45.15	0	0.164762
45.175	0	0.164762	45.175	0	0.164762	45.175	0	0.164762	45.175	0	0.164762	45.175	0	0.164762	45.175	0	0.164762	45.175	0	0.164762	45.175	0	0.164762	45.175	0	0.164762	45.175	0	0.164762
45.2	0	0.164762	45.2	0	0.164762	45.2	0	0.164762	45.2	0	0.164762	45.2	0	0.164762	45.2	0	0.164762	45.2	0	0.164762	45.2	0	0.164762	45.2	0	0.164762	45.2	0	0.164762
45.225	0	0.164762	45.225	0	0.164762	45.225	0	0.164762	45.225	0	0.164762	45.225	0	0.164762	45.225	0	0.164762	45.225	0	0.164762	45.225	0	0.164762	45.225	0	0.164762	45.225	0	0.164762
45.25	0	0.164762	45.25	0	0.164762	45.25	0	0.164762	45.25	0	0.164762	45.25	0	0.164762	45.25	0	0.164762	45.25	0	0.164762	45.25	0	0.164762	45.25	0	0.164762	45.25	0	0.164762
45.275	0	0.164762	45.275	0	0.164762	45.275	0	0.164762	45.275	0	0.164762	45.275	0	0.164762	45.275	0	0.164762	45.275	0	0.164762	45.275	0	0.164762	45.275	0	0.164762	45.275	0	0.164762
45.3	0	0.164762	45.3	0	0.164762	45.3	0	0.164762	45.3	0	0.164762	45.3	0	0.164762	45.3	0	0.164762	45.3	0	0.164762	45.3	0	0.164762	45.3	0	0.164762	45.3	0	0.164762
45.325	0	0.164762	45.325	0	0.164762	45.325	0	0.164762	45.325	0	0.164762	45.325	0	0.164762	45.325	0	0.164762	45.325	0	0.164762	45.325	0	0.164762	45.325	0	0.164762	45.325	0	0.164762
45.35	0	0.164762	45.35	0	0.164762	45.35	0	0.164762	45.35	0	0.164762	45.35	0	0.164762	45.35	0	0.164762	45.35	0	0.164762	45.35	0	0.164762	45.35	0	0.164762	45.35	0	0.164762
45.375	0	0.164762	45.375	0	0.164762	45.375	0	0.164762	45.375	0	0.164762	45.375	0	0.164762	45.375	0	0.164762	45.375	0	0.164762	45.375	0	0.164762	45.375	0	0.164762	45.375	0	0.164762
45.4	0	0.164762	45.4	0	0.164762	45.4	0	0.164762	45.4	0	0.164762	45.4	0	0.164762	45.4	0	0.164762	45.4	0	0.164762	45.4	0	0.164762	45.4	0	0.164762	45.4	0	0.164762
45.425	0	0.164762	45.425	0	0.164762	45.425	0	0.164762	45.425	0	0.164762	45.425	0	0.164762	45.425	0	0.164762	45.425	0	0.164762	45.425	0	0.164762	45.425	0	0.164762	45.425	0	0.164762
45.45	0	0.164762	45.45	0	0.164762	45.45	0	0.164762	45.45	0	0.164762	45.45	0	0.164762	45.45	0	0.164762	45.45	0	0.164762	45.45	0	0.164762	45.45	0	0.164762	45.45	0	0.164762
45.475	0	0.164762	45.475	0	0.164762	45.475	0	0.164762	45.475	0	0.164762	45.475	0	0.164762	45.475	0	0.164762	45.475	0	0.164762	45.475	0	0.164762	45.475	0	0.164762	45.475	0	0.164762
45.5	0	0.164762	45.5	0	0.164762	45.5	0	0.164762	45.5	0	0.164762	45.5	0	0.164762	45.5	0	0.164762	45.5	0	0.164762	45.5	0	0.164762	45.5	0	0.164762	45.5	0	0.164762
45.525	0	0.164762	45.525	0	0.164762	45.525	0	0.164762	45.525	0	0.164762	45.525	0	0.164762	45.525	0	0.164762	45.525	0	0.164762	45.525	0	0.164762	45.525	0	0.164762	45.525	0	0.164762
45.55	0	0.164762	45.55	0	0.164762	45.55	0	0.164762	45.55	0	0.164762	45.55	0	0.164762	45.55	0	0.164762	45.55	0	0.164762	45.55	0	0.164762	45.55	0	0.164762	45.55	0	0.164762
45.575	0	0.164762	45.575	0	0.164762	45.575	0	0.164762	45.575	0	0.164762	45.575	0	0.164762	45.575	0	0.164762	45.575	0	0.164762	45.575	0	0.164762	45.575	0	0.164762	45.575	0	0.164762
45.6	0	0.164762	45.6	0	0.164762	45.6	0	0.164762	45.6	0	0.164762	45.6	0	0.164762	45.6	0	0.164762	45.6	0	0.164762	45.6	0	0.164762	45.6	0	0.164762	45.6	0	0.164762
45.625	0	0.164762	45.625	0	0.164762	45.625	0	0.164762	45.625	0	0.164762	45.625	0	0.164762	45.625	0	0.164762	45.625	0	0.164762	45.625	0	0.164762	45.625	0	0.164762	45.625	0	0.164762
45.65	0	0.164762	45.65	0	0.164762	45.65	0	0.164762	45.65	0	0.164762	45.65	0	0.164762	45.65	0	0.164762	45.65	0	0.164762	45.65	0	0.164762	45.65	0	0.164762	45.65	0	0.164762
45.675	0	0.164762	45.675	0	0.164762	45.675	0	0.164762	45.675	0	0.164762	45.675	0	0.164762	45.675	0	0.164762	45.675	0	0.164762	45.675	0	0.164762	45.675	0	0.164762	45.675	0	0.164762
45.7	0	0.164762	45.7	0	0.164762	45.7	0	0.164762	45.7	0	0.164762	45.7	0	0.164762	45.7	0	0.164762	45.7	0	0.164762	45.7	0	0.164762	45.7	0	0.164762	45.7	0	0.164762
45.725	0	0.164762	45.725	0	0.164762	45.725	0	0.164762	45.725	0	0.164762	45.725	0	0.164762	45.725	0	0.164762	45.725	0	0.164762	45.725	0	0.164762	45.725	0	0.164762	45.725	0	0.164762
45.75	0	0.164762	45.75	0	0.164762	45.75	0	0.164762	45.75	0	0.164762	45.75	0	0.164762	45.75	0	0.164762	45.75	0	0.164762	45.75	0	0.164762	45.75	0	0.164762	45.75	0	0.164762
45.775	0	0.164762	45.775	0	0.164762	45.775	0	0.164762	45.775	0	0.164762	45.775	0	0.164762	45.775	0	0.164762	45.775	0	0.164762	45.775	0	0.164762	45.775	0	0.164762	45.775	0	0.164762
45.8	0	0.164762	45.8	0	0.164762	45.8	0	0.164762	45.8	0	0.164762	45.8	0	0.164762	45.8	0	0.164762	45.8	0	0.164762	45.8	0	0.164762	45.8	0	0.164762	45.8	0	0.164762
45.825	0	0.164762	45.825	0	0.164762	45.825	0	0.164762	45.825	0	0.164762	45.825	0	0.164762	45.825	0	0.164762	45.825	0	0.164762	45.825	0	0.164762	45.825	0	0.164762	45.825	0	0.164762
45.85	0	0.164762	45.85	0	0.164762	45.85	0	0.164762	45.85	0	0.164762	45.85	0	0.164762	45.85	0	0.164762	45.85	0	0.164762	45.85	0	0.164762	45.85	0	0.164762	45.85	0	0.164762
45.875	0	0.164762	45.875	0	0.164762	45.875	0	0.164762	45.875	0	0.164762	45.875	0	0.164762	45.875	0	0.164762	45.875	0	0.164762	45.875	0	0.164762	45.875	0	0.164762	45.875	0	0.164762
45.9	0	0.164762	45.9	0	0.164762	45.9	0	0.164762	45.9	0	0.164762	45.9	0	0.164762	45.9	0	0.164762	45.9	0	0.164762	45.9	0	0.164762	45.9	0	0.164762	45.9	0	0.164762
45.925	0	0.164762	45.925	0	0.164762	45.925	0	0.164762	45.925	0	0.164762	45.925	0	0.164762	45.925	0	0.164762	45.925	0	0.164762	45.925	0	0.164762	45.925	0	0.164762	45.925	0	0.164762
45.95	0	0.164762	45.95	0	0.164762	45.95	0	0.164762	45.95	0	0.164762	45.95	0	0.164762	45.95	0	0.164762	45.95	0	0.164762	45.95	0	0.164762	45.95	0	0.164762	45.95	0	0.164762
45.975	0	0.164762	45.975	0	0.164762	45.975	0	0.164762	45.975	0	0.164762	45.975	0	0.164762	45.975	0	0.164762	45.975	0	0.164762	45.975	0	0.164762	45.975	0	0.164762	45.975	0	0.164762
46	0	0.164762	46	0	0.164762	46	0	0.164762	46	0	0.164762	46	0	0.164762	46	0	0.164762	46	0	0.164762	46	0	0.164762	46	0	0.164762	46	0	0.164762
46.025	0	0.164762	46.025	0	0.164762	46.025	0	0.164762	46.025	0	0.164762	46.025	0	0.164762	46.025	0	0.164762	46.025	0	0.164762	46.025	0	0.164762	46.025	0	0.164762	46.025	0	0.164762
46.05	0	0.164762	46.05	0	0.164762	46.05	0	0.164762	46.05	0	0.164762	46.05	0	0.164762	46.05	0	0.164762	46.05	0	0.164762	46.05	0	0.164762	46.05	0	0.164762	46.05	0	0.164762
46.075	0	0.164762	46.075	0	0.164762	46.075	0	0.164762	46.075	0	0.164762	46.075	0	0.164762	46.075	0	0.164762	46.075	0	0.164762	46.075	0	0.164762	46.075	0	0.164762	46.075	0	0.164762
46.1	0	0.164762	46.1	0	0.164762	46.1	0	0.164762	46.1	0	0.164762	46.1	0	0.164762	46.1	0	0.164762	46.1	0	0.164762	46.1	0	0.164762	46.1	0	0.164762	46.1	0	0.164762
46.125	0	0.164762	46.125	0	0.164762	46.125	0	0.164762	46.125	0	0.164762	46.125	0	0.164762	46.125	0	0.164762	46.125	0	0.164762	46.125	0	0.164762	46.125	0	0.164762	46.125	0	0.164762
46.15	0	0.164762	46.15	0	0.164762	46.15	0	0.164762	46.15	0	0.164762	46.15	0	0.164762	46.15	0	0.164762	46.15	0	0.164762	46.15	0	0.164762	46.15	0	0.164762	46.15	0	0.164762
46.175	0	0.164762	46.175	0	0.164762	46.175	0	0.164762	46.175	0	0.164762	46.175	0	0.164762	46.175	0	0.164762	46.175	0	0.164762	46.175	0	0.164762	46.175	0	0.164762	46.175	0	0.164762
46.2	0	0.164762	46.2	0	0.164762	46.2	0	0.164762	46.2	0	0.164762	46.2	0	0.164762	46.2	0	0.164762	46.2	0	0.164762	46.2	0	0.164762	46.2	0	0.164762	46.2	0	0.164762
46.225	0	0.164762	46.225	0	0.164762	46.225	0	0.164762	46.225	0	0.164762	46.225	0	0.164762	46.225	0	0.164762	46.225	0	0.164762	46.225	0	0.164762	46.225	0	0.164762	46.225	0	0.164762
46.25	0	0.164762	46.25	0	0.164762	46.25	0	0.164762	46.25	0	0.164762	46.25	0	0.164762	46.25	0	0.164762	46.25	0	0.164762	46.25	0	0.164762	46.25	0	0.164762	46.25	0	0.164762
46.275	0	0.164762	46.275	0	0.164762	46.275	0	0.164762	46.275	0	0.164762	46.275	0	0.164762	46.275	0	0.164762	46.275	0	0.164762	46.275	0	0.164762	46.275	0	0.164762	46.275	0	0.164762
46.3	0	0.164762	46.3	0	0.164762	46.3	0	0.164762	46.3	0	0.164762	46.3	0	0.164762	46.3	0	0.164762	46.3	0	0.164762	46.3	0	0.164762	46.3	0	0.164762	46.3	0	0.164762
46.325	0	0.164762	46.325	0	0.164762	46.325	0	0.164762	46.325	0	0.164762	46.325	0	0.164762	46.325	0	0.164762	46.325	0	0.164762	46.325	0	0.164762	46.325	0	0.164762	46.325	0	0.164762
46.35	0	0.164762	46.35	0	0.164762	46.35	0	0.164762	46.35	0	0.164762	46.35	0	0.164762	46.35	0	0.164762	46.35	0	0.164762	46.35	0	0.164762	46.35	0	0.164762	46.35	0	0.164762
46.375	0	0.164762	46.375	0	0.164762	46.375	0	0.164762	46.375	0	0.164762	46.375	0	0.164762	46.375	0	0.164762	46.375	0	0.164762	46.375	0	0.164762	46.375	0	0.164762	46.375	0	0.164762
46.4	0	0.164762	46.4	0	0.164762	46.4	0	0.164762	46.4	0	0.164762	46.4	0	0.164762	46.4	0	0.164762	46.4	0	0.164762	46.4	0	0.164762	46.4	0	0.164762	46.4	0	0.164762
46.425	0	0.164762	46.425	0	0.164762	46.425	0	0.164762	46.425	0	0.164762	46.425	0	0.164762	46.425	0	0.164762	46.425	0	0.164762	46.425	0	0.164762	46.425	0	0.164762	46.425	0	0.164762
46.45	0	0.164762	46.45	0	0.164762	46.45	0	0.164762	46.45	0	0.164762	46.45	0	0.164762	46.45	0	0.164762	46.45	0	0.164762	46.45	0	0.164762	46.45	0	0.164762	46.45	0	0.164762
46.475	0	0.164762	46.475	0	0.164762	46.475	0	0.164762	46.475	0	0.164762	46.475	0	0.164762	46.475	0	0.164762	46.475	0	0.164762	46.475	0	0.164762	46.475	0	0.164762	46.475	0	0.164762
46.5	0	0.164762	46.5	0	0.164762	46.5	0	0.164762	46.5	0	0.164762	46.5	0	0.164762	46.5	0	0.164762	46.5	0	0.164762	46.5	0	0.164762	46.5	0	0.164762	46.5	0	0.164762
46.525	0	0.164762	46.525	0	0.164762	46.525	0	0.164762	46.525	0	0.164762	46.525	0	0.164762	46.525	0	0.164762	46.525	0	0.164762	46.525	0	0.164762	46.525	0	0.164762	46.525	0	0.164762
46.55	0	0.164762	46.55	0	0.164762	46.55	0	0.164762	46.55	0	0.164762	46.55	0	0.164762	46.55	0	0.164762	46.55	0	0.164762	46.55	0	0.164762	46.55	0	0.164762	46.55	0	0.164762
46.575	0	0.164762	46.575	0	0.164762	46.575	0	0.164762	46.575	0	0.164762	46.575	0	0.164762	46.575	0	0.164762	46.575	0	0.164762	46.575	0	0.164762	46.575	0	0.164762	46.575	0	0.164762
46.6	0	0.164762	46.6	0	0.164762	46.6	0	0.164762	46.6	0	0.164762	46.6	0	0.164762	46.6	0	0.164762	46.6	0	0.164762	46.6	0	0.164762	46.6	0	0.164762	46.6	0	0.164762
46.625	0	0.164762	46.625	0	0.164762	46.625	0	0.164762	46.625	0	0.164762	46.625	0	0.164762	46.625	0	0.164762	46.625	0	0.164762	46.625	0	0.164762	46.625	0	0.164762	46.625	0	0.164762
46.65	0	0.164762	46.65	0	0.164762	46.65	0	0.164762	46.65	0	0.164762	46.65	0	0.164762	46.65	0	0.164762	46.65	0	0.164762	46.65	0	0.164762	46.65	0	0.164762	46.65	0	0.164762
46.675	0	0.164762	46.675	0	0.164762	46.675	0	0.164762	46.675	0	0.164762	46.675	0	0.164762	46.675	0	0.164762	46.675	0	0.164762	46.675	0	0.164762	46.675	0	0.164762	46.675	0	0.164762
46.7	0	0.164762	46.7	0	0.164762	46.7	0	0.164762	46.7	0	0.164762	46.7	0	0.164762	46.7	0	0.164762	46.7	0	0.164762	46.7	0	0.164762	46.7	0	0.164762	46.7	0	0.164762
46.725	0	0.164762	46.725	0	0.164762	46.725	0	0.164762	46.725	0	0.164762	46.725	0	0.164762	46.725	0	0.164762	46.725	0	0.164762	46.725	0	0.164762	46.725	0	0.164762	46.725	0	0.164762
46.75	0	0.164762	46.75	0	0.164762	46.75	0	0.164762	46.75	0	0.164762	46.75	0	0.164762	46.75	0	0.164762	46.75	0	0.164762	46.75	0	0.164762	46.75	0	0.164762	46.75	0	0.164762
46.775	0	0.164762	46.775	0	0.164762	46.775	0	0.164762	46.775	0	0.164762	46.775	0	0.164762	46.775	0	0.164762	46.775	0	0.164762	46.775	0	0.164762	46.775	0	0.164762	46.775	0	0.164762
46.8	0	0.164762	46.8	0	0.164762	46.8	0	0.164762	46.8	0	0.164762	46.8	0	0.164762	46.8	0	0.164762	46.8	0	0.164762	46.8	0	0.164762	46.8	0	0.164762	46.8	0	0.164762
46.825	0	0.164762	46.825	0	0.164762	46.825	0	0.164762	46.825	0	0.164762	46.825	0	0.164762	46.825	0	0.164762	46.825	0	0.164762	46.825	0	0.164762	46.825	0	0.164762	46.825	0	0.164762
46.85	0	0.164762	46.85	0	0.164762	46.85	0	0.164762	46.85	0	0.164762	46.85	0	0.164762	46.85	0	0.164762	46.85	0	0.164762	46.85	0	0.164762	46.85	0	0.164762	46.85	0	0.164762
46.875	0	0.164762	46.875	0	0.164762	46.875	0	0.164762	46.875	0	0.164762	46.875	0	0.164762	46.875	0	0.164762	46.875	0	0.164762	46.875	0	0.164762	46.875	0	0.164762	46.875	0	0.164762
46.9	0	0.164762	46.9	0	0.164762	46.9	0	0.164762	46.9	0	0.164762	46.9	0	0.164762	46.9	0	0.164762	46.9	0	0.164762	46.9	0	0.164762	46.9	0	0.164762	46.9	0	0.164762
46.925	0	0.164762	46.925	0	0.164762	46.925	0	0.164762	46.925	0	0.164762	46.925	0	0.164762	46.925	0	0.164762	46.925	0	0.164762	46.925	0	0.164762	46.925	0	0.164762	46.925	0	0.164762
46.95	0	0.164762	46.95	0	0.164762	46.95	0	0.164762	46.95	0	0.164762	46.95	0	0.164762	46.95	0	0.164762	46.95	0	0.164762	46.95	0	0.164762	46.95	0	0.164762	46.95	0	0.164762
46.975	0	0.164762	46.975	0	0.164762	46.975	0	0.164762	46.975	0	0.164762	46.975	0	0.164762	46.975	0	0.164762	46.975	0	0.164762	46.975	0	0.164762	46.975	0	0.164762	46.975	0	0.164762
47	0	0.164762	47	0	0.164762	47	0	0.164762	47	0	0.164762	47	0	0.164762	47	0	0.164762	47	0	0.164762	47	0	0.164762	47	0	0.164762	47	0	0.164762
47.025	0	0.164762	47.025	0	0.164762	47.025	0	0.164762	47.025	0	0.164762	47.025	0	0.164762	47.025	0	0.164762	47.025	0	0.164762	47.025	0	0.164762	47.025	0	0.164762	47.025	0	0.164762
47.05	0	0.164762	47.05	0	0.164762	47.05	0	0.164762	47.05	0	0.164762	47.05	0	0.164762	47.05	0	0.164762	47.05	0	0.164762	47.05	0	0.164762	47.05	0	0.164762	47.05	0	0.164762
47.075	0	0.164762	47.075	0	0.164762	47.075	0	0.164762	47.075	0	0.164762	47.075	0	0.164762	47.075	0	0.164762	47.075	0	0.164762	47.075	0	0.164762	47.075	0	0.164762	47.075	0	0.164762
47.1	0	0.164762	47.1	0	0.164762	47.1	0	0.164762	47.1	0	0.164762	47.1	0	0.164762	47.1	0	0.164762	47.1	0	0.164762	47.1	0	0.164762	47.1	0	0.164762	47.1	0	0.164762
47.125	0	0.164762	47.125	0	0.164762	47.125	0	0.164762	47.125	0	0.164762	47.125	0	0.164762	47.125	0	0.164762	47.125	0	0.164762	47.125	0	0.164762	47.125	0	0.164762	47.125	0	0.164762
47.15	0	0.164762	47.15	0	0.164762	47.15	0	0.164762	47.15	0	0.164762	47.15	0	0.164762	47.15	0	0.164762	47.15	0	0.164762	47.15	0	0.164762	47.15	0	0.164762	47.15	0	0.164762
47.175	0	0.164762	47.175	0	0.164762	47.175	0	0.164762	47.175	0	0.164762	47.175	0	0.164762	47.175	0	0.164762	47.175	0	0.164762	47.175	0	0.164762	47.175	0	0.164762	47.175	0	0.164762
47.2	0	0.164762	47.2	0	0.164762	47.2	0	0.164762	47.2	0	0.164762	47.2	0	0.164762	47.2	0	0.164762	47.2	0	0.164762	47.2	0	0.164762	47.2	0	0.164762	47.2	0	0.164762
47.225	0	0.164762	47.225	0	0.164762	47.225	0	0.164762	47.225	0	0.164762	47.225	0	0.164762	47.225	0	0.164762	47.225	0	0.164762	47.225	0	0.164762	47.225	0	0.164762	47.225	0	0.164762
47.25	0	0.164762	47.25	0	0.164762	47.25	0	0.164762	47.25	0	0.164762	47.25	0	0.164762	47.25	0	0.164762	47.25	0	0.164762	47.25	0	0.164762	47.25	0	0.164762	47.25	0	0.164762
47.275	0	0.164762	47.275	0	0.164762	47.275	0	0.164762	47.275	0	0.164762	47.275	0	0.164762	47.275	0	0.164762	47.275	0	0.164762	47.275	0	0.164762	47.275	0	0.164762	47.275	0	0.164762
47.3	0	0.164762	47.3	0	0.164762	47.3	0	0.164762	47.3	0	0.164762	47.3	0	0.164762	47.3	0	0.164762	47.3	0	0.164762	47.3	0	0.164762	47.3	0	0.164762	47.3	0	0.164762
47.325	0	0.164762	47.325	0	0.164762	47.325	0	0.164762	47.325	0	0.164762	47.325	0	0.164762	47.325	0	0.164762	47.325	0	0.164762	47.325	0	0.164762	47.325	0	0.164762	47.325	0	0.164762
47.35	0	0.164762	47.35	0	0.164762	47.35	0	0.164762	47.35	0	0.164762	47.35	0	0.164762	47.35	0	0.164762	47.35	0	0.164762	47.35	0	0.164762	47.35	0	0.164762	47.35	0	0.164762
47.375	0	0.164762	47.375	0	0.164762	47.375	0	0.164762	47.375	0	0.164762	47.375	0	0.164762	47.375	0	0.164762	47.375	0	0.164762	47.375	0	0.164762	47.375	0	0.164762	47.375	0	0.164762
47.4	0	0.164762	47.4	0	0.164762	47.4	0	0.164762	47.4	0	0.164762	47.4	0	0.164762	47.4	0	0.164762	47.4	0	0.164762	47.4	0	0.164762	47.4	0	0.164762	47.4	0	0.164762
47.425	0	0.164762	47.425	0	0.164762	47.425	0	0.164762	47.425	0	0.164762	47.425	0	0.164762	47.425	0	0.164762	47.425	0	0.164762	47.425	0	0.164762	47.425	0	0.164762	47.425	0	0.164762
47.45	0	0.164762	47.45	0	0.164762	47.45	0	0.164762	47.45	0	0.164762	47.45	0	0.164762	47.45	0	0.164762	47.45	0	0.164762	47.45	0	0.164762	47.45	0	0.164762	47.45	0	0.164762
47.475	0	0.164762	47.475	0	0.164762	47.475	0	0.164762	47.475	0	0.164762	47.475	0	0.164762	47.475	0	0.164762	47.475	0	0.164762	47.475	0	0.164762	47.475	0	0.164762	47.475	0	0.164762
47.5	0	0.164762	47.5	0	0.164762	47.5	0	0.164762	47.5	0	0.164762	47.5	0	0.164762	47.5	0	0.164762	47.5	0	0.164762	47.5	0	0.164762	47.5	0	0.164762	47.5	0	0.164762
47.525	0	0.164762	47.525	0	0.164762	47.525	0	0.164762	47.525	0	0.164762	47.525	0	0.164762	47.525	0	0.164762	47.525	0	0.164762	47.525	0	0.164762	47.525	0	0.164762	47.525	0	0.164762
47.55	0	0.164762	47.55	0	0.164762	47.55	0	0.164762	47.55	0	0.164762	47.55	0	0.164762	47.55	0	0.164762	47.55	0	0.164762	47.55	0	0.164762	47.55	0	0.164762	47.55	0	0.164762
47.575	0	0.164762	47.575	0	0.164762	47.575	0	0.164762	47.575	0	0.164762	47.575	0	0.164762	47.575	0	0.164762	47.575	0	0.164762	47.575	0	0.164762	47.575	0	0.164762	47.575	0	0.164762
47.6	0	0.164762	47.6	0	0.164762	47.6	0	0.164762	47.6	0	0.164762	47.6	0	0.164762	47.6	0	0.164762	47.6	0	0.164762	47.6	0	0.164762	47.6	0	0.164762	47.6	0	0.164762
47.625	0	0.164762	47.625	0	0.164762	47.625	0	0.164762	47.625	0	0.164762	47.625	0	0.164762	47.625	0	0.164762	47.625	0	0.164762	47.625	0	0.164762	47.625	0	0.164762	47.625	0	0.164762
47.65	0	0.164762	47.65	0	0.164762	47.65	0	0.164762	47.65	0	0.164762	47.65	0	0.164762	47.65	0	0.164762	47.65	0	0.164762	47.65	0	0.164762	47.65	0	0.164762	47.65	0	0.164762
47.675	0	0.164762	47.675	0	0.164762	47.675	0	0.164762	47.675	0	0.164762	47.675	0	0.164762	47.675	0	0.164762	47.675	0	0.164762	47.675	0	0.164762	47.675	0	0.164762	47.675	0	0.164762
47.7	0	0.164762	47.7	0	0.164762	47.7	0	0.164762	47.7	0	0.164762	47.7	0	0.164762	47.7	0	0.164762	47.7	0	0.164762	47.7	0	0.164762	47.7	0	0.164762	47.7	0	0.164762
47.725	0	0.164762	47.725	0	0.164762	47.725	0	0.164762	47.725	0	0.164762	47.725	0	0.164762	47.725	0	0.164762	47.725	0	0.164762	47.725	0	0.164762	47.725	0	0.164762	47.725	0	0.164762
47.75	0	0.164762	47.75	0	0.164762	47.75	0	0.164762	47.75	0	0.164762	47.75	0	0.164762	47.75	0	0.164762	47.75	0	0.164762	47.75	0	0.164762	47.75	0	0.164762	47.75	0	0.164762
47.775	0	0.164762	47.775	0	0.164762	47.775	0	0.164762	47.775	0	0.164762	47.775	0	0.164762	47.775	0	0.164762	47.775	0	0.164762	47.775	0	0.164762	47.775	0	0.164762	47.775	0	0.164762
47.8	0	0.164762	47.8	0	0.164762	47.8	0	0.164762	47.8	0	0.164762	47.8	0	0.164762	47.8	0	0.164762	47.8	0	0.164762	47.8	0	0.164762	47.8	0	0.164762	47.8	0	0.164762
47.825	0	0.164762	47.825	0	0.164762	47.825	0	0.164762	47.825	0	0.164762	47.825	0	0.164762	47.825	0	0.164762	47.825	0	0.164762	47.825	0	0.164762	47.825	0	0.164762	47.825	0	0.164762
47.85	0	0.164762	47.85	0	0.164762	47.85	0	0.164762	47.85	0	0.164762	47.85	0	0.164762	47.85	0	0.164762	47.85	0	0.164762	47.85	0	0.164762	47.85	0	0.164762	47.85	0	0.164762
47.875	0	0.164762	47.875	0	0.164762	47.875	0	0.164762	47.875	0	0.164762	47.875	0	0.164762	47.875	0	0.164762	47.875	0	0.164762	47.875	0	0.164762	47.875	0	0.164762	47.875	0	0.164762
47.9	0	0.164762	47.9	0	0.164762	47.9	0	0.164762	47.9	0	0.164762	47.9	0	0.164762	47.9	0	0.164762	47.9	0	0.164762	47.9	0	0.164762	47.9	0	0.164762	47.9	0	0.164762
47.925	0	0.164762	47.925	0	0.164762	47.925	0	0.164762	47.925	0	0.164762	47.925	0	0.164762	47.925	0	0.164762	47.925	0	0.164762	47.925	0	0.164762	47.925	0	0.164762	47.925	0	0.164762
47.95	0	0.164762	47.95	0	0.164762	47.95	0	0.164762	47.95	0	0.164762	47.95	0	0.164762	47.95	0	0.164762	47.95	0	0.164762	47.95	0	0.164762	47.95	0	0.164762	47.95	0	0.164762
47.975	0	0.164762	47.975	0	0.164762	47.975	0	0.164762	47.975	0	0.164762	47.975	0	0.164762	47.975	0	0.164762	47.975	0	0.164762	47.975	0	0.164762	47.975	0	0.164762	47.975	0	0.164762
48	0	0.164762	48	0	0.164762	48	0	0.164762	48	0	0.164762	48	0	0.164762	48	0	0.164762	48	0	0.164762	48	0	0.164762	48	0	0.164762	48	0	0.164762
48.025	0	0.164762	48.025	0	0.164762	48.025	0	0.164762	48.025	0	0.164762	48.025	0	0.164762	48.025	0	0.164762	48.025	0	0.164762	48.025	0	0.164762	48.025	0	0.164762	48.025	0	0.164762
48.05	0	0.164762	48.05	0	0.164762	48.05	0	0.164762	48.05	0	0.164762	48.05	0	0.164762	48.05	0	0.164762	48.05	0	0.164762	48.05	0	0.164762	48.05	0	0.164762	48.05	0	0.164762
48.075	0	0.164762	48.075	0	0.164762	48.075	0	0.164762	48.075	0	0.164762	48.075	0	0.164762	48.075	0	0.164762	48.075	0	0.164762	48.075	0	0.164762	48.075	0	0.164762	48.075	0	0.164762
48.1	0	0.164762	48.1	0	0.164762	48.1	0	0.164762	48.1	0	0.164762	48.1	0	0.164762	48.1	0	0.164762	48.1	0	0.164762	48.1	0	0.164762	48.1	0	0.164762	48.1	0	0.164762
48.125	0	0.164762	48.125	0	0.164762	48.125	0	0.164762	48.125	0	0.164762	48.125	0	0.164762	48.125	0	0.164762	48.125	0	0.164762	48.125	0	0.164762	48.125	0	0.164762	48.125	0	0.164762
48.15	0	0.164762	48.15	0	0.164762	48.15	0	0.164762	48.15	0	0.164762	48.15	0	0.164762	48.15	0	0.164762	48.15	0	0.164762	48.15	0	0.164762	48.15	0	0.164762	48.15	0	0.164762
48.175	0	0.164762	48.175	0	0.164762	48.175	0	0.164762	48.175	0	0.164762	48.175	0	0.164762	48.175	0	0.164762	48.175	0	0.164762	48.175	0	0.164762	48.175	0	0.164762	48.175	0	0.164762
48.2	0	0.164762	48.2	0	0.164762	48.2	0	0.164762	48.2	0	0.164762	48.2	0	0.164762	48.2	0	0.164762	48.2	0	0.164762	48.2	0	0.164762	48.2	0	0.164762	48.2	0	0.164762
48.225	0	0.164762	48.225	0	0.164762	48.225	0	0.164762	48.225	0	0.164762	48.225	0	0.164762	48.225	0	0.164762	48.225	0	0.164762	48.225	0	0.164762	48.225	0	0.164762	48.225	0	0.164762
48.25	0	0.164762	48.25	0	0.164762	48.25	0	0.164762	48.25	0	0.164762	48.25	0	0.164762	48.25	0	0.164762	48.25	0	0.164762	48.25	0	0.164762	48.25	0	0.164762	48.25	0	0.164762
48.275	0	0.164762	48.275	0	0.164762	48.275	0	0.164762	48.275	0	0.164762	48.275	0	0.164762	48.275	0	0.164762	48.275	0	0.164762	48.275	0	0.164762	48.275	0	0.164762	48.275	0	0.164762
48.3	0	0.164762	48.3	0	0.164762	48.3	0	0.164762	48.3	0	0.164762	48.3	0	0.164762	48.3	0	0.164762	48.3	0	0.164762	48.3	0	0.164762	48.3	0	0.164762	48.3	0	0.164762
48.325	0	0.164762	48.325	0	0.164762	48.325	0	0.164762	48.325	0	0.164762	48.325	0	0.164762	48.325	0	0.164762	48.325	0	0.164762	48.325	0	0.164762	48.325	0	0.164762	48.325	0	0.164762
48.35	0	0.164762	48.35	0	0.164762	48.35	0	0.164762	48.35	0	0.164762	48.35	0	0.164762	48.35	0	0.164762	48.35	0	0.164762	48.35	0	0.164762	48.35	0	0.164762	48.35	0	0.164762
48.375	0	0.164762	48.375	0	0.164762	48.375	0	0.164762	48.375	0	0.164762	48.375	0	0.164762	48.375	0	0.164762	48.375	0	0.164762	48.375	0	0.164762	48.375	0	0.164762	48.375	0	0.164762
48.4	0	0.164762	48.4	0	0.164762	48.4	0	0.164762	48.4	0	0.164762	48.4	0	0.164762	48.4	0	0.164762	48.4	0	0.164762	48.4	0	0.164762	48.4	0	0.164762	48.4	0	0.164762
48.425	0	0.164762	48.425	0	0.164762	48.425	0	0.164762	48.425	0	0.164762	48.425	0	0.164762	48.425	0	0.164762	48.425	0	0.164762	48.425	0	0.164762	48.425	0	0.164762	48.425	0	0.164762
48.45	0	0.164762	48.45	0	0.164762	48.45	0	0.164762	48.45	0	0.164762	48.45	0	0.164762	48.45	0	0.164762	48.45	0	0.164762	48.45	0	0.164762	48.45	0	0.164762	48.45	0	0.164762
48.475	0	0.164762	48.475	0	0.164762	48.475	0	0.164762	48.475	0	0.164762	48.475	0	0.164762	48.475	0	0.164762	48.475	0	0.164762	48.475	0	0.164762	48.475	0	0.164762	48.475	0	0.164762
48.5	0	0.164762	48.5	0	0.164762	48.5	0	0.164762	48.5	0	0.164762	48.5	0	0.164762	48.5	0	0.164762	48.5	0	0.164762	48.5	0	0.164762	48.5	0	0.164762	48.5	0	0.164762
48.525	0	0.164762	48.525	0	0.164762	48.525	0	0.164762	48.525	0	0.164762	48.525	0	0.164762	48.525	0	0.164762	48.525	0	0.164762	48.525	0	0.164762	48.525	0	0.164762	48.525	0	0.164762
48.55	0	0.164762	48.55	0	0.164762	48.55	0	0.164762	48.55	0	0.164762	48.55	0	0.164762	48.55	0	0.164762	48.55	0	0.164762	48.55	0	0.164762	48.55	0	0.164762	48.55	0	0.164762
48.575	0	0.164762	48.575	0	0.164762	48.575	0	0.164762	48.575	0	0.164762	48.575	0	0.164762	48.575	0	0.164762	48.575	0	0.164762	48.575	0	0.164762	48.575	0	0.164762	48.575	0	0.164762
48.6	0	0.164762	48.6	0	0.164762	48.6	0	0.164762	48.6	0	0.164762	48.6	0	0.164762	48.6	0	0.164762	48.6	0	0.164762	48.6	0	0.164762	48.6	0	0.164762	48.6	0	0.164762
48.625	0	0.164762	48.625	0	0.164762	48.625	0	0.164762	48.625	0	0.164762	48.625	0	0.164762	48.625	0	0.164762	48.625	0	0.164762	48.625	0	0.164762	48.625	0	0.164762	48.625	0	0.164762
48.65	0	0.164762	48.65	0	0.164762	48.65	0	0.164762	48.65	0	0.164762	48.65	0	0.164762	48.65	0	0.164762	48.65	0	0.164762	48.65	0	0.164762	48.65	0	0.164762	48.65	0	0.164762
48.675	0	0.164762	48.675	0	0.164762	48.675	0	0.164762	48.675	0	0.164762	48.675	0	0.164762	48.675	0	0.164762	48.675	0	0.164762	48.675	0	0.164762	48.675	0	0.164762	48.675	0	0.164762
48.7	0	0.164762	48.7	0	0.164762	48.7	0	0.164762	48.7	0	0.164762	48.7	0	0.164762	48.7	0	0.164762	48.7	0	0.164762	48.7	0	0.164762	48.7	0	0.164762	48.7	0	0.164762
48.725	0	0.164762	48.725	0	0.164762	48.725	0	0.164762	48.725	0	0.164762	48.725	0	0.164762	48.725	0	0.164762	48.725	0	0.164762	48.725	0	0.164762	48.725	0	0.164762	48.725	0	0.164762
48.75	0	0.164762	48.75	0	0.164762	48.75	0	0.164762	48.75	0	0.164762	48.75	0	0.164762	48.75	0	0.164762	48.75	0	0.164762	48.75	0	0.164762	48.75	0	0.164762	48.75	0	0.164762
48.775	0	0.164762	48.775	0	0.164762	48.775	0	0.164762	48.775	0	0.164762	48.775	0	0.164762	48.775	0	0.164762	48.775	0	0.164762	48.775	0	0.164762	48.775	0	0.164762	48.775	0	0.164762
48.8	0	0.164762	48.8	0	0.164762	48.8	0	0.164762	48.8	0	0.164762	48.8	0	0.164762	48.8	0	0.164762	48.8	0	0.164762	48.8	0	0.164762	48.8	0	0.164762	48.8	0	0.164762
48.825	0	0.164762	48.825	0	0.164762	48.825	0	0.164762	48.825	0	0.164762	48.825	0	0.164762	48.825	0	0.164762	48.825	0	0.164762	48.825	0	0.164762	48.825	0	0.164762	48.825	0	0.164762
48.85	0	0.164762	48.85	0	0.164762	48.85	0	0.164762	48.85	0	0.164762	48.85	0	0.164762	48.85	0	0.164762	48.85	0	0.164762	48.85	0	0.164762	48.85	0	0.164762	48.85	0	0.164762
48.875	0	0.164762	48.875	0	0.164762	48.875	0	0.164762	48.875	0	0.164762	48.875	0	0.164762	48.875	0	0.164762	48.875	0	0.164762	48.875	0	0.164762	48.875	0	0.164762	48.875	0	0.164762
48.9	0	0.164762	48.9	0	0.164762	48.9	0	0.164762	48.9	0	0.164762	48.9	0	0.164762	48.9	0	0.164762	48.9	0	0.164762	48.9	0	0.164762	48.9	0	0.164762	48.9	0	0.164762
48.925	0	0.164762	48.925	0	0.164762	48.925	0	0.164762	48.925	0	0.164762	48.925	0	0.164762	48.925	0	0.164762	48.925	0	0.164762	48.925	0	0.164762	48.925	0	0.164762	48.925	0	0.164762
48.95	0	0.164762	48.95	0	0.164762	48.95	0	0.164762	48.95	0	0.164762	48.95	0	0.164762	48.95	0	0.164762	48.95	0	0.164762	48.95	0	0.164762	48.95	0	0.164762	48.95	0	0.164762
48.975	0	0.164762	48.975	0	0.164762	48.975	0	0.164762	48.975	0	0.164762	48.975	0	0.164762	48.975	0	0.164762	48.975	0	0.164762	48.975	0	0.164762	48.975	0	0.164762	48.975	0	0.164762
49	0	0.164762	49	0	0.164762	49	0	0.164762	49	0	0.164762	49	0	0.164762	49	0	0.164762	49	0	0.164762	49	0	0.164762	49	0	0.164762	49	0	0.164762
49.025	0	0.164762	49.025	0	0.164762	49.025	0	0.164762	49.025	0	0.164762	49.025	0	0.164762	49.025	0	0.164762	49.025	0	0.164762	49.025	0	0.164762	49.025	0	0.164762	49.025	0	0.164762
49.05	0	0.164762	49.05	0	0.164762	49.05	0	0.164762	49.05	0	0.164762	49.05	0	0.164762	49.05	0	0.164762	49.05	0	0.164762	49.05	0	0.164762	49.05	0	0.164762	49.05	0	0.164762
49.075	0	0.164762	49.075	0	0.164762	49.075	0	0.164762	49.075	0	0.164762	49.075	0	0.164762	49.075	0	0.164762	49.075	0	0.164762	49.075	0	0.164762	49.075	0	0.164762	49.075	0	0.164762
49.1	0	0.164762	49.1	0	0.164762	49.1	0	0.164762	49.1	0	0.164762	49.1	0	0.164762	49.1	0	0.164762	49.1	0	0.164762	49.1	0	0.164762	49.1	0	0.164762	49.1	0	0.164762
49.125	0	0.164762	49.125	0	0.164762	49.125	0	0.164762	49.125	0	0.164762	49.125	0	0.164762	49.125	0	0.164762	49.125	0	0.164762	49.125	0	0.164762	49.125	0	0.164762	49.125	0	0.164762
49.15	0	0.164762	49.15	0	0.164762	49.15	0	0.164762	49.15	0	0.164762	49.15	0	0.164762	49.15	0	0.164762	49.15	0	0.164762	49.15	0	0.164762	49.15	0	0.164762	49.15	0	0.164762
49.175	0	0.164762	49.175	0	0.164762	49.175	0	0.164762	49.175	0	0.164762	49.175	0	0.164762	49.175	0	0.164762	49.175	0	0.164762	49.175	0	0.164762	49.175	0	0.164762	49.175	0	0.164762
49.2	0	0.164762	49.2	0	0.164762	49.2	0	0.164762	49.2	0	0.164762	49.2	0	0.164762	49.2	0	0.164762	49.2	0	0.164762	49.2	0	0.164762	49.2	0	0.164762	49.2	0	0.164762
49.225	0	0.164762	49.225	0	0.164762	49.225	0	0.164762	49.225	0	0.164762	49.225	0	0.164762	49.225	0	0.164762	49.225	0	0.164762	49.225	0	0.164762	49.225	0	0.164762	49.225	0	0.164762
49.25	0	0.164762	49.25	0	0.164762	49.25	0	0.164762	49.25	0	0.164762	49.25	0	0.164762	49.25	0	0.164762	49.25	0	0.164762	49.25	0	0.164762	49.25	0	0.164762	49.25	0	0.164762
49.275	0	0.164762	49.275	0	0.164762	49.275	0	0.164762	49.275	0	0.164762	49.275	0	0.164762	49.275	0	0.164762	49.275	0	0.164762	49.275	0	0.164762	49.275	0	0.164762	49.275	0	0.164762
49.3	0	0.164762	49.3	0	0.164762	49.3	0	0.164762	49.3	0	0.164762	49.3	0	0.164762	49.3	0	0.164762	49.3	0	0.164762	49.3	0	0.164762	49.3	0	0.164762	49.3	0	0.164762
49.325	0	0.164762	49.325	0	0.164762	49.325	0	0.164762	49.325	0	0.164762	49.325	0	0.164762	49.325	0	0.164762	49.325	0	0.164762	49.325	0	0.164762	49.325	0	0.164762	49.325	0	0.164762
49.35	0	0.164762	49.35	0	0.164762	49.35	0	0.164762	49.35	0	0.164762	49.35	0	0.164762	49.35	0	0.164762	49.35	0	0.164762	49.35	0	0.164762	49.35	0	0.164762	49.35	0	0.164762
49.375	0	0.164762	49.375	0	0.164762	49.375	0	0.164762	49.375	0	0.164762	49.375	0	0.164762	49.375	0	0.164762	49.375	0	0.164762	49.375	0	0.164762	49.375	0	0.164762	49.375	0	0.164762
49.4	0	0.164762	49.4	0	0.164762	49.4	0	0.164762	49.4	0	0.164762	49.4	0	0.164762	49.4	0	0.164762	49.4	0	0.164762	49.4	0	0.164762	49.4	0	0.164762	49.4	0	0.164762
49.425	0	0.164762	49.425	0	0.164762	49.425	0	0.164762	49.425	0	0.164762	49.425	0	0.164762	49.425	0	0.164762	49.425	0	0.164762	49.425	0	0.164762	49.425	0	0.164762	49.425	0	0.164762
49.45	0	0.164762	49.45	0	0.164762	49.45	0	0.164762	49.45	0	0.164762	49.45	0	0.164762	49.45	0	0.164762	49.45	0	0.164762	49.45	0	0.164762	49.45	0	0.164762	49.45	0	0.164762
49.475	0	0.164762	49.475	0	0.164762	49.475	0	0.164762	49.475	0	0.164762	49.475	0	0.164762	49.475	0	0.164762	49.475	0	0.164762	49.475	0	0.164762	49.475	0	0.164762	49.475	0	0.164762
49.5	0	0.164762	49.5	0	0.164762	49.5	0	0.164762	49.5	0	0.164762	49.5	0	0.164762	49.5	0	0.164762	49.5	0	0.164762	49.5	0	0.164762	49.5	0	0.164762	49.5	0	0.164762
49.525	0	0.164762	49.525	0	0.164762	49.525	0	0.164762	49.525	0	0.164762	49.525	0	0.164762	49.525	0	0.164762	49.525	0	0.164762	49.525	0	0.164762	49.525	0	0.164762	49.525	0	0.164762
49.55	0	0.164762	49.55	0	0.164762	49.55	0	0.164762	49.55	0	0.164762	49.55	0	0.164762	49.55	0	0.164762	49.55	0	0.164762	49.55	0	0.164762	49.55	0	0.164762	49.55	0	0.164762
49.575	0	0.164762	49.575	0	0.164762	49.575	0	0.164762	49.575	0	0.164762	49.575	0	0.164762	49.575	0	0.164762	49.575	0	0.164762	49.575	0	0.164762	49.575	0	0.164762	49.575	0	0.164762
49.6	0	0.164762	49.6	0	0.164762	49.6	0	0.164762	49.6	0	0.164762	49.6	0	0.164762	49.6	0	0.164762	49.6	0	0.164762	49.6	0	0.164762	49.6	0	0.164762	49.6	0	0.164762
49.625	0	0.164762	49.625	0	0.164762	49.625	0	0.164762	49.625	0	0.164762	49.625	0	0.164762	49.625	0	0.164762	49.625	0	0.164762	49.625	0	0.164762	49.625	0	0.164762	49.625	0	0.164762
49.65	0	0.164762	49.65	0	0.164762	49.65	0	0.164762	49.65	0	0.164762	49.65	0	0.164762	49.65	0	0.164762	49.65	0	0.164762	49.65	0	0.164762	49.65	0	0.164762	49.65	0	0.164762
49.675	0	0.164762	49.675	0	0.164762	49.675	0	0.164762	49.675	0	0.164762	49.675	0	0.164762	49.675	0	0.164762	49.675	0	0.164762	49.675	0	0.164762	49.675	0	0.164762	49.675	0	0.164762
49.7	0	0.164762	49.7	0	0.164762	49.7	0	0.164762	49.7	0	0.164762	49.7	0	0.164762	49.7	0	0.164762	49.7	0	0.164762	49.7	0	0.164762	49.7	0	0.164762	49.7	0	0.164762
49.725	0	0.164762	49.725	0	0.164762	49.725	0	0.164762	49.725	0	0.164762	49.725	0	0.164762	49.725	0	0.164762	49.725	0	0.164762	49.725	0	0.164762	49.725	0	0.164762	49.725	0	0.164762
49.75	0	0.164762	49.75	0	0.164762	49.75	0	0.164762	49.75	0	0.164762	49.75	0	0.164762	49.75	0	0.164762	49.75	0	0.164762	49.75	0	0.164762	49.75	0	0.164762	49.75	0	0.164762
49.775	0	0.164762	49.775	0	0.164762	49.775	0	0.164762	49.775	0	0.164762	49.775	0	0.164762	49.775	0	0.164762	49.775	0	0.164762	49.775	0	0.164762	49.775	0	0.164762	49.775	0	0.164762
49.8	0	0.164762	49.8	0	0.164762	49.8	0	0.164762	49.8	0	0.164762	49.8	0	0.164762	49.8	0	0.164762	49.8	0	0.164762	49.8	0	0.164762	49.8	0	0.164762	49.8	0	0.164762
49.825	0	0.164762	49.825	0	0.164762	49.825	0	0.164762	49.825	0	0.164762	49.825	0	0.164762	49.825	0	0.164762	49.825	0	0.164762	49.825	0	0.164762	49.825	0	0.164762	49.825	0	0.164762
49.85	0	0.164762	49.85	0	0.164762	49.85	0	0.164762	49.85	0	0.164762	49.85	0	0.164762	49.85	0	0.164762	49.85	0	0.164762	49.85	0	0.164762	49.85	0	0.164762	49.85	0	0.164762
49.875	0	0.164762	49.875	0	0.164762	49.875	0	0.164762	49.875	0	0.164762	49.875	0	0.164762	49.875	0	0.164762	49.875	0	0.164762	49.875	0	0.164762	49.875	0	0.164762	49.875	0	0.164762
49.9	0	0.164762	49.9	0	0.164762	49.9	0	0.164762	49.9	0	0.164762	49.9	0	0.164762	49.9	0	0.164762	49.9	0	0.164762	49.9	0	0.164762	49.9	0	0.164762	49.9	0	0.164762
49.925	0	0.164762	49.925	0	0.164762	49.925	0	0.164762	49.925	0	0.164762	49.925	0	0.164762	49.925	0	0.164762	49.925	0	0.164762	49.925	0	0.164762	49.925	0	0.164762	49.925	0	0.164762
49.95	0	0.164762	49.95	0	0.164762	49.95	0	0.164762	49.95	0	0.164762	49.95	0	0.164762	49.95	0	0.164762	49.95	0	0.164762	49.95	0	0.164762	49.95	0	0.164762	49.95	0	0.164762
[truncated: 6,001 more rows]
