# Supplementary material for: Interneuronal mechanisms of hippocampal theta oscillations in a full-scale model of the rodent CA1 circuit
Source: eLife. 2016 Dec 23;5:e18566. doi: 10.7554/eLife.18566 (PMC5313080; doi:10.7554/eLife.18566)
Supplement: Figure 2—source data 22. — Simulated paired recordings where the postsynaptic cell was voltage-clamped at −50 mV and the reversal potential of the synapse was kept at its physiological potential, as defined in the network model code. Sodium channels in the postsynaptic cell were blocked to prevent a suprathreshold response. A spike was triggered in the presynaptic cell and the current response was measured in the postsynaptic cell at the soma. This recording was repeated 10 times, with a randomly chosen connection location (from anatomically likely locations) each time. Each of the 10 trials are included in this file. DOI: http://dx.doi.org/10.7554/eLife.18566.027 [file elife-18566-fig2-data22.dat]

t	pre	post	t	pre	post	t	pre	post	t	pre	post	t	pre	post	t	pre	post	t	pre	post	t	pre	post	t	pre	post	t	pre	post
0	0	0.278264	0	0	0.278264	0	0	0.278264	0	0	0.278264	0	0	0.278264	0	0	0.278264	0	0	0.278264	0	0	0.278264	0	0	0.278264	0	0	0.278264
0.025	0	0.278264	0.025	0	0.278264	0.025	0	0.278264	0.025	0	0.278264	0.025	0	0.278264	0.025	0	0.278264	0.025	0	0.278264	0.025	0	0.278264	0.025	0	0.278264	0.025	0	0.278264
0.05	0	0.278264	0.05	0	0.278264	0.05	0	0.278264	0.05	0	0.278264	0.05	0	0.278264	0.05	0	0.278264	0.05	0	0.278264	0.05	0	0.278264	0.05	0	0.278264	0.05	0	0.278264
0.075	0	0.278265	0.075	0	0.278265	0.075	0	0.278265	0.075	0	0.278265	0.075	0	0.278265	0.075	0	0.278265	0.075	0	0.278265	0.075	0	0.278265	0.075	0	0.278265	0.075	0	0.278265
0.1	0	0.278265	0.1	0	0.278265	0.1	0	0.278265	0.1	0	0.278265	0.1	0	0.278265	0.1	0	0.278265	0.1	0	0.278265	0.1	0	0.278265	0.1	0	0.278265	0.1	0	0.278265
0.125	0	0.278265	0.125	0	0.278265	0.125	0	0.278265	0.125	0	0.278265	0.125	0	0.278265	0.125	0	0.278265	0.125	0	0.278265	0.125	0	0.278265	0.125	0	0.278265	0.125	0	0.278265
0.15	0	0.278265	0.15	0	0.278265	0.15	0	0.278265	0.15	0	0.278265	0.15	0	0.278265	0.15	0	0.278265	0.15	0	0.278265	0.15	0	0.278265	0.15	0	0.278265	0.15	0	0.278265
0.175	0	0.278265	0.175	0	0.278265	0.175	0	0.278265	0.175	0	0.278265	0.175	0	0.278265	0.175	0	0.278265	0.175	0	0.278265	0.175	0	0.278265	0.175	0	0.278265	0.175	0	0.278265
0.2	0	0.278265	0.2	0	0.278265	0.2	0	0.278265	0.2	0	0.278265	0.2	0	0.278265	0.2	0	0.278265	0.2	0	0.278265	0.2	0	0.278265	0.2	0	0.278265	0.2	0	0.278265
0.225	0	0.278265	0.225	0	0.278265	0.225	0	0.278265	0.225	0	0.278265	0.225	0	0.278265	0.225	0	0.278265	0.225	0	0.278265	0.225	0	0.278265	0.225	0	0.278265	0.225	0	0.278265
0.25	0	0.278265	0.25	0	0.278265	0.25	0	0.278265	0.25	0	0.278265	0.25	0	0.278265	0.25	0	0.278265	0.25	0	0.278265	0.25	0	0.278265	0.25	0	0.278265	0.25	0	0.278265
0.275	0	0.278266	0.275	0	0.278266	0.275	0	0.278266	0.275	0	0.278266	0.275	0	0.278266	0.275	0	0.278266	0.275	0	0.278266	0.275	0	0.278266	0.275	0	0.278266	0.275	0	0.278266
0.3	0	0.278266	0.3	0	0.278266	0.3	0	0.278266	0.3	0	0.278266	0.3	0	0.278266	0.3	0	0.278266	0.3	0	0.278266	0.3	0	0.278266	0.3	0	0.278266	0.3	0	0.278266
0.325	0	0.278266	0.325	0	0.278266	0.325	0	0.278266	0.325	0	0.278266	0.325	0	0.278266	0.325	0	0.278266	0.325	0	0.278266	0.325	0	0.278266	0.325	0	0.278266	0.325	0	0.278266
0.35	0	0.278266	0.35	0	0.278266	0.35	0	0.278266	0.35	0	0.278266	0.35	0	0.278266	0.35	0	0.278266	0.35	0	0.278266	0.35	0	0.278266	0.35	0	0.278266	0.35	0	0.278266
0.375	0	0.278266	0.375	0	0.278266	0.375	0	0.278266	0.375	0	0.278266	0.375	0	0.278266	0.375	0	0.278266	0.375	0	0.278266	0.375	0	0.278266	0.375	0	0.278266	0.375	0	0.278266
0.4	0	0.278266	0.4	0	0.278266	0.4	0	0.278266	0.4	0	0.278266	0.4	0	0.278266	0.4	0	0.278266	0.4	0	0.278266	0.4	0	0.278266	0.4	0	0.278266	0.4	0	0.278266
0.425	0	0.278266	0.425	0	0.278266	0.425	0	0.278266	0.425	0	0.278266	0.425	0	0.278266	0.425	0	0.278266	0.425	0	0.278266	0.425	0	0.278266	0.425	0	0.278266	0.425	0	0.278266
0.45	0	0.278266	0.45	0	0.278266	0.45	0	0.278266	0.45	0	0.278266	0.45	0	0.278266	0.45	0	0.278266	0.45	0	0.278266	0.45	0	0.278266	0.45	0	0.278266	0.45	0	0.278266
0.475	0	0.278266	0.475	0	0.278266	0.475	0	0.278266	0.475	0	0.278266	0.475	0	0.278266	0.475	0	0.278266	0.475	0	0.278266	0.475	0	0.278266	0.475	0	0.278266	0.475	0	0.278266
0.5	0	0.278266	0.5	0	0.278266	0.5	0	0.278266	0.5	0	0.278266	0.5	0	0.278266	0.5	0	0.278266	0.5	0	0.278266	0.5	0	0.278266	0.5	0	0.278266	0.5	0	0.278266
0.525	0	0.278266	0.525	0	0.278266	0.525	0	0.278266	0.525	0	0.278266	0.525	0	0.278266	0.525	0	0.278266	0.525	0	0.278266	0.525	0	0.278266	0.525	0	0.278266	0.525	0	0.278266
0.55	0	0.278266	0.55	0	0.278266	0.55	0	0.278266	0.55	0	0.278266	0.55	0	0.278266	0.55	0	0.278266	0.55	0	0.278266	0.55	0	0.278266	0.55	0	0.278266	0.55	0	0.278266
0.575	0	0.278266	0.575	0	0.278266	0.575	0	0.278266	0.575	0	0.278266	0.575	0	0.278266	0.575	0	0.278266	0.575	0	0.278266	0.575	0	0.278266	0.575	0	0.278266	0.575	0	0.278266
0.6	0	0.278266	0.6	0	0.278266	0.6	0	0.278266	0.6	0	0.278266	0.6	0	0.278266	0.6	0	0.278266	0.6	0	0.278266	0.6	0	0.278266	0.6	0	0.278266	0.6	0	0.278266
0.625	0	0.278266	0.625	0	0.278266	0.625	0	0.278266	0.625	0	0.278266	0.625	0	0.278266	0.625	0	0.278266	0.625	0	0.278266	0.625	0	0.278266	0.625	0	0.278266	0.625	0	0.278266
0.65	0	0.278266	0.65	0	0.278266	0.65	0	0.278266	0.65	0	0.278266	0.65	0	0.278266	0.65	0	0.278266	0.65	0	0.278266	0.65	0	0.278266	0.65	0	0.278266	0.65	0	0.278266
0.675	0	0.278266	0.675	0	0.278266	0.675	0	0.278266	0.675	0	0.278266	0.675	0	0.278266	0.675	0	0.278266	0.675	0	0.278266	0.675	0	0.278266	0.675	0	0.278266	0.675	0	0.278266
0.7	0	0.278266	0.7	0	0.278266	0.7	0	0.278266	0.7	0	0.278266	0.7	0	0.278266	0.7	0	0.278266	0.7	0	0.278266	0.7	0	0.278266	0.7	0	0.278266	0.7	0	0.278266
0.725	0	0.278266	0.725	0	0.278266	0.725	0	0.278266	0.725	0	0.278266	0.725	0	0.278266	0.725	0	0.278266	0.725	0	0.278266	0.725	0	0.278266	0.725	0	0.278266	0.725	0	0.278266
0.75	0	0.278266	0.75	0	0.278266	0.75	0	0.278266	0.75	0	0.278266	0.75	0	0.278266	0.75	0	0.278266	0.75	0	0.278266	0.75	0	0.278266	0.75	0	0.278266	0.75	0	0.278266
0.775	0	0.278266	0.775	0	0.278266	0.775	0	0.278266	0.775	0	0.278266	0.775	0	0.278266	0.775	0	0.278266	0.775	0	0.278266	0.775	0	0.278266	0.775	0	0.278266	0.775	0	0.278266
0.8	0	0.278266	0.8	0	0.278266	0.8	0	0.278266	0.8	0	0.278266	0.8	0	0.278266	0.8	0	0.278266	0.8	0	0.278266	0.8	0	0.278266	0.8	0	0.278266	0.8	0	0.278266
0.825	0	0.278267	0.825	0	0.278267	0.825	0	0.278267	0.825	0	0.278267	0.825	0	0.278267	0.825	0	0.278267	0.825	0	0.278267	0.825	0	0.278267	0.825	0	0.278267	0.825	0	0.278267
0.85	0	0.278267	0.85	0	0.278267	0.85	0	0.278267	0.85	0	0.278267	0.85	0	0.278267	0.85	0	0.278267	0.85	0	0.278267	0.85	0	0.278267	0.85	0	0.278267	0.85	0	0.278267
0.875	0	0.278267	0.875	0	0.278267	0.875	0	0.278267	0.875	0	0.278267	0.875	0	0.278267	0.875	0	0.278267	0.875	0	0.278267	0.875	0	0.278267	0.875	0	0.278267	0.875	0	0.278267
0.9	0	0.278267	0.9	0	0.278267	0.9	0	0.278267	0.9	0	0.278267	0.9	0	0.278267	0.9	0	0.278267	0.9	0	0.278267	0.9	0	0.278267	0.9	0	0.278267	0.9	0	0.278267
0.925	0	0.278267	0.925	0	0.278267	0.925	0	0.278267	0.925	0	0.278267	0.925	0	0.278267	0.925	0	0.278267	0.925	0	0.278267	0.925	0	0.278267	0.925	0	0.278267	0.925	0	0.278267
0.95	0	0.278267	0.95	0	0.278267	0.95	0	0.278267	0.95	0	0.278267	0.95	0	0.278267	0.95	0	0.278267	0.95	0	0.278267	0.95	0	0.278267	0.95	0	0.278267	0.95	0	0.278267
0.975	0	0.278267	0.975	0	0.278267	0.975	0	0.278267	0.975	0	0.278267	0.975	0	0.278267	0.975	0	0.278267	0.975	0	0.278267	0.975	0	0.278267	0.975	0	0.278267	0.975	0	0.278267
1	0	0.278267	1	0	0.278267	1	0	0.278267	1	0	0.278267	1	0	0.278267	1	0	0.278267	1	0	0.278267	1	0	0.278267	1	0	0.278267	1	0	0.278267
1.025	0	0.278267	1.025	0	0.278267	1.025	0	0.278267	1.025	0	0.278267	1.025	0	0.278267	1.025	0	0.278267	1.025	0	0.278267	1.025	0	0.278267	1.025	0	0.278267	1.025	0	0.278267
1.05	0	0.278267	1.05	0	0.278267	1.05	0	0.278267	1.05	0	0.278267	1.05	0	0.278267	1.05	0	0.278267	1.05	0	0.278267	1.05	0	0.278267	1.05	0	0.278267	1.05	0	0.278267
1.075	0	0.278267	1.075	0	0.278267	1.075	0	0.278267	1.075	0	0.278267	1.075	0	0.278267	1.075	0	0.278267	1.075	0	0.278267	1.075	0	0.278267	1.075	0	0.278267	1.075	0	0.278267
1.1	0	0.278267	1.1	0	0.278267	1.1	0	0.278267	1.1	0	0.278267	1.1	0	0.278267	1.1	0	0.278267	1.1	0	0.278267	1.1	0	0.278267	1.1	0	0.278267	1.1	0	0.278267
1.125	0	0.278267	1.125	0	0.278267	1.125	0	0.278267	1.125	0	0.278267	1.125	0	0.278267	1.125	0	0.278267	1.125	0	0.278267	1.125	0	0.278267	1.125	0	0.278267	1.125	0	0.278267
1.15	0	0.278267	1.15	0	0.278267	1.15	0	0.278267	1.15	0	0.278267	1.15	0	0.278267	1.15	0	0.278267	1.15	0	0.278267	1.15	0	0.278267	1.15	0	0.278267	1.15	0	0.278267
1.175	0	0.278267	1.175	0	0.278267	1.175	0	0.278267	1.175	0	0.278267	1.175	0	0.278267	1.175	0	0.278267	1.175	0	0.278267	1.175	0	0.278267	1.175	0	0.278267	1.175	0	0.278267
1.2	0	0.278267	1.2	0	0.278267	1.2	0	0.278267	1.2	0	0.278267	1.2	0	0.278267	1.2	0	0.278267	1.2	0	0.278267	1.2	0	0.278267	1.2	0	0.278267	1.2	0	0.278267
1.225	0	0.278267	1.225	0	0.278267	1.225	0	0.278267	1.225	0	0.278267	1.225	0	0.278267	1.225	0	0.278267	1.225	0	0.278267	1.225	0	0.278267	1.225	0	0.278267	1.225	0	0.278267
1.25	0	0.278267	1.25	0	0.278267	1.25	0	0.278267	1.25	0	0.278267	1.25	0	0.278267	1.25	0	0.278267	1.25	0	0.278267	1.25	0	0.278267	1.25	0	0.278267	1.25	0	0.278267
1.275	0	0.278267	1.275	0	0.278267	1.275	0	0.278267	1.275	0	0.278267	1.275	0	0.278267	1.275	0	0.278267	1.275	0	0.278267	1.275	0	0.278267	1.275	0	0.278267	1.275	0	0.278267
1.3	0	0.278267	1.3	0	0.278267	1.3	0	0.278267	1.3	0	0.278267	1.3	0	0.278267	1.3	0	0.278267	1.3	0	0.278267	1.3	0	0.278267	1.3	0	0.278267	1.3	0	0.278267
1.325	0	0.278267	1.325	0	0.278267	1.325	0	0.278267	1.325	0	0.278267	1.325	0	0.278267	1.325	0	0.278267	1.325	0	0.278267	1.325	0	0.278267	1.325	0	0.278267	1.325	0	0.278267
1.35	0	0.278267	1.35	0	0.278267	1.35	0	0.278267	1.35	0	0.278267	1.35	0	0.278267	1.35	0	0.278267	1.35	0	0.278267	1.35	0	0.278267	1.35	0	0.278267	1.35	0	0.278267
1.375	0	0.278267	1.375	0	0.278267	1.375	0	0.278267	1.375	0	0.278267	1.375	0	0.278267	1.375	0	0.278267	1.375	0	0.278267	1.375	0	0.278267	1.375	0	0.278267	1.375	0	0.278267
1.4	0	0.278267	1.4	0	0.278267	1.4	0	0.278267	1.4	0	0.278267	1.4	0	0.278267	1.4	0	0.278267	1.4	0	0.278267	1.4	0	0.278267	1.4	0	0.278267	1.4	0	0.278267
1.425	0	0.278267	1.425	0	0.278267	1.425	0	0.278267	1.425	0	0.278267	1.425	0	0.278267	1.425	0	0.278267	1.425	0	0.278267	1.425	0	0.278267	1.425	0	0.278267	1.425	0	0.278267
1.45	0	0.278267	1.45	0	0.278267	1.45	0	0.278267	1.45	0	0.278267	1.45	0	0.278267	1.45	0	0.278267	1.45	0	0.278267	1.45	0	0.278267	1.45	0	0.278267	1.45	0	0.278267
1.475	0	0.278267	1.475	0	0.278267	1.475	0	0.278267	1.475	0	0.278267	1.475	0	0.278267	1.475	0	0.278267	1.475	0	0.278267	1.475	0	0.278267	1.475	0	0.278267	1.475	0	0.278267
1.5	0	0.278267	1.5	0	0.278267	1.5	0	0.278267	1.5	0	0.278267	1.5	0	0.278267	1.5	0	0.278267	1.5	0	0.278267	1.5	0	0.278267	1.5	0	0.278267	1.5	0	0.278267
1.525	0	0.278267	1.525	0	0.278267	1.525	0	0.278267	1.525	0	0.278267	1.525	0	0.278267	1.525	0	0.278267	1.525	0	0.278267	1.525	0	0.278267	1.525	0	0.278267	1.525	0	0.278267
1.55	0	0.278267	1.55	0	0.278267	1.55	0	0.278267	1.55	0	0.278267	1.55	0	0.278267	1.55	0	0.278267	1.55	0	0.278267	1.55	0	0.278267	1.55	0	0.278267	1.55	0	0.278267
1.575	0	0.278267	1.575	0	0.278267	1.575	0	0.278267	1.575	0	0.278267	1.575	0	0.278267	1.575	0	0.278267	1.575	0	0.278267	1.575	0	0.278267	1.575	0	0.278267	1.575	0	0.278267
1.6	0	0.278267	1.6	0	0.278267	1.6	0	0.278267	1.6	0	0.278267	1.6	0	0.278267	1.6	0	0.278267	1.6	0	0.278267	1.6	0	0.278267	1.6	0	0.278267	1.6	0	0.278267
1.625	0	0.278267	1.625	0	0.278267	1.625	0	0.278267	1.625	0	0.278267	1.625	0	0.278267	1.625	0	0.278267	1.625	0	0.278267	1.625	0	0.278267	1.625	0	0.278267	1.625	0	0.278267
1.65	0	0.278267	1.65	0	0.278267	1.65	0	0.278267	1.65	0	0.278267	1.65	0	0.278267	1.65	0	0.278267	1.65	0	0.278267	1.65	0	0.278267	1.65	0	0.278267	1.65	0	0.278267
1.675	0	0.278267	1.675	0	0.278267	1.675	0	0.278267	1.675	0	0.278267	1.675	0	0.278267	1.675	0	0.278267	1.675	0	0.278267	1.675	0	0.278267	1.675	0	0.278267	1.675	0	0.278267
1.7	0	0.278267	1.7	0	0.278267	1.7	0	0.278267	1.7	0	0.278267	1.7	0	0.278267	1.7	0	0.278267	1.7	0	0.278267	1.7	0	0.278267	1.7	0	0.278267	1.7	0	0.278267
1.725	0	0.278267	1.725	0	0.278267	1.725	0	0.278267	1.725	0	0.278267	1.725	0	0.278267	1.725	0	0.278267	1.725	0	0.278267	1.725	0	0.278267	1.725	0	0.278267	1.725	0	0.278267
1.75	0	0.278267	1.75	0	0.278267	1.75	0	0.278267	1.75	0	0.278267	1.75	0	0.278267	1.75	0	0.278267	1.75	0	0.278267	1.75	0	0.278267	1.75	0	0.278267	1.75	0	0.278267
1.775	0	0.278267	1.775	0	0.278267	1.775	0	0.278267	1.775	0	0.278267	1.775	0	0.278267	1.775	0	0.278267	1.775	0	0.278267	1.775	0	0.278267	1.775	0	0.278267	1.775	0	0.278267
1.8	0	0.278267	1.8	0	0.278267	1.8	0	0.278267	1.8	0	0.278267	1.8	0	0.278267	1.8	0	0.278267	1.8	0	0.278267	1.8	0	0.278267	1.8	0	0.278267	1.8	0	0.278267
1.825	0	0.278267	1.825	0	0.278267	1.825	0	0.278267	1.825	0	0.278267	1.825	0	0.278267	1.825	0	0.278267	1.825	0	0.278267	1.825	0	0.278267	1.825	0	0.278267	1.825	0	0.278267
1.85	0	0.278267	1.85	0	0.278267	1.85	0	0.278267	1.85	0	0.278267	1.85	0	0.278267	1.85	0	0.278267	1.85	0	0.278267	1.85	0	0.278267	1.85	0	0.278267	1.85	0	0.278267
1.875	0	0.278267	1.875	0	0.278267	1.875	0	0.278267	1.875	0	0.278267	1.875	0	0.278267	1.875	0	0.278267	1.875	0	0.278267	1.875	0	0.278267	1.875	0	0.278267	1.875	0	0.278267
1.9	0	0.278267	1.9	0	0.278267	1.9	0	0.278267	1.9	0	0.278267	1.9	0	0.278267	1.9	0	0.278267	1.9	0	0.278267	1.9	0	0.278267	1.9	0	0.278267	1.9	0	0.278267
1.925	0	0.278267	1.925	0	0.278267	1.925	0	0.278267	1.925	0	0.278267	1.925	0	0.278267	1.925	0	0.278267	1.925	0	0.278267	1.925	0	0.278267	1.925	0	0.278267	1.925	0	0.278267
1.95	0	0.278267	1.95	0	0.278267	1.95	0	0.278267	1.95	0	0.278267	1.95	0	0.278267	1.95	0	0.278267	1.95	0	0.278267	1.95	0	0.278267	1.95	0	0.278267	1.95	0	0.278267
1.975	0	0.278267	1.975	0	0.278267	1.975	0	0.278267	1.975	0	0.278267	1.975	0	0.278267	1.975	0	0.278267	1.975	0	0.278267	1.975	0	0.278267	1.975	0	0.278267	1.975	0	0.278267
2	0	0.278267	2	0	0.278267	2	0	0.278267	2	0	0.278267	2	0	0.278267	2	0	0.278267	2	0	0.278267	2	0	0.278267	2	0	0.278267	2	0	0.278267
2.025	0	0.278267	2.025	0	0.278267	2.025	0	0.278267	2.025	0	0.278267	2.025	0	0.278267	2.025	0	0.278267	2.025	0	0.278267	2.025	0	0.278267	2.025	0	0.278267	2.025	0	0.278267
2.05	0	0.278267	2.05	0	0.278267	2.05	0	0.278267	2.05	0	0.278267	2.05	0	0.278267	2.05	0	0.278267	2.05	0	0.278267	2.05	0	0.278267	2.05	0	0.278267	2.05	0	0.278267
2.075	0	0.278267	2.075	0	0.278267	2.075	0	0.278267	2.075	0	0.278267	2.075	0	0.278267	2.075	0	0.278267	2.075	0	0.278267	2.075	0	0.278267	2.075	0	0.278267	2.075	0	0.278267
2.1	0	0.278267	2.1	0	0.278267	2.1	0	0.278267	2.1	0	0.278267	2.1	0	0.278267	2.1	0	0.278267	2.1	0	0.278267	2.1	0	0.278267	2.1	0	0.278267	2.1	0	0.278267
2.125	0	0.278267	2.125	0	0.278267	2.125	0	0.278267	2.125	0	0.278267	2.125	0	0.278267	2.125	0	0.278267	2.125	0	0.278267	2.125	0	0.278267	2.125	0	0.278267	2.125	0	0.278267
2.15	0	0.278267	2.15	0	0.278267	2.15	0	0.278267	2.15	0	0.278267	2.15	0	0.278267	2.15	0	0.278267	2.15	0	0.278267	2.15	0	0.278267	2.15	0	0.278267	2.15	0	0.278267
2.175	0	0.278267	2.175	0	0.278267	2.175	0	0.278267	2.175	0	0.278267	2.175	0	0.278267	2.175	0	0.278267	2.175	0	0.278267	2.175	0	0.278267	2.175	0	0.278267	2.175	0	0.278267
2.2	0	0.278267	2.2	0	0.278267	2.2	0	0.278267	2.2	0	0.278267	2.2	0	0.278267	2.2	0	0.278267	2.2	0	0.278267	2.2	0	0.278267	2.2	0	0.278267	2.2	0	0.278267
2.225	0	0.278267	2.225	0	0.278267	2.225	0	0.278267	2.225	0	0.278267	2.225	0	0.278267	2.225	0	0.278267	2.225	0	0.278267	2.225	0	0.278267	2.225	0	0.278267	2.225	0	0.278267
2.25	0	0.278267	2.25	0	0.278267	2.25	0	0.278267	2.25	0	0.278267	2.25	0	0.278267	2.25	0	0.278267	2.25	0	0.278267	2.25	0	0.278267	2.25	0	0.278267	2.25	0	0.278267
2.275	0	0.278268	2.275	0	0.278268	2.275	0	0.278268	2.275	0	0.278268	2.275	0	0.278268	2.275	0	0.278268	2.275	0	0.278268	2.275	0	0.278268	2.275	0	0.278268	2.275	0	0.278268
2.3	0	0.278268	2.3	0	0.278268	2.3	0	0.278268	2.3	0	0.278268	2.3	0	0.278268	2.3	0	0.278268	2.3	0	0.278268	2.3	0	0.278268	2.3	0	0.278268	2.3	0	0.278268
2.325	0	0.278268	2.325	0	0.278268	2.325	0	0.278268	2.325	0	0.278268	2.325	0	0.278268	2.325	0	0.278268	2.325	0	0.278268	2.325	0	0.278268	2.325	0	0.278268	2.325	0	0.278268
2.35	0	0.278268	2.35	0	0.278268	2.35	0	0.278268	2.35	0	0.278268	2.35	0	0.278268	2.35	0	0.278268	2.35	0	0.278268	2.35	0	0.278268	2.35	0	0.278268	2.35	0	0.278268
2.375	0	0.278268	2.375	0	0.278268	2.375	0	0.278268	2.375	0	0.278268	2.375	0	0.278268	2.375	0	0.278268	2.375	0	0.278268	2.375	0	0.278268	2.375	0	0.278268	2.375	0	0.278268
2.4	0	0.278268	2.4	0	0.278268	2.4	0	0.278268	2.4	0	0.278268	2.4	0	0.278268	2.4	0	0.278268	2.4	0	0.278268	2.4	0	0.278268	2.4	0	0.278268	2.4	0	0.278268
2.425	0	0.278268	2.425	0	0.278268	2.425	0	0.278268	2.425	0	0.278268	2.425	0	0.278268	2.425	0	0.278268	2.425	0	0.278268	2.425	0	0.278268	2.425	0	0.278268	2.425	0	0.278268
2.45	0	0.278268	2.45	0	0.278268	2.45	0	0.278268	2.45	0	0.278268	2.45	0	0.278268	2.45	0	0.278268	2.45	0	0.278268	2.45	0	0.278268	2.45	0	0.278268	2.45	0	0.278268
2.475	0	0.278268	2.475	0	0.278268	2.475	0	0.278268	2.475	0	0.278268	2.475	0	0.278268	2.475	0	0.278268	2.475	0	0.278268	2.475	0	0.278268	2.475	0	0.278268	2.475	0	0.278268
2.5	0	0.278268	2.5	0	0.278268	2.5	0	0.278268	2.5	0	0.278268	2.5	0	0.278268	2.5	0	0.278268	2.5	0	0.278268	2.5	0	0.278268	2.5	0	0.278268	2.5	0	0.278268
2.525	0	0.278268	2.525	0	0.278268	2.525	0	0.278268	2.525	0	0.278268	2.525	0	0.278268	2.525	0	0.278268	2.525	0	0.278268	2.525	0	0.278268	2.525	0	0.278268	2.525	0	0.278268
2.55	0	0.278268	2.55	0	0.278268	2.55	0	0.278268	2.55	0	0.278268	2.55	0	0.278268	2.55	0	0.278268	2.55	0	0.278268	2.55	0	0.278268	2.55	0	0.278268	2.55	0	0.278268
2.575	0	0.278268	2.575	0	0.278268	2.575	0	0.278268	2.575	0	0.278268	2.575	0	0.278268	2.575	0	0.278268	2.575	0	0.278268	2.575	0	0.278268	2.575	0	0.278268	2.575	0	0.278268
2.6	0	0.278268	2.6	0	0.278268	2.6	0	0.278268	2.6	0	0.278268	2.6	0	0.278268	2.6	0	0.278268	2.6	0	0.278268	2.6	0	0.278268	2.6	0	0.278268	2.6	0	0.278268
2.625	0	0.278268	2.625	0	0.278268	2.625	0	0.278268	2.625	0	0.278268	2.625	0	0.278268	2.625	0	0.278268	2.625	0	0.278268	2.625	0	0.278268	2.625	0	0.278268	2.625	0	0.278268
2.65	0	0.278268	2.65	0	0.278268	2.65	0	0.278268	2.65	0	0.278268	2.65	0	0.278268	2.65	0	0.278268	2.65	0	0.278268	2.65	0	0.278268	2.65	0	0.278268	2.65	0	0.278268
2.675	0	0.278268	2.675	0	0.278268	2.675	0	0.278268	2.675	0	0.278268	2.675	0	0.278268	2.675	0	0.278268	2.675	0	0.278268	2.675	0	0.278268	2.675	0	0.278268	2.675	0	0.278268
2.7	0	0.278268	2.7	0	0.278268	2.7	0	0.278268	2.7	0	0.278268	2.7	0	0.278268	2.7	0	0.278268	2.7	0	0.278268	2.7	0	0.278268	2.7	0	0.278268	2.7	0	0.278268
2.725	0	0.278268	2.725	0	0.278268	2.725	0	0.278268	2.725	0	0.278268	2.725	0	0.278268	2.725	0	0.278268	2.725	0	0.278268	2.725	0	0.278268	2.725	0	0.278268	2.725	0	0.278268
2.75	0	0.278268	2.75	0	0.278268	2.75	0	0.278268	2.75	0	0.278268	2.75	0	0.278268	2.75	0	0.278268	2.75	0	0.278268	2.75	0	0.278268	2.75	0	0.278268	2.75	0	0.278268
2.775	0	0.278268	2.775	0	0.278268	2.775	0	0.278268	2.775	0	0.278268	2.775	0	0.278268	2.775	0	0.278268	2.775	0	0.278268	2.775	0	0.278268	2.775	0	0.278268	2.775	0	0.278268
2.8	0	0.278268	2.8	0	0.278268	2.8	0	0.278268	2.8	0	0.278268	2.8	0	0.278268	2.8	0	0.278268	2.8	0	0.278268	2.8	0	0.278268	2.8	0	0.278268	2.8	0	0.278268
2.825	0	0.278268	2.825	0	0.278268	2.825	0	0.278268	2.825	0	0.278268	2.825	0	0.278268	2.825	0	0.278268	2.825	0	0.278268	2.825	0	0.278268	2.825	0	0.278268	2.825	0	0.278268
2.85	0	0.278268	2.85	0	0.278268	2.85	0	0.278268	2.85	0	0.278268	2.85	0	0.278268	2.85	0	0.278268	2.85	0	0.278268	2.85	0	0.278268	2.85	0	0.278268	2.85	0	0.278268
2.875	0	0.278268	2.875	0	0.278268	2.875	0	0.278268	2.875	0	0.278268	2.875	0	0.278268	2.875	0	0.278268	2.875	0	0.278268	2.875	0	0.278268	2.875	0	0.278268	2.875	0	0.278268
2.9	0	0.278268	2.9	0	0.278268	2.9	0	0.278268	2.9	0	0.278268	2.9	0	0.278268	2.9	0	0.278268	2.9	0	0.278268	2.9	0	0.278268	2.9	0	0.278268	2.9	0	0.278268
2.925	0	0.278268	2.925	0	0.278268	2.925	0	0.278268	2.925	0	0.278268	2.925	0	0.278268	2.925	0	0.278268	2.925	0	0.278268	2.925	0	0.278268	2.925	0	0.278268	2.925	0	0.278268
2.95	0	0.278268	2.95	0	0.278268	2.95	0	0.278268	2.95	0	0.278268	2.95	0	0.278268	2.95	0	0.278268	2.95	0	0.278268	2.95	0	0.278268	2.95	0	0.278268	2.95	0	0.278268
2.975	0	0.278268	2.975	0	0.278268	2.975	0	0.278268	2.975	0	0.278268	2.975	0	0.278268	2.975	0	0.278268	2.975	0	0.278268	2.975	0	0.278268	2.975	0	0.278268	2.975	0	0.278268
3	0	0.278268	3	0	0.278268	3	0	0.278268	3	0	0.278268	3	0	0.278268	3	0	0.278268	3	0	0.278268	3	0	0.278268	3	0	0.278268	3	0	0.278268
3.025	0	0.278268	3.025	0	0.278268	3.025	0	0.278268	3.025	0	0.278268	3.025	0	0.278268	3.025	0	0.278268	3.025	0	0.278268	3.025	0	0.278268	3.025	0	0.278268	3.025	0	0.278268
3.05	0	0.278268	3.05	0	0.278268	3.05	0	0.278268	3.05	0	0.278268	3.05	0	0.278268	3.05	0	0.278268	3.05	0	0.278268	3.05	0	0.278268	3.05	0	0.278268	3.05	0	0.278268
3.075	0	0.278268	3.075	0	0.278268	3.075	0	0.278268	3.075	0	0.278268	3.075	0	0.278268	3.075	0	0.278268	3.075	0	0.278268	3.075	0	0.278268	3.075	0	0.278268	3.075	0	0.278268
3.1	0	0.278268	3.1	0	0.278268	3.1	0	0.278268	3.1	0	0.278268	3.1	0	0.278268	3.1	0	0.278268	3.1	0	0.278268	3.1	0	0.278268	3.1	0	0.278268	3.1	0	0.278268
3.125	0	0.278268	3.125	0	0.278268	3.125	0	0.278268	3.125	0	0.278268	3.125	0	0.278268	3.125	0	0.278268	3.125	0	0.278268	3.125	0	0.278268	3.125	0	0.278268	3.125	0	0.278268
3.15	0	0.278268	3.15	0	0.278268	3.15	0	0.278268	3.15	0	0.278268	3.15	0	0.278268	3.15	0	0.278268	3.15	0	0.278268	3.15	0	0.278268	3.15	0	0.278268	3.15	0	0.278268
3.175	0	0.278268	3.175	0	0.278268	3.175	0	0.278268	3.175	0	0.278268	3.175	0	0.278268	3.175	0	0.278268	3.175	0	0.278268	3.175	0	0.278268	3.175	0	0.278268	3.175	0	0.278268
3.2	0	0.278268	3.2	0	0.278268	3.2	0	0.278268	3.2	0	0.278268	3.2	0	0.278268	3.2	0	0.278268	3.2	0	0.278268	3.2	0	0.278268	3.2	0	0.278268	3.2	0	0.278268
3.225	0	0.278268	3.225	0	0.278268	3.225	0	0.278268	3.225	0	0.278268	3.225	0	0.278268	3.225	0	0.278268	3.225	0	0.278268	3.225	0	0.278268	3.225	0	0.278268	3.225	0	0.278268
3.25	0	0.278268	3.25	0	0.278268	3.25	0	0.278268	3.25	0	0.278268	3.25	0	0.278268	3.25	0	0.278268	3.25	0	0.278268	3.25	0	0.278268	3.25	0	0.278268	3.25	0	0.278268
3.275	0	0.278268	3.275	0	0.278268	3.275	0	0.278268	3.275	0	0.278268	3.275	0	0.278268	3.275	0	0.278268	3.275	0	0.278268	3.275	0	0.278268	3.275	0	0.278268	3.275	0	0.278268
3.3	0	0.278268	3.3	0	0.278268	3.3	0	0.278268	3.3	0	0.278268	3.3	0	0.278268	3.3	0	0.278268	3.3	0	0.278268	3.3	0	0.278268	3.3	0	0.278268	3.3	0	0.278268
3.325	0	0.278268	3.325	0	0.278268	3.325	0	0.278268	3.325	0	0.278268	3.325	0	0.278268	3.325	0	0.278268	3.325	0	0.278268	3.325	0	0.278268	3.325	0	0.278268	3.325	0	0.278268
3.35	0	0.278268	3.35	0	0.278268	3.35	0	0.278268	3.35	0	0.278268	3.35	0	0.278268	3.35	0	0.278268	3.35	0	0.278268	3.35	0	0.278268	3.35	0	0.278268	3.35	0	0.278268
3.375	0	0.278268	3.375	0	0.278268	3.375	0	0.278268	3.375	0	0.278268	3.375	0	0.278268	3.375	0	0.278268	3.375	0	0.278268	3.375	0	0.278268	3.375	0	0.278268	3.375	0	0.278268
3.4	0	0.278268	3.4	0	0.278268	3.4	0	0.278268	3.4	0	0.278268	3.4	0	0.278268	3.4	0	0.278268	3.4	0	0.278268	3.4	0	0.278268	3.4	0	0.278268	3.4	0	0.278268
3.425	0	0.278268	3.425	0	0.278268	3.425	0	0.278268	3.425	0	0.278268	3.425	0	0.278268	3.425	0	0.278268	3.425	0	0.278268	3.425	0	0.278268	3.425	0	0.278268	3.425	0	0.278268
3.45	0	0.278268	3.45	0	0.278268	3.45	0	0.278268	3.45	0	0.278268	3.45	0	0.278268	3.45	0	0.278268	3.45	0	0.278268	3.45	0	0.278268	3.45	0	0.278268	3.45	0	0.278268
3.475	0	0.278268	3.475	0	0.278268	3.475	0	0.278268	3.475	0	0.278268	3.475	0	0.278268	3.475	0	0.278268	3.475	0	0.278268	3.475	0	0.278268	3.475	0	0.278268	3.475	0	0.278268
3.5	0	0.278268	3.5	0	0.278268	3.5	0	0.278268	3.5	0	0.278268	3.5	0	0.278268	3.5	0	0.278268	3.5	0	0.278268	3.5	0	0.278268	3.5	0	0.278268	3.5	0	0.278268
3.525	0	0.278268	3.525	0	0.278268	3.525	0	0.278268	3.525	0	0.278268	3.525	0	0.278268	3.525	0	0.278268	3.525	0	0.278268	3.525	0	0.278268	3.525	0	0.278268	3.525	0	0.278268
3.55	0	0.278268	3.55	0	0.278268	3.55	0	0.278268	3.55	0	0.278268	3.55	0	0.278268	3.55	0	0.278268	3.55	0	0.278268	3.55	0	0.278268	3.55	0	0.278268	3.55	0	0.278268
3.575	0	0.278268	3.575	0	0.278268	3.575	0	0.278268	3.575	0	0.278268	3.575	0	0.278268	3.575	0	0.278268	3.575	0	0.278268	3.575	0	0.278268	3.575	0	0.278268	3.575	0	0.278268
3.6	0	0.278268	3.6	0	0.278268	3.6	0	0.278268	3.6	0	0.278268	3.6	0	0.278268	3.6	0	0.278268	3.6	0	0.278268	3.6	0	0.278268	3.6	0	0.278268	3.6	0	0.278268
3.625	0	0.278268	3.625	0	0.278268	3.625	0	0.278268	3.625	0	0.278268	3.625	0	0.278268	3.625	0	0.278268	3.625	0	0.278268	3.625	0	0.278268	3.625	0	0.278268	3.625	0	0.278268
3.65	0	0.278268	3.65	0	0.278268	3.65	0	0.278268	3.65	0	0.278268	3.65	0	0.278268	3.65	0	0.278268	3.65	0	0.278268	3.65	0	0.278268	3.65	0	0.278268	3.65	0	0.278268
3.675	0	0.278268	3.675	0	0.278268	3.675	0	0.278268	3.675	0	0.278268	3.675	0	0.278268	3.675	0	0.278268	3.675	0	0.278268	3.675	0	0.278268	3.675	0	0.278268	3.675	0	0.278268
3.7	0	0.278268	3.7	0	0.278268	3.7	0	0.278268	3.7	0	0.278268	3.7	0	0.278268	3.7	0	0.278268	3.7	0	0.278268	3.7	0	0.278268	3.7	0	0.278268	3.7	0	0.278268
3.725	0	0.278268	3.725	0	0.278268	3.725	0	0.278268	3.725	0	0.278268	3.725	0	0.278268	3.725	0	0.278268	3.725	0	0.278268	3.725	0	0.278268	3.725	0	0.278268	3.725	0	0.278268
3.75	0	0.278268	3.75	0	0.278268	3.75	0	0.278268	3.75	0	0.278268	3.75	0	0.278268	3.75	0	0.278268	3.75	0	0.278268	3.75	0	0.278268	3.75	0	0.278268	3.75	0	0.278268
3.775	0	0.278268	3.775	0	0.278268	3.775	0	0.278268	3.775	0	0.278268	3.775	0	0.278268	3.775	0	0.278268	3.775	0	0.278268	3.775	0	0.278268	3.775	0	0.278268	3.775	0	0.278268
3.8	0	0.278268	3.8	0	0.278268	3.8	0	0.278268	3.8	0	0.278268	3.8	0	0.278268	3.8	0	0.278268	3.8	0	0.278268	3.8	0	0.278268	3.8	0	0.278268	3.8	0	0.278268
3.825	0	0.278268	3.825	0	0.278268	3.825	0	0.278268	3.825	0	0.278268	3.825	0	0.278268	3.825	0	0.278268	3.825	0	0.278268	3.825	0	0.278268	3.825	0	0.278268	3.825	0	0.278268
3.85	0	0.278268	3.85	0	0.278268	3.85	0	0.278268	3.85	0	0.278268	3.85	0	0.278268	3.85	0	0.278268	3.85	0	0.278268	3.85	0	0.278268	3.85	0	0.278268	3.85	0	0.278268
3.875	0	0.278268	3.875	0	0.278268	3.875	0	0.278268	3.875	0	0.278268	3.875	0	0.278268	3.875	0	0.278268	3.875	0	0.278268	3.875	0	0.278268	3.875	0	0.278268	3.875	0	0.278268
3.9	0	0.278268	3.9	0	0.278268	3.9	0	0.278268	3.9	0	0.278268	3.9	0	0.278268	3.9	0	0.278268	3.9	0	0.278268	3.9	0	0.278268	3.9	0	0.278268	3.9	0	0.278268
3.925	0	0.278268	3.925	0	0.278268	3.925	0	0.278268	3.925	0	0.278268	3.925	0	0.278268	3.925	0	0.278268	3.925	0	0.278268	3.925	0	0.278268	3.925	0	0.278268	3.925	0	0.278268
3.95	0	0.278268	3.95	0	0.278268	3.95	0	0.278268	3.95	0	0.278268	3.95	0	0.278268	3.95	0	0.278268	3.95	0	0.278268	3.95	0	0.278268	3.95	0	0.278268	3.95	0	0.278268
3.975	0	0.278268	3.975	0	0.278268	3.975	0	0.278268	3.975	0	0.278268	3.975	0	0.278268	3.975	0	0.278268	3.975	0	0.278268	3.975	0	0.278268	3.975	0	0.278268	3.975	0	0.278268
4	0	0.278268	4	0	0.278268	4	0	0.278268	4	0	0.278268	4	0	0.278268	4	0	0.278268	4	0	0.278268	4	0	0.278268	4	0	0.278268	4	0	0.278268
4.025	0	0.278268	4.025	0	0.278268	4.025	0	0.278268	4.025	0	0.278268	4.025	0	0.278268	4.025	0	0.278268	4.025	0	0.278268	4.025	0	0.278268	4.025	0	0.278268	4.025	0	0.278268
4.05	0	0.278268	4.05	0	0.278268	4.05	0	0.278268	4.05	0	0.278268	4.05	0	0.278268	4.05	0	0.278268	4.05	0	0.278268	4.05	0	0.278268	4.05	0	0.278268	4.05	0	0.278268
4.075	0	0.278268	4.075	0	0.278268	4.075	0	0.278268	4.075	0	0.278268	4.075	0	0.278268	4.075	0	0.278268	4.075	0	0.278268	4.075	0	0.278268	4.075	0	0.278268	4.075	0	0.278268
4.1	0	0.278268	4.1	0	0.278268	4.1	0	0.278268	4.1	0	0.278268	4.1	0	0.278268	4.1	0	0.278268	4.1	0	0.278268	4.1	0	0.278268	4.1	0	0.278268	4.1	0	0.278268
4.125	0	0.278268	4.125	0	0.278268	4.125	0	0.278268	4.125	0	0.278268	4.125	0	0.278268	4.125	0	0.278268	4.125	0	0.278268	4.125	0	0.278268	4.125	0	0.278268	4.125	0	0.278268
4.15	0	0.278268	4.15	0	0.278268	4.15	0	0.278268	4.15	0	0.278268	4.15	0	0.278268	4.15	0	0.278268	4.15	0	0.278268	4.15	0	0.278268	4.15	0	0.278268	4.15	0	0.278268
4.175	0	0.278268	4.175	0	0.278268	4.175	0	0.278268	4.175	0	0.278268	4.175	0	0.278268	4.175	0	0.278268	4.175	0	0.278268	4.175	0	0.278268	4.175	0	0.278268	4.175	0	0.278268
4.2	0	0.278268	4.2	0	0.278268	4.2	0	0.278268	4.2	0	0.278268	4.2	0	0.278268	4.2	0	0.278268	4.2	0	0.278268	4.2	0	0.278268	4.2	0	0.278268	4.2	0	0.278268
4.225	0	0.278268	4.225	0	0.278268	4.225	0	0.278268	4.225	0	0.278268	4.225	0	0.278268	4.225	0	0.278268	4.225	0	0.278268	4.225	0	0.278268	4.225	0	0.278268	4.225	0	0.278268
4.25	0	0.278268	4.25	0	0.278268	4.25	0	0.278268	4.25	0	0.278268	4.25	0	0.278268	4.25	0	0.278268	4.25	0	0.278268	4.25	0	0.278268	4.25	0	0.278268	4.25	0	0.278268
4.275	0	0.278268	4.275	0	0.278268	4.275	0	0.278268	4.275	0	0.278268	4.275	0	0.278268	4.275	0	0.278268	4.275	0	0.278268	4.275	0	0.278268	4.275	0	0.278268	4.275	0	0.278268
4.3	0	0.278268	4.3	0	0.278268	4.3	0	0.278268	4.3	0	0.278268	4.3	0	0.278268	4.3	0	0.278268	4.3	0	0.278268	4.3	0	0.278268	4.3	0	0.278268	4.3	0	0.278268
4.325	0	0.278268	4.325	0	0.278268	4.325	0	0.278268	4.325	0	0.278268	4.325	0	0.278268	4.325	0	0.278268	4.325	0	0.278268	4.325	0	0.278268	4.325	0	0.278268	4.325	0	0.278268
4.35	0	0.278268	4.35	0	0.278268	4.35	0	0.278268	4.35	0	0.278268	4.35	0	0.278268	4.35	0	0.278268	4.35	0	0.278268	4.35	0	0.278268	4.35	0	0.278268	4.35	0	0.278268
4.375	0	0.278268	4.375	0	0.278268	4.375	0	0.278268	4.375	0	0.278268	4.375	0	0.278268	4.375	0	0.278268	4.375	0	0.278268	4.375	0	0.278268	4.375	0	0.278268	4.375	0	0.278268
4.4	0	0.278268	4.4	0	0.278268	4.4	0	0.278268	4.4	0	0.278268	4.4	0	0.278268	4.4	0	0.278268	4.4	0	0.278268	4.4	0	0.278268	4.4	0	0.278268	4.4	0	0.278268
4.425	0	0.278268	4.425	0	0.278268	4.425	0	0.278268	4.425	0	0.278268	4.425	0	0.278268	4.425	0	0.278268	4.425	0	0.278268	4.425	0	0.278268	4.425	0	0.278268	4.425	0	0.278268
4.45	0	0.278268	4.45	0	0.278268	4.45	0	0.278268	4.45	0	0.278268	4.45	0	0.278268	4.45	0	0.278268	4.45	0	0.278268	4.45	0	0.278268	4.45	0	0.278268	4.45	0	0.278268
4.475	0	0.278268	4.475	0	0.278268	4.475	0	0.278268	4.475	0	0.278268	4.475	0	0.278268	4.475	0	0.278268	4.475	0	0.278268	4.475	0	0.278268	4.475	0	0.278268	4.475	0	0.278268
4.5	0	0.278268	4.5	0	0.278268	4.5	0	0.278268	4.5	0	0.278268	4.5	0	0.278268	4.5	0	0.278268	4.5	0	0.278268	4.5	0	0.278268	4.5	0	0.278268	4.5	0	0.278268
4.525	0	0.278268	4.525	0	0.278268	4.525	0	0.278268	4.525	0	0.278268	4.525	0	0.278268	4.525	0	0.278268	4.525	0	0.278268	4.525	0	0.278268	4.525	0	0.278268	4.525	0	0.278268
4.55	0	0.278268	4.55	0	0.278268	4.55	0	0.278268	4.55	0	0.278268	4.55	0	0.278268	4.55	0	0.278268	4.55	0	0.278268	4.55	0	0.278268	4.55	0	0.278268	4.55	0	0.278268
4.575	0	0.278268	4.575	0	0.278268	4.575	0	0.278268	4.575	0	0.278268	4.575	0	0.278268	4.575	0	0.278268	4.575	0	0.278268	4.575	0	0.278268	4.575	0	0.278268	4.575	0	0.278268
4.6	0	0.278268	4.6	0	0.278268	4.6	0	0.278268	4.6	0	0.278268	4.6	0	0.278268	4.6	0	0.278268	4.6	0	0.278268	4.6	0	0.278268	4.6	0	0.278268	4.6	0	0.278268
4.625	0	0.278268	4.625	0	0.278268	4.625	0	0.278268	4.625	0	0.278268	4.625	0	0.278268	4.625	0	0.278268	4.625	0	0.278268	4.625	0	0.278268	4.625	0	0.278268	4.625	0	0.278268
4.65	0	0.278268	4.65	0	0.278268	4.65	0	0.278268	4.65	0	0.278268	4.65	0	0.278268	4.65	0	0.278268	4.65	0	0.278268	4.65	0	0.278268	4.65	0	0.278268	4.65	0	0.278268
4.675	0	0.278268	4.675	0	0.278268	4.675	0	0.278268	4.675	0	0.278268	4.675	0	0.278268	4.675	0	0.278268	4.675	0	0.278268	4.675	0	0.278268	4.675	0	0.278268	4.675	0	0.278268
4.7	0	0.278268	4.7	0	0.278268	4.7	0	0.278268	4.7	0	0.278268	4.7	0	0.278268	4.7	0	0.278268	4.7	0	0.278268	4.7	0	0.278268	4.7	0	0.278268	4.7	0	0.278268
4.725	0	0.278268	4.725	0	0.278268	4.725	0	0.278268	4.725	0	0.278268	4.725	0	0.278268	4.725	0	0.278268	4.725	0	0.278268	4.725	0	0.278268	4.725	0	0.278268	4.725	0	0.278268
4.75	0	0.278269	4.75	0	0.278269	4.75	0	0.278269	4.75	0	0.278269	4.75	0	0.278269	4.75	0	0.278269	4.75	0	0.278269	4.75	0	0.278269	4.75	0	0.278269	4.75	0	0.278269
4.775	0	0.278269	4.775	0	0.278269	4.775	0	0.278269	4.775	0	0.278269	4.775	0	0.278269	4.775	0	0.278269	4.775	0	0.278269	4.775	0	0.278269	4.775	0	0.278269	4.775	0	0.278269
4.8	0	0.278269	4.8	0	0.278269	4.8	0	0.278269	4.8	0	0.278269	4.8	0	0.278269	4.8	0	0.278269	4.8	0	0.278269	4.8	0	0.278269	4.8	0	0.278269	4.8	0	0.278269
4.825	0	0.278269	4.825	0	0.278269	4.825	0	0.278269	4.825	0	0.278269	4.825	0	0.278269	4.825	0	0.278269	4.825	0	0.278269	4.825	0	0.278269	4.825	0	0.278269	4.825	0	0.278269
4.85	0	0.278269	4.85	0	0.278269	4.85	0	0.278269	4.85	0	0.278269	4.85	0	0.278269	4.85	0	0.278269	4.85	0	0.278269	4.85	0	0.278269	4.85	0	0.278269	4.85	0	0.278269
4.875	0	0.278269	4.875	0	0.278269	4.875	0	0.278269	4.875	0	0.278269	4.875	0	0.278269	4.875	0	0.278269	4.875	0	0.278269	4.875	0	0.278269	4.875	0	0.278269	4.875	0	0.278269
4.9	0	0.278269	4.9	0	0.278269	4.9	0	0.278269	4.9	0	0.278269	4.9	0	0.278269	4.9	0	0.278269	4.9	0	0.278269	4.9	0	0.278269	4.9	0	0.278269	4.9	0	0.278269
4.925	0	0.278269	4.925	0	0.278269	4.925	0	0.278269	4.925	0	0.278269	4.925	0	0.278269	4.925	0	0.278269	4.925	0	0.278269	4.925	0	0.278269	4.925	0	0.278269	4.925	0	0.278269
4.95	0	0.278269	4.95	0	0.278269	4.95	0	0.278269	4.95	0	0.278269	4.95	0	0.278269	4.95	0	0.278269	4.95	0	0.278269	4.95	0	0.278269	4.95	0	0.278269	4.95	0	0.278269
4.975	0	0.278269	4.975	0	0.278269	4.975	0	0.278269	4.975	0	0.278269	4.975	0	0.278269	4.975	0	0.278269	4.975	0	0.278269	4.975	0	0.278269	4.975	0	0.278269	4.975	0	0.278269
5	0	0.278269	5	0	0.278269	5	0	0.278269	5	0	0.278269	5	0	0.278269	5	0	0.278269	5	0	0.278269	5	0	0.278269	5	0	0.278269	5	0	0.278269
5.025	0	0.278269	5.025	0	0.278269	5.025	0	0.278269	5.025	0	0.278269	5.025	0	0.278269	5.025	0	0.278269	5.025	0	0.278269	5.025	0	0.278269	5.025	0	0.278269	5.025	0	0.278269
5.05	0	0.278269	5.05	0	0.278269	5.05	0	0.278269	5.05	0	0.278269	5.05	0	0.278269	5.05	0	0.278269	5.05	0	0.278269	5.05	0	0.278269	5.05	0	0.278269	5.05	0	0.278269
5.075	0	0.278269	5.075	0	0.278269	5.075	0	0.278269	5.075	0	0.278269	5.075	0	0.278269	5.075	0	0.278269	5.075	0	0.278269	5.075	0	0.278269	5.075	0	0.278269	5.075	0	0.278269
5.1	0	0.278269	5.1	0	0.278269	5.1	0	0.278269	5.1	0	0.278269	5.1	0	0.278269	5.1	0	0.278269	5.1	0	0.278269	5.1	0	0.278269	5.1	0	0.278269	5.1	0	0.278269
5.125	0	0.278269	5.125	0	0.278269	5.125	0	0.278269	5.125	0	0.278269	5.125	0	0.278269	5.125	0	0.278269	5.125	0	0.278269	5.125	0	0.278269	5.125	0	0.278269	5.125	0	0.278269
5.15	0	0.278269	5.15	0	0.278269	5.15	0	0.278269	5.15	0	0.278269	5.15	0	0.278269	5.15	0	0.278269	5.15	0	0.278269	5.15	0	0.278269	5.15	0	0.278269	5.15	0	0.278269
5.175	0	0.278269	5.175	0	0.278269	5.175	0	0.278269	5.175	0	0.278269	5.175	0	0.278269	5.175	0	0.278269	5.175	0	0.278269	5.175	0	0.278269	5.175	0	0.278269	5.175	0	0.278269
5.2	0	0.278269	5.2	0	0.278269	5.2	0	0.278269	5.2	0	0.278269	5.2	0	0.278269	5.2	0	0.278269	5.2	0	0.278269	5.2	0	0.278269	5.2	0	0.278269	5.2	0	0.278269
5.225	0	0.278269	5.225	0	0.278269	5.225	0	0.278269	5.225	0	0.278269	5.225	0	0.278269	5.225	0	0.278269	5.225	0	0.278269	5.225	0	0.278269	5.225	0	0.278269	5.225	0	0.278269
5.25	0	0.278269	5.25	0	0.278269	5.25	0	0.278269	5.25	0	0.278269	5.25	0	0.278269	5.25	0	0.278269	5.25	0	0.278269	5.25	0	0.278269	5.25	0	0.278269	5.25	0	0.278269
5.275	0	0.278269	5.275	0	0.278269	5.275	0	0.278269	5.275	0	0.278269	5.275	0	0.278269	5.275	0	0.278269	5.275	0	0.278269	5.275	0	0.278269	5.275	0	0.278269	5.275	0	0.278269
5.3	0	0.278269	5.3	0	0.278269	5.3	0	0.278269	5.3	0	0.278269	5.3	0	0.278269	5.3	0	0.278269	5.3	0	0.278269	5.3	0	0.278269	5.3	0	0.278269	5.3	0	0.278269
5.325	0	0.278269	5.325	0	0.278269	5.325	0	0.278269	5.325	0	0.278269	5.325	0	0.278269	5.325	0	0.278269	5.325	0	0.278269	5.325	0	0.278269	5.325	0	0.278269	5.325	0	0.278269
5.35	0	0.278269	5.35	0	0.278269	5.35	0	0.278269	5.35	0	0.278269	5.35	0	0.278269	5.35	0	0.278269	5.35	0	0.278269	5.35	0	0.278269	5.35	0	0.278269	5.35	0	0.278269
5.375	0	0.278269	5.375	0	0.278269	5.375	0	0.278269	5.375	0	0.278269	5.375	0	0.278269	5.375	0	0.278269	5.375	0	0.278269	5.375	0	0.278269	5.375	0	0.278269	5.375	0	0.278269
5.4	0	0.278269	5.4	0	0.278269	5.4	0	0.278269	5.4	0	0.278269	5.4	0	0.278269	5.4	0	0.278269	5.4	0	0.278269	5.4	0	0.278269	5.4	0	0.278269	5.4	0	0.278269
5.425	0	0.278269	5.425	0	0.278269	5.425	0	0.278269	5.425	0	0.278269	5.425	0	0.278269	5.425	0	0.278269	5.425	0	0.278269	5.425	0	0.278269	5.425	0	0.278269	5.425	0	0.278269
5.45	0	0.278269	5.45	0	0.278269	5.45	0	0.278269	5.45	0	0.278269	5.45	0	0.278269	5.45	0	0.278269	5.45	0	0.278269	5.45	0	0.278269	5.45	0	0.278269	5.45	0	0.278269
5.475	0	0.278269	5.475	0	0.278269	5.475	0	0.278269	5.475	0	0.278269	5.475	0	0.278269	5.475	0	0.278269	5.475	0	0.278269	5.475	0	0.278269	5.475	0	0.278269	5.475	0	0.278269
5.5	0	0.278269	5.5	0	0.278269	5.5	0	0.278269	5.5	0	0.278269	5.5	0	0.278269	5.5	0	0.278269	5.5	0	0.278269	5.5	0	0.278269	5.5	0	0.278269	5.5	0	0.278269
5.525	0	0.278269	5.525	0	0.278269	5.525	0	0.278269	5.525	0	0.278269	5.525	0	0.278269	5.525	0	0.278269	5.525	0	0.278269	5.525	0	0.278269	5.525	0	0.278269	5.525	0	0.278269
5.55	0	0.278269	5.55	0	0.278269	5.55	0	0.278269	5.55	0	0.278269	5.55	0	0.278269	5.55	0	0.278269	5.55	0	0.278269	5.55	0	0.278269	5.55	0	0.278269	5.55	0	0.278269
5.575	0	0.278269	5.575	0	0.278269	5.575	0	0.278269	5.575	0	0.278269	5.575	0	0.278269	5.575	0	0.278269	5.575	0	0.278269	5.575	0	0.278269	5.575	0	0.278269	5.575	0	0.278269
5.6	0	0.278269	5.6	0	0.278269	5.6	0	0.278269	5.6	0	0.278269	5.6	0	0.278269	5.6	0	0.278269	5.6	0	0.278269	5.6	0	0.278269	5.6	0	0.278269	5.6	0	0.278269
5.625	0	0.278269	5.625	0	0.278269	5.625	0	0.278269	5.625	0	0.278269	5.625	0	0.278269	5.625	0	0.278269	5.625	0	0.278269	5.625	0	0.278269	5.625	0	0.278269	5.625	0	0.278269
5.65	0	0.278269	5.65	0	0.278269	5.65	0	0.278269	5.65	0	0.278269	5.65	0	0.278269	5.65	0	0.278269	5.65	0	0.278269	5.65	0	0.278269	5.65	0	0.278269	5.65	0	0.278269
5.675	0	0.278269	5.675	0	0.278269	5.675	0	0.278269	5.675	0	0.278269	5.675	0	0.278269	5.675	0	0.278269	5.675	0	0.278269	5.675	0	0.278269	5.675	0	0.278269	5.675	0	0.278269
5.7	0	0.278269	5.7	0	0.278269	5.7	0	0.278269	5.7	0	0.278269	5.7	0	0.278269	5.7	0	0.278269	5.7	0	0.278269	5.7	0	0.278269	5.7	0	0.278269	5.7	0	0.278269
5.725	0	0.278269	5.725	0	0.278269	5.725	0	0.278269	5.725	0	0.278269	5.725	0	0.278269	5.725	0	0.278269	5.725	0	0.278269	5.725	0	0.278269	5.725	0	0.278269	5.725	0	0.278269
5.75	0	0.278269	5.75	0	0.278269	5.75	0	0.278269	5.75	0	0.278269	5.75	0	0.278269	5.75	0	0.278269	5.75	0	0.278269	5.75	0	0.278269	5.75	0	0.278269	5.75	0	0.278269
5.775	0	0.278269	5.775	0	0.278269	5.775	0	0.278269	5.775	0	0.278269	5.775	0	0.278269	5.775	0	0.278269	5.775	0	0.278269	5.775	0	0.278269	5.775	0	0.278269	5.775	0	0.278269
5.8	0	0.278269	5.8	0	0.278269	5.8	0	0.278269	5.8	0	0.278269	5.8	0	0.278269	5.8	0	0.278269	5.8	0	0.278269	5.8	0	0.278269	5.8	0	0.278269	5.8	0	0.278269
5.825	0	0.278269	5.825	0	0.278269	5.825	0	0.278269	5.825	0	0.278269	5.825	0	0.278269	5.825	0	0.278269	5.825	0	0.278269	5.825	0	0.278269	5.825	0	0.278269	5.825	0	0.278269
5.85	0	0.278269	5.85	0	0.278269	5.85	0	0.278269	5.85	0	0.278269	5.85	0	0.278269	5.85	0	0.278269	5.85	0	0.278269	5.85	0	0.278269	5.85	0	0.278269	5.85	0	0.278269
5.875	0	0.278269	5.875	0	0.278269	5.875	0	0.278269	5.875	0	0.278269	5.875	0	0.278269	5.875	0	0.278269	5.875	0	0.278269	5.875	0	0.278269	5.875	0	0.278269	5.875	0	0.278269
5.9	0	0.278269	5.9	0	0.278269	5.9	0	0.278269	5.9	0	0.278269	5.9	0	0.278269	5.9	0	0.278269	5.9	0	0.278269	5.9	0	0.278269	5.9	0	0.278269	5.9	0	0.278269
5.925	0	0.278269	5.925	0	0.278269	5.925	0	0.278269	5.925	0	0.278269	5.925	0	0.278269	5.925	0	0.278269	5.925	0	0.278269	5.925	0	0.278269	5.925	0	0.278269	5.925	0	0.278269
5.95	0	0.278269	5.95	0	0.278269	5.95	0	0.278269	5.95	0	0.278269	5.95	0	0.278269	5.95	0	0.278269	5.95	0	0.278269	5.95	0	0.278269	5.95	0	0.278269	5.95	0	0.278269
5.975	0	0.278269	5.975	0	0.278269	5.975	0	0.278269	5.975	0	0.278269	5.975	0	0.278269	5.975	0	0.278269	5.975	0	0.278269	5.975	0	0.278269	5.975	0	0.278269	5.975	0	0.278269
6	0	0.278269	6	0	0.278269	6	0	0.278269	6	0	0.278269	6	0	0.278269	6	0	0.278269	6	0	0.278269	6	0	0.278269	6	0	0.278269	6	0	0.278269
6.025	0	0.278269	6.025	0	0.278269	6.025	0	0.278269	6.025	0	0.278269	6.025	0	0.278269	6.025	0	0.278269	6.025	0	0.278269	6.025	0	0.278269	6.025	0	0.278269	6.025	0	0.278269
6.05	0	0.278269	6.05	0	0.278269	6.05	0	0.278269	6.05	0	0.278269	6.05	0	0.278269	6.05	0	0.278269	6.05	0	0.278269	6.05	0	0.278269	6.05	0	0.278269	6.05	0	0.278269
6.075	0	0.278269	6.075	0	0.278269	6.075	0	0.278269	6.075	0	0.278269	6.075	0	0.278269	6.075	0	0.278269	6.075	0	0.278269	6.075	0	0.278269	6.075	0	0.278269	6.075	0	0.278269
6.1	0	0.278269	6.1	0	0.278269	6.1	0	0.278269	6.1	0	0.278269	6.1	0	0.278269	6.1	0	0.278269	6.1	0	0.278269	6.1	0	0.278269	6.1	0	0.278269	6.1	0	0.278269
6.125	0	0.278269	6.125	0	0.278269	6.125	0	0.278269	6.125	0	0.278269	6.125	0	0.278269	6.125	0	0.278269	6.125	0	0.278269	6.125	0	0.278269	6.125	0	0.278269	6.125	0	0.278269
6.15	0	0.278269	6.15	0	0.278269	6.15	0	0.278269	6.15	0	0.278269	6.15	0	0.278269	6.15	0	0.278269	6.15	0	0.278269	6.15	0	0.278269	6.15	0	0.278269	6.15	0	0.278269
6.175	0	0.278269	6.175	0	0.278269	6.175	0	0.278269	6.175	0	0.278269	6.175	0	0.278269	6.175	0	0.278269	6.175	0	0.278269	6.175	0	0.278269	6.175	0	0.278269	6.175	0	0.278269
6.2	0	0.278269	6.2	0	0.278269	6.2	0	0.278269	6.2	0	0.278269	6.2	0	0.278269	6.2	0	0.278269	6.2	0	0.278269	6.2	0	0.278269	6.2	0	0.278269	6.2	0	0.278269
6.225	0	0.278269	6.225	0	0.278269	6.225	0	0.278269	6.225	0	0.278269	6.225	0	0.278269	6.225	0	0.278269	6.225	0	0.278269	6.225	0	0.278269	6.225	0	0.278269	6.225	0	0.278269
6.25	0	0.278269	6.25	0	0.278269	6.25	0	0.278269	6.25	0	0.278269	6.25	0	0.278269	6.25	0	0.278269	6.25	0	0.278269	6.25	0	0.278269	6.25	0	0.278269	6.25	0	0.278269
6.275	0	0.278269	6.275	0	0.278269	6.275	0	0.278269	6.275	0	0.278269	6.275	0	0.278269	6.275	0	0.278269	6.275	0	0.278269	6.275	0	0.278269	6.275	0	0.278269	6.275	0	0.278269
6.3	0	0.278269	6.3	0	0.278269	6.3	0	0.278269	6.3	0	0.278269	6.3	0	0.278269	6.3	0	0.278269	6.3	0	0.278269	6.3	0	0.278269	6.3	0	0.278269	6.3	0	0.278269
6.325	0	0.278269	6.325	0	0.278269	6.325	0	0.278269	6.325	0	0.278269	6.325	0	0.278269	6.325	0	0.278269	6.325	0	0.278269	6.325	0	0.278269	6.325	0	0.278269	6.325	0	0.278269
6.35	0	0.278269	6.35	0	0.278269	6.35	0	0.278269	6.35	0	0.278269	6.35	0	0.278269	6.35	0	0.278269	6.35	0	0.278269	6.35	0	0.278269	6.35	0	0.278269	6.35	0	0.278269
6.375	0	0.278269	6.375	0	0.278269	6.375	0	0.278269	6.375	0	0.278269	6.375	0	0.278269	6.375	0	0.278269	6.375	0	0.278269	6.375	0	0.278269	6.375	0	0.278269	6.375	0	0.278269
6.4	0	0.278269	6.4	0	0.278269	6.4	0	0.278269	6.4	0	0.278269	6.4	0	0.278269	6.4	0	0.278269	6.4	0	0.278269	6.4	0	0.278269	6.4	0	0.278269	6.4	0	0.278269
6.425	0	0.278269	6.425	0	0.278269	6.425	0	0.278269	6.425	0	0.278269	6.425	0	0.278269	6.425	0	0.278269	6.425	0	0.278269	6.425	0	0.278269	6.425	0	0.278269	6.425	0	0.278269
6.45	0	0.278269	6.45	0	0.278269	6.45	0	0.278269	6.45	0	0.278269	6.45	0	0.278269	6.45	0	0.278269	6.45	0	0.278269	6.45	0	0.278269	6.45	0	0.278269	6.45	0	0.278269
6.475	0	0.278269	6.475	0	0.278269	6.475	0	0.278269	6.475	0	0.278269	6.475	0	0.278269	6.475	0	0.278269	6.475	0	0.278269	6.475	0	0.278269	6.475	0	0.278269	6.475	0	0.278269
6.5	0	0.278269	6.5	0	0.278269	6.5	0	0.278269	6.5	0	0.278269	6.5	0	0.278269	6.5	0	0.278269	6.5	0	0.278269	6.5	0	0.278269	6.5	0	0.278269	6.5	0	0.278269
6.525	0	0.278269	6.525	0	0.278269	6.525	0	0.278269	6.525	0	0.278269	6.525	0	0.278269	6.525	0	0.278269	6.525	0	0.278269	6.525	0	0.278269	6.525	0	0.278269	6.525	0	0.278269
6.55	0	0.278269	6.55	0	0.278269	6.55	0	0.278269	6.55	0	0.278269	6.55	0	0.278269	6.55	0	0.278269	6.55	0	0.278269	6.55	0	0.278269	6.55	0	0.278269	6.55	0	0.278269
6.575	0	0.278269	6.575	0	0.278269	6.575	0	0.278269	6.575	0	0.278269	6.575	0	0.278269	6.575	0	0.278269	6.575	0	0.278269	6.575	0	0.278269	6.575	0	0.278269	6.575	0	0.278269
6.6	0	0.278269	6.6	0	0.278269	6.6	0	0.278269	6.6	0	0.278269	6.6	0	0.278269	6.6	0	0.278269	6.6	0	0.278269	6.6	0	0.278269	6.6	0	0.278269	6.6	0	0.278269
6.625	0	0.278269	6.625	0	0.278269	6.625	0	0.278269	6.625	0	0.278269	6.625	0	0.278269	6.625	0	0.278269	6.625	0	0.278269	6.625	0	0.278269	6.625	0	0.278269	6.625	0	0.278269
6.65	0	0.278269	6.65	0	0.278269	6.65	0	0.278269	6.65	0	0.278269	6.65	0	0.278269	6.65	0	0.278269	6.65	0	0.278269	6.65	0	0.278269	6.65	0	0.278269	6.65	0	0.278269
6.675	0	0.278269	6.675	0	0.278269	6.675	0	0.278269	6.675	0	0.278269	6.675	0	0.278269	6.675	0	0.278269	6.675	0	0.278269	6.675	0	0.278269	6.675	0	0.278269	6.675	0	0.278269
6.7	0	0.278269	6.7	0	0.278269	6.7	0	0.278269	6.7	0	0.278269	6.7	0	0.278269	6.7	0	0.278269	6.7	0	0.278269	6.7	0	0.278269	6.7	0	0.278269	6.7	0	0.278269
6.725	0	0.278269	6.725	0	0.278269	6.725	0	0.278269	6.725	0	0.278269	6.725	0	0.278269	6.725	0	0.278269	6.725	0	0.278269	6.725	0	0.278269	6.725	0	0.278269	6.725	0	0.278269
6.75	0	0.278269	6.75	0	0.278269	6.75	0	0.278269	6.75	0	0.278269	6.75	0	0.278269	6.75	0	0.278269	6.75	0	0.278269	6.75	0	0.278269	6.75	0	0.278269	6.75	0	0.278269
6.775	0	0.278269	6.775	0	0.278269	6.775	0	0.278269	6.775	0	0.278269	6.775	0	0.278269	6.775	0	0.278269	6.775	0	0.278269	6.775	0	0.278269	6.775	0	0.278269	6.775	0	0.278269
6.8	0	0.278269	6.8	0	0.278269	6.8	0	0.278269	6.8	0	0.278269	6.8	0	0.278269	6.8	0	0.278269	6.8	0	0.278269	6.8	0	0.278269	6.8	0	0.278269	6.8	0	0.278269
6.825	0	0.278269	6.825	0	0.278269	6.825	0	0.278269	6.825	0	0.278269	6.825	0	0.278269	6.825	0	0.278269	6.825	0	0.278269	6.825	0	0.278269	6.825	0	0.278269	6.825	0	0.278269
6.85	0	0.278269	6.85	0	0.278269	6.85	0	0.278269	6.85	0	0.278269	6.85	0	0.278269	6.85	0	0.278269	6.85	0	0.278269	6.85	0	0.278269	6.85	0	0.278269	6.85	0	0.278269
6.875	0	0.278269	6.875	0	0.278269	6.875	0	0.278269	6.875	0	0.278269	6.875	0	0.278269	6.875	0	0.278269	6.875	0	0.278269	6.875	0	0.278269	6.875	0	0.278269	6.875	0	0.278269
6.9	0	0.278269	6.9	0	0.278269	6.9	0	0.278269	6.9	0	0.278269	6.9	0	0.278269	6.9	0	0.278269	6.9	0	0.278269	6.9	0	0.278269	6.9	0	0.278269	6.9	0	0.278269
6.925	0	0.278269	6.925	0	0.278269	6.925	0	0.278269	6.925	0	0.278269	6.925	0	0.278269	6.925	0	0.278269	6.925	0	0.278269	6.925	0	0.278269	6.925	0	0.278269	6.925	0	0.278269
6.95	0	0.278269	6.95	0	0.278269	6.95	0	0.278269	6.95	0	0.278269	6.95	0	0.278269	6.95	0	0.278269	6.95	0	0.278269	6.95	0	0.278269	6.95	0	0.278269	6.95	0	0.278269
6.975	0	0.278269	6.975	0	0.278269	6.975	0	0.278269	6.975	0	0.278269	6.975	0	0.278269	6.975	0	0.278269	6.975	0	0.278269	6.975	0	0.278269	6.975	0	0.278269	6.975	0	0.278269
7	0	0.278269	7	0	0.278269	7	0	0.278269	7	0	0.278269	7	0	0.278269	7	0	0.278269	7	0	0.278269	7	0	0.278269	7	0	0.278269	7	0	0.278269
7.025	0	0.278269	7.025	0	0.278269	7.025	0	0.278269	7.025	0	0.278269	7.025	0	0.278269	7.025	0	0.278269	7.025	0	0.278269	7.025	0	0.278269	7.025	0	0.278269	7.025	0	0.278269
7.05	0	0.278269	7.05	0	0.278269	7.05	0	0.278269	7.05	0	0.278269	7.05	0	0.278269	7.05	0	0.278269	7.05	0	0.278269	7.05	0	0.278269	7.05	0	0.278269	7.05	0	0.278269
7.075	0	0.278269	7.075	0	0.278269	7.075	0	0.278269	7.075	0	0.278269	7.075	0	0.278269	7.075	0	0.278269	7.075	0	0.278269	7.075	0	0.278269	7.075	0	0.278269	7.075	0	0.278269
7.1	0	0.278269	7.1	0	0.278269	7.1	0	0.278269	7.1	0	0.278269	7.1	0	0.278269	7.1	0	0.278269	7.1	0	0.278269	7.1	0	0.278269	7.1	0	0.278269	7.1	0	0.278269
7.125	0	0.278269	7.125	0	0.278269	7.125	0	0.278269	7.125	0	0.278269	7.125	0	0.278269	7.125	0	0.278269	7.125	0	0.278269	7.125	0	0.278269	7.125	0	0.278269	7.125	0	0.278269
7.15	0	0.278269	7.15	0	0.278269	7.15	0	0.278269	7.15	0	0.278269	7.15	0	0.278269	7.15	0	0.278269	7.15	0	0.278269	7.15	0	0.278269	7.15	0	0.278269	7.15	0	0.278269
7.175	0	0.278269	7.175	0	0.278269	7.175	0	0.278269	7.175	0	0.278269	7.175	0	0.278269	7.175	0	0.278269	7.175	0	0.278269	7.175	0	0.278269	7.175	0	0.278269	7.175	0	0.278269
7.2	0	0.278269	7.2	0	0.278269	7.2	0	0.278269	7.2	0	0.278269	7.2	0	0.278269	7.2	0	0.278269	7.2	0	0.278269	7.2	0	0.278269	7.2	0	0.278269	7.2	0	0.278269
7.225	0	0.278269	7.225	0	0.278269	7.225	0	0.278269	7.225	0	0.278269	7.225	0	0.278269	7.225	0	0.278269	7.225	0	0.278269	7.225	0	0.278269	7.225	0	0.278269	7.225	0	0.278269
7.25	0	0.278269	7.25	0	0.278269	7.25	0	0.278269	7.25	0	0.278269	7.25	0	0.278269	7.25	0	0.278269	7.25	0	0.278269	7.25	0	0.278269	7.25	0	0.278269	7.25	0	0.278269
7.275	0	0.278269	7.275	0	0.278269	7.275	0	0.278269	7.275	0	0.278269	7.275	0	0.278269	7.275	0	0.278269	7.275	0	0.278269	7.275	0	0.278269	7.275	0	0.278269	7.275	0	0.278269
7.3	0	0.278269	7.3	0	0.278269	7.3	0	0.278269	7.3	0	0.278269	7.3	0	0.278269	7.3	0	0.278269	7.3	0	0.278269	7.3	0	0.278269	7.3	0	0.278269	7.3	0	0.278269
7.325	0	0.278269	7.325	0	0.278269	7.325	0	0.278269	7.325	0	0.278269	7.325	0	0.278269	7.325	0	0.278269	7.325	0	0.278269	7.325	0	0.278269	7.325	0	0.278269	7.325	0	0.278269
7.35	0	0.278269	7.35	0	0.278269	7.35	0	0.278269	7.35	0	0.278269	7.35	0	0.278269	7.35	0	0.278269	7.35	0	0.278269	7.35	0	0.278269	7.35	0	0.278269	7.35	0	0.278269
7.375	0	0.278269	7.375	0	0.278269	7.375	0	0.278269	7.375	0	0.278269	7.375	0	0.278269	7.375	0	0.278269	7.375	0	0.278269	7.375	0	0.278269	7.375	0	0.278269	7.375	0	0.278269
7.4	0	0.278269	7.4	0	0.278269	7.4	0	0.278269	7.4	0	0.278269	7.4	0	0.278269	7.4	0	0.278269	7.4	0	0.278269	7.4	0	0.278269	7.4	0	0.278269	7.4	0	0.278269
7.425	0	0.278269	7.425	0	0.278269	7.425	0	0.278269	7.425	0	0.278269	7.425	0	0.278269	7.425	0	0.278269	7.425	0	0.278269	7.425	0	0.278269	7.425	0	0.278269	7.425	0	0.278269
7.45	0	0.278269	7.45	0	0.278269	7.45	0	0.278269	7.45	0	0.278269	7.45	0	0.278269	7.45	0	0.278269	7.45	0	0.278269	7.45	0	0.278269	7.45	0	0.278269	7.45	0	0.278269
7.475	0	0.278269	7.475	0	0.278269	7.475	0	0.278269	7.475	0	0.278269	7.475	0	0.278269	7.475	0	0.278269	7.475	0	0.278269	7.475	0	0.278269	7.475	0	0.278269	7.475	0	0.278269
7.5	0	0.278269	7.5	0	0.278269	7.5	0	0.278269	7.5	0	0.278269	7.5	0	0.278269	7.5	0	0.278269	7.5	0	0.278269	7.5	0	0.278269	7.5	0	0.278269	7.5	0	0.278269
7.525	0	0.278269	7.525	0	0.278269	7.525	0	0.278269	7.525	0	0.278269	7.525	0	0.278269	7.525	0	0.278269	7.525	0	0.278269	7.525	0	0.278269	7.525	0	0.278269	7.525	0	0.278269
7.55	0	0.278269	7.55	0	0.278269	7.55	0	0.278269	7.55	0	0.278269	7.55	0	0.278269	7.55	0	0.278269	7.55	0	0.278269	7.55	0	0.278269	7.55	0	0.278269	7.55	0	0.278269
7.575	0	0.278269	7.575	0	0.278269	7.575	0	0.278269	7.575	0	0.278269	7.575	0	0.278269	7.575	0	0.278269	7.575	0	0.278269	7.575	0	0.278269	7.575	0	0.278269	7.575	0	0.278269
7.6	0	0.278269	7.6	0	0.278269	7.6	0	0.278269	7.6	0	0.278269	7.6	0	0.278269	7.6	0	0.278269	7.6	0	0.278269	7.6	0	0.278269	7.6	0	0.278269	7.6	0	0.278269
7.625	0	0.278269	7.625	0	0.278269	7.625	0	0.278269	7.625	0	0.278269	7.625	0	0.278269	7.625	0	0.278269	7.625	0	0.278269	7.625	0	0.278269	7.625	0	0.278269	7.625	0	0.278269
7.65	0	0.27827	7.65	0	0.27827	7.65	0	0.27827	7.65	0	0.27827	7.65	0	0.27827	7.65	0	0.27827	7.65	0	0.27827	7.65	0	0.27827	7.65	0	0.27827	7.65	0	0.27827
7.675	0	0.27827	7.675	0	0.27827	7.675	0	0.27827	7.675	0	0.27827	7.675	0	0.27827	7.675	0	0.27827	7.675	0	0.27827	7.675	0	0.27827	7.675	0	0.27827	7.675	0	0.27827
7.7	0	0.27827	7.7	0	0.27827	7.7	0	0.27827	7.7	0	0.27827	7.7	0	0.27827	7.7	0	0.27827	7.7	0	0.27827	7.7	0	0.27827	7.7	0	0.27827	7.7	0	0.27827
7.725	0	0.27827	7.725	0	0.27827	7.725	0	0.27827	7.725	0	0.27827	7.725	0	0.27827	7.725	0	0.27827	7.725	0	0.27827	7.725	0	0.27827	7.725	0	0.27827	7.725	0	0.27827
7.75	0	0.27827	7.75	0	0.27827	7.75	0	0.27827	7.75	0	0.27827	7.75	0	0.27827	7.75	0	0.27827	7.75	0	0.27827	7.75	0	0.27827	7.75	0	0.27827	7.75	0	0.27827
7.775	0	0.27827	7.775	0	0.27827	7.775	0	0.27827	7.775	0	0.27827	7.775	0	0.27827	7.775	0	0.27827	7.775	0	0.27827	7.775	0	0.27827	7.775	0	0.27827	7.775	0	0.27827
7.8	0	0.27827	7.8	0	0.27827	7.8	0	0.27827	7.8	0	0.27827	7.8	0	0.27827	7.8	0	0.27827	7.8	0	0.27827	7.8	0	0.27827	7.8	0	0.27827	7.8	0	0.27827
7.825	0	0.27827	7.825	0	0.27827	7.825	0	0.27827	7.825	0	0.27827	7.825	0	0.27827	7.825	0	0.27827	7.825	0	0.27827	7.825	0	0.27827	7.825	0	0.27827	7.825	0	0.27827
7.85	0	0.27827	7.85	0	0.27827	7.85	0	0.27827	7.85	0	0.27827	7.85	0	0.27827	7.85	0	0.27827	7.85	0	0.27827	7.85	0	0.27827	7.85	0	0.27827	7.85	0	0.27827
7.875	0	0.27827	7.875	0	0.27827	7.875	0	0.27827	7.875	0	0.27827	7.875	0	0.27827	7.875	0	0.27827	7.875	0	0.27827	7.875	0	0.27827	7.875	0	0.27827	7.875	0	0.27827
7.9	0	0.27827	7.9	0	0.27827	7.9	0	0.27827	7.9	0	0.27827	7.9	0	0.27827	7.9	0	0.27827	7.9	0	0.27827	7.9	0	0.27827	7.9	0	0.27827	7.9	0	0.27827
7.925	0	0.27827	7.925	0	0.27827	7.925	0	0.27827	7.925	0	0.27827	7.925	0	0.27827	7.925	0	0.27827	7.925	0	0.27827	7.925	0	0.27827	7.925	0	0.27827	7.925	0	0.27827
7.95	0	0.27827	7.95	0	0.27827	7.95	0	0.27827	7.95	0	0.27827	7.95	0	0.27827	7.95	0	0.27827	7.95	0	0.27827	7.95	0	0.27827	7.95	0	0.27827	7.95	0	0.27827
7.975	0	0.27827	7.975	0	0.27827	7.975	0	0.27827	7.975	0	0.27827	7.975	0	0.27827	7.975	0	0.27827	7.975	0	0.27827	7.975	0	0.27827	7.975	0	0.27827	7.975	0	0.27827
8	0	0.27827	8	0	0.27827	8	0	0.27827	8	0	0.27827	8	0	0.27827	8	0	0.27827	8	0	0.27827	8	0	0.27827	8	0	0.27827	8	0	0.27827
8.025	0	0.27827	8.025	0	0.27827	8.025	0	0.27827	8.025	0	0.27827	8.025	0	0.27827	8.025	0	0.27827	8.025	0	0.27827	8.025	0	0.27827	8.025	0	0.27827	8.025	0	0.27827
8.05	0	0.27827	8.05	0	0.27827	8.05	0	0.27827	8.05	0	0.27827	8.05	0	0.27827	8.05	0	0.27827	8.05	0	0.27827	8.05	0	0.27827	8.05	0	0.27827	8.05	0	0.27827
8.075	0	0.27827	8.075	0	0.27827	8.075	0	0.27827	8.075	0	0.27827	8.075	0	0.27827	8.075	0	0.27827	8.075	0	0.27827	8.075	0	0.27827	8.075	0	0.27827	8.075	0	0.27827
8.1	0	0.27827	8.1	0	0.27827	8.1	0	0.27827	8.1	0	0.27827	8.1	0	0.27827	8.1	0	0.27827	8.1	0	0.27827	8.1	0	0.27827	8.1	0	0.27827	8.1	0	0.27827
8.125	0	0.27827	8.125	0	0.27827	8.125	0	0.27827	8.125	0	0.27827	8.125	0	0.27827	8.125	0	0.27827	8.125	0	0.27827	8.125	0	0.27827	8.125	0	0.27827	8.125	0	0.27827
8.15	0	0.27827	8.15	0	0.27827	8.15	0	0.27827	8.15	0	0.27827	8.15	0	0.27827	8.15	0	0.27827	8.15	0	0.27827	8.15	0	0.27827	8.15	0	0.27827	8.15	0	0.27827
8.175	0	0.27827	8.175	0	0.27827	8.175	0	0.27827	8.175	0	0.27827	8.175	0	0.27827	8.175	0	0.27827	8.175	0	0.27827	8.175	0	0.27827	8.175	0	0.27827	8.175	0	0.27827
8.2	0	0.27827	8.2	0	0.27827	8.2	0	0.27827	8.2	0	0.27827	8.2	0	0.27827	8.2	0	0.27827	8.2	0	0.27827	8.2	0	0.27827	8.2	0	0.27827	8.2	0	0.27827
8.225	0	0.27827	8.225	0	0.27827	8.225	0	0.27827	8.225	0	0.27827	8.225	0	0.27827	8.225	0	0.27827	8.225	0	0.27827	8.225	0	0.27827	8.225	0	0.27827	8.225	0	0.27827
8.25	0	0.27827	8.25	0	0.27827	8.25	0	0.27827	8.25	0	0.27827	8.25	0	0.27827	8.25	0	0.27827	8.25	0	0.27827	8.25	0	0.27827	8.25	0	0.27827	8.25	0	0.27827
8.275	0	0.27827	8.275	0	0.27827	8.275	0	0.27827	8.275	0	0.27827	8.275	0	0.27827	8.275	0	0.27827	8.275	0	0.27827	8.275	0	0.27827	8.275	0	0.27827	8.275	0	0.27827
8.3	0	0.27827	8.3	0	0.27827	8.3	0	0.27827	8.3	0	0.27827	8.3	0	0.27827	8.3	0	0.27827	8.3	0	0.27827	8.3	0	0.27827	8.3	0	0.27827	8.3	0	0.27827
8.325	0	0.27827	8.325	0	0.27827	8.325	0	0.27827	8.325	0	0.27827	8.325	0	0.27827	8.325	0	0.27827	8.325	0	0.27827	8.325	0	0.27827	8.325	0	0.27827	8.325	0	0.27827
8.35	0	0.27827	8.35	0	0.27827	8.35	0	0.27827	8.35	0	0.27827	8.35	0	0.27827	8.35	0	0.27827	8.35	0	0.27827	8.35	0	0.27827	8.35	0	0.27827	8.35	0	0.27827
8.375	0	0.27827	8.375	0	0.27827	8.375	0	0.27827	8.375	0	0.27827	8.375	0	0.27827	8.375	0	0.27827	8.375	0	0.27827	8.375	0	0.27827	8.375	0	0.27827	8.375	0	0.27827
8.4	0	0.27827	8.4	0	0.27827	8.4	0	0.27827	8.4	0	0.27827	8.4	0	0.27827	8.4	0	0.27827	8.4	0	0.27827	8.4	0	0.27827	8.4	0	0.27827	8.4	0	0.27827
8.425	0	0.27827	8.425	0	0.27827	8.425	0	0.27827	8.425	0	0.27827	8.425	0	0.27827	8.425	0	0.27827	8.425	0	0.27827	8.425	0	0.27827	8.425	0	0.27827	8.425	0	0.27827
8.45	0	0.27827	8.45	0	0.27827	8.45	0	0.27827	8.45	0	0.27827	8.45	0	0.27827	8.45	0	0.27827	8.45	0	0.27827	8.45	0	0.27827	8.45	0	0.27827	8.45	0	0.27827
8.475	0	0.27827	8.475	0	0.27827	8.475	0	0.27827	8.475	0	0.27827	8.475	0	0.27827	8.475	0	0.27827	8.475	0	0.27827	8.475	0	0.27827	8.475	0	0.27827	8.475	0	0.27827
8.5	0	0.27827	8.5	0	0.27827	8.5	0	0.27827	8.5	0	0.27827	8.5	0	0.27827	8.5	0	0.27827	8.5	0	0.27827	8.5	0	0.27827	8.5	0	0.27827	8.5	0	0.27827
8.525	0	0.27827	8.525	0	0.27827	8.525	0	0.27827	8.525	0	0.27827	8.525	0	0.27827	8.525	0	0.27827	8.525	0	0.27827	8.525	0	0.27827	8.525	0	0.27827	8.525	0	0.27827
8.55	0	0.27827	8.55	0	0.27827	8.55	0	0.27827	8.55	0	0.27827	8.55	0	0.27827	8.55	0	0.27827	8.55	0	0.27827	8.55	0	0.27827	8.55	0	0.27827	8.55	0	0.27827
8.575	0	0.27827	8.575	0	0.27827	8.575	0	0.27827	8.575	0	0.27827	8.575	0	0.27827	8.575	0	0.27827	8.575	0	0.27827	8.575	0	0.27827	8.575	0	0.27827	8.575	0	0.27827
8.6	0	0.27827	8.6	0	0.27827	8.6	0	0.27827	8.6	0	0.27827	8.6	0	0.27827	8.6	0	0.27827	8.6	0	0.27827	8.6	0	0.27827	8.6	0	0.27827	8.6	0	0.27827
8.625	0	0.27827	8.625	0	0.27827	8.625	0	0.27827	8.625	0	0.27827	8.625	0	0.27827	8.625	0	0.27827	8.625	0	0.27827	8.625	0	0.27827	8.625	0	0.27827	8.625	0	0.27827
8.65	0	0.27827	8.65	0	0.27827	8.65	0	0.27827	8.65	0	0.27827	8.65	0	0.27827	8.65	0	0.27827	8.65	0	0.27827	8.65	0	0.27827	8.65	0	0.27827	8.65	0	0.27827
8.675	0	0.27827	8.675	0	0.27827	8.675	0	0.27827	8.675	0	0.27827	8.675	0	0.27827	8.675	0	0.27827	8.675	0	0.27827	8.675	0	0.27827	8.675	0	0.27827	8.675	0	0.27827
8.7	0	0.27827	8.7	0	0.27827	8.7	0	0.27827	8.7	0	0.27827	8.7	0	0.27827	8.7	0	0.27827	8.7	0	0.27827	8.7	0	0.27827	8.7	0	0.27827	8.7	0	0.27827
8.725	0	0.27827	8.725	0	0.27827	8.725	0	0.27827	8.725	0	0.27827	8.725	0	0.27827	8.725	0	0.27827	8.725	0	0.27827	8.725	0	0.27827	8.725	0	0.27827	8.725	0	0.27827
8.75	0	0.27827	8.75	0	0.27827	8.75	0	0.27827	8.75	0	0.27827	8.75	0	0.27827	8.75	0	0.27827	8.75	0	0.27827	8.75	0	0.27827	8.75	0	0.27827	8.75	0	0.27827
8.775	0	0.27827	8.775	0	0.27827	8.775	0	0.27827	8.775	0	0.27827	8.775	0	0.27827	8.775	0	0.27827	8.775	0	0.27827	8.775	0	0.27827	8.775	0	0.27827	8.775	0	0.27827
8.8	0	0.27827	8.8	0	0.27827	8.8	0	0.27827	8.8	0	0.27827	8.8	0	0.27827	8.8	0	0.27827	8.8	0	0.27827	8.8	0	0.27827	8.8	0	0.27827	8.8	0	0.27827
8.825	0	0.27827	8.825	0	0.27827	8.825	0	0.27827	8.825	0	0.27827	8.825	0	0.27827	8.825	0	0.27827	8.825	0	0.27827	8.825	0	0.27827	8.825	0	0.27827	8.825	0	0.27827
8.85	0	0.27827	8.85	0	0.27827	8.85	0	0.27827	8.85	0	0.27827	8.85	0	0.27827	8.85	0	0.27827	8.85	0	0.27827	8.85	0	0.27827	8.85	0	0.27827	8.85	0	0.27827
8.875	0	0.27827	8.875	0	0.27827	8.875	0	0.27827	8.875	0	0.27827	8.875	0	0.27827	8.875	0	0.27827	8.875	0	0.27827	8.875	0	0.27827	8.875	0	0.27827	8.875	0	0.27827
8.9	0	0.27827	8.9	0	0.27827	8.9	0	0.27827	8.9	0	0.27827	8.9	0	0.27827	8.9	0	0.27827	8.9	0	0.27827	8.9	0	0.27827	8.9	0	0.27827	8.9	0	0.27827
8.925	0	0.27827	8.925	0	0.27827	8.925	0	0.27827	8.925	0	0.27827	8.925	0	0.27827	8.925	0	0.27827	8.925	0	0.27827	8.925	0	0.27827	8.925	0	0.27827	8.925	0	0.27827
8.95	0	0.27827	8.95	0	0.27827	8.95	0	0.27827	8.95	0	0.27827	8.95	0	0.27827	8.95	0	0.27827	8.95	0	0.27827	8.95	0	0.27827	8.95	0	0.27827	8.95	0	0.27827
8.975	0	0.27827	8.975	0	0.27827	8.975	0	0.27827	8.975	0	0.27827	8.975	0	0.27827	8.975	0	0.27827	8.975	0	0.27827	8.975	0	0.27827	8.975	0	0.27827	8.975	0	0.27827
9	0	0.27827	9	0	0.27827	9	0	0.27827	9	0	0.27827	9	0	0.27827	9	0	0.27827	9	0	0.27827	9	0	0.27827	9	0	0.27827	9	0	0.27827
9.025	0	0.27827	9.025	0	0.27827	9.025	0	0.27827	9.025	0	0.27827	9.025	0	0.27827	9.025	0	0.27827	9.025	0	0.27827	9.025	0	0.27827	9.025	0	0.27827	9.025	0	0.27827
9.05	0	0.27827	9.05	0	0.27827	9.05	0	0.27827	9.05	0	0.27827	9.05	0	0.27827	9.05	0	0.27827	9.05	0	0.27827	9.05	0	0.27827	9.05	0	0.27827	9.05	0	0.27827
9.075	0	0.27827	9.075	0	0.27827	9.075	0	0.27827	9.075	0	0.27827	9.075	0	0.27827	9.075	0	0.27827	9.075	0	0.27827	9.075	0	0.27827	9.075	0	0.27827	9.075	0	0.27827
9.1	0	0.27827	9.1	0	0.27827	9.1	0	0.27827	9.1	0	0.27827	9.1	0	0.27827	9.1	0	0.27827	9.1	0	0.27827	9.1	0	0.27827	9.1	0	0.27827	9.1	0	0.27827
9.125	0	0.27827	9.125	0	0.27827	9.125	0	0.27827	9.125	0	0.27827	9.125	0	0.27827	9.125	0	0.27827	9.125	0	0.27827	9.125	0	0.27827	9.125	0	0.27827	9.125	0	0.27827
9.15	0	0.27827	9.15	0	0.27827	9.15	0	0.27827	9.15	0	0.27827	9.15	0	0.27827	9.15	0	0.27827	9.15	0	0.27827	9.15	0	0.27827	9.15	0	0.27827	9.15	0	0.27827
9.175	0	0.27827	9.175	0	0.27827	9.175	0	0.27827	9.175	0	0.27827	9.175	0	0.27827	9.175	0	0.27827	9.175	0	0.27827	9.175	0	0.27827	9.175	0	0.27827	9.175	0	0.27827
9.2	0	0.27827	9.2	0	0.27827	9.2	0	0.27827	9.2	0	0.27827	9.2	0	0.27827	9.2	0	0.27827	9.2	0	0.27827	9.2	0	0.27827	9.2	0	0.27827	9.2	0	0.27827
9.225	0	0.27827	9.225	0	0.27827	9.225	0	0.27827	9.225	0	0.27827	9.225	0	0.27827	9.225	0	0.27827	9.225	0	0.27827	9.225	0	0.27827	9.225	0	0.27827	9.225	0	0.27827
9.25	0	0.27827	9.25	0	0.27827	9.25	0	0.27827	9.25	0	0.27827	9.25	0	0.27827	9.25	0	0.27827	9.25	0	0.27827	9.25	0	0.27827	9.25	0	0.27827	9.25	0	0.27827
9.275	0	0.27827	9.275	0	0.27827	9.275	0	0.27827	9.275	0	0.27827	9.275	0	0.27827	9.275	0	0.27827	9.275	0	0.27827	9.275	0	0.27827	9.275	0	0.27827	9.275	0	0.27827
9.3	0	0.27827	9.3	0	0.27827	9.3	0	0.27827	9.3	0	0.27827	9.3	0	0.27827	9.3	0	0.27827	9.3	0	0.27827	9.3	0	0.27827	9.3	0	0.27827	9.3	0	0.27827
9.325	0	0.27827	9.325	0	0.27827	9.325	0	0.27827	9.325	0	0.27827	9.325	0	0.27827	9.325	0	0.27827	9.325	0	0.27827	9.325	0	0.27827	9.325	0	0.27827	9.325	0	0.27827
9.35	0	0.27827	9.35	0	0.27827	9.35	0	0.27827	9.35	0	0.27827	9.35	0	0.27827	9.35	0	0.27827	9.35	0	0.27827	9.35	0	0.27827	9.35	0	0.27827	9.35	0	0.27827
9.375	0	0.27827	9.375	0	0.27827	9.375	0	0.27827	9.375	0	0.27827	9.375	0	0.27827	9.375	0	0.27827	9.375	0	0.27827	9.375	0	0.27827	9.375	0	0.27827	9.375	0	0.27827
9.4	0	0.27827	9.4	0	0.27827	9.4	0	0.27827	9.4	0	0.27827	9.4	0	0.27827	9.4	0	0.27827	9.4	0	0.27827	9.4	0	0.27827	9.4	0	0.27827	9.4	0	0.27827
9.425	0	0.27827	9.425	0	0.27827	9.425	0	0.27827	9.425	0	0.27827	9.425	0	0.27827	9.425	0	0.27827	9.425	0	0.27827	9.425	0	0.27827	9.425	0	0.27827	9.425	0	0.27827
9.45	0	0.27827	9.45	0	0.27827	9.45	0	0.27827	9.45	0	0.27827	9.45	0	0.27827	9.45	0	0.27827	9.45	0	0.27827	9.45	0	0.27827	9.45	0	0.27827	9.45	0	0.27827
9.475	0	0.27827	9.475	0	0.27827	9.475	0	0.27827	9.475	0	0.27827	9.475	0	0.27827	9.475	0	0.27827	9.475	0	0.27827	9.475	0	0.27827	9.475	0	0.27827	9.475	0	0.27827
9.5	0	0.27827	9.5	0	0.27827	9.5	0	0.27827	9.5	0	0.27827	9.5	0	0.27827	9.5	0	0.27827	9.5	0	0.27827	9.5	0	0.27827	9.5	0	0.27827	9.5	0	0.27827
9.525	0	0.27827	9.525	0	0.27827	9.525	0	0.27827	9.525	0	0.27827	9.525	0	0.27827	9.525	0	0.27827	9.525	0	0.27827	9.525	0	0.27827	9.525	0	0.27827	9.525	0	0.27827
9.55	0	0.27827	9.55	0	0.27827	9.55	0	0.27827	9.55	0	0.27827	9.55	0	0.27827	9.55	0	0.27827	9.55	0	0.27827	9.55	0	0.27827	9.55	0	0.27827	9.55	0	0.27827
9.575	0	0.27827	9.575	0	0.27827	9.575	0	0.27827	9.575	0	0.27827	9.575	0	0.27827	9.575	0	0.27827	9.575	0	0.27827	9.575	0	0.27827	9.575	0	0.27827	9.575	0	0.27827
9.6	0	0.27827	9.6	0	0.27827	9.6	0	0.27827	9.6	0	0.27827	9.6	0	0.27827	9.6	0	0.27827	9.6	0	0.27827	9.6	0	0.27827	9.6	0	0.27827	9.6	0	0.27827
9.625	0	0.27827	9.625	0	0.27827	9.625	0	0.27827	9.625	0	0.27827	9.625	0	0.27827	9.625	0	0.27827	9.625	0	0.27827	9.625	0	0.27827	9.625	0	0.27827	9.625	0	0.27827
9.65	0	0.27827	9.65	0	0.27827	9.65	0	0.27827	9.65	0	0.27827	9.65	0	0.27827	9.65	0	0.27827	9.65	0	0.27827	9.65	0	0.27827	9.65	0	0.27827	9.65	0	0.27827
9.675	0	0.27827	9.675	0	0.27827	9.675	0	0.27827	9.675	0	0.27827	9.675	0	0.27827	9.675	0	0.27827	9.675	0	0.27827	9.675	0	0.27827	9.675	0	0.27827	9.675	0	0.27827
9.7	0	0.27827	9.7	0	0.27827	9.7	0	0.27827	9.7	0	0.27827	9.7	0	0.27827	9.7	0	0.27827	9.7	0	0.27827	9.7	0	0.27827	9.7	0	0.27827	9.7	0	0.27827
9.725	0	0.27827	9.725	0	0.27827	9.725	0	0.27827	9.725	0	0.27827	9.725	0	0.27827	9.725	0	0.27827	9.725	0	0.27827	9.725	0	0.27827	9.725	0	0.27827	9.725	0	0.27827
9.75	0	0.27827	9.75	0	0.27827	9.75	0	0.27827	9.75	0	0.27827	9.75	0	0.27827	9.75	0	0.27827	9.75	0	0.27827	9.75	0	0.27827	9.75	0	0.27827	9.75	0	0.27827
9.775	0	0.27827	9.775	0	0.27827	9.775	0	0.27827	9.775	0	0.27827	9.775	0	0.27827	9.775	0	0.27827	9.775	0	0.27827	9.775	0	0.27827	9.775	0	0.27827	9.775	0	0.27827
9.8	0	0.27827	9.8	0	0.27827	9.8	0	0.27827	9.8	0	0.27827	9.8	0	0.27827	9.8	0	0.27827	9.8	0	0.27827	9.8	0	0.27827	9.8	0	0.27827	9.8	0	0.27827
9.825	0	0.27827	9.825	0	0.27827	9.825	0	0.27827	9.825	0	0.27827	9.825	0	0.27827	9.825	0	0.27827	9.825	0	0.27827	9.825	0	0.27827	9.825	0	0.27827	9.825	0	0.27827
9.85	0	0.27827	9.85	0	0.27827	9.85	0	0.27827	9.85	0	0.27827	9.85	0	0.27827	9.85	0	0.27827	9.85	0	0.27827	9.85	0	0.27827	9.85	0	0.27827	9.85	0	0.27827
9.875	0	0.27827	9.875	0	0.27827	9.875	0	0.27827	9.875	0	0.27827	9.875	0	0.27827	9.875	0	0.27827	9.875	0	0.27827	9.875	0	0.27827	9.875	0	0.27827	9.875	0	0.27827
9.9	0	0.27827	9.9	0	0.27827	9.9	0	0.27827	9.9	0	0.27827	9.9	0	0.27827	9.9	0	0.27827	9.9	0	0.27827	9.9	0	0.27827	9.9	0	0.27827	9.9	0	0.27827
9.925	0	0.27827	9.925	0	0.27827	9.925	0	0.27827	9.925	0	0.27827	9.925	0	0.27827	9.925	0	0.27827	9.925	0	0.27827	9.925	0	0.27827	9.925	0	0.27827	9.925	0	0.27827
9.95	0	0.27827	9.95	0	0.27827	9.95	0	0.27827	9.95	0	0.27827	9.95	0	0.27827	9.95	0	0.27827	9.95	0	0.27827	9.95	0	0.27827	9.95	0	0.27827	9.95	0	0.27827
9.975	0	0.27827	9.975	0	0.27827	9.975	0	0.27827	9.975	0	0.27827	9.975	0	0.27827	9.975	0	0.27827	9.975	0	0.27827	9.975	0	0.27827	9.975	0	0.27827	9.975	0	0.27827
10	0	0.27827	10	0	0.27827	10	0	0.27827	10	0	0.27827	10	0	0.27827	10	0	0.27827	10	0	0.27827	10	0	0.27827	10	0	0.27827	10	0	0.27827
10.025	0	0.27827	10.025	0	0.27827	10.025	0	0.27827	10.025	0	0.27827	10.025	0	0.27827	10.025	0	0.27827	10.025	0	0.27827	10.025	0	0.27827	10.025	0	0.27827	10.025	0	0.27827
10.05	0	0.27827	10.05	0	0.27827	10.05	0	0.27827	10.05	0	0.27827	10.05	0	0.27827	10.05	0	0.27827	10.05	0	0.27827	10.05	0	0.27827	10.05	0	0.27827	10.05	0	0.27827
10.075	0	0.27827	10.075	0	0.27827	10.075	0	0.27827	10.075	0	0.27827	10.075	0	0.27827	10.075	0	0.27827	10.075	0	0.27827	10.075	0	0.27827	10.075	0	0.27827	10.075	0	0.27827
10.1	0	0.27827	10.1	0	0.27827	10.1	0	0.27827	10.1	0	0.27827	10.1	0	0.27827	10.1	0	0.27827	10.1	0	0.27827	10.1	0	0.27827	10.1	0	0.27827	10.1	0	0.27827
10.125	0	0.27827	10.125	0	0.27827	10.125	0	0.27827	10.125	0	0.27827	10.125	0	0.27827	10.125	0	0.27827	10.125	0	0.27827	10.125	0	0.27827	10.125	0	0.27827	10.125	0	0.27827
10.15	0	0.27827	10.15	0	0.27827	10.15	0	0.27827	10.15	0	0.27827	10.15	0	0.27827	10.15	0	0.27827	10.15	0	0.27827	10.15	0	0.27827	10.15	0	0.27827	10.15	0	0.27827
10.175	0	0.27827	10.175	0	0.27827	10.175	0	0.27827	10.175	0	0.27827	10.175	0	0.27827	10.175	0	0.27827	10.175	0	0.27827	10.175	0	0.27827	10.175	0	0.27827	10.175	0	0.27827
10.2	0	0.27827	10.2	0	0.27827	10.2	0	0.27827	10.2	0	0.27827	10.2	0	0.27827	10.2	0	0.27827	10.2	0	0.27827	10.2	0	0.27827	10.2	0	0.27827	10.2	0	0.27827
10.225	0	0.27827	10.225	0	0.27827	10.225	0	0.27827	10.225	0	0.27827	10.225	0	0.27827	10.225	0	0.27827	10.225	0	0.27827	10.225	0	0.27827	10.225	0	0.27827	10.225	0	0.27827
10.25	0	0.27827	10.25	0	0.27827	10.25	0	0.27827	10.25	0	0.27827	10.25	0	0.27827	10.25	0	0.27827	10.25	0	0.27827	10.25	0	0.27827	10.25	0	0.27827	10.25	0	0.27827
10.275	0	0.27827	10.275	0	0.27827	10.275	0	0.27827	10.275	0	0.27827	10.275	0	0.27827	10.275	0	0.27827	10.275	0	0.27827	10.275	0	0.27827	10.275	0	0.27827	10.275	0	0.27827
10.3	0	0.27827	10.3	0	0.27827	10.3	0	0.27827	10.3	0	0.27827	10.3	0	0.27827	10.3	0	0.27827	10.3	0	0.27827	10.3	0	0.27827	10.3	0	0.27827	10.3	0	0.27827
10.325	0	0.27827	10.325	0	0.27827	10.325	0	0.27827	10.325	0	0.27827	10.325	0	0.27827	10.325	0	0.27827	10.325	0	0.27827	10.325	0	0.27827	10.325	0	0.27827	10.325	0	0.27827
10.35	0	0.27827	10.35	0	0.27827	10.35	0	0.27827	10.35	0	0.27827	10.35	0	0.27827	10.35	0	0.27827	10.35	0	0.27827	10.35	0	0.27827	10.35	0	0.27827	10.35	0	0.27827
10.375	0	0.27827	10.375	0	0.27827	10.375	0	0.27827	10.375	0	0.27827	10.375	0	0.27827	10.375	0	0.27827	10.375	0	0.27827	10.375	0	0.27827	10.375	0	0.27827	10.375	0	0.27827
10.4	0	0.27827	10.4	0	0.27827	10.4	0	0.27827	10.4	0	0.27827	10.4	0	0.27827	10.4	0	0.27827	10.4	0	0.27827	10.4	0	0.27827	10.4	0	0.27827	10.4	0	0.27827
10.425	0	0.27827	10.425	0	0.27827	10.425	0	0.27827	10.425	0	0.27827	10.425	0	0.27827	10.425	0	0.27827	10.425	0	0.27827	10.425	0	0.27827	10.425	0	0.27827	10.425	0	0.27827
10.45	0	0.27827	10.45	0	0.27827	10.45	0	0.27827	10.45	0	0.27827	10.45	0	0.27827	10.45	0	0.27827	10.45	0	0.27827	10.45	0	0.27827	10.45	0	0.27827	10.45	0	0.27827
10.475	0	0.27827	10.475	0	0.27827	10.475	0	0.27827	10.475	0	0.27827	10.475	0	0.27827	10.475	0	0.27827	10.475	0	0.27827	10.475	0	0.27827	10.475	0	0.27827	10.475	0	0.27827
10.5	0	0.27827	10.5	0	0.27827	10.5	0	0.27827	10.5	0	0.27827	10.5	0	0.27827	10.5	0	0.27827	10.5	0	0.27827	10.5	0	0.27827	10.5	0	0.27827	10.5	0	0.27827
10.525	0	0.27827	10.525	0	0.27827	10.525	0	0.27827	10.525	0	0.27827	10.525	0	0.27827	10.525	0	0.27827	10.525	0	0.27827	10.525	0	0.27827	10.525	0	0.27827	10.525	0	0.27827
10.55	0	0.27827	10.55	0	0.27827	10.55	0	0.27827	10.55	0	0.27827	10.55	0	0.27827	10.55	0	0.27827	10.55	0	0.27827	10.55	0	0.27827	10.55	0	0.27827	10.55	0	0.27827
10.575	0	0.27827	10.575	0	0.27827	10.575	0	0.27827	10.575	0	0.27827	10.575	0	0.27827	10.575	0	0.27827	10.575	0	0.27827	10.575	0	0.27827	10.575	0	0.27827	10.575	0	0.27827
10.6	0	0.27827	10.6	0	0.27827	10.6	0	0.27827	10.6	0	0.27827	10.6	0	0.27827	10.6	0	0.27827	10.6	0	0.27827	10.6	0	0.27827	10.6	0	0.27827	10.6	0	0.27827
10.625	0	0.27827	10.625	0	0.27827	10.625	0	0.27827	10.625	0	0.27827	10.625	0	0.27827	10.625	0	0.27827	10.625	0	0.27827	10.625	0	0.27827	10.625	0	0.27827	10.625	0	0.27827
10.65	0	0.278271	10.65	0	0.278271	10.65	0	0.278271	10.65	0	0.278271	10.65	0	0.278271	10.65	0	0.278271	10.65	0	0.278271	10.65	0	0.278271	10.65	0	0.278271	10.65	0	0.278271
10.675	0	0.278271	10.675	0	0.278271	10.675	0	0.278271	10.675	0	0.278271	10.675	0	0.278271	10.675	0	0.278271	10.675	0	0.278271	10.675	0	0.278271	10.675	0	0.278271	10.675	0	0.278271
10.7	0	0.278271	10.7	0	0.278271	10.7	0	0.278271	10.7	0	0.278271	10.7	0	0.278271	10.7	0	0.278271	10.7	0	0.278271	10.7	0	0.278271	10.7	0	0.278271	10.7	0	0.278271
10.725	0	0.278271	10.725	0	0.278271	10.725	0	0.278271	10.725	0	0.278271	10.725	0	0.278271	10.725	0	0.278271	10.725	0	0.278271	10.725	0	0.278271	10.725	0	0.278271	10.725	0	0.278271
10.75	0	0.278271	10.75	0	0.278271	10.75	0	0.278271	10.75	0	0.278271	10.75	0	0.278271	10.75	0	0.278271	10.75	0	0.278271	10.75	0	0.278271	10.75	0	0.278271	10.75	0	0.278271
10.775	0	0.278271	10.775	0	0.278271	10.775	0	0.278271	10.775	0	0.278271	10.775	0	0.278271	10.775	0	0.278271	10.775	0	0.278271	10.775	0	0.278271	10.775	0	0.278271	10.775	0	0.278271
10.8	0	0.278271	10.8	0	0.278271	10.8	0	0.278271	10.8	0	0.278271	10.8	0	0.278271	10.8	0	0.278271	10.8	0	0.278271	10.8	0	0.278271	10.8	0	0.278271	10.8	0	0.278271
10.825	0	0.278271	10.825	0	0.278271	10.825	0	0.278271	10.825	0	0.278271	10.825	0	0.278271	10.825	0	0.278271	10.825	0	0.278271	10.825	0	0.278271	10.825	0	0.278271	10.825	0	0.278271
10.85	0	0.278271	10.85	0	0.278271	10.85	0	0.278271	10.85	0	0.278271	10.85	0	0.278271	10.85	0	0.278271	10.85	0	0.278271	10.85	0	0.278271	10.85	0	0.278271	10.85	0	0.278271
10.875	0	0.278271	10.875	0	0.278271	10.875	0	0.278271	10.875	0	0.278271	10.875	0	0.278271	10.875	0	0.278271	10.875	0	0.278271	10.875	0	0.278271	10.875	0	0.278271	10.875	0	0.278271
10.9	0	0.278271	10.9	0	0.278271	10.9	0	0.278271	10.9	0	0.278271	10.9	0	0.278271	10.9	0	0.278271	10.9	0	0.278271	10.9	0	0.278271	10.9	0	0.278271	10.9	0	0.278271
10.925	0	0.278271	10.925	0	0.278271	10.925	0	0.278271	10.925	0	0.278271	10.925	0	0.278271	10.925	0	0.278271	10.925	0	0.278271	10.925	0	0.278271	10.925	0	0.278271	10.925	0	0.278271
10.95	0	0.278271	10.95	0	0.278271	10.95	0	0.278271	10.95	0	0.278271	10.95	0	0.278271	10.95	0	0.278271	10.95	0	0.278271	10.95	0	0.278271	10.95	0	0.278271	10.95	0	0.278271
10.975	0	0.278271	10.975	0	0.278271	10.975	0	0.278271	10.975	0	0.278271	10.975	0	0.278271	10.975	0	0.278271	10.975	0	0.278271	10.975	0	0.278271	10.975	0	0.278271	10.975	0	0.278271
11	0	0.278271	11	0	0.278271	11	0	0.278271	11	0	0.278271	11	0	0.278271	11	0	0.278271	11	0	0.278271	11	0	0.278271	11	0	0.278271	11	0	0.278271
11.025	0	0.278271	11.025	0	0.278271	11.025	0	0.278271	11.025	0	0.278271	11.025	0	0.278271	11.025	0	0.278271	11.025	0	0.278271	11.025	0	0.278271	11.025	0	0.278271	11.025	0	0.278271
11.05	0	0.278271	11.05	0	0.278271	11.05	0	0.278271	11.05	0	0.278271	11.05	0	0.278271	11.05	0	0.278271	11.05	0	0.278271	11.05	0	0.278271	11.05	0	0.278271	11.05	0	0.278271
11.075	0	0.278271	11.075	0	0.278271	11.075	0	0.278271	11.075	0	0.278271	11.075	0	0.278271	11.075	0	0.278271	11.075	0	0.278271	11.075	0	0.278271	11.075	0	0.278271	11.075	0	0.278271
11.1	0	0.278271	11.1	0	0.278271	11.1	0	0.278271	11.1	0	0.278271	11.1	0	0.278271	11.1	0	0.278271	11.1	0	0.278271	11.1	0	0.278271	11.1	0	0.278271	11.1	0	0.278271
11.125	0	0.278271	11.125	0	0.278271	11.125	0	0.278271	11.125	0	0.278271	11.125	0	0.278271	11.125	0	0.278271	11.125	0	0.278271	11.125	0	0.278271	11.125	0	0.278271	11.125	0	0.278271
11.15	0	0.278271	11.15	0	0.278271	11.15	0	0.278271	11.15	0	0.278271	11.15	0	0.278271	11.15	0	0.278271	11.15	0	0.278271	11.15	0	0.278271	11.15	0	0.278271	11.15	0	0.278271
11.175	0	0.278271	11.175	0	0.278271	11.175	0	0.278271	11.175	0	0.278271	11.175	0	0.278271	11.175	0	0.278271	11.175	0	0.278271	11.175	0	0.278271	11.175	0	0.278271	11.175	0	0.278271
11.2	0	0.278271	11.2	0	0.278271	11.2	0	0.278271	11.2	0	0.278271	11.2	0	0.278271	11.2	0	0.278271	11.2	0	0.278271	11.2	0	0.278271	11.2	0	0.278271	11.2	0	0.278271
11.225	0	0.278271	11.225	0	0.278271	11.225	0	0.278271	11.225	0	0.278271	11.225	0	0.278271	11.225	0	0.278271	11.225	0	0.278271	11.225	0	0.278271	11.225	0	0.278271	11.225	0	0.278271
11.25	0	0.278271	11.25	0	0.278271	11.25	0	0.278271	11.25	0	0.278271	11.25	0	0.278271	11.25	0	0.278271	11.25	0	0.278271	11.25	0	0.278271	11.25	0	0.278271	11.25	0	0.278271
11.275	0	0.278271	11.275	0	0.278271	11.275	0	0.278271	11.275	0	0.278271	11.275	0	0.278271	11.275	0	0.278271	11.275	0	0.278271	11.275	0	0.278271	11.275	0	0.278271	11.275	0	0.278271
11.3	0	0.278271	11.3	0	0.278271	11.3	0	0.278271	11.3	0	0.278271	11.3	0	0.278271	11.3	0	0.278271	11.3	0	0.278271	11.3	0	0.278271	11.3	0	0.278271	11.3	0	0.278271
11.325	0	0.278271	11.325	0	0.278271	11.325	0	0.278271	11.325	0	0.278271	11.325	0	0.278271	11.325	0	0.278271	11.325	0	0.278271	11.325	0	0.278271	11.325	0	0.278271	11.325	0	0.278271
11.35	0	0.278271	11.35	0	0.278271	11.35	0	0.278271	11.35	0	0.278271	11.35	0	0.278271	11.35	0	0.278271	11.35	0	0.278271	11.35	0	0.278271	11.35	0	0.278271	11.35	0	0.278271
11.375	0	0.278271	11.375	0	0.278271	11.375	0	0.278271	11.375	0	0.278271	11.375	0	0.278271	11.375	0	0.278271	11.375	0	0.278271	11.375	0	0.278271	11.375	0	0.278271	11.375	0	0.278271
11.4	0	0.278271	11.4	0	0.278271	11.4	0	0.278271	11.4	0	0.278271	11.4	0	0.278271	11.4	0	0.278271	11.4	0	0.278271	11.4	0	0.278271	11.4	0	0.278271	11.4	0	0.278271
11.425	0	0.278271	11.425	0	0.278271	11.425	0	0.278271	11.425	0	0.278271	11.425	0	0.278271	11.425	0	0.278271	11.425	0	0.278271	11.425	0	0.278271	11.425	0	0.278271	11.425	0	0.278271
11.45	0	0.278271	11.45	0	0.278271	11.45	0	0.278271	11.45	0	0.278271	11.45	0	0.278271	11.45	0	0.278271	11.45	0	0.278271	11.45	0	0.278271	11.45	0	0.278271	11.45	0	0.278271
11.475	0	0.278271	11.475	0	0.278271	11.475	0	0.278271	11.475	0	0.278271	11.475	0	0.278271	11.475	0	0.278271	11.475	0	0.278271	11.475	0	0.278271	11.475	0	0.278271	11.475	0	0.278271
11.5	0	0.278271	11.5	0	0.278271	11.5	0	0.278271	11.5	0	0.278271	11.5	0	0.278271	11.5	0	0.278271	11.5	0	0.278271	11.5	0	0.278271	11.5	0	0.278271	11.5	0	0.278271
11.525	0	0.278271	11.525	0	0.278271	11.525	0	0.278271	11.525	0	0.278271	11.525	0	0.278271	11.525	0	0.278271	11.525	0	0.278271	11.525	0	0.278271	11.525	0	0.278271	11.525	0	0.278271
11.55	0	0.278271	11.55	0	0.278271	11.55	0	0.278271	11.55	0	0.278271	11.55	0	0.278271	11.55	0	0.278271	11.55	0	0.278271	11.55	0	0.278271	11.55	0	0.278271	11.55	0	0.278271
11.575	0	0.278271	11.575	0	0.278271	11.575	0	0.278271	11.575	0	0.278271	11.575	0	0.278271	11.575	0	0.278271	11.575	0	0.278271	11.575	0	0.278271	11.575	0	0.278271	11.575	0	0.278271
11.6	0	0.278271	11.6	0	0.278271	11.6	0	0.278271	11.6	0	0.278271	11.6	0	0.278271	11.6	0	0.278271	11.6	0	0.278271	11.6	0	0.278271	11.6	0	0.278271	11.6	0	0.278271
11.625	0	0.278271	11.625	0	0.278271	11.625	0	0.278271	11.625	0	0.278271	11.625	0	0.278271	11.625	0	0.278271	11.625	0	0.278271	11.625	0	0.278271	11.625	0	0.278271	11.625	0	0.278271
11.65	0	0.278271	11.65	0	0.278271	11.65	0	0.278271	11.65	0	0.278271	11.65	0	0.278271	11.65	0	0.278271	11.65	0	0.278271	11.65	0	0.278271	11.65	0	0.278271	11.65	0	0.278271
11.675	0	0.278271	11.675	0	0.278271	11.675	0	0.278271	11.675	0	0.278271	11.675	0	0.278271	11.675	0	0.278271	11.675	0	0.278271	11.675	0	0.278271	11.675	0	0.278271	11.675	0	0.278271
11.7	0	0.278271	11.7	0	0.278271	11.7	0	0.278271	11.7	0	0.278271	11.7	0	0.278271	11.7	0	0.278271	11.7	0	0.278271	11.7	0	0.278271	11.7	0	0.278271	11.7	0	0.278271
11.725	0	0.278271	11.725	0	0.278271	11.725	0	0.278271	11.725	0	0.278271	11.725	0	0.278271	11.725	0	0.278271	11.725	0	0.278271	11.725	0	0.278271	11.725	0	0.278271	11.725	0	0.278271
11.75	0	0.278271	11.75	0	0.278271	11.75	0	0.278271	11.75	0	0.278271	11.75	0	0.278271	11.75	0	0.278271	11.75	0	0.278271	11.75	0	0.278271	11.75	0	0.278271	11.75	0	0.278271
11.775	0	0.278271	11.775	0	0.278271	11.775	0	0.278271	11.775	0	0.278271	11.775	0	0.278271	11.775	0	0.278271	11.775	0	0.278271	11.775	0	0.278271	11.775	0	0.278271	11.775	0	0.278271
11.8	0	0.278271	11.8	0	0.278271	11.8	0	0.278271	11.8	0	0.278271	11.8	0	0.278271	11.8	0	0.278271	11.8	0	0.278271	11.8	0	0.278271	11.8	0	0.278271	11.8	0	0.278271
11.825	0	0.278271	11.825	0	0.278271	11.825	0	0.278271	11.825	0	0.278271	11.825	0	0.278271	11.825	0	0.278271	11.825	0	0.278271	11.825	0	0.278271	11.825	0	0.278271	11.825	0	0.278271
11.85	0	0.278271	11.85	0	0.278271	11.85	0	0.278271	11.85	0	0.278271	11.85	0	0.278271	11.85	0	0.278271	11.85	0	0.278271	11.85	0	0.278271	11.85	0	0.278271	11.85	0	0.278271
11.875	0	0.278271	11.875	0	0.278271	11.875	0	0.278271	11.875	0	0.278271	11.875	0	0.278271	11.875	0	0.278271	11.875	0	0.278271	11.875	0	0.278271	11.875	0	0.278271	11.875	0	0.278271
11.9	0	0.278271	11.9	0	0.278271	11.9	0	0.278271	11.9	0	0.278271	11.9	0	0.278271	11.9	0	0.278271	11.9	0	0.278271	11.9	0	0.278271	11.9	0	0.278271	11.9	0	0.278271
11.925	0	0.278271	11.925	0	0.278271	11.925	0	0.278271	11.925	0	0.278271	11.925	0	0.278271	11.925	0	0.278271	11.925	0	0.278271	11.925	0	0.278271	11.925	0	0.278271	11.925	0	0.278271
11.95	0	0.278271	11.95	0	0.278271	11.95	0	0.278271	11.95	0	0.278271	11.95	0	0.278271	11.95	0	0.278271	11.95	0	0.278271	11.95	0	0.278271	11.95	0	0.278271	11.95	0	0.278271
11.975	0	0.278271	11.975	0	0.278271	11.975	0	0.278271	11.975	0	0.278271	11.975	0	0.278271	11.975	0	0.278271	11.975	0	0.278271	11.975	0	0.278271	11.975	0	0.278271	11.975	0	0.278271
12	0	0.278271	12	0	0.278271	12	0	0.278271	12	0	0.278271	12	0	0.278271	12	0	0.278271	12	0	0.278271	12	0	0.278271	12	0	0.278271	12	0	0.278271
12.025	0	0.278271	12.025	0	0.278271	12.025	0	0.278271	12.025	0	0.278271	12.025	0	0.278271	12.025	0	0.278271	12.025	0	0.278271	12.025	0	0.278271	12.025	0	0.278271	12.025	0	0.278271
12.05	0	0.278271	12.05	0	0.278271	12.05	0	0.278271	12.05	0	0.278271	12.05	0	0.278271	12.05	0	0.278271	12.05	0	0.278271	12.05	0	0.278271	12.05	0	0.278271	12.05	0	0.278271
12.075	0	0.278271	12.075	0	0.278271	12.075	0	0.278271	12.075	0	0.278271	12.075	0	0.278271	12.075	0	0.278271	12.075	0	0.278271	12.075	0	0.278271	12.075	0	0.278271	12.075	0	0.278271
12.1	0	0.278271	12.1	0	0.278271	12.1	0	0.278271	12.1	0	0.278271	12.1	0	0.278271	12.1	0	0.278271	12.1	0	0.278271	12.1	0	0.278271	12.1	0	0.278271	12.1	0	0.278271
12.125	0	0.278271	12.125	0	0.278271	12.125	0	0.278271	12.125	0	0.278271	12.125	0	0.278271	12.125	0	0.278271	12.125	0	0.278271	12.125	0	0.278271	12.125	0	0.278271	12.125	0	0.278271
12.15	0	0.278271	12.15	0	0.278271	12.15	0	0.278271	12.15	0	0.278271	12.15	0	0.278271	12.15	0	0.278271	12.15	0	0.278271	12.15	0	0.278271	12.15	0	0.278271	12.15	0	0.278271
12.175	0	0.278271	12.175	0	0.278271	12.175	0	0.278271	12.175	0	0.278271	12.175	0	0.278271	12.175	0	0.278271	12.175	0	0.278271	12.175	0	0.278271	12.175	0	0.278271	12.175	0	0.278271
12.2	0	0.278271	12.2	0	0.278271	12.2	0	0.278271	12.2	0	0.278271	12.2	0	0.278271	12.2	0	0.278271	12.2	0	0.278271	12.2	0	0.278271	12.2	0	0.278271	12.2	0	0.278271
12.225	0	0.278271	12.225	0	0.278271	12.225	0	0.278271	12.225	0	0.278271	12.225	0	0.278271	12.225	0	0.278271	12.225	0	0.278271	12.225	0	0.278271	12.225	0	0.278271	12.225	0	0.278271
12.25	0	0.278271	12.25	0	0.278271	12.25	0	0.278271	12.25	0	0.278271	12.25	0	0.278271	12.25	0	0.278271	12.25	0	0.278271	12.25	0	0.278271	12.25	0	0.278271	12.25	0	0.278271
12.275	0	0.278271	12.275	0	0.278271	12.275	0	0.278271	12.275	0	0.278271	12.275	0	0.278271	12.275	0	0.278271	12.275	0	0.278271	12.275	0	0.278271	12.275	0	0.278271	12.275	0	0.278271
12.3	0	0.278271	12.3	0	0.278271	12.3	0	0.278271	12.3	0	0.278271	12.3	0	0.278271	12.3	0	0.278271	12.3	0	0.278271	12.3	0	0.278271	12.3	0	0.278271	12.3	0	0.278271
12.325	0	0.278271	12.325	0	0.278271	12.325	0	0.278271	12.325	0	0.278271	12.325	0	0.278271	12.325	0	0.278271	12.325	0	0.278271	12.325	0	0.278271	12.325	0	0.278271	12.325	0	0.278271
12.35	0	0.278271	12.35	0	0.278271	12.35	0	0.278271	12.35	0	0.278271	12.35	0	0.278271	12.35	0	0.278271	12.35	0	0.278271	12.35	0	0.278271	12.35	0	0.278271	12.35	0	0.278271
12.375	0	0.278271	12.375	0	0.278271	12.375	0	0.278271	12.375	0	0.278271	12.375	0	0.278271	12.375	0	0.278271	12.375	0	0.278271	12.375	0	0.278271	12.375	0	0.278271	12.375	0	0.278271
12.4	0	0.278271	12.4	0	0.278271	12.4	0	0.278271	12.4	0	0.278271	12.4	0	0.278271	12.4	0	0.278271	12.4	0	0.278271	12.4	0	0.278271	12.4	0	0.278271	12.4	0	0.278271
12.425	0	0.278271	12.425	0	0.278271	12.425	0	0.278271	12.425	0	0.278271	12.425	0	0.278271	12.425	0	0.278271	12.425	0	0.278271	12.425	0	0.278271	12.425	0	0.278271	12.425	0	0.278271
12.45	0	0.278271	12.45	0	0.278271	12.45	0	0.278271	12.45	0	0.278271	12.45	0	0.278271	12.45	0	0.278271	12.45	0	0.278271	12.45	0	0.278271	12.45	0	0.278271	12.45	0	0.278271
12.475	0	0.278271	12.475	0	0.278271	12.475	0	0.278271	12.475	0	0.278271	12.475	0	0.278271	12.475	0	0.278271	12.475	0	0.278271	12.475	0	0.278271	12.475	0	0.278271	12.475	0	0.278271
12.5	0	0.278271	12.5	0	0.278271	12.5	0	0.278271	12.5	0	0.278271	12.5	0	0.278271	12.5	0	0.278271	12.5	0	0.278271	12.5	0	0.278271	12.5	0	0.278271	12.5	0	0.278271
12.525	0	0.278271	12.525	0	0.278271	12.525	0	0.278271	12.525	0	0.278271	12.525	0	0.278271	12.525	0	0.278271	12.525	0	0.278271	12.525	0	0.278271	12.525	0	0.278271	12.525	0	0.278271
12.55	0	0.278271	12.55	0	0.278271	12.55	0	0.278271	12.55	0	0.278271	12.55	0	0.278271	12.55	0	0.278271	12.55	0	0.278271	12.55	0	0.278271	12.55	0	0.278271	12.55	0	0.278271
12.575	0	0.278271	12.575	0	0.278271	12.575	0	0.278271	12.575	0	0.278271	12.575	0	0.278271	12.575	0	0.278271	12.575	0	0.278271	12.575	0	0.278271	12.575	0	0.278271	12.575	0	0.278271
12.6	0	0.278271	12.6	0	0.278271	12.6	0	0.278271	12.6	0	0.278271	12.6	0	0.278271	12.6	0	0.278271	12.6	0	0.278271	12.6	0	0.278271	12.6	0	0.278271	12.6	0	0.278271
12.625	0	0.278271	12.625	0	0.278271	12.625	0	0.278271	12.625	0	0.278271	12.625	0	0.278271	12.625	0	0.278271	12.625	0	0.278271	12.625	0	0.278271	12.625	0	0.278271	12.625	0	0.278271
12.65	0	0.278271	12.65	0	0.278271	12.65	0	0.278271	12.65	0	0.278271	12.65	0	0.278271	12.65	0	0.278271	12.65	0	0.278271	12.65	0	0.278271	12.65	0	0.278271	12.65	0	0.278271
12.675	0	0.278271	12.675	0	0.278271	12.675	0	0.278271	12.675	0	0.278271	12.675	0	0.278271	12.675	0	0.278271	12.675	0	0.278271	12.675	0	0.278271	12.675	0	0.278271	12.675	0	0.278271
12.7	0	0.278271	12.7	0	0.278271	12.7	0	0.278271	12.7	0	0.278271	12.7	0	0.278271	12.7	0	0.278271	12.7	0	0.278271	12.7	0	0.278271	12.7	0	0.278271	12.7	0	0.278271
12.725	0	0.278271	12.725	0	0.278271	12.725	0	0.278271	12.725	0	0.278271	12.725	0	0.278271	12.725	0	0.278271	12.725	0	0.278271	12.725	0	0.278271	12.725	0	0.278271	12.725	0	0.278271
12.75	0	0.278271	12.75	0	0.278271	12.75	0	0.278271	12.75	0	0.278271	12.75	0	0.278271	12.75	0	0.278271	12.75	0	0.278271	12.75	0	0.278271	12.75	0	0.278271	12.75	0	0.278271
12.775	0	0.278271	12.775	0	0.278271	12.775	0	0.278271	12.775	0	0.278271	12.775	0	0.278271	12.775	0	0.278271	12.775	0	0.278271	12.775	0	0.278271	12.775	0	0.278271	12.775	0	0.278271
12.8	0	0.278271	12.8	0	0.278271	12.8	0	0.278271	12.8	0	0.278271	12.8	0	0.278271	12.8	0	0.278271	12.8	0	0.278271	12.8	0	0.278271	12.8	0	0.278271	12.8	0	0.278271
12.825	0	0.278271	12.825	0	0.278271	12.825	0	0.278271	12.825	0	0.278271	12.825	0	0.278271	12.825	0	0.278271	12.825	0	0.278271	12.825	0	0.278271	12.825	0	0.278271	12.825	0	0.278271
12.85	0	0.278271	12.85	0	0.278271	12.85	0	0.278271	12.85	0	0.278271	12.85	0	0.278271	12.85	0	0.278271	12.85	0	0.278271	12.85	0	0.278271	12.85	0	0.278271	12.85	0	0.278271
12.875	0	0.278271	12.875	0	0.278271	12.875	0	0.278271	12.875	0	0.278271	12.875	0	0.278271	12.875	0	0.278271	12.875	0	0.278271	12.875	0	0.278271	12.875	0	0.278271	12.875	0	0.278271
12.9	0	0.278271	12.9	0	0.278271	12.9	0	0.278271	12.9	0	0.278271	12.9	0	0.278271	12.9	0	0.278271	12.9	0	0.278271	12.9	0	0.278271	12.9	0	0.278271	12.9	0	0.278271
12.925	0	0.278271	12.925	0	0.278271	12.925	0	0.278271	12.925	0	0.278271	12.925	0	0.278271	12.925	0	0.278271	12.925	0	0.278271	12.925	0	0.278271	12.925	0	0.278271	12.925	0	0.278271
12.95	0	0.278271	12.95	0	0.278271	12.95	0	0.278271	12.95	0	0.278271	12.95	0	0.278271	12.95	0	0.278271	12.95	0	0.278271	12.95	0	0.278271	12.95	0	0.278271	12.95	0	0.278271
12.975	0	0.278271	12.975	0	0.278271	12.975	0	0.278271	12.975	0	0.278271	12.975	0	0.278271	12.975	0	0.278271	12.975	0	0.278271	12.975	0	0.278271	12.975	0	0.278271	12.975	0	0.278271
13	0	0.278271	13	0	0.278271	13	0	0.278271	13	0	0.278271	13	0	0.278271	13	0	0.278271	13	0	0.278271	13	0	0.278271	13	0	0.278271	13	0	0.278271
13.025	0	0.278271	13.025	0	0.278271	13.025	0	0.278271	13.025	0	0.278271	13.025	0	0.278271	13.025	0	0.278271	13.025	0	0.278271	13.025	0	0.278271	13.025	0	0.278271	13.025	0	0.278271
13.05	0	0.278271	13.05	0	0.278271	13.05	0	0.278271	13.05	0	0.278271	13.05	0	0.278271	13.05	0	0.278271	13.05	0	0.278271	13.05	0	0.278271	13.05	0	0.278271	13.05	0	0.278271
13.075	0	0.278271	13.075	0	0.278271	13.075	0	0.278271	13.075	0	0.278271	13.075	0	0.278271	13.075	0	0.278271	13.075	0	0.278271	13.075	0	0.278271	13.075	0	0.278271	13.075	0	0.278271
13.1	0	0.278271	13.1	0	0.278271	13.1	0	0.278271	13.1	0	0.278271	13.1	0	0.278271	13.1	0	0.278271	13.1	0	0.278271	13.1	0	0.278271	13.1	0	0.278271	13.1	0	0.278271
13.125	0	0.278271	13.125	0	0.278271	13.125	0	0.278271	13.125	0	0.278271	13.125	0	0.278271	13.125	0	0.278271	13.125	0	0.278271	13.125	0	0.278271	13.125	0	0.278271	13.125	0	0.278271
13.15	0	0.278271	13.15	0	0.278271	13.15	0	0.278271	13.15	0	0.278271	13.15	0	0.278271	13.15	0	0.278271	13.15	0	0.278271	13.15	0	0.278271	13.15	0	0.278271	13.15	0	0.278271
13.175	0	0.278271	13.175	0	0.278271	13.175	0	0.278271	13.175	0	0.278271	13.175	0	0.278271	13.175	0	0.278271	13.175	0	0.278271	13.175	0	0.278271	13.175	0	0.278271	13.175	0	0.278271
13.2	0	0.278271	13.2	0	0.278271	13.2	0	0.278271	13.2	0	0.278271	13.2	0	0.278271	13.2	0	0.278271	13.2	0	0.278271	13.2	0	0.278271	13.2	0	0.278271	13.2	0	0.278271
13.225	0	0.278271	13.225	0	0.278271	13.225	0	0.278271	13.225	0	0.278271	13.225	0	0.278271	13.225	0	0.278271	13.225	0	0.278271	13.225	0	0.278271	13.225	0	0.278271	13.225	0	0.278271
13.25	0	0.278271	13.25	0	0.278271	13.25	0	0.278271	13.25	0	0.278271	13.25	0	0.278271	13.25	0	0.278271	13.25	0	0.278271	13.25	0	0.278271	13.25	0	0.278271	13.25	0	0.278271
13.275	0	0.278271	13.275	0	0.278271	13.275	0	0.278271	13.275	0	0.278271	13.275	0	0.278271	13.275	0	0.278271	13.275	0	0.278271	13.275	0	0.278271	13.275	0	0.278271	13.275	0	0.278271
13.3	0	0.278271	13.3	0	0.278271	13.3	0	0.278271	13.3	0	0.278271	13.3	0	0.278271	13.3	0	0.278271	13.3	0	0.278271	13.3	0	0.278271	13.3	0	0.278271	13.3	0	0.278271
13.325	0	0.278271	13.325	0	0.278271	13.325	0	0.278271	13.325	0	0.278271	13.325	0	0.278271	13.325	0	0.278271	13.325	0	0.278271	13.325	0	0.278271	13.325	0	0.278271	13.325	0	0.278271
13.35	0	0.278271	13.35	0	0.278271	13.35	0	0.278271	13.35	0	0.278271	13.35	0	0.278271	13.35	0	0.278271	13.35	0	0.278271	13.35	0	0.278271	13.35	0	0.278271	13.35	0	0.278271
13.375	0	0.278271	13.375	0	0.278271	13.375	0	0.278271	13.375	0	0.278271	13.375	0	0.278271	13.375	0	0.278271	13.375	0	0.278271	13.375	0	0.278271	13.375	0	0.278271	13.375	0	0.278271
13.4	0	0.278271	13.4	0	0.278271	13.4	0	0.278271	13.4	0	0.278271	13.4	0	0.278271	13.4	0	0.278271	13.4	0	0.278271	13.4	0	0.278271	13.4	0	0.278271	13.4	0	0.278271
13.425	0	0.278271	13.425	0	0.278271	13.425	0	0.278271	13.425	0	0.278271	13.425	0	0.278271	13.425	0	0.278271	13.425	0	0.278271	13.425	0	0.278271	13.425	0	0.278271	13.425	0	0.278271
13.45	0	0.278271	13.45	0	0.278271	13.45	0	0.278271	13.45	0	0.278271	13.45	0	0.278271	13.45	0	0.278271	13.45	0	0.278271	13.45	0	0.278271	13.45	0	0.278271	13.45	0	0.278271
13.475	0	0.278271	13.475	0	0.278271	13.475	0	0.278271	13.475	0	0.278271	13.475	0	0.278271	13.475	0	0.278271	13.475	0	0.278271	13.475	0	0.278271	13.475	0	0.278271	13.475	0	0.278271
13.5	0	0.278271	13.5	0	0.278271	13.5	0	0.278271	13.5	0	0.278271	13.5	0	0.278271	13.5	0	0.278271	13.5	0	0.278271	13.5	0	0.278271	13.5	0	0.278271	13.5	0	0.278271
13.525	0	0.278271	13.525	0	0.278271	13.525	0	0.278271	13.525	0	0.278271	13.525	0	0.278271	13.525	0	0.278271	13.525	0	0.278271	13.525	0	0.278271	13.525	0	0.278271	13.525	0	0.278271
13.55	0	0.278271	13.55	0	0.278271	13.55	0	0.278271	13.55	0	0.278271	13.55	0	0.278271	13.55	0	0.278271	13.55	0	0.278271	13.55	0	0.278271	13.55	0	0.278271	13.55	0	0.278271
13.575	0	0.278271	13.575	0	0.278271	13.575	0	0.278271	13.575	0	0.278271	13.575	0	0.278271	13.575	0	0.278271	13.575	0	0.278271	13.575	0	0.278271	13.575	0	0.278271	13.575	0	0.278271
13.6	0	0.278271	13.6	0	0.278271	13.6	0	0.278271	13.6	0	0.278271	13.6	0	0.278271	13.6	0	0.278271	13.6	0	0.278271	13.6	0	0.278271	13.6	0	0.278271	13.6	0	0.278271
13.625	0	0.278271	13.625	0	0.278271	13.625	0	0.278271	13.625	0	0.278271	13.625	0	0.278271	13.625	0	0.278271	13.625	0	0.278271	13.625	0	0.278271	13.625	0	0.278271	13.625	0	0.278271
13.65	0	0.278271	13.65	0	0.278271	13.65	0	0.278271	13.65	0	0.278271	13.65	0	0.278271	13.65	0	0.278271	13.65	0	0.278271	13.65	0	0.278271	13.65	0	0.278271	13.65	0	0.278271
13.675	0	0.278271	13.675	0	0.278271	13.675	0	0.278271	13.675	0	0.278271	13.675	0	0.278271	13.675	0	0.278271	13.675	0	0.278271	13.675	0	0.278271	13.675	0	0.278271	13.675	0	0.278271
13.7	0	0.278272	13.7	0	0.278272	13.7	0	0.278272	13.7	0	0.278272	13.7	0	0.278272	13.7	0	0.278272	13.7	0	0.278272	13.7	0	0.278272	13.7	0	0.278272	13.7	0	0.278272
13.725	0	0.278272	13.725	0	0.278272	13.725	0	0.278272	13.725	0	0.278272	13.725	0	0.278272	13.725	0	0.278272	13.725	0	0.278272	13.725	0	0.278272	13.725	0	0.278272	13.725	0	0.278272
13.75	0	0.278272	13.75	0	0.278272	13.75	0	0.278272	13.75	0	0.278272	13.75	0	0.278272	13.75	0	0.278272	13.75	0	0.278272	13.75	0	0.278272	13.75	0	0.278272	13.75	0	0.278272
13.775	0	0.278272	13.775	0	0.278272	13.775	0	0.278272	13.775	0	0.278272	13.775	0	0.278272	13.775	0	0.278272	13.775	0	0.278272	13.775	0	0.278272	13.775	0	0.278272	13.775	0	0.278272
13.8	0	0.278272	13.8	0	0.278272	13.8	0	0.278272	13.8	0	0.278272	13.8	0	0.278272	13.8	0	0.278272	13.8	0	0.278272	13.8	0	0.278272	13.8	0	0.278272	13.8	0	0.278272
13.825	0	0.278272	13.825	0	0.278272	13.825	0	0.278272	13.825	0	0.278272	13.825	0	0.278272	13.825	0	0.278272	13.825	0	0.278272	13.825	0	0.278272	13.825	0	0.278272	13.825	0	0.278272
13.85	0	0.278272	13.85	0	0.278272	13.85	0	0.278272	13.85	0	0.278272	13.85	0	0.278272	13.85	0	0.278272	13.85	0	0.278272	13.85	0	0.278272	13.85	0	0.278272	13.85	0	0.278272
13.875	0	0.278272	13.875	0	0.278272	13.875	0	0.278272	13.875	0	0.278272	13.875	0	0.278272	13.875	0	0.278272	13.875	0	0.278272	13.875	0	0.278272	13.875	0	0.278272	13.875	0	0.278272
13.9	0	0.278272	13.9	0	0.278272	13.9	0	0.278272	13.9	0	0.278272	13.9	0	0.278272	13.9	0	0.278272	13.9	0	0.278272	13.9	0	0.278272	13.9	0	0.278272	13.9	0	0.278272
13.925	0	0.278272	13.925	0	0.278272	13.925	0	0.278272	13.925	0	0.278272	13.925	0	0.278272	13.925	0	0.278272	13.925	0	0.278272	13.925	0	0.278272	13.925	0	0.278272	13.925	0	0.278272
13.95	0	0.278272	13.95	0	0.278272	13.95	0	0.278272	13.95	0	0.278272	13.95	0	0.278272	13.95	0	0.278272	13.95	0	0.278272	13.95	0	0.278272	13.95	0	0.278272	13.95	0	0.278272
13.975	0	0.278272	13.975	0	0.278272	13.975	0	0.278272	13.975	0	0.278272	13.975	0	0.278272	13.975	0	0.278272	13.975	0	0.278272	13.975	0	0.278272	13.975	0	0.278272	13.975	0	0.278272
14	0	0.278272	14	0	0.278272	14	0	0.278272	14	0	0.278272	14	0	0.278272	14	0	0.278272	14	0	0.278272	14	0	0.278272	14	0	0.278272	14	0	0.278272
14.025	0	0.278272	14.025	0	0.278272	14.025	0	0.278272	14.025	0	0.278272	14.025	0	0.278272	14.025	0	0.278272	14.025	0	0.278272	14.025	0	0.278272	14.025	0	0.278272	14.025	0	0.278272
14.05	0	0.278272	14.05	0	0.278272	14.05	0	0.278272	14.05	0	0.278272	14.05	0	0.278272	14.05	0	0.278272	14.05	0	0.278272	14.05	0	0.278272	14.05	0	0.278272	14.05	0	0.278272
14.075	0	0.278272	14.075	0	0.278272	14.075	0	0.278272	14.075	0	0.278272	14.075	0	0.278272	14.075	0	0.278272	14.075	0	0.278272	14.075	0	0.278272	14.075	0	0.278272	14.075	0	0.278272
14.1	0	0.278272	14.1	0	0.278272	14.1	0	0.278272	14.1	0	0.278272	14.1	0	0.278272	14.1	0	0.278272	14.1	0	0.278272	14.1	0	0.278272	14.1	0	0.278272	14.1	0	0.278272
14.125	0	0.278272	14.125	0	0.278272	14.125	0	0.278272	14.125	0	0.278272	14.125	0	0.278272	14.125	0	0.278272	14.125	0	0.278272	14.125	0	0.278272	14.125	0	0.278272	14.125	0	0.278272
14.15	0	0.278272	14.15	0	0.278272	14.15	0	0.278272	14.15	0	0.278272	14.15	0	0.278272	14.15	0	0.278272	14.15	0	0.278272	14.15	0	0.278272	14.15	0	0.278272	14.15	0	0.278272
14.175	0	0.278272	14.175	0	0.278272	14.175	0	0.278272	14.175	0	0.278272	14.175	0	0.278272	14.175	0	0.278272	14.175	0	0.278272	14.175	0	0.278272	14.175	0	0.278272	14.175	0	0.278272
14.2	0	0.278272	14.2	0	0.278272	14.2	0	0.278272	14.2	0	0.278272	14.2	0	0.278272	14.2	0	0.278272	14.2	0	0.278272	14.2	0	0.278272	14.2	0	0.278272	14.2	0	0.278272
14.225	0	0.278272	14.225	0	0.278272	14.225	0	0.278272	14.225	0	0.278272	14.225	0	0.278272	14.225	0	0.278272	14.225	0	0.278272	14.225	0	0.278272	14.225	0	0.278272	14.225	0	0.278272
14.25	0	0.278272	14.25	0	0.278272	14.25	0	0.278272	14.25	0	0.278272	14.25	0	0.278272	14.25	0	0.278272	14.25	0	0.278272	14.25	0	0.278272	14.25	0	0.278272	14.25	0	0.278272
14.275	0	0.278272	14.275	0	0.278272	14.275	0	0.278272	14.275	0	0.278272	14.275	0	0.278272	14.275	0	0.278272	14.275	0	0.278272	14.275	0	0.278272	14.275	0	0.278272	14.275	0	0.278272
14.3	0	0.278272	14.3	0	0.278272	14.3	0	0.278272	14.3	0	0.278272	14.3	0	0.278272	14.3	0	0.278272	14.3	0	0.278272	14.3	0	0.278272	14.3	0	0.278272	14.3	0	0.278272
14.325	0	0.278272	14.325	0	0.278272	14.325	0	0.278272	14.325	0	0.278272	14.325	0	0.278272	14.325	0	0.278272	14.325	0	0.278272	14.325	0	0.278272	14.325	0	0.278272	14.325	0	0.278272
14.35	0	0.278272	14.35	0	0.278272	14.35	0	0.278272	14.35	0	0.278272	14.35	0	0.278272	14.35	0	0.278272	14.35	0	0.278272	14.35	0	0.278272	14.35	0	0.278272	14.35	0	0.278272
14.375	0	0.278272	14.375	0	0.278272	14.375	0	0.278272	14.375	0	0.278272	14.375	0	0.278272	14.375	0	0.278272	14.375	0	0.278272	14.375	0	0.278272	14.375	0	0.278272	14.375	0	0.278272
14.4	0	0.278272	14.4	0	0.278272	14.4	0	0.278272	14.4	0	0.278272	14.4	0	0.278272	14.4	0	0.278272	14.4	0	0.278272	14.4	0	0.278272	14.4	0	0.278272	14.4	0	0.278272
14.425	0	0.278272	14.425	0	0.278272	14.425	0	0.278272	14.425	0	0.278272	14.425	0	0.278272	14.425	0	0.278272	14.425	0	0.278272	14.425	0	0.278272	14.425	0	0.278272	14.425	0	0.278272
14.45	0	0.278272	14.45	0	0.278272	14.45	0	0.278272	14.45	0	0.278272	14.45	0	0.278272	14.45	0	0.278272	14.45	0	0.278272	14.45	0	0.278272	14.45	0	0.278272	14.45	0	0.278272
14.475	0	0.278272	14.475	0	0.278272	14.475	0	0.278272	14.475	0	0.278272	14.475	0	0.278272	14.475	0	0.278272	14.475	0	0.278272	14.475	0	0.278272	14.475	0	0.278272	14.475	0	0.278272
14.5	0	0.278272	14.5	0	0.278272	14.5	0	0.278272	14.5	0	0.278272	14.5	0	0.278272	14.5	0	0.278272	14.5	0	0.278272	14.5	0	0.278272	14.5	0	0.278272	14.5	0	0.278272
14.525	0	0.278272	14.525	0	0.278272	14.525	0	0.278272	14.525	0	0.278272	14.525	0	0.278272	14.525	0	0.278272	14.525	0	0.278272	14.525	0	0.278272	14.525	0	0.278272	14.525	0	0.278272
14.55	0	0.278272	14.55	0	0.278272	14.55	0	0.278272	14.55	0	0.278272	14.55	0	0.278272	14.55	0	0.278272	14.55	0	0.278272	14.55	0	0.278272	14.55	0	0.278272	14.55	0	0.278272
14.575	0	0.278272	14.575	0	0.278272	14.575	0	0.278272	14.575	0	0.278272	14.575	0	0.278272	14.575	0	0.278272	14.575	0	0.278272	14.575	0	0.278272	14.575	0	0.278272	14.575	0	0.278272
14.6	0	0.278272	14.6	0	0.278272	14.6	0	0.278272	14.6	0	0.278272	14.6	0	0.278272	14.6	0	0.278272	14.6	0	0.278272	14.6	0	0.278272	14.6	0	0.278272	14.6	0	0.278272
14.625	0	0.278272	14.625	0	0.278272	14.625	0	0.278272	14.625	0	0.278272	14.625	0	0.278272	14.625	0	0.278272	14.625	0	0.278272	14.625	0	0.278272	14.625	0	0.278272	14.625	0	0.278272
14.65	0	0.278272	14.65	0	0.278272	14.65	0	0.278272	14.65	0	0.278272	14.65	0	0.278272	14.65	0	0.278272	14.65	0	0.278272	14.65	0	0.278272	14.65	0	0.278272	14.65	0	0.278272
14.675	0	0.278272	14.675	0	0.278272	14.675	0	0.278272	14.675	0	0.278272	14.675	0	0.278272	14.675	0	0.278272	14.675	0	0.278272	14.675	0	0.278272	14.675	0	0.278272	14.675	0	0.278272
14.7	0	0.278272	14.7	0	0.278272	14.7	0	0.278272	14.7	0	0.278272	14.7	0	0.278272	14.7	0	0.278272	14.7	0	0.278272	14.7	0	0.278272	14.7	0	0.278272	14.7	0	0.278272
14.725	0	0.278272	14.725	0	0.278272	14.725	0	0.278272	14.725	0	0.278272	14.725	0	0.278272	14.725	0	0.278272	14.725	0	0.278272	14.725	0	0.278272	14.725	0	0.278272	14.725	0	0.278272
14.75	0	0.278272	14.75	0	0.278272	14.75	0	0.278272	14.75	0	0.278272	14.75	0	0.278272	14.75	0	0.278272	14.75	0	0.278272	14.75	0	0.278272	14.75	0	0.278272	14.75	0	0.278272
14.775	0	0.278272	14.775	0	0.278272	14.775	0	0.278272	14.775	0	0.278272	14.775	0	0.278272	14.775	0	0.278272	14.775	0	0.278272	14.775	0	0.278272	14.775	0	0.278272	14.775	0	0.278272
14.8	0	0.278272	14.8	0	0.278272	14.8	0	0.278272	14.8	0	0.278272	14.8	0	0.278272	14.8	0	0.278272	14.8	0	0.278272	14.8	0	0.278272	14.8	0	0.278272	14.8	0	0.278272
14.825	0	0.278272	14.825	0	0.278272	14.825	0	0.278272	14.825	0	0.278272	14.825	0	0.278272	14.825	0	0.278272	14.825	0	0.278272	14.825	0	0.278272	14.825	0	0.278272	14.825	0	0.278272
14.85	0	0.278272	14.85	0	0.278272	14.85	0	0.278272	14.85	0	0.278272	14.85	0	0.278272	14.85	0	0.278272	14.85	0	0.278272	14.85	0	0.278272	14.85	0	0.278272	14.85	0	0.278272
14.875	0	0.278272	14.875	0	0.278272	14.875	0	0.278272	14.875	0	0.278272	14.875	0	0.278272	14.875	0	0.278272	14.875	0	0.278272	14.875	0	0.278272	14.875	0	0.278272	14.875	0	0.278272
14.9	0	0.278272	14.9	0	0.278272	14.9	0	0.278272	14.9	0	0.278272	14.9	0	0.278272	14.9	0	0.278272	14.9	0	0.278272	14.9	0	0.278272	14.9	0	0.278272	14.9	0	0.278272
14.925	0	0.278272	14.925	0	0.278272	14.925	0	0.278272	14.925	0	0.278272	14.925	0	0.278272	14.925	0	0.278272	14.925	0	0.278272	14.925	0	0.278272	14.925	0	0.278272	14.925	0	0.278272
14.95	0	0.278272	14.95	0	0.278272	14.95	0	0.278272	14.95	0	0.278272	14.95	0	0.278272	14.95	0	0.278272	14.95	0	0.278272	14.95	0	0.278272	14.95	0	0.278272	14.95	0	0.278272
14.975	0	0.278272	14.975	0	0.278272	14.975	0	0.278272	14.975	0	0.278272	14.975	0	0.278272	14.975	0	0.278272	14.975	0	0.278272	14.975	0	0.278272	14.975	0	0.278272	14.975	0	0.278272
15	0	0.278272	15	0	0.278272	15	0	0.278272	15	0	0.278272	15	0	0.278272	15	0	0.278272	15	0	0.278272	15	0	0.278272	15	0	0.278272	15	0	0.278272
15.025	0	0.278272	15.025	0	0.278272	15.025	0	0.278272	15.025	0	0.278272	15.025	0	0.278272	15.025	0	0.278272	15.025	0	0.278272	15.025	0	0.278272	15.025	0	0.278272	15.025	0	0.278272
15.05	0	0.278272	15.05	0	0.278272	15.05	0	0.278272	15.05	0	0.278272	15.05	0	0.278272	15.05	0	0.278272	15.05	0	0.278272	15.05	0	0.278272	15.05	0	0.278272	15.05	0	0.278272
15.075	0	0.278272	15.075	0	0.278272	15.075	0	0.278272	15.075	0	0.278272	15.075	0	0.278272	15.075	0	0.278272	15.075	0	0.278272	15.075	0	0.278272	15.075	0	0.278272	15.075	0	0.278272
15.1	0	0.278272	15.1	0	0.278272	15.1	0	0.278272	15.1	0	0.278272	15.1	0	0.278272	15.1	0	0.278272	15.1	0	0.278272	15.1	0	0.278272	15.1	0	0.278272	15.1	0	0.278272
15.125	0	0.278272	15.125	0	0.278272	15.125	0	0.278272	15.125	0	0.278272	15.125	0	0.278272	15.125	0	0.278272	15.125	0	0.278272	15.125	0	0.278272	15.125	0	0.278272	15.125	0	0.278272
15.15	0	0.278272	15.15	0	0.278272	15.15	0	0.278272	15.15	0	0.278272	15.15	0	0.278272	15.15	0	0.278272	15.15	0	0.278272	15.15	0	0.278272	15.15	0	0.278272	15.15	0	0.278272
15.175	0	0.278272	15.175	0	0.278272	15.175	0	0.278272	15.175	0	0.278272	15.175	0	0.278272	15.175	0	0.278272	15.175	0	0.278272	15.175	0	0.278272	15.175	0	0.278272	15.175	0	0.278272
15.2	0	0.278272	15.2	0	0.278272	15.2	0	0.278272	15.2	0	0.278272	15.2	0	0.278272	15.2	0	0.278272	15.2	0	0.278272	15.2	0	0.278272	15.2	0	0.278272	15.2	0	0.278272
15.225	0	0.278272	15.225	0	0.278272	15.225	0	0.278272	15.225	0	0.278272	15.225	0	0.278272	15.225	0	0.278272	15.225	0	0.278272	15.225	0	0.278272	15.225	0	0.278272	15.225	0	0.278272
15.25	0	0.278272	15.25	0	0.278272	15.25	0	0.278272	15.25	0	0.278272	15.25	0	0.278272	15.25	0	0.278272	15.25	0	0.278272	15.25	0	0.278272	15.25	0	0.278272	15.25	0	0.278272
15.275	0	0.278272	15.275	0	0.278272	15.275	0	0.278272	15.275	0	0.278272	15.275	0	0.278272	15.275	0	0.278272	15.275	0	0.278272	15.275	0	0.278272	15.275	0	0.278272	15.275	0	0.278272
15.3	0	0.278272	15.3	0	0.278272	15.3	0	0.278272	15.3	0	0.278272	15.3	0	0.278272	15.3	0	0.278272	15.3	0	0.278272	15.3	0	0.278272	15.3	0	0.278272	15.3	0	0.278272
15.325	0	0.278272	15.325	0	0.278272	15.325	0	0.278272	15.325	0	0.278272	15.325	0	0.278272	15.325	0	0.278272	15.325	0	0.278272	15.325	0	0.278272	15.325	0	0.278272	15.325	0	0.278272
15.35	0	0.278272	15.35	0	0.278272	15.35	0	0.278272	15.35	0	0.278272	15.35	0	0.278272	15.35	0	0.278272	15.35	0	0.278272	15.35	0	0.278272	15.35	0	0.278272	15.35	0	0.278272
15.375	0	0.278272	15.375	0	0.278272	15.375	0	0.278272	15.375	0	0.278272	15.375	0	0.278272	15.375	0	0.278272	15.375	0	0.278272	15.375	0	0.278272	15.375	0	0.278272	15.375	0	0.278272
15.4	0	0.278272	15.4	0	0.278272	15.4	0	0.278272	15.4	0	0.278272	15.4	0	0.278272	15.4	0	0.278272	15.4	0	0.278272	15.4	0	0.278272	15.4	0	0.278272	15.4	0	0.278272
15.425	0	0.278272	15.425	0	0.278272	15.425	0	0.278272	15.425	0	0.278272	15.425	0	0.278272	15.425	0	0.278272	15.425	0	0.278272	15.425	0	0.278272	15.425	0	0.278272	15.425	0	0.278272
15.45	0	0.278272	15.45	0	0.278272	15.45	0	0.278272	15.45	0	0.278272	15.45	0	0.278272	15.45	0	0.278272	15.45	0	0.278272	15.45	0	0.278272	15.45	0	0.278272	15.45	0	0.278272
15.475	0	0.278272	15.475	0	0.278272	15.475	0	0.278272	15.475	0	0.278272	15.475	0	0.278272	15.475	0	0.278272	15.475	0	0.278272	15.475	0	0.278272	15.475	0	0.278272	15.475	0	0.278272
15.5	0	0.278272	15.5	0	0.278272	15.5	0	0.278272	15.5	0	0.278272	15.5	0	0.278272	15.5	0	0.278272	15.5	0	0.278272	15.5	0	0.278272	15.5	0	0.278272	15.5	0	0.278272
15.525	0	0.278272	15.525	0	0.278272	15.525	0	0.278272	15.525	0	0.278272	15.525	0	0.278272	15.525	0	0.278272	15.525	0	0.278272	15.525	0	0.278272	15.525	0	0.278272	15.525	0	0.278272
15.55	0	0.278272	15.55	0	0.278272	15.55	0	0.278272	15.55	0	0.278272	15.55	0	0.278272	15.55	0	0.278272	15.55	0	0.278272	15.55	0	0.278272	15.55	0	0.278272	15.55	0	0.278272
15.575	0	0.278272	15.575	0	0.278272	15.575	0	0.278272	15.575	0	0.278272	15.575	0	0.278272	15.575	0	0.278272	15.575	0	0.278272	15.575	0	0.278272	15.575	0	0.278272	15.575	0	0.278272
15.6	0	0.278272	15.6	0	0.278272	15.6	0	0.278272	15.6	0	0.278272	15.6	0	0.278272	15.6	0	0.278272	15.6	0	0.278272	15.6	0	0.278272	15.6	0	0.278272	15.6	0	0.278272
15.625	0	0.278272	15.625	0	0.278272	15.625	0	0.278272	15.625	0	0.278272	15.625	0	0.278272	15.625	0	0.278272	15.625	0	0.278272	15.625	0	0.278272	15.625	0	0.278272	15.625	0	0.278272
15.65	0	0.278272	15.65	0	0.278272	15.65	0	0.278272	15.65	0	0.278272	15.65	0	0.278272	15.65	0	0.278272	15.65	0	0.278272	15.65	0	0.278272	15.65	0	0.278272	15.65	0	0.278272
15.675	0	0.278272	15.675	0	0.278272	15.675	0	0.278272	15.675	0	0.278272	15.675	0	0.278272	15.675	0	0.278272	15.675	0	0.278272	15.675	0	0.278272	15.675	0	0.278272	15.675	0	0.278272
15.7	0	0.278272	15.7	0	0.278272	15.7	0	0.278272	15.7	0	0.278272	15.7	0	0.278272	15.7	0	0.278272	15.7	0	0.278272	15.7	0	0.278272	15.7	0	0.278272	15.7	0	0.278272
15.725	0	0.278272	15.725	0	0.278272	15.725	0	0.278272	15.725	0	0.278272	15.725	0	0.278272	15.725	0	0.278272	15.725	0	0.278272	15.725	0	0.278272	15.725	0	0.278272	15.725	0	0.278272
15.75	0	0.278272	15.75	0	0.278272	15.75	0	0.278272	15.75	0	0.278272	15.75	0	0.278272	15.75	0	0.278272	15.75	0	0.278272	15.75	0	0.278272	15.75	0	0.278272	15.75	0	0.278272
15.775	0	0.278272	15.775	0	0.278272	15.775	0	0.278272	15.775	0	0.278272	15.775	0	0.278272	15.775	0	0.278272	15.775	0	0.278272	15.775	0	0.278272	15.775	0	0.278272	15.775	0	0.278272
15.8	0	0.278272	15.8	0	0.278272	15.8	0	0.278272	15.8	0	0.278272	15.8	0	0.278272	15.8	0	0.278272	15.8	0	0.278272	15.8	0	0.278272	15.8	0	0.278272	15.8	0	0.278272
15.825	0	0.278272	15.825	0	0.278272	15.825	0	0.278272	15.825	0	0.278272	15.825	0	0.278272	15.825	0	0.278272	15.825	0	0.278272	15.825	0	0.278272	15.825	0	0.278272	15.825	0	0.278272
15.85	0	0.278272	15.85	0	0.278272	15.85	0	0.278272	15.85	0	0.278272	15.85	0	0.278272	15.85	0	0.278272	15.85	0	0.278272	15.85	0	0.278272	15.85	0	0.278272	15.85	0	0.278272
15.875	0	0.278272	15.875	0	0.278272	15.875	0	0.278272	15.875	0	0.278272	15.875	0	0.278272	15.875	0	0.278272	15.875	0	0.278272	15.875	0	0.278272	15.875	0	0.278272	15.875	0	0.278272
15.9	0	0.278272	15.9	0	0.278272	15.9	0	0.278272	15.9	0	0.278272	15.9	0	0.278272	15.9	0	0.278272	15.9	0	0.278272	15.9	0	0.278272	15.9	0	0.278272	15.9	0	0.278272
15.925	0	0.278272	15.925	0	0.278272	15.925	0	0.278272	15.925	0	0.278272	15.925	0	0.278272	15.925	0	0.278272	15.925	0	0.278272	15.925	0	0.278272	15.925	0	0.278272	15.925	0	0.278272
15.95	0	0.278272	15.95	0	0.278272	15.95	0	0.278272	15.95	0	0.278272	15.95	0	0.278272	15.95	0	0.278272	15.95	0	0.278272	15.95	0	0.278272	15.95	0	0.278272	15.95	0	0.278272
15.975	0	0.278272	15.975	0	0.278272	15.975	0	0.278272	15.975	0	0.278272	15.975	0	0.278272	15.975	0	0.278272	15.975	0	0.278272	15.975	0	0.278272	15.975	0	0.278272	15.975	0	0.278272
16	0	0.278272	16	0	0.278272	16	0	0.278272	16	0	0.278272	16	0	0.278272	16	0	0.278272	16	0	0.278272	16	0	0.278272	16	0	0.278272	16	0	0.278272
16.025	0	0.278272	16.025	0	0.278272	16.025	0	0.278272	16.025	0	0.278272	16.025	0	0.278272	16.025	0	0.278272	16.025	0	0.278272	16.025	0	0.278272	16.025	0	0.278272	16.025	0	0.278272
16.05	0	0.278272	16.05	0	0.278272	16.05	0	0.278272	16.05	0	0.278272	16.05	0	0.278272	16.05	0	0.278272	16.05	0	0.278272	16.05	0	0.278272	16.05	0	0.278272	16.05	0	0.278272
16.075	0	0.278272	16.075	0	0.278272	16.075	0	0.278272	16.075	0	0.278272	16.075	0	0.278272	16.075	0	0.278272	16.075	0	0.278272	16.075	0	0.278272	16.075	0	0.278272	16.075	0	0.278272
16.1	0	0.278272	16.1	0	0.278272	16.1	0	0.278272	16.1	0	0.278272	16.1	0	0.278272	16.1	0	0.278272	16.1	0	0.278272	16.1	0	0.278272	16.1	0	0.278272	16.1	0	0.278272
16.125	0	0.278272	16.125	0	0.278272	16.125	0	0.278272	16.125	0	0.278272	16.125	0	0.278272	16.125	0	0.278272	16.125	0	0.278272	16.125	0	0.278272	16.125	0	0.278272	16.125	0	0.278272
16.15	0	0.278272	16.15	0	0.278272	16.15	0	0.278272	16.15	0	0.278272	16.15	0	0.278272	16.15	0	0.278272	16.15	0	0.278272	16.15	0	0.278272	16.15	0	0.278272	16.15	0	0.278272
16.175	0	0.278272	16.175	0	0.278272	16.175	0	0.278272	16.175	0	0.278272	16.175	0	0.278272	16.175	0	0.278272	16.175	0	0.278272	16.175	0	0.278272	16.175	0	0.278272	16.175	0	0.278272
16.2	0	0.278272	16.2	0	0.278272	16.2	0	0.278272	16.2	0	0.278272	16.2	0	0.278272	16.2	0	0.278272	16.2	0	0.278272	16.2	0	0.278272	16.2	0	0.278272	16.2	0	0.278272
16.225	0	0.278272	16.225	0	0.278272	16.225	0	0.278272	16.225	0	0.278272	16.225	0	0.278272	16.225	0	0.278272	16.225	0	0.278272	16.225	0	0.278272	16.225	0	0.278272	16.225	0	0.278272
16.25	0	0.278272	16.25	0	0.278272	16.25	0	0.278272	16.25	0	0.278272	16.25	0	0.278272	16.25	0	0.278272	16.25	0	0.278272	16.25	0	0.278272	16.25	0	0.278272	16.25	0	0.278272
16.275	0	0.278272	16.275	0	0.278272	16.275	0	0.278272	16.275	0	0.278272	16.275	0	0.278272	16.275	0	0.278272	16.275	0	0.278272	16.275	0	0.278272	16.275	0	0.278272	16.275	0	0.278272
16.3	0	0.278272	16.3	0	0.278272	16.3	0	0.278272	16.3	0	0.278272	16.3	0	0.278272	16.3	0	0.278272	16.3	0	0.278272	16.3	0	0.278272	16.3	0	0.278272	16.3	0	0.278272
16.325	0	0.278272	16.325	0	0.278272	16.325	0	0.278272	16.325	0	0.278272	16.325	0	0.278272	16.325	0	0.278272	16.325	0	0.278272	16.325	0	0.278272	16.325	0	0.278272	16.325	0	0.278272
16.35	0	0.278272	16.35	0	0.278272	16.35	0	0.278272	16.35	0	0.278272	16.35	0	0.278272	16.35	0	0.278272	16.35	0	0.278272	16.35	0	0.278272	16.35	0	0.278272	16.35	0	0.278272
16.375	0	0.278272	16.375	0	0.278272	16.375	0	0.278272	16.375	0	0.278272	16.375	0	0.278272	16.375	0	0.278272	16.375	0	0.278272	16.375	0	0.278272	16.375	0	0.278272	16.375	0	0.278272
16.4	0	0.278272	16.4	0	0.278272	16.4	0	0.278272	16.4	0	0.278272	16.4	0	0.278272	16.4	0	0.278272	16.4	0	0.278272	16.4	0	0.278272	16.4	0	0.278272	16.4	0	0.278272
16.425	0	0.278272	16.425	0	0.278272	16.425	0	0.278272	16.425	0	0.278272	16.425	0	0.278272	16.425	0	0.278272	16.425	0	0.278272	16.425	0	0.278272	16.425	0	0.278272	16.425	0	0.278272
16.45	0	0.278272	16.45	0	0.278272	16.45	0	0.278272	16.45	0	0.278272	16.45	0	0.278272	16.45	0	0.278272	16.45	0	0.278272	16.45	0	0.278272	16.45	0	0.278272	16.45	0	0.278272
16.475	0	0.278272	16.475	0	0.278272	16.475	0	0.278272	16.475	0	0.278272	16.475	0	0.278272	16.475	0	0.278272	16.475	0	0.278272	16.475	0	0.278272	16.475	0	0.278272	16.475	0	0.278272
16.5	0	0.278272	16.5	0	0.278272	16.5	0	0.278272	16.5	0	0.278272	16.5	0	0.278272	16.5	0	0.278272	16.5	0	0.278272	16.5	0	0.278272	16.5	0	0.278272	16.5	0	0.278272
16.525	0	0.278272	16.525	0	0.278272	16.525	0	0.278272	16.525	0	0.278272	16.525	0	0.278272	16.525	0	0.278272	16.525	0	0.278272	16.525	0	0.278272	16.525	0	0.278272	16.525	0	0.278272
16.55	0	0.278272	16.55	0	0.278272	16.55	0	0.278272	16.55	0	0.278272	16.55	0	0.278272	16.55	0	0.278272	16.55	0	0.278272	16.55	0	0.278272	16.55	0	0.278272	16.55	0	0.278272
16.575	0	0.278272	16.575	0	0.278272	16.575	0	0.278272	16.575	0	0.278272	16.575	0	0.278272	16.575	0	0.278272	16.575	0	0.278272	16.575	0	0.278272	16.575	0	0.278272	16.575	0	0.278272
16.6	0	0.278272	16.6	0	0.278272	16.6	0	0.278272	16.6	0	0.278272	16.6	0	0.278272	16.6	0	0.278272	16.6	0	0.278272	16.6	0	0.278272	16.6	0	0.278272	16.6	0	0.278272
16.625	0	0.278272	16.625	0	0.278272	16.625	0	0.278272	16.625	0	0.278272	16.625	0	0.278272	16.625	0	0.278272	16.625	0	0.278272	16.625	0	0.278272	16.625	0	0.278272	16.625	0	0.278272
16.65	0	0.278272	16.65	0	0.278272	16.65	0	0.278272	16.65	0	0.278272	16.65	0	0.278272	16.65	0	0.278272	16.65	0	0.278272	16.65	0	0.278272	16.65	0	0.278272	16.65	0	0.278272
16.675	0	0.278272	16.675	0	0.278272	16.675	0	0.278272	16.675	0	0.278272	16.675	0	0.278272	16.675	0	0.278272	16.675	0	0.278272	16.675	0	0.278272	16.675	0	0.278272	16.675	0	0.278272
16.7	0	0.278272	16.7	0	0.278272	16.7	0	0.278272	16.7	0	0.278272	16.7	0	0.278272	16.7	0	0.278272	16.7	0	0.278272	16.7	0	0.278272	16.7	0	0.278272	16.7	0	0.278272
16.725	0	0.278273	16.725	0	0.278273	16.725	0	0.278273	16.725	0	0.278273	16.725	0	0.278273	16.725	0	0.278273	16.725	0	0.278273	16.725	0	0.278273	16.725	0	0.278273	16.725	0	0.278273
16.75	0	0.278273	16.75	0	0.278273	16.75	0	0.278273	16.75	0	0.278273	16.75	0	0.278273	16.75	0	0.278273	16.75	0	0.278273	16.75	0	0.278273	16.75	0	0.278273	16.75	0	0.278273
16.775	0	0.278273	16.775	0	0.278273	16.775	0	0.278273	16.775	0	0.278273	16.775	0	0.278273	16.775	0	0.278273	16.775	0	0.278273	16.775	0	0.278273	16.775	0	0.278273	16.775	0	0.278273
16.8	0	0.278273	16.8	0	0.278273	16.8	0	0.278273	16.8	0	0.278273	16.8	0	0.278273	16.8	0	0.278273	16.8	0	0.278273	16.8	0	0.278273	16.8	0	0.278273	16.8	0	0.278273
16.825	0	0.278273	16.825	0	0.278273	16.825	0	0.278273	16.825	0	0.278273	16.825	0	0.278273	16.825	0	0.278273	16.825	0	0.278273	16.825	0	0.278273	16.825	0	0.278273	16.825	0	0.278273
16.85	0	0.278273	16.85	0	0.278273	16.85	0	0.278273	16.85	0	0.278273	16.85	0	0.278273	16.85	0	0.278273	16.85	0	0.278273	16.85	0	0.278273	16.85	0	0.278273	16.85	0	0.278273
16.875	0	0.278273	16.875	0	0.278273	16.875	0	0.278273	16.875	0	0.278273	16.875	0	0.278273	16.875	0	0.278273	16.875	0	0.278273	16.875	0	0.278273	16.875	0	0.278273	16.875	0	0.278273
16.9	0	0.278273	16.9	0	0.278273	16.9	0	0.278273	16.9	0	0.278273	16.9	0	0.278273	16.9	0	0.278273	16.9	0	0.278273	16.9	0	0.278273	16.9	0	0.278273	16.9	0	0.278273
16.925	0	0.278273	16.925	0	0.278273	16.925	0	0.278273	16.925	0	0.278273	16.925	0	0.278273	16.925	0	0.278273	16.925	0	0.278273	16.925	0	0.278273	16.925	0	0.278273	16.925	0	0.278273
16.95	0	0.278273	16.95	0	0.278273	16.95	0	0.278273	16.95	0	0.278273	16.95	0	0.278273	16.95	0	0.278273	16.95	0	0.278273	16.95	0	0.278273	16.95	0	0.278273	16.95	0	0.278273
16.975	0	0.278273	16.975	0	0.278273	16.975	0	0.278273	16.975	0	0.278273	16.975	0	0.278273	16.975	0	0.278273	16.975	0	0.278273	16.975	0	0.278273	16.975	0	0.278273	16.975	0	0.278273
17	0	0.278273	17	0	0.278273	17	0	0.278273	17	0	0.278273	17	0	0.278273	17	0	0.278273	17	0	0.278273	17	0	0.278273	17	0	0.278273	17	0	0.278273
17.025	0	0.278273	17.025	0	0.278273	17.025	0	0.278273	17.025	0	0.278273	17.025	0	0.278273	17.025	0	0.278273	17.025	0	0.278273	17.025	0	0.278273	17.025	0	0.278273	17.025	0	0.278273
17.05	0	0.278273	17.05	0	0.278273	17.05	0	0.278273	17.05	0	0.278273	17.05	0	0.278273	17.05	0	0.278273	17.05	0	0.278273	17.05	0	0.278273	17.05	0	0.278273	17.05	0	0.278273
17.075	0	0.278273	17.075	0	0.278273	17.075	0	0.278273	17.075	0	0.278273	17.075	0	0.278273	17.075	0	0.278273	17.075	0	0.278273	17.075	0	0.278273	17.075	0	0.278273	17.075	0	0.278273
17.1	0	0.278273	17.1	0	0.278273	17.1	0	0.278273	17.1	0	0.278273	17.1	0	0.278273	17.1	0	0.278273	17.1	0	0.278273	17.1	0	0.278273	17.1	0	0.278273	17.1	0	0.278273
17.125	0	0.278273	17.125	0	0.278273	17.125	0	0.278273	17.125	0	0.278273	17.125	0	0.278273	17.125	0	0.278273	17.125	0	0.278273	17.125	0	0.278273	17.125	0	0.278273	17.125	0	0.278273
17.15	0	0.278273	17.15	0	0.278273	17.15	0	0.278273	17.15	0	0.278273	17.15	0	0.278273	17.15	0	0.278273	17.15	0	0.278273	17.15	0	0.278273	17.15	0	0.278273	17.15	0	0.278273
17.175	0	0.278273	17.175	0	0.278273	17.175	0	0.278273	17.175	0	0.278273	17.175	0	0.278273	17.175	0	0.278273	17.175	0	0.278273	17.175	0	0.278273	17.175	0	0.278273	17.175	0	0.278273
17.2	0	0.278273	17.2	0	0.278273	17.2	0	0.278273	17.2	0	0.278273	17.2	0	0.278273	17.2	0	0.278273	17.2	0	0.278273	17.2	0	0.278273	17.2	0	0.278273	17.2	0	0.278273
17.225	0	0.278273	17.225	0	0.278273	17.225	0	0.278273	17.225	0	0.278273	17.225	0	0.278273	17.225	0	0.278273	17.225	0	0.278273	17.225	0	0.278273	17.225	0	0.278273	17.225	0	0.278273
17.25	0	0.278273	17.25	0	0.278273	17.25	0	0.278273	17.25	0	0.278273	17.25	0	0.278273	17.25	0	0.278273	17.25	0	0.278273	17.25	0	0.278273	17.25	0	0.278273	17.25	0	0.278273
17.275	0	0.278273	17.275	0	0.278273	17.275	0	0.278273	17.275	0	0.278273	17.275	0	0.278273	17.275	0	0.278273	17.275	0	0.278273	17.275	0	0.278273	17.275	0	0.278273	17.275	0	0.278273
17.3	0	0.278273	17.3	0	0.278273	17.3	0	0.278273	17.3	0	0.278273	17.3	0	0.278273	17.3	0	0.278273	17.3	0	0.278273	17.3	0	0.278273	17.3	0	0.278273	17.3	0	0.278273
17.325	0	0.278273	17.325	0	0.278273	17.325	0	0.278273	17.325	0	0.278273	17.325	0	0.278273	17.325	0	0.278273	17.325	0	0.278273	17.325	0	0.278273	17.325	0	0.278273	17.325	0	0.278273
17.35	0	0.278273	17.35	0	0.278273	17.35	0	0.278273	17.35	0	0.278273	17.35	0	0.278273	17.35	0	0.278273	17.35	0	0.278273	17.35	0	0.278273	17.35	0	0.278273	17.35	0	0.278273
17.375	0	0.278273	17.375	0	0.278273	17.375	0	0.278273	17.375	0	0.278273	17.375	0	0.278273	17.375	0	0.278273	17.375	0	0.278273	17.375	0	0.278273	17.375	0	0.278273	17.375	0	0.278273
17.4	0	0.278273	17.4	0	0.278273	17.4	0	0.278273	17.4	0	0.278273	17.4	0	0.278273	17.4	0	0.278273	17.4	0	0.278273	17.4	0	0.278273	17.4	0	0.278273	17.4	0	0.278273
17.425	0	0.278273	17.425	0	0.278273	17.425	0	0.278273	17.425	0	0.278273	17.425	0	0.278273	17.425	0	0.278273	17.425	0	0.278273	17.425	0	0.278273	17.425	0	0.278273	17.425	0	0.278273
17.45	0	0.278273	17.45	0	0.278273	17.45	0	0.278273	17.45	0	0.278273	17.45	0	0.278273	17.45	0	0.278273	17.45	0	0.278273	17.45	0	0.278273	17.45	0	0.278273	17.45	0	0.278273
17.475	0	0.278273	17.475	0	0.278273	17.475	0	0.278273	17.475	0	0.278273	17.475	0	0.278273	17.475	0	0.278273	17.475	0	0.278273	17.475	0	0.278273	17.475	0	0.278273	17.475	0	0.278273
17.5	0	0.278273	17.5	0	0.278273	17.5	0	0.278273	17.5	0	0.278273	17.5	0	0.278273	17.5	0	0.278273	17.5	0	0.278273	17.5	0	0.278273	17.5	0	0.278273	17.5	0	0.278273
17.525	0	0.278273	17.525	0	0.278273	17.525	0	0.278273	17.525	0	0.278273	17.525	0	0.278273	17.525	0	0.278273	17.525	0	0.278273	17.525	0	0.278273	17.525	0	0.278273	17.525	0	0.278273
17.55	0	0.278273	17.55	0	0.278273	17.55	0	0.278273	17.55	0	0.278273	17.55	0	0.278273	17.55	0	0.278273	17.55	0	0.278273	17.55	0	0.278273	17.55	0	0.278273	17.55	0	0.278273
17.575	0	0.278273	17.575	0	0.278273	17.575	0	0.278273	17.575	0	0.278273	17.575	0	0.278273	17.575	0	0.278273	17.575	0	0.278273	17.575	0	0.278273	17.575	0	0.278273	17.575	0	0.278273
17.6	0	0.278273	17.6	0	0.278273	17.6	0	0.278273	17.6	0	0.278273	17.6	0	0.278273	17.6	0	0.278273	17.6	0	0.278273	17.6	0	0.278273	17.6	0	0.278273	17.6	0	0.278273
17.625	0	0.278273	17.625	0	0.278273	17.625	0	0.278273	17.625	0	0.278273	17.625	0	0.278273	17.625	0	0.278273	17.625	0	0.278273	17.625	0	0.278273	17.625	0	0.278273	17.625	0	0.278273
17.65	0	0.278273	17.65	0	0.278273	17.65	0	0.278273	17.65	0	0.278273	17.65	0	0.278273	17.65	0	0.278273	17.65	0	0.278273	17.65	0	0.278273	17.65	0	0.278273	17.65	0	0.278273
17.675	0	0.278273	17.675	0	0.278273	17.675	0	0.278273	17.675	0	0.278273	17.675	0	0.278273	17.675	0	0.278273	17.675	0	0.278273	17.675	0	0.278273	17.675	0	0.278273	17.675	0	0.278273
17.7	0	0.278273	17.7	0	0.278273	17.7	0	0.278273	17.7	0	0.278273	17.7	0	0.278273	17.7	0	0.278273	17.7	0	0.278273	17.7	0	0.278273	17.7	0	0.278273	17.7	0	0.278273
17.725	0	0.278273	17.725	0	0.278273	17.725	0	0.278273	17.725	0	0.278273	17.725	0	0.278273	17.725	0	0.278273	17.725	0	0.278273	17.725	0	0.278273	17.725	0	0.278273	17.725	0	0.278273
17.75	0	0.278273	17.75	0	0.278273	17.75	0	0.278273	17.75	0	0.278273	17.75	0	0.278273	17.75	0	0.278273	17.75	0	0.278273	17.75	0	0.278273	17.75	0	0.278273	17.75	0	0.278273
17.775	0	0.278273	17.775	0	0.278273	17.775	0	0.278273	17.775	0	0.278273	17.775	0	0.278273	17.775	0	0.278273	17.775	0	0.278273	17.775	0	0.278273	17.775	0	0.278273	17.775	0	0.278273
17.8	0	0.278273	17.8	0	0.278273	17.8	0	0.278273	17.8	0	0.278273	17.8	0	0.278273	17.8	0	0.278273	17.8	0	0.278273	17.8	0	0.278273	17.8	0	0.278273	17.8	0	0.278273
17.825	0	0.278273	17.825	0	0.278273	17.825	0	0.278273	17.825	0	0.278273	17.825	0	0.278273	17.825	0	0.278273	17.825	0	0.278273	17.825	0	0.278273	17.825	0	0.278273	17.825	0	0.278273
17.85	0	0.278273	17.85	0	0.278273	17.85	0	0.278273	17.85	0	0.278273	17.85	0	0.278273	17.85	0	0.278273	17.85	0	0.278273	17.85	0	0.278273	17.85	0	0.278273	17.85	0	0.278273
17.875	0	0.278273	17.875	0	0.278273	17.875	0	0.278273	17.875	0	0.278273	17.875	0	0.278273	17.875	0	0.278273	17.875	0	0.278273	17.875	0	0.278273	17.875	0	0.278273	17.875	0	0.278273
17.9	0	0.278273	17.9	0	0.278273	17.9	0	0.278273	17.9	0	0.278273	17.9	0	0.278273	17.9	0	0.278273	17.9	0	0.278273	17.9	0	0.278273	17.9	0	0.278273	17.9	0	0.278273
17.925	0	0.278273	17.925	0	0.278273	17.925	0	0.278273	17.925	0	0.278273	17.925	0	0.278273	17.925	0	0.278273	17.925	0	0.278273	17.925	0	0.278273	17.925	0	0.278273	17.925	0	0.278273
17.95	0	0.278273	17.95	0	0.278273	17.95	0	0.278273	17.95	0	0.278273	17.95	0	0.278273	17.95	0	0.278273	17.95	0	0.278273	17.95	0	0.278273	17.95	0	0.278273	17.95	0	0.278273
17.975	0	0.278273	17.975	0	0.278273	17.975	0	0.278273	17.975	0	0.278273	17.975	0	0.278273	17.975	0	0.278273	17.975	0	0.278273	17.975	0	0.278273	17.975	0	0.278273	17.975	0	0.278273
18	0	0.278273	18	0	0.278273	18	0	0.278273	18	0	0.278273	18	0	0.278273	18	0	0.278273	18	0	0.278273	18	0	0.278273	18	0	0.278273	18	0	0.278273
18.025	0	0.278273	18.025	0	0.278273	18.025	0	0.278273	18.025	0	0.278273	18.025	0	0.278273	18.025	0	0.278273	18.025	0	0.278273	18.025	0	0.278273	18.025	0	0.278273	18.025	0	0.278273
18.05	0	0.278273	18.05	0	0.278273	18.05	0	0.278273	18.05	0	0.278273	18.05	0	0.278273	18.05	0	0.278273	18.05	0	0.278273	18.05	0	0.278273	18.05	0	0.278273	18.05	0	0.278273
18.075	0	0.278273	18.075	0	0.278273	18.075	0	0.278273	18.075	0	0.278273	18.075	0	0.278273	18.075	0	0.278273	18.075	0	0.278273	18.075	0	0.278273	18.075	0	0.278273	18.075	0	0.278273
18.1	0	0.278273	18.1	0	0.278273	18.1	0	0.278273	18.1	0	0.278273	18.1	0	0.278273	18.1	0	0.278273	18.1	0	0.278273	18.1	0	0.278273	18.1	0	0.278273	18.1	0	0.278273
18.125	0	0.278273	18.125	0	0.278273	18.125	0	0.278273	18.125	0	0.278273	18.125	0	0.278273	18.125	0	0.278273	18.125	0	0.278273	18.125	0	0.278273	18.125	0	0.278273	18.125	0	0.278273
18.15	0	0.278273	18.15	0	0.278273	18.15	0	0.278273	18.15	0	0.278273	18.15	0	0.278273	18.15	0	0.278273	18.15	0	0.278273	18.15	0	0.278273	18.15	0	0.278273	18.15	0	0.278273
18.175	0	0.278273	18.175	0	0.278273	18.175	0	0.278273	18.175	0	0.278273	18.175	0	0.278273	18.175	0	0.278273	18.175	0	0.278273	18.175	0	0.278273	18.175	0	0.278273	18.175	0	0.278273
18.2	0	0.278273	18.2	0	0.278273	18.2	0	0.278273	18.2	0	0.278273	18.2	0	0.278273	18.2	0	0.278273	18.2	0	0.278273	18.2	0	0.278273	18.2	0	0.278273	18.2	0	0.278273
18.225	0	0.278273	18.225	0	0.278273	18.225	0	0.278273	18.225	0	0.278273	18.225	0	0.278273	18.225	0	0.278273	18.225	0	0.278273	18.225	0	0.278273	18.225	0	0.278273	18.225	0	0.278273
18.25	0	0.278273	18.25	0	0.278273	18.25	0	0.278273	18.25	0	0.278273	18.25	0	0.278273	18.25	0	0.278273	18.25	0	0.278273	18.25	0	0.278273	18.25	0	0.278273	18.25	0	0.278273
18.275	0	0.278273	18.275	0	0.278273	18.275	0	0.278273	18.275	0	0.278273	18.275	0	0.278273	18.275	0	0.278273	18.275	0	0.278273	18.275	0	0.278273	18.275	0	0.278273	18.275	0	0.278273
18.3	0	0.278273	18.3	0	0.278273	18.3	0	0.278273	18.3	0	0.278273	18.3	0	0.278273	18.3	0	0.278273	18.3	0	0.278273	18.3	0	0.278273	18.3	0	0.278273	18.3	0	0.278273
18.325	0	0.278273	18.325	0	0.278273	18.325	0	0.278273	18.325	0	0.278273	18.325	0	0.278273	18.325	0	0.278273	18.325	0	0.278273	18.325	0	0.278273	18.325	0	0.278273	18.325	0	0.278273
18.35	0	0.278273	18.35	0	0.278273	18.35	0	0.278273	18.35	0	0.278273	18.35	0	0.278273	18.35	0	0.278273	18.35	0	0.278273	18.35	0	0.278273	18.35	0	0.278273	18.35	0	0.278273
18.375	0	0.278273	18.375	0	0.278273	18.375	0	0.278273	18.375	0	0.278273	18.375	0	0.278273	18.375	0	0.278273	18.375	0	0.278273	18.375	0	0.278273	18.375	0	0.278273	18.375	0	0.278273
18.4	0	0.278273	18.4	0	0.278273	18.4	0	0.278273	18.4	0	0.278273	18.4	0	0.278273	18.4	0	0.278273	18.4	0	0.278273	18.4	0	0.278273	18.4	0	0.278273	18.4	0	0.278273
18.425	0	0.278273	18.425	0	0.278273	18.425	0	0.278273	18.425	0	0.278273	18.425	0	0.278273	18.425	0	0.278273	18.425	0	0.278273	18.425	0	0.278273	18.425	0	0.278273	18.425	0	0.278273
18.45	0	0.278273	18.45	0	0.278273	18.45	0	0.278273	18.45	0	0.278273	18.45	0	0.278273	18.45	0	0.278273	18.45	0	0.278273	18.45	0	0.278273	18.45	0	0.278273	18.45	0	0.278273
18.475	0	0.278273	18.475	0	0.278273	18.475	0	0.278273	18.475	0	0.278273	18.475	0	0.278273	18.475	0	0.278273	18.475	0	0.278273	18.475	0	0.278273	18.475	0	0.278273	18.475	0	0.278273
18.5	0	0.278273	18.5	0	0.278273	18.5	0	0.278273	18.5	0	0.278273	18.5	0	0.278273	18.5	0	0.278273	18.5	0	0.278273	18.5	0	0.278273	18.5	0	0.278273	18.5	0	0.278273
18.525	0	0.278273	18.525	0	0.278273	18.525	0	0.278273	18.525	0	0.278273	18.525	0	0.278273	18.525	0	0.278273	18.525	0	0.278273	18.525	0	0.278273	18.525	0	0.278273	18.525	0	0.278273
18.55	0	0.278273	18.55	0	0.278273	18.55	0	0.278273	18.55	0	0.278273	18.55	0	0.278273	18.55	0	0.278273	18.55	0	0.278273	18.55	0	0.278273	18.55	0	0.278273	18.55	0	0.278273
18.575	0	0.278273	18.575	0	0.278273	18.575	0	0.278273	18.575	0	0.278273	18.575	0	0.278273	18.575	0	0.278273	18.575	0	0.278273	18.575	0	0.278273	18.575	0	0.278273	18.575	0	0.278273
18.6	0	0.278273	18.6	0	0.278273	18.6	0	0.278273	18.6	0	0.278273	18.6	0	0.278273	18.6	0	0.278273	18.6	0	0.278273	18.6	0	0.278273	18.6	0	0.278273	18.6	0	0.278273
18.625	0	0.278273	18.625	0	0.278273	18.625	0	0.278273	18.625	0	0.278273	18.625	0	0.278273	18.625	0	0.278273	18.625	0	0.278273	18.625	0	0.278273	18.625	0	0.278273	18.625	0	0.278273
18.65	0	0.278273	18.65	0	0.278273	18.65	0	0.278273	18.65	0	0.278273	18.65	0	0.278273	18.65	0	0.278273	18.65	0	0.278273	18.65	0	0.278273	18.65	0	0.278273	18.65	0	0.278273
18.675	0	0.278273	18.675	0	0.278273	18.675	0	0.278273	18.675	0	0.278273	18.675	0	0.278273	18.675	0	0.278273	18.675	0	0.278273	18.675	0	0.278273	18.675	0	0.278273	18.675	0	0.278273
18.7	0	0.278273	18.7	0	0.278273	18.7	0	0.278273	18.7	0	0.278273	18.7	0	0.278273	18.7	0	0.278273	18.7	0	0.278273	18.7	0	0.278273	18.7	0	0.278273	18.7	0	0.278273
18.725	0	0.278273	18.725	0	0.278273	18.725	0	0.278273	18.725	0	0.278273	18.725	0	0.278273	18.725	0	0.278273	18.725	0	0.278273	18.725	0	0.278273	18.725	0	0.278273	18.725	0	0.278273
18.75	0	0.278273	18.75	0	0.278273	18.75	0	0.278273	18.75	0	0.278273	18.75	0	0.278273	18.75	0	0.278273	18.75	0	0.278273	18.75	0	0.278273	18.75	0	0.278273	18.75	0	0.278273
18.775	0	0.278273	18.775	0	0.278273	18.775	0	0.278273	18.775	0	0.278273	18.775	0	0.278273	18.775	0	0.278273	18.775	0	0.278273	18.775	0	0.278273	18.775	0	0.278273	18.775	0	0.278273
18.8	0	0.278273	18.8	0	0.278273	18.8	0	0.278273	18.8	0	0.278273	18.8	0	0.278273	18.8	0	0.278273	18.8	0	0.278273	18.8	0	0.278273	18.8	0	0.278273	18.8	0	0.278273
18.825	0	0.278273	18.825	0	0.278273	18.825	0	0.278273	18.825	0	0.278273	18.825	0	0.278273	18.825	0	0.278273	18.825	0	0.278273	18.825	0	0.278273	18.825	0	0.278273	18.825	0	0.278273
18.85	0	0.278273	18.85	0	0.278273	18.85	0	0.278273	18.85	0	0.278273	18.85	0	0.278273	18.85	0	0.278273	18.85	0	0.278273	18.85	0	0.278273	18.85	0	0.278273	18.85	0	0.278273
18.875	0	0.278273	18.875	0	0.278273	18.875	0	0.278273	18.875	0	0.278273	18.875	0	0.278273	18.875	0	0.278273	18.875	0	0.278273	18.875	0	0.278273	18.875	0	0.278273	18.875	0	0.278273
18.9	0	0.278273	18.9	0	0.278273	18.9	0	0.278273	18.9	0	0.278273	18.9	0	0.278273	18.9	0	0.278273	18.9	0	0.278273	18.9	0	0.278273	18.9	0	0.278273	18.9	0	0.278273
18.925	0	0.278273	18.925	0	0.278273	18.925	0	0.278273	18.925	0	0.278273	18.925	0	0.278273	18.925	0	0.278273	18.925	0	0.278273	18.925	0	0.278273	18.925	0	0.278273	18.925	0	0.278273
18.95	0	0.278273	18.95	0	0.278273	18.95	0	0.278273	18.95	0	0.278273	18.95	0	0.278273	18.95	0	0.278273	18.95	0	0.278273	18.95	0	0.278273	18.95	0	0.278273	18.95	0	0.278273
18.975	0	0.278273	18.975	0	0.278273	18.975	0	0.278273	18.975	0	0.278273	18.975	0	0.278273	18.975	0	0.278273	18.975	0	0.278273	18.975	0	0.278273	18.975	0	0.278273	18.975	0	0.278273
19	0	0.278273	19	0	0.278273	19	0	0.278273	19	0	0.278273	19	0	0.278273	19	0	0.278273	19	0	0.278273	19	0	0.278273	19	0	0.278273	19	0	0.278273
19.025	0	0.278273	19.025	0	0.278273	19.025	0	0.278273	19.025	0	0.278273	19.025	0	0.278273	19.025	0	0.278273	19.025	0	0.278273	19.025	0	0.278273	19.025	0	0.278273	19.025	0	0.278273
19.05	0	0.278273	19.05	0	0.278273	19.05	0	0.278273	19.05	0	0.278273	19.05	0	0.278273	19.05	0	0.278273	19.05	0	0.278273	19.05	0	0.278273	19.05	0	0.278273	19.05	0	0.278273
19.075	0	0.278273	19.075	0	0.278273	19.075	0	0.278273	19.075	0	0.278273	19.075	0	0.278273	19.075	0	0.278273	19.075	0	0.278273	19.075	0	0.278273	19.075	0	0.278273	19.075	0	0.278273
19.1	0	0.278273	19.1	0	0.278273	19.1	0	0.278273	19.1	0	0.278273	19.1	0	0.278273	19.1	0	0.278273	19.1	0	0.278273	19.1	0	0.278273	19.1	0	0.278273	19.1	0	0.278273
19.125	0	0.278273	19.125	0	0.278273	19.125	0	0.278273	19.125	0	0.278273	19.125	0	0.278273	19.125	0	0.278273	19.125	0	0.278273	19.125	0	0.278273	19.125	0	0.278273	19.125	0	0.278273
19.15	0	0.278273	19.15	0	0.278273	19.15	0	0.278273	19.15	0	0.278273	19.15	0	0.278273	19.15	0	0.278273	19.15	0	0.278273	19.15	0	0.278273	19.15	0	0.278273	19.15	0	0.278273
19.175	0	0.278273	19.175	0	0.278273	19.175	0	0.278273	19.175	0	0.278273	19.175	0	0.278273	19.175	0	0.278273	19.175	0	0.278273	19.175	0	0.278273	19.175	0	0.278273	19.175	0	0.278273
19.2	0	0.278273	19.2	0	0.278273	19.2	0	0.278273	19.2	0	0.278273	19.2	0	0.278273	19.2	0	0.278273	19.2	0	0.278273	19.2	0	0.278273	19.2	0	0.278273	19.2	0	0.278273
19.225	0	0.278273	19.225	0	0.278273	19.225	0	0.278273	19.225	0	0.278273	19.225	0	0.278273	19.225	0	0.278273	19.225	0	0.278273	19.225	0	0.278273	19.225	0	0.278273	19.225	0	0.278273
19.25	0	0.278273	19.25	0	0.278273	19.25	0	0.278273	19.25	0	0.278273	19.25	0	0.278273	19.25	0	0.278273	19.25	0	0.278273	19.25	0	0.278273	19.25	0	0.278273	19.25	0	0.278273
19.275	0	0.278273	19.275	0	0.278273	19.275	0	0.278273	19.275	0	0.278273	19.275	0	0.278273	19.275	0	0.278273	19.275	0	0.278273	19.275	0	0.278273	19.275	0	0.278273	19.275	0	0.278273
19.3	0	0.278273	19.3	0	0.278273	19.3	0	0.278273	19.3	0	0.278273	19.3	0	0.278273	19.3	0	0.278273	19.3	0	0.278273	19.3	0	0.278273	19.3	0	0.278273	19.3	0	0.278273
19.325	0	0.278273	19.325	0	0.278273	19.325	0	0.278273	19.325	0	0.278273	19.325	0	0.278273	19.325	0	0.278273	19.325	0	0.278273	19.325	0	0.278273	19.325	0	0.278273	19.325	0	0.278273
19.35	0	0.278273	19.35	0	0.278273	19.35	0	0.278273	19.35	0	0.278273	19.35	0	0.278273	19.35	0	0.278273	19.35	0	0.278273	19.35	0	0.278273	19.35	0	0.278273	19.35	0	0.278273
19.375	0	0.278273	19.375	0	0.278273	19.375	0	0.278273	19.375	0	0.278273	19.375	0	0.278273	19.375	0	0.278273	19.375	0	0.278273	19.375	0	0.278273	19.375	0	0.278273	19.375	0	0.278273
19.4	0	0.278273	19.4	0	0.278273	19.4	0	0.278273	19.4	0	0.278273	19.4	0	0.278273	19.4	0	0.278273	19.4	0	0.278273	19.4	0	0.278273	19.4	0	0.278273	19.4	0	0.278273
19.425	0	0.278273	19.425	0	0.278273	19.425	0	0.278273	19.425	0	0.278273	19.425	0	0.278273	19.425	0	0.278273	19.425	0	0.278273	19.425	0	0.278273	19.425	0	0.278273	19.425	0	0.278273
19.45	0	0.278273	19.45	0	0.278273	19.45	0	0.278273	19.45	0	0.278273	19.45	0	0.278273	19.45	0	0.278273	19.45	0	0.278273	19.45	0	0.278273	19.45	0	0.278273	19.45	0	0.278273
19.475	0	0.278273	19.475	0	0.278273	19.475	0	0.278273	19.475	0	0.278273	19.475	0	0.278273	19.475	0	0.278273	19.475	0	0.278273	19.475	0	0.278273	19.475	0	0.278273	19.475	0	0.278273
19.5	0	0.278273	19.5	0	0.278273	19.5	0	0.278273	19.5	0	0.278273	19.5	0	0.278273	19.5	0	0.278273	19.5	0	0.278273	19.5	0	0.278273	19.5	0	0.278273	19.5	0	0.278273
19.525	0	0.278273	19.525	0	0.278273	19.525	0	0.278273	19.525	0	0.278273	19.525	0	0.278273	19.525	0	0.278273	19.525	0	0.278273	19.525	0	0.278273	19.525	0	0.278273	19.525	0	0.278273
19.55	0	0.278273	19.55	0	0.278273	19.55	0	0.278273	19.55	0	0.278273	19.55	0	0.278273	19.55	0	0.278273	19.55	0	0.278273	19.55	0	0.278273	19.55	0	0.278273	19.55	0	0.278273
19.575	0	0.278273	19.575	0	0.278273	19.575	0	0.278273	19.575	0	0.278273	19.575	0	0.278273	19.575	0	0.278273	19.575	0	0.278273	19.575	0	0.278273	19.575	0	0.278273	19.575	0	0.278273
19.6	0	0.278273	19.6	0	0.278273	19.6	0	0.278273	19.6	0	0.278273	19.6	0	0.278273	19.6	0	0.278273	19.6	0	0.278273	19.6	0	0.278273	19.6	0	0.278273	19.6	0	0.278273
19.625	0	0.278273	19.625	0	0.278273	19.625	0	0.278273	19.625	0	0.278273	19.625	0	0.278273	19.625	0	0.278273	19.625	0	0.278273	19.625	0	0.278273	19.625	0	0.278273	19.625	0	0.278273
19.65	0	0.278273	19.65	0	0.278273	19.65	0	0.278273	19.65	0	0.278273	19.65	0	0.278273	19.65	0	0.278273	19.65	0	0.278273	19.65	0	0.278273	19.65	0	0.278273	19.65	0	0.278273
19.675	0	0.278273	19.675	0	0.278273	19.675	0	0.278273	19.675	0	0.278273	19.675	0	0.278273	19.675	0	0.278273	19.675	0	0.278273	19.675	0	0.278273	19.675	0	0.278273	19.675	0	0.278273
19.7	0	0.278273	19.7	0	0.278273	19.7	0	0.278273	19.7	0	0.278273	19.7	0	0.278273	19.7	0	0.278273	19.7	0	0.278273	19.7	0	0.278273	19.7	0	0.278273	19.7	0	0.278273
19.725	0	0.278273	19.725	0	0.278273	19.725	0	0.278273	19.725	0	0.278273	19.725	0	0.278273	19.725	0	0.278273	19.725	0	0.278273	19.725	0	0.278273	19.725	0	0.278273	19.725	0	0.278273
19.75	0	0.278273	19.75	0	0.278273	19.75	0	0.278273	19.75	0	0.278273	19.75	0	0.278273	19.75	0	0.278273	19.75	0	0.278273	19.75	0	0.278273	19.75	0	0.278273	19.75	0	0.278273
19.775	0	0.278274	19.775	0	0.278274	19.775	0	0.278274	19.775	0	0.278274	19.775	0	0.278274	19.775	0	0.278274	19.775	0	0.278274	19.775	0	0.278274	19.775	0	0.278274	19.775	0	0.278274
19.8	0	0.278274	19.8	0	0.278274	19.8	0	0.278274	19.8	0	0.278274	19.8	0	0.278274	19.8	0	0.278274	19.8	0	0.278274	19.8	0	0.278274	19.8	0	0.278274	19.8	0	0.278274
19.825	0	0.278274	19.825	0	0.278274	19.825	0	0.278274	19.825	0	0.278274	19.825	0	0.278274	19.825	0	0.278274	19.825	0	0.278274	19.825	0	0.278274	19.825	0	0.278274	19.825	0	0.278274
19.85	0	0.278274	19.85	0	0.278274	19.85	0	0.278274	19.85	0	0.278274	19.85	0	0.278274	19.85	0	0.278274	19.85	0	0.278274	19.85	0	0.278274	19.85	0	0.278274	19.85	0	0.278274
19.875	0	0.278274	19.875	0	0.278274	19.875	0	0.278274	19.875	0	0.278274	19.875	0	0.278274	19.875	0	0.278274	19.875	0	0.278274	19.875	0	0.278274	19.875	0	0.278274	19.875	0	0.278274
19.9	0	0.278274	19.9	0	0.278274	19.9	0	0.278274	19.9	0	0.278274	19.9	0	0.278274	19.9	0	0.278274	19.9	0	0.278274	19.9	0	0.278274	19.9	0	0.278274	19.9	0	0.278274
19.925	0	0.278274	19.925	0	0.278274	19.925	0	0.278274	19.925	0	0.278274	19.925	0	0.278274	19.925	0	0.278274	19.925	0	0.278274	19.925	0	0.278274	19.925	0	0.278274	19.925	0	0.278274
19.95	0	0.278274	19.95	0	0.278274	19.95	0	0.278274	19.95	0	0.278274	19.95	0	0.278274	19.95	0	0.278274	19.95	0	0.278274	19.95	0	0.278274	19.95	0	0.278274	19.95	0	0.278274
19.975	0	0.278274	19.975	0	0.278274	19.975	0	0.278274	19.975	0	0.278274	19.975	0	0.278274	19.975	0	0.278274	19.975	0	0.278274	19.975	0	0.278274	19.975	0	0.278274	19.975	0	0.278274
20	0	0.278274	20	0	0.278274	20	0	0.278274	20	0	0.278274	20	0	0.278274	20	0	0.278274	20	0	0.278274	20	0	0.278274	20	0	0.278274	20	0	0.278274
20.025	0	0.278274	20.025	0	0.278274	20.025	0	0.278274	20.025	0	0.278274	20.025	0	0.278274	20.025	0	0.278274	20.025	0	0.278274	20.025	0	0.278274	20.025	0	0.278274	20.025	0	0.278274
20.05	0	0.278274	20.05	0	0.278274	20.05	0	0.278274	20.05	0	0.278274	20.05	0	0.278274	20.05	0	0.278274	20.05	0	0.278274	20.05	0	0.278274	20.05	0	0.278274	20.05	0	0.278274
20.075	0	0.278274	20.075	0	0.278274	20.075	0	0.278274	20.075	0	0.278274	20.075	0	0.278274	20.075	0	0.278274	20.075	0	0.278274	20.075	0	0.278274	20.075	0	0.278274	20.075	0	0.278274
20.1	0	0.278274	20.1	0	0.278274	20.1	0	0.278274	20.1	0	0.278274	20.1	0	0.278274	20.1	0	0.278274	20.1	0	0.278274	20.1	0	0.278274	20.1	0	0.278274	20.1	0	0.278274
20.125	0	0.278274	20.125	0	0.278274	20.125	0	0.278274	20.125	0	0.278274	20.125	0	0.278274	20.125	0	0.278274	20.125	0	0.278274	20.125	0	0.278274	20.125	0	0.278274	20.125	0	0.278274
20.15	0	0.278274	20.15	0	0.278274	20.15	0	0.278274	20.15	0	0.278274	20.15	0	0.278274	20.15	0	0.278274	20.15	0	0.278274	20.15	0	0.278274	20.15	0	0.278274	20.15	0	0.278274
20.175	0	0.278274	20.175	0	0.278274	20.175	0	0.278274	20.175	0	0.278274	20.175	0	0.278274	20.175	0	0.278274	20.175	0	0.278274	20.175	0	0.278274	20.175	0	0.278274	20.175	0	0.278274
20.2	0	0.278274	20.2	0	0.278274	20.2	0	0.278274	20.2	0	0.278274	20.2	0	0.278274	20.2	0	0.278274	20.2	0	0.278274	20.2	0	0.278274	20.2	0	0.278274	20.2	0	0.278274
20.225	0	0.278274	20.225	0	0.278274	20.225	0	0.278274	20.225	0	0.278274	20.225	0	0.278274	20.225	0	0.278274	20.225	0	0.278274	20.225	0	0.278274	20.225	0	0.278274	20.225	0	0.278274
20.25	0	0.278274	20.25	0	0.278274	20.25	0	0.278274	20.25	0	0.278274	20.25	0	0.278274	20.25	0	0.278274	20.25	0	0.278274	20.25	0	0.278274	20.25	0	0.278274	20.25	0	0.278274
20.275	0	0.278274	20.275	0	0.278274	20.275	0	0.278274	20.275	0	0.278274	20.275	0	0.278274	20.275	0	0.278274	20.275	0	0.278274	20.275	0	0.278274	20.275	0	0.278274	20.275	0	0.278274
20.3	0	0.278274	20.3	0	0.278274	20.3	0	0.278274	20.3	0	0.278274	20.3	0	0.278274	20.3	0	0.278274	20.3	0	0.278274	20.3	0	0.278274	20.3	0	0.278274	20.3	0	0.278274
20.325	0	0.278274	20.325	0	0.278274	20.325	0	0.278274	20.325	0	0.278274	20.325	0	0.278274	20.325	0	0.278274	20.325	0	0.278274	20.325	0	0.278274	20.325	0	0.278274	20.325	0	0.278274
20.35	0	0.278274	20.35	0	0.278274	20.35	0	0.278274	20.35	0	0.278274	20.35	0	0.278274	20.35	0	0.278274	20.35	0	0.278274	20.35	0	0.278274	20.35	0	0.278274	20.35	0	0.278274
20.375	0	0.278274	20.375	0	0.278274	20.375	0	0.278274	20.375	0	0.278274	20.375	0	0.278274	20.375	0	0.278274	20.375	0	0.278274	20.375	0	0.278274	20.375	0	0.278274	20.375	0	0.278274
20.4	0	0.278274	20.4	0	0.278274	20.4	0	0.278274	20.4	0	0.278274	20.4	0	0.278274	20.4	0	0.278274	20.4	0	0.278274	20.4	0	0.278274	20.4	0	0.278274	20.4	0	0.278274
20.425	0	0.278274	20.425	0	0.278274	20.425	0	0.278274	20.425	0	0.278274	20.425	0	0.278274	20.425	0	0.278274	20.425	0	0.278274	20.425	0	0.278274	20.425	0	0.278274	20.425	0	0.278274
20.45	0	0.278274	20.45	0	0.278274	20.45	0	0.278274	20.45	0	0.278274	20.45	0	0.278274	20.45	0	0.278274	20.45	0	0.278274	20.45	0	0.278274	20.45	0	0.278274	20.45	0	0.278274
20.475	0	0.278274	20.475	0	0.278274	20.475	0	0.278274	20.475	0	0.278274	20.475	0	0.278274	20.475	0	0.278274	20.475	0	0.278274	20.475	0	0.278274	20.475	0	0.278274	20.475	0	0.278274
20.5	0	0.278274	20.5	0	0.278274	20.5	0	0.278274	20.5	0	0.278274	20.5	0	0.278274	20.5	0	0.278274	20.5	0	0.278274	20.5	0	0.278274	20.5	0	0.278274	20.5	0	0.278274
20.525	0	0.278274	20.525	0	0.278274	20.525	0	0.278274	20.525	0	0.278274	20.525	0	0.278274	20.525	0	0.278274	20.525	0	0.278274	20.525	0	0.278274	20.525	0	0.278274	20.525	0	0.278274
20.55	0	0.278274	20.55	0	0.278274	20.55	0	0.278274	20.55	0	0.278274	20.55	0	0.278274	20.55	0	0.278274	20.55	0	0.278274	20.55	0	0.278274	20.55	0	0.278274	20.55	0	0.278274
20.575	0	0.278274	20.575	0	0.278274	20.575	0	0.278274	20.575	0	0.278274	20.575	0	0.278274	20.575	0	0.278274	20.575	0	0.278274	20.575	0	0.278274	20.575	0	0.278274	20.575	0	0.278274
20.6	0	0.278274	20.6	0	0.278274	20.6	0	0.278274	20.6	0	0.278274	20.6	0	0.278274	20.6	0	0.278274	20.6	0	0.278274	20.6	0	0.278274	20.6	0	0.278274	20.6	0	0.278274
20.625	0	0.278274	20.625	0	0.278274	20.625	0	0.278274	20.625	0	0.278274	20.625	0	0.278274	20.625	0	0.278274	20.625	0	0.278274	20.625	0	0.278274	20.625	0	0.278274	20.625	0	0.278274
20.65	0	0.278274	20.65	0	0.278274	20.65	0	0.278274	20.65	0	0.278274	20.65	0	0.278274	20.65	0	0.278274	20.65	0	0.278274	20.65	0	0.278274	20.65	0	0.278274	20.65	0	0.278274
20.675	0	0.278274	20.675	0	0.278274	20.675	0	0.278274	20.675	0	0.278274	20.675	0	0.278274	20.675	0	0.278274	20.675	0	0.278274	20.675	0	0.278274	20.675	0	0.278274	20.675	0	0.278274
20.7	0	0.278274	20.7	0	0.278274	20.7	0	0.278274	20.7	0	0.278274	20.7	0	0.278274	20.7	0	0.278274	20.7	0	0.278274	20.7	0	0.278274	20.7	0	0.278274	20.7	0	0.278274
20.725	0	0.278274	20.725	0	0.278274	20.725	0	0.278274	20.725	0	0.278274	20.725	0	0.278274	20.725	0	0.278274	20.725	0	0.278274	20.725	0	0.278274	20.725	0	0.278274	20.725	0	0.278274
20.75	0	0.278274	20.75	0	0.278274	20.75	0	0.278274	20.75	0	0.278274	20.75	0	0.278274	20.75	0	0.278274	20.75	0	0.278274	20.75	0	0.278274	20.75	0	0.278274	20.75	0	0.278274
20.775	0	0.278274	20.775	0	0.278274	20.775	0	0.278274	20.775	0	0.278274	20.775	0	0.278274	20.775	0	0.278274	20.775	0	0.278274	20.775	0	0.278274	20.775	0	0.278274	20.775	0	0.278274
20.8	0	0.278274	20.8	0	0.278274	20.8	0	0.278274	20.8	0	0.278274	20.8	0	0.278274	20.8	0	0.278274	20.8	0	0.278274	20.8	0	0.278274	20.8	0	0.278274	20.8	0	0.278274
20.825	0	0.278274	20.825	0	0.278274	20.825	0	0.278274	20.825	0	0.278274	20.825	0	0.278274	20.825	0	0.278274	20.825	0	0.278274	20.825	0	0.278274	20.825	0	0.278274	20.825	0	0.278274
20.85	0	0.278274	20.85	0	0.278274	20.85	0	0.278274	20.85	0	0.278274	20.85	0	0.278274	20.85	0	0.278274	20.85	0	0.278274	20.85	0	0.278274	20.85	0	0.278274	20.85	0	0.278274
20.875	0	0.278274	20.875	0	0.278274	20.875	0	0.278274	20.875	0	0.278274	20.875	0	0.278274	20.875	0	0.278274	20.875	0	0.278274	20.875	0	0.278274	20.875	0	0.278274	20.875	0	0.278274
20.9	0	0.278274	20.9	0	0.278274	20.9	0	0.278274	20.9	0	0.278274	20.9	0	0.278274	20.9	0	0.278274	20.9	0	0.278274	20.9	0	0.278274	20.9	0	0.278274	20.9	0	0.278274
20.925	0	0.278274	20.925	0	0.278274	20.925	0	0.278274	20.925	0	0.278274	20.925	0	0.278274	20.925	0	0.278274	20.925	0	0.278274	20.925	0	0.278274	20.925	0	0.278274	20.925	0	0.278274
20.95	0	0.278274	20.95	0	0.278274	20.95	0	0.278274	20.95	0	0.278274	20.95	0	0.278274	20.95	0	0.278274	20.95	0	0.278274	20.95	0	0.278274	20.95	0	0.278274	20.95	0	0.278274
20.975	0	0.278274	20.975	0	0.278274	20.975	0	0.278274	20.975	0	0.278274	20.975	0	0.278274	20.975	0	0.278274	20.975	0	0.278274	20.975	0	0.278274	20.975	0	0.278274	20.975	0	0.278274
21	0	0.278274	21	0	0.278274	21	0	0.278274	21	0	0.278274	21	0	0.278274	21	0	0.278274	21	0	0.278274	21	0	0.278274	21	0	0.278274	21	0	0.278274
21.025	0	0.278274	21.025	0	0.278274	21.025	0	0.278274	21.025	0	0.278274	21.025	0	0.278274	21.025	0	0.278274	21.025	0	0.278274	21.025	0	0.278274	21.025	0	0.278274	21.025	0	0.278274
21.05	0	0.278274	21.05	0	0.278274	21.05	0	0.278274	21.05	0	0.278274	21.05	0	0.278274	21.05	0	0.278274	21.05	0	0.278274	21.05	0	0.278274	21.05	0	0.278274	21.05	0	0.278274
21.075	0	0.278274	21.075	0	0.278274	21.075	0	0.278274	21.075	0	0.278274	21.075	0	0.278274	21.075	0	0.278274	21.075	0	0.278274	21.075	0	0.278274	21.075	0	0.278274	21.075	0	0.278274
21.1	0	0.278274	21.1	0	0.278274	21.1	0	0.278274	21.1	0	0.278274	21.1	0	0.278274	21.1	0	0.278274	21.1	0	0.278274	21.1	0	0.278274	21.1	0	0.278274	21.1	0	0.278274
21.125	0	0.278274	21.125	0	0.278274	21.125	0	0.278274	21.125	0	0.278274	21.125	0	0.278274	21.125	0	0.278274	21.125	0	0.278274	21.125	0	0.278274	21.125	0	0.278274	21.125	0	0.278274
21.15	0	0.278274	21.15	0	0.278274	21.15	0	0.278274	21.15	0	0.278274	21.15	0	0.278274	21.15	0	0.278274	21.15	0	0.278274	21.15	0	0.278274	21.15	0	0.278274	21.15	0	0.278274
21.175	0	0.278274	21.175	0	0.278274	21.175	0	0.278274	21.175	0	0.278274	21.175	0	0.278274	21.175	0	0.278274	21.175	0	0.278274	21.175	0	0.278274	21.175	0	0.278274	21.175	0	0.278274
21.2	0	0.278274	21.2	0	0.278274	21.2	0	0.278274	21.2	0	0.278274	21.2	0	0.278274	21.2	0	0.278274	21.2	0	0.278274	21.2	0	0.278274	21.2	0	0.278274	21.2	0	0.278274
21.225	0	0.278274	21.225	0	0.278274	21.225	0	0.278274	21.225	0	0.278274	21.225	0	0.278274	21.225	0	0.278274	21.225	0	0.278274	21.225	0	0.278274	21.225	0	0.278274	21.225	0	0.278274
21.25	0	0.278274	21.25	0	0.278274	21.25	0	0.278274	21.25	0	0.278274	21.25	0	0.278274	21.25	0	0.278274	21.25	0	0.278274	21.25	0	0.278274	21.25	0	0.278274	21.25	0	0.278274
21.275	0	0.278274	21.275	0	0.278274	21.275	0	0.278274	21.275	0	0.278274	21.275	0	0.278274	21.275	0	0.278274	21.275	0	0.278274	21.275	0	0.278274	21.275	0	0.278274	21.275	0	0.278274
21.3	0	0.278274	21.3	0	0.278274	21.3	0	0.278274	21.3	0	0.278274	21.3	0	0.278274	21.3	0	0.278274	21.3	0	0.278274	21.3	0	0.278274	21.3	0	0.278274	21.3	0	0.278274
21.325	0	0.278274	21.325	0	0.278274	21.325	0	0.278274	21.325	0	0.278274	21.325	0	0.278274	21.325	0	0.278274	21.325	0	0.278274	21.325	0	0.278274	21.325	0	0.278274	21.325	0	0.278274
21.35	0	0.278274	21.35	0	0.278274	21.35	0	0.278274	21.35	0	0.278274	21.35	0	0.278274	21.35	0	0.278274	21.35	0	0.278274	21.35	0	0.278274	21.35	0	0.278274	21.35	0	0.278274
21.375	0	0.278274	21.375	0	0.278274	21.375	0	0.278274	21.375	0	0.278274	21.375	0	0.278274	21.375	0	0.278274	21.375	0	0.278274	21.375	0	0.278274	21.375	0	0.278274	21.375	0	0.278274
21.4	0	0.278274	21.4	0	0.278274	21.4	0	0.278274	21.4	0	0.278274	21.4	0	0.278274	21.4	0	0.278274	21.4	0	0.278274	21.4	0	0.278274	21.4	0	0.278274	21.4	0	0.278274
21.425	0	0.278274	21.425	0	0.278274	21.425	0	0.278274	21.425	0	0.278274	21.425	0	0.278274	21.425	0	0.278274	21.425	0	0.278274	21.425	0	0.278274	21.425	0	0.278274	21.425	0	0.278274
21.45	0	0.278274	21.45	0	0.278274	21.45	0	0.278274	21.45	0	0.278274	21.45	0	0.278274	21.45	0	0.278274	21.45	0	0.278274	21.45	0	0.278274	21.45	0	0.278274	21.45	0	0.278274
21.475	0	0.278274	21.475	0	0.278274	21.475	0	0.278274	21.475	0	0.278274	21.475	0	0.278274	21.475	0	0.278274	21.475	0	0.278274	21.475	0	0.278274	21.475	0	0.278274	21.475	0	0.278274
21.5	0	0.278274	21.5	0	0.278274	21.5	0	0.278274	21.5	0	0.278274	21.5	0	0.278274	21.5	0	0.278274	21.5	0	0.278274	21.5	0	0.278274	21.5	0	0.278274	21.5	0	0.278274
21.525	0	0.278274	21.525	0	0.278274	21.525	0	0.278274	21.525	0	0.278274	21.525	0	0.278274	21.525	0	0.278274	21.525	0	0.278274	21.525	0	0.278274	21.525	0	0.278274	21.525	0	0.278274
21.55	0	0.278274	21.55	0	0.278274	21.55	0	0.278274	21.55	0	0.278274	21.55	0	0.278274	21.55	0	0.278274	21.55	0	0.278274	21.55	0	0.278274	21.55	0	0.278274	21.55	0	0.278274
21.575	0	0.278274	21.575	0	0.278274	21.575	0	0.278274	21.575	0	0.278274	21.575	0	0.278274	21.575	0	0.278274	21.575	0	0.278274	21.575	0	0.278274	21.575	0	0.278274	21.575	0	0.278274
21.6	0	0.278274	21.6	0	0.278274	21.6	0	0.278274	21.6	0	0.278274	21.6	0	0.278274	21.6	0	0.278274	21.6	0	0.278274	21.6	0	0.278274	21.6	0	0.278274	21.6	0	0.278274
21.625	0	0.278274	21.625	0	0.278274	21.625	0	0.278274	21.625	0	0.278274	21.625	0	0.278274	21.625	0	0.278274	21.625	0	0.278274	21.625	0	0.278274	21.625	0	0.278274	21.625	0	0.278274
21.65	0	0.278274	21.65	0	0.278274	21.65	0	0.278274	21.65	0	0.278274	21.65	0	0.278274	21.65	0	0.278274	21.65	0	0.278274	21.65	0	0.278274	21.65	0	0.278274	21.65	0	0.278274
21.675	0	0.278274	21.675	0	0.278274	21.675	0	0.278274	21.675	0	0.278274	21.675	0	0.278274	21.675	0	0.278274	21.675	0	0.278274	21.675	0	0.278274	21.675	0	0.278274	21.675	0	0.278274
21.7	0	0.278274	21.7	0	0.278274	21.7	0	0.278274	21.7	0	0.278274	21.7	0	0.278274	21.7	0	0.278274	21.7	0	0.278274	21.7	0	0.278274	21.7	0	0.278274	21.7	0	0.278274
21.725	0	0.278274	21.725	0	0.278274	21.725	0	0.278274	21.725	0	0.278274	21.725	0	0.278274	21.725	0	0.278274	21.725	0	0.278274	21.725	0	0.278274	21.725	0	0.278274	21.725	0	0.278274
21.75	0	0.278274	21.75	0	0.278274	21.75	0	0.278274	21.75	0	0.278274	21.75	0	0.278274	21.75	0	0.278274	21.75	0	0.278274	21.75	0	0.278274	21.75	0	0.278274	21.75	0	0.278274
21.775	0	0.278274	21.775	0	0.278274	21.775	0	0.278274	21.775	0	0.278274	21.775	0	0.278274	21.775	0	0.278274	21.775	0	0.278274	21.775	0	0.278274	21.775	0	0.278274	21.775	0	0.278274
21.8	0	0.278274	21.8	0	0.278274	21.8	0	0.278274	21.8	0	0.278274	21.8	0	0.278274	21.8	0	0.278274	21.8	0	0.278274	21.8	0	0.278274	21.8	0	0.278274	21.8	0	0.278274
21.825	0	0.278274	21.825	0	0.278274	21.825	0	0.278274	21.825	0	0.278274	21.825	0	0.278274	21.825	0	0.278274	21.825	0	0.278274	21.825	0	0.278274	21.825	0	0.278274	21.825	0	0.278274
21.85	0	0.278274	21.85	0	0.278274	21.85	0	0.278274	21.85	0	0.278274	21.85	0	0.278274	21.85	0	0.278274	21.85	0	0.278274	21.85	0	0.278274	21.85	0	0.278274	21.85	0	0.278274
21.875	0	0.278274	21.875	0	0.278274	21.875	0	0.278274	21.875	0	0.278274	21.875	0	0.278274	21.875	0	0.278274	21.875	0	0.278274	21.875	0	0.278274	21.875	0	0.278274	21.875	0	0.278274
21.9	0	0.278274	21.9	0	0.278274	21.9	0	0.278274	21.9	0	0.278274	21.9	0	0.278274	21.9	0	0.278274	21.9	0	0.278274	21.9	0	0.278274	21.9	0	0.278274	21.9	0	0.278274
21.925	0	0.278274	21.925	0	0.278274	21.925	0	0.278274	21.925	0	0.278274	21.925	0	0.278274	21.925	0	0.278274	21.925	0	0.278274	21.925	0	0.278274	21.925	0	0.278274	21.925	0	0.278274
21.95	0	0.278274	21.95	0	0.278274	21.95	0	0.278274	21.95	0	0.278274	21.95	0	0.278274	21.95	0	0.278274	21.95	0	0.278274	21.95	0	0.278274	21.95	0	0.278274	21.95	0	0.278274
21.975	0	0.278274	21.975	0	0.278274	21.975	0	0.278274	21.975	0	0.278274	21.975	0	0.278274	21.975	0	0.278274	21.975	0	0.278274	21.975	0	0.278274	21.975	0	0.278274	21.975	0	0.278274
22	0	0.278274	22	0	0.278274	22	0	0.278274	22	0	0.278274	22	0	0.278274	22	0	0.278274	22	0	0.278274	22	0	0.278274	22	0	0.278274	22	0	0.278274
22.025	0	0.278274	22.025	0	0.278274	22.025	0	0.278274	22.025	0	0.278274	22.025	0	0.278274	22.025	0	0.278274	22.025	0	0.278274	22.025	0	0.278274	22.025	0	0.278274	22.025	0	0.278274
22.05	0	0.278274	22.05	0	0.278274	22.05	0	0.278274	22.05	0	0.278274	22.05	0	0.278274	22.05	0	0.278274	22.05	0	0.278274	22.05	0	0.278274	22.05	0	0.278274	22.05	0	0.278274
22.075	0	0.278274	22.075	0	0.278274	22.075	0	0.278274	22.075	0	0.278274	22.075	0	0.278274	22.075	0	0.278274	22.075	0	0.278274	22.075	0	0.278274	22.075	0	0.278274	22.075	0	0.278274
22.1	0	0.278274	22.1	0	0.278274	22.1	0	0.278274	22.1	0	0.278274	22.1	0	0.278274	22.1	0	0.278274	22.1	0	0.278274	22.1	0	0.278274	22.1	0	0.278274	22.1	0	0.278274
22.125	0	0.278274	22.125	0	0.278274	22.125	0	0.278274	22.125	0	0.278274	22.125	0	0.278274	22.125	0	0.278274	22.125	0	0.278274	22.125	0	0.278274	22.125	0	0.278274	22.125	0	0.278274
22.15	0	0.278274	22.15	0	0.278274	22.15	0	0.278274	22.15	0	0.278274	22.15	0	0.278274	22.15	0	0.278274	22.15	0	0.278274	22.15	0	0.278274	22.15	0	0.278274	22.15	0	0.278274
22.175	0	0.278274	22.175	0	0.278274	22.175	0	0.278274	22.175	0	0.278274	22.175	0	0.278274	22.175	0	0.278274	22.175	0	0.278274	22.175	0	0.278274	22.175	0	0.278274	22.175	0	0.278274
22.2	0	0.278274	22.2	0	0.278274	22.2	0	0.278274	22.2	0	0.278274	22.2	0	0.278274	22.2	0	0.278274	22.2	0	0.278274	22.2	0	0.278274	22.2	0	0.278274	22.2	0	0.278274
22.225	0	0.278274	22.225	0	0.278274	22.225	0	0.278274	22.225	0	0.278274	22.225	0	0.278274	22.225	0	0.278274	22.225	0	0.278274	22.225	0	0.278274	22.225	0	0.278274	22.225	0	0.278274
22.25	0	0.278274	22.25	0	0.278274	22.25	0	0.278274	22.25	0	0.278274	22.25	0	0.278274	22.25	0	0.278274	22.25	0	0.278274	22.25	0	0.278274	22.25	0	0.278274	22.25	0	0.278274
22.275	0	0.278274	22.275	0	0.278274	22.275	0	0.278274	22.275	0	0.278274	22.275	0	0.278274	22.275	0	0.278274	22.275	0	0.278274	22.275	0	0.278274	22.275	0	0.278274	22.275	0	0.278274
22.3	0	0.278274	22.3	0	0.278274	22.3	0	0.278274	22.3	0	0.278274	22.3	0	0.278274	22.3	0	0.278274	22.3	0	0.278274	22.3	0	0.278274	22.3	0	0.278274	22.3	0	0.278274
22.325	0	0.278274	22.325	0	0.278274	22.325	0	0.278274	22.325	0	0.278274	22.325	0	0.278274	22.325	0	0.278274	22.325	0	0.278274	22.325	0	0.278274	22.325	0	0.278274	22.325	0	0.278274
22.35	0	0.278274	22.35	0	0.278274	22.35	0	0.278274	22.35	0	0.278274	22.35	0	0.278274	22.35	0	0.278274	22.35	0	0.278274	22.35	0	0.278274	22.35	0	0.278274	22.35	0	0.278274
22.375	0	0.278274	22.375	0	0.278274	22.375	0	0.278274	22.375	0	0.278274	22.375	0	0.278274	22.375	0	0.278274	22.375	0	0.278274	22.375	0	0.278274	22.375	0	0.278274	22.375	0	0.278274
22.4	0	0.278274	22.4	0	0.278274	22.4	0	0.278274	22.4	0	0.278274	22.4	0	0.278274	22.4	0	0.278274	22.4	0	0.278274	22.4	0	0.278274	22.4	0	0.278274	22.4	0	0.278274
22.425	0	0.278274	22.425	0	0.278274	22.425	0	0.278274	22.425	0	0.278274	22.425	0	0.278274	22.425	0	0.278274	22.425	0	0.278274	22.425	0	0.278274	22.425	0	0.278274	22.425	0	0.278274
22.45	0	0.278274	22.45	0	0.278274	22.45	0	0.278274	22.45	0	0.278274	22.45	0	0.278274	22.45	0	0.278274	22.45	0	0.278274	22.45	0	0.278274	22.45	0	0.278274	22.45	0	0.278274
22.475	0	0.278274	22.475	0	0.278274	22.475	0	0.278274	22.475	0	0.278274	22.475	0	0.278274	22.475	0	0.278274	22.475	0	0.278274	22.475	0	0.278274	22.475	0	0.278274	22.475	0	0.278274
22.5	0	0.278274	22.5	0	0.278274	22.5	0	0.278274	22.5	0	0.278274	22.5	0	0.278274	22.5	0	0.278274	22.5	0	0.278274	22.5	0	0.278274	22.5	0	0.278274	22.5	0	0.278274
22.525	0	0.278274	22.525	0	0.278274	22.525	0	0.278274	22.525	0	0.278274	22.525	0	0.278274	22.525	0	0.278274	22.525	0	0.278274	22.525	0	0.278274	22.525	0	0.278274	22.525	0	0.278274
22.55	0	0.278274	22.55	0	0.278274	22.55	0	0.278274	22.55	0	0.278274	22.55	0	0.278274	22.55	0	0.278274	22.55	0	0.278274	22.55	0	0.278274	22.55	0	0.278274	22.55	0	0.278274
22.575	0	0.278274	22.575	0	0.278274	22.575	0	0.278274	22.575	0	0.278274	22.575	0	0.278274	22.575	0	0.278274	22.575	0	0.278274	22.575	0	0.278274	22.575	0	0.278274	22.575	0	0.278274
22.6	0	0.278274	22.6	0	0.278274	22.6	0	0.278274	22.6	0	0.278274	22.6	0	0.278274	22.6	0	0.278274	22.6	0	0.278274	22.6	0	0.278274	22.6	0	0.278274	22.6	0	0.278274
22.625	0	0.278274	22.625	0	0.278274	22.625	0	0.278274	22.625	0	0.278274	22.625	0	0.278274	22.625	0	0.278274	22.625	0	0.278274	22.625	0	0.278274	22.625	0	0.278274	22.625	0	0.278274
22.65	0	0.278274	22.65	0	0.278274	22.65	0	0.278274	22.65	0	0.278274	22.65	0	0.278274	22.65	0	0.278274	22.65	0	0.278274	22.65	0	0.278274	22.65	0	0.278274	22.65	0	0.278274
22.675	0	0.278274	22.675	0	0.278274	22.675	0	0.278274	22.675	0	0.278274	22.675	0	0.278274	22.675	0	0.278274	22.675	0	0.278274	22.675	0	0.278274	22.675	0	0.278274	22.675	0	0.278274
22.7	0	0.278274	22.7	0	0.278274	22.7	0	0.278274	22.7	0	0.278274	22.7	0	0.278274	22.7	0	0.278274	22.7	0	0.278274	22.7	0	0.278274	22.7	0	0.278274	22.7	0	0.278274
22.725	0	0.278274	22.725	0	0.278274	22.725	0	0.278274	22.725	0	0.278274	22.725	0	0.278274	22.725	0	0.278274	22.725	0	0.278274	22.725	0	0.278274	22.725	0	0.278274	22.725	0	0.278274
22.75	0	0.278274	22.75	0	0.278274	22.75	0	0.278274	22.75	0	0.278274	22.75	0	0.278274	22.75	0	0.278274	22.75	0	0.278274	22.75	0	0.278274	22.75	0	0.278274	22.75	0	0.278274
22.775	0	0.278274	22.775	0	0.278274	22.775	0	0.278274	22.775	0	0.278274	22.775	0	0.278274	22.775	0	0.278274	22.775	0	0.278274	22.775	0	0.278274	22.775	0	0.278274	22.775	0	0.278274
22.8	0	0.278274	22.8	0	0.278274	22.8	0	0.278274	22.8	0	0.278274	22.8	0	0.278274	22.8	0	0.278274	22.8	0	0.278274	22.8	0	0.278274	22.8	0	0.278274	22.8	0	0.278274
22.825	0	0.278275	22.825	0	0.278275	22.825	0	0.278275	22.825	0	0.278275	22.825	0	0.278275	22.825	0	0.278275	22.825	0	0.278275	22.825	0	0.278275	22.825	0	0.278275	22.825	0	0.278275
22.85	0	0.278275	22.85	0	0.278275	22.85	0	0.278275	22.85	0	0.278275	22.85	0	0.278275	22.85	0	0.278275	22.85	0	0.278275	22.85	0	0.278275	22.85	0	0.278275	22.85	0	0.278275
22.875	0	0.278275	22.875	0	0.278275	22.875	0	0.278275	22.875	0	0.278275	22.875	0	0.278275	22.875	0	0.278275	22.875	0	0.278275	22.875	0	0.278275	22.875	0	0.278275	22.875	0	0.278275
22.9	0	0.278275	22.9	0	0.278275	22.9	0	0.278275	22.9	0	0.278275	22.9	0	0.278275	22.9	0	0.278275	22.9	0	0.278275	22.9	0	0.278275	22.9	0	0.278275	22.9	0	0.278275
22.925	0	0.278275	22.925	0	0.278275	22.925	0	0.278275	22.925	0	0.278275	22.925	0	0.278275	22.925	0	0.278275	22.925	0	0.278275	22.925	0	0.278275	22.925	0	0.278275	22.925	0	0.278275
22.95	0	0.278275	22.95	0	0.278275	22.95	0	0.278275	22.95	0	0.278275	22.95	0	0.278275	22.95	0	0.278275	22.95	0	0.278275	22.95	0	0.278275	22.95	0	0.278275	22.95	0	0.278275
22.975	0	0.278275	22.975	0	0.278275	22.975	0	0.278275	22.975	0	0.278275	22.975	0	0.278275	22.975	0	0.278275	22.975	0	0.278275	22.975	0	0.278275	22.975	0	0.278275	22.975	0	0.278275
23	0	0.278275	23	0	0.278275	23	0	0.278275	23	0	0.278275	23	0	0.278275	23	0	0.278275	23	0	0.278275	23	0	0.278275	23	0	0.278275	23	0	0.278275
23.025	0	0.278275	23.025	0	0.278275	23.025	0	0.278275	23.025	0	0.278275	23.025	0	0.278275	23.025	0	0.278275	23.025	0	0.278275	23.025	0	0.278275	23.025	0	0.278275	23.025	0	0.278275
23.05	0	0.278275	23.05	0	0.278275	23.05	0	0.278275	23.05	0	0.278275	23.05	0	0.278275	23.05	0	0.278275	23.05	0	0.278275	23.05	0	0.278275	23.05	0	0.278275	23.05	0	0.278275
23.075	0	0.278275	23.075	0	0.278275	23.075	0	0.278275	23.075	0	0.278275	23.075	0	0.278275	23.075	0	0.278275	23.075	0	0.278275	23.075	0	0.278275	23.075	0	0.278275	23.075	0	0.278275
23.1	0	0.278275	23.1	0	0.278275	23.1	0	0.278275	23.1	0	0.278275	23.1	0	0.278275	23.1	0	0.278275	23.1	0	0.278275	23.1	0	0.278275	23.1	0	0.278275	23.1	0	0.278275
23.125	0	0.278275	23.125	0	0.278275	23.125	0	0.278275	23.125	0	0.278275	23.125	0	0.278275	23.125	0	0.278275	23.125	0	0.278275	23.125	0	0.278275	23.125	0	0.278275	23.125	0	0.278275
23.15	0	0.278275	23.15	0	0.278275	23.15	0	0.278275	23.15	0	0.278275	23.15	0	0.278275	23.15	0	0.278275	23.15	0	0.278275	23.15	0	0.278275	23.15	0	0.278275	23.15	0	0.278275
23.175	0	0.278275	23.175	0	0.278275	23.175	0	0.278275	23.175	0	0.278275	23.175	0	0.278275	23.175	0	0.278275	23.175	0	0.278275	23.175	0	0.278275	23.175	0	0.278275	23.175	0	0.278275
23.2	0	0.278275	23.2	0	0.278275	23.2	0	0.278275	23.2	0	0.278275	23.2	0	0.278275	23.2	0	0.278275	23.2	0	0.278275	23.2	0	0.278275	23.2	0	0.278275	23.2	0	0.278275
23.225	0	0.278275	23.225	0	0.278275	23.225	0	0.278275	23.225	0	0.278275	23.225	0	0.278275	23.225	0	0.278275	23.225	0	0.278275	23.225	0	0.278275	23.225	0	0.278275	23.225	0	0.278275
23.25	0	0.278275	23.25	0	0.278275	23.25	0	0.278275	23.25	0	0.278275	23.25	0	0.278275	23.25	0	0.278275	23.25	0	0.278275	23.25	0	0.278275	23.25	0	0.278275	23.25	0	0.278275
23.275	0	0.278275	23.275	0	0.278275	23.275	0	0.278275	23.275	0	0.278275	23.275	0	0.278275	23.275	0	0.278275	23.275	0	0.278275	23.275	0	0.278275	23.275	0	0.278275	23.275	0	0.278275
23.3	0	0.278275	23.3	0	0.278275	23.3	0	0.278275	23.3	0	0.278275	23.3	0	0.278275	23.3	0	0.278275	23.3	0	0.278275	23.3	0	0.278275	23.3	0	0.278275	23.3	0	0.278275
23.325	0	0.278275	23.325	0	0.278275	23.325	0	0.278275	23.325	0	0.278275	23.325	0	0.278275	23.325	0	0.278275	23.325	0	0.278275	23.325	0	0.278275	23.325	0	0.278275	23.325	0	0.278275
23.35	0	0.278275	23.35	0	0.278275	23.35	0	0.278275	23.35	0	0.278275	23.35	0	0.278275	23.35	0	0.278275	23.35	0	0.278275	23.35	0	0.278275	23.35	0	0.278275	23.35	0	0.278275
23.375	0	0.278275	23.375	0	0.278275	23.375	0	0.278275	23.375	0	0.278275	23.375	0	0.278275	23.375	0	0.278275	23.375	0	0.278275	23.375	0	0.278275	23.375	0	0.278275	23.375	0	0.278275
23.4	0	0.278275	23.4	0	0.278275	23.4	0	0.278275	23.4	0	0.278275	23.4	0	0.278275	23.4	0	0.278275	23.4	0	0.278275	23.4	0	0.278275	23.4	0	0.278275	23.4	0	0.278275
23.425	0	0.278275	23.425	0	0.278275	23.425	0	0.278275	23.425	0	0.278275	23.425	0	0.278275	23.425	0	0.278275	23.425	0	0.278275	23.425	0	0.278275	23.425	0	0.278275	23.425	0	0.278275
23.45	0	0.278275	23.45	0	0.278275	23.45	0	0.278275	23.45	0	0.278275	23.45	0	0.278275	23.45	0	0.278275	23.45	0	0.278275	23.45	0	0.278275	23.45	0	0.278275	23.45	0	0.278275
23.475	0	0.278275	23.475	0	0.278275	23.475	0	0.278275	23.475	0	0.278275	23.475	0	0.278275	23.475	0	0.278275	23.475	0	0.278275	23.475	0	0.278275	23.475	0	0.278275	23.475	0	0.278275
23.5	0	0.278275	23.5	0	0.278275	23.5	0	0.278275	23.5	0	0.278275	23.5	0	0.278275	23.5	0	0.278275	23.5	0	0.278275	23.5	0	0.278275	23.5	0	0.278275	23.5	0	0.278275
23.525	0	0.278275	23.525	0	0.278275	23.525	0	0.278275	23.525	0	0.278275	23.525	0	0.278275	23.525	0	0.278275	23.525	0	0.278275	23.525	0	0.278275	23.525	0	0.278275	23.525	0	0.278275
23.55	0	0.278275	23.55	0	0.278275	23.55	0	0.278275	23.55	0	0.278275	23.55	0	0.278275	23.55	0	0.278275	23.55	0	0.278275	23.55	0	0.278275	23.55	0	0.278275	23.55	0	0.278275
23.575	0	0.278275	23.575	0	0.278275	23.575	0	0.278275	23.575	0	0.278275	23.575	0	0.278275	23.575	0	0.278275	23.575	0	0.278275	23.575	0	0.278275	23.575	0	0.278275	23.575	0	0.278275
23.6	0	0.278275	23.6	0	0.278275	23.6	0	0.278275	23.6	0	0.278275	23.6	0	0.278275	23.6	0	0.278275	23.6	0	0.278275	23.6	0	0.278275	23.6	0	0.278275	23.6	0	0.278275
23.625	0	0.278275	23.625	0	0.278275	23.625	0	0.278275	23.625	0	0.278275	23.625	0	0.278275	23.625	0	0.278275	23.625	0	0.278275	23.625	0	0.278275	23.625	0	0.278275	23.625	0	0.278275
23.65	0	0.278275	23.65	0	0.278275	23.65	0	0.278275	23.65	0	0.278275	23.65	0	0.278275	23.65	0	0.278275	23.65	0	0.278275	23.65	0	0.278275	23.65	0	0.278275	23.65	0	0.278275
23.675	0	0.278275	23.675	0	0.278275	23.675	0	0.278275	23.675	0	0.278275	23.675	0	0.278275	23.675	0	0.278275	23.675	0	0.278275	23.675	0	0.278275	23.675	0	0.278275	23.675	0	0.278275
23.7	0	0.278275	23.7	0	0.278275	23.7	0	0.278275	23.7	0	0.278275	23.7	0	0.278275	23.7	0	0.278275	23.7	0	0.278275	23.7	0	0.278275	23.7	0	0.278275	23.7	0	0.278275
23.725	0	0.278275	23.725	0	0.278275	23.725	0	0.278275	23.725	0	0.278275	23.725	0	0.278275	23.725	0	0.278275	23.725	0	0.278275	23.725	0	0.278275	23.725	0	0.278275	23.725	0	0.278275
23.75	0	0.278275	23.75	0	0.278275	23.75	0	0.278275	23.75	0	0.278275	23.75	0	0.278275	23.75	0	0.278275	23.75	0	0.278275	23.75	0	0.278275	23.75	0	0.278275	23.75	0	0.278275
23.775	0	0.278275	23.775	0	0.278275	23.775	0	0.278275	23.775	0	0.278275	23.775	0	0.278275	23.775	0	0.278275	23.775	0	0.278275	23.775	0	0.278275	23.775	0	0.278275	23.775	0	0.278275
23.8	0	0.278275	23.8	0	0.278275	23.8	0	0.278275	23.8	0	0.278275	23.8	0	0.278275	23.8	0	0.278275	23.8	0	0.278275	23.8	0	0.278275	23.8	0	0.278275	23.8	0	0.278275
23.825	0	0.278275	23.825	0	0.278275	23.825	0	0.278275	23.825	0	0.278275	23.825	0	0.278275	23.825	0	0.278275	23.825	0	0.278275	23.825	0	0.278275	23.825	0	0.278275	23.825	0	0.278275
23.85	0	0.278275	23.85	0	0.278275	23.85	0	0.278275	23.85	0	0.278275	23.85	0	0.278275	23.85	0	0.278275	23.85	0	0.278275	23.85	0	0.278275	23.85	0	0.278275	23.85	0	0.278275
23.875	0	0.278275	23.875	0	0.278275	23.875	0	0.278275	23.875	0	0.278275	23.875	0	0.278275	23.875	0	0.278275	23.875	0	0.278275	23.875	0	0.278275	23.875	0	0.278275	23.875	0	0.278275
23.9	0	0.278275	23.9	0	0.278275	23.9	0	0.278275	23.9	0	0.278275	23.9	0	0.278275	23.9	0	0.278275	23.9	0	0.278275	23.9	0	0.278275	23.9	0	0.278275	23.9	0	0.278275
23.925	0	0.278275	23.925	0	0.278275	23.925	0	0.278275	23.925	0	0.278275	23.925	0	0.278275	23.925	0	0.278275	23.925	0	0.278275	23.925	0	0.278275	23.925	0	0.278275	23.925	0	0.278275
23.95	0	0.278275	23.95	0	0.278275	23.95	0	0.278275	23.95	0	0.278275	23.95	0	0.278275	23.95	0	0.278275	23.95	0	0.278275	23.95	0	0.278275	23.95	0	0.278275	23.95	0	0.278275
23.975	0	0.278275	23.975	0	0.278275	23.975	0	0.278275	23.975	0	0.278275	23.975	0	0.278275	23.975	0	0.278275	23.975	0	0.278275	23.975	0	0.278275	23.975	0	0.278275	23.975	0	0.278275
24	0	0.278275	24	0	0.278275	24	0	0.278275	24	0	0.278275	24	0	0.278275	24	0	0.278275	24	0	0.278275	24	0	0.278275	24	0	0.278275	24	0	0.278275
24.025	0	0.278275	24.025	0	0.278275	24.025	0	0.278275	24.025	0	0.278275	24.025	0	0.278275	24.025	0	0.278275	24.025	0	0.278275	24.025	0	0.278275	24.025	0	0.278275	24.025	0	0.278275
24.05	0	0.278275	24.05	0	0.278275	24.05	0	0.278275	24.05	0	0.278275	24.05	0	0.278275	24.05	0	0.278275	24.05	0	0.278275	24.05	0	0.278275	24.05	0	0.278275	24.05	0	0.278275
24.075	0	0.278275	24.075	0	0.278275	24.075	0	0.278275	24.075	0	0.278275	24.075	0	0.278275	24.075	0	0.278275	24.075	0	0.278275	24.075	0	0.278275	24.075	0	0.278275	24.075	0	0.278275
24.1	0	0.278275	24.1	0	0.278275	24.1	0	0.278275	24.1	0	0.278275	24.1	0	0.278275	24.1	0	0.278275	24.1	0	0.278275	24.1	0	0.278275	24.1	0	0.278275	24.1	0	0.278275
24.125	0	0.278275	24.125	0	0.278275	24.125	0	0.278275	24.125	0	0.278275	24.125	0	0.278275	24.125	0	0.278275	24.125	0	0.278275	24.125	0	0.278275	24.125	0	0.278275	24.125	0	0.278275
24.15	0	0.278275	24.15	0	0.278275	24.15	0	0.278275	24.15	0	0.278275	24.15	0	0.278275	24.15	0	0.278275	24.15	0	0.278275	24.15	0	0.278275	24.15	0	0.278275	24.15	0	0.278275
24.175	0	0.278275	24.175	0	0.278275	24.175	0	0.278275	24.175	0	0.278275	24.175	0	0.278275	24.175	0	0.278275	24.175	0	0.278275	24.175	0	0.278275	24.175	0	0.278275	24.175	0	0.278275
24.2	0	0.278275	24.2	0	0.278275	24.2	0	0.278275	24.2	0	0.278275	24.2	0	0.278275	24.2	0	0.278275	24.2	0	0.278275	24.2	0	0.278275	24.2	0	0.278275	24.2	0	0.278275
24.225	0	0.278275	24.225	0	0.278275	24.225	0	0.278275	24.225	0	0.278275	24.225	0	0.278275	24.225	0	0.278275	24.225	0	0.278275	24.225	0	0.278275	24.225	0	0.278275	24.225	0	0.278275
24.25	0	0.278275	24.25	0	0.278275	24.25	0	0.278275	24.25	0	0.278275	24.25	0	0.278275	24.25	0	0.278275	24.25	0	0.278275	24.25	0	0.278275	24.25	0	0.278275	24.25	0	0.278275
24.275	0	0.278275	24.275	0	0.278275	24.275	0	0.278275	24.275	0	0.278275	24.275	0	0.278275	24.275	0	0.278275	24.275	0	0.278275	24.275	0	0.278275	24.275	0	0.278275	24.275	0	0.278275
24.3	0	0.278275	24.3	0	0.278275	24.3	0	0.278275	24.3	0	0.278275	24.3	0	0.278275	24.3	0	0.278275	24.3	0	0.278275	24.3	0	0.278275	24.3	0	0.278275	24.3	0	0.278275
24.325	0	0.278275	24.325	0	0.278275	24.325	0	0.278275	24.325	0	0.278275	24.325	0	0.278275	24.325	0	0.278275	24.325	0	0.278275	24.325	0	0.278275	24.325	0	0.278275	24.325	0	0.278275
24.35	0	0.278275	24.35	0	0.278275	24.35	0	0.278275	24.35	0	0.278275	24.35	0	0.278275	24.35	0	0.278275	24.35	0	0.278275	24.35	0	0.278275	24.35	0	0.278275	24.35	0	0.278275
24.375	0	0.278275	24.375	0	0.278275	24.375	0	0.278275	24.375	0	0.278275	24.375	0	0.278275	24.375	0	0.278275	24.375	0	0.278275	24.375	0	0.278275	24.375	0	0.278275	24.375	0	0.278275
24.4	0	0.278275	24.4	0	0.278275	24.4	0	0.278275	24.4	0	0.278275	24.4	0	0.278275	24.4	0	0.278275	24.4	0	0.278275	24.4	0	0.278275	24.4	0	0.278275	24.4	0	0.278275
24.425	0	0.278275	24.425	0	0.278275	24.425	0	0.278275	24.425	0	0.278275	24.425	0	0.278275	24.425	0	0.278275	24.425	0	0.278275	24.425	0	0.278275	24.425	0	0.278275	24.425	0	0.278275
24.45	0	0.278275	24.45	0	0.278275	24.45	0	0.278275	24.45	0	0.278275	24.45	0	0.278275	24.45	0	0.278275	24.45	0	0.278275	24.45	0	0.278275	24.45	0	0.278275	24.45	0	0.278275
24.475	0	0.278275	24.475	0	0.278275	24.475	0	0.278275	24.475	0	0.278275	24.475	0	0.278275	24.475	0	0.278275	24.475	0	0.278275	24.475	0	0.278275	24.475	0	0.278275	24.475	0	0.278275
24.5	0	0.278275	24.5	0	0.278275	24.5	0	0.278275	24.5	0	0.278275	24.5	0	0.278275	24.5	0	0.278275	24.5	0	0.278275	24.5	0	0.278275	24.5	0	0.278275	24.5	0	0.278275
24.525	0	0.278275	24.525	0	0.278275	24.525	0	0.278275	24.525	0	0.278275	24.525	0	0.278275	24.525	0	0.278275	24.525	0	0.278275	24.525	0	0.278275	24.525	0	0.278275	24.525	0	0.278275
24.55	0	0.278275	24.55	0	0.278275	24.55	0	0.278275	24.55	0	0.278275	24.55	0	0.278275	24.55	0	0.278275	24.55	0	0.278275	24.55	0	0.278275	24.55	0	0.278275	24.55	0	0.278275
24.575	0	0.278275	24.575	0	0.278275	24.575	0	0.278275	24.575	0	0.278275	24.575	0	0.278275	24.575	0	0.278275	24.575	0	0.278275	24.575	0	0.278275	24.575	0	0.278275	24.575	0	0.278275
24.6	0	0.278275	24.6	0	0.278275	24.6	0	0.278275	24.6	0	0.278275	24.6	0	0.278275	24.6	0	0.278275	24.6	0	0.278275	24.6	0	0.278275	24.6	0	0.278275	24.6	0	0.278275
24.625	0	0.278275	24.625	0	0.278275	24.625	0	0.278275	24.625	0	0.278275	24.625	0	0.278275	24.625	0	0.278275	24.625	0	0.278275	24.625	0	0.278275	24.625	0	0.278275	24.625	0	0.278275
24.65	0	0.278275	24.65	0	0.278275	24.65	0	0.278275	24.65	0	0.278275	24.65	0	0.278275	24.65	0	0.278275	24.65	0	0.278275	24.65	0	0.278275	24.65	0	0.278275	24.65	0	0.278275
24.675	0	0.278275	24.675	0	0.278275	24.675	0	0.278275	24.675	0	0.278275	24.675	0	0.278275	24.675	0	0.278275	24.675	0	0.278275	24.675	0	0.278275	24.675	0	0.278275	24.675	0	0.278275
24.7	0	0.278275	24.7	0	0.278275	24.7	0	0.278275	24.7	0	0.278275	24.7	0	0.278275	24.7	0	0.278275	24.7	0	0.278275	24.7	0	0.278275	24.7	0	0.278275	24.7	0	0.278275
24.725	0	0.278275	24.725	0	0.278275	24.725	0	0.278275	24.725	0	0.278275	24.725	0	0.278275	24.725	0	0.278275	24.725	0	0.278275	24.725	0	0.278275	24.725	0	0.278275	24.725	0	0.278275
24.75	0	0.278275	24.75	0	0.278275	24.75	0	0.278275	24.75	0	0.278275	24.75	0	0.278275	24.75	0	0.278275	24.75	0	0.278275	24.75	0	0.278275	24.75	0	0.278275	24.75	0	0.278275
24.775	0	0.278275	24.775	0	0.278275	24.775	0	0.278275	24.775	0	0.278275	24.775	0	0.278275	24.775	0	0.278275	24.775	0	0.278275	24.775	0	0.278275	24.775	0	0.278275	24.775	0	0.278275
24.8	0	0.278275	24.8	0	0.278275	24.8	0	0.278275	24.8	0	0.278275	24.8	0	0.278275	24.8	0	0.278275	24.8	0	0.278275	24.8	0	0.278275	24.8	0	0.278275	24.8	0	0.278275
24.825	0	0.278275	24.825	0	0.278275	24.825	0	0.278275	24.825	0	0.278275	24.825	0	0.278275	24.825	0	0.278275	24.825	0	0.278275	24.825	0	0.278275	24.825	0	0.278275	24.825	0	0.278275
24.85	0	0.278275	24.85	0	0.278275	24.85	0	0.278275	24.85	0	0.278275	24.85	0	0.278275	24.85	0	0.278275	24.85	0	0.278275	24.85	0	0.278275	24.85	0	0.278275	24.85	0	0.278275
24.875	0	0.278275	24.875	0	0.278275	24.875	0	0.278275	24.875	0	0.278275	24.875	0	0.278275	24.875	0	0.278275	24.875	0	0.278275	24.875	0	0.278275	24.875	0	0.278275	24.875	0	0.278275
24.9	0	0.278275	24.9	0	0.278275	24.9	0	0.278275	24.9	0	0.278275	24.9	0	0.278275	24.9	0	0.278275	24.9	0	0.278275	24.9	0	0.278275	24.9	0	0.278275	24.9	0	0.278275
24.925	0	0.278275	24.925	0	0.278275	24.925	0	0.278275	24.925	0	0.278275	24.925	0	0.278275	24.925	0	0.278275	24.925	0	0.278275	24.925	0	0.278275	24.925	0	0.278275	24.925	0	0.278275
24.95	0	0.278275	24.95	0	0.278275	24.95	0	0.278275	24.95	0	0.278275	24.95	0	0.278275	24.95	0	0.278275	24.95	0	0.278275	24.95	0	0.278275	24.95	0	0.278275	24.95	0	0.278275
24.975	0	0.278275	24.975	0	0.278275	24.975	0	0.278275	24.975	0	0.278275	24.975	0	0.278275	24.975	0	0.278275	24.975	0	0.278275	24.975	0	0.278275	24.975	0	0.278275	24.975	0	0.278275
25	0	0.278275	25	0	0.278275	25	0	0.278275	25	0	0.278275	25	0	0.278275	25	0	0.278275	25	0	0.278275	25	0	0.278275	25	0	0.278275	25	0	0.278275
25.025	0	0.278275	25.025	0	0.278275	25.025	0	0.278275	25.025	0	0.278275	25.025	0	0.278275	25.025	0	0.278275	25.025	0	0.278275	25.025	0	0.278275	25.025	0	0.278275	25.025	0	0.278275
25.05	0	0.278275	25.05	0	0.278275	25.05	0	0.278275	25.05	0	0.278275	25.05	0	0.278275	25.05	0	0.278275	25.05	0	0.278275	25.05	0	0.278275	25.05	0	0.278275	25.05	0	0.278275
25.075	0	0.278275	25.075	0	0.278275	25.075	0	0.278275	25.075	0	0.278275	25.075	0	0.278275	25.075	0	0.278275	25.075	0	0.278275	25.075	0	0.278275	25.075	0	0.278275	25.075	0	0.278275
25.1	0	0.278275	25.1	0	0.278275	25.1	0	0.278275	25.1	0	0.278275	25.1	0	0.278275	25.1	0	0.278275	25.1	0	0.278275	25.1	0	0.278275	25.1	0	0.278275	25.1	0	0.278275
25.125	0	0.278275	25.125	0	0.278275	25.125	0	0.278275	25.125	0	0.278275	25.125	0	0.278275	25.125	0	0.278275	25.125	0	0.278275	25.125	0	0.278275	25.125	0	0.278275	25.125	0	0.278275
25.15	0	0.278275	25.15	0	0.278275	25.15	0	0.278275	25.15	0	0.278275	25.15	0	0.278275	25.15	0	0.278275	25.15	0	0.278275	25.15	0	0.278275	25.15	0	0.278275	25.15	0	0.278275
25.175	0	0.278275	25.175	0	0.278275	25.175	0	0.278275	25.175	0	0.278275	25.175	0	0.278275	25.175	0	0.278275	25.175	0	0.278275	25.175	0	0.278275	25.175	0	0.278275	25.175	0	0.278275
25.2	0	0.278275	25.2	0	0.278275	25.2	0	0.278275	25.2	0	0.278275	25.2	0	0.278275	25.2	0	0.278275	25.2	0	0.278275	25.2	0	0.278275	25.2	0	0.278275	25.2	0	0.278275
25.225	0	0.278275	25.225	0	0.278275	25.225	0	0.278275	25.225	0	0.278275	25.225	0	0.278275	25.225	0	0.278275	25.225	0	0.278275	25.225	0	0.278275	25.225	0	0.278275	25.225	0	0.278275
25.25	0	0.278275	25.25	0	0.278275	25.25	0	0.278275	25.25	0	0.278275	25.25	0	0.278275	25.25	0	0.278275	25.25	0	0.278275	25.25	0	0.278275	25.25	0	0.278275	25.25	0	0.278275
25.275	0	0.278275	25.275	0	0.278275	25.275	0	0.278275	25.275	0	0.278275	25.275	0	0.278275	25.275	0	0.278275	25.275	0	0.278275	25.275	0	0.278275	25.275	0	0.278275	25.275	0	0.278275
25.3	0	0.278275	25.3	0	0.278275	25.3	0	0.278275	25.3	0	0.278275	25.3	0	0.278275	25.3	0	0.278275	25.3	0	0.278275	25.3	0	0.278275	25.3	0	0.278275	25.3	0	0.278275
25.325	0	0.278275	25.325	0	0.278275	25.325	0	0.278275	25.325	0	0.278275	25.325	0	0.278275	25.325	0	0.278275	25.325	0	0.278275	25.325	0	0.278275	25.325	0	0.278275	25.325	0	0.278275
25.35	0	0.278275	25.35	0	0.278275	25.35	0	0.278275	25.35	0	0.278275	25.35	0	0.278275	25.35	0	0.278275	25.35	0	0.278275	25.35	0	0.278275	25.35	0	0.278275	25.35	0	0.278275
25.375	0	0.278275	25.375	0	0.278275	25.375	0	0.278275	25.375	0	0.278275	25.375	0	0.278275	25.375	0	0.278275	25.375	0	0.278275	25.375	0	0.278275	25.375	0	0.278275	25.375	0	0.278275
25.4	0	0.278275	25.4	0	0.278275	25.4	0	0.278275	25.4	0	0.278275	25.4	0	0.278275	25.4	0	0.278275	25.4	0	0.278275	25.4	0	0.278275	25.4	0	0.278275	25.4	0	0.278275
25.425	0	0.278275	25.425	0	0.278275	25.425	0	0.278275	25.425	0	0.278275	25.425	0	0.278275	25.425	0	0.278275	25.425	0	0.278275	25.425	0	0.278275	25.425	0	0.278275	25.425	0	0.278275
25.45	0	0.278275	25.45	0	0.278275	25.45	0	0.278275	25.45	0	0.278275	25.45	0	0.278275	25.45	0	0.278275	25.45	0	0.278275	25.45	0	0.278275	25.45	0	0.278275	25.45	0	0.278275
25.475	0	0.278275	25.475	0	0.278275	25.475	0	0.278275	25.475	0	0.278275	25.475	0	0.278275	25.475	0	0.278275	25.475	0	0.278275	25.475	0	0.278275	25.475	0	0.278275	25.475	0	0.278275
25.5	0	0.278275	25.5	0	0.278275	25.5	0	0.278275	25.5	0	0.278275	25.5	0	0.278275	25.5	0	0.278275	25.5	0	0.278275	25.5	0	0.278275	25.5	0	0.278275	25.5	0	0.278275
25.525	0	0.278275	25.525	0	0.278275	25.525	0	0.278275	25.525	0	0.278275	25.525	0	0.278275	25.525	0	0.278275	25.525	0	0.278275	25.525	0	0.278275	25.525	0	0.278275	25.525	0	0.278275
25.55	0	0.278275	25.55	0	0.278275	25.55	0	0.278275	25.55	0	0.278275	25.55	0	0.278275	25.55	0	0.278275	25.55	0	0.278275	25.55	0	0.278275	25.55	0	0.278275	25.55	0	0.278275
25.575	0	0.278275	25.575	0	0.278275	25.575	0	0.278275	25.575	0	0.278275	25.575	0	0.278275	25.575	0	0.278275	25.575	0	0.278275	25.575	0	0.278275	25.575	0	0.278275	25.575	0	0.278275
25.6	0	0.278275	25.6	0	0.278275	25.6	0	0.278275	25.6	0	0.278275	25.6	0	0.278275	25.6	0	0.278275	25.6	0	0.278275	25.6	0	0.278275	25.6	0	0.278275	25.6	0	0.278275
25.625	0	0.278275	25.625	0	0.278275	25.625	0	0.278275	25.625	0	0.278275	25.625	0	0.278275	25.625	0	0.278275	25.625	0	0.278275	25.625	0	0.278275	25.625	0	0.278275	25.625	0	0.278275
25.65	0	0.278275	25.65	0	0.278275	25.65	0	0.278275	25.65	0	0.278275	25.65	0	0.278275	25.65	0	0.278275	25.65	0	0.278275	25.65	0	0.278275	25.65	0	0.278275	25.65	0	0.278275
25.675	0	0.278275	25.675	0	0.278275	25.675	0	0.278275	25.675	0	0.278275	25.675	0	0.278275	25.675	0	0.278275	25.675	0	0.278275	25.675	0	0.278275	25.675	0	0.278275	25.675	0	0.278275
25.7	0	0.278275	25.7	0	0.278275	25.7	0	0.278275	25.7	0	0.278275	25.7	0	0.278275	25.7	0	0.278275	25.7	0	0.278275	25.7	0	0.278275	25.7	0	0.278275	25.7	0	0.278275
25.725	0	0.278275	25.725	0	0.278275	25.725	0	0.278275	25.725	0	0.278275	25.725	0	0.278275	25.725	0	0.278275	25.725	0	0.278275	25.725	0	0.278275	25.725	0	0.278275	25.725	0	0.278275
25.75	0	0.278275	25.75	0	0.278275	25.75	0	0.278275	25.75	0	0.278275	25.75	0	0.278275	25.75	0	0.278275	25.75	0	0.278275	25.75	0	0.278275	25.75	0	0.278275	25.75	0	0.278275
25.775	0	0.278275	25.775	0	0.278275	25.775	0	0.278275	25.775	0	0.278275	25.775	0	0.278275	25.775	0	0.278275	25.775	0	0.278275	25.775	0	0.278275	25.775	0	0.278275	25.775	0	0.278275
25.8	0	0.278275	25.8	0	0.278275	25.8	0	0.278275	25.8	0	0.278275	25.8	0	0.278275	25.8	0	0.278275	25.8	0	0.278275	25.8	0	0.278275	25.8	0	0.278275	25.8	0	0.278275
25.825	0	0.278275	25.825	0	0.278275	25.825	0	0.278275	25.825	0	0.278275	25.825	0	0.278275	25.825	0	0.278275	25.825	0	0.278275	25.825	0	0.278275	25.825	0	0.278275	25.825	0	0.278275
25.85	0	0.278275	25.85	0	0.278275	25.85	0	0.278275	25.85	0	0.278275	25.85	0	0.278275	25.85	0	0.278275	25.85	0	0.278275	25.85	0	0.278275	25.85	0	0.278275	25.85	0	0.278275
25.875	0	0.278276	25.875	0	0.278276	25.875	0	0.278276	25.875	0	0.278276	25.875	0	0.278276	25.875	0	0.278276	25.875	0	0.278276	25.875	0	0.278276	25.875	0	0.278276	25.875	0	0.278276
25.9	0	0.278276	25.9	0	0.278276	25.9	0	0.278276	25.9	0	0.278276	25.9	0	0.278276	25.9	0	0.278276	25.9	0	0.278276	25.9	0	0.278276	25.9	0	0.278276	25.9	0	0.278276
25.925	0	0.278276	25.925	0	0.278276	25.925	0	0.278276	25.925	0	0.278276	25.925	0	0.278276	25.925	0	0.278276	25.925	0	0.278276	25.925	0	0.278276	25.925	0	0.278276	25.925	0	0.278276
25.95	0	0.278276	25.95	0	0.278276	25.95	0	0.278276	25.95	0	0.278276	25.95	0	0.278276	25.95	0	0.278276	25.95	0	0.278276	25.95	0	0.278276	25.95	0	0.278276	25.95	0	0.278276
25.975	0	0.278276	25.975	0	0.278276	25.975	0	0.278276	25.975	0	0.278276	25.975	0	0.278276	25.975	0	0.278276	25.975	0	0.278276	25.975	0	0.278276	25.975	0	0.278276	25.975	0	0.278276
26	0	0.278276	26	0	0.278276	26	0	0.278276	26	0	0.278276	26	0	0.278276	26	0	0.278276	26	0	0.278276	26	0	0.278276	26	0	0.278276	26	0	0.278276
26.025	0	0.278276	26.025	0	0.278276	26.025	0	0.278276	26.025	0	0.278276	26.025	0	0.278276	26.025	0	0.278276	26.025	0	0.278276	26.025	0	0.278276	26.025	0	0.278276	26.025	0	0.278276
26.05	0	0.278276	26.05	0	0.278276	26.05	0	0.278276	26.05	0	0.278276	26.05	0	0.278276	26.05	0	0.278276	26.05	0	0.278276	26.05	0	0.278276	26.05	0	0.278276	26.05	0	0.278276
26.075	0	0.278276	26.075	0	0.278276	26.075	0	0.278276	26.075	0	0.278276	26.075	0	0.278276	26.075	0	0.278276	26.075	0	0.278276	26.075	0	0.278276	26.075	0	0.278276	26.075	0	0.278276
26.1	0	0.278276	26.1	0	0.278276	26.1	0	0.278276	26.1	0	0.278276	26.1	0	0.278276	26.1	0	0.278276	26.1	0	0.278276	26.1	0	0.278276	26.1	0	0.278276	26.1	0	0.278276
26.125	0	0.278276	26.125	0	0.278276	26.125	0	0.278276	26.125	0	0.278276	26.125	0	0.278276	26.125	0	0.278276	26.125	0	0.278276	26.125	0	0.278276	26.125	0	0.278276	26.125	0	0.278276
26.15	0	0.278276	26.15	0	0.278276	26.15	0	0.278276	26.15	0	0.278276	26.15	0	0.278276	26.15	0	0.278276	26.15	0	0.278276	26.15	0	0.278276	26.15	0	0.278276	26.15	0	0.278276
26.175	0	0.278276	26.175	0	0.278276	26.175	0	0.278276	26.175	0	0.278276	26.175	0	0.278276	26.175	0	0.278276	26.175	0	0.278276	26.175	0	0.278276	26.175	0	0.278276	26.175	0	0.278276
26.2	0	0.278276	26.2	0	0.278276	26.2	0	0.278276	26.2	0	0.278276	26.2	0	0.278276	26.2	0	0.278276	26.2	0	0.278276	26.2	0	0.278276	26.2	0	0.278276	26.2	0	0.278276
26.225	0	0.278276	26.225	0	0.278276	26.225	0	0.278276	26.225	0	0.278276	26.225	0	0.278276	26.225	0	0.278276	26.225	0	0.278276	26.225	0	0.278276	26.225	0	0.278276	26.225	0	0.278276
26.25	0	0.278276	26.25	0	0.278276	26.25	0	0.278276	26.25	0	0.278276	26.25	0	0.278276	26.25	0	0.278276	26.25	0	0.278276	26.25	0	0.278276	26.25	0	0.278276	26.25	0	0.278276
26.275	0	0.278276	26.275	0	0.278276	26.275	0	0.278276	26.275	0	0.278276	26.275	0	0.278276	26.275	0	0.278276	26.275	0	0.278276	26.275	0	0.278276	26.275	0	0.278276	26.275	0	0.278276
26.3	0	0.278276	26.3	0	0.278276	26.3	0	0.278276	26.3	0	0.278276	26.3	0	0.278276	26.3	0	0.278276	26.3	0	0.278276	26.3	0	0.278276	26.3	0	0.278276	26.3	0	0.278276
26.325	0	0.278276	26.325	0	0.278276	26.325	0	0.278276	26.325	0	0.278276	26.325	0	0.278276	26.325	0	0.278276	26.325	0	0.278276	26.325	0	0.278276	26.325	0	0.278276	26.325	0	0.278276
26.35	0	0.278276	26.35	0	0.278276	26.35	0	0.278276	26.35	0	0.278276	26.35	0	0.278276	26.35	0	0.278276	26.35	0	0.278276	26.35	0	0.278276	26.35	0	0.278276	26.35	0	0.278276
26.375	0	0.278276	26.375	0	0.278276	26.375	0	0.278276	26.375	0	0.278276	26.375	0	0.278276	26.375	0	0.278276	26.375	0	0.278276	26.375	0	0.278276	26.375	0	0.278276	26.375	0	0.278276
26.4	0	0.278276	26.4	0	0.278276	26.4	0	0.278276	26.4	0	0.278276	26.4	0	0.278276	26.4	0	0.278276	26.4	0	0.278276	26.4	0	0.278276	26.4	0	0.278276	26.4	0	0.278276
26.425	0	0.278276	26.425	0	0.278276	26.425	0	0.278276	26.425	0	0.278276	26.425	0	0.278276	26.425	0	0.278276	26.425	0	0.278276	26.425	0	0.278276	26.425	0	0.278276	26.425	0	0.278276
26.45	0	0.278276	26.45	0	0.278276	26.45	0	0.278276	26.45	0	0.278276	26.45	0	0.278276	26.45	0	0.278276	26.45	0	0.278276	26.45	0	0.278276	26.45	0	0.278276	26.45	0	0.278276
26.475	0	0.278276	26.475	0	0.278276	26.475	0	0.278276	26.475	0	0.278276	26.475	0	0.278276	26.475	0	0.278276	26.475	0	0.278276	26.475	0	0.278276	26.475	0	0.278276	26.475	0	0.278276
26.5	0	0.278276	26.5	0	0.278276	26.5	0	0.278276	26.5	0	0.278276	26.5	0	0.278276	26.5	0	0.278276	26.5	0	0.278276	26.5	0	0.278276	26.5	0	0.278276	26.5	0	0.278276
26.525	0	0.278276	26.525	0	0.278276	26.525	0	0.278276	26.525	0	0.278276	26.525	0	0.278276	26.525	0	0.278276	26.525	0	0.278276	26.525	0	0.278276	26.525	0	0.278276	26.525	0	0.278276
26.55	0	0.278276	26.55	0	0.278276	26.55	0	0.278276	26.55	0	0.278276	26.55	0	0.278276	26.55	0	0.278276	26.55	0	0.278276	26.55	0	0.278276	26.55	0	0.278276	26.55	0	0.278276
26.575	0	0.278276	26.575	0	0.278276	26.575	0	0.278276	26.575	0	0.278276	26.575	0	0.278276	26.575	0	0.278276	26.575	0	0.278276	26.575	0	0.278276	26.575	0	0.278276	26.575	0	0.278276
26.6	0	0.278276	26.6	0	0.278276	26.6	0	0.278276	26.6	0	0.278276	26.6	0	0.278276	26.6	0	0.278276	26.6	0	0.278276	26.6	0	0.278276	26.6	0	0.278276	26.6	0	0.278276
26.625	0	0.278276	26.625	0	0.278276	26.625	0	0.278276	26.625	0	0.278276	26.625	0	0.278276	26.625	0	0.278276	26.625	0	0.278276	26.625	0	0.278276	26.625	0	0.278276	26.625	0	0.278276
26.65	0	0.278276	26.65	0	0.278276	26.65	0	0.278276	26.65	0	0.278276	26.65	0	0.278276	26.65	0	0.278276	26.65	0	0.278276	26.65	0	0.278276	26.65	0	0.278276	26.65	0	0.278276
26.675	0	0.278276	26.675	0	0.278276	26.675	0	0.278276	26.675	0	0.278276	26.675	0	0.278276	26.675	0	0.278276	26.675	0	0.278276	26.675	0	0.278276	26.675	0	0.278276	26.675	0	0.278276
26.7	0	0.278276	26.7	0	0.278276	26.7	0	0.278276	26.7	0	0.278276	26.7	0	0.278276	26.7	0	0.278276	26.7	0	0.278276	26.7	0	0.278276	26.7	0	0.278276	26.7	0	0.278276
26.725	0	0.278276	26.725	0	0.278276	26.725	0	0.278276	26.725	0	0.278276	26.725	0	0.278276	26.725	0	0.278276	26.725	0	0.278276	26.725	0	0.278276	26.725	0	0.278276	26.725	0	0.278276
26.75	0	0.278276	26.75	0	0.278276	26.75	0	0.278276	26.75	0	0.278276	26.75	0	0.278276	26.75	0	0.278276	26.75	0	0.278276	26.75	0	0.278276	26.75	0	0.278276	26.75	0	0.278276
26.775	0	0.278276	26.775	0	0.278276	26.775	0	0.278276	26.775	0	0.278276	26.775	0	0.278276	26.775	0	0.278276	26.775	0	0.278276	26.775	0	0.278276	26.775	0	0.278276	26.775	0	0.278276
26.8	0	0.278276	26.8	0	0.278276	26.8	0	0.278276	26.8	0	0.278276	26.8	0	0.278276	26.8	0	0.278276	26.8	0	0.278276	26.8	0	0.278276	26.8	0	0.278276	26.8	0	0.278276
26.825	0	0.278276	26.825	0	0.278276	26.825	0	0.278276	26.825	0	0.278276	26.825	0	0.278276	26.825	0	0.278276	26.825	0	0.278276	26.825	0	0.278276	26.825	0	0.278276	26.825	0	0.278276
26.85	0	0.278276	26.85	0	0.278276	26.85	0	0.278276	26.85	0	0.278276	26.85	0	0.278276	26.85	0	0.278276	26.85	0	0.278276	26.85	0	0.278276	26.85	0	0.278276	26.85	0	0.278276
26.875	0	0.278276	26.875	0	0.278276	26.875	0	0.278276	26.875	0	0.278276	26.875	0	0.278276	26.875	0	0.278276	26.875	0	0.278276	26.875	0	0.278276	26.875	0	0.278276	26.875	0	0.278276
26.9	0	0.278276	26.9	0	0.278276	26.9	0	0.278276	26.9	0	0.278276	26.9	0	0.278276	26.9	0	0.278276	26.9	0	0.278276	26.9	0	0.278276	26.9	0	0.278276	26.9	0	0.278276
26.925	0	0.278276	26.925	0	0.278276	26.925	0	0.278276	26.925	0	0.278276	26.925	0	0.278276	26.925	0	0.278276	26.925	0	0.278276	26.925	0	0.278276	26.925	0	0.278276	26.925	0	0.278276
26.95	0	0.278276	26.95	0	0.278276	26.95	0	0.278276	26.95	0	0.278276	26.95	0	0.278276	26.95	0	0.278276	26.95	0	0.278276	26.95	0	0.278276	26.95	0	0.278276	26.95	0	0.278276
26.975	0	0.278276	26.975	0	0.278276	26.975	0	0.278276	26.975	0	0.278276	26.975	0	0.278276	26.975	0	0.278276	26.975	0	0.278276	26.975	0	0.278276	26.975	0	0.278276	26.975	0	0.278276
27	0	0.278276	27	0	0.278276	27	0	0.278276	27	0	0.278276	27	0	0.278276	27	0	0.278276	27	0	0.278276	27	0	0.278276	27	0	0.278276	27	0	0.278276
27.025	0	0.278276	27.025	0	0.278276	27.025	0	0.278276	27.025	0	0.278276	27.025	0	0.278276	27.025	0	0.278276	27.025	0	0.278276	27.025	0	0.278276	27.025	0	0.278276	27.025	0	0.278276
27.05	0	0.278276	27.05	0	0.278276	27.05	0	0.278276	27.05	0	0.278276	27.05	0	0.278276	27.05	0	0.278276	27.05	0	0.278276	27.05	0	0.278276	27.05	0	0.278276	27.05	0	0.278276
27.075	0	0.278276	27.075	0	0.278276	27.075	0	0.278276	27.075	0	0.278276	27.075	0	0.278276	27.075	0	0.278276	27.075	0	0.278276	27.075	0	0.278276	27.075	0	0.278276	27.075	0	0.278276
27.1	0	0.278276	27.1	0	0.278276	27.1	0	0.278276	27.1	0	0.278276	27.1	0	0.278276	27.1	0	0.278276	27.1	0	0.278276	27.1	0	0.278276	27.1	0	0.278276	27.1	0	0.278276
27.125	0	0.278276	27.125	0	0.278276	27.125	0	0.278276	27.125	0	0.278276	27.125	0	0.278276	27.125	0	0.278276	27.125	0	0.278276	27.125	0	0.278276	27.125	0	0.278276	27.125	0	0.278276
27.15	0	0.278276	27.15	0	0.278276	27.15	0	0.278276	27.15	0	0.278276	27.15	0	0.278276	27.15	0	0.278276	27.15	0	0.278276	27.15	0	0.278276	27.15	0	0.278276	27.15	0	0.278276
27.175	0	0.278276	27.175	0	0.278276	27.175	0	0.278276	27.175	0	0.278276	27.175	0	0.278276	27.175	0	0.278276	27.175	0	0.278276	27.175	0	0.278276	27.175	0	0.278276	27.175	0	0.278276
27.2	0	0.278276	27.2	0	0.278276	27.2	0	0.278276	27.2	0	0.278276	27.2	0	0.278276	27.2	0	0.278276	27.2	0	0.278276	27.2	0	0.278276	27.2	0	0.278276	27.2	0	0.278276
27.225	0	0.278276	27.225	0	0.278276	27.225	0	0.278276	27.225	0	0.278276	27.225	0	0.278276	27.225	0	0.278276	27.225	0	0.278276	27.225	0	0.278276	27.225	0	0.278276	27.225	0	0.278276
27.25	0	0.278276	27.25	0	0.278276	27.25	0	0.278276	27.25	0	0.278276	27.25	0	0.278276	27.25	0	0.278276	27.25	0	0.278276	27.25	0	0.278276	27.25	0	0.278276	27.25	0	0.278276
27.275	0	0.278276	27.275	0	0.278276	27.275	0	0.278276	27.275	0	0.278276	27.275	0	0.278276	27.275	0	0.278276	27.275	0	0.278276	27.275	0	0.278276	27.275	0	0.278276	27.275	0	0.278276
27.3	0	0.278276	27.3	0	0.278276	27.3	0	0.278276	27.3	0	0.278276	27.3	0	0.278276	27.3	0	0.278276	27.3	0	0.278276	27.3	0	0.278276	27.3	0	0.278276	27.3	0	0.278276
27.325	0	0.278276	27.325	0	0.278276	27.325	0	0.278276	27.325	0	0.278276	27.325	0	0.278276	27.325	0	0.278276	27.325	0	0.278276	27.325	0	0.278276	27.325	0	0.278276	27.325	0	0.278276
27.35	0	0.278276	27.35	0	0.278276	27.35	0	0.278276	27.35	0	0.278276	27.35	0	0.278276	27.35	0	0.278276	27.35	0	0.278276	27.35	0	0.278276	27.35	0	0.278276	27.35	0	0.278276
27.375	0	0.278276	27.375	0	0.278276	27.375	0	0.278276	27.375	0	0.278276	27.375	0	0.278276	27.375	0	0.278276	27.375	0	0.278276	27.375	0	0.278276	27.375	0	0.278276	27.375	0	0.278276
27.4	0	0.278276	27.4	0	0.278276	27.4	0	0.278276	27.4	0	0.278276	27.4	0	0.278276	27.4	0	0.278276	27.4	0	0.278276	27.4	0	0.278276	27.4	0	0.278276	27.4	0	0.278276
27.425	0	0.278276	27.425	0	0.278276	27.425	0	0.278276	27.425	0	0.278276	27.425	0	0.278276	27.425	0	0.278276	27.425	0	0.278276	27.425	0	0.278276	27.425	0	0.278276	27.425	0	0.278276
27.45	0	0.278276	27.45	0	0.278276	27.45	0	0.278276	27.45	0	0.278276	27.45	0	0.278276	27.45	0	0.278276	27.45	0	0.278276	27.45	0	0.278276	27.45	0	0.278276	27.45	0	0.278276
27.475	0	0.278276	27.475	0	0.278276	27.475	0	0.278276	27.475	0	0.278276	27.475	0	0.278276	27.475	0	0.278276	27.475	0	0.278276	27.475	0	0.278276	27.475	0	0.278276	27.475	0	0.278276
27.5	0	0.278276	27.5	0	0.278276	27.5	0	0.278276	27.5	0	0.278276	27.5	0	0.278276	27.5	0	0.278276	27.5	0	0.278276	27.5	0	0.278276	27.5	0	0.278276	27.5	0	0.278276
27.525	0	0.278276	27.525	0	0.278276	27.525	0	0.278276	27.525	0	0.278276	27.525	0	0.278276	27.525	0	0.278276	27.525	0	0.278276	27.525	0	0.278276	27.525	0	0.278276	27.525	0	0.278276
27.55	0	0.278276	27.55	0	0.278276	27.55	0	0.278276	27.55	0	0.278276	27.55	0	0.278276	27.55	0	0.278276	27.55	0	0.278276	27.55	0	0.278276	27.55	0	0.278276	27.55	0	0.278276
27.575	0	0.278276	27.575	0	0.278276	27.575	0	0.278276	27.575	0	0.278276	27.575	0	0.278276	27.575	0	0.278276	27.575	0	0.278276	27.575	0	0.278276	27.575	0	0.278276	27.575	0	0.278276
27.6	0	0.278276	27.6	0	0.278276	27.6	0	0.278276	27.6	0	0.278276	27.6	0	0.278276	27.6	0	0.278276	27.6	0	0.278276	27.6	0	0.278276	27.6	0	0.278276	27.6	0	0.278276
27.625	0	0.278276	27.625	0	0.278276	27.625	0	0.278276	27.625	0	0.278276	27.625	0	0.278276	27.625	0	0.278276	27.625	0	0.278276	27.625	0	0.278276	27.625	0	0.278276	27.625	0	0.278276
27.65	0	0.278276	27.65	0	0.278276	27.65	0	0.278276	27.65	0	0.278276	27.65	0	0.278276	27.65	0	0.278276	27.65	0	0.278276	27.65	0	0.278276	27.65	0	0.278276	27.65	0	0.278276
27.675	0	0.278276	27.675	0	0.278276	27.675	0	0.278276	27.675	0	0.278276	27.675	0	0.278276	27.675	0	0.278276	27.675	0	0.278276	27.675	0	0.278276	27.675	0	0.278276	27.675	0	0.278276
27.7	0	0.278276	27.7	0	0.278276	27.7	0	0.278276	27.7	0	0.278276	27.7	0	0.278276	27.7	0	0.278276	27.7	0	0.278276	27.7	0	0.278276	27.7	0	0.278276	27.7	0	0.278276
27.725	0	0.278276	27.725	0	0.278276	27.725	0	0.278276	27.725	0	0.278276	27.725	0	0.278276	27.725	0	0.278276	27.725	0	0.278276	27.725	0	0.278276	27.725	0	0.278276	27.725	0	0.278276
27.75	0	0.278276	27.75	0	0.278276	27.75	0	0.278276	27.75	0	0.278276	27.75	0	0.278276	27.75	0	0.278276	27.75	0	0.278276	27.75	0	0.278276	27.75	0	0.278276	27.75	0	0.278276
27.775	0	0.278276	27.775	0	0.278276	27.775	0	0.278276	27.775	0	0.278276	27.775	0	0.278276	27.775	0	0.278276	27.775	0	0.278276	27.775	0	0.278276	27.775	0	0.278276	27.775	0	0.278276
27.8	0	0.278276	27.8	0	0.278276	27.8	0	0.278276	27.8	0	0.278276	27.8	0	0.278276	27.8	0	0.278276	27.8	0	0.278276	27.8	0	0.278276	27.8	0	0.278276	27.8	0	0.278276
27.825	0	0.278276	27.825	0	0.278276	27.825	0	0.278276	27.825	0	0.278276	27.825	0	0.278276	27.825	0	0.278276	27.825	0	0.278276	27.825	0	0.278276	27.825	0	0.278276	27.825	0	0.278276
27.85	0	0.278276	27.85	0	0.278276	27.85	0	0.278276	27.85	0	0.278276	27.85	0	0.278276	27.85	0	0.278276	27.85	0	0.278276	27.85	0	0.278276	27.85	0	0.278276	27.85	0	0.278276
27.875	0	0.278276	27.875	0	0.278276	27.875	0	0.278276	27.875	0	0.278276	27.875	0	0.278276	27.875	0	0.278276	27.875	0	0.278276	27.875	0	0.278276	27.875	0	0.278276	27.875	0	0.278276
27.9	0	0.278276	27.9	0	0.278276	27.9	0	0.278276	27.9	0	0.278276	27.9	0	0.278276	27.9	0	0.278276	27.9	0	0.278276	27.9	0	0.278276	27.9	0	0.278276	27.9	0	0.278276
27.925	0	0.278276	27.925	0	0.278276	27.925	0	0.278276	27.925	0	0.278276	27.925	0	0.278276	27.925	0	0.278276	27.925	0	0.278276	27.925	0	0.278276	27.925	0	0.278276	27.925	0	0.278276
27.95	0	0.278276	27.95	0	0.278276	27.95	0	0.278276	27.95	0	0.278276	27.95	0	0.278276	27.95	0	0.278276	27.95	0	0.278276	27.95	0	0.278276	27.95	0	0.278276	27.95	0	0.278276
27.975	0	0.278276	27.975	0	0.278276	27.975	0	0.278276	27.975	0	0.278276	27.975	0	0.278276	27.975	0	0.278276	27.975	0	0.278276	27.975	0	0.278276	27.975	0	0.278276	27.975	0	0.278276
28	0	0.278276	28	0	0.278276	28	0	0.278276	28	0	0.278276	28	0	0.278276	28	0	0.278276	28	0	0.278276	28	0	0.278276	28	0	0.278276	28	0	0.278276
28.025	0	0.278276	28.025	0	0.278276	28.025	0	0.278276	28.025	0	0.278276	28.025	0	0.278276	28.025	0	0.278276	28.025	0	0.278276	28.025	0	0.278276	28.025	0	0.278276	28.025	0	0.278276
28.05	0	0.278276	28.05	0	0.278276	28.05	0	0.278276	28.05	0	0.278276	28.05	0	0.278276	28.05	0	0.278276	28.05	0	0.278276	28.05	0	0.278276	28.05	0	0.278276	28.05	0	0.278276
28.075	0	0.278276	28.075	0	0.278276	28.075	0	0.278276	28.075	0	0.278276	28.075	0	0.278276	28.075	0	0.278276	28.075	0	0.278276	28.075	0	0.278276	28.075	0	0.278276	28.075	0	0.278276
28.1	0	0.278276	28.1	0	0.278276	28.1	0	0.278276	28.1	0	0.278276	28.1	0	0.278276	28.1	0	0.278276	28.1	0	0.278276	28.1	0	0.278276	28.1	0	0.278276	28.1	0	0.278276
28.125	0	0.278276	28.125	0	0.278276	28.125	0	0.278276	28.125	0	0.278276	28.125	0	0.278276	28.125	0	0.278276	28.125	0	0.278276	28.125	0	0.278276	28.125	0	0.278276	28.125	0	0.278276
28.15	0	0.278276	28.15	0	0.278276	28.15	0	0.278276	28.15	0	0.278276	28.15	0	0.278276	28.15	0	0.278276	28.15	0	0.278276	28.15	0	0.278276	28.15	0	0.278276	28.15	0	0.278276
28.175	0	0.278276	28.175	0	0.278276	28.175	0	0.278276	28.175	0	0.278276	28.175	0	0.278276	28.175	0	0.278276	28.175	0	0.278276	28.175	0	0.278276	28.175	0	0.278276	28.175	0	0.278276
28.2	0	0.278276	28.2	0	0.278276	28.2	0	0.278276	28.2	0	0.278276	28.2	0	0.278276	28.2	0	0.278276	28.2	0	0.278276	28.2	0	0.278276	28.2	0	0.278276	28.2	0	0.278276
28.225	0	0.278276	28.225	0	0.278276	28.225	0	0.278276	28.225	0	0.278276	28.225	0	0.278276	28.225	0	0.278276	28.225	0	0.278276	28.225	0	0.278276	28.225	0	0.278276	28.225	0	0.278276
28.25	0	0.278276	28.25	0	0.278276	28.25	0	0.278276	28.25	0	0.278276	28.25	0	0.278276	28.25	0	0.278276	28.25	0	0.278276	28.25	0	0.278276	28.25	0	0.278276	28.25	0	0.278276
28.275	0	0.278276	28.275	0	0.278276	28.275	0	0.278276	28.275	0	0.278276	28.275	0	0.278276	28.275	0	0.278276	28.275	0	0.278276	28.275	0	0.278276	28.275	0	0.278276	28.275	0	0.278276
28.3	0	0.278276	28.3	0	0.278276	28.3	0	0.278276	28.3	0	0.278276	28.3	0	0.278276	28.3	0	0.278276	28.3	0	0.278276	28.3	0	0.278276	28.3	0	0.278276	28.3	0	0.278276
28.325	0	0.278276	28.325	0	0.278276	28.325	0	0.278276	28.325	0	0.278276	28.325	0	0.278276	28.325	0	0.278276	28.325	0	0.278276	28.325	0	0.278276	28.325	0	0.278276	28.325	0	0.278276
28.35	0	0.278276	28.35	0	0.278276	28.35	0	0.278276	28.35	0	0.278276	28.35	0	0.278276	28.35	0	0.278276	28.35	0	0.278276	28.35	0	0.278276	28.35	0	0.278276	28.35	0	0.278276
28.375	0	0.278276	28.375	0	0.278276	28.375	0	0.278276	28.375	0	0.278276	28.375	0	0.278276	28.375	0	0.278276	28.375	0	0.278276	28.375	0	0.278276	28.375	0	0.278276	28.375	0	0.278276
28.4	0	0.278276	28.4	0	0.278276	28.4	0	0.278276	28.4	0	0.278276	28.4	0	0.278276	28.4	0	0.278276	28.4	0	0.278276	28.4	0	0.278276	28.4	0	0.278276	28.4	0	0.278276
28.425	0	0.278276	28.425	0	0.278276	28.425	0	0.278276	28.425	0	0.278276	28.425	0	0.278276	28.425	0	0.278276	28.425	0	0.278276	28.425	0	0.278276	28.425	0	0.278276	28.425	0	0.278276
28.45	0	0.278276	28.45	0	0.278276	28.45	0	0.278276	28.45	0	0.278276	28.45	0	0.278276	28.45	0	0.278276	28.45	0	0.278276	28.45	0	0.278276	28.45	0	0.278276	28.45	0	0.278276
28.475	0	0.278276	28.475	0	0.278276	28.475	0	0.278276	28.475	0	0.278276	28.475	0	0.278276	28.475	0	0.278276	28.475	0	0.278276	28.475	0	0.278276	28.475	0	0.278276	28.475	0	0.278276
28.5	0	0.278276	28.5	0	0.278276	28.5	0	0.278276	28.5	0	0.278276	28.5	0	0.278276	28.5	0	0.278276	28.5	0	0.278276	28.5	0	0.278276	28.5	0	0.278276	28.5	0	0.278276
28.525	0	0.278276	28.525	0	0.278276	28.525	0	0.278276	28.525	0	0.278276	28.525	0	0.278276	28.525	0	0.278276	28.525	0	0.278276	28.525	0	0.278276	28.525	0	0.278276	28.525	0	0.278276
28.55	0	0.278276	28.55	0	0.278276	28.55	0	0.278276	28.55	0	0.278276	28.55	0	0.278276	28.55	0	0.278276	28.55	0	0.278276	28.55	0	0.278276	28.55	0	0.278276	28.55	0	0.278276
28.575	0	0.278276	28.575	0	0.278276	28.575	0	0.278276	28.575	0	0.278276	28.575	0	0.278276	28.575	0	0.278276	28.575	0	0.278276	28.575	0	0.278276	28.575	0	0.278276	28.575	0	0.278276
28.6	0	0.278276	28.6	0	0.278276	28.6	0	0.278276	28.6	0	0.278276	28.6	0	0.278276	28.6	0	0.278276	28.6	0	0.278276	28.6	0	0.278276	28.6	0	0.278276	28.6	0	0.278276
28.625	0	0.278276	28.625	0	0.278276	28.625	0	0.278276	28.625	0	0.278276	28.625	0	0.278276	28.625	0	0.278276	28.625	0	0.278276	28.625	0	0.278276	28.625	0	0.278276	28.625	0	0.278276
28.65	0	0.278276	28.65	0	0.278276	28.65	0	0.278276	28.65	0	0.278276	28.65	0	0.278276	28.65	0	0.278276	28.65	0	0.278276	28.65	0	0.278276	28.65	0	0.278276	28.65	0	0.278276
28.675	0	0.278276	28.675	0	0.278276	28.675	0	0.278276	28.675	0	0.278276	28.675	0	0.278276	28.675	0	0.278276	28.675	0	0.278276	28.675	0	0.278276	28.675	0	0.278276	28.675	0	0.278276
28.7	0	0.278276	28.7	0	0.278276	28.7	0	0.278276	28.7	0	0.278276	28.7	0	0.278276	28.7	0	0.278276	28.7	0	0.278276	28.7	0	0.278276	28.7	0	0.278276	28.7	0	0.278276
28.725	0	0.278276	28.725	0	0.278276	28.725	0	0.278276	28.725	0	0.278276	28.725	0	0.278276	28.725	0	0.278276	28.725	0	0.278276	28.725	0	0.278276	28.725	0	0.278276	28.725	0	0.278276
28.75	0	0.278276	28.75	0	0.278276	28.75	0	0.278276	28.75	0	0.278276	28.75	0	0.278276	28.75	0	0.278276	28.75	0	0.278276	28.75	0	0.278276	28.75	0	0.278276	28.75	0	0.278276
28.775	0	0.278276	28.775	0	0.278276	28.775	0	0.278276	28.775	0	0.278276	28.775	0	0.278276	28.775	0	0.278276	28.775	0	0.278276	28.775	0	0.278276	28.775	0	0.278276	28.775	0	0.278276
28.8	0	0.278276	28.8	0	0.278276	28.8	0	0.278276	28.8	0	0.278276	28.8	0	0.278276	28.8	0	0.278276	28.8	0	0.278276	28.8	0	0.278276	28.8	0	0.278276	28.8	0	0.278276
28.825	0	0.278276	28.825	0	0.278276	28.825	0	0.278276	28.825	0	0.278276	28.825	0	0.278276	28.825	0	0.278276	28.825	0	0.278276	28.825	0	0.278276	28.825	0	0.278276	28.825	0	0.278276
28.85	0	0.278276	28.85	0	0.278276	28.85	0	0.278276	28.85	0	0.278276	28.85	0	0.278276	28.85	0	0.278276	28.85	0	0.278276	28.85	0	0.278276	28.85	0	0.278276	28.85	0	0.278276
28.875	0	0.278276	28.875	0	0.278276	28.875	0	0.278276	28.875	0	0.278276	28.875	0	0.278276	28.875	0	0.278276	28.875	0	0.278276	28.875	0	0.278276	28.875	0	0.278276	28.875	0	0.278276
28.9	0	0.278276	28.9	0	0.278276	28.9	0	0.278276	28.9	0	0.278276	28.9	0	0.278276	28.9	0	0.278276	28.9	0	0.278276	28.9	0	0.278276	28.9	0	0.278276	28.9	0	0.278276
28.925	0	0.278276	28.925	0	0.278276	28.925	0	0.278276	28.925	0	0.278276	28.925	0	0.278276	28.925	0	0.278276	28.925	0	0.278276	28.925	0	0.278276	28.925	0	0.278276	28.925	0	0.278276
28.95	0	0.278277	28.95	0	0.278277	28.95	0	0.278277	28.95	0	0.278277	28.95	0	0.278277	28.95	0	0.278277	28.95	0	0.278277	28.95	0	0.278277	28.95	0	0.278277	28.95	0	0.278277
28.975	0	0.278277	28.975	0	0.278277	28.975	0	0.278277	28.975	0	0.278277	28.975	0	0.278277	28.975	0	0.278277	28.975	0	0.278277	28.975	0	0.278277	28.975	0	0.278277	28.975	0	0.278277
29	0	0.278277	29	0	0.278277	29	0	0.278277	29	0	0.278277	29	0	0.278277	29	0	0.278277	29	0	0.278277	29	0	0.278277	29	0	0.278277	29	0	0.278277
29.025	0	0.278277	29.025	0	0.278277	29.025	0	0.278277	29.025	0	0.278277	29.025	0	0.278277	29.025	0	0.278277	29.025	0	0.278277	29.025	0	0.278277	29.025	0	0.278277	29.025	0	0.278277
29.05	0	0.278277	29.05	0	0.278277	29.05	0	0.278277	29.05	0	0.278277	29.05	0	0.278277	29.05	0	0.278277	29.05	0	0.278277	29.05	0	0.278277	29.05	0	0.278277	29.05	0	0.278277
29.075	0	0.278277	29.075	0	0.278277	29.075	0	0.278277	29.075	0	0.278277	29.075	0	0.278277	29.075	0	0.278277	29.075	0	0.278277	29.075	0	0.278277	29.075	0	0.278277	29.075	0	0.278277
29.1	0	0.278277	29.1	0	0.278277	29.1	0	0.278277	29.1	0	0.278277	29.1	0	0.278277	29.1	0	0.278277	29.1	0	0.278277	29.1	0	0.278277	29.1	0	0.278277	29.1	0	0.278277
29.125	0	0.278277	29.125	0	0.278277	29.125	0	0.278277	29.125	0	0.278277	29.125	0	0.278277	29.125	0	0.278277	29.125	0	0.278277	29.125	0	0.278277	29.125	0	0.278277	29.125	0	0.278277
29.15	0	0.278277	29.15	0	0.278277	29.15	0	0.278277	29.15	0	0.278277	29.15	0	0.278277	29.15	0	0.278277	29.15	0	0.278277	29.15	0	0.278277	29.15	0	0.278277	29.15	0	0.278277
29.175	0	0.278277	29.175	0	0.278277	29.175	0	0.278277	29.175	0	0.278277	29.175	0	0.278277	29.175	0	0.278277	29.175	0	0.278277	29.175	0	0.278277	29.175	0	0.278277	29.175	0	0.278277
29.2	0	0.278277	29.2	0	0.278277	29.2	0	0.278277	29.2	0	0.278277	29.2	0	0.278277	29.2	0	0.278277	29.2	0	0.278277	29.2	0	0.278277	29.2	0	0.278277	29.2	0	0.278277
29.225	0	0.278277	29.225	0	0.278277	29.225	0	0.278277	29.225	0	0.278277	29.225	0	0.278277	29.225	0	0.278277	29.225	0	0.278277	29.225	0	0.278277	29.225	0	0.278277	29.225	0	0.278277
29.25	0	0.278277	29.25	0	0.278277	29.25	0	0.278277	29.25	0	0.278277	29.25	0	0.278277	29.25	0	0.278277	29.25	0	0.278277	29.25	0	0.278277	29.25	0	0.278277	29.25	0	0.278277
29.275	0	0.278277	29.275	0	0.278277	29.275	0	0.278277	29.275	0	0.278277	29.275	0	0.278277	29.275	0	0.278277	29.275	0	0.278277	29.275	0	0.278277	29.275	0	0.278277	29.275	0	0.278277
29.3	0	0.278277	29.3	0	0.278277	29.3	0	0.278277	29.3	0	0.278277	29.3	0	0.278277	29.3	0	0.278277	29.3	0	0.278277	29.3	0	0.278277	29.3	0	0.278277	29.3	0	0.278277
29.325	0	0.278277	29.325	0	0.278277	29.325	0	0.278277	29.325	0	0.278277	29.325	0	0.278277	29.325	0	0.278277	29.325	0	0.278277	29.325	0	0.278277	29.325	0	0.278277	29.325	0	0.278277
29.35	0	0.278277	29.35	0	0.278277	29.35	0	0.278277	29.35	0	0.278277	29.35	0	0.278277	29.35	0	0.278277	29.35	0	0.278277	29.35	0	0.278277	29.35	0	0.278277	29.35	0	0.278277
29.375	0	0.278277	29.375	0	0.278277	29.375	0	0.278277	29.375	0	0.278277	29.375	0	0.278277	29.375	0	0.278277	29.375	0	0.278277	29.375	0	0.278277	29.375	0	0.278277	29.375	0	0.278277
29.4	0	0.278277	29.4	0	0.278277	29.4	0	0.278277	29.4	0	0.278277	29.4	0	0.278277	29.4	0	0.278277	29.4	0	0.278277	29.4	0	0.278277	29.4	0	0.278277	29.4	0	0.278277
29.425	0	0.278277	29.425	0	0.278277	29.425	0	0.278277	29.425	0	0.278277	29.425	0	0.278277	29.425	0	0.278277	29.425	0	0.278277	29.425	0	0.278277	29.425	0	0.278277	29.425	0	0.278277
29.45	0	0.278277	29.45	0	0.278277	29.45	0	0.278277	29.45	0	0.278277	29.45	0	0.278277	29.45	0	0.278277	29.45	0	0.278277	29.45	0	0.278277	29.45	0	0.278277	29.45	0	0.278277
29.475	0	0.278277	29.475	0	0.278277	29.475	0	0.278277	29.475	0	0.278277	29.475	0	0.278277	29.475	0	0.278277	29.475	0	0.278277	29.475	0	0.278277	29.475	0	0.278277	29.475	0	0.278277
29.5	0	0.278277	29.5	0	0.278277	29.5	0	0.278277	29.5	0	0.278277	29.5	0	0.278277	29.5	0	0.278277	29.5	0	0.278277	29.5	0	0.278277	29.5	0	0.278277	29.5	0	0.278277
29.525	0	0.278277	29.525	0	0.278277	29.525	0	0.278277	29.525	0	0.278277	29.525	0	0.278277	29.525	0	0.278277	29.525	0	0.278277	29.525	0	0.278277	29.525	0	0.278277	29.525	0	0.278277
29.55	0	0.278277	29.55	0	0.278277	29.55	0	0.278277	29.55	0	0.278277	29.55	0	0.278277	29.55	0	0.278277	29.55	0	0.278277	29.55	0	0.278277	29.55	0	0.278277	29.55	0	0.278277
29.575	0	0.278277	29.575	0	0.278277	29.575	0	0.278277	29.575	0	0.278277	29.575	0	0.278277	29.575	0	0.278277	29.575	0	0.278277	29.575	0	0.278277	29.575	0	0.278277	29.575	0	0.278277
29.6	0	0.278277	29.6	0	0.278277	29.6	0	0.278277	29.6	0	0.278277	29.6	0	0.278277	29.6	0	0.278277	29.6	0	0.278277	29.6	0	0.278277	29.6	0	0.278277	29.6	0	0.278277
29.625	0	0.278277	29.625	0	0.278277	29.625	0	0.278277	29.625	0	0.278277	29.625	0	0.278277	29.625	0	0.278277	29.625	0	0.278277	29.625	0	0.278277	29.625	0	0.278277	29.625	0	0.278277
29.65	0	0.278277	29.65	0	0.278277	29.65	0	0.278277	29.65	0	0.278277	29.65	0	0.278277	29.65	0	0.278277	29.65	0	0.278277	29.65	0	0.278277	29.65	0	0.278277	29.65	0	0.278277
29.675	0	0.278277	29.675	0	0.278277	29.675	0	0.278277	29.675	0	0.278277	29.675	0	0.278277	29.675	0	0.278277	29.675	0	0.278277	29.675	0	0.278277	29.675	0	0.278277	29.675	0	0.278277
29.7	0	0.278277	29.7	0	0.278277	29.7	0	0.278277	29.7	0	0.278277	29.7	0	0.278277	29.7	0	0.278277	29.7	0	0.278277	29.7	0	0.278277	29.7	0	0.278277	29.7	0	0.278277
29.725	0	0.278277	29.725	0	0.278277	29.725	0	0.278277	29.725	0	0.278277	29.725	0	0.278277	29.725	0	0.278277	29.725	0	0.278277	29.725	0	0.278277	29.725	0	0.278277	29.725	0	0.278277
29.75	0	0.278277	29.75	0	0.278277	29.75	0	0.278277	29.75	0	0.278277	29.75	0	0.278277	29.75	0	0.278277	29.75	0	0.278277	29.75	0	0.278277	29.75	0	0.278277	29.75	0	0.278277
29.775	0	0.278277	29.775	0	0.278277	29.775	0	0.278277	29.775	0	0.278277	29.775	0	0.278277	29.775	0	0.278277	29.775	0	0.278277	29.775	0	0.278277	29.775	0	0.278277	29.775	0	0.278277
29.8	0	0.278277	29.8	0	0.278277	29.8	0	0.278277	29.8	0	0.278277	29.8	0	0.278277	29.8	0	0.278277	29.8	0	0.278277	29.8	0	0.278277	29.8	0	0.278277	29.8	0	0.278277
29.825	0	0.278277	29.825	0	0.278277	29.825	0	0.278277	29.825	0	0.278277	29.825	0	0.278277	29.825	0	0.278277	29.825	0	0.278277	29.825	0	0.278277	29.825	0	0.278277	29.825	0	0.278277
29.85	0	0.278277	29.85	0	0.278277	29.85	0	0.278277	29.85	0	0.278277	29.85	0	0.278277	29.85	0	0.278277	29.85	0	0.278277	29.85	0	0.278277	29.85	0	0.278277	29.85	0	0.278277
29.875	0	0.278277	29.875	0	0.278277	29.875	0	0.278277	29.875	0	0.278277	29.875	0	0.278277	29.875	0	0.278277	29.875	0	0.278277	29.875	0	0.278277	29.875	0	0.278277	29.875	0	0.278277
29.9	0	0.278277	29.9	0	0.278277	29.9	0	0.278277	29.9	0	0.278277	29.9	0	0.278277	29.9	0	0.278277	29.9	0	0.278277	29.9	0	0.278277	29.9	0	0.278277	29.9	0	0.278277
29.925	0	0.278277	29.925	0	0.278277	29.925	0	0.278277	29.925	0	0.278277	29.925	0	0.278277	29.925	0	0.278277	29.925	0	0.278277	29.925	0	0.278277	29.925	0	0.278277	29.925	0	0.278277
29.95	0	0.278277	29.95	0	0.278277	29.95	0	0.278277	29.95	0	0.278277	29.95	0	0.278277	29.95	0	0.278277	29.95	0	0.278277	29.95	0	0.278277	29.95	0	0.278277	29.95	0	0.278277
29.975	0	0.278277	29.975	0	0.278277	29.975	0	0.278277	29.975	0	0.278277	29.975	0	0.278277	29.975	0	0.278277	29.975	0	0.278277	29.975	0	0.278277	29.975	0	0.278277	29.975	0	0.278277
30	0	0.278277	30	0	0.278277	30	0	0.278277	30	0	0.278277	30	0	0.278277	30	0	0.278277	30	0	0.278277	30	0	0.278277	30	0	0.278277	30	0	0.278277
30.025	0	0.278277	30.025	0	0.278277	30.025	0	0.278277	30.025	0	0.278277	30.025	0	0.278277	30.025	0	0.278277	30.025	0	0.278277	30.025	0	0.278277	30.025	0	0.278277	30.025	0	0.278277
30.05	0	0.278277	30.05	0	0.278277	30.05	0	0.278277	30.05	0	0.278277	30.05	0	0.278277	30.05	0	0.278277	30.05	0	0.278277	30.05	0	0.278277	30.05	0	0.278277	30.05	0	0.278277
30.075	0	0.278277	30.075	0	0.278277	30.075	0	0.278277	30.075	0	0.278277	30.075	0	0.278277	30.075	0	0.278277	30.075	0	0.278277	30.075	0	0.278277	30.075	0	0.278277	30.075	0	0.278277
30.1	0	0.278277	30.1	0	0.278277	30.1	0	0.278277	30.1	0	0.278277	30.1	0	0.278277	30.1	0	0.278277	30.1	0	0.278277	30.1	0	0.278277	30.1	0	0.278277	30.1	0	0.278277
30.125	0	0.278277	30.125	0	0.278277	30.125	0	0.278277	30.125	0	0.278277	30.125	0	0.278277	30.125	0	0.278277	30.125	0	0.278277	30.125	0	0.278277	30.125	0	0.278277	30.125	0	0.278277
30.15	0	0.278277	30.15	0	0.278277	30.15	0	0.278277	30.15	0	0.278277	30.15	0	0.278277	30.15	0	0.278277	30.15	0	0.278277	30.15	0	0.278277	30.15	0	0.278277	30.15	0	0.278277
30.175	0	0.278277	30.175	0	0.278277	30.175	0	0.278277	30.175	0	0.278277	30.175	0	0.278277	30.175	0	0.278277	30.175	0	0.278277	30.175	0	0.278277	30.175	0	0.278277	30.175	0	0.278277
30.2	0	0.278277	30.2	0	0.278277	30.2	0	0.278277	30.2	0	0.278277	30.2	0	0.278277	30.2	0	0.278277	30.2	0	0.278277	30.2	0	0.278277	30.2	0	0.278277	30.2	0	0.278277
30.225	0	0.278277	30.225	0	0.278277	30.225	0	0.278277	30.225	0	0.278277	30.225	0	0.278277	30.225	0	0.278277	30.225	0	0.278277	30.225	0	0.278277	30.225	0	0.278277	30.225	0	0.278277
30.25	0	0.278277	30.25	0	0.278277	30.25	0	0.278277	30.25	0	0.278277	30.25	0	0.278277	30.25	0	0.278277	30.25	0	0.278277	30.25	0	0.278277	30.25	0	0.278277	30.25	0	0.278277
30.275	0	0.278277	30.275	0	0.278277	30.275	0	0.278277	30.275	0	0.278277	30.275	0	0.278277	30.275	0	0.278277	30.275	0	0.278277	30.275	0	0.278277	30.275	0	0.278277	30.275	0	0.278277
30.3	0	0.278277	30.3	0	0.278277	30.3	0	0.278277	30.3	0	0.278277	30.3	0	0.278277	30.3	0	0.278277	30.3	0	0.278277	30.3	0	0.278277	30.3	0	0.278277	30.3	0	0.278277
30.325	0	0.278277	30.325	0	0.278277	30.325	0	0.278277	30.325	0	0.278277	30.325	0	0.278277	30.325	0	0.278277	30.325	0	0.278277	30.325	0	0.278277	30.325	0	0.278277	30.325	0	0.278277
30.35	0	0.278277	30.35	0	0.278277	30.35	0	0.278277	30.35	0	0.278277	30.35	0	0.278277	30.35	0	0.278277	30.35	0	0.278277	30.35	0	0.278277	30.35	0	0.278277	30.35	0	0.278277
30.375	0	0.278277	30.375	0	0.278277	30.375	0	0.278277	30.375	0	0.278277	30.375	0	0.278277	30.375	0	0.278277	30.375	0	0.278277	30.375	0	0.278277	30.375	0	0.278277	30.375	0	0.278277
30.4	0	0.278277	30.4	0	0.278277	30.4	0	0.278277	30.4	0	0.278277	30.4	0	0.278277	30.4	0	0.278277	30.4	0	0.278277	30.4	0	0.278277	30.4	0	0.278277	30.4	0	0.278277
30.425	0	0.278277	30.425	0	0.278277	30.425	0	0.278277	30.425	0	0.278277	30.425	0	0.278277	30.425	0	0.278277	30.425	0	0.278277	30.425	0	0.278277	30.425	0	0.278277	30.425	0	0.278277
30.45	0	0.278277	30.45	0	0.278277	30.45	0	0.278277	30.45	0	0.278277	30.45	0	0.278277	30.45	0	0.278277	30.45	0	0.278277	30.45	0	0.278277	30.45	0	0.278277	30.45	0	0.278277
30.475	0	0.278277	30.475	0	0.278277	30.475	0	0.278277	30.475	0	0.278277	30.475	0	0.278277	30.475	0	0.278277	30.475	0	0.278277	30.475	0	0.278277	30.475	0	0.278277	30.475	0	0.278277
30.5	0	0.278277	30.5	0	0.278277	30.5	0	0.278277	30.5	0	0.278277	30.5	0	0.278277	30.5	0	0.278277	30.5	0	0.278277	30.5	0	0.278277	30.5	0	0.278277	30.5	0	0.278277
30.525	0	0.278277	30.525	0	0.278277	30.525	0	0.278277	30.525	0	0.278277	30.525	0	0.278277	30.525	0	0.278277	30.525	0	0.278277	30.525	0	0.278277	30.525	0	0.278277	30.525	0	0.278277
30.55	0	0.278277	30.55	0	0.278277	30.55	0	0.278277	30.55	0	0.278277	30.55	0	0.278277	30.55	0	0.278277	30.55	0	0.278277	30.55	0	0.278277	30.55	0	0.278277	30.55	0	0.278277
30.575	0	0.278277	30.575	0	0.278277	30.575	0	0.278277	30.575	0	0.278277	30.575	0	0.278277	30.575	0	0.278277	30.575	0	0.278277	30.575	0	0.278277	30.575	0	0.278277	30.575	0	0.278277
30.6	0	0.278277	30.6	0	0.278277	30.6	0	0.278277	30.6	0	0.278277	30.6	0	0.278277	30.6	0	0.278277	30.6	0	0.278277	30.6	0	0.278277	30.6	0	0.278277	30.6	0	0.278277
30.625	0	0.278277	30.625	0	0.278277	30.625	0	0.278277	30.625	0	0.278277	30.625	0	0.278277	30.625	0	0.278277	30.625	0	0.278277	30.625	0	0.278277	30.625	0	0.278277	30.625	0	0.278277
30.65	0	0.278277	30.65	0	0.278277	30.65	0	0.278277	30.65	0	0.278277	30.65	0	0.278277	30.65	0	0.278277	30.65	0	0.278277	30.65	0	0.278277	30.65	0	0.278277	30.65	0	0.278277
30.675	0	0.278277	30.675	0	0.278277	30.675	0	0.278277	30.675	0	0.278277	30.675	0	0.278277	30.675	0	0.278277	30.675	0	0.278277	30.675	0	0.278277	30.675	0	0.278277	30.675	0	0.278277
30.7	0	0.278277	30.7	0	0.278277	30.7	0	0.278277	30.7	0	0.278277	30.7	0	0.278277	30.7	0	0.278277	30.7	0	0.278277	30.7	0	0.278277	30.7	0	0.278277	30.7	0	0.278277
30.725	0	0.278277	30.725	0	0.278277	30.725	0	0.278277	30.725	0	0.278277	30.725	0	0.278277	30.725	0	0.278277	30.725	0	0.278277	30.725	0	0.278277	30.725	0	0.278277	30.725	0	0.278277
30.75	0	0.278277	30.75	0	0.278277	30.75	0	0.278277	30.75	0	0.278277	30.75	0	0.278277	30.75	0	0.278277	30.75	0	0.278277	30.75	0	0.278277	30.75	0	0.278277	30.75	0	0.278277
30.775	0	0.278277	30.775	0	0.278277	30.775	0	0.278277	30.775	0	0.278277	30.775	0	0.278277	30.775	0	0.278277	30.775	0	0.278277	30.775	0	0.278277	30.775	0	0.278277	30.775	0	0.278277
30.8	0	0.278277	30.8	0	0.278277	30.8	0	0.278277	30.8	0	0.278277	30.8	0	0.278277	30.8	0	0.278277	30.8	0	0.278277	30.8	0	0.278277	30.8	0	0.278277	30.8	0	0.278277
30.825	0	0.278277	30.825	0	0.278277	30.825	0	0.278277	30.825	0	0.278277	30.825	0	0.278277	30.825	0	0.278277	30.825	0	0.278277	30.825	0	0.278277	30.825	0	0.278277	30.825	0	0.278277
30.85	0	0.278277	30.85	0	0.278277	30.85	0	0.278277	30.85	0	0.278277	30.85	0	0.278277	30.85	0	0.278277	30.85	0	0.278277	30.85	0	0.278277	30.85	0	0.278277	30.85	0	0.278277
30.875	0	0.278277	30.875	0	0.278277	30.875	0	0.278277	30.875	0	0.278277	30.875	0	0.278277	30.875	0	0.278277	30.875	0	0.278277	30.875	0	0.278277	30.875	0	0.278277	30.875	0	0.278277
30.9	0	0.278277	30.9	0	0.278277	30.9	0	0.278277	30.9	0	0.278277	30.9	0	0.278277	30.9	0	0.278277	30.9	0	0.278277	30.9	0	0.278277	30.9	0	0.278277	30.9	0	0.278277
30.925	0	0.278277	30.925	0	0.278277	30.925	0	0.278277	30.925	0	0.278277	30.925	0	0.278277	30.925	0	0.278277	30.925	0	0.278277	30.925	0	0.278277	30.925	0	0.278277	30.925	0	0.278277
30.95	0	0.278277	30.95	0	0.278277	30.95	0	0.278277	30.95	0	0.278277	30.95	0	0.278277	30.95	0	0.278277	30.95	0	0.278277	30.95	0	0.278277	30.95	0	0.278277	30.95	0	0.278277
30.975	0	0.278277	30.975	0	0.278277	30.975	0	0.278277	30.975	0	0.278277	30.975	0	0.278277	30.975	0	0.278277	30.975	0	0.278277	30.975	0	0.278277	30.975	0	0.278277	30.975	0	0.278277
31	0	0.278277	31	0	0.278277	31	0	0.278277	31	0	0.278277	31	0	0.278277	31	0	0.278277	31	0	0.278277	31	0	0.278277	31	0	0.278277	31	0	0.278277
31.025	0	0.278277	31.025	0	0.278277	31.025	0	0.278277	31.025	0	0.278277	31.025	0	0.278277	31.025	0	0.278277	31.025	0	0.278277	31.025	0	0.278277	31.025	0	0.278277	31.025	0	0.278277
31.05	0	0.278277	31.05	0	0.278277	31.05	0	0.278277	31.05	0	0.278277	31.05	0	0.278277	31.05	0	0.278277	31.05	0	0.278277	31.05	0	0.278277	31.05	0	0.278277	31.05	0	0.278277
31.075	0	0.278277	31.075	0	0.278277	31.075	0	0.278277	31.075	0	0.278277	31.075	0	0.278277	31.075	0	0.278277	31.075	0	0.278277	31.075	0	0.278277	31.075	0	0.278277	31.075	0	0.278277
31.1	0	0.278277	31.1	0	0.278277	31.1	0	0.278277	31.1	0	0.278277	31.1	0	0.278277	31.1	0	0.278277	31.1	0	0.278277	31.1	0	0.278277	31.1	0	0.278277	31.1	0	0.278277
31.125	0	0.278277	31.125	0	0.278277	31.125	0	0.278277	31.125	0	0.278277	31.125	0	0.278277	31.125	0	0.278277	31.125	0	0.278277	31.125	0	0.278277	31.125	0	0.278277	31.125	0	0.278277
31.15	0	0.278277	31.15	0	0.278277	31.15	0	0.278277	31.15	0	0.278277	31.15	0	0.278277	31.15	0	0.278277	31.15	0	0.278277	31.15	0	0.278277	31.15	0	0.278277	31.15	0	0.278277
31.175	0	0.278277	31.175	0	0.278277	31.175	0	0.278277	31.175	0	0.278277	31.175	0	0.278277	31.175	0	0.278277	31.175	0	0.278277	31.175	0	0.278277	31.175	0	0.278277	31.175	0	0.278277
31.2	0	0.278277	31.2	0	0.278277	31.2	0	0.278277	31.2	0	0.278277	31.2	0	0.278277	31.2	0	0.278277	31.2	0	0.278277	31.2	0	0.278277	31.2	0	0.278277	31.2	0	0.278277
31.225	0	0.278277	31.225	0	0.278277	31.225	0	0.278277	31.225	0	0.278277	31.225	0	0.278277	31.225	0	0.278277	31.225	0	0.278277	31.225	0	0.278277	31.225	0	0.278277	31.225	0	0.278277
31.25	0	0.278277	31.25	0	0.278277	31.25	0	0.278277	31.25	0	0.278277	31.25	0	0.278277	31.25	0	0.278277	31.25	0	0.278277	31.25	0	0.278277	31.25	0	0.278277	31.25	0	0.278277
31.275	0	0.278277	31.275	0	0.278277	31.275	0	0.278277	31.275	0	0.278277	31.275	0	0.278277	31.275	0	0.278277	31.275	0	0.278277	31.275	0	0.278277	31.275	0	0.278277	31.275	0	0.278277
31.3	0	0.278277	31.3	0	0.278277	31.3	0	0.278277	31.3	0	0.278277	31.3	0	0.278277	31.3	0	0.278277	31.3	0	0.278277	31.3	0	0.278277	31.3	0	0.278277	31.3	0	0.278277
31.325	0	0.278277	31.325	0	0.278277	31.325	0	0.278277	31.325	0	0.278277	31.325	0	0.278277	31.325	0	0.278277	31.325	0	0.278277	31.325	0	0.278277	31.325	0	0.278277	31.325	0	0.278277
31.35	0	0.278277	31.35	0	0.278277	31.35	0	0.278277	31.35	0	0.278277	31.35	0	0.278277	31.35	0	0.278277	31.35	0	0.278277	31.35	0	0.278277	31.35	0	0.278277	31.35	0	0.278277
31.375	0	0.278277	31.375	0	0.278277	31.375	0	0.278277	31.375	0	0.278277	31.375	0	0.278277	31.375	0	0.278277	31.375	0	0.278277	31.375	0	0.278277	31.375	0	0.278277	31.375	0	0.278277
31.4	0	0.278277	31.4	0	0.278277	31.4	0	0.278277	31.4	0	0.278277	31.4	0	0.278277	31.4	0	0.278277	31.4	0	0.278277	31.4	0	0.278277	31.4	0	0.278277	31.4	0	0.278277
31.425	0	0.278277	31.425	0	0.278277	31.425	0	0.278277	31.425	0	0.278277	31.425	0	0.278277	31.425	0	0.278277	31.425	0	0.278277	31.425	0	0.278277	31.425	0	0.278277	31.425	0	0.278277
31.45	0	0.278277	31.45	0	0.278277	31.45	0	0.278277	31.45	0	0.278277	31.45	0	0.278277	31.45	0	0.278277	31.45	0	0.278277	31.45	0	0.278277	31.45	0	0.278277	31.45	0	0.278277
31.475	0	0.278277	31.475	0	0.278277	31.475	0	0.278277	31.475	0	0.278277	31.475	0	0.278277	31.475	0	0.278277	31.475	0	0.278277	31.475	0	0.278277	31.475	0	0.278277	31.475	0	0.278277
31.5	0	0.278277	31.5	0	0.278277	31.5	0	0.278277	31.5	0	0.278277	31.5	0	0.278277	31.5	0	0.278277	31.5	0	0.278277	31.5	0	0.278277	31.5	0	0.278277	31.5	0	0.278277
31.525	0	0.278277	31.525	0	0.278277	31.525	0	0.278277	31.525	0	0.278277	31.525	0	0.278277	31.525	0	0.278277	31.525	0	0.278277	31.525	0	0.278277	31.525	0	0.278277	31.525	0	0.278277
31.55	0	0.278277	31.55	0	0.278277	31.55	0	0.278277	31.55	0	0.278277	31.55	0	0.278277	31.55	0	0.278277	31.55	0	0.278277	31.55	0	0.278277	31.55	0	0.278277	31.55	0	0.278277
31.575	0	0.278277	31.575	0	0.278277	31.575	0	0.278277	31.575	0	0.278277	31.575	0	0.278277	31.575	0	0.278277	31.575	0	0.278277	31.575	0	0.278277	31.575	0	0.278277	31.575	0	0.278277
31.6	0	0.278277	31.6	0	0.278277	31.6	0	0.278277	31.6	0	0.278277	31.6	0	0.278277	31.6	0	0.278277	31.6	0	0.278277	31.6	0	0.278277	31.6	0	0.278277	31.6	0	0.278277
31.625	0	0.278277	31.625	0	0.278277	31.625	0	0.278277	31.625	0	0.278277	31.625	0	0.278277	31.625	0	0.278277	31.625	0	0.278277	31.625	0	0.278277	31.625	0	0.278277	31.625	0	0.278277
31.65	0	0.278277	31.65	0	0.278277	31.65	0	0.278277	31.65	0	0.278277	31.65	0	0.278277	31.65	0	0.278277	31.65	0	0.278277	31.65	0	0.278277	31.65	0	0.278277	31.65	0	0.278277
31.675	0	0.278277	31.675	0	0.278277	31.675	0	0.278277	31.675	0	0.278277	31.675	0	0.278277	31.675	0	0.278277	31.675	0	0.278277	31.675	0	0.278277	31.675	0	0.278277	31.675	0	0.278277
31.7	0	0.278277	31.7	0	0.278277	31.7	0	0.278277	31.7	0	0.278277	31.7	0	0.278277	31.7	0	0.278277	31.7	0	0.278277	31.7	0	0.278277	31.7	0	0.278277	31.7	0	0.278277
31.725	0	0.278277	31.725	0	0.278277	31.725	0	0.278277	31.725	0	0.278277	31.725	0	0.278277	31.725	0	0.278277	31.725	0	0.278277	31.725	0	0.278277	31.725	0	0.278277	31.725	0	0.278277
31.75	0	0.278277	31.75	0	0.278277	31.75	0	0.278277	31.75	0	0.278277	31.75	0	0.278277	31.75	0	0.278277	31.75	0	0.278277	31.75	0	0.278277	31.75	0	0.278277	31.75	0	0.278277
31.775	0	0.278277	31.775	0	0.278277	31.775	0	0.278277	31.775	0	0.278277	31.775	0	0.278277	31.775	0	0.278277	31.775	0	0.278277	31.775	0	0.278277	31.775	0	0.278277	31.775	0	0.278277
31.8	0	0.278277	31.8	0	0.278277	31.8	0	0.278277	31.8	0	0.278277	31.8	0	0.278277	31.8	0	0.278277	31.8	0	0.278277	31.8	0	0.278277	31.8	0	0.278277	31.8	0	0.278277
31.825	0	0.278277	31.825	0	0.278277	31.825	0	0.278277	31.825	0	0.278277	31.825	0	0.278277	31.825	0	0.278277	31.825	0	0.278277	31.825	0	0.278277	31.825	0	0.278277	31.825	0	0.278277
31.85	0	0.278277	31.85	0	0.278277	31.85	0	0.278277	31.85	0	0.278277	31.85	0	0.278277	31.85	0	0.278277	31.85	0	0.278277	31.85	0	0.278277	31.85	0	0.278277	31.85	0	0.278277
31.875	0	0.278277	31.875	0	0.278277	31.875	0	0.278277	31.875	0	0.278277	31.875	0	0.278277	31.875	0	0.278277	31.875	0	0.278277	31.875	0	0.278277	31.875	0	0.278277	31.875	0	0.278277
31.9	0	0.278277	31.9	0	0.278277	31.9	0	0.278277	31.9	0	0.278277	31.9	0	0.278277	31.9	0	0.278277	31.9	0	0.278277	31.9	0	0.278277	31.9	0	0.278277	31.9	0	0.278277
31.925	0	0.278277	31.925	0	0.278277	31.925	0	0.278277	31.925	0	0.278277	31.925	0	0.278277	31.925	0	0.278277	31.925	0	0.278277	31.925	0	0.278277	31.925	0	0.278277	31.925	0	0.278277
31.95	0	0.278277	31.95	0	0.278277	31.95	0	0.278277	31.95	0	0.278277	31.95	0	0.278277	31.95	0	0.278277	31.95	0	0.278277	31.95	0	0.278277	31.95	0	0.278277	31.95	0	0.278277
31.975	0	0.278277	31.975	0	0.278277	31.975	0	0.278277	31.975	0	0.278277	31.975	0	0.278277	31.975	0	0.278277	31.975	0	0.278277	31.975	0	0.278277	31.975	0	0.278277	31.975	0	0.278277
32	0	0.278278	32	0	0.278278	32	0	0.278278	32	0	0.278278	32	0	0.278278	32	0	0.278278	32	0	0.278278	32	0	0.278278	32	0	0.278278	32	0	0.278278
32.025	0	0.278278	32.025	0	0.278278	32.025	0	0.278278	32.025	0	0.278278	32.025	0	0.278278	32.025	0	0.278278	32.025	0	0.278278	32.025	0	0.278278	32.025	0	0.278278	32.025	0	0.278278
32.05	0	0.278278	32.05	0	0.278278	32.05	0	0.278278	32.05	0	0.278278	32.05	0	0.278278	32.05	0	0.278278	32.05	0	0.278278	32.05	0	0.278278	32.05	0	0.278278	32.05	0	0.278278
32.075	0	0.278278	32.075	0	0.278278	32.075	0	0.278278	32.075	0	0.278278	32.075	0	0.278278	32.075	0	0.278278	32.075	0	0.278278	32.075	0	0.278278	32.075	0	0.278278	32.075	0	0.278278
32.1	0	0.278278	32.1	0	0.278278	32.1	0	0.278278	32.1	0	0.278278	32.1	0	0.278278	32.1	0	0.278278	32.1	0	0.278278	32.1	0	0.278278	32.1	0	0.278278	32.1	0	0.278278
32.125	0	0.278278	32.125	0	0.278278	32.125	0	0.278278	32.125	0	0.278278	32.125	0	0.278278	32.125	0	0.278278	32.125	0	0.278278	32.125	0	0.278278	32.125	0	0.278278	32.125	0	0.278278
32.15	0	0.278278	32.15	0	0.278278	32.15	0	0.278278	32.15	0	0.278278	32.15	0	0.278278	32.15	0	0.278278	32.15	0	0.278278	32.15	0	0.278278	32.15	0	0.278278	32.15	0	0.278278
32.175	0	0.278278	32.175	0	0.278278	32.175	0	0.278278	32.175	0	0.278278	32.175	0	0.278278	32.175	0	0.278278	32.175	0	0.278278	32.175	0	0.278278	32.175	0	0.278278	32.175	0	0.278278
32.2	0	0.278278	32.2	0	0.278278	32.2	0	0.278278	32.2	0	0.278278	32.2	0	0.278278	32.2	0	0.278278	32.2	0	0.278278	32.2	0	0.278278	32.2	0	0.278278	32.2	0	0.278278
32.225	0	0.278278	32.225	0	0.278278	32.225	0	0.278278	32.225	0	0.278278	32.225	0	0.278278	32.225	0	0.278278	32.225	0	0.278278	32.225	0	0.278278	32.225	0	0.278278	32.225	0	0.278278
32.25	0	0.278278	32.25	0	0.278278	32.25	0	0.278278	32.25	0	0.278278	32.25	0	0.278278	32.25	0	0.278278	32.25	0	0.278278	32.25	0	0.278278	32.25	0	0.278278	32.25	0	0.278278
32.275	0	0.278278	32.275	0	0.278278	32.275	0	0.278278	32.275	0	0.278278	32.275	0	0.278278	32.275	0	0.278278	32.275	0	0.278278	32.275	0	0.278278	32.275	0	0.278278	32.275	0	0.278278
32.3	0	0.278278	32.3	0	0.278278	32.3	0	0.278278	32.3	0	0.278278	32.3	0	0.278278	32.3	0	0.278278	32.3	0	0.278278	32.3	0	0.278278	32.3	0	0.278278	32.3	0	0.278278
32.325	0	0.278278	32.325	0	0.278278	32.325	0	0.278278	32.325	0	0.278278	32.325	0	0.278278	32.325	0	0.278278	32.325	0	0.278278	32.325	0	0.278278	32.325	0	0.278278	32.325	0	0.278278
32.35	0	0.278278	32.35	0	0.278278	32.35	0	0.278278	32.35	0	0.278278	32.35	0	0.278278	32.35	0	0.278278	32.35	0	0.278278	32.35	0	0.278278	32.35	0	0.278278	32.35	0	0.278278
32.375	0	0.278278	32.375	0	0.278278	32.375	0	0.278278	32.375	0	0.278278	32.375	0	0.278278	32.375	0	0.278278	32.375	0	0.278278	32.375	0	0.278278	32.375	0	0.278278	32.375	0	0.278278
32.4	0	0.278278	32.4	0	0.278278	32.4	0	0.278278	32.4	0	0.278278	32.4	0	0.278278	32.4	0	0.278278	32.4	0	0.278278	32.4	0	0.278278	32.4	0	0.278278	32.4	0	0.278278
32.425	0	0.278278	32.425	0	0.278278	32.425	0	0.278278	32.425	0	0.278278	32.425	0	0.278278	32.425	0	0.278278	32.425	0	0.278278	32.425	0	0.278278	32.425	0	0.278278	32.425	0	0.278278
32.45	0	0.278278	32.45	0	0.278278	32.45	0	0.278278	32.45	0	0.278278	32.45	0	0.278278	32.45	0	0.278278	32.45	0	0.278278	32.45	0	0.278278	32.45	0	0.278278	32.45	0	0.278278
32.475	0	0.278278	32.475	0	0.278278	32.475	0	0.278278	32.475	0	0.278278	32.475	0	0.278278	32.475	0	0.278278	32.475	0	0.278278	32.475	0	0.278278	32.475	0	0.278278	32.475	0	0.278278
32.5	0	0.278278	32.5	0	0.278278	32.5	0	0.278278	32.5	0	0.278278	32.5	0	0.278278	32.5	0	0.278278	32.5	0	0.278278	32.5	0	0.278278	32.5	0	0.278278	32.5	0	0.278278
32.525	0	0.278278	32.525	0	0.278278	32.525	0	0.278278	32.525	0	0.278278	32.525	0	0.278278	32.525	0	0.278278	32.525	0	0.278278	32.525	0	0.278278	32.525	0	0.278278	32.525	0	0.278278
32.55	0	0.278278	32.55	0	0.278278	32.55	0	0.278278	32.55	0	0.278278	32.55	0	0.278278	32.55	0	0.278278	32.55	0	0.278278	32.55	0	0.278278	32.55	0	0.278278	32.55	0	0.278278
32.575	0	0.278278	32.575	0	0.278278	32.575	0	0.278278	32.575	0	0.278278	32.575	0	0.278278	32.575	0	0.278278	32.575	0	0.278278	32.575	0	0.278278	32.575	0	0.278278	32.575	0	0.278278
32.6	0	0.278278	32.6	0	0.278278	32.6	0	0.278278	32.6	0	0.278278	32.6	0	0.278278	32.6	0	0.278278	32.6	0	0.278278	32.6	0	0.278278	32.6	0	0.278278	32.6	0	0.278278
32.625	0	0.278278	32.625	0	0.278278	32.625	0	0.278278	32.625	0	0.278278	32.625	0	0.278278	32.625	0	0.278278	32.625	0	0.278278	32.625	0	0.278278	32.625	0	0.278278	32.625	0	0.278278
32.65	0	0.278278	32.65	0	0.278278	32.65	0	0.278278	32.65	0	0.278278	32.65	0	0.278278	32.65	0	0.278278	32.65	0	0.278278	32.65	0	0.278278	32.65	0	0.278278	32.65	0	0.278278
32.675	0	0.278278	32.675	0	0.278278	32.675	0	0.278278	32.675	0	0.278278	32.675	0	0.278278	32.675	0	0.278278	32.675	0	0.278278	32.675	0	0.278278	32.675	0	0.278278	32.675	0	0.278278
32.7	0	0.278278	32.7	0	0.278278	32.7	0	0.278278	32.7	0	0.278278	32.7	0	0.278278	32.7	0	0.278278	32.7	0	0.278278	32.7	0	0.278278	32.7	0	0.278278	32.7	0	0.278278
32.725	0	0.278278	32.725	0	0.278278	32.725	0	0.278278	32.725	0	0.278278	32.725	0	0.278278	32.725	0	0.278278	32.725	0	0.278278	32.725	0	0.278278	32.725	0	0.278278	32.725	0	0.278278
32.75	0	0.278278	32.75	0	0.278278	32.75	0	0.278278	32.75	0	0.278278	32.75	0	0.278278	32.75	0	0.278278	32.75	0	0.278278	32.75	0	0.278278	32.75	0	0.278278	32.75	0	0.278278
32.775	0	0.278278	32.775	0	0.278278	32.775	0	0.278278	32.775	0	0.278278	32.775	0	0.278278	32.775	0	0.278278	32.775	0	0.278278	32.775	0	0.278278	32.775	0	0.278278	32.775	0	0.278278
32.8	0	0.278278	32.8	0	0.278278	32.8	0	0.278278	32.8	0	0.278278	32.8	0	0.278278	32.8	0	0.278278	32.8	0	0.278278	32.8	0	0.278278	32.8	0	0.278278	32.8	0	0.278278
32.825	0	0.278278	32.825	0	0.278278	32.825	0	0.278278	32.825	0	0.278278	32.825	0	0.278278	32.825	0	0.278278	32.825	0	0.278278	32.825	0	0.278278	32.825	0	0.278278	32.825	0	0.278278
32.85	0	0.278278	32.85	0	0.278278	32.85	0	0.278278	32.85	0	0.278278	32.85	0	0.278278	32.85	0	0.278278	32.85	0	0.278278	32.85	0	0.278278	32.85	0	0.278278	32.85	0	0.278278
32.875	0	0.278278	32.875	0	0.278278	32.875	0	0.278278	32.875	0	0.278278	32.875	0	0.278278	32.875	0	0.278278	32.875	0	0.278278	32.875	0	0.278278	32.875	0	0.278278	32.875	0	0.278278
32.9	0	0.278278	32.9	0	0.278278	32.9	0	0.278278	32.9	0	0.278278	32.9	0	0.278278	32.9	0	0.278278	32.9	0	0.278278	32.9	0	0.278278	32.9	0	0.278278	32.9	0	0.278278
32.925	0	0.278278	32.925	0	0.278278	32.925	0	0.278278	32.925	0	0.278278	32.925	0	0.278278	32.925	0	0.278278	32.925	0	0.278278	32.925	0	0.278278	32.925	0	0.278278	32.925	0	0.278278
32.95	0	0.278278	32.95	0	0.278278	32.95	0	0.278278	32.95	0	0.278278	32.95	0	0.278278	32.95	0	0.278278	32.95	0	0.278278	32.95	0	0.278278	32.95	0	0.278278	32.95	0	0.278278
32.975	0	0.278278	32.975	0	0.278278	32.975	0	0.278278	32.975	0	0.278278	32.975	0	0.278278	32.975	0	0.278278	32.975	0	0.278278	32.975	0	0.278278	32.975	0	0.278278	32.975	0	0.278278
33	0	0.278278	33	0	0.278278	33	0	0.278278	33	0	0.278278	33	0	0.278278	33	0	0.278278	33	0	0.278278	33	0	0.278278	33	0	0.278278	33	0	0.278278
33.025	0	0.278278	33.025	0	0.278278	33.025	0	0.278278	33.025	0	0.278278	33.025	0	0.278278	33.025	0	0.278278	33.025	0	0.278278	33.025	0	0.278278	33.025	0	0.278278	33.025	0	0.278278
33.05	0	0.278278	33.05	0	0.278278	33.05	0	0.278278	33.05	0	0.278278	33.05	0	0.278278	33.05	0	0.278278	33.05	0	0.278278	33.05	0	0.278278	33.05	0	0.278278	33.05	0	0.278278
33.075	0	0.278278	33.075	0	0.278278	33.075	0	0.278278	33.075	0	0.278278	33.075	0	0.278278	33.075	0	0.278278	33.075	0	0.278278	33.075	0	0.278278	33.075	0	0.278278	33.075	0	0.278278
33.1	0	0.278278	33.1	0	0.278278	33.1	0	0.278278	33.1	0	0.278278	33.1	0	0.278278	33.1	0	0.278278	33.1	0	0.278278	33.1	0	0.278278	33.1	0	0.278278	33.1	0	0.278278
33.125	0	0.278278	33.125	0	0.278278	33.125	0	0.278278	33.125	0	0.278278	33.125	0	0.278278	33.125	0	0.278278	33.125	0	0.278278	33.125	0	0.278278	33.125	0	0.278278	33.125	0	0.278278
33.15	0	0.278278	33.15	0	0.278278	33.15	0	0.278278	33.15	0	0.278278	33.15	0	0.278278	33.15	0	0.278278	33.15	0	0.278278	33.15	0	0.278278	33.15	0	0.278278	33.15	0	0.278278
33.175	0	0.278278	33.175	0	0.278278	33.175	0	0.278278	33.175	0	0.278278	33.175	0	0.278278	33.175	0	0.278278	33.175	0	0.278278	33.175	0	0.278278	33.175	0	0.278278	33.175	0	0.278278
33.2	0	0.278278	33.2	0	0.278278	33.2	0	0.278278	33.2	0	0.278278	33.2	0	0.278278	33.2	0	0.278278	33.2	0	0.278278	33.2	0	0.278278	33.2	0	0.278278	33.2	0	0.278278
33.225	0	0.278278	33.225	0	0.278278	33.225	0	0.278278	33.225	0	0.278278	33.225	0	0.278278	33.225	0	0.278278	33.225	0	0.278278	33.225	0	0.278278	33.225	0	0.278278	33.225	0	0.278278
33.25	0	0.278278	33.25	0	0.278278	33.25	0	0.278278	33.25	0	0.278278	33.25	0	0.278278	33.25	0	0.278278	33.25	0	0.278278	33.25	0	0.278278	33.25	0	0.278278	33.25	0	0.278278
33.275	0	0.278278	33.275	0	0.278278	33.275	0	0.278278	33.275	0	0.278278	33.275	0	0.278278	33.275	0	0.278278	33.275	0	0.278278	33.275	0	0.278278	33.275	0	0.278278	33.275	0	0.278278
33.3	0	0.278278	33.3	0	0.278278	33.3	0	0.278278	33.3	0	0.278278	33.3	0	0.278278	33.3	0	0.278278	33.3	0	0.278278	33.3	0	0.278278	33.3	0	0.278278	33.3	0	0.278278
33.325	0	0.278278	33.325	0	0.278278	33.325	0	0.278278	33.325	0	0.278278	33.325	0	0.278278	33.325	0	0.278278	33.325	0	0.278278	33.325	0	0.278278	33.325	0	0.278278	33.325	0	0.278278
33.35	0	0.278278	33.35	0	0.278278	33.35	0	0.278278	33.35	0	0.278278	33.35	0	0.278278	33.35	0	0.278278	33.35	0	0.278278	33.35	0	0.278278	33.35	0	0.278278	33.35	0	0.278278
33.375	0	0.278278	33.375	0	0.278278	33.375	0	0.278278	33.375	0	0.278278	33.375	0	0.278278	33.375	0	0.278278	33.375	0	0.278278	33.375	0	0.278278	33.375	0	0.278278	33.375	0	0.278278
33.4	0	0.278278	33.4	0	0.278278	33.4	0	0.278278	33.4	0	0.278278	33.4	0	0.278278	33.4	0	0.278278	33.4	0	0.278278	33.4	0	0.278278	33.4	0	0.278278	33.4	0	0.278278
33.425	0	0.278278	33.425	0	0.278278	33.425	0	0.278278	33.425	0	0.278278	33.425	0	0.278278	33.425	0	0.278278	33.425	0	0.278278	33.425	0	0.278278	33.425	0	0.278278	33.425	0	0.278278
33.45	0	0.278278	33.45	0	0.278278	33.45	0	0.278278	33.45	0	0.278278	33.45	0	0.278278	33.45	0	0.278278	33.45	0	0.278278	33.45	0	0.278278	33.45	0	0.278278	33.45	0	0.278278
33.475	0	0.278278	33.475	0	0.278278	33.475	0	0.278278	33.475	0	0.278278	33.475	0	0.278278	33.475	0	0.278278	33.475	0	0.278278	33.475	0	0.278278	33.475	0	0.278278	33.475	0	0.278278
33.5	0	0.278278	33.5	0	0.278278	33.5	0	0.278278	33.5	0	0.278278	33.5	0	0.278278	33.5	0	0.278278	33.5	0	0.278278	33.5	0	0.278278	33.5	0	0.278278	33.5	0	0.278278
33.525	0	0.278278	33.525	0	0.278278	33.525	0	0.278278	33.525	0	0.278278	33.525	0	0.278278	33.525	0	0.278278	33.525	0	0.278278	33.525	0	0.278278	33.525	0	0.278278	33.525	0	0.278278
33.55	0	0.278278	33.55	0	0.278278	33.55	0	0.278278	33.55	0	0.278278	33.55	0	0.278278	33.55	0	0.278278	33.55	0	0.278278	33.55	0	0.278278	33.55	0	0.278278	33.55	0	0.278278
33.575	0	0.278278	33.575	0	0.278278	33.575	0	0.278278	33.575	0	0.278278	33.575	0	0.278278	33.575	0	0.278278	33.575	0	0.278278	33.575	0	0.278278	33.575	0	0.278278	33.575	0	0.278278
33.6	0	0.278278	33.6	0	0.278278	33.6	0	0.278278	33.6	0	0.278278	33.6	0	0.278278	33.6	0	0.278278	33.6	0	0.278278	33.6	0	0.278278	33.6	0	0.278278	33.6	0	0.278278
33.625	0	0.278278	33.625	0	0.278278	33.625	0	0.278278	33.625	0	0.278278	33.625	0	0.278278	33.625	0	0.278278	33.625	0	0.278278	33.625	0	0.278278	33.625	0	0.278278	33.625	0	0.278278
33.65	0	0.278278	33.65	0	0.278278	33.65	0	0.278278	33.65	0	0.278278	33.65	0	0.278278	33.65	0	0.278278	33.65	0	0.278278	33.65	0	0.278278	33.65	0	0.278278	33.65	0	0.278278
33.675	0	0.278278	33.675	0	0.278278	33.675	0	0.278278	33.675	0	0.278278	33.675	0	0.278278	33.675	0	0.278278	33.675	0	0.278278	33.675	0	0.278278	33.675	0	0.278278	33.675	0	0.278278
33.7	0	0.278278	33.7	0	0.278278	33.7	0	0.278278	33.7	0	0.278278	33.7	0	0.278278	33.7	0	0.278278	33.7	0	0.278278	33.7	0	0.278278	33.7	0	0.278278	33.7	0	0.278278
33.725	0	0.278278	33.725	0	0.278278	33.725	0	0.278278	33.725	0	0.278278	33.725	0	0.278278	33.725	0	0.278278	33.725	0	0.278278	33.725	0	0.278278	33.725	0	0.278278	33.725	0	0.278278
33.75	0	0.278278	33.75	0	0.278278	33.75	0	0.278278	33.75	0	0.278278	33.75	0	0.278278	33.75	0	0.278278	33.75	0	0.278278	33.75	0	0.278278	33.75	0	0.278278	33.75	0	0.278278
33.775	0	0.278278	33.775	0	0.278278	33.775	0	0.278278	33.775	0	0.278278	33.775	0	0.278278	33.775	0	0.278278	33.775	0	0.278278	33.775	0	0.278278	33.775	0	0.278278	33.775	0	0.278278
33.8	0	0.278278	33.8	0	0.278278	33.8	0	0.278278	33.8	0	0.278278	33.8	0	0.278278	33.8	0	0.278278	33.8	0	0.278278	33.8	0	0.278278	33.8	0	0.278278	33.8	0	0.278278
33.825	0	0.278278	33.825	0	0.278278	33.825	0	0.278278	33.825	0	0.278278	33.825	0	0.278278	33.825	0	0.278278	33.825	0	0.278278	33.825	0	0.278278	33.825	0	0.278278	33.825	0	0.278278
33.85	0	0.278278	33.85	0	0.278278	33.85	0	0.278278	33.85	0	0.278278	33.85	0	0.278278	33.85	0	0.278278	33.85	0	0.278278	33.85	0	0.278278	33.85	0	0.278278	33.85	0	0.278278
33.875	0	0.278278	33.875	0	0.278278	33.875	0	0.278278	33.875	0	0.278278	33.875	0	0.278278	33.875	0	0.278278	33.875	0	0.278278	33.875	0	0.278278	33.875	0	0.278278	33.875	0	0.278278
33.9	0	0.278278	33.9	0	0.278278	33.9	0	0.278278	33.9	0	0.278278	33.9	0	0.278278	33.9	0	0.278278	33.9	0	0.278278	33.9	0	0.278278	33.9	0	0.278278	33.9	0	0.278278
33.925	0	0.278278	33.925	0	0.278278	33.925	0	0.278278	33.925	0	0.278278	33.925	0	0.278278	33.925	0	0.278278	33.925	0	0.278278	33.925	0	0.278278	33.925	0	0.278278	33.925	0	0.278278
33.95	0	0.278278	33.95	0	0.278278	33.95	0	0.278278	33.95	0	0.278278	33.95	0	0.278278	33.95	0	0.278278	33.95	0	0.278278	33.95	0	0.278278	33.95	0	0.278278	33.95	0	0.278278
33.975	0	0.278278	33.975	0	0.278278	33.975	0	0.278278	33.975	0	0.278278	33.975	0	0.278278	33.975	0	0.278278	33.975	0	0.278278	33.975	0	0.278278	33.975	0	0.278278	33.975	0	0.278278
34	0	0.278278	34	0	0.278278	34	0	0.278278	34	0	0.278278	34	0	0.278278	34	0	0.278278	34	0	0.278278	34	0	0.278278	34	0	0.278278	34	0	0.278278
34.025	0	0.278278	34.025	0	0.278278	34.025	0	0.278278	34.025	0	0.278278	34.025	0	0.278278	34.025	0	0.278278	34.025	0	0.278278	34.025	0	0.278278	34.025	0	0.278278	34.025	0	0.278278
34.05	0	0.278278	34.05	0	0.278278	34.05	0	0.278278	34.05	0	0.278278	34.05	0	0.278278	34.05	0	0.278278	34.05	0	0.278278	34.05	0	0.278278	34.05	0	0.278278	34.05	0	0.278278
34.075	0	0.278278	34.075	0	0.278278	34.075	0	0.278278	34.075	0	0.278278	34.075	0	0.278278	34.075	0	0.278278	34.075	0	0.278278	34.075	0	0.278278	34.075	0	0.278278	34.075	0	0.278278
34.1	0	0.278278	34.1	0	0.278278	34.1	0	0.278278	34.1	0	0.278278	34.1	0	0.278278	34.1	0	0.278278	34.1	0	0.278278	34.1	0	0.278278	34.1	0	0.278278	34.1	0	0.278278
34.125	0	0.278278	34.125	0	0.278278	34.125	0	0.278278	34.125	0	0.278278	34.125	0	0.278278	34.125	0	0.278278	34.125	0	0.278278	34.125	0	0.278278	34.125	0	0.278278	34.125	0	0.278278
34.15	0	0.278278	34.15	0	0.278278	34.15	0	0.278278	34.15	0	0.278278	34.15	0	0.278278	34.15	0	0.278278	34.15	0	0.278278	34.15	0	0.278278	34.15	0	0.278278	34.15	0	0.278278
34.175	0	0.278278	34.175	0	0.278278	34.175	0	0.278278	34.175	0	0.278278	34.175	0	0.278278	34.175	0	0.278278	34.175	0	0.278278	34.175	0	0.278278	34.175	0	0.278278	34.175	0	0.278278
34.2	0	0.278278	34.2	0	0.278278	34.2	0	0.278278	34.2	0	0.278278	34.2	0	0.278278	34.2	0	0.278278	34.2	0	0.278278	34.2	0	0.278278	34.2	0	0.278278	34.2	0	0.278278
34.225	0	0.278278	34.225	0	0.278278	34.225	0	0.278278	34.225	0	0.278278	34.225	0	0.278278	34.225	0	0.278278	34.225	0	0.278278	34.225	0	0.278278	34.225	0	0.278278	34.225	0	0.278278
34.25	0	0.278278	34.25	0	0.278278	34.25	0	0.278278	34.25	0	0.278278	34.25	0	0.278278	34.25	0	0.278278	34.25	0	0.278278	34.25	0	0.278278	34.25	0	0.278278	34.25	0	0.278278
34.275	0	0.278278	34.275	0	0.278278	34.275	0	0.278278	34.275	0	0.278278	34.275	0	0.278278	34.275	0	0.278278	34.275	0	0.278278	34.275	0	0.278278	34.275	0	0.278278	34.275	0	0.278278
34.3	0	0.278278	34.3	0	0.278278	34.3	0	0.278278	34.3	0	0.278278	34.3	0	0.278278	34.3	0	0.278278	34.3	0	0.278278	34.3	0	0.278278	34.3	0	0.278278	34.3	0	0.278278
34.325	0	0.278278	34.325	0	0.278278	34.325	0	0.278278	34.325	0	0.278278	34.325	0	0.278278	34.325	0	0.278278	34.325	0	0.278278	34.325	0	0.278278	34.325	0	0.278278	34.325	0	0.278278
34.35	0	0.278278	34.35	0	0.278278	34.35	0	0.278278	34.35	0	0.278278	34.35	0	0.278278	34.35	0	0.278278	34.35	0	0.278278	34.35	0	0.278278	34.35	0	0.278278	34.35	0	0.278278
34.375	0	0.278278	34.375	0	0.278278	34.375	0	0.278278	34.375	0	0.278278	34.375	0	0.278278	34.375	0	0.278278	34.375	0	0.278278	34.375	0	0.278278	34.375	0	0.278278	34.375	0	0.278278
34.4	0	0.278278	34.4	0	0.278278	34.4	0	0.278278	34.4	0	0.278278	34.4	0	0.278278	34.4	0	0.278278	34.4	0	0.278278	34.4	0	0.278278	34.4	0	0.278278	34.4	0	0.278278
34.425	0	0.278278	34.425	0	0.278278	34.425	0	0.278278	34.425	0	0.278278	34.425	0	0.278278	34.425	0	0.278278	34.425	0	0.278278	34.425	0	0.278278	34.425	0	0.278278	34.425	0	0.278278
34.45	0	0.278278	34.45	0	0.278278	34.45	0	0.278278	34.45	0	0.278278	34.45	0	0.278278	34.45	0	0.278278	34.45	0	0.278278	34.45	0	0.278278	34.45	0	0.278278	34.45	0	0.278278
34.475	0	0.278278	34.475	0	0.278278	34.475	0	0.278278	34.475	0	0.278278	34.475	0	0.278278	34.475	0	0.278278	34.475	0	0.278278	34.475	0	0.278278	34.475	0	0.278278	34.475	0	0.278278
34.5	0	0.278278	34.5	0	0.278278	34.5	0	0.278278	34.5	0	0.278278	34.5	0	0.278278	34.5	0	0.278278	34.5	0	0.278278	34.5	0	0.278278	34.5	0	0.278278	34.5	0	0.278278
34.525	0	0.278278	34.525	0	0.278278	34.525	0	0.278278	34.525	0	0.278278	34.525	0	0.278278	34.525	0	0.278278	34.525	0	0.278278	34.525	0	0.278278	34.525	0	0.278278	34.525	0	0.278278
34.55	0	0.278278	34.55	0	0.278278	34.55	0	0.278278	34.55	0	0.278278	34.55	0	0.278278	34.55	0	0.278278	34.55	0	0.278278	34.55	0	0.278278	34.55	0	0.278278	34.55	0	0.278278
34.575	0	0.278278	34.575	0	0.278278	34.575	0	0.278278	34.575	0	0.278278	34.575	0	0.278278	34.575	0	0.278278	34.575	0	0.278278	34.575	0	0.278278	34.575	0	0.278278	34.575	0	0.278278
34.6	0	0.278278	34.6	0	0.278278	34.6	0	0.278278	34.6	0	0.278278	34.6	0	0.278278	34.6	0	0.278278	34.6	0	0.278278	34.6	0	0.278278	34.6	0	0.278278	34.6	0	0.278278
34.625	0	0.278278	34.625	0	0.278278	34.625	0	0.278278	34.625	0	0.278278	34.625	0	0.278278	34.625	0	0.278278	34.625	0	0.278278	34.625	0	0.278278	34.625	0	0.278278	34.625	0	0.278278
34.65	0	0.278278	34.65	0	0.278278	34.65	0	0.278278	34.65	0	0.278278	34.65	0	0.278278	34.65	0	0.278278	34.65	0	0.278278	34.65	0	0.278278	34.65	0	0.278278	34.65	0	0.278278
34.675	0	0.278278	34.675	0	0.278278	34.675	0	0.278278	34.675	0	0.278278	34.675	0	0.278278	34.675	0	0.278278	34.675	0	0.278278	34.675	0	0.278278	34.675	0	0.278278	34.675	0	0.278278
34.7	0	0.278278	34.7	0	0.278278	34.7	0	0.278278	34.7	0	0.278278	34.7	0	0.278278	34.7	0	0.278278	34.7	0	0.278278	34.7	0	0.278278	34.7	0	0.278278	34.7	0	0.278278
34.725	0	0.278278	34.725	0	0.278278	34.725	0	0.278278	34.725	0	0.278278	34.725	0	0.278278	34.725	0	0.278278	34.725	0	0.278278	34.725	0	0.278278	34.725	0	0.278278	34.725	0	0.278278
34.75	0	0.278278	34.75	0	0.278278	34.75	0	0.278278	34.75	0	0.278278	34.75	0	0.278278	34.75	0	0.278278	34.75	0	0.278278	34.75	0	0.278278	34.75	0	0.278278	34.75	0	0.278278
34.775	0	0.278278	34.775	0	0.278278	34.775	0	0.278278	34.775	0	0.278278	34.775	0	0.278278	34.775	0	0.278278	34.775	0	0.278278	34.775	0	0.278278	34.775	0	0.278278	34.775	0	0.278278
34.8	0	0.278278	34.8	0	0.278278	34.8	0	0.278278	34.8	0	0.278278	34.8	0	0.278278	34.8	0	0.278278	34.8	0	0.278278	34.8	0	0.278278	34.8	0	0.278278	34.8	0	0.278278
34.825	0	0.278278	34.825	0	0.278278	34.825	0	0.278278	34.825	0	0.278278	34.825	0	0.278278	34.825	0	0.278278	34.825	0	0.278278	34.825	0	0.278278	34.825	0	0.278278	34.825	0	0.278278
34.85	0	0.278278	34.85	0	0.278278	34.85	0	0.278278	34.85	0	0.278278	34.85	0	0.278278	34.85	0	0.278278	34.85	0	0.278278	34.85	0	0.278278	34.85	0	0.278278	34.85	0	0.278278
34.875	0	0.278278	34.875	0	0.278278	34.875	0	0.278278	34.875	0	0.278278	34.875	0	0.278278	34.875	0	0.278278	34.875	0	0.278278	34.875	0	0.278278	34.875	0	0.278278	34.875	0	0.278278
34.9	0	0.278278	34.9	0	0.278278	34.9	0	0.278278	34.9	0	0.278278	34.9	0	0.278278	34.9	0	0.278278	34.9	0	0.278278	34.9	0	0.278278	34.9	0	0.278278	34.9	0	0.278278
34.925	0	0.278278	34.925	0	0.278278	34.925	0	0.278278	34.925	0	0.278278	34.925	0	0.278278	34.925	0	0.278278	34.925	0	0.278278	34.925	0	0.278278	34.925	0	0.278278	34.925	0	0.278278
34.95	0	0.278278	34.95	0	0.278278	34.95	0	0.278278	34.95	0	0.278278	34.95	0	0.278278	34.95	0	0.278278	34.95	0	0.278278	34.95	0	0.278278	34.95	0	0.278278	34.95	0	0.278278
34.975	0	0.278278	34.975	0	0.278278	34.975	0	0.278278	34.975	0	0.278278	34.975	0	0.278278	34.975	0	0.278278	34.975	0	0.278278	34.975	0	0.278278	34.975	0	0.278278	34.975	0	0.278278
35	0	0.278278	35	0	0.278278	35	0	0.278278	35	0	0.278278	35	0	0.278278	35	0	0.278278	35	0	0.278278	35	0	0.278278	35	0	0.278278	35	0	0.278278
35.025	0	0.278278	35.025	0	0.278278	35.025	0	0.278278	35.025	0	0.278278	35.025	0	0.278278	35.025	0	0.278278	35.025	0	0.278278	35.025	0	0.278278	35.025	0	0.278278	35.025	0	0.278278
35.05	0	0.278278	35.05	0	0.278278	35.05	0	0.278278	35.05	0	0.278278	35.05	0	0.278278	35.05	0	0.278278	35.05	0	0.278278	35.05	0	0.278278	35.05	0	0.278278	35.05	0	0.278278
35.075	0	0.278279	35.075	0	0.278279	35.075	0	0.278279	35.075	0	0.278279	35.075	0	0.278279	35.075	0	0.278279	35.075	0	0.278279	35.075	0	0.278279	35.075	0	0.278279	35.075	0	0.278279
35.1	0	0.278279	35.1	0	0.278279	35.1	0	0.278279	35.1	0	0.278279	35.1	0	0.278279	35.1	0	0.278279	35.1	0	0.278279	35.1	0	0.278279	35.1	0	0.278279	35.1	0	0.278279
35.125	0	0.278279	35.125	0	0.278279	35.125	0	0.278279	35.125	0	0.278279	35.125	0	0.278279	35.125	0	0.278279	35.125	0	0.278279	35.125	0	0.278279	35.125	0	0.278279	35.125	0	0.278279
35.15	0	0.278279	35.15	0	0.278279	35.15	0	0.278279	35.15	0	0.278279	35.15	0	0.278279	35.15	0	0.278279	35.15	0	0.278279	35.15	0	0.278279	35.15	0	0.278279	35.15	0	0.278279
35.175	0	0.278279	35.175	0	0.278279	35.175	0	0.278279	35.175	0	0.278279	35.175	0	0.278279	35.175	0	0.278279	35.175	0	0.278279	35.175	0	0.278279	35.175	0	0.278279	35.175	0	0.278279
35.2	0	0.278279	35.2	0	0.278279	35.2	0	0.278279	35.2	0	0.278279	35.2	0	0.278279	35.2	0	0.278279	35.2	0	0.278279	35.2	0	0.278279	35.2	0	0.278279	35.2	0	0.278279
35.225	0	0.278279	35.225	0	0.278279	35.225	0	0.278279	35.225	0	0.278279	35.225	0	0.278279	35.225	0	0.278279	35.225	0	0.278279	35.225	0	0.278279	35.225	0	0.278279	35.225	0	0.278279
35.25	0	0.278279	35.25	0	0.278279	35.25	0	0.278279	35.25	0	0.278279	35.25	0	0.278279	35.25	0	0.278279	35.25	0	0.278279	35.25	0	0.278279	35.25	0	0.278279	35.25	0	0.278279
35.275	0	0.278279	35.275	0	0.278279	35.275	0	0.278279	35.275	0	0.278279	35.275	0	0.278279	35.275	0	0.278279	35.275	0	0.278279	35.275	0	0.278279	35.275	0	0.278279	35.275	0	0.278279
35.3	0	0.278279	35.3	0	0.278279	35.3	0	0.278279	35.3	0	0.278279	35.3	0	0.278279	35.3	0	0.278279	35.3	0	0.278279	35.3	0	0.278279	35.3	0	0.278279	35.3	0	0.278279
35.325	0	0.278279	35.325	0	0.278279	35.325	0	0.278279	35.325	0	0.278279	35.325	0	0.278279	35.325	0	0.278279	35.325	0	0.278279	35.325	0	0.278279	35.325	0	0.278279	35.325	0	0.278279
35.35	0	0.278279	35.35	0	0.278279	35.35	0	0.278279	35.35	0	0.278279	35.35	0	0.278279	35.35	0	0.278279	35.35	0	0.278279	35.35	0	0.278279	35.35	0	0.278279	35.35	0	0.278279
35.375	0	0.278279	35.375	0	0.278279	35.375	0	0.278279	35.375	0	0.278279	35.375	0	0.278279	35.375	0	0.278279	35.375	0	0.278279	35.375	0	0.278279	35.375	0	0.278279	35.375	0	0.278279
35.4	0	0.278279	35.4	0	0.278279	35.4	0	0.278279	35.4	0	0.278279	35.4	0	0.278279	35.4	0	0.278279	35.4	0	0.278279	35.4	0	0.278279	35.4	0	0.278279	35.4	0	0.278279
35.425	0	0.278279	35.425	0	0.278279	35.425	0	0.278279	35.425	0	0.278279	35.425	0	0.278279	35.425	0	0.278279	35.425	0	0.278279	35.425	0	0.278279	35.425	0	0.278279	35.425	0	0.278279
35.45	0	0.278279	35.45	0	0.278279	35.45	0	0.278279	35.45	0	0.278279	35.45	0	0.278279	35.45	0	0.278279	35.45	0	0.278279	35.45	0	0.278279	35.45	0	0.278279	35.45	0	0.278279
35.475	0	0.278279	35.475	0	0.278279	35.475	0	0.278279	35.475	0	0.278279	35.475	0	0.278279	35.475	0	0.278279	35.475	0	0.278279	35.475	0	0.278279	35.475	0	0.278279	35.475	0	0.278279
35.5	0	0.278279	35.5	0	0.278279	35.5	0	0.278279	35.5	0	0.278279	35.5	0	0.278279	35.5	0	0.278279	35.5	0	0.278279	35.5	0	0.278279	35.5	0	0.278279	35.5	0	0.278279
35.525	0	0.278279	35.525	0	0.278279	35.525	0	0.278279	35.525	0	0.278279	35.525	0	0.278279	35.525	0	0.278279	35.525	0	0.278279	35.525	0	0.278279	35.525	0	0.278279	35.525	0	0.278279
35.55	0	0.278279	35.55	0	0.278279	35.55	0	0.278279	35.55	0	0.278279	35.55	0	0.278279	35.55	0	0.278279	35.55	0	0.278279	35.55	0	0.278279	35.55	0	0.278279	35.55	0	0.278279
35.575	0	0.278279	35.575	0	0.278279	35.575	0	0.278279	35.575	0	0.278279	35.575	0	0.278279	35.575	0	0.278279	35.575	0	0.278279	35.575	0	0.278279	35.575	0	0.278279	35.575	0	0.278279
35.6	0	0.278279	35.6	0	0.278279	35.6	0	0.278279	35.6	0	0.278279	35.6	0	0.278279	35.6	0	0.278279	35.6	0	0.278279	35.6	0	0.278279	35.6	0	0.278279	35.6	0	0.278279
35.625	0	0.278279	35.625	0	0.278279	35.625	0	0.278279	35.625	0	0.278279	35.625	0	0.278279	35.625	0	0.278279	35.625	0	0.278279	35.625	0	0.278279	35.625	0	0.278279	35.625	0	0.278279
35.65	0	0.278279	35.65	0	0.278279	35.65	0	0.278279	35.65	0	0.278279	35.65	0	0.278279	35.65	0	0.278279	35.65	0	0.278279	35.65	0	0.278279	35.65	0	0.278279	35.65	0	0.278279
35.675	0	0.278279	35.675	0	0.278279	35.675	0	0.278279	35.675	0	0.278279	35.675	0	0.278279	35.675	0	0.278279	35.675	0	0.278279	35.675	0	0.278279	35.675	0	0.278279	35.675	0	0.278279
35.7	0	0.278279	35.7	0	0.278279	35.7	0	0.278279	35.7	0	0.278279	35.7	0	0.278279	35.7	0	0.278279	35.7	0	0.278279	35.7	0	0.278279	35.7	0	0.278279	35.7	0	0.278279
35.725	0	0.278279	35.725	0	0.278279	35.725	0	0.278279	35.725	0	0.278279	35.725	0	0.278279	35.725	0	0.278279	35.725	0	0.278279	35.725	0	0.278279	35.725	0	0.278279	35.725	0	0.278279
35.75	0	0.278279	35.75	0	0.278279	35.75	0	0.278279	35.75	0	0.278279	35.75	0	0.278279	35.75	0	0.278279	35.75	0	0.278279	35.75	0	0.278279	35.75	0	0.278279	35.75	0	0.278279
35.775	0	0.278279	35.775	0	0.278279	35.775	0	0.278279	35.775	0	0.278279	35.775	0	0.278279	35.775	0	0.278279	35.775	0	0.278279	35.775	0	0.278279	35.775	0	0.278279	35.775	0	0.278279
35.8	0	0.278279	35.8	0	0.278279	35.8	0	0.278279	35.8	0	0.278279	35.8	0	0.278279	35.8	0	0.278279	35.8	0	0.278279	35.8	0	0.278279	35.8	0	0.278279	35.8	0	0.278279
35.825	0	0.278279	35.825	0	0.278279	35.825	0	0.278279	35.825	0	0.278279	35.825	0	0.278279	35.825	0	0.278279	35.825	0	0.278279	35.825	0	0.278279	35.825	0	0.278279	35.825	0	0.278279
35.85	0	0.278279	35.85	0	0.278279	35.85	0	0.278279	35.85	0	0.278279	35.85	0	0.278279	35.85	0	0.278279	35.85	0	0.278279	35.85	0	0.278279	35.85	0	0.278279	35.85	0	0.278279
35.875	0	0.278279	35.875	0	0.278279	35.875	0	0.278279	35.875	0	0.278279	35.875	0	0.278279	35.875	0	0.278279	35.875	0	0.278279	35.875	0	0.278279	35.875	0	0.278279	35.875	0	0.278279
35.9	0	0.278279	35.9	0	0.278279	35.9	0	0.278279	35.9	0	0.278279	35.9	0	0.278279	35.9	0	0.278279	35.9	0	0.278279	35.9	0	0.278279	35.9	0	0.278279	35.9	0	0.278279
35.925	0	0.278279	35.925	0	0.278279	35.925	0	0.278279	35.925	0	0.278279	35.925	0	0.278279	35.925	0	0.278279	35.925	0	0.278279	35.925	0	0.278279	35.925	0	0.278279	35.925	0	0.278279
35.95	0	0.278279	35.95	0	0.278279	35.95	0	0.278279	35.95	0	0.278279	35.95	0	0.278279	35.95	0	0.278279	35.95	0	0.278279	35.95	0	0.278279	35.95	0	0.278279	35.95	0	0.278279
35.975	0	0.278279	35.975	0	0.278279	35.975	0	0.278279	35.975	0	0.278279	35.975	0	0.278279	35.975	0	0.278279	35.975	0	0.278279	35.975	0	0.278279	35.975	0	0.278279	35.975	0	0.278279
36	0	0.278279	36	0	0.278279	36	0	0.278279	36	0	0.278279	36	0	0.278279	36	0	0.278279	36	0	0.278279	36	0	0.278279	36	0	0.278279	36	0	0.278279
36.025	0	0.278279	36.025	0	0.278279	36.025	0	0.278279	36.025	0	0.278279	36.025	0	0.278279	36.025	0	0.278279	36.025	0	0.278279	36.025	0	0.278279	36.025	0	0.278279	36.025	0	0.278279
36.05	0	0.278279	36.05	0	0.278279	36.05	0	0.278279	36.05	0	0.278279	36.05	0	0.278279	36.05	0	0.278279	36.05	0	0.278279	36.05	0	0.278279	36.05	0	0.278279	36.05	0	0.278279
36.075	0	0.278279	36.075	0	0.278279	36.075	0	0.278279	36.075	0	0.278279	36.075	0	0.278279	36.075	0	0.278279	36.075	0	0.278279	36.075	0	0.278279	36.075	0	0.278279	36.075	0	0.278279
36.1	0	0.278279	36.1	0	0.278279	36.1	0	0.278279	36.1	0	0.278279	36.1	0	0.278279	36.1	0	0.278279	36.1	0	0.278279	36.1	0	0.278279	36.1	0	0.278279	36.1	0	0.278279
36.125	0	0.278279	36.125	0	0.278279	36.125	0	0.278279	36.125	0	0.278279	36.125	0	0.278279	36.125	0	0.278279	36.125	0	0.278279	36.125	0	0.278279	36.125	0	0.278279	36.125	0	0.278279
36.15	0	0.278279	36.15	0	0.278279	36.15	0	0.278279	36.15	0	0.278279	36.15	0	0.278279	36.15	0	0.278279	36.15	0	0.278279	36.15	0	0.278279	36.15	0	0.278279	36.15	0	0.278279
36.175	0	0.278279	36.175	0	0.278279	36.175	0	0.278279	36.175	0	0.278279	36.175	0	0.278279	36.175	0	0.278279	36.175	0	0.278279	36.175	0	0.278279	36.175	0	0.278279	36.175	0	0.278279
36.2	0	0.278279	36.2	0	0.278279	36.2	0	0.278279	36.2	0	0.278279	36.2	0	0.278279	36.2	0	0.278279	36.2	0	0.278279	36.2	0	0.278279	36.2	0	0.278279	36.2	0	0.278279
36.225	0	0.278279	36.225	0	0.278279	36.225	0	0.278279	36.225	0	0.278279	36.225	0	0.278279	36.225	0	0.278279	36.225	0	0.278279	36.225	0	0.278279	36.225	0	0.278279	36.225	0	0.278279
36.25	0	0.278279	36.25	0	0.278279	36.25	0	0.278279	36.25	0	0.278279	36.25	0	0.278279	36.25	0	0.278279	36.25	0	0.278279	36.25	0	0.278279	36.25	0	0.278279	36.25	0	0.278279
36.275	0	0.278279	36.275	0	0.278279	36.275	0	0.278279	36.275	0	0.278279	36.275	0	0.278279	36.275	0	0.278279	36.275	0	0.278279	36.275	0	0.278279	36.275	0	0.278279	36.275	0	0.278279
36.3	0	0.278279	36.3	0	0.278279	36.3	0	0.278279	36.3	0	0.278279	36.3	0	0.278279	36.3	0	0.278279	36.3	0	0.278279	36.3	0	0.278279	36.3	0	0.278279	36.3	0	0.278279
36.325	0	0.278279	36.325	0	0.278279	36.325	0	0.278279	36.325	0	0.278279	36.325	0	0.278279	36.325	0	0.278279	36.325	0	0.278279	36.325	0	0.278279	36.325	0	0.278279	36.325	0	0.278279
36.35	0	0.278279	36.35	0	0.278279	36.35	0	0.278279	36.35	0	0.278279	36.35	0	0.278279	36.35	0	0.278279	36.35	0	0.278279	36.35	0	0.278279	36.35	0	0.278279	36.35	0	0.278279
36.375	0	0.278279	36.375	0	0.278279	36.375	0	0.278279	36.375	0	0.278279	36.375	0	0.278279	36.375	0	0.278279	36.375	0	0.278279	36.375	0	0.278279	36.375	0	0.278279	36.375	0	0.278279
36.4	0	0.278279	36.4	0	0.278279	36.4	0	0.278279	36.4	0	0.278279	36.4	0	0.278279	36.4	0	0.278279	36.4	0	0.278279	36.4	0	0.278279	36.4	0	0.278279	36.4	0	0.278279
36.425	0	0.278279	36.425	0	0.278279	36.425	0	0.278279	36.425	0	0.278279	36.425	0	0.278279	36.425	0	0.278279	36.425	0	0.278279	36.425	0	0.278279	36.425	0	0.278279	36.425	0	0.278279
36.45	0	0.278279	36.45	0	0.278279	36.45	0	0.278279	36.45	0	0.278279	36.45	0	0.278279	36.45	0	0.278279	36.45	0	0.278279	36.45	0	0.278279	36.45	0	0.278279	36.45	0	0.278279
36.475	0	0.278279	36.475	0	0.278279	36.475	0	0.278279	36.475	0	0.278279	36.475	0	0.278279	36.475	0	0.278279	36.475	0	0.278279	36.475	0	0.278279	36.475	0	0.278279	36.475	0	0.278279
36.5	0	0.278279	36.5	0	0.278279	36.5	0	0.278279	36.5	0	0.278279	36.5	0	0.278279	36.5	0	0.278279	36.5	0	0.278279	36.5	0	0.278279	36.5	0	0.278279	36.5	0	0.278279
36.525	0	0.278279	36.525	0	0.278279	36.525	0	0.278279	36.525	0	0.278279	36.525	0	0.278279	36.525	0	0.278279	36.525	0	0.278279	36.525	0	0.278279	36.525	0	0.278279	36.525	0	0.278279
36.55	0	0.278279	36.55	0	0.278279	36.55	0	0.278279	36.55	0	0.278279	36.55	0	0.278279	36.55	0	0.278279	36.55	0	0.278279	36.55	0	0.278279	36.55	0	0.278279	36.55	0	0.278279
36.575	0	0.278279	36.575	0	0.278279	36.575	0	0.278279	36.575	0	0.278279	36.575	0	0.278279	36.575	0	0.278279	36.575	0	0.278279	36.575	0	0.278279	36.575	0	0.278279	36.575	0	0.278279
36.6	0	0.278279	36.6	0	0.278279	36.6	0	0.278279	36.6	0	0.278279	36.6	0	0.278279	36.6	0	0.278279	36.6	0	0.278279	36.6	0	0.278279	36.6	0	0.278279	36.6	0	0.278279
36.625	0	0.278279	36.625	0	0.278279	36.625	0	0.278279	36.625	0	0.278279	36.625	0	0.278279	36.625	0	0.278279	36.625	0	0.278279	36.625	0	0.278279	36.625	0	0.278279	36.625	0	0.278279
36.65	0	0.278279	36.65	0	0.278279	36.65	0	0.278279	36.65	0	0.278279	36.65	0	0.278279	36.65	0	0.278279	36.65	0	0.278279	36.65	0	0.278279	36.65	0	0.278279	36.65	0	0.278279
36.675	0	0.278279	36.675	0	0.278279	36.675	0	0.278279	36.675	0	0.278279	36.675	0	0.278279	36.675	0	0.278279	36.675	0	0.278279	36.675	0	0.278279	36.675	0	0.278279	36.675	0	0.278279
36.7	0	0.278279	36.7	0	0.278279	36.7	0	0.278279	36.7	0	0.278279	36.7	0	0.278279	36.7	0	0.278279	36.7	0	0.278279	36.7	0	0.278279	36.7	0	0.278279	36.7	0	0.278279
36.725	0	0.278279	36.725	0	0.278279	36.725	0	0.278279	36.725	0	0.278279	36.725	0	0.278279	36.725	0	0.278279	36.725	0	0.278279	36.725	0	0.278279	36.725	0	0.278279	36.725	0	0.278279
36.75	0	0.278279	36.75	0	0.278279	36.75	0	0.278279	36.75	0	0.278279	36.75	0	0.278279	36.75	0	0.278279	36.75	0	0.278279	36.75	0	0.278279	36.75	0	0.278279	36.75	0	0.278279
36.775	0	0.278279	36.775	0	0.278279	36.775	0	0.278279	36.775	0	0.278279	36.775	0	0.278279	36.775	0	0.278279	36.775	0	0.278279	36.775	0	0.278279	36.775	0	0.278279	36.775	0	0.278279
36.8	0	0.278279	36.8	0	0.278279	36.8	0	0.278279	36.8	0	0.278279	36.8	0	0.278279	36.8	0	0.278279	36.8	0	0.278279	36.8	0	0.278279	36.8	0	0.278279	36.8	0	0.278279
36.825	0	0.278279	36.825	0	0.278279	36.825	0	0.278279	36.825	0	0.278279	36.825	0	0.278279	36.825	0	0.278279	36.825	0	0.278279	36.825	0	0.278279	36.825	0	0.278279	36.825	0	0.278279
36.85	0	0.278279	36.85	0	0.278279	36.85	0	0.278279	36.85	0	0.278279	36.85	0	0.278279	36.85	0	0.278279	36.85	0	0.278279	36.85	0	0.278279	36.85	0	0.278279	36.85	0	0.278279
36.875	0	0.278279	36.875	0	0.278279	36.875	0	0.278279	36.875	0	0.278279	36.875	0	0.278279	36.875	0	0.278279	36.875	0	0.278279	36.875	0	0.278279	36.875	0	0.278279	36.875	0	0.278279
36.9	0	0.278279	36.9	0	0.278279	36.9	0	0.278279	36.9	0	0.278279	36.9	0	0.278279	36.9	0	0.278279	36.9	0	0.278279	36.9	0	0.278279	36.9	0	0.278279	36.9	0	0.278279
36.925	0	0.278279	36.925	0	0.278279	36.925	0	0.278279	36.925	0	0.278279	36.925	0	0.278279	36.925	0	0.278279	36.925	0	0.278279	36.925	0	0.278279	36.925	0	0.278279	36.925	0	0.278279
36.95	0	0.278279	36.95	0	0.278279	36.95	0	0.278279	36.95	0	0.278279	36.95	0	0.278279	36.95	0	0.278279	36.95	0	0.278279	36.95	0	0.278279	36.95	0	0.278279	36.95	0	0.278279
36.975	0	0.278279	36.975	0	0.278279	36.975	0	0.278279	36.975	0	0.278279	36.975	0	0.278279	36.975	0	0.278279	36.975	0	0.278279	36.975	0	0.278279	36.975	0	0.278279	36.975	0	0.278279
37	0	0.278279	37	0	0.278279	37	0	0.278279	37	0	0.278279	37	0	0.278279	37	0	0.278279	37	0	0.278279	37	0	0.278279	37	0	0.278279	37	0	0.278279
37.025	0	0.278279	37.025	0	0.278279	37.025	0	0.278279	37.025	0	0.278279	37.025	0	0.278279	37.025	0	0.278279	37.025	0	0.278279	37.025	0	0.278279	37.025	0	0.278279	37.025	0	0.278279
37.05	0	0.278279	37.05	0	0.278279	37.05	0	0.278279	37.05	0	0.278279	37.05	0	0.278279	37.05	0	0.278279	37.05	0	0.278279	37.05	0	0.278279	37.05	0	0.278279	37.05	0	0.278279
37.075	0	0.278279	37.075	0	0.278279	37.075	0	0.278279	37.075	0	0.278279	37.075	0	0.278279	37.075	0	0.278279	37.075	0	0.278279	37.075	0	0.278279	37.075	0	0.278279	37.075	0	0.278279
37.1	0	0.278279	37.1	0	0.278279	37.1	0	0.278279	37.1	0	0.278279	37.1	0	0.278279	37.1	0	0.278279	37.1	0	0.278279	37.1	0	0.278279	37.1	0	0.278279	37.1	0	0.278279
37.125	0	0.278279	37.125	0	0.278279	37.125	0	0.278279	37.125	0	0.278279	37.125	0	0.278279	37.125	0	0.278279	37.125	0	0.278279	37.125	0	0.278279	37.125	0	0.278279	37.125	0	0.278279
37.15	0	0.278279	37.15	0	0.278279	37.15	0	0.278279	37.15	0	0.278279	37.15	0	0.278279	37.15	0	0.278279	37.15	0	0.278279	37.15	0	0.278279	37.15	0	0.278279	37.15	0	0.278279
37.175	0	0.278279	37.175	0	0.278279	37.175	0	0.278279	37.175	0	0.278279	37.175	0	0.278279	37.175	0	0.278279	37.175	0	0.278279	37.175	0	0.278279	37.175	0	0.278279	37.175	0	0.278279
37.2	0	0.278279	37.2	0	0.278279	37.2	0	0.278279	37.2	0	0.278279	37.2	0	0.278279	37.2	0	0.278279	37.2	0	0.278279	37.2	0	0.278279	37.2	0	0.278279	37.2	0	0.278279
37.225	0	0.278279	37.225	0	0.278279	37.225	0	0.278279	37.225	0	0.278279	37.225	0	0.278279	37.225	0	0.278279	37.225	0	0.278279	37.225	0	0.278279	37.225	0	0.278279	37.225	0	0.278279
37.25	0	0.278279	37.25	0	0.278279	37.25	0	0.278279	37.25	0	0.278279	37.25	0	0.278279	37.25	0	0.278279	37.25	0	0.278279	37.25	0	0.278279	37.25	0	0.278279	37.25	0	0.278279
37.275	0	0.278279	37.275	0	0.278279	37.275	0	0.278279	37.275	0	0.278279	37.275	0	0.278279	37.275	0	0.278279	37.275	0	0.278279	37.275	0	0.278279	37.275	0	0.278279	37.275	0	0.278279
37.3	0	0.278279	37.3	0	0.278279	37.3	0	0.278279	37.3	0	0.278279	37.3	0	0.278279	37.3	0	0.278279	37.3	0	0.278279	37.3	0	0.278279	37.3	0	0.278279	37.3	0	0.278279
37.325	0	0.278279	37.325	0	0.278279	37.325	0	0.278279	37.325	0	0.278279	37.325	0	0.278279	37.325	0	0.278279	37.325	0	0.278279	37.325	0	0.278279	37.325	0	0.278279	37.325	0	0.278279
37.35	0	0.278279	37.35	0	0.278279	37.35	0	0.278279	37.35	0	0.278279	37.35	0	0.278279	37.35	0	0.278279	37.35	0	0.278279	37.35	0	0.278279	37.35	0	0.278279	37.35	0	0.278279
37.375	0	0.278279	37.375	0	0.278279	37.375	0	0.278279	37.375	0	0.278279	37.375	0	0.278279	37.375	0	0.278279	37.375	0	0.278279	37.375	0	0.278279	37.375	0	0.278279	37.375	0	0.278279
37.4	0	0.278279	37.4	0	0.278279	37.4	0	0.278279	37.4	0	0.278279	37.4	0	0.278279	37.4	0	0.278279	37.4	0	0.278279	37.4	0	0.278279	37.4	0	0.278279	37.4	0	0.278279
37.425	0	0.278279	37.425	0	0.278279	37.425	0	0.278279	37.425	0	0.278279	37.425	0	0.278279	37.425	0	0.278279	37.425	0	0.278279	37.425	0	0.278279	37.425	0	0.278279	37.425	0	0.278279
37.45	0	0.278279	37.45	0	0.278279	37.45	0	0.278279	37.45	0	0.278279	37.45	0	0.278279	37.45	0	0.278279	37.45	0	0.278279	37.45	0	0.278279	37.45	0	0.278279	37.45	0	0.278279
37.475	0	0.278279	37.475	0	0.278279	37.475	0	0.278279	37.475	0	0.278279	37.475	0	0.278279	37.475	0	0.278279	37.475	0	0.278279	37.475	0	0.278279	37.475	0	0.278279	37.475	0	0.278279
37.5	0	0.278279	37.5	0	0.278279	37.5	0	0.278279	37.5	0	0.278279	37.5	0	0.278279	37.5	0	0.278279	37.5	0	0.278279	37.5	0	0.278279	37.5	0	0.278279	37.5	0	0.278279
37.525	0	0.278279	37.525	0	0.278279	37.525	0	0.278279	37.525	0	0.278279	37.525	0	0.278279	37.525	0	0.278279	37.525	0	0.278279	37.525	0	0.278279	37.525	0	0.278279	37.525	0	0.278279
37.55	0	0.278279	37.55	0	0.278279	37.55	0	0.278279	37.55	0	0.278279	37.55	0	0.278279	37.55	0	0.278279	37.55	0	0.278279	37.55	0	0.278279	37.55	0	0.278279	37.55	0	0.278279
37.575	0	0.278279	37.575	0	0.278279	37.575	0	0.278279	37.575	0	0.278279	37.575	0	0.278279	37.575	0	0.278279	37.575	0	0.278279	37.575	0	0.278279	37.575	0	0.278279	37.575	0	0.278279
37.6	0	0.278279	37.6	0	0.278279	37.6	0	0.278279	37.6	0	0.278279	37.6	0	0.278279	37.6	0	0.278279	37.6	0	0.278279	37.6	0	0.278279	37.6	0	0.278279	37.6	0	0.278279
37.625	0	0.278279	37.625	0	0.278279	37.625	0	0.278279	37.625	0	0.278279	37.625	0	0.278279	37.625	0	0.278279	37.625	0	0.278279	37.625	0	0.278279	37.625	0	0.278279	37.625	0	0.278279
37.65	0	0.278279	37.65	0	0.278279	37.65	0	0.278279	37.65	0	0.278279	37.65	0	0.278279	37.65	0	0.278279	37.65	0	0.278279	37.65	0	0.278279	37.65	0	0.278279	37.65	0	0.278279
37.675	0	0.278279	37.675	0	0.278279	37.675	0	0.278279	37.675	0	0.278279	37.675	0	0.278279	37.675	0	0.278279	37.675	0	0.278279	37.675	0	0.278279	37.675	0	0.278279	37.675	0	0.278279
37.7	0	0.278279	37.7	0	0.278279	37.7	0	0.278279	37.7	0	0.278279	37.7	0	0.278279	37.7	0	0.278279	37.7	0	0.278279	37.7	0	0.278279	37.7	0	0.278279	37.7	0	0.278279
37.725	0	0.278279	37.725	0	0.278279	37.725	0	0.278279	37.725	0	0.278279	37.725	0	0.278279	37.725	0	0.278279	37.725	0	0.278279	37.725	0	0.278279	37.725	0	0.278279	37.725	0	0.278279
37.75	0	0.278279	37.75	0	0.278279	37.75	0	0.278279	37.75	0	0.278279	37.75	0	0.278279	37.75	0	0.278279	37.75	0	0.278279	37.75	0	0.278279	37.75	0	0.278279	37.75	0	0.278279
37.775	0	0.278279	37.775	0	0.278279	37.775	0	0.278279	37.775	0	0.278279	37.775	0	0.278279	37.775	0	0.278279	37.775	0	0.278279	37.775	0	0.278279	37.775	0	0.278279	37.775	0	0.278279
37.8	0	0.278279	37.8	0	0.278279	37.8	0	0.278279	37.8	0	0.278279	37.8	0	0.278279	37.8	0	0.278279	37.8	0	0.278279	37.8	0	0.278279	37.8	0	0.278279	37.8	0	0.278279
37.825	0	0.278279	37.825	0	0.278279	37.825	0	0.278279	37.825	0	0.278279	37.825	0	0.278279	37.825	0	0.278279	37.825	0	0.278279	37.825	0	0.278279	37.825	0	0.278279	37.825	0	0.278279
37.85	0	0.278279	37.85	0	0.278279	37.85	0	0.278279	37.85	0	0.278279	37.85	0	0.278279	37.85	0	0.278279	37.85	0	0.278279	37.85	0	0.278279	37.85	0	0.278279	37.85	0	0.278279
37.875	0	0.278279	37.875	0	0.278279	37.875	0	0.278279	37.875	0	0.278279	37.875	0	0.278279	37.875	0	0.278279	37.875	0	0.278279	37.875	0	0.278279	37.875	0	0.278279	37.875	0	0.278279
37.9	0	0.278279	37.9	0	0.278279	37.9	0	0.278279	37.9	0	0.278279	37.9	0	0.278279	37.9	0	0.278279	37.9	0	0.278279	37.9	0	0.278279	37.9	0	0.278279	37.9	0	0.278279
37.925	0	0.278279	37.925	0	0.278279	37.925	0	0.278279	37.925	0	0.278279	37.925	0	0.278279	37.925	0	0.278279	37.925	0	0.278279	37.925	0	0.278279	37.925	0	0.278279	37.925	0	0.278279
37.95	0	0.278279	37.95	0	0.278279	37.95	0	0.278279	37.95	0	0.278279	37.95	0	0.278279	37.95	0	0.278279	37.95	0	0.278279	37.95	0	0.278279	37.95	0	0.278279	37.95	0	0.278279
37.975	0	0.278279	37.975	0	0.278279	37.975	0	0.278279	37.975	0	0.278279	37.975	0	0.278279	37.975	0	0.278279	37.975	0	0.278279	37.975	0	0.278279	37.975	0	0.278279	37.975	0	0.278279
38	0	0.278279	38	0	0.278279	38	0	0.278279	38	0	0.278279	38	0	0.278279	38	0	0.278279	38	0	0.278279	38	0	0.278279	38	0	0.278279	38	0	0.278279
38.025	0	0.278279	38.025	0	0.278279	38.025	0	0.278279	38.025	0	0.278279	38.025	0	0.278279	38.025	0	0.278279	38.025	0	0.278279	38.025	0	0.278279	38.025	0	0.278279	38.025	0	0.278279
38.05	0	0.278279	38.05	0	0.278279	38.05	0	0.278279	38.05	0	0.278279	38.05	0	0.278279	38.05	0	0.278279	38.05	0	0.278279	38.05	0	0.278279	38.05	0	0.278279	38.05	0	0.278279
38.075	0	0.278279	38.075	0	0.278279	38.075	0	0.278279	38.075	0	0.278279	38.075	0	0.278279	38.075	0	0.278279	38.075	0	0.278279	38.075	0	0.278279	38.075	0	0.278279	38.075	0	0.278279
38.1	0	0.278279	38.1	0	0.278279	38.1	0	0.278279	38.1	0	0.278279	38.1	0	0.278279	38.1	0	0.278279	38.1	0	0.278279	38.1	0	0.278279	38.1	0	0.278279	38.1	0	0.278279
38.125	0	0.278279	38.125	0	0.278279	38.125	0	0.278279	38.125	0	0.278279	38.125	0	0.278279	38.125	0	0.278279	38.125	0	0.278279	38.125	0	0.278279	38.125	0	0.278279	38.125	0	0.278279
38.15	0	0.278279	38.15	0	0.278279	38.15	0	0.278279	38.15	0	0.278279	38.15	0	0.278279	38.15	0	0.278279	38.15	0	0.278279	38.15	0	0.278279	38.15	0	0.278279	38.15	0	0.278279
38.175	0	0.27828	38.175	0	0.27828	38.175	0	0.27828	38.175	0	0.27828	38.175	0	0.27828	38.175	0	0.27828	38.175	0	0.27828	38.175	0	0.27828	38.175	0	0.27828	38.175	0	0.27828
38.2	0	0.27828	38.2	0	0.27828	38.2	0	0.27828	38.2	0	0.27828	38.2	0	0.27828	38.2	0	0.27828	38.2	0	0.27828	38.2	0	0.27828	38.2	0	0.27828	38.2	0	0.27828
38.225	0	0.27828	38.225	0	0.27828	38.225	0	0.27828	38.225	0	0.27828	38.225	0	0.27828	38.225	0	0.27828	38.225	0	0.27828	38.225	0	0.27828	38.225	0	0.27828	38.225	0	0.27828
38.25	0	0.27828	38.25	0	0.27828	38.25	0	0.27828	38.25	0	0.27828	38.25	0	0.27828	38.25	0	0.27828	38.25	0	0.27828	38.25	0	0.27828	38.25	0	0.27828	38.25	0	0.27828
38.275	0	0.27828	38.275	0	0.27828	38.275	0	0.27828	38.275	0	0.27828	38.275	0	0.27828	38.275	0	0.27828	38.275	0	0.27828	38.275	0	0.27828	38.275	0	0.27828	38.275	0	0.27828
38.3	0	0.27828	38.3	0	0.27828	38.3	0	0.27828	38.3	0	0.27828	38.3	0	0.27828	38.3	0	0.27828	38.3	0	0.27828	38.3	0	0.27828	38.3	0	0.27828	38.3	0	0.27828
38.325	0	0.27828	38.325	0	0.27828	38.325	0	0.27828	38.325	0	0.27828	38.325	0	0.27828	38.325	0	0.27828	38.325	0	0.27828	38.325	0	0.27828	38.325	0	0.27828	38.325	0	0.27828
38.35	0	0.27828	38.35	0	0.27828	38.35	0	0.27828	38.35	0	0.27828	38.35	0	0.27828	38.35	0	0.27828	38.35	0	0.27828	38.35	0	0.27828	38.35	0	0.27828	38.35	0	0.27828
38.375	0	0.27828	38.375	0	0.27828	38.375	0	0.27828	38.375	0	0.27828	38.375	0	0.27828	38.375	0	0.27828	38.375	0	0.27828	38.375	0	0.27828	38.375	0	0.27828	38.375	0	0.27828
38.4	0	0.27828	38.4	0	0.27828	38.4	0	0.27828	38.4	0	0.27828	38.4	0	0.27828	38.4	0	0.27828	38.4	0	0.27828	38.4	0	0.27828	38.4	0	0.27828	38.4	0	0.27828
38.425	0	0.27828	38.425	0	0.27828	38.425	0	0.27828	38.425	0	0.27828	38.425	0	0.27828	38.425	0	0.27828	38.425	0	0.27828	38.425	0	0.27828	38.425	0	0.27828	38.425	0	0.27828
38.45	0	0.27828	38.45	0	0.27828	38.45	0	0.27828	38.45	0	0.27828	38.45	0	0.27828	38.45	0	0.27828	38.45	0	0.27828	38.45	0	0.27828	38.45	0	0.27828	38.45	0	0.27828
38.475	0	0.27828	38.475	0	0.27828	38.475	0	0.27828	38.475	0	0.27828	38.475	0	0.27828	38.475	0	0.27828	38.475	0	0.27828	38.475	0	0.27828	38.475	0	0.27828	38.475	0	0.27828
38.5	0	0.27828	38.5	0	0.27828	38.5	0	0.27828	38.5	0	0.27828	38.5	0	0.27828	38.5	0	0.27828	38.5	0	0.27828	38.5	0	0.27828	38.5	0	0.27828	38.5	0	0.27828
38.525	0	0.27828	38.525	0	0.27828	38.525	0	0.27828	38.525	0	0.27828	38.525	0	0.27828	38.525	0	0.27828	38.525	0	0.27828	38.525	0	0.27828	38.525	0	0.27828	38.525	0	0.27828
38.55	0	0.27828	38.55	0	0.27828	38.55	0	0.27828	38.55	0	0.27828	38.55	0	0.27828	38.55	0	0.27828	38.55	0	0.27828	38.55	0	0.27828	38.55	0	0.27828	38.55	0	0.27828
38.575	0	0.27828	38.575	0	0.27828	38.575	0	0.27828	38.575	0	0.27828	38.575	0	0.27828	38.575	0	0.27828	38.575	0	0.27828	38.575	0	0.27828	38.575	0	0.27828	38.575	0	0.27828
38.6	0	0.27828	38.6	0	0.27828	38.6	0	0.27828	38.6	0	0.27828	38.6	0	0.27828	38.6	0	0.27828	38.6	0	0.27828	38.6	0	0.27828	38.6	0	0.27828	38.6	0	0.27828
38.625	0	0.27828	38.625	0	0.27828	38.625	0	0.27828	38.625	0	0.27828	38.625	0	0.27828	38.625	0	0.27828	38.625	0	0.27828	38.625	0	0.27828	38.625	0	0.27828	38.625	0	0.27828
38.65	0	0.27828	38.65	0	0.27828	38.65	0	0.27828	38.65	0	0.27828	38.65	0	0.27828	38.65	0	0.27828	38.65	0	0.27828	38.65	0	0.27828	38.65	0	0.27828	38.65	0	0.27828
38.675	0	0.27828	38.675	0	0.27828	38.675	0	0.27828	38.675	0	0.27828	38.675	0	0.27828	38.675	0	0.27828	38.675	0	0.27828	38.675	0	0.27828	38.675	0	0.27828	38.675	0	0.27828
38.7	0	0.27828	38.7	0	0.27828	38.7	0	0.27828	38.7	0	0.27828	38.7	0	0.27828	38.7	0	0.27828	38.7	0	0.27828	38.7	0	0.27828	38.7	0	0.27828	38.7	0	0.27828
38.725	0	0.27828	38.725	0	0.27828	38.725	0	0.27828	38.725	0	0.27828	38.725	0	0.27828	38.725	0	0.27828	38.725	0	0.27828	38.725	0	0.27828	38.725	0	0.27828	38.725	0	0.27828
38.75	0	0.27828	38.75	0	0.27828	38.75	0	0.27828	38.75	0	0.27828	38.75	0	0.27828	38.75	0	0.27828	38.75	0	0.27828	38.75	0	0.27828	38.75	0	0.27828	38.75	0	0.27828
38.775	0	0.27828	38.775	0	0.27828	38.775	0	0.27828	38.775	0	0.27828	38.775	0	0.27828	38.775	0	0.27828	38.775	0	0.27828	38.775	0	0.27828	38.775	0	0.27828	38.775	0	0.27828
38.8	0	0.27828	38.8	0	0.27828	38.8	0	0.27828	38.8	0	0.27828	38.8	0	0.27828	38.8	0	0.27828	38.8	0	0.27828	38.8	0	0.27828	38.8	0	0.27828	38.8	0	0.27828
38.825	0	0.27828	38.825	0	0.27828	38.825	0	0.27828	38.825	0	0.27828	38.825	0	0.27828	38.825	0	0.27828	38.825	0	0.27828	38.825	0	0.27828	38.825	0	0.27828	38.825	0	0.27828
38.85	0	0.27828	38.85	0	0.27828	38.85	0	0.27828	38.85	0	0.27828	38.85	0	0.27828	38.85	0	0.27828	38.85	0	0.27828	38.85	0	0.27828	38.85	0	0.27828	38.85	0	0.27828
38.875	0	0.27828	38.875	0	0.27828	38.875	0	0.27828	38.875	0	0.27828	38.875	0	0.27828	38.875	0	0.27828	38.875	0	0.27828	38.875	0	0.27828	38.875	0	0.27828	38.875	0	0.27828
38.9	0	0.27828	38.9	0	0.27828	38.9	0	0.27828	38.9	0	0.27828	38.9	0	0.27828	38.9	0	0.27828	38.9	0	0.27828	38.9	0	0.27828	38.9	0	0.27828	38.9	0	0.27828
38.925	0	0.27828	38.925	0	0.27828	38.925	0	0.27828	38.925	0	0.27828	38.925	0	0.27828	38.925	0	0.27828	38.925	0	0.27828	38.925	0	0.27828	38.925	0	0.27828	38.925	0	0.27828
38.95	0	0.27828	38.95	0	0.27828	38.95	0	0.27828	38.95	0	0.27828	38.95	0	0.27828	38.95	0	0.27828	38.95	0	0.27828	38.95	0	0.27828	38.95	0	0.27828	38.95	0	0.27828
38.975	0	0.27828	38.975	0	0.27828	38.975	0	0.27828	38.975	0	0.27828	38.975	0	0.27828	38.975	0	0.27828	38.975	0	0.27828	38.975	0	0.27828	38.975	0	0.27828	38.975	0	0.27828
39	0	0.27828	39	0	0.27828	39	0	0.27828	39	0	0.27828	39	0	0.27828	39	0	0.27828	39	0	0.27828	39	0	0.27828	39	0	0.27828	39	0	0.27828
39.025	0	0.27828	39.025	0	0.27828	39.025	0	0.27828	39.025	0	0.27828	39.025	0	0.27828	39.025	0	0.27828	39.025	0	0.27828	39.025	0	0.27828	39.025	0	0.27828	39.025	0	0.27828
39.05	0	0.27828	39.05	0	0.27828	39.05	0	0.27828	39.05	0	0.27828	39.05	0	0.27828	39.05	0	0.27828	39.05	0	0.27828	39.05	0	0.27828	39.05	0	0.27828	39.05	0	0.27828
39.075	0	0.27828	39.075	0	0.27828	39.075	0	0.27828	39.075	0	0.27828	39.075	0	0.27828	39.075	0	0.27828	39.075	0	0.27828	39.075	0	0.27828	39.075	0	0.27828	39.075	0	0.27828
39.1	0	0.27828	39.1	0	0.27828	39.1	0	0.27828	39.1	0	0.27828	39.1	0	0.27828	39.1	0	0.27828	39.1	0	0.27828	39.1	0	0.27828	39.1	0	0.27828	39.1	0	0.27828
39.125	0	0.27828	39.125	0	0.27828	39.125	0	0.27828	39.125	0	0.27828	39.125	0	0.27828	39.125	0	0.27828	39.125	0	0.27828	39.125	0	0.27828	39.125	0	0.27828	39.125	0	0.27828
39.15	0	0.27828	39.15	0	0.27828	39.15	0	0.27828	39.15	0	0.27828	39.15	0	0.27828	39.15	0	0.27828	39.15	0	0.27828	39.15	0	0.27828	39.15	0	0.27828	39.15	0	0.27828
39.175	0	0.27828	39.175	0	0.27828	39.175	0	0.27828	39.175	0	0.27828	39.175	0	0.27828	39.175	0	0.27828	39.175	0	0.27828	39.175	0	0.27828	39.175	0	0.27828	39.175	0	0.27828
39.2	0	0.27828	39.2	0	0.27828	39.2	0	0.27828	39.2	0	0.27828	39.2	0	0.27828	39.2	0	0.27828	39.2	0	0.27828	39.2	0	0.27828	39.2	0	0.27828	39.2	0	0.27828
39.225	0	0.27828	39.225	0	0.27828	39.225	0	0.27828	39.225	0	0.27828	39.225	0	0.27828	39.225	0	0.27828	39.225	0	0.27828	39.225	0	0.27828	39.225	0	0.27828	39.225	0	0.27828
39.25	0	0.27828	39.25	0	0.27828	39.25	0	0.27828	39.25	0	0.27828	39.25	0	0.27828	39.25	0	0.27828	39.25	0	0.27828	39.25	0	0.27828	39.25	0	0.27828	39.25	0	0.27828
39.275	0	0.27828	39.275	0	0.27828	39.275	0	0.27828	39.275	0	0.27828	39.275	0	0.27828	39.275	0	0.27828	39.275	0	0.27828	39.275	0	0.27828	39.275	0	0.27828	39.275	0	0.27828
39.3	0	0.27828	39.3	0	0.27828	39.3	0	0.27828	39.3	0	0.27828	39.3	0	0.27828	39.3	0	0.27828	39.3	0	0.27828	39.3	0	0.27828	39.3	0	0.27828	39.3	0	0.27828
39.325	0	0.27828	39.325	0	0.27828	39.325	0	0.27828	39.325	0	0.27828	39.325	0	0.27828	39.325	0	0.27828	39.325	0	0.27828	39.325	0	0.27828	39.325	0	0.27828	39.325	0	0.27828
39.35	0	0.27828	39.35	0	0.27828	39.35	0	0.27828	39.35	0	0.27828	39.35	0	0.27828	39.35	0	0.27828	39.35	0	0.27828	39.35	0	0.27828	39.35	0	0.27828	39.35	0	0.27828
39.375	0	0.27828	39.375	0	0.27828	39.375	0	0.27828	39.375	0	0.27828	39.375	0	0.27828	39.375	0	0.27828	39.375	0	0.27828	39.375	0	0.27828	39.375	0	0.27828	39.375	0	0.27828
39.4	0	0.27828	39.4	0	0.27828	39.4	0	0.27828	39.4	0	0.27828	39.4	0	0.27828	39.4	0	0.27828	39.4	0	0.27828	39.4	0	0.27828	39.4	0	0.27828	39.4	0	0.27828
39.425	0	0.27828	39.425	0	0.27828	39.425	0	0.27828	39.425	0	0.27828	39.425	0	0.27828	39.425	0	0.27828	39.425	0	0.27828	39.425	0	0.27828	39.425	0	0.27828	39.425	0	0.27828
39.45	0	0.27828	39.45	0	0.27828	39.45	0	0.27828	39.45	0	0.27828	39.45	0	0.27828	39.45	0	0.27828	39.45	0	0.27828	39.45	0	0.27828	39.45	0	0.27828	39.45	0	0.27828
39.475	0	0.27828	39.475	0	0.27828	39.475	0	0.27828	39.475	0	0.27828	39.475	0	0.27828	39.475	0	0.27828	39.475	0	0.27828	39.475	0	0.27828	39.475	0	0.27828	39.475	0	0.27828
39.5	0	0.27828	39.5	0	0.27828	39.5	0	0.27828	39.5	0	0.27828	39.5	0	0.27828	39.5	0	0.27828	39.5	0	0.27828	39.5	0	0.27828	39.5	0	0.27828	39.5	0	0.27828
39.525	0	0.27828	39.525	0	0.27828	39.525	0	0.27828	39.525	0	0.27828	39.525	0	0.27828	39.525	0	0.27828	39.525	0	0.27828	39.525	0	0.27828	39.525	0	0.27828	39.525	0	0.27828
39.55	0	0.27828	39.55	0	0.27828	39.55	0	0.27828	39.55	0	0.27828	39.55	0	0.27828	39.55	0	0.27828	39.55	0	0.27828	39.55	0	0.27828	39.55	0	0.27828	39.55	0	0.27828
39.575	0	0.27828	39.575	0	0.27828	39.575	0	0.27828	39.575	0	0.27828	39.575	0	0.27828	39.575	0	0.27828	39.575	0	0.27828	39.575	0	0.27828	39.575	0	0.27828	39.575	0	0.27828
39.6	0	0.27828	39.6	0	0.27828	39.6	0	0.27828	39.6	0	0.27828	39.6	0	0.27828	39.6	0	0.27828	39.6	0	0.27828	39.6	0	0.27828	39.6	0	0.27828	39.6	0	0.27828
39.625	0	0.27828	39.625	0	0.27828	39.625	0	0.27828	39.625	0	0.27828	39.625	0	0.27828	39.625	0	0.27828	39.625	0	0.27828	39.625	0	0.27828	39.625	0	0.27828	39.625	0	0.27828
39.65	0	0.27828	39.65	0	0.27828	39.65	0	0.27828	39.65	0	0.27828	39.65	0	0.27828	39.65	0	0.27828	39.65	0	0.27828	39.65	0	0.27828	39.65	0	0.27828	39.65	0	0.27828
39.675	0	0.27828	39.675	0	0.27828	39.675	0	0.27828	39.675	0	0.27828	39.675	0	0.27828	39.675	0	0.27828	39.675	0	0.27828	39.675	0	0.27828	39.675	0	0.27828	39.675	0	0.27828
39.7	0	0.27828	39.7	0	0.27828	39.7	0	0.27828	39.7	0	0.27828	39.7	0	0.27828	39.7	0	0.27828	39.7	0	0.27828	39.7	0	0.27828	39.7	0	0.27828	39.7	0	0.27828
39.725	0	0.27828	39.725	0	0.27828	39.725	0	0.27828	39.725	0	0.27828	39.725	0	0.27828	39.725	0	0.27828	39.725	0	0.27828	39.725	0	0.27828	39.725	0	0.27828	39.725	0	0.27828
39.75	0	0.27828	39.75	0	0.27828	39.75	0	0.27828	39.75	0	0.27828	39.75	0	0.27828	39.75	0	0.27828	39.75	0	0.27828	39.75	0	0.27828	39.75	0	0.27828	39.75	0	0.27828
39.775	0	0.27828	39.775	0	0.27828	39.775	0	0.27828	39.775	0	0.27828	39.775	0	0.27828	39.775	0	0.27828	39.775	0	0.27828	39.775	0	0.27828	39.775	0	0.27828	39.775	0	0.27828
39.8	0	0.27828	39.8	0	0.27828	39.8	0	0.27828	39.8	0	0.27828	39.8	0	0.27828	39.8	0	0.27828	39.8	0	0.27828	39.8	0	0.27828	39.8	0	0.27828	39.8	0	0.27828
39.825	0	0.27828	39.825	0	0.27828	39.825	0	0.27828	39.825	0	0.27828	39.825	0	0.27828	39.825	0	0.27828	39.825	0	0.27828	39.825	0	0.27828	39.825	0	0.27828	39.825	0	0.27828
39.85	0	0.27828	39.85	0	0.27828	39.85	0	0.27828	39.85	0	0.27828	39.85	0	0.27828	39.85	0	0.27828	39.85	0	0.27828	39.85	0	0.27828	39.85	0	0.27828	39.85	0	0.27828
39.875	0	0.27828	39.875	0	0.27828	39.875	0	0.27828	39.875	0	0.27828	39.875	0	0.27828	39.875	0	0.27828	39.875	0	0.27828	39.875	0	0.27828	39.875	0	0.27828	39.875	0	0.27828
39.9	0	0.27828	39.9	0	0.27828	39.9	0	0.27828	39.9	0	0.27828	39.9	0	0.27828	39.9	0	0.27828	39.9	0	0.27828	39.9	0	0.27828	39.9	0	0.27828	39.9	0	0.27828
39.925	0	0.27828	39.925	0	0.27828	39.925	0	0.27828	39.925	0	0.27828	39.925	0	0.27828	39.925	0	0.27828	39.925	0	0.27828	39.925	0	0.27828	39.925	0	0.27828	39.925	0	0.27828
39.95	0	0.27828	39.95	0	0.27828	39.95	0	0.27828	39.95	0	0.27828	39.95	0	0.27828	39.95	0	0.27828	39.95	0	0.27828	39.95	0	0.27828	39.95	0	0.27828	39.95	0	0.27828
39.975	0	0.27828	39.975	0	0.27828	39.975	0	0.27828	39.975	0	0.27828	39.975	0	0.27828	39.975	0	0.27828	39.975	0	0.27828	39.975	0	0.27828	39.975	0	0.27828	39.975	0	0.27828
40	0	0.27828	40	0	0.27828	40	0	0.27828	40	0	0.27828	40	0	0.27828	40	0	0.27828	40	0	0.27828	40	0	0.27828	40	0	0.27828	40	0	0.27828
40.025	0	0.27828	40.025	0	0.27828	40.025	0	0.27828	40.025	0	0.27828	40.025	0	0.27828	40.025	0	0.27828	40.025	0	0.27828	40.025	0	0.27828	40.025	0	0.27828	40.025	0	0.27828
40.05	0	0.27828	40.05	0	0.27828	40.05	0	0.27828	40.05	0	0.27828	40.05	0	0.27828	40.05	0	0.27828	40.05	0	0.27828	40.05	0	0.27828	40.05	0	0.27828	40.05	0	0.27828
40.075	0	0.27828	40.075	0	0.27828	40.075	0	0.27828	40.075	0	0.27828	40.075	0	0.27828	40.075	0	0.27828	40.075	0	0.27828	40.075	0	0.27828	40.075	0	0.27828	40.075	0	0.27828
40.1	0	0.27828	40.1	0	0.27828	40.1	0	0.27828	40.1	0	0.27828	40.1	0	0.27828	40.1	0	0.27828	40.1	0	0.27828	40.1	0	0.27828	40.1	0	0.27828	40.1	0	0.27828
40.125	0	0.27828	40.125	0	0.27828	40.125	0	0.27828	40.125	0	0.27828	40.125	0	0.27828	40.125	0	0.27828	40.125	0	0.27828	40.125	0	0.27828	40.125	0	0.27828	40.125	0	0.27828
40.15	0	0.27828	40.15	0	0.27828	40.15	0	0.27828	40.15	0	0.27828	40.15	0	0.27828	40.15	0	0.27828	40.15	0	0.27828	40.15	0	0.27828	40.15	0	0.27828	40.15	0	0.27828
40.175	0	0.27828	40.175	0	0.27828	40.175	0	0.27828	40.175	0	0.27828	40.175	0	0.27828	40.175	0	0.27828	40.175	0	0.27828	40.175	0	0.27828	40.175	0	0.27828	40.175	0	0.27828
40.2	0	0.27828	40.2	0	0.27828	40.2	0	0.27828	40.2	0	0.27828	40.2	0	0.27828	40.2	0	0.27828	40.2	0	0.27828	40.2	0	0.27828	40.2	0	0.27828	40.2	0	0.27828
40.225	0	0.27828	40.225	0	0.27828	40.225	0	0.27828	40.225	0	0.27828	40.225	0	0.27828	40.225	0	0.27828	40.225	0	0.27828	40.225	0	0.27828	40.225	0	0.27828	40.225	0	0.27828
40.25	0	0.27828	40.25	0	0.27828	40.25	0	0.27828	40.25	0	0.27828	40.25	0	0.27828	40.25	0	0.27828	40.25	0	0.27828	40.25	0	0.27828	40.25	0	0.27828	40.25	0	0.27828
40.275	0	0.27828	40.275	0	0.27828	40.275	0	0.27828	40.275	0	0.27828	40.275	0	0.27828	40.275	0	0.27828	40.275	0	0.27828	40.275	0	0.27828	40.275	0	0.27828	40.275	0	0.27828
40.3	0	0.27828	40.3	0	0.27828	40.3	0	0.27828	40.3	0	0.27828	40.3	0	0.27828	40.3	0	0.27828	40.3	0	0.27828	40.3	0	0.27828	40.3	0	0.27828	40.3	0	0.27828
40.325	0	0.27828	40.325	0	0.27828	40.325	0	0.27828	40.325	0	0.27828	40.325	0	0.27828	40.325	0	0.27828	40.325	0	0.27828	40.325	0	0.27828	40.325	0	0.27828	40.325	0	0.27828
40.35	0	0.27828	40.35	0	0.27828	40.35	0	0.27828	40.35	0	0.27828	40.35	0	0.27828	40.35	0	0.27828	40.35	0	0.27828	40.35	0	0.27828	40.35	0	0.27828	40.35	0	0.27828
40.375	0	0.27828	40.375	0	0.27828	40.375	0	0.27828	40.375	0	0.27828	40.375	0	0.27828	40.375	0	0.27828	40.375	0	0.27828	40.375	0	0.27828	40.375	0	0.27828	40.375	0	0.27828
40.4	0	0.27828	40.4	0	0.27828	40.4	0	0.27828	40.4	0	0.27828	40.4	0	0.27828	40.4	0	0.27828	40.4	0	0.27828	40.4	0	0.27828	40.4	0	0.27828	40.4	0	0.27828
40.425	0	0.27828	40.425	0	0.27828	40.425	0	0.27828	40.425	0	0.27828	40.425	0	0.27828	40.425	0	0.27828	40.425	0	0.27828	40.425	0	0.27828	40.425	0	0.27828	40.425	0	0.27828
40.45	0	0.27828	40.45	0	0.27828	40.45	0	0.27828	40.45	0	0.27828	40.45	0	0.27828	40.45	0	0.27828	40.45	0	0.27828	40.45	0	0.27828	40.45	0	0.27828	40.45	0	0.27828
40.475	0	0.27828	40.475	0	0.27828	40.475	0	0.27828	40.475	0	0.27828	40.475	0	0.27828	40.475	0	0.27828	40.475	0	0.27828	40.475	0	0.27828	40.475	0	0.27828	40.475	0	0.27828
40.5	0	0.27828	40.5	0	0.27828	40.5	0	0.27828	40.5	0	0.27828	40.5	0	0.27828	40.5	0	0.27828	40.5	0	0.27828	40.5	0	0.27828	40.5	0	0.27828	40.5	0	0.27828
40.525	0	0.27828	40.525	0	0.27828	40.525	0	0.27828	40.525	0	0.27828	40.525	0	0.27828	40.525	0	0.27828	40.525	0	0.27828	40.525	0	0.27828	40.525	0	0.27828	40.525	0	0.27828
40.55	0	0.27828	40.55	0	0.27828	40.55	0	0.27828	40.55	0	0.27828	40.55	0	0.27828	40.55	0	0.27828	40.55	0	0.27828	40.55	0	0.27828	40.55	0	0.27828	40.55	0	0.27828
40.575	0	0.27828	40.575	0	0.27828	40.575	0	0.27828	40.575	0	0.27828	40.575	0	0.27828	40.575	0	0.27828	40.575	0	0.27828	40.575	0	0.27828	40.575	0	0.27828	40.575	0	0.27828
40.6	0	0.27828	40.6	0	0.27828	40.6	0	0.27828	40.6	0	0.27828	40.6	0	0.27828	40.6	0	0.27828	40.6	0	0.27828	40.6	0	0.27828	40.6	0	0.27828	40.6	0	0.27828
40.625	0	0.27828	40.625	0	0.27828	40.625	0	0.27828	40.625	0	0.27828	40.625	0	0.27828	40.625	0	0.27828	40.625	0	0.27828	40.625	0	0.27828	40.625	0	0.27828	40.625	0	0.27828
40.65	0	0.27828	40.65	0	0.27828	40.65	0	0.27828	40.65	0	0.27828	40.65	0	0.27828	40.65	0	0.27828	40.65	0	0.27828	40.65	0	0.27828	40.65	0	0.27828	40.65	0	0.27828
40.675	0	0.27828	40.675	0	0.27828	40.675	0	0.27828	40.675	0	0.27828	40.675	0	0.27828	40.675	0	0.27828	40.675	0	0.27828	40.675	0	0.27828	40.675	0	0.27828	40.675	0	0.27828
40.7	0	0.27828	40.7	0	0.27828	40.7	0	0.27828	40.7	0	0.27828	40.7	0	0.27828	40.7	0	0.27828	40.7	0	0.27828	40.7	0	0.27828	40.7	0	0.27828	40.7	0	0.27828
40.725	0	0.27828	40.725	0	0.27828	40.725	0	0.27828	40.725	0	0.27828	40.725	0	0.27828	40.725	0	0.27828	40.725	0	0.27828	40.725	0	0.27828	40.725	0	0.27828	40.725	0	0.27828
40.75	0	0.27828	40.75	0	0.27828	40.75	0	0.27828	40.75	0	0.27828	40.75	0	0.27828	40.75	0	0.27828	40.75	0	0.27828	40.75	0	0.27828	40.75	0	0.27828	40.75	0	0.27828
40.775	0	0.27828	40.775	0	0.27828	40.775	0	0.27828	40.775	0	0.27828	40.775	0	0.27828	40.775	0	0.27828	40.775	0	0.27828	40.775	0	0.27828	40.775	0	0.27828	40.775	0	0.27828
40.8	0	0.27828	40.8	0	0.27828	40.8	0	0.27828	40.8	0	0.27828	40.8	0	0.27828	40.8	0	0.27828	40.8	0	0.27828	40.8	0	0.27828	40.8	0	0.27828	40.8	0	0.27828
40.825	0	0.27828	40.825	0	0.27828	40.825	0	0.27828	40.825	0	0.27828	40.825	0	0.27828	40.825	0	0.27828	40.825	0	0.27828	40.825	0	0.27828	40.825	0	0.27828	40.825	0	0.27828
40.85	0	0.27828	40.85	0	0.27828	40.85	0	0.27828	40.85	0	0.27828	40.85	0	0.27828	40.85	0	0.27828	40.85	0	0.27828	40.85	0	0.27828	40.85	0	0.27828	40.85	0	0.27828
40.875	0	0.27828	40.875	0	0.27828	40.875	0	0.27828	40.875	0	0.27828	40.875	0	0.27828	40.875	0	0.27828	40.875	0	0.27828	40.875	0	0.27828	40.875	0	0.27828	40.875	0	0.27828
40.9	0	0.27828	40.9	0	0.27828	40.9	0	0.27828	40.9	0	0.27828	40.9	0	0.27828	40.9	0	0.27828	40.9	0	0.27828	40.9	0	0.27828	40.9	0	0.27828	40.9	0	0.27828
40.925	0	0.27828	40.925	0	0.27828	40.925	0	0.27828	40.925	0	0.27828	40.925	0	0.27828	40.925	0	0.27828	40.925	0	0.27828	40.925	0	0.27828	40.925	0	0.27828	40.925	0	0.27828
40.95	0	0.27828	40.95	0	0.27828	40.95	0	0.27828	40.95	0	0.27828	40.95	0	0.27828	40.95	0	0.27828	40.95	0	0.27828	40.95	0	0.27828	40.95	0	0.27828	40.95	0	0.27828
40.975	0	0.27828	40.975	0	0.27828	40.975	0	0.27828	40.975	0	0.27828	40.975	0	0.27828	40.975	0	0.27828	40.975	0	0.27828	40.975	0	0.27828	40.975	0	0.27828	40.975	0	0.27828
41	0	0.27828	41	0	0.27828	41	0	0.27828	41	0	0.27828	41	0	0.27828	41	0	0.27828	41	0	0.27828	41	0	0.27828	41	0	0.27828	41	0	0.27828
41.025	0	0.27828	41.025	0	0.27828	41.025	0	0.27828	41.025	0	0.27828	41.025	0	0.27828	41.025	0	0.27828	41.025	0	0.27828	41.025	0	0.27828	41.025	0	0.27828	41.025	0	0.27828
41.05	0	0.27828	41.05	0	0.27828	41.05	0	0.27828	41.05	0	0.27828	41.05	0	0.27828	41.05	0	0.27828	41.05	0	0.27828	41.05	0	0.27828	41.05	0	0.27828	41.05	0	0.27828
41.075	0	0.27828	41.075	0	0.27828	41.075	0	0.27828	41.075	0	0.27828	41.075	0	0.27828	41.075	0	0.27828	41.075	0	0.27828	41.075	0	0.27828	41.075	0	0.27828	41.075	0	0.27828
41.1	0	0.27828	41.1	0	0.27828	41.1	0	0.27828	41.1	0	0.27828	41.1	0	0.27828	41.1	0	0.27828	41.1	0	0.27828	41.1	0	0.27828	41.1	0	0.27828	41.1	0	0.27828
41.125	0	0.27828	41.125	0	0.27828	41.125	0	0.27828	41.125	0	0.27828	41.125	0	0.27828	41.125	0	0.27828	41.125	0	0.27828	41.125	0	0.27828	41.125	0	0.27828	41.125	0	0.27828
41.15	0	0.27828	41.15	0	0.27828	41.15	0	0.27828	41.15	0	0.27828	41.15	0	0.27828	41.15	0	0.27828	41.15	0	0.27828	41.15	0	0.27828	41.15	0	0.27828	41.15	0	0.27828
41.175	0	0.27828	41.175	0	0.27828	41.175	0	0.27828	41.175	0	0.27828	41.175	0	0.27828	41.175	0	0.27828	41.175	0	0.27828	41.175	0	0.27828	41.175	0	0.27828	41.175	0	0.27828
41.2	0	0.27828	41.2	0	0.27828	41.2	0	0.27828	41.2	0	0.27828	41.2	0	0.27828	41.2	0	0.27828	41.2	0	0.27828	41.2	0	0.27828	41.2	0	0.27828	41.2	0	0.27828
41.225	0	0.27828	41.225	0	0.27828	41.225	0	0.27828	41.225	0	0.27828	41.225	0	0.27828	41.225	0	0.27828	41.225	0	0.27828	41.225	0	0.27828	41.225	0	0.27828	41.225	0	0.27828
41.25	0	0.278281	41.25	0	0.278281	41.25	0	0.278281	41.25	0	0.278281	41.25	0	0.278281	41.25	0	0.278281	41.25	0	0.278281	41.25	0	0.278281	41.25	0	0.278281	41.25	0	0.278281
41.275	0	0.278281	41.275	0	0.278281	41.275	0	0.278281	41.275	0	0.278281	41.275	0	0.278281	41.275	0	0.278281	41.275	0	0.278281	41.275	0	0.278281	41.275	0	0.278281	41.275	0	0.278281
41.3	0	0.278281	41.3	0	0.278281	41.3	0	0.278281	41.3	0	0.278281	41.3	0	0.278281	41.3	0	0.278281	41.3	0	0.278281	41.3	0	0.278281	41.3	0	0.278281	41.3	0	0.278281
41.325	0	0.278281	41.325	0	0.278281	41.325	0	0.278281	41.325	0	0.278281	41.325	0	0.278281	41.325	0	0.278281	41.325	0	0.278281	41.325	0	0.278281	41.325	0	0.278281	41.325	0	0.278281
41.35	0	0.278281	41.35	0	0.278281	41.35	0	0.278281	41.35	0	0.278281	41.35	0	0.278281	41.35	0	0.278281	41.35	0	0.278281	41.35	0	0.278281	41.35	0	0.278281	41.35	0	0.278281
41.375	0	0.278281	41.375	0	0.278281	41.375	0	0.278281	41.375	0	0.278281	41.375	0	0.278281	41.375	0	0.278281	41.375	0	0.278281	41.375	0	0.278281	41.375	0	0.278281	41.375	0	0.278281
41.4	0	0.278281	41.4	0	0.278281	41.4	0	0.278281	41.4	0	0.278281	41.4	0	0.278281	41.4	0	0.278281	41.4	0	0.278281	41.4	0	0.278281	41.4	0	0.278281	41.4	0	0.278281
41.425	0	0.278281	41.425	0	0.278281	41.425	0	0.278281	41.425	0	0.278281	41.425	0	0.278281	41.425	0	0.278281	41.425	0	0.278281	41.425	0	0.278281	41.425	0	0.278281	41.425	0	0.278281
41.45	0	0.278281	41.45	0	0.278281	41.45	0	0.278281	41.45	0	0.278281	41.45	0	0.278281	41.45	0	0.278281	41.45	0	0.278281	41.45	0	0.278281	41.45	0	0.278281	41.45	0	0.278281
41.475	0	0.278281	41.475	0	0.278281	41.475	0	0.278281	41.475	0	0.278281	41.475	0	0.278281	41.475	0	0.278281	41.475	0	0.278281	41.475	0	0.278281	41.475	0	0.278281	41.475	0	0.278281
41.5	0	0.278281	41.5	0	0.278281	41.5	0	0.278281	41.5	0	0.278281	41.5	0	0.278281	41.5	0	0.278281	41.5	0	0.278281	41.5	0	0.278281	41.5	0	0.278281	41.5	0	0.278281
41.525	0	0.278281	41.525	0	0.278281	41.525	0	0.278281	41.525	0	0.278281	41.525	0	0.278281	41.525	0	0.278281	41.525	0	0.278281	41.525	0	0.278281	41.525	0	0.278281	41.525	0	0.278281
41.55	0	0.278281	41.55	0	0.278281	41.55	0	0.278281	41.55	0	0.278281	41.55	0	0.278281	41.55	0	0.278281	41.55	0	0.278281	41.55	0	0.278281	41.55	0	0.278281	41.55	0	0.278281
41.575	0	0.278281	41.575	0	0.278281	41.575	0	0.278281	41.575	0	0.278281	41.575	0	0.278281	41.575	0	0.278281	41.575	0	0.278281	41.575	0	0.278281	41.575	0	0.278281	41.575	0	0.278281
41.6	0	0.278281	41.6	0	0.278281	41.6	0	0.278281	41.6	0	0.278281	41.6	0	0.278281	41.6	0	0.278281	41.6	0	0.278281	41.6	0	0.278281	41.6	0	0.278281	41.6	0	0.278281
41.625	0	0.278281	41.625	0	0.278281	41.625	0	0.278281	41.625	0	0.278281	41.625	0	0.278281	41.625	0	0.278281	41.625	0	0.278281	41.625	0	0.278281	41.625	0	0.278281	41.625	0	0.278281
41.65	0	0.278281	41.65	0	0.278281	41.65	0	0.278281	41.65	0	0.278281	41.65	0	0.278281	41.65	0	0.278281	41.65	0	0.278281	41.65	0	0.278281	41.65	0	0.278281	41.65	0	0.278281
41.675	0	0.278281	41.675	0	0.278281	41.675	0	0.278281	41.675	0	0.278281	41.675	0	0.278281	41.675	0	0.278281	41.675	0	0.278281	41.675	0	0.278281	41.675	0	0.278281	41.675	0	0.278281
41.7	0	0.278281	41.7	0	0.278281	41.7	0	0.278281	41.7	0	0.278281	41.7	0	0.278281	41.7	0	0.278281	41.7	0	0.278281	41.7	0	0.278281	41.7	0	0.278281	41.7	0	0.278281
41.725	0	0.278281	41.725	0	0.278281	41.725	0	0.278281	41.725	0	0.278281	41.725	0	0.278281	41.725	0	0.278281	41.725	0	0.278281	41.725	0	0.278281	41.725	0	0.278281	41.725	0	0.278281
41.75	0	0.278281	41.75	0	0.278281	41.75	0	0.278281	41.75	0	0.278281	41.75	0	0.278281	41.75	0	0.278281	41.75	0	0.278281	41.75	0	0.278281	41.75	0	0.278281	41.75	0	0.278281
41.775	0	0.278281	41.775	0	0.278281	41.775	0	0.278281	41.775	0	0.278281	41.775	0	0.278281	41.775	0	0.278281	41.775	0	0.278281	41.775	0	0.278281	41.775	0	0.278281	41.775	0	0.278281
41.8	0	0.278281	41.8	0	0.278281	41.8	0	0.278281	41.8	0	0.278281	41.8	0	0.278281	41.8	0	0.278281	41.8	0	0.278281	41.8	0	0.278281	41.8	0	0.278281	41.8	0	0.278281
41.825	0	0.278281	41.825	0	0.278281	41.825	0	0.278281	41.825	0	0.278281	41.825	0	0.278281	41.825	0	0.278281	41.825	0	0.278281	41.825	0	0.278281	41.825	0	0.278281	41.825	0	0.278281
41.85	0	0.278281	41.85	0	0.278281	41.85	0	0.278281	41.85	0	0.278281	41.85	0	0.278281	41.85	0	0.278281	41.85	0	0.278281	41.85	0	0.278281	41.85	0	0.278281	41.85	0	0.278281
41.875	0	0.278281	41.875	0	0.278281	41.875	0	0.278281	41.875	0	0.278281	41.875	0	0.278281	41.875	0	0.278281	41.875	0	0.278281	41.875	0	0.278281	41.875	0	0.278281	41.875	0	0.278281
41.9	0	0.278281	41.9	0	0.278281	41.9	0	0.278281	41.9	0	0.278281	41.9	0	0.278281	41.9	0	0.278281	41.9	0	0.278281	41.9	0	0.278281	41.9	0	0.278281	41.9	0	0.278281
41.925	0	0.278281	41.925	0	0.278281	41.925	0	0.278281	41.925	0	0.278281	41.925	0	0.278281	41.925	0	0.278281	41.925	0	0.278281	41.925	0	0.278281	41.925	0	0.278281	41.925	0	0.278281
41.95	0	0.278281	41.95	0	0.278281	41.95	0	0.278281	41.95	0	0.278281	41.95	0	0.278281	41.95	0	0.278281	41.95	0	0.278281	41.95	0	0.278281	41.95	0	0.278281	41.95	0	0.278281
41.975	0	0.278281	41.975	0	0.278281	41.975	0	0.278281	41.975	0	0.278281	41.975	0	0.278281	41.975	0	0.278281	41.975	0	0.278281	41.975	0	0.278281	41.975	0	0.278281	41.975	0	0.278281
42	0	0.278281	42	0	0.278281	42	0	0.278281	42	0	0.278281	42	0	0.278281	42	0	0.278281	42	0	0.278281	42	0	0.278281	42	0	0.278281	42	0	0.278281
42.025	0	0.278281	42.025	0	0.278281	42.025	0	0.278281	42.025	0	0.278281	42.025	0	0.278281	42.025	0	0.278281	42.025	0	0.278281	42.025	0	0.278281	42.025	0	0.278281	42.025	0	0.278281
42.05	0	0.278281	42.05	0	0.278281	42.05	0	0.278281	42.05	0	0.278281	42.05	0	0.278281	42.05	0	0.278281	42.05	0	0.278281	42.05	0	0.278281	42.05	0	0.278281	42.05	0	0.278281
42.075	0	0.278281	42.075	0	0.278281	42.075	0	0.278281	42.075	0	0.278281	42.075	0	0.278281	42.075	0	0.278281	42.075	0	0.278281	42.075	0	0.278281	42.075	0	0.278281	42.075	0	0.278281
42.1	0	0.278281	42.1	0	0.278281	42.1	0	0.278281	42.1	0	0.278281	42.1	0	0.278281	42.1	0	0.278281	42.1	0	0.278281	42.1	0	0.278281	42.1	0	0.278281	42.1	0	0.278281
42.125	0	0.278281	42.125	0	0.278281	42.125	0	0.278281	42.125	0	0.278281	42.125	0	0.278281	42.125	0	0.278281	42.125	0	0.278281	42.125	0	0.278281	42.125	0	0.278281	42.125	0	0.278281
42.15	0	0.278281	42.15	0	0.278281	42.15	0	0.278281	42.15	0	0.278281	42.15	0	0.278281	42.15	0	0.278281	42.15	0	0.278281	42.15	0	0.278281	42.15	0	0.278281	42.15	0	0.278281
42.175	0	0.278281	42.175	0	0.278281	42.175	0	0.278281	42.175	0	0.278281	42.175	0	0.278281	42.175	0	0.278281	42.175	0	0.278281	42.175	0	0.278281	42.175	0	0.278281	42.175	0	0.278281
42.2	0	0.278281	42.2	0	0.278281	42.2	0	0.278281	42.2	0	0.278281	42.2	0	0.278281	42.2	0	0.278281	42.2	0	0.278281	42.2	0	0.278281	42.2	0	0.278281	42.2	0	0.278281
42.225	0	0.278281	42.225	0	0.278281	42.225	0	0.278281	42.225	0	0.278281	42.225	0	0.278281	42.225	0	0.278281	42.225	0	0.278281	42.225	0	0.278281	42.225	0	0.278281	42.225	0	0.278281
42.25	0	0.278281	42.25	0	0.278281	42.25	0	0.278281	42.25	0	0.278281	42.25	0	0.278281	42.25	0	0.278281	42.25	0	0.278281	42.25	0	0.278281	42.25	0	0.278281	42.25	0	0.278281
42.275	0	0.278281	42.275	0	0.278281	42.275	0	0.278281	42.275	0	0.278281	42.275	0	0.278281	42.275	0	0.278281	42.275	0	0.278281	42.275	0	0.278281	42.275	0	0.278281	42.275	0	0.278281
42.3	0	0.278281	42.3	0	0.278281	42.3	0	0.278281	42.3	0	0.278281	42.3	0	0.278281	42.3	0	0.278281	42.3	0	0.278281	42.3	0	0.278281	42.3	0	0.278281	42.3	0	0.278281
42.325	0	0.278281	42.325	0	0.278281	42.325	0	0.278281	42.325	0	0.278281	42.325	0	0.278281	42.325	0	0.278281	42.325	0	0.278281	42.325	0	0.278281	42.325	0	0.278281	42.325	0	0.278281
42.35	0	0.278281	42.35	0	0.278281	42.35	0	0.278281	42.35	0	0.278281	42.35	0	0.278281	42.35	0	0.278281	42.35	0	0.278281	42.35	0	0.278281	42.35	0	0.278281	42.35	0	0.278281
42.375	0	0.278281	42.375	0	0.278281	42.375	0	0.278281	42.375	0	0.278281	42.375	0	0.278281	42.375	0	0.278281	42.375	0	0.278281	42.375	0	0.278281	42.375	0	0.278281	42.375	0	0.278281
42.4	0	0.278281	42.4	0	0.278281	42.4	0	0.278281	42.4	0	0.278281	42.4	0	0.278281	42.4	0	0.278281	42.4	0	0.278281	42.4	0	0.278281	42.4	0	0.278281	42.4	0	0.278281
42.425	0	0.278281	42.425	0	0.278281	42.425	0	0.278281	42.425	0	0.278281	42.425	0	0.278281	42.425	0	0.278281	42.425	0	0.278281	42.425	0	0.278281	42.425	0	0.278281	42.425	0	0.278281
42.45	0	0.278281	42.45	0	0.278281	42.45	0	0.278281	42.45	0	0.278281	42.45	0	0.278281	42.45	0	0.278281	42.45	0	0.278281	42.45	0	0.278281	42.45	0	0.278281	42.45	0	0.278281
42.475	0	0.278281	42.475	0	0.278281	42.475	0	0.278281	42.475	0	0.278281	42.475	0	0.278281	42.475	0	0.278281	42.475	0	0.278281	42.475	0	0.278281	42.475	0	0.278281	42.475	0	0.278281
42.5	0	0.278281	42.5	0	0.278281	42.5	0	0.278281	42.5	0	0.278281	42.5	0	0.278281	42.5	0	0.278281	42.5	0	0.278281	42.5	0	0.278281	42.5	0	0.278281	42.5	0	0.278281
42.525	0	0.278281	42.525	0	0.278281	42.525	0	0.278281	42.525	0	0.278281	42.525	0	0.278281	42.525	0	0.278281	42.525	0	0.278281	42.525	0	0.278281	42.525	0	0.278281	42.525	0	0.278281
42.55	0	0.278281	42.55	0	0.278281	42.55	0	0.278281	42.55	0	0.278281	42.55	0	0.278281	42.55	0	0.278281	42.55	0	0.278281	42.55	0	0.278281	42.55	0	0.278281	42.55	0	0.278281
42.575	0	0.278281	42.575	0	0.278281	42.575	0	0.278281	42.575	0	0.278281	42.575	0	0.278281	42.575	0	0.278281	42.575	0	0.278281	42.575	0	0.278281	42.575	0	0.278281	42.575	0	0.278281
42.6	0	0.278281	42.6	0	0.278281	42.6	0	0.278281	42.6	0	0.278281	42.6	0	0.278281	42.6	0	0.278281	42.6	0	0.278281	42.6	0	0.278281	42.6	0	0.278281	42.6	0	0.278281
42.625	0	0.278281	42.625	0	0.278281	42.625	0	0.278281	42.625	0	0.278281	42.625	0	0.278281	42.625	0	0.278281	42.625	0	0.278281	42.625	0	0.278281	42.625	0	0.278281	42.625	0	0.278281
42.65	0	0.278281	42.65	0	0.278281	42.65	0	0.278281	42.65	0	0.278281	42.65	0	0.278281	42.65	0	0.278281	42.65	0	0.278281	42.65	0	0.278281	42.65	0	0.278281	42.65	0	0.278281
42.675	0	0.278281	42.675	0	0.278281	42.675	0	0.278281	42.675	0	0.278281	42.675	0	0.278281	42.675	0	0.278281	42.675	0	0.278281	42.675	0	0.278281	42.675	0	0.278281	42.675	0	0.278281
42.7	0	0.278281	42.7	0	0.278281	42.7	0	0.278281	42.7	0	0.278281	42.7	0	0.278281	42.7	0	0.278281	42.7	0	0.278281	42.7	0	0.278281	42.7	0	0.278281	42.7	0	0.278281
42.725	0	0.278281	42.725	0	0.278281	42.725	0	0.278281	42.725	0	0.278281	42.725	0	0.278281	42.725	0	0.278281	42.725	0	0.278281	42.725	0	0.278281	42.725	0	0.278281	42.725	0	0.278281
42.75	0	0.278281	42.75	0	0.278281	42.75	0	0.278281	42.75	0	0.278281	42.75	0	0.278281	42.75	0	0.278281	42.75	0	0.278281	42.75	0	0.278281	42.75	0	0.278281	42.75	0	0.278281
42.775	0	0.278281	42.775	0	0.278281	42.775	0	0.278281	42.775	0	0.278281	42.775	0	0.278281	42.775	0	0.278281	42.775	0	0.278281	42.775	0	0.278281	42.775	0	0.278281	42.775	0	0.278281
42.8	0	0.278281	42.8	0	0.278281	42.8	0	0.278281	42.8	0	0.278281	42.8	0	0.278281	42.8	0	0.278281	42.8	0	0.278281	42.8	0	0.278281	42.8	0	0.278281	42.8	0	0.278281
42.825	0	0.278281	42.825	0	0.278281	42.825	0	0.278281	42.825	0	0.278281	42.825	0	0.278281	42.825	0	0.278281	42.825	0	0.278281	42.825	0	0.278281	42.825	0	0.278281	42.825	0	0.278281
42.85	0	0.278281	42.85	0	0.278281	42.85	0	0.278281	42.85	0	0.278281	42.85	0	0.278281	42.85	0	0.278281	42.85	0	0.278281	42.85	0	0.278281	42.85	0	0.278281	42.85	0	0.278281
42.875	0	0.278281	42.875	0	0.278281	42.875	0	0.278281	42.875	0	0.278281	42.875	0	0.278281	42.875	0	0.278281	42.875	0	0.278281	42.875	0	0.278281	42.875	0	0.278281	42.875	0	0.278281
42.9	0	0.278281	42.9	0	0.278281	42.9	0	0.278281	42.9	0	0.278281	42.9	0	0.278281	42.9	0	0.278281	42.9	0	0.278281	42.9	0	0.278281	42.9	0	0.278281	42.9	0	0.278281
42.925	0	0.278281	42.925	0	0.278281	42.925	0	0.278281	42.925	0	0.278281	42.925	0	0.278281	42.925	0	0.278281	42.925	0	0.278281	42.925	0	0.278281	42.925	0	0.278281	42.925	0	0.278281
42.95	0	0.278281	42.95	0	0.278281	42.95	0	0.278281	42.95	0	0.278281	42.95	0	0.278281	42.95	0	0.278281	42.95	0	0.278281	42.95	0	0.278281	42.95	0	0.278281	42.95	0	0.278281
42.975	0	0.278281	42.975	0	0.278281	42.975	0	0.278281	42.975	0	0.278281	42.975	0	0.278281	42.975	0	0.278281	42.975	0	0.278281	42.975	0	0.278281	42.975	0	0.278281	42.975	0	0.278281
43	0	0.278281	43	0	0.278281	43	0	0.278281	43	0	0.278281	43	0	0.278281	43	0	0.278281	43	0	0.278281	43	0	0.278281	43	0	0.278281	43	0	0.278281
43.025	0	0.278281	43.025	0	0.278281	43.025	0	0.278281	43.025	0	0.278281	43.025	0	0.278281	43.025	0	0.278281	43.025	0	0.278281	43.025	0	0.278281	43.025	0	0.278281	43.025	0	0.278281
43.05	0	0.278281	43.05	0	0.278281	43.05	0	0.278281	43.05	0	0.278281	43.05	0	0.278281	43.05	0	0.278281	43.05	0	0.278281	43.05	0	0.278281	43.05	0	0.278281	43.05	0	0.278281
43.075	0	0.278281	43.075	0	0.278281	43.075	0	0.278281	43.075	0	0.278281	43.075	0	0.278281	43.075	0	0.278281	43.075	0	0.278281	43.075	0	0.278281	43.075	0	0.278281	43.075	0	0.278281
43.1	0	0.278281	43.1	0	0.278281	43.1	0	0.278281	43.1	0	0.278281	43.1	0	0.278281	43.1	0	0.278281	43.1	0	0.278281	43.1	0	0.278281	43.1	0	0.278281	43.1	0	0.278281
43.125	0	0.278281	43.125	0	0.278281	43.125	0	0.278281	43.125	0	0.278281	43.125	0	0.278281	43.125	0	0.278281	43.125	0	0.278281	43.125	0	0.278281	43.125	0	0.278281	43.125	0	0.278281
43.15	0	0.278281	43.15	0	0.278281	43.15	0	0.278281	43.15	0	0.278281	43.15	0	0.278281	43.15	0	0.278281	43.15	0	0.278281	43.15	0	0.278281	43.15	0	0.278281	43.15	0	0.278281
43.175	0	0.278281	43.175	0	0.278281	43.175	0	0.278281	43.175	0	0.278281	43.175	0	0.278281	43.175	0	0.278281	43.175	0	0.278281	43.175	0	0.278281	43.175	0	0.278281	43.175	0	0.278281
43.2	0	0.278281	43.2	0	0.278281	43.2	0	0.278281	43.2	0	0.278281	43.2	0	0.278281	43.2	0	0.278281	43.2	0	0.278281	43.2	0	0.278281	43.2	0	0.278281	43.2	0	0.278281
43.225	0	0.278281	43.225	0	0.278281	43.225	0	0.278281	43.225	0	0.278281	43.225	0	0.278281	43.225	0	0.278281	43.225	0	0.278281	43.225	0	0.278281	43.225	0	0.278281	43.225	0	0.278281
43.25	0	0.278281	43.25	0	0.278281	43.25	0	0.278281	43.25	0	0.278281	43.25	0	0.278281	43.25	0	0.278281	43.25	0	0.278281	43.25	0	0.278281	43.25	0	0.278281	43.25	0	0.278281
43.275	0	0.278281	43.275	0	0.278281	43.275	0	0.278281	43.275	0	0.278281	43.275	0	0.278281	43.275	0	0.278281	43.275	0	0.278281	43.275	0	0.278281	43.275	0	0.278281	43.275	0	0.278281
43.3	0	0.278281	43.3	0	0.278281	43.3	0	0.278281	43.3	0	0.278281	43.3	0	0.278281	43.3	0	0.278281	43.3	0	0.278281	43.3	0	0.278281	43.3	0	0.278281	43.3	0	0.278281
43.325	0	0.278281	43.325	0	0.278281	43.325	0	0.278281	43.325	0	0.278281	43.325	0	0.278281	43.325	0	0.278281	43.325	0	0.278281	43.325	0	0.278281	43.325	0	0.278281	43.325	0	0.278281
43.35	0	0.278281	43.35	0	0.278281	43.35	0	0.278281	43.35	0	0.278281	43.35	0	0.278281	43.35	0	0.278281	43.35	0	0.278281	43.35	0	0.278281	43.35	0	0.278281	43.35	0	0.278281
43.375	0	0.278281	43.375	0	0.278281	43.375	0	0.278281	43.375	0	0.278281	43.375	0	0.278281	43.375	0	0.278281	43.375	0	0.278281	43.375	0	0.278281	43.375	0	0.278281	43.375	0	0.278281
43.4	0	0.278281	43.4	0	0.278281	43.4	0	0.278281	43.4	0	0.278281	43.4	0	0.278281	43.4	0	0.278281	43.4	0	0.278281	43.4	0	0.278281	43.4	0	0.278281	43.4	0	0.278281
43.425	0	0.278281	43.425	0	0.278281	43.425	0	0.278281	43.425	0	0.278281	43.425	0	0.278281	43.425	0	0.278281	43.425	0	0.278281	43.425	0	0.278281	43.425	0	0.278281	43.425	0	0.278281
43.45	0	0.278281	43.45	0	0.278281	43.45	0	0.278281	43.45	0	0.278281	43.45	0	0.278281	43.45	0	0.278281	43.45	0	0.278281	43.45	0	0.278281	43.45	0	0.278281	43.45	0	0.278281
43.475	0	0.278281	43.475	0	0.278281	43.475	0	0.278281	43.475	0	0.278281	43.475	0	0.278281	43.475	0	0.278281	43.475	0	0.278281	43.475	0	0.278281	43.475	0	0.278281	43.475	0	0.278281
43.5	0	0.278281	43.5	0	0.278281	43.5	0	0.278281	43.5	0	0.278281	43.5	0	0.278281	43.5	0	0.278281	43.5	0	0.278281	43.5	0	0.278281	43.5	0	0.278281	43.5	0	0.278281
43.525	0	0.278281	43.525	0	0.278281	43.525	0	0.278281	43.525	0	0.278281	43.525	0	0.278281	43.525	0	0.278281	43.525	0	0.278281	43.525	0	0.278281	43.525	0	0.278281	43.525	0	0.278281
43.55	0	0.278281	43.55	0	0.278281	43.55	0	0.278281	43.55	0	0.278281	43.55	0	0.278281	43.55	0	0.278281	43.55	0	0.278281	43.55	0	0.278281	43.55	0	0.278281	43.55	0	0.278281
43.575	0	0.278281	43.575	0	0.278281	43.575	0	0.278281	43.575	0	0.278281	43.575	0	0.278281	43.575	0	0.278281	43.575	0	0.278281	43.575	0	0.278281	43.575	0	0.278281	43.575	0	0.278281
43.6	0	0.278281	43.6	0	0.278281	43.6	0	0.278281	43.6	0	0.278281	43.6	0	0.278281	43.6	0	0.278281	43.6	0	0.278281	43.6	0	0.278281	43.6	0	0.278281	43.6	0	0.278281
43.625	0	0.278281	43.625	0	0.278281	43.625	0	0.278281	43.625	0	0.278281	43.625	0	0.278281	43.625	0	0.278281	43.625	0	0.278281	43.625	0	0.278281	43.625	0	0.278281	43.625	0	0.278281
43.65	0	0.278281	43.65	0	0.278281	43.65	0	0.278281	43.65	0	0.278281	43.65	0	0.278281	43.65	0	0.278281	43.65	0	0.278281	43.65	0	0.278281	43.65	0	0.278281	43.65	0	0.278281
43.675	0	0.278281	43.675	0	0.278281	43.675	0	0.278281	43.675	0	0.278281	43.675	0	0.278281	43.675	0	0.278281	43.675	0	0.278281	43.675	0	0.278281	43.675	0	0.278281	43.675	0	0.278281
43.7	0	0.278281	43.7	0	0.278281	43.7	0	0.278281	43.7	0	0.278281	43.7	0	0.278281	43.7	0	0.278281	43.7	0	0.278281	43.7	0	0.278281	43.7	0	0.278281	43.7	0	0.278281
43.725	0	0.278281	43.725	0	0.278281	43.725	0	0.278281	43.725	0	0.278281	43.725	0	0.278281	43.725	0	0.278281	43.725	0	0.278281	43.725	0	0.278281	43.725	0	0.278281	43.725	0	0.278281
43.75	0	0.278281	43.75	0	0.278281	43.75	0	0.278281	43.75	0	0.278281	43.75	0	0.278281	43.75	0	0.278281	43.75	0	0.278281	43.75	0	0.278281	43.75	0	0.278281	43.75	0	0.278281
43.775	0	0.278281	43.775	0	0.278281	43.775	0	0.278281	43.775	0	0.278281	43.775	0	0.278281	43.775	0	0.278281	43.775	0	0.278281	43.775	0	0.278281	43.775	0	0.278281	43.775	0	0.278281
43.8	0	0.278281	43.8	0	0.278281	43.8	0	0.278281	43.8	0	0.278281	43.8	0	0.278281	43.8	0	0.278281	43.8	0	0.278281	43.8	0	0.278281	43.8	0	0.278281	43.8	0	0.278281
43.825	0	0.278281	43.825	0	0.278281	43.825	0	0.278281	43.825	0	0.278281	43.825	0	0.278281	43.825	0	0.278281	43.825	0	0.278281	43.825	0	0.278281	43.825	0	0.278281	43.825	0	0.278281
43.85	0	0.278281	43.85	0	0.278281	43.85	0	0.278281	43.85	0	0.278281	43.85	0	0.278281	43.85	0	0.278281	43.85	0	0.278281	43.85	0	0.278281	43.85	0	0.278281	43.85	0	0.278281
43.875	0	0.278281	43.875	0	0.278281	43.875	0	0.278281	43.875	0	0.278281	43.875	0	0.278281	43.875	0	0.278281	43.875	0	0.278281	43.875	0	0.278281	43.875	0	0.278281	43.875	0	0.278281
43.9	0	0.278281	43.9	0	0.278281	43.9	0	0.278281	43.9	0	0.278281	43.9	0	0.278281	43.9	0	0.278281	43.9	0	0.278281	43.9	0	0.278281	43.9	0	0.278281	43.9	0	0.278281
43.925	0	0.278281	43.925	0	0.278281	43.925	0	0.278281	43.925	0	0.278281	43.925	0	0.278281	43.925	0	0.278281	43.925	0	0.278281	43.925	0	0.278281	43.925	0	0.278281	43.925	0	0.278281
43.95	0	0.278281	43.95	0	0.278281	43.95	0	0.278281	43.95	0	0.278281	43.95	0	0.278281	43.95	0	0.278281	43.95	0	0.278281	43.95	0	0.278281	43.95	0	0.278281	43.95	0	0.278281
43.975	0	0.278281	43.975	0	0.278281	43.975	0	0.278281	43.975	0	0.278281	43.975	0	0.278281	43.975	0	0.278281	43.975	0	0.278281	43.975	0	0.278281	43.975	0	0.278281	43.975	0	0.278281
44	0	0.278281	44	0	0.278281	44	0	0.278281	44	0	0.278281	44	0	0.278281	44	0	0.278281	44	0	0.278281	44	0	0.278281	44	0	0.278281	44	0	0.278281
44.025	0	0.278281	44.025	0	0.278281	44.025	0	0.278281	44.025	0	0.278281	44.025	0	0.278281	44.025	0	0.278281	44.025	0	0.278281	44.025	0	0.278281	44.025	0	0.278281	44.025	0	0.278281
44.05	0	0.278281	44.05	0	0.278281	44.05	0	0.278281	44.05	0	0.278281	44.05	0	0.278281	44.05	0	0.278281	44.05	0	0.278281	44.05	0	0.278281	44.05	0	0.278281	44.05	0	0.278281
44.075	0	0.278281	44.075	0	0.278281	44.075	0	0.278281	44.075	0	0.278281	44.075	0	0.278281	44.075	0	0.278281	44.075	0	0.278281	44.075	0	0.278281	44.075	0	0.278281	44.075	0	0.278281
44.1	0	0.278281	44.1	0	0.278281	44.1	0	0.278281	44.1	0	0.278281	44.1	0	0.278281	44.1	0	0.278281	44.1	0	0.278281	44.1	0	0.278281	44.1	0	0.278281	44.1	0	0.278281
44.125	0	0.278281	44.125	0	0.278281	44.125	0	0.278281	44.125	0	0.278281	44.125	0	0.278281	44.125	0	0.278281	44.125	0	0.278281	44.125	0	0.278281	44.125	0	0.278281	44.125	0	0.278281
44.15	0	0.278281	44.15	0	0.278281	44.15	0	0.278281	44.15	0	0.278281	44.15	0	0.278281	44.15	0	0.278281	44.15	0	0.278281	44.15	0	0.278281	44.15	0	0.278281	44.15	0	0.278281
44.175	0	0.278281	44.175	0	0.278281	44.175	0	0.278281	44.175	0	0.278281	44.175	0	0.278281	44.175	0	0.278281	44.175	0	0.278281	44.175	0	0.278281	44.175	0	0.278281	44.175	0	0.278281
44.2	0	0.278281	44.2	0	0.278281	44.2	0	0.278281	44.2	0	0.278281	44.2	0	0.278281	44.2	0	0.278281	44.2	0	0.278281	44.2	0	0.278281	44.2	0	0.278281	44.2	0	0.278281
44.225	0	0.278281	44.225	0	0.278281	44.225	0	0.278281	44.225	0	0.278281	44.225	0	0.278281	44.225	0	0.278281	44.225	0	0.278281	44.225	0	0.278281	44.225	0	0.278281	44.225	0	0.278281
44.25	0	0.278281	44.25	0	0.278281	44.25	0	0.278281	44.25	0	0.278281	44.25	0	0.278281	44.25	0	0.278281	44.25	0	0.278281	44.25	0	0.278281	44.25	0	0.278281	44.25	0	0.278281
44.275	0	0.278281	44.275	0	0.278281	44.275	0	0.278281	44.275	0	0.278281	44.275	0	0.278281	44.275	0	0.278281	44.275	0	0.278281	44.275	0	0.278281	44.275	0	0.278281	44.275	0	0.278281
44.3	0	0.278281	44.3	0	0.278281	44.3	0	0.278281	44.3	0	0.278281	44.3	0	0.278281	44.3	0	0.278281	44.3	0	0.278281	44.3	0	0.278281	44.3	0	0.278281	44.3	0	0.278281
44.325	0	0.278282	44.325	0	0.278282	44.325	0	0.278282	44.325	0	0.278282	44.325	0	0.278282	44.325	0	0.278282	44.325	0	0.278282	44.325	0	0.278282	44.325	0	0.278282	44.325	0	0.278282
44.35	0	0.278282	44.35	0	0.278282	44.35	0	0.278282	44.35	0	0.278282	44.35	0	0.278282	44.35	0	0.278282	44.35	0	0.278282	44.35	0	0.278282	44.35	0	0.278282	44.35	0	0.278282
44.375	0	0.278282	44.375	0	0.278282	44.375	0	0.278282	44.375	0	0.278282	44.375	0	0.278282	44.375	0	0.278282	44.375	0	0.278282	44.375	0	0.278282	44.375	0	0.278282	44.375	0	0.278282
44.4	0	0.278282	44.4	0	0.278282	44.4	0	0.278282	44.4	0	0.278282	44.4	0	0.278282	44.4	0	0.278282	44.4	0	0.278282	44.4	0	0.278282	44.4	0	0.278282	44.4	0	0.278282
44.425	0	0.278282	44.425	0	0.278282	44.425	0	0.278282	44.425	0	0.278282	44.425	0	0.278282	44.425	0	0.278282	44.425	0	0.278282	44.425	0	0.278282	44.425	0	0.278282	44.425	0	0.278282
44.45	0	0.278282	44.45	0	0.278282	44.45	0	0.278282	44.45	0	0.278282	44.45	0	0.278282	44.45	0	0.278282	44.45	0	0.278282	44.45	0	0.278282	44.45	0	0.278282	44.45	0	0.278282
44.475	0	0.278282	44.475	0	0.278282	44.475	0	0.278282	44.475	0	0.278282	44.475	0	0.278282	44.475	0	0.278282	44.475	0	0.278282	44.475	0	0.278282	44.475	0	0.278282	44.475	0	0.278282
44.5	0	0.278282	44.5	0	0.278282	44.5	0	0.278282	44.5	0	0.278282	44.5	0	0.278282	44.5	0	0.278282	44.5	0	0.278282	44.5	0	0.278282	44.5	0	0.278282	44.5	0	0.278282
44.525	0	0.278282	44.525	0	0.278282	44.525	0	0.278282	44.525	0	0.278282	44.525	0	0.278282	44.525	0	0.278282	44.525	0	0.278282	44.525	0	0.278282	44.525	0	0.278282	44.525	0	0.278282
44.55	0	0.278282	44.55	0	0.278282	44.55	0	0.278282	44.55	0	0.278282	44.55	0	0.278282	44.55	0	0.278282	44.55	0	0.278282	44.55	0	0.278282	44.55	0	0.278282	44.55	0	0.278282
44.575	0	0.278282	44.575	0	0.278282	44.575	0	0.278282	44.575	0	0.278282	44.575	0	0.278282	44.575	0	0.278282	44.575	0	0.278282	44.575	0	0.278282	44.575	0	0.278282	44.575	0	0.278282
44.6	0	0.278282	44.6	0	0.278282	44.6	0	0.278282	44.6	0	0.278282	44.6	0	0.278282	44.6	0	0.278282	44.6	0	0.278282	44.6	0	0.278282	44.6	0	0.278282	44.6	0	0.278282
44.625	0	0.278282	44.625	0	0.278282	44.625	0	0.278282	44.625	0	0.278282	44.625	0	0.278282	44.625	0	0.278282	44.625	0	0.278282	44.625	0	0.278282	44.625	0	0.278282	44.625	0	0.278282
44.65	0	0.278282	44.65	0	0.278282	44.65	0	0.278282	44.65	0	0.278282	44.65	0	0.278282	44.65	0	0.278282	44.65	0	0.278282	44.65	0	0.278282	44.65	0	0.278282	44.65	0	0.278282
44.675	0	0.278282	44.675	0	0.278282	44.675	0	0.278282	44.675	0	0.278282	44.675	0	0.278282	44.675	0	0.278282	44.675	0	0.278282	44.675	0	0.278282	44.675	0	0.278282	44.675	0	0.278282
44.7	0	0.278282	44.7	0	0.278282	44.7	0	0.278282	44.7	0	0.278282	44.7	0	0.278282	44.7	0	0.278282	44.7	0	0.278282	44.7	0	0.278282	44.7	0	0.278282	44.7	0	0.278282
44.725	0	0.278282	44.725	0	0.278282	44.725	0	0.278282	44.725	0	0.278282	44.725	0	0.278282	44.725	0	0.278282	44.725	0	0.278282	44.725	0	0.278282	44.725	0	0.278282	44.725	0	0.278282
44.75	0	0.278282	44.75	0	0.278282	44.75	0	0.278282	44.75	0	0.278282	44.75	0	0.278282	44.75	0	0.278282	44.75	0	0.278282	44.75	0	0.278282	44.75	0	0.278282	44.75	0	0.278282
44.775	0	0.278282	44.775	0	0.278282	44.775	0	0.278282	44.775	0	0.278282	44.775	0	0.278282	44.775	0	0.278282	44.775	0	0.278282	44.775	0	0.278282	44.775	0	0.278282	44.775	0	0.278282
44.8	0	0.278282	44.8	0	0.278282	44.8	0	0.278282	44.8	0	0.278282	44.8	0	0.278282	44.8	0	0.278282	44.8	0	0.278282	44.8	0	0.278282	44.8	0	0.278282	44.8	0	0.278282
44.825	0	0.278282	44.825	0	0.278282	44.825	0	0.278282	44.825	0	0.278282	44.825	0	0.278282	44.825	0	0.278282	44.825	0	0.278282	44.825	0	0.278282	44.825	0	0.278282	44.825	0	0.278282
44.85	0	0.278282	44.85	0	0.278282	44.85	0	0.278282	44.85	0	0.278282	44.85	0	0.278282	44.85	0	0.278282	44.85	0	0.278282	44.85	0	0.278282	44.85	0	0.278282	44.85	0	0.278282
44.875	0	0.278282	44.875	0	0.278282	44.875	0	0.278282	44.875	0	0.278282	44.875	0	0.278282	44.875	0	0.278282	44.875	0	0.278282	44.875	0	0.278282	44.875	0	0.278282	44.875	0	0.278282
44.9	0	0.278282	44.9	0	0.278282	44.9	0	0.278282	44.9	0	0.278282	44.9	0	0.278282	44.9	0	0.278282	44.9	0	0.278282	44.9	0	0.278282	44.9	0	0.278282	44.9	0	0.278282
44.925	0	0.278282	44.925	0	0.278282	44.925	0	0.278282	44.925	0	0.278282	44.925	0	0.278282	44.925	0	0.278282	44.925	0	0.278282	44.925	0	0.278282	44.925	0	0.278282	44.925	0	0.278282
44.95	0	0.278282	44.95	0	0.278282	44.95	0	0.278282	44.95	0	0.278282	44.95	0	0.278282	44.95	0	0.278282	44.95	0	0.278282	44.95	0	0.278282	44.95	0	0.278282	44.95	0	0.278282
44.975	0	0.278282	44.975	0	0.278282	44.975	0	0.278282	44.975	0	0.278282	44.975	0	0.278282	44.975	0	0.278282	44.975	0	0.278282	44.975	0	0.278282	44.975	0	0.278282	44.975	0	0.278282
45	0	0.278282	45	0	0.278282	45	0	0.278282	45	0	0.278282	45	0	0.278282	45	0	0.278282	45	0	0.278282	45	0	0.278282	45	0	0.278282	45	0	0.278282
45.025	0	0.278282	45.025	0	0.278282	45.025	0	0.278282	45.025	0	0.278282	45.025	0	0.278282	45.025	0	0.278282	45.025	0	0.278282	45.025	0	0.278282	45.025	0	0.278282	45.025	0	0.278282
45.05	0	0.278282	45.05	0	0.278282	45.05	0	0.278282	45.05	0	0.278282	45.05	0	0.278282	45.05	0	0.278282	45.05	0	0.278282	45.05	0	0.278282	45.05	0	0.278282	45.05	0	0.278282
45.075	0	0.278282	45.075	0	0.278282	45.075	0	0.278282	45.075	0	0.278282	45.075	0	0.278282	45.075	0	0.278282	45.075	0	0.278282	45.075	0	0.278282	45.075	0	0.278282	45.075	0	0.278282
45.1	0	0.278282	45.1	0	0.278282	45.1	0	0.278282	45.1	0	0.278282	45.1	0	0.278282	45.1	0	0.278282	45.1	0	0.278282	45.1	0	0.278282	45.1	0	0.278282	45.1	0	0.278282
45.125	0	0.278282	45.125	0	0.278282	45.125	0	0.278282	45.125	0	0.278282	45.125	0	0.278282	45.125	0	0.278282	45.125	0	0.278282	45.125	0	0.278282	45.125	0	0.278282	45.125	0	0.278282
45.15	0	0.278282	45.15	0	0.278282	45.15	0	0.278282	45.15	0	0.278282	45.15	0	0.278282	45.15	0	0.278282	45.15	0	0.278282	45.15	0	0.278282	45.15	0	0.278282	45.15	0	0.278282
45.175	0	0.278282	45.175	0	0.278282	45.175	0	0.278282	45.175	0	0.278282	45.175	0	0.278282	45.175	0	0.278282	45.175	0	0.278282	45.175	0	0.278282	45.175	0	0.278282	45.175	0	0.278282
45.2	0	0.278282	45.2	0	0.278282	45.2	0	0.278282	45.2	0	0.278282	45.2	0	0.278282	45.2	0	0.278282	45.2	0	0.278282	45.2	0	0.278282	45.2	0	0.278282	45.2	0	0.278282
45.225	0	0.278282	45.225	0	0.278282	45.225	0	0.278282	45.225	0	0.278282	45.225	0	0.278282	45.225	0	0.278282	45.225	0	0.278282	45.225	0	0.278282	45.225	0	0.278282	45.225	0	0.278282
45.25	0	0.278282	45.25	0	0.278282	45.25	0	0.278282	45.25	0	0.278282	45.25	0	0.278282	45.25	0	0.278282	45.25	0	0.278282	45.25	0	0.278282	45.25	0	0.278282	45.25	0	0.278282
45.275	0	0.278282	45.275	0	0.278282	45.275	0	0.278282	45.275	0	0.278282	45.275	0	0.278282	45.275	0	0.278282	45.275	0	0.278282	45.275	0	0.278282	45.275	0	0.278282	45.275	0	0.278282
45.3	0	0.278282	45.3	0	0.278282	45.3	0	0.278282	45.3	0	0.278282	45.3	0	0.278282	45.3	0	0.278282	45.3	0	0.278282	45.3	0	0.278282	45.3	0	0.278282	45.3	0	0.278282
45.325	0	0.278282	45.325	0	0.278282	45.325	0	0.278282	45.325	0	0.278282	45.325	0	0.278282	45.325	0	0.278282	45.325	0	0.278282	45.325	0	0.278282	45.325	0	0.278282	45.325	0	0.278282
45.35	0	0.278282	45.35	0	0.278282	45.35	0	0.278282	45.35	0	0.278282	45.35	0	0.278282	45.35	0	0.278282	45.35	0	0.278282	45.35	0	0.278282	45.35	0	0.278282	45.35	0	0.278282
45.375	0	0.278282	45.375	0	0.278282	45.375	0	0.278282	45.375	0	0.278282	45.375	0	0.278282	45.375	0	0.278282	45.375	0	0.278282	45.375	0	0.278282	45.375	0	0.278282	45.375	0	0.278282
45.4	0	0.278282	45.4	0	0.278282	45.4	0	0.278282	45.4	0	0.278282	45.4	0	0.278282	45.4	0	0.278282	45.4	0	0.278282	45.4	0	0.278282	45.4	0	0.278282	45.4	0	0.278282
45.425	0	0.278282	45.425	0	0.278282	45.425	0	0.278282	45.425	0	0.278282	45.425	0	0.278282	45.425	0	0.278282	45.425	0	0.278282	45.425	0	0.278282	45.425	0	0.278282	45.425	0	0.278282
45.45	0	0.278282	45.45	0	0.278282	45.45	0	0.278282	45.45	0	0.278282	45.45	0	0.278282	45.45	0	0.278282	45.45	0	0.278282	45.45	0	0.278282	45.45	0	0.278282	45.45	0	0.278282
45.475	0	0.278282	45.475	0	0.278282	45.475	0	0.278282	45.475	0	0.278282	45.475	0	0.278282	45.475	0	0.278282	45.475	0	0.278282	45.475	0	0.278282	45.475	0	0.278282	45.475	0	0.278282
45.5	0	0.278282	45.5	0	0.278282	45.5	0	0.278282	45.5	0	0.278282	45.5	0	0.278282	45.5	0	0.278282	45.5	0	0.278282	45.5	0	0.278282	45.5	0	0.278282	45.5	0	0.278282
45.525	0	0.278282	45.525	0	0.278282	45.525	0	0.278282	45.525	0	0.278282	45.525	0	0.278282	45.525	0	0.278282	45.525	0	0.278282	45.525	0	0.278282	45.525	0	0.278282	45.525	0	0.278282
45.55	0	0.278282	45.55	0	0.278282	45.55	0	0.278282	45.55	0	0.278282	45.55	0	0.278282	45.55	0	0.278282	45.55	0	0.278282	45.55	0	0.278282	45.55	0	0.278282	45.55	0	0.278282
45.575	0	0.278282	45.575	0	0.278282	45.575	0	0.278282	45.575	0	0.278282	45.575	0	0.278282	45.575	0	0.278282	45.575	0	0.278282	45.575	0	0.278282	45.575	0	0.278282	45.575	0	0.278282
45.6	0	0.278282	45.6	0	0.278282	45.6	0	0.278282	45.6	0	0.278282	45.6	0	0.278282	45.6	0	0.278282	45.6	0	0.278282	45.6	0	0.278282	45.6	0	0.278282	45.6	0	0.278282
45.625	0	0.278282	45.625	0	0.278282	45.625	0	0.278282	45.625	0	0.278282	45.625	0	0.278282	45.625	0	0.278282	45.625	0	0.278282	45.625	0	0.278282	45.625	0	0.278282	45.625	0	0.278282
45.65	0	0.278282	45.65	0	0.278282	45.65	0	0.278282	45.65	0	0.278282	45.65	0	0.278282	45.65	0	0.278282	45.65	0	0.278282	45.65	0	0.278282	45.65	0	0.278282	45.65	0	0.278282
45.675	0	0.278282	45.675	0	0.278282	45.675	0	0.278282	45.675	0	0.278282	45.675	0	0.278282	45.675	0	0.278282	45.675	0	0.278282	45.675	0	0.278282	45.675	0	0.278282	45.675	0	0.278282
45.7	0	0.278282	45.7	0	0.278282	45.7	0	0.278282	45.7	0	0.278282	45.7	0	0.278282	45.7	0	0.278282	45.7	0	0.278282	45.7	0	0.278282	45.7	0	0.278282	45.7	0	0.278282
45.725	0	0.278282	45.725	0	0.278282	45.725	0	0.278282	45.725	0	0.278282	45.725	0	0.278282	45.725	0	0.278282	45.725	0	0.278282	45.725	0	0.278282	45.725	0	0.278282	45.725	0	0.278282
45.75	0	0.278282	45.75	0	0.278282	45.75	0	0.278282	45.75	0	0.278282	45.75	0	0.278282	45.75	0	0.278282	45.75	0	0.278282	45.75	0	0.278282	45.75	0	0.278282	45.75	0	0.278282
45.775	0	0.278282	45.775	0	0.278282	45.775	0	0.278282	45.775	0	0.278282	45.775	0	0.278282	45.775	0	0.278282	45.775	0	0.278282	45.775	0	0.278282	45.775	0	0.278282	45.775	0	0.278282
45.8	0	0.278282	45.8	0	0.278282	45.8	0	0.278282	45.8	0	0.278282	45.8	0	0.278282	45.8	0	0.278282	45.8	0	0.278282	45.8	0	0.278282	45.8	0	0.278282	45.8	0	0.278282
45.825	0	0.278282	45.825	0	0.278282	45.825	0	0.278282	45.825	0	0.278282	45.825	0	0.278282	45.825	0	0.278282	45.825	0	0.278282	45.825	0	0.278282	45.825	0	0.278282	45.825	0	0.278282
45.85	0	0.278282	45.85	0	0.278282	45.85	0	0.278282	45.85	0	0.278282	45.85	0	0.278282	45.85	0	0.278282	45.85	0	0.278282	45.85	0	0.278282	45.85	0	0.278282	45.85	0	0.278282
45.875	0	0.278282	45.875	0	0.278282	45.875	0	0.278282	45.875	0	0.278282	45.875	0	0.278282	45.875	0	0.278282	45.875	0	0.278282	45.875	0	0.278282	45.875	0	0.278282	45.875	0	0.278282
45.9	0	0.278282	45.9	0	0.278282	45.9	0	0.278282	45.9	0	0.278282	45.9	0	0.278282	45.9	0	0.278282	45.9	0	0.278282	45.9	0	0.278282	45.9	0	0.278282	45.9	0	0.278282
45.925	0	0.278282	45.925	0	0.278282	45.925	0	0.278282	45.925	0	0.278282	45.925	0	0.278282	45.925	0	0.278282	45.925	0	0.278282	45.925	0	0.278282	45.925	0	0.278282	45.925	0	0.278282
45.95	0	0.278282	45.95	0	0.278282	45.95	0	0.278282	45.95	0	0.278282	45.95	0	0.278282	45.95	0	0.278282	45.95	0	0.278282	45.95	0	0.278282	45.95	0	0.278282	45.95	0	0.278282
45.975	0	0.278282	45.975	0	0.278282	45.975	0	0.278282	45.975	0	0.278282	45.975	0	0.278282	45.975	0	0.278282	45.975	0	0.278282	45.975	0	0.278282	45.975	0	0.278282	45.975	0	0.278282
46	0	0.278282	46	0	0.278282	46	0	0.278282	46	0	0.278282	46	0	0.278282	46	0	0.278282	46	0	0.278282	46	0	0.278282	46	0	0.278282	46	0	0.278282
46.025	0	0.278282	46.025	0	0.278282	46.025	0	0.278282	46.025	0	0.278282	46.025	0	0.278282	46.025	0	0.278282	46.025	0	0.278282	46.025	0	0.278282	46.025	0	0.278282	46.025	0	0.278282
46.05	0	0.278282	46.05	0	0.278282	46.05	0	0.278282	46.05	0	0.278282	46.05	0	0.278282	46.05	0	0.278282	46.05	0	0.278282	46.05	0	0.278282	46.05	0	0.278282	46.05	0	0.278282
46.075	0	0.278282	46.075	0	0.278282	46.075	0	0.278282	46.075	0	0.278282	46.075	0	0.278282	46.075	0	0.278282	46.075	0	0.278282	46.075	0	0.278282	46.075	0	0.278282	46.075	0	0.278282
46.1	0	0.278282	46.1	0	0.278282	46.1	0	0.278282	46.1	0	0.278282	46.1	0	0.278282	46.1	0	0.278282	46.1	0	0.278282	46.1	0	0.278282	46.1	0	0.278282	46.1	0	0.278282
46.125	0	0.278282	46.125	0	0.278282	46.125	0	0.278282	46.125	0	0.278282	46.125	0	0.278282	46.125	0	0.278282	46.125	0	0.278282	46.125	0	0.278282	46.125	0	0.278282	46.125	0	0.278282
46.15	0	0.278282	46.15	0	0.278282	46.15	0	0.278282	46.15	0	0.278282	46.15	0	0.278282	46.15	0	0.278282	46.15	0	0.278282	46.15	0	0.278282	46.15	0	0.278282	46.15	0	0.278282
46.175	0	0.278282	46.175	0	0.278282	46.175	0	0.278282	46.175	0	0.278282	46.175	0	0.278282	46.175	0	0.278282	46.175	0	0.278282	46.175	0	0.278282	46.175	0	0.278282	46.175	0	0.278282
46.2	0	0.278282	46.2	0	0.278282	46.2	0	0.278282	46.2	0	0.278282	46.2	0	0.278282	46.2	0	0.278282	46.2	0	0.278282	46.2	0	0.278282	46.2	0	0.278282	46.2	0	0.278282
46.225	0	0.278282	46.225	0	0.278282	46.225	0	0.278282	46.225	0	0.278282	46.225	0	0.278282	46.225	0	0.278282	46.225	0	0.278282	46.225	0	0.278282	46.225	0	0.278282	46.225	0	0.278282
46.25	0	0.278282	46.25	0	0.278282	46.25	0	0.278282	46.25	0	0.278282	46.25	0	0.278282	46.25	0	0.278282	46.25	0	0.278282	46.25	0	0.278282	46.25	0	0.278282	46.25	0	0.278282
46.275	0	0.278282	46.275	0	0.278282	46.275	0	0.278282	46.275	0	0.278282	46.275	0	0.278282	46.275	0	0.278282	46.275	0	0.278282	46.275	0	0.278282	46.275	0	0.278282	46.275	0	0.278282
46.3	0	0.278282	46.3	0	0.278282	46.3	0	0.278282	46.3	0	0.278282	46.3	0	0.278282	46.3	0	0.278282	46.3	0	0.278282	46.3	0	0.278282	46.3	0	0.278282	46.3	0	0.278282
46.325	0	0.278282	46.325	0	0.278282	46.325	0	0.278282	46.325	0	0.278282	46.325	0	0.278282	46.325	0	0.278282	46.325	0	0.278282	46.325	0	0.278282	46.325	0	0.278282	46.325	0	0.278282
46.35	0	0.278282	46.35	0	0.278282	46.35	0	0.278282	46.35	0	0.278282	46.35	0	0.278282	46.35	0	0.278282	46.35	0	0.278282	46.35	0	0.278282	46.35	0	0.278282	46.35	0	0.278282
46.375	0	0.278282	46.375	0	0.278282	46.375	0	0.278282	46.375	0	0.278282	46.375	0	0.278282	46.375	0	0.278282	46.375	0	0.278282	46.375	0	0.278282	46.375	0	0.278282	46.375	0	0.278282
46.4	0	0.278282	46.4	0	0.278282	46.4	0	0.278282	46.4	0	0.278282	46.4	0	0.278282	46.4	0	0.278282	46.4	0	0.278282	46.4	0	0.278282	46.4	0	0.278282	46.4	0	0.278282
46.425	0	0.278282	46.425	0	0.278282	46.425	0	0.278282	46.425	0	0.278282	46.425	0	0.278282	46.425	0	0.278282	46.425	0	0.278282	46.425	0	0.278282	46.425	0	0.278282	46.425	0	0.278282
46.45	0	0.278282	46.45	0	0.278282	46.45	0	0.278282	46.45	0	0.278282	46.45	0	0.278282	46.45	0	0.278282	46.45	0	0.278282	46.45	0	0.278282	46.45	0	0.278282	46.45	0	0.278282
46.475	0	0.278282	46.475	0	0.278282	46.475	0	0.278282	46.475	0	0.278282	46.475	0	0.278282	46.475	0	0.278282	46.475	0	0.278282	46.475	0	0.278282	46.475	0	0.278282	46.475	0	0.278282
46.5	0	0.278282	46.5	0	0.278282	46.5	0	0.278282	46.5	0	0.278282	46.5	0	0.278282	46.5	0	0.278282	46.5	0	0.278282	46.5	0	0.278282	46.5	0	0.278282	46.5	0	0.278282
46.525	0	0.278282	46.525	0	0.278282	46.525	0	0.278282	46.525	0	0.278282	46.525	0	0.278282	46.525	0	0.278282	46.525	0	0.278282	46.525	0	0.278282	46.525	0	0.278282	46.525	0	0.278282
46.55	0	0.278282	46.55	0	0.278282	46.55	0	0.278282	46.55	0	0.278282	46.55	0	0.278282	46.55	0	0.278282	46.55	0	0.278282	46.55	0	0.278282	46.55	0	0.278282	46.55	0	0.278282
46.575	0	0.278282	46.575	0	0.278282	46.575	0	0.278282	46.575	0	0.278282	46.575	0	0.278282	46.575	0	0.278282	46.575	0	0.278282	46.575	0	0.278282	46.575	0	0.278282	46.575	0	0.278282
46.6	0	0.278282	46.6	0	0.278282	46.6	0	0.278282	46.6	0	0.278282	46.6	0	0.278282	46.6	0	0.278282	46.6	0	0.278282	46.6	0	0.278282	46.6	0	0.278282	46.6	0	0.278282
46.625	0	0.278282	46.625	0	0.278282	46.625	0	0.278282	46.625	0	0.278282	46.625	0	0.278282	46.625	0	0.278282	46.625	0	0.278282	46.625	0	0.278282	46.625	0	0.278282	46.625	0	0.278282
46.65	0	0.278282	46.65	0	0.278282	46.65	0	0.278282	46.65	0	0.278282	46.65	0	0.278282	46.65	0	0.278282	46.65	0	0.278282	46.65	0	0.278282	46.65	0	0.278282	46.65	0	0.278282
46.675	0	0.278282	46.675	0	0.278282	46.675	0	0.278282	46.675	0	0.278282	46.675	0	0.278282	46.675	0	0.278282	46.675	0	0.278282	46.675	0	0.278282	46.675	0	0.278282	46.675	0	0.278282
46.7	0	0.278282	46.7	0	0.278282	46.7	0	0.278282	46.7	0	0.278282	46.7	0	0.278282	46.7	0	0.278282	46.7	0	0.278282	46.7	0	0.278282	46.7	0	0.278282	46.7	0	0.278282
46.725	0	0.278282	46.725	0	0.278282	46.725	0	0.278282	46.725	0	0.278282	46.725	0	0.278282	46.725	0	0.278282	46.725	0	0.278282	46.725	0	0.278282	46.725	0	0.278282	46.725	0	0.278282
46.75	0	0.278282	46.75	0	0.278282	46.75	0	0.278282	46.75	0	0.278282	46.75	0	0.278282	46.75	0	0.278282	46.75	0	0.278282	46.75	0	0.278282	46.75	0	0.278282	46.75	0	0.278282
46.775	0	0.278282	46.775	0	0.278282	46.775	0	0.278282	46.775	0	0.278282	46.775	0	0.278282	46.775	0	0.278282	46.775	0	0.278282	46.775	0	0.278282	46.775	0	0.278282	46.775	0	0.278282
46.8	0	0.278282	46.8	0	0.278282	46.8	0	0.278282	46.8	0	0.278282	46.8	0	0.278282	46.8	0	0.278282	46.8	0	0.278282	46.8	0	0.278282	46.8	0	0.278282	46.8	0	0.278282
46.825	0	0.278282	46.825	0	0.278282	46.825	0	0.278282	46.825	0	0.278282	46.825	0	0.278282	46.825	0	0.278282	46.825	0	0.278282	46.825	0	0.278282	46.825	0	0.278282	46.825	0	0.278282
46.85	0	0.278282	46.85	0	0.278282	46.85	0	0.278282	46.85	0	0.278282	46.85	0	0.278282	46.85	0	0.278282	46.85	0	0.278282	46.85	0	0.278282	46.85	0	0.278282	46.85	0	0.278282
46.875	0	0.278282	46.875	0	0.278282	46.875	0	0.278282	46.875	0	0.278282	46.875	0	0.278282	46.875	0	0.278282	46.875	0	0.278282	46.875	0	0.278282	46.875	0	0.278282	46.875	0	0.278282
46.9	0	0.278282	46.9	0	0.278282	46.9	0	0.278282	46.9	0	0.278282	46.9	0	0.278282	46.9	0	0.278282	46.9	0	0.278282	46.9	0	0.278282	46.9	0	0.278282	46.9	0	0.278282
46.925	0	0.278282	46.925	0	0.278282	46.925	0	0.278282	46.925	0	0.278282	46.925	0	0.278282	46.925	0	0.278282	46.925	0	0.278282	46.925	0	0.278282	46.925	0	0.278282	46.925	0	0.278282
46.95	0	0.278282	46.95	0	0.278282	46.95	0	0.278282	46.95	0	0.278282	46.95	0	0.278282	46.95	0	0.278282	46.95	0	0.278282	46.95	0	0.278282	46.95	0	0.278282	46.95	0	0.278282
46.975	0	0.278282	46.975	0	0.278282	46.975	0	0.278282	46.975	0	0.278282	46.975	0	0.278282	46.975	0	0.278282	46.975	0	0.278282	46.975	0	0.278282	46.975	0	0.278282	46.975	0	0.278282
47	0	0.278282	47	0	0.278282	47	0	0.278282	47	0	0.278282	47	0	0.278282	47	0	0.278282	47	0	0.278282	47	0	0.278282	47	0	0.278282	47	0	0.278282
47.025	0	0.278282	47.025	0	0.278282	47.025	0	0.278282	47.025	0	0.278282	47.025	0	0.278282	47.025	0	0.278282	47.025	0	0.278282	47.025	0	0.278282	47.025	0	0.278282	47.025	0	0.278282
47.05	0	0.278282	47.05	0	0.278282	47.05	0	0.278282	47.05	0	0.278282	47.05	0	0.278282	47.05	0	0.278282	47.05	0	0.278282	47.05	0	0.278282	47.05	0	0.278282	47.05	0	0.278282
47.075	0	0.278282	47.075	0	0.278282	47.075	0	0.278282	47.075	0	0.278282	47.075	0	0.278282	47.075	0	0.278282	47.075	0	0.278282	47.075	0	0.278282	47.075	0	0.278282	47.075	0	0.278282
47.1	0	0.278282	47.1	0	0.278282	47.1	0	0.278282	47.1	0	0.278282	47.1	0	0.278282	47.1	0	0.278282	47.1	0	0.278282	47.1	0	0.278282	47.1	0	0.278282	47.1	0	0.278282
47.125	0	0.278282	47.125	0	0.278282	47.125	0	0.278282	47.125	0	0.278282	47.125	0	0.278282	47.125	0	0.278282	47.125	0	0.278282	47.125	0	0.278282	47.125	0	0.278282	47.125	0	0.278282
47.15	0	0.278282	47.15	0	0.278282	47.15	0	0.278282	47.15	0	0.278282	47.15	0	0.278282	47.15	0	0.278282	47.15	0	0.278282	47.15	0	0.278282	47.15	0	0.278282	47.15	0	0.278282
47.175	0	0.278282	47.175	0	0.278282	47.175	0	0.278282	47.175	0	0.278282	47.175	0	0.278282	47.175	0	0.278282	47.175	0	0.278282	47.175	0	0.278282	47.175	0	0.278282	47.175	0	0.278282
47.2	0	0.278282	47.2	0	0.278282	47.2	0	0.278282	47.2	0	0.278282	47.2	0	0.278282	47.2	0	0.278282	47.2	0	0.278282	47.2	0	0.278282	47.2	0	0.278282	47.2	0	0.278282
47.225	0	0.278282	47.225	0	0.278282	47.225	0	0.278282	47.225	0	0.278282	47.225	0	0.278282	47.225	0	0.278282	47.225	0	0.278282	47.225	0	0.278282	47.225	0	0.278282	47.225	0	0.278282
47.25	0	0.278282	47.25	0	0.278282	47.25	0	0.278282	47.25	0	0.278282	47.25	0	0.278282	47.25	0	0.278282	47.25	0	0.278282	47.25	0	0.278282	47.25	0	0.278282	47.25	0	0.278282
47.275	0	0.278282	47.275	0	0.278282	47.275	0	0.278282	47.275	0	0.278282	47.275	0	0.278282	47.275	0	0.278282	47.275	0	0.278282	47.275	0	0.278282	47.275	0	0.278282	47.275	0	0.278282
47.3	0	0.278282	47.3	0	0.278282	47.3	0	0.278282	47.3	0	0.278282	47.3	0	0.278282	47.3	0	0.278282	47.3	0	0.278282	47.3	0	0.278282	47.3	0	0.278282	47.3	0	0.278282
47.325	0	0.278282	47.325	0	0.278282	47.325	0	0.278282	47.325	0	0.278282	47.325	0	0.278282	47.325	0	0.278282	47.325	0	0.278282	47.325	0	0.278282	47.325	0	0.278282	47.325	0	0.278282
47.35	0	0.278282	47.35	0	0.278282	47.35	0	0.278282	47.35	0	0.278282	47.35	0	0.278282	47.35	0	0.278282	47.35	0	0.278282	47.35	0	0.278282	47.35	0	0.278282	47.35	0	0.278282
47.375	0	0.278282	47.375	0	0.278282	47.375	0	0.278282	47.375	0	0.278282	47.375	0	0.278282	47.375	0	0.278282	47.375	0	0.278282	47.375	0	0.278282	47.375	0	0.278282	47.375	0	0.278282
47.4	0	0.278282	47.4	0	0.278282	47.4	0	0.278282	47.4	0	0.278282	47.4	0	0.278282	47.4	0	0.278282	47.4	0	0.278282	47.4	0	0.278282	47.4	0	0.278282	47.4	0	0.278282
47.425	0	0.278283	47.425	0	0.278283	47.425	0	0.278283	47.425	0	0.278283	47.425	0	0.278283	47.425	0	0.278283	47.425	0	0.278283	47.425	0	0.278283	47.425	0	0.278283	47.425	0	0.278283
47.45	0	0.278283	47.45	0	0.278283	47.45	0	0.278283	47.45	0	0.278283	47.45	0	0.278283	47.45	0	0.278283	47.45	0	0.278283	47.45	0	0.278283	47.45	0	0.278283	47.45	0	0.278283
47.475	0	0.278283	47.475	0	0.278283	47.475	0	0.278283	47.475	0	0.278283	47.475	0	0.278283	47.475	0	0.278283	47.475	0	0.278283	47.475	0	0.278283	47.475	0	0.278283	47.475	0	0.278283
47.5	0	0.278283	47.5	0	0.278283	47.5	0	0.278283	47.5	0	0.278283	47.5	0	0.278283	47.5	0	0.278283	47.5	0	0.278283	47.5	0	0.278283	47.5	0	0.278283	47.5	0	0.278283
47.525	0	0.278283	47.525	0	0.278283	47.525	0	0.278283	47.525	0	0.278283	47.525	0	0.278283	47.525	0	0.278283	47.525	0	0.278283	47.525	0	0.278283	47.525	0	0.278283	47.525	0	0.278283
47.55	0	0.278283	47.55	0	0.278283	47.55	0	0.278283	47.55	0	0.278283	47.55	0	0.278283	47.55	0	0.278283	47.55	0	0.278283	47.55	0	0.278283	47.55	0	0.278283	47.55	0	0.278283
47.575	0	0.278283	47.575	0	0.278283	47.575	0	0.278283	47.575	0	0.278283	47.575	0	0.278283	47.575	0	0.278283	47.575	0	0.278283	47.575	0	0.278283	47.575	0	0.278283	47.575	0	0.278283
47.6	0	0.278283	47.6	0	0.278283	47.6	0	0.278283	47.6	0	0.278283	47.6	0	0.278283	47.6	0	0.278283	47.6	0	0.278283	47.6	0	0.278283	47.6	0	0.278283	47.6	0	0.278283
47.625	0	0.278283	47.625	0	0.278283	47.625	0	0.278283	47.625	0	0.278283	47.625	0	0.278283	47.625	0	0.278283	47.625	0	0.278283	47.625	0	0.278283	47.625	0	0.278283	47.625	0	0.278283
47.65	0	0.278283	47.65	0	0.278283	47.65	0	0.278283	47.65	0	0.278283	47.65	0	0.278283	47.65	0	0.278283	47.65	0	0.278283	47.65	0	0.278283	47.65	0	0.278283	47.65	0	0.278283
47.675	0	0.278283	47.675	0	0.278283	47.675	0	0.278283	47.675	0	0.278283	47.675	0	0.278283	47.675	0	0.278283	47.675	0	0.278283	47.675	0	0.278283	47.675	0	0.278283	47.675	0	0.278283
47.7	0	0.278283	47.7	0	0.278283	47.7	0	0.278283	47.7	0	0.278283	47.7	0	0.278283	47.7	0	0.278283	47.7	0	0.278283	47.7	0	0.278283	47.7	0	0.278283	47.7	0	0.278283
47.725	0	0.278283	47.725	0	0.278283	47.725	0	0.278283	47.725	0	0.278283	47.725	0	0.278283	47.725	0	0.278283	47.725	0	0.278283	47.725	0	0.278283	47.725	0	0.278283	47.725	0	0.278283
47.75	0	0.278283	47.75	0	0.278283	47.75	0	0.278283	47.75	0	0.278283	47.75	0	0.278283	47.75	0	0.278283	47.75	0	0.278283	47.75	0	0.278283	47.75	0	0.278283	47.75	0	0.278283
47.775	0	0.278283	47.775	0	0.278283	47.775	0	0.278283	47.775	0	0.278283	47.775	0	0.278283	47.775	0	0.278283	47.775	0	0.278283	47.775	0	0.278283	47.775	0	0.278283	47.775	0	0.278283
47.8	0	0.278283	47.8	0	0.278283	47.8	0	0.278283	47.8	0	0.278283	47.8	0	0.278283	47.8	0	0.278283	47.8	0	0.278283	47.8	0	0.278283	47.8	0	0.278283	47.8	0	0.278283
47.825	0	0.278283	47.825	0	0.278283	47.825	0	0.278283	47.825	0	0.278283	47.825	0	0.278283	47.825	0	0.278283	47.825	0	0.278283	47.825	0	0.278283	47.825	0	0.278283	47.825	0	0.278283
47.85	0	0.278283	47.85	0	0.278283	47.85	0	0.278283	47.85	0	0.278283	47.85	0	0.278283	47.85	0	0.278283	47.85	0	0.278283	47.85	0	0.278283	47.85	0	0.278283	47.85	0	0.278283
47.875	0	0.278283	47.875	0	0.278283	47.875	0	0.278283	47.875	0	0.278283	47.875	0	0.278283	47.875	0	0.278283	47.875	0	0.278283	47.875	0	0.278283	47.875	0	0.278283	47.875	0	0.278283
47.9	0	0.278283	47.9	0	0.278283	47.9	0	0.278283	47.9	0	0.278283	47.9	0	0.278283	47.9	0	0.278283	47.9	0	0.278283	47.9	0	0.278283	47.9	0	0.278283	47.9	0	0.278283
47.925	0	0.278283	47.925	0	0.278283	47.925	0	0.278283	47.925	0	0.278283	47.925	0	0.278283	47.925	0	0.278283	47.925	0	0.278283	47.925	0	0.278283	47.925	0	0.278283	47.925	0	0.278283
47.95	0	0.278283	47.95	0	0.278283	47.95	0	0.278283	47.95	0	0.278283	47.95	0	0.278283	47.95	0	0.278283	47.95	0	0.278283	47.95	0	0.278283	47.95	0	0.278283	47.95	0	0.278283
47.975	0	0.278283	47.975	0	0.278283	47.975	0	0.278283	47.975	0	0.278283	47.975	0	0.278283	47.975	0	0.278283	47.975	0	0.278283	47.975	0	0.278283	47.975	0	0.278283	47.975	0	0.278283
48	0	0.278283	48	0	0.278283	48	0	0.278283	48	0	0.278283	48	0	0.278283	48	0	0.278283	48	0	0.278283	48	0	0.278283	48	0	0.278283	48	0	0.278283
48.025	0	0.278283	48.025	0	0.278283	48.025	0	0.278283	48.025	0	0.278283	48.025	0	0.278283	48.025	0	0.278283	48.025	0	0.278283	48.025	0	0.278283	48.025	0	0.278283	48.025	0	0.278283
48.05	0	0.278283	48.05	0	0.278283	48.05	0	0.278283	48.05	0	0.278283	48.05	0	0.278283	48.05	0	0.278283	48.05	0	0.278283	48.05	0	0.278283	48.05	0	0.278283	48.05	0	0.278283
48.075	0	0.278283	48.075	0	0.278283	48.075	0	0.278283	48.075	0	0.278283	48.075	0	0.278283	48.075	0	0.278283	48.075	0	0.278283	48.075	0	0.278283	48.075	0	0.278283	48.075	0	0.278283
48.1	0	0.278283	48.1	0	0.278283	48.1	0	0.278283	48.1	0	0.278283	48.1	0	0.278283	48.1	0	0.278283	48.1	0	0.278283	48.1	0	0.278283	48.1	0	0.278283	48.1	0	0.278283
48.125	0	0.278283	48.125	0	0.278283	48.125	0	0.278283	48.125	0	0.278283	48.125	0	0.278283	48.125	0	0.278283	48.125	0	0.278283	48.125	0	0.278283	48.125	0	0.278283	48.125	0	0.278283
48.15	0	0.278283	48.15	0	0.278283	48.15	0	0.278283	48.15	0	0.278283	48.15	0	0.278283	48.15	0	0.278283	48.15	0	0.278283	48.15	0	0.278283	48.15	0	0.278283	48.15	0	0.278283
48.175	0	0.278283	48.175	0	0.278283	48.175	0	0.278283	48.175	0	0.278283	48.175	0	0.278283	48.175	0	0.278283	48.175	0	0.278283	48.175	0	0.278283	48.175	0	0.278283	48.175	0	0.278283
48.2	0	0.278283	48.2	0	0.278283	48.2	0	0.278283	48.2	0	0.278283	48.2	0	0.278283	48.2	0	0.278283	48.2	0	0.278283	48.2	0	0.278283	48.2	0	0.278283	48.2	0	0.278283
48.225	0	0.278283	48.225	0	0.278283	48.225	0	0.278283	48.225	0	0.278283	48.225	0	0.278283	48.225	0	0.278283	48.225	0	0.278283	48.225	0	0.278283	48.225	0	0.278283	48.225	0	0.278283
48.25	0	0.278283	48.25	0	0.278283	48.25	0	0.278283	48.25	0	0.278283	48.25	0	0.278283	48.25	0	0.278283	48.25	0	0.278283	48.25	0	0.278283	48.25	0	0.278283	48.25	0	0.278283
48.275	0	0.278283	48.275	0	0.278283	48.275	0	0.278283	48.275	0	0.278283	48.275	0	0.278283	48.275	0	0.278283	48.275	0	0.278283	48.275	0	0.278283	48.275	0	0.278283	48.275	0	0.278283
48.3	0	0.278283	48.3	0	0.278283	48.3	0	0.278283	48.3	0	0.278283	48.3	0	0.278283	48.3	0	0.278283	48.3	0	0.278283	48.3	0	0.278283	48.3	0	0.278283	48.3	0	0.278283
48.325	0	0.278283	48.325	0	0.278283	48.325	0	0.278283	48.325	0	0.278283	48.325	0	0.278283	48.325	0	0.278283	48.325	0	0.278283	48.325	0	0.278283	48.325	0	0.278283	48.325	0	0.278283
48.35	0	0.278283	48.35	0	0.278283	48.35	0	0.278283	48.35	0	0.278283	48.35	0	0.278283	48.35	0	0.278283	48.35	0	0.278283	48.35	0	0.278283	48.35	0	0.278283	48.35	0	0.278283
48.375	0	0.278283	48.375	0	0.278283	48.375	0	0.278283	48.375	0	0.278283	48.375	0	0.278283	48.375	0	0.278283	48.375	0	0.278283	48.375	0	0.278283	48.375	0	0.278283	48.375	0	0.278283
48.4	0	0.278283	48.4	0	0.278283	48.4	0	0.278283	48.4	0	0.278283	48.4	0	0.278283	48.4	0	0.278283	48.4	0	0.278283	48.4	0	0.278283	48.4	0	0.278283	48.4	0	0.278283
48.425	0	0.278283	48.425	0	0.278283	48.425	0	0.278283	48.425	0	0.278283	48.425	0	0.278283	48.425	0	0.278283	48.425	0	0.278283	48.425	0	0.278283	48.425	0	0.278283	48.425	0	0.278283
48.45	0	0.278283	48.45	0	0.278283	48.45	0	0.278283	48.45	0	0.278283	48.45	0	0.278283	48.45	0	0.278283	48.45	0	0.278283	48.45	0	0.278283	48.45	0	0.278283	48.45	0	0.278283
48.475	0	0.278283	48.475	0	0.278283	48.475	0	0.278283	48.475	0	0.278283	48.475	0	0.278283	48.475	0	0.278283	48.475	0	0.278283	48.475	0	0.278283	48.475	0	0.278283	48.475	0	0.278283
48.5	0	0.278283	48.5	0	0.278283	48.5	0	0.278283	48.5	0	0.278283	48.5	0	0.278283	48.5	0	0.278283	48.5	0	0.278283	48.5	0	0.278283	48.5	0	0.278283	48.5	0	0.278283
48.525	0	0.278283	48.525	0	0.278283	48.525	0	0.278283	48.525	0	0.278283	48.525	0	0.278283	48.525	0	0.278283	48.525	0	0.278283	48.525	0	0.278283	48.525	0	0.278283	48.525	0	0.278283
48.55	0	0.278283	48.55	0	0.278283	48.55	0	0.278283	48.55	0	0.278283	48.55	0	0.278283	48.55	0	0.278283	48.55	0	0.278283	48.55	0	0.278283	48.55	0	0.278283	48.55	0	0.278283
48.575	0	0.278283	48.575	0	0.278283	48.575	0	0.278283	48.575	0	0.278283	48.575	0	0.278283	48.575	0	0.278283	48.575	0	0.278283	48.575	0	0.278283	48.575	0	0.278283	48.575	0	0.278283
48.6	0	0.278283	48.6	0	0.278283	48.6	0	0.278283	48.6	0	0.278283	48.6	0	0.278283	48.6	0	0.278283	48.6	0	0.278283	48.6	0	0.278283	48.6	0	0.278283	48.6	0	0.278283
48.625	0	0.278283	48.625	0	0.278283	48.625	0	0.278283	48.625	0	0.278283	48.625	0	0.278283	48.625	0	0.278283	48.625	0	0.278283	48.625	0	0.278283	48.625	0	0.278283	48.625	0	0.278283
48.65	0	0.278283	48.65	0	0.278283	48.65	0	0.278283	48.65	0	0.278283	48.65	0	0.278283	48.65	0	0.278283	48.65	0	0.278283	48.65	0	0.278283	48.65	0	0.278283	48.65	0	0.278283
48.675	0	0.278283	48.675	0	0.278283	48.675	0	0.278283	48.675	0	0.278283	48.675	0	0.278283	48.675	0	0.278283	48.675	0	0.278283	48.675	0	0.278283	48.675	0	0.278283	48.675	0	0.278283
48.7	0	0.278283	48.7	0	0.278283	48.7	0	0.278283	48.7	0	0.278283	48.7	0	0.278283	48.7	0	0.278283	48.7	0	0.278283	48.7	0	0.278283	48.7	0	0.278283	48.7	0	0.278283
48.725	0	0.278283	48.725	0	0.278283	48.725	0	0.278283	48.725	0	0.278283	48.725	0	0.278283	48.725	0	0.278283	48.725	0	0.278283	48.725	0	0.278283	48.725	0	0.278283	48.725	0	0.278283
48.75	0	0.278283	48.75	0	0.278283	48.75	0	0.278283	48.75	0	0.278283	48.75	0	0.278283	48.75	0	0.278283	48.75	0	0.278283	48.75	0	0.278283	48.75	0	0.278283	48.75	0	0.278283
48.775	0	0.278283	48.775	0	0.278283	48.775	0	0.278283	48.775	0	0.278283	48.775	0	0.278283	48.775	0	0.278283	48.775	0	0.278283	48.775	0	0.278283	48.775	0	0.278283	48.775	0	0.278283
48.8	0	0.278283	48.8	0	0.278283	48.8	0	0.278283	48.8	0	0.278283	48.8	0	0.278283	48.8	0	0.278283	48.8	0	0.278283	48.8	0	0.278283	48.8	0	0.278283	48.8	0	0.278283
48.825	0	0.278283	48.825	0	0.278283	48.825	0	0.278283	48.825	0	0.278283	48.825	0	0.278283	48.825	0	0.278283	48.825	0	0.278283	48.825	0	0.278283	48.825	0	0.278283	48.825	0	0.278283
48.85	0	0.278283	48.85	0	0.278283	48.85	0	0.278283	48.85	0	0.278283	48.85	0	0.278283	48.85	0	0.278283	48.85	0	0.278283	48.85	0	0.278283	48.85	0	0.278283	48.85	0	0.278283
48.875	0	0.278283	48.875	0	0.278283	48.875	0	0.278283	48.875	0	0.278283	48.875	0	0.278283	48.875	0	0.278283	48.875	0	0.278283	48.875	0	0.278283	48.875	0	0.278283	48.875	0	0.278283
48.9	0	0.278283	48.9	0	0.278283	48.9	0	0.278283	48.9	0	0.278283	48.9	0	0.278283	48.9	0	0.278283	48.9	0	0.278283	48.9	0	0.278283	48.9	0	0.278283	48.9	0	0.278283
48.925	0	0.278283	48.925	0	0.278283	48.925	0	0.278283	48.925	0	0.278283	48.925	0	0.278283	48.925	0	0.278283	48.925	0	0.278283	48.925	0	0.278283	48.925	0	0.278283	48.925	0	0.278283
48.95	0	0.278283	48.95	0	0.278283	48.95	0	0.278283	48.95	0	0.278283	48.95	0	0.278283	48.95	0	0.278283	48.95	0	0.278283	48.95	0	0.278283	48.95	0	0.278283	48.95	0	0.278283
48.975	0	0.278283	48.975	0	0.278283	48.975	0	0.278283	48.975	0	0.278283	48.975	0	0.278283	48.975	0	0.278283	48.975	0	0.278283	48.975	0	0.278283	48.975	0	0.278283	48.975	0	0.278283
49	0	0.278283	49	0	0.278283	49	0	0.278283	49	0	0.278283	49	0	0.278283	49	0	0.278283	49	0	0.278283	49	0	0.278283	49	0	0.278283	49	0	0.278283
49.025	0	0.278283	49.025	0	0.278283	49.025	0	0.278283	49.025	0	0.278283	49.025	0	0.278283	49.025	0	0.278283	49.025	0	0.278283	49.025	0	0.278283	49.025	0	0.278283	49.025	0	0.278283
49.05	0	0.278283	49.05	0	0.278283	49.05	0	0.278283	49.05	0	0.278283	49.05	0	0.278283	49.05	0	0.278283	49.05	0	0.278283	49.05	0	0.278283	49.05	0	0.278283	49.05	0	0.278283
49.075	0	0.278283	49.075	0	0.278283	49.075	0	0.278283	49.075	0	0.278283	49.075	0	0.278283	49.075	0	0.278283	49.075	0	0.278283	49.075	0	0.278283	49.075	0	0.278283	49.075	0	0.278283
49.1	0	0.278283	49.1	0	0.278283	49.1	0	0.278283	49.1	0	0.278283	49.1	0	0.278283	49.1	0	0.278283	49.1	0	0.278283	49.1	0	0.278283	49.1	0	0.278283	49.1	0	0.278283
49.125	0	0.278283	49.125	0	0.278283	49.125	0	0.278283	49.125	0	0.278283	49.125	0	0.278283	49.125	0	0.278283	49.125	0	0.278283	49.125	0	0.278283	49.125	0	0.278283	49.125	0	0.278283
49.15	0	0.278283	49.15	0	0.278283	49.15	0	0.278283	49.15	0	0.278283	49.15	0	0.278283	49.15	0	0.278283	49.15	0	0.278283	49.15	0	0.278283	49.15	0	0.278283	49.15	0	0.278283
49.175	0	0.278283	49.175	0	0.278283	49.175	0	0.278283	49.175	0	0.278283	49.175	0	0.278283	49.175	0	0.278283	49.175	0	0.278283	49.175	0	0.278283	49.175	0	0.278283	49.175	0	0.278283
49.2	0	0.278283	49.2	0	0.278283	49.2	0	0.278283	49.2	0	0.278283	49.2	0	0.278283	49.2	0	0.278283	49.2	0	0.278283	49.2	0	0.278283	49.2	0	0.278283	49.2	0	0.278283
49.225	0	0.278283	49.225	0	0.278283	49.225	0	0.278283	49.225	0	0.278283	49.225	0	0.278283	49.225	0	0.278283	49.225	0	0.278283	49.225	0	0.278283	49.225	0	0.278283	49.225	0	0.278283
49.25	0	0.278283	49.25	0	0.278283	49.25	0	0.278283	49.25	0	0.278283	49.25	0	0.278283	49.25	0	0.278283	49.25	0	0.278283	49.25	0	0.278283	49.25	0	0.278283	49.25	0	0.278283
49.275	0	0.278283	49.275	0	0.278283	49.275	0	0.278283	49.275	0	0.278283	49.275	0	0.278283	49.275	0	0.278283	49.275	0	0.278283	49.275	0	0.278283	49.275	0	0.278283	49.275	0	0.278283
49.3	0	0.278283	49.3	0	0.278283	49.3	0	0.278283	49.3	0	0.278283	49.3	0	0.278283	49.3	0	0.278283	49.3	0	0.278283	49.3	0	0.278283	49.3	0	0.278283	49.3	0	0.278283
49.325	0	0.278283	49.325	0	0.278283	49.325	0	0.278283	49.325	0	0.278283	49.325	0	0.278283	49.325	0	0.278283	49.325	0	0.278283	49.325	0	0.278283	49.325	0	0.278283	49.325	0	0.278283
49.35	0	0.278283	49.35	0	0.278283	49.35	0	0.278283	49.35	0	0.278283	49.35	0	0.278283	49.35	0	0.278283	49.35	0	0.278283	49.35	0	0.278283	49.35	0	0.278283	49.35	0	0.278283
49.375	0	0.278283	49.375	0	0.278283	49.375	0	0.278283	49.375	0	0.278283	49.375	0	0.278283	49.375	0	0.278283	49.375	0	0.278283	49.375	0	0.278283	49.375	0	0.278283	49.375	0	0.278283
49.4	0	0.278283	49.4	0	0.278283	49.4	0	0.278283	49.4	0	0.278283	49.4	0	0.278283	49.4	0	0.278283	49.4	0	0.278283	49.4	0	0.278283	49.4	0	0.278283	49.4	0	0.278283
49.425	0	0.278283	49.425	0	0.278283	49.425	0	0.278283	49.425	0	0.278283	49.425	0	0.278283	49.425	0	0.278283	49.425	0	0.278283	49.425	0	0.278283	49.425	0	0.278283	49.425	0	0.278283
49.45	0	0.278283	49.45	0	0.278283	49.45	0	0.278283	49.45	0	0.278283	49.45	0	0.278283	49.45	0	0.278283	49.45	0	0.278283	49.45	0	0.278283	49.45	0	0.278283	49.45	0	0.278283
49.475	0	0.278283	49.475	0	0.278283	49.475	0	0.278283	49.475	0	0.278283	49.475	0	0.278283	49.475	0	0.278283	49.475	0	0.278283	49.475	0	0.278283	49.475	0	0.278283	49.475	0	0.278283
49.5	0	0.278283	49.5	0	0.278283	49.5	0	0.278283	49.5	0	0.278283	49.5	0	0.278283	49.5	0	0.278283	49.5	0	0.278283	49.5	0	0.278283	49.5	0	0.278283	49.5	0	0.278283
49.525	0	0.278283	49.525	0	0.278283	49.525	0	0.278283	49.525	0	0.278283	49.525	0	0.278283	49.525	0	0.278283	49.525	0	0.278283	49.525	0	0.278283	49.525	0	0.278283	49.525	0	0.278283
49.55	0	0.278283	49.55	0	0.278283	49.55	0	0.278283	49.55	0	0.278283	49.55	0	0.278283	49.55	0	0.278283	49.55	0	0.278283	49.55	0	0.278283	49.55	0	0.278283	49.55	0	0.278283
49.575	0	0.278283	49.575	0	0.278283	49.575	0	0.278283	49.575	0	0.278283	49.575	0	0.278283	49.575	0	0.278283	49.575	0	0.278283	49.575	0	0.278283	49.575	0	0.278283	49.575	0	0.278283
49.6	0	0.278283	49.6	0	0.278283	49.6	0	0.278283	49.6	0	0.278283	49.6	0	0.278283	49.6	0	0.278283	49.6	0	0.278283	49.6	0	0.278283	49.6	0	0.278283	49.6	0	0.278283
49.625	0	0.278283	49.625	0	0.278283	49.625	0	0.278283	49.625	0	0.278283	49.625	0	0.278283	49.625	0	0.278283	49.625	0	0.278283	49.625	0	0.278283	49.625	0	0.278283	49.625	0	0.278283
49.65	0	0.278283	49.65	0	0.278283	49.65	0	0.278283	49.65	0	0.278283	49.65	0	0.278283	49.65	0	0.278283	49.65	0	0.278283	49.65	0	0.278283	49.65	0	0.278283	49.65	0	0.278283
49.675	0	0.278283	49.675	0	0.278283	49.675	0	0.278283	49.675	0	0.278283	49.675	0	0.278283	49.675	0	0.278283	49.675	0	0.278283	49.675	0	0.278283	49.675	0	0.278283	49.675	0	0.278283
49.7	0	0.278283	49.7	0	0.278283	49.7	0	0.278283	49.7	0	0.278283	49.7	0	0.278283	49.7	0	0.278283	49.7	0	0.278283	49.7	0	0.278283	49.7	0	0.278283	49.7	0	0.278283
49.725	0	0.278283	49.725	0	0.278283	49.725	0	0.278283	49.725	0	0.278283	49.725	0	0.278283	49.725	0	0.278283	49.725	0	0.278283	49.725	0	0.278283	49.725	0	0.278283	49.725	0	0.278283
49.75	0	0.278283	49.75	0	0.278283	49.75	0	0.278283	49.75	0	0.278283	49.75	0	0.278283	49.75	0	0.278283	49.75	0	0.278283	49.75	0	0.278283	49.75	0	0.278283	49.75	0	0.278283
49.775	0	0.278283	49.775	0	0.278283	49.775	0	0.278283	49.775	0	0.278283	49.775	0	0.278283	49.775	0	0.278283	49.775	0	0.278283	49.775	0	0.278283	49.775	0	0.278283	49.775	0	0.278283
49.8	0	0.278283	49.8	0	0.278283	49.8	0	0.278283	49.8	0	0.278283	49.8	0	0.278283	49.8	0	0.278283	49.8	0	0.278283	49.8	0	0.278283	49.8	0	0.278283	49.8	0	0.278283
49.825	0	0.278283	49.825	0	0.278283	49.825	0	0.278283	49.825	0	0.278283	49.825	0	0.278283	49.825	0	0.278283	49.825	0	0.278283	49.825	0	0.278283	49.825	0	0.278283	49.825	0	0.278283
49.85	0	0.278283	49.85	0	0.278283	49.85	0	0.278283	49.85	0	0.278283	49.85	0	0.278283	49.85	0	0.278283	49.85	0	0.278283	49.85	0	0.278283	49.85	0	0.278283	49.85	0	0.278283
49.875	0	0.278283	49.875	0	0.278283	49.875	0	0.278283	49.875	0	0.278283	49.875	0	0.278283	49.875	0	0.278283	49.875	0	0.278283	49.875	0	0.278283	49.875	0	0.278283	49.875	0	0.278283
49.9	0	0.278283	49.9	0	0.278283	49.9	0	0.278283	49.9	0	0.278283	49.9	0	0.278283	49.9	0	0.278283	49.9	0	0.278283	49.9	0	0.278283	49.9	0	0.278283	49.9	0	0.278283
49.925	0	0.278283	49.925	0	0.278283	49.925	0	0.278283	49.925	0	0.278283	49.925	0	0.278283	49.925	0	0.278283	49.925	0	0.278283	49.925	0	0.278283	49.925	0	0.278283	49.925	0	0.278283
49.95	0	0.278283	49.95	0	0.278283	49.95	0	0.278283	49.95	0	0.278283	49.95	0	0.278283	49.95	0	0.278283	49.95	0	0.278283	49.95	0	0.278283	49.95	0	0.278283	49.95	0	0.278283
[truncated: 6,001 more rows]
