# Supplementary material for: Interneuronal mechanisms of hippocampal theta oscillations in a full-scale model of the rodent CA1 circuit
Source: eLife. 2016 Dec 23;5:e18566. doi: 10.7554/eLife.18566 (PMC5313080; doi:10.7554/eLife.18566)
Supplement: Figure 2—source data 23. — Simulated paired recordings where the postsynaptic cell was voltage-clamped at −50 mV and the reversal potential of the synapse was kept at its physiological potential, as defined in the network model code. Sodium channels in the postsynaptic cell were blocked to prevent a suprathreshold response. A spike was triggered in the presynaptic cell and the current response was measured in the postsynaptic cell at the soma. This recording was repeated 10 times, with a randomly chosen connection location (from anatomically likely locations) each time. Each of the 10 trials are included in this file. DOI: http://dx.doi.org/10.7554/eLife.18566.028 [file elife-18566-fig2-data23.dat]

t	pre	post	t	pre	post	t	pre	post	t	pre	post	t	pre	post	t	pre	post	t	pre	post	t	pre	post	t	pre	post	t	pre	post
0	0	0.167459	0	0	0.167459	0	0	0.167459	0	0	0.167459	0	0	0.167459	0	0	0.167459	0	0	0.167459	0	0	0.167459	0	0	0.167459	0	0	0.167459
0.025	0	0.16746	0.025	0	0.16746	0.025	0	0.16746	0.025	0	0.16746	0.025	0	0.16746	0.025	0	0.16746	0.025	0	0.16746	0.025	0	0.16746	0.025	0	0.16746	0.025	0	0.16746
0.05	0	0.16746	0.05	0	0.16746	0.05	0	0.16746	0.05	0	0.16746	0.05	0	0.16746	0.05	0	0.16746	0.05	0	0.16746	0.05	0	0.16746	0.05	0	0.16746	0.05	0	0.16746
0.075	0	0.16746	0.075	0	0.16746	0.075	0	0.16746	0.075	0	0.16746	0.075	0	0.16746	0.075	0	0.16746	0.075	0	0.16746	0.075	0	0.16746	0.075	0	0.16746	0.075	0	0.16746
0.1	0	0.16746	0.1	0	0.16746	0.1	0	0.16746	0.1	0	0.16746	0.1	0	0.16746	0.1	0	0.16746	0.1	0	0.16746	0.1	0	0.16746	0.1	0	0.16746	0.1	0	0.16746
0.125	0	0.16746	0.125	0	0.16746	0.125	0	0.16746	0.125	0	0.16746	0.125	0	0.16746	0.125	0	0.16746	0.125	0	0.16746	0.125	0	0.16746	0.125	0	0.16746	0.125	0	0.16746
0.15	0	0.16746	0.15	0	0.16746	0.15	0	0.16746	0.15	0	0.16746	0.15	0	0.16746	0.15	0	0.16746	0.15	0	0.16746	0.15	0	0.16746	0.15	0	0.16746	0.15	0	0.16746
0.175	0	0.16746	0.175	0	0.16746	0.175	0	0.16746	0.175	0	0.16746	0.175	0	0.16746	0.175	0	0.16746	0.175	0	0.16746	0.175	0	0.16746	0.175	0	0.16746	0.175	0	0.16746
0.2	0	0.16746	0.2	0	0.16746	0.2	0	0.16746	0.2	0	0.16746	0.2	0	0.16746	0.2	0	0.16746	0.2	0	0.16746	0.2	0	0.16746	0.2	0	0.16746	0.2	0	0.16746
0.225	0	0.16746	0.225	0	0.16746	0.225	0	0.16746	0.225	0	0.16746	0.225	0	0.16746	0.225	0	0.16746	0.225	0	0.16746	0.225	0	0.16746	0.225	0	0.16746	0.225	0	0.16746
0.25	0	0.16746	0.25	0	0.16746	0.25	0	0.16746	0.25	0	0.16746	0.25	0	0.16746	0.25	0	0.16746	0.25	0	0.16746	0.25	0	0.16746	0.25	0	0.16746	0.25	0	0.16746
0.275	0	0.16746	0.275	0	0.16746	0.275	0	0.16746	0.275	0	0.16746	0.275	0	0.16746	0.275	0	0.16746	0.275	0	0.16746	0.275	0	0.16746	0.275	0	0.16746	0.275	0	0.16746
0.3	0	0.16746	0.3	0	0.16746	0.3	0	0.16746	0.3	0	0.16746	0.3	0	0.16746	0.3	0	0.16746	0.3	0	0.16746	0.3	0	0.16746	0.3	0	0.16746	0.3	0	0.16746
0.325	0	0.16746	0.325	0	0.16746	0.325	0	0.16746	0.325	0	0.16746	0.325	0	0.16746	0.325	0	0.16746	0.325	0	0.16746	0.325	0	0.16746	0.325	0	0.16746	0.325	0	0.16746
0.35	0	0.16746	0.35	0	0.16746	0.35	0	0.16746	0.35	0	0.16746	0.35	0	0.16746	0.35	0	0.16746	0.35	0	0.16746	0.35	0	0.16746	0.35	0	0.16746	0.35	0	0.16746
0.375	0	0.167461	0.375	0	0.167461	0.375	0	0.167461	0.375	0	0.167461	0.375	0	0.167461	0.375	0	0.167461	0.375	0	0.167461	0.375	0	0.167461	0.375	0	0.167461	0.375	0	0.167461
0.4	0	0.167461	0.4	0	0.167461	0.4	0	0.167461	0.4	0	0.167461	0.4	0	0.167461	0.4	0	0.167461	0.4	0	0.167461	0.4	0	0.167461	0.4	0	0.167461	0.4	0	0.167461
0.425	0	0.167461	0.425	0	0.167461	0.425	0	0.167461	0.425	0	0.167461	0.425	0	0.167461	0.425	0	0.167461	0.425	0	0.167461	0.425	0	0.167461	0.425	0	0.167461	0.425	0	0.167461
0.45	0	0.167461	0.45	0	0.167461	0.45	0	0.167461	0.45	0	0.167461	0.45	0	0.167461	0.45	0	0.167461	0.45	0	0.167461	0.45	0	0.167461	0.45	0	0.167461	0.45	0	0.167461
0.475	0	0.167461	0.475	0	0.167461	0.475	0	0.167461	0.475	0	0.167461	0.475	0	0.167461	0.475	0	0.167461	0.475	0	0.167461	0.475	0	0.167461	0.475	0	0.167461	0.475	0	0.167461
0.5	0	0.167461	0.5	0	0.167461	0.5	0	0.167461	0.5	0	0.167461	0.5	0	0.167461	0.5	0	0.167461	0.5	0	0.167461	0.5	0	0.167461	0.5	0	0.167461	0.5	0	0.167461
0.525	0	0.167461	0.525	0	0.167461	0.525	0	0.167461	0.525	0	0.167461	0.525	0	0.167461	0.525	0	0.167461	0.525	0	0.167461	0.525	0	0.167461	0.525	0	0.167461	0.525	0	0.167461
0.55	0	0.167461	0.55	0	0.167461	0.55	0	0.167461	0.55	0	0.167461	0.55	0	0.167461	0.55	0	0.167461	0.55	0	0.167461	0.55	0	0.167461	0.55	0	0.167461	0.55	0	0.167461
0.575	0	0.167461	0.575	0	0.167461	0.575	0	0.167461	0.575	0	0.167461	0.575	0	0.167461	0.575	0	0.167461	0.575	0	0.167461	0.575	0	0.167461	0.575	0	0.167461	0.575	0	0.167461
0.6	0	0.167461	0.6	0	0.167461	0.6	0	0.167461	0.6	0	0.167461	0.6	0	0.167461	0.6	0	0.167461	0.6	0	0.167461	0.6	0	0.167461	0.6	0	0.167461	0.6	0	0.167461
0.625	0	0.167461	0.625	0	0.167461	0.625	0	0.167461	0.625	0	0.167461	0.625	0	0.167461	0.625	0	0.167461	0.625	0	0.167461	0.625	0	0.167461	0.625	0	0.167461	0.625	0	0.167461
0.65	0	0.167461	0.65	0	0.167461	0.65	0	0.167461	0.65	0	0.167461	0.65	0	0.167461	0.65	0	0.167461	0.65	0	0.167461	0.65	0	0.167461	0.65	0	0.167461	0.65	0	0.167461
0.675	0	0.167461	0.675	0	0.167461	0.675	0	0.167461	0.675	0	0.167461	0.675	0	0.167461	0.675	0	0.167461	0.675	0	0.167461	0.675	0	0.167461	0.675	0	0.167461	0.675	0	0.167461
0.7	0	0.167461	0.7	0	0.167461	0.7	0	0.167461	0.7	0	0.167461	0.7	0	0.167461	0.7	0	0.167461	0.7	0	0.167461	0.7	0	0.167461	0.7	0	0.167461	0.7	0	0.167461
0.725	0	0.167461	0.725	0	0.167461	0.725	0	0.167461	0.725	0	0.167461	0.725	0	0.167461	0.725	0	0.167461	0.725	0	0.167461	0.725	0	0.167461	0.725	0	0.167461	0.725	0	0.167461
0.75	0	0.167461	0.75	0	0.167461	0.75	0	0.167461	0.75	0	0.167461	0.75	0	0.167461	0.75	0	0.167461	0.75	0	0.167461	0.75	0	0.167461	0.75	0	0.167461	0.75	0	0.167461
0.775	0	0.167461	0.775	0	0.167461	0.775	0	0.167461	0.775	0	0.167461	0.775	0	0.167461	0.775	0	0.167461	0.775	0	0.167461	0.775	0	0.167461	0.775	0	0.167461	0.775	0	0.167461
0.8	0	0.167461	0.8	0	0.167461	0.8	0	0.167461	0.8	0	0.167461	0.8	0	0.167461	0.8	0	0.167461	0.8	0	0.167461	0.8	0	0.167461	0.8	0	0.167461	0.8	0	0.167461
0.825	0	0.167461	0.825	0	0.167461	0.825	0	0.167461	0.825	0	0.167461	0.825	0	0.167461	0.825	0	0.167461	0.825	0	0.167461	0.825	0	0.167461	0.825	0	0.167461	0.825	0	0.167461
0.85	0	0.167461	0.85	0	0.167461	0.85	0	0.167461	0.85	0	0.167461	0.85	0	0.167461	0.85	0	0.167461	0.85	0	0.167461	0.85	0	0.167461	0.85	0	0.167461	0.85	0	0.167461
0.875	0	0.167461	0.875	0	0.167461	0.875	0	0.167461	0.875	0	0.167461	0.875	0	0.167461	0.875	0	0.167461	0.875	0	0.167461	0.875	0	0.167461	0.875	0	0.167461	0.875	0	0.167461
0.9	0	0.167461	0.9	0	0.167461	0.9	0	0.167461	0.9	0	0.167461	0.9	0	0.167461	0.9	0	0.167461	0.9	0	0.167461	0.9	0	0.167461	0.9	0	0.167461	0.9	0	0.167461
0.925	0	0.167461	0.925	0	0.167461	0.925	0	0.167461	0.925	0	0.167461	0.925	0	0.167461	0.925	0	0.167461	0.925	0	0.167461	0.925	0	0.167461	0.925	0	0.167461	0.925	0	0.167461
0.95	0	0.167461	0.95	0	0.167461	0.95	0	0.167461	0.95	0	0.167461	0.95	0	0.167461	0.95	0	0.167461	0.95	0	0.167461	0.95	0	0.167461	0.95	0	0.167461	0.95	0	0.167461
0.975	0	0.167461	0.975	0	0.167461	0.975	0	0.167461	0.975	0	0.167461	0.975	0	0.167461	0.975	0	0.167461	0.975	0	0.167461	0.975	0	0.167461	0.975	0	0.167461	0.975	0	0.167461
1	0	0.167461	1	0	0.167461	1	0	0.167461	1	0	0.167461	1	0	0.167461	1	0	0.167461	1	0	0.167461	1	0	0.167461	1	0	0.167461	1	0	0.167461
1.025	0	0.167461	1.025	0	0.167461	1.025	0	0.167461	1.025	0	0.167461	1.025	0	0.167461	1.025	0	0.167461	1.025	0	0.167461	1.025	0	0.167461	1.025	0	0.167461	1.025	0	0.167461
1.05	0	0.167461	1.05	0	0.167461	1.05	0	0.167461	1.05	0	0.167461	1.05	0	0.167461	1.05	0	0.167461	1.05	0	0.167461	1.05	0	0.167461	1.05	0	0.167461	1.05	0	0.167461
1.075	0	0.167461	1.075	0	0.167461	1.075	0	0.167461	1.075	0	0.167461	1.075	0	0.167461	1.075	0	0.167461	1.075	0	0.167461	1.075	0	0.167461	1.075	0	0.167461	1.075	0	0.167461
1.1	0	0.167461	1.1	0	0.167461	1.1	0	0.167461	1.1	0	0.167461	1.1	0	0.167461	1.1	0	0.167461	1.1	0	0.167461	1.1	0	0.167461	1.1	0	0.167461	1.1	0	0.167461
1.125	0	0.167461	1.125	0	0.167461	1.125	0	0.167461	1.125	0	0.167461	1.125	0	0.167461	1.125	0	0.167461	1.125	0	0.167461	1.125	0	0.167461	1.125	0	0.167461	1.125	0	0.167461
1.15	0	0.167461	1.15	0	0.167461	1.15	0	0.167461	1.15	0	0.167461	1.15	0	0.167461	1.15	0	0.167461	1.15	0	0.167461	1.15	0	0.167461	1.15	0	0.167461	1.15	0	0.167461
1.175	0	0.167461	1.175	0	0.167461	1.175	0	0.167461	1.175	0	0.167461	1.175	0	0.167461	1.175	0	0.167461	1.175	0	0.167461	1.175	0	0.167461	1.175	0	0.167461	1.175	0	0.167461
1.2	0	0.167461	1.2	0	0.167461	1.2	0	0.167461	1.2	0	0.167461	1.2	0	0.167461	1.2	0	0.167461	1.2	0	0.167461	1.2	0	0.167461	1.2	0	0.167461	1.2	0	0.167461
1.225	0	0.167461	1.225	0	0.167461	1.225	0	0.167461	1.225	0	0.167461	1.225	0	0.167461	1.225	0	0.167461	1.225	0	0.167461	1.225	0	0.167461	1.225	0	0.167461	1.225	0	0.167461
1.25	0	0.167461	1.25	0	0.167461	1.25	0	0.167461	1.25	0	0.167461	1.25	0	0.167461	1.25	0	0.167461	1.25	0	0.167461	1.25	0	0.167461	1.25	0	0.167461	1.25	0	0.167461
1.275	0	0.167461	1.275	0	0.167461	1.275	0	0.167461	1.275	0	0.167461	1.275	0	0.167461	1.275	0	0.167461	1.275	0	0.167461	1.275	0	0.167461	1.275	0	0.167461	1.275	0	0.167461
1.3	0	0.167461	1.3	0	0.167461	1.3	0	0.167461	1.3	0	0.167461	1.3	0	0.167461	1.3	0	0.167461	1.3	0	0.167461	1.3	0	0.167461	1.3	0	0.167461	1.3	0	0.167461
1.325	0	0.167461	1.325	0	0.167461	1.325	0	0.167461	1.325	0	0.167461	1.325	0	0.167461	1.325	0	0.167461	1.325	0	0.167461	1.325	0	0.167461	1.325	0	0.167461	1.325	0	0.167461
1.35	0	0.167461	1.35	0	0.167461	1.35	0	0.167461	1.35	0	0.167461	1.35	0	0.167461	1.35	0	0.167461	1.35	0	0.167461	1.35	0	0.167461	1.35	0	0.167461	1.35	0	0.167461
1.375	0	0.167461	1.375	0	0.167461	1.375	0	0.167461	1.375	0	0.167461	1.375	0	0.167461	1.375	0	0.167461	1.375	0	0.167461	1.375	0	0.167461	1.375	0	0.167461	1.375	0	0.167461
1.4	0	0.167461	1.4	0	0.167461	1.4	0	0.167461	1.4	0	0.167461	1.4	0	0.167461	1.4	0	0.167461	1.4	0	0.167461	1.4	0	0.167461	1.4	0	0.167461	1.4	0	0.167461
1.425	0	0.167461	1.425	0	0.167461	1.425	0	0.167461	1.425	0	0.167461	1.425	0	0.167461	1.425	0	0.167461	1.425	0	0.167461	1.425	0	0.167461	1.425	0	0.167461	1.425	0	0.167461
1.45	0	0.167461	1.45	0	0.167461	1.45	0	0.167461	1.45	0	0.167461	1.45	0	0.167461	1.45	0	0.167461	1.45	0	0.167461	1.45	0	0.167461	1.45	0	0.167461	1.45	0	0.167461
1.475	0	0.167461	1.475	0	0.167461	1.475	0	0.167461	1.475	0	0.167461	1.475	0	0.167461	1.475	0	0.167461	1.475	0	0.167461	1.475	0	0.167461	1.475	0	0.167461	1.475	0	0.167461
1.5	0	0.167461	1.5	0	0.167461	1.5	0	0.167461	1.5	0	0.167461	1.5	0	0.167461	1.5	0	0.167461	1.5	0	0.167461	1.5	0	0.167461	1.5	0	0.167461	1.5	0	0.167461
1.525	0	0.167461	1.525	0	0.167461	1.525	0	0.167461	1.525	0	0.167461	1.525	0	0.167461	1.525	0	0.167461	1.525	0	0.167461	1.525	0	0.167461	1.525	0	0.167461	1.525	0	0.167461
1.55	0	0.167461	1.55	0	0.167461	1.55	0	0.167461	1.55	0	0.167461	1.55	0	0.167461	1.55	0	0.167461	1.55	0	0.167461	1.55	0	0.167461	1.55	0	0.167461	1.55	0	0.167461
1.575	0	0.167461	1.575	0	0.167461	1.575	0	0.167461	1.575	0	0.167461	1.575	0	0.167461	1.575	0	0.167461	1.575	0	0.167461	1.575	0	0.167461	1.575	0	0.167461	1.575	0	0.167461
1.6	0	0.167461	1.6	0	0.167461	1.6	0	0.167461	1.6	0	0.167461	1.6	0	0.167461	1.6	0	0.167461	1.6	0	0.167461	1.6	0	0.167461	1.6	0	0.167461	1.6	0	0.167461
1.625	0	0.167461	1.625	0	0.167461	1.625	0	0.167461	1.625	0	0.167461	1.625	0	0.167461	1.625	0	0.167461	1.625	0	0.167461	1.625	0	0.167461	1.625	0	0.167461	1.625	0	0.167461
1.65	0	0.167461	1.65	0	0.167461	1.65	0	0.167461	1.65	0	0.167461	1.65	0	0.167461	1.65	0	0.167461	1.65	0	0.167461	1.65	0	0.167461	1.65	0	0.167461	1.65	0	0.167461
1.675	0	0.167461	1.675	0	0.167461	1.675	0	0.167461	1.675	0	0.167461	1.675	0	0.167461	1.675	0	0.167461	1.675	0	0.167461	1.675	0	0.167461	1.675	0	0.167461	1.675	0	0.167461
1.7	0	0.167461	1.7	0	0.167461	1.7	0	0.167461	1.7	0	0.167461	1.7	0	0.167461	1.7	0	0.167461	1.7	0	0.167461	1.7	0	0.167461	1.7	0	0.167461	1.7	0	0.167461
1.725	0	0.167461	1.725	0	0.167461	1.725	0	0.167461	1.725	0	0.167461	1.725	0	0.167461	1.725	0	0.167461	1.725	0	0.167461	1.725	0	0.167461	1.725	0	0.167461	1.725	0	0.167461
1.75	0	0.167461	1.75	0	0.167461	1.75	0	0.167461	1.75	0	0.167461	1.75	0	0.167461	1.75	0	0.167461	1.75	0	0.167461	1.75	0	0.167461	1.75	0	0.167461	1.75	0	0.167461
1.775	0	0.167461	1.775	0	0.167461	1.775	0	0.167461	1.775	0	0.167461	1.775	0	0.167461	1.775	0	0.167461	1.775	0	0.167461	1.775	0	0.167461	1.775	0	0.167461	1.775	0	0.167461
1.8	0	0.167461	1.8	0	0.167461	1.8	0	0.167461	1.8	0	0.167461	1.8	0	0.167461	1.8	0	0.167461	1.8	0	0.167461	1.8	0	0.167461	1.8	0	0.167461	1.8	0	0.167461
1.825	0	0.167462	1.825	0	0.167462	1.825	0	0.167462	1.825	0	0.167462	1.825	0	0.167462	1.825	0	0.167462	1.825	0	0.167462	1.825	0	0.167462	1.825	0	0.167462	1.825	0	0.167462
1.85	0	0.167462	1.85	0	0.167462	1.85	0	0.167462	1.85	0	0.167462	1.85	0	0.167462	1.85	0	0.167462	1.85	0	0.167462	1.85	0	0.167462	1.85	0	0.167462	1.85	0	0.167462
1.875	0	0.167462	1.875	0	0.167462	1.875	0	0.167462	1.875	0	0.167462	1.875	0	0.167462	1.875	0	0.167462	1.875	0	0.167462	1.875	0	0.167462	1.875	0	0.167462	1.875	0	0.167462
1.9	0	0.167462	1.9	0	0.167462	1.9	0	0.167462	1.9	0	0.167462	1.9	0	0.167462	1.9	0	0.167462	1.9	0	0.167462	1.9	0	0.167462	1.9	0	0.167462	1.9	0	0.167462
1.925	0	0.167462	1.925	0	0.167462	1.925	0	0.167462	1.925	0	0.167462	1.925	0	0.167462	1.925	0	0.167462	1.925	0	0.167462	1.925	0	0.167462	1.925	0	0.167462	1.925	0	0.167462
1.95	0	0.167462	1.95	0	0.167462	1.95	0	0.167462	1.95	0	0.167462	1.95	0	0.167462	1.95	0	0.167462	1.95	0	0.167462	1.95	0	0.167462	1.95	0	0.167462	1.95	0	0.167462
1.975	0	0.167462	1.975	0	0.167462	1.975	0	0.167462	1.975	0	0.167462	1.975	0	0.167462	1.975	0	0.167462	1.975	0	0.167462	1.975	0	0.167462	1.975	0	0.167462	1.975	0	0.167462
2	0	0.167462	2	0	0.167462	2	0	0.167462	2	0	0.167462	2	0	0.167462	2	0	0.167462	2	0	0.167462	2	0	0.167462	2	0	0.167462	2	0	0.167462
2.025	0	0.167462	2.025	0	0.167462	2.025	0	0.167462	2.025	0	0.167462	2.025	0	0.167462	2.025	0	0.167462	2.025	0	0.167462	2.025	0	0.167462	2.025	0	0.167462	2.025	0	0.167462
2.05	0	0.167462	2.05	0	0.167462	2.05	0	0.167462	2.05	0	0.167462	2.05	0	0.167462	2.05	0	0.167462	2.05	0	0.167462	2.05	0	0.167462	2.05	0	0.167462	2.05	0	0.167462
2.075	0	0.167462	2.075	0	0.167462	2.075	0	0.167462	2.075	0	0.167462	2.075	0	0.167462	2.075	0	0.167462	2.075	0	0.167462	2.075	0	0.167462	2.075	0	0.167462	2.075	0	0.167462
2.1	0	0.167462	2.1	0	0.167462	2.1	0	0.167462	2.1	0	0.167462	2.1	0	0.167462	2.1	0	0.167462	2.1	0	0.167462	2.1	0	0.167462	2.1	0	0.167462	2.1	0	0.167462
2.125	0	0.167462	2.125	0	0.167462	2.125	0	0.167462	2.125	0	0.167462	2.125	0	0.167462	2.125	0	0.167462	2.125	0	0.167462	2.125	0	0.167462	2.125	0	0.167462	2.125	0	0.167462
2.15	0	0.167462	2.15	0	0.167462	2.15	0	0.167462	2.15	0	0.167462	2.15	0	0.167462	2.15	0	0.167462	2.15	0	0.167462	2.15	0	0.167462	2.15	0	0.167462	2.15	0	0.167462
2.175	0	0.167462	2.175	0	0.167462	2.175	0	0.167462	2.175	0	0.167462	2.175	0	0.167462	2.175	0	0.167462	2.175	0	0.167462	2.175	0	0.167462	2.175	0	0.167462	2.175	0	0.167462
2.2	0	0.167462	2.2	0	0.167462	2.2	0	0.167462	2.2	0	0.167462	2.2	0	0.167462	2.2	0	0.167462	2.2	0	0.167462	2.2	0	0.167462	2.2	0	0.167462	2.2	0	0.167462
2.225	0	0.167462	2.225	0	0.167462	2.225	0	0.167462	2.225	0	0.167462	2.225	0	0.167462	2.225	0	0.167462	2.225	0	0.167462	2.225	0	0.167462	2.225	0	0.167462	2.225	0	0.167462
2.25	0	0.167462	2.25	0	0.167462	2.25	0	0.167462	2.25	0	0.167462	2.25	0	0.167462	2.25	0	0.167462	2.25	0	0.167462	2.25	0	0.167462	2.25	0	0.167462	2.25	0	0.167462
2.275	0	0.167462	2.275	0	0.167462	2.275	0	0.167462	2.275	0	0.167462	2.275	0	0.167462	2.275	0	0.167462	2.275	0	0.167462	2.275	0	0.167462	2.275	0	0.167462	2.275	0	0.167462
2.3	0	0.167462	2.3	0	0.167462	2.3	0	0.167462	2.3	0	0.167462	2.3	0	0.167462	2.3	0	0.167462	2.3	0	0.167462	2.3	0	0.167462	2.3	0	0.167462	2.3	0	0.167462
2.325	0	0.167462	2.325	0	0.167462	2.325	0	0.167462	2.325	0	0.167462	2.325	0	0.167462	2.325	0	0.167462	2.325	0	0.167462	2.325	0	0.167462	2.325	0	0.167462	2.325	0	0.167462
2.35	0	0.167462	2.35	0	0.167462	2.35	0	0.167462	2.35	0	0.167462	2.35	0	0.167462	2.35	0	0.167462	2.35	0	0.167462	2.35	0	0.167462	2.35	0	0.167462	2.35	0	0.167462
2.375	0	0.167462	2.375	0	0.167462	2.375	0	0.167462	2.375	0	0.167462	2.375	0	0.167462	2.375	0	0.167462	2.375	0	0.167462	2.375	0	0.167462	2.375	0	0.167462	2.375	0	0.167462
2.4	0	0.167462	2.4	0	0.167462	2.4	0	0.167462	2.4	0	0.167462	2.4	0	0.167462	2.4	0	0.167462	2.4	0	0.167462	2.4	0	0.167462	2.4	0	0.167462	2.4	0	0.167462
2.425	0	0.167462	2.425	0	0.167462	2.425	0	0.167462	2.425	0	0.167462	2.425	0	0.167462	2.425	0	0.167462	2.425	0	0.167462	2.425	0	0.167462	2.425	0	0.167462	2.425	0	0.167462
2.45	0	0.167462	2.45	0	0.167462	2.45	0	0.167462	2.45	0	0.167462	2.45	0	0.167462	2.45	0	0.167462	2.45	0	0.167462	2.45	0	0.167462	2.45	0	0.167462	2.45	0	0.167462
2.475	0	0.167462	2.475	0	0.167462	2.475	0	0.167462	2.475	0	0.167462	2.475	0	0.167462	2.475	0	0.167462	2.475	0	0.167462	2.475	0	0.167462	2.475	0	0.167462	2.475	0	0.167462
2.5	0	0.167462	2.5	0	0.167462	2.5	0	0.167462	2.5	0	0.167462	2.5	0	0.167462	2.5	0	0.167462	2.5	0	0.167462	2.5	0	0.167462	2.5	0	0.167462	2.5	0	0.167462
2.525	0	0.167462	2.525	0	0.167462	2.525	0	0.167462	2.525	0	0.167462	2.525	0	0.167462	2.525	0	0.167462	2.525	0	0.167462	2.525	0	0.167462	2.525	0	0.167462	2.525	0	0.167462
2.55	0	0.167462	2.55	0	0.167462	2.55	0	0.167462	2.55	0	0.167462	2.55	0	0.167462	2.55	0	0.167462	2.55	0	0.167462	2.55	0	0.167462	2.55	0	0.167462	2.55	0	0.167462
2.575	0	0.167462	2.575	0	0.167462	2.575	0	0.167462	2.575	0	0.167462	2.575	0	0.167462	2.575	0	0.167462	2.575	0	0.167462	2.575	0	0.167462	2.575	0	0.167462	2.575	0	0.167462
2.6	0	0.167462	2.6	0	0.167462	2.6	0	0.167462	2.6	0	0.167462	2.6	0	0.167462	2.6	0	0.167462	2.6	0	0.167462	2.6	0	0.167462	2.6	0	0.167462	2.6	0	0.167462
2.625	0	0.167462	2.625	0	0.167462	2.625	0	0.167462	2.625	0	0.167462	2.625	0	0.167462	2.625	0	0.167462	2.625	0	0.167462	2.625	0	0.167462	2.625	0	0.167462	2.625	0	0.167462
2.65	0	0.167462	2.65	0	0.167462	2.65	0	0.167462	2.65	0	0.167462	2.65	0	0.167462	2.65	0	0.167462	2.65	0	0.167462	2.65	0	0.167462	2.65	0	0.167462	2.65	0	0.167462
2.675	0	0.167462	2.675	0	0.167462	2.675	0	0.167462	2.675	0	0.167462	2.675	0	0.167462	2.675	0	0.167462	2.675	0	0.167462	2.675	0	0.167462	2.675	0	0.167462	2.675	0	0.167462
2.7	0	0.167462	2.7	0	0.167462	2.7	0	0.167462	2.7	0	0.167462	2.7	0	0.167462	2.7	0	0.167462	2.7	0	0.167462	2.7	0	0.167462	2.7	0	0.167462	2.7	0	0.167462
2.725	0	0.167462	2.725	0	0.167462	2.725	0	0.167462	2.725	0	0.167462	2.725	0	0.167462	2.725	0	0.167462	2.725	0	0.167462	2.725	0	0.167462	2.725	0	0.167462	2.725	0	0.167462
2.75	0	0.167462	2.75	0	0.167462	2.75	0	0.167462	2.75	0	0.167462	2.75	0	0.167462	2.75	0	0.167462	2.75	0	0.167462	2.75	0	0.167462	2.75	0	0.167462	2.75	0	0.167462
2.775	0	0.167462	2.775	0	0.167462	2.775	0	0.167462	2.775	0	0.167462	2.775	0	0.167462	2.775	0	0.167462	2.775	0	0.167462	2.775	0	0.167462	2.775	0	0.167462	2.775	0	0.167462
2.8	0	0.167462	2.8	0	0.167462	2.8	0	0.167462	2.8	0	0.167462	2.8	0	0.167462	2.8	0	0.167462	2.8	0	0.167462	2.8	0	0.167462	2.8	0	0.167462	2.8	0	0.167462
2.825	0	0.167462	2.825	0	0.167462	2.825	0	0.167462	2.825	0	0.167462	2.825	0	0.167462	2.825	0	0.167462	2.825	0	0.167462	2.825	0	0.167462	2.825	0	0.167462	2.825	0	0.167462
2.85	0	0.167462	2.85	0	0.167462	2.85	0	0.167462	2.85	0	0.167462	2.85	0	0.167462	2.85	0	0.167462	2.85	0	0.167462	2.85	0	0.167462	2.85	0	0.167462	2.85	0	0.167462
2.875	0	0.167462	2.875	0	0.167462	2.875	0	0.167462	2.875	0	0.167462	2.875	0	0.167462	2.875	0	0.167462	2.875	0	0.167462	2.875	0	0.167462	2.875	0	0.167462	2.875	0	0.167462
2.9	0	0.167462	2.9	0	0.167462	2.9	0	0.167462	2.9	0	0.167462	2.9	0	0.167462	2.9	0	0.167462	2.9	0	0.167462	2.9	0	0.167462	2.9	0	0.167462	2.9	0	0.167462
2.925	0	0.167462	2.925	0	0.167462	2.925	0	0.167462	2.925	0	0.167462	2.925	0	0.167462	2.925	0	0.167462	2.925	0	0.167462	2.925	0	0.167462	2.925	0	0.167462	2.925	0	0.167462
2.95	0	0.167462	2.95	0	0.167462	2.95	0	0.167462	2.95	0	0.167462	2.95	0	0.167462	2.95	0	0.167462	2.95	0	0.167462	2.95	0	0.167462	2.95	0	0.167462	2.95	0	0.167462
2.975	0	0.167462	2.975	0	0.167462	2.975	0	0.167462	2.975	0	0.167462	2.975	0	0.167462	2.975	0	0.167462	2.975	0	0.167462	2.975	0	0.167462	2.975	0	0.167462	2.975	0	0.167462
3	0	0.167462	3	0	0.167462	3	0	0.167462	3	0	0.167462	3	0	0.167462	3	0	0.167462	3	0	0.167462	3	0	0.167462	3	0	0.167462	3	0	0.167462
3.025	0	0.167462	3.025	0	0.167462	3.025	0	0.167462	3.025	0	0.167462	3.025	0	0.167462	3.025	0	0.167462	3.025	0	0.167462	3.025	0	0.167462	3.025	0	0.167462	3.025	0	0.167462
3.05	0	0.167462	3.05	0	0.167462	3.05	0	0.167462	3.05	0	0.167462	3.05	0	0.167462	3.05	0	0.167462	3.05	0	0.167462	3.05	0	0.167462	3.05	0	0.167462	3.05	0	0.167462
3.075	0	0.167462	3.075	0	0.167462	3.075	0	0.167462	3.075	0	0.167462	3.075	0	0.167462	3.075	0	0.167462	3.075	0	0.167462	3.075	0	0.167462	3.075	0	0.167462	3.075	0	0.167462
3.1	0	0.167462	3.1	0	0.167462	3.1	0	0.167462	3.1	0	0.167462	3.1	0	0.167462	3.1	0	0.167462	3.1	0	0.167462	3.1	0	0.167462	3.1	0	0.167462	3.1	0	0.167462
3.125	0	0.167462	3.125	0	0.167462	3.125	0	0.167462	3.125	0	0.167462	3.125	0	0.167462	3.125	0	0.167462	3.125	0	0.167462	3.125	0	0.167462	3.125	0	0.167462	3.125	0	0.167462
3.15	0	0.167462	3.15	0	0.167462	3.15	0	0.167462	3.15	0	0.167462	3.15	0	0.167462	3.15	0	0.167462	3.15	0	0.167462	3.15	0	0.167462	3.15	0	0.167462	3.15	0	0.167462
3.175	0	0.167462	3.175	0	0.167462	3.175	0	0.167462	3.175	0	0.167462	3.175	0	0.167462	3.175	0	0.167462	3.175	0	0.167462	3.175	0	0.167462	3.175	0	0.167462	3.175	0	0.167462
3.2	0	0.167462	3.2	0	0.167462	3.2	0	0.167462	3.2	0	0.167462	3.2	0	0.167462	3.2	0	0.167462	3.2	0	0.167462	3.2	0	0.167462	3.2	0	0.167462	3.2	0	0.167462
3.225	0	0.167462	3.225	0	0.167462	3.225	0	0.167462	3.225	0	0.167462	3.225	0	0.167462	3.225	0	0.167462	3.225	0	0.167462	3.225	0	0.167462	3.225	0	0.167462	3.225	0	0.167462
3.25	0	0.167462	3.25	0	0.167462	3.25	0	0.167462	3.25	0	0.167462	3.25	0	0.167462	3.25	0	0.167462	3.25	0	0.167462	3.25	0	0.167462	3.25	0	0.167462	3.25	0	0.167462
3.275	0	0.167462	3.275	0	0.167462	3.275	0	0.167462	3.275	0	0.167462	3.275	0	0.167462	3.275	0	0.167462	3.275	0	0.167462	3.275	0	0.167462	3.275	0	0.167462	3.275	0	0.167462
3.3	0	0.167462	3.3	0	0.167462	3.3	0	0.167462	3.3	0	0.167462	3.3	0	0.167462	3.3	0	0.167462	3.3	0	0.167462	3.3	0	0.167462	3.3	0	0.167462	3.3	0	0.167462
3.325	0	0.167462	3.325	0	0.167462	3.325	0	0.167462	3.325	0	0.167462	3.325	0	0.167462	3.325	0	0.167462	3.325	0	0.167462	3.325	0	0.167462	3.325	0	0.167462	3.325	0	0.167462
3.35	0	0.167462	3.35	0	0.167462	3.35	0	0.167462	3.35	0	0.167462	3.35	0	0.167462	3.35	0	0.167462	3.35	0	0.167462	3.35	0	0.167462	3.35	0	0.167462	3.35	0	0.167462
3.375	0	0.167462	3.375	0	0.167462	3.375	0	0.167462	3.375	0	0.167462	3.375	0	0.167462	3.375	0	0.167462	3.375	0	0.167462	3.375	0	0.167462	3.375	0	0.167462	3.375	0	0.167462
3.4	0	0.167462	3.4	0	0.167462	3.4	0	0.167462	3.4	0	0.167462	3.4	0	0.167462	3.4	0	0.167462	3.4	0	0.167462	3.4	0	0.167462	3.4	0	0.167462	3.4	0	0.167462
3.425	0	0.167462	3.425	0	0.167462	3.425	0	0.167462	3.425	0	0.167462	3.425	0	0.167462	3.425	0	0.167462	3.425	0	0.167462	3.425	0	0.167462	3.425	0	0.167462	3.425	0	0.167462
3.45	0	0.167462	3.45	0	0.167462	3.45	0	0.167462	3.45	0	0.167462	3.45	0	0.167462	3.45	0	0.167462	3.45	0	0.167462	3.45	0	0.167462	3.45	0	0.167462	3.45	0	0.167462
3.475	0	0.167462	3.475	0	0.167462	3.475	0	0.167462	3.475	0	0.167462	3.475	0	0.167462	3.475	0	0.167462	3.475	0	0.167462	3.475	0	0.167462	3.475	0	0.167462	3.475	0	0.167462
3.5	0	0.167462	3.5	0	0.167462	3.5	0	0.167462	3.5	0	0.167462	3.5	0	0.167462	3.5	0	0.167462	3.5	0	0.167462	3.5	0	0.167462	3.5	0	0.167462	3.5	0	0.167462
3.525	0	0.167462	3.525	0	0.167462	3.525	0	0.167462	3.525	0	0.167462	3.525	0	0.167462	3.525	0	0.167462	3.525	0	0.167462	3.525	0	0.167462	3.525	0	0.167462	3.525	0	0.167462
3.55	0	0.167462	3.55	0	0.167462	3.55	0	0.167462	3.55	0	0.167462	3.55	0	0.167462	3.55	0	0.167462	3.55	0	0.167462	3.55	0	0.167462	3.55	0	0.167462	3.55	0	0.167462
3.575	0	0.167462	3.575	0	0.167462	3.575	0	0.167462	3.575	0	0.167462	3.575	0	0.167462	3.575	0	0.167462	3.575	0	0.167462	3.575	0	0.167462	3.575	0	0.167462	3.575	0	0.167462
3.6	0	0.167462	3.6	0	0.167462	3.6	0	0.167462	3.6	0	0.167462	3.6	0	0.167462	3.6	0	0.167462	3.6	0	0.167462	3.6	0	0.167462	3.6	0	0.167462	3.6	0	0.167462
3.625	0	0.167462	3.625	0	0.167462	3.625	0	0.167462	3.625	0	0.167462	3.625	0	0.167462	3.625	0	0.167462	3.625	0	0.167462	3.625	0	0.167462	3.625	0	0.167462	3.625	0	0.167462
3.65	0	0.167462	3.65	0	0.167462	3.65	0	0.167462	3.65	0	0.167462	3.65	0	0.167462	3.65	0	0.167462	3.65	0	0.167462	3.65	0	0.167462	3.65	0	0.167462	3.65	0	0.167462
3.675	0	0.167462	3.675	0	0.167462	3.675	0	0.167462	3.675	0	0.167462	3.675	0	0.167462	3.675	0	0.167462	3.675	0	0.167462	3.675	0	0.167462	3.675	0	0.167462	3.675	0	0.167462
3.7	0	0.167462	3.7	0	0.167462	3.7	0	0.167462	3.7	0	0.167462	3.7	0	0.167462	3.7	0	0.167462	3.7	0	0.167462	3.7	0	0.167462	3.7	0	0.167462	3.7	0	0.167462
3.725	0	0.167462	3.725	0	0.167462	3.725	0	0.167462	3.725	0	0.167462	3.725	0	0.167462	3.725	0	0.167462	3.725	0	0.167462	3.725	0	0.167462	3.725	0	0.167462	3.725	0	0.167462
3.75	0	0.167462	3.75	0	0.167462	3.75	0	0.167462	3.75	0	0.167462	3.75	0	0.167462	3.75	0	0.167462	3.75	0	0.167462	3.75	0	0.167462	3.75	0	0.167462	3.75	0	0.167462
3.775	0	0.167462	3.775	0	0.167462	3.775	0	0.167462	3.775	0	0.167462	3.775	0	0.167462	3.775	0	0.167462	3.775	0	0.167462	3.775	0	0.167462	3.775	0	0.167462	3.775	0	0.167462
3.8	0	0.167462	3.8	0	0.167462	3.8	0	0.167462	3.8	0	0.167462	3.8	0	0.167462	3.8	0	0.167462	3.8	0	0.167462	3.8	0	0.167462	3.8	0	0.167462	3.8	0	0.167462
3.825	0	0.167462	3.825	0	0.167462	3.825	0	0.167462	3.825	0	0.167462	3.825	0	0.167462	3.825	0	0.167462	3.825	0	0.167462	3.825	0	0.167462	3.825	0	0.167462	3.825	0	0.167462
3.85	0	0.167462	3.85	0	0.167462	3.85	0	0.167462	3.85	0	0.167462	3.85	0	0.167462	3.85	0	0.167462	3.85	0	0.167462	3.85	0	0.167462	3.85	0	0.167462	3.85	0	0.167462
3.875	0	0.167462	3.875	0	0.167462	3.875	0	0.167462	3.875	0	0.167462	3.875	0	0.167462	3.875	0	0.167462	3.875	0	0.167462	3.875	0	0.167462	3.875	0	0.167462	3.875	0	0.167462
3.9	0	0.167462	3.9	0	0.167462	3.9	0	0.167462	3.9	0	0.167462	3.9	0	0.167462	3.9	0	0.167462	3.9	0	0.167462	3.9	0	0.167462	3.9	0	0.167462	3.9	0	0.167462
3.925	0	0.167462	3.925	0	0.167462	3.925	0	0.167462	3.925	0	0.167462	3.925	0	0.167462	3.925	0	0.167462	3.925	0	0.167462	3.925	0	0.167462	3.925	0	0.167462	3.925	0	0.167462
3.95	0	0.167462	3.95	0	0.167462	3.95	0	0.167462	3.95	0	0.167462	3.95	0	0.167462	3.95	0	0.167462	3.95	0	0.167462	3.95	0	0.167462	3.95	0	0.167462	3.95	0	0.167462
3.975	0	0.167462	3.975	0	0.167462	3.975	0	0.167462	3.975	0	0.167462	3.975	0	0.167462	3.975	0	0.167462	3.975	0	0.167462	3.975	0	0.167462	3.975	0	0.167462	3.975	0	0.167462
4	0	0.167462	4	0	0.167462	4	0	0.167462	4	0	0.167462	4	0	0.167462	4	0	0.167462	4	0	0.167462	4	0	0.167462	4	0	0.167462	4	0	0.167462
4.025	0	0.167462	4.025	0	0.167462	4.025	0	0.167462	4.025	0	0.167462	4.025	0	0.167462	4.025	0	0.167462	4.025	0	0.167462	4.025	0	0.167462	4.025	0	0.167462	4.025	0	0.167462
4.05	0	0.167462	4.05	0	0.167462	4.05	0	0.167462	4.05	0	0.167462	4.05	0	0.167462	4.05	0	0.167462	4.05	0	0.167462	4.05	0	0.167462	4.05	0	0.167462	4.05	0	0.167462
4.075	0	0.167462	4.075	0	0.167462	4.075	0	0.167462	4.075	0	0.167462	4.075	0	0.167462	4.075	0	0.167462	4.075	0	0.167462	4.075	0	0.167462	4.075	0	0.167462	4.075	0	0.167462
4.1	0	0.167462	4.1	0	0.167462	4.1	0	0.167462	4.1	0	0.167462	4.1	0	0.167462	4.1	0	0.167462	4.1	0	0.167462	4.1	0	0.167462	4.1	0	0.167462	4.1	0	0.167462
4.125	0	0.167462	4.125	0	0.167462	4.125	0	0.167462	4.125	0	0.167462	4.125	0	0.167462	4.125	0	0.167462	4.125	0	0.167462	4.125	0	0.167462	4.125	0	0.167462	4.125	0	0.167462
4.15	0	0.167462	4.15	0	0.167462	4.15	0	0.167462	4.15	0	0.167462	4.15	0	0.167462	4.15	0	0.167462	4.15	0	0.167462	4.15	0	0.167462	4.15	0	0.167462	4.15	0	0.167462
4.175	0	0.167462	4.175	0	0.167462	4.175	0	0.167462	4.175	0	0.167462	4.175	0	0.167462	4.175	0	0.167462	4.175	0	0.167462	4.175	0	0.167462	4.175	0	0.167462	4.175	0	0.167462
4.2	0	0.167462	4.2	0	0.167462	4.2	0	0.167462	4.2	0	0.167462	4.2	0	0.167462	4.2	0	0.167462	4.2	0	0.167462	4.2	0	0.167462	4.2	0	0.167462	4.2	0	0.167462
4.225	0	0.167462	4.225	0	0.167462	4.225	0	0.167462	4.225	0	0.167462	4.225	0	0.167462	4.225	0	0.167462	4.225	0	0.167462	4.225	0	0.167462	4.225	0	0.167462	4.225	0	0.167462
4.25	0	0.167462	4.25	0	0.167462	4.25	0	0.167462	4.25	0	0.167462	4.25	0	0.167462	4.25	0	0.167462	4.25	0	0.167462	4.25	0	0.167462	4.25	0	0.167462	4.25	0	0.167462
4.275	0	0.167462	4.275	0	0.167462	4.275	0	0.167462	4.275	0	0.167462	4.275	0	0.167462	4.275	0	0.167462	4.275	0	0.167462	4.275	0	0.167462	4.275	0	0.167462	4.275	0	0.167462
4.3	0	0.167462	4.3	0	0.167462	4.3	0	0.167462	4.3	0	0.167462	4.3	0	0.167462	4.3	0	0.167462	4.3	0	0.167462	4.3	0	0.167462	4.3	0	0.167462	4.3	0	0.167462
4.325	0	0.167462	4.325	0	0.167462	4.325	0	0.167462	4.325	0	0.167462	4.325	0	0.167462	4.325	0	0.167462	4.325	0	0.167462	4.325	0	0.167462	4.325	0	0.167462	4.325	0	0.167462
4.35	0	0.167462	4.35	0	0.167462	4.35	0	0.167462	4.35	0	0.167462	4.35	0	0.167462	4.35	0	0.167462	4.35	0	0.167462	4.35	0	0.167462	4.35	0	0.167462	4.35	0	0.167462
4.375	0	0.167462	4.375	0	0.167462	4.375	0	0.167462	4.375	0	0.167462	4.375	0	0.167462	4.375	0	0.167462	4.375	0	0.167462	4.375	0	0.167462	4.375	0	0.167462	4.375	0	0.167462
4.4	0	0.167462	4.4	0	0.167462	4.4	0	0.167462	4.4	0	0.167462	4.4	0	0.167462	4.4	0	0.167462	4.4	0	0.167462	4.4	0	0.167462	4.4	0	0.167462	4.4	0	0.167462
4.425	0	0.167462	4.425	0	0.167462	4.425	0	0.167462	4.425	0	0.167462	4.425	0	0.167462	4.425	0	0.167462	4.425	0	0.167462	4.425	0	0.167462	4.425	0	0.167462	4.425	0	0.167462
4.45	0	0.167462	4.45	0	0.167462	4.45	0	0.167462	4.45	0	0.167462	4.45	0	0.167462	4.45	0	0.167462	4.45	0	0.167462	4.45	0	0.167462	4.45	0	0.167462	4.45	0	0.167462
4.475	0	0.167462	4.475	0	0.167462	4.475	0	0.167462	4.475	0	0.167462	4.475	0	0.167462	4.475	0	0.167462	4.475	0	0.167462	4.475	0	0.167462	4.475	0	0.167462	4.475	0	0.167462
4.5	0	0.167462	4.5	0	0.167462	4.5	0	0.167462	4.5	0	0.167462	4.5	0	0.167462	4.5	0	0.167462	4.5	0	0.167462	4.5	0	0.167462	4.5	0	0.167462	4.5	0	0.167462
4.525	0	0.167462	4.525	0	0.167462	4.525	0	0.167462	4.525	0	0.167462	4.525	0	0.167462	4.525	0	0.167462	4.525	0	0.167462	4.525	0	0.167462	4.525	0	0.167462	4.525	0	0.167462
4.55	0	0.167462	4.55	0	0.167462	4.55	0	0.167462	4.55	0	0.167462	4.55	0	0.167462	4.55	0	0.167462	4.55	0	0.167462	4.55	0	0.167462	4.55	0	0.167462	4.55	0	0.167462
4.575	0	0.167462	4.575	0	0.167462	4.575	0	0.167462	4.575	0	0.167462	4.575	0	0.167462	4.575	0	0.167462	4.575	0	0.167462	4.575	0	0.167462	4.575	0	0.167462	4.575	0	0.167462
4.6	0	0.167462	4.6	0	0.167462	4.6	0	0.167462	4.6	0	0.167462	4.6	0	0.167462	4.6	0	0.167462	4.6	0	0.167462	4.6	0	0.167462	4.6	0	0.167462	4.6	0	0.167462
4.625	0	0.167462	4.625	0	0.167462	4.625	0	0.167462	4.625	0	0.167462	4.625	0	0.167462	4.625	0	0.167462	4.625	0	0.167462	4.625	0	0.167462	4.625	0	0.167462	4.625	0	0.167462
4.65	0	0.167462	4.65	0	0.167462	4.65	0	0.167462	4.65	0	0.167462	4.65	0	0.167462	4.65	0	0.167462	4.65	0	0.167462	4.65	0	0.167462	4.65	0	0.167462	4.65	0	0.167462
4.675	0	0.167462	4.675	0	0.167462	4.675	0	0.167462	4.675	0	0.167462	4.675	0	0.167462	4.675	0	0.167462	4.675	0	0.167462	4.675	0	0.167462	4.675	0	0.167462	4.675	0	0.167462
4.7	0	0.167462	4.7	0	0.167462	4.7	0	0.167462	4.7	0	0.167462	4.7	0	0.167462	4.7	0	0.167462	4.7	0	0.167462	4.7	0	0.167462	4.7	0	0.167462	4.7	0	0.167462
4.725	0	0.167462	4.725	0	0.167462	4.725	0	0.167462	4.725	0	0.167462	4.725	0	0.167462	4.725	0	0.167462	4.725	0	0.167462	4.725	0	0.167462	4.725	0	0.167462	4.725	0	0.167462
4.75	0	0.167462	4.75	0	0.167462	4.75	0	0.167462	4.75	0	0.167462	4.75	0	0.167462	4.75	0	0.167462	4.75	0	0.167462	4.75	0	0.167462	4.75	0	0.167462	4.75	0	0.167462
4.775	0	0.167462	4.775	0	0.167462	4.775	0	0.167462	4.775	0	0.167462	4.775	0	0.167462	4.775	0	0.167462	4.775	0	0.167462	4.775	0	0.167462	4.775	0	0.167462	4.775	0	0.167462
4.8	0	0.167462	4.8	0	0.167462	4.8	0	0.167462	4.8	0	0.167462	4.8	0	0.167462	4.8	0	0.167462	4.8	0	0.167462	4.8	0	0.167462	4.8	0	0.167462	4.8	0	0.167462
4.825	0	0.167462	4.825	0	0.167462	4.825	0	0.167462	4.825	0	0.167462	4.825	0	0.167462	4.825	0	0.167462	4.825	0	0.167462	4.825	0	0.167462	4.825	0	0.167462	4.825	0	0.167462
4.85	0	0.167462	4.85	0	0.167462	4.85	0	0.167462	4.85	0	0.167462	4.85	0	0.167462	4.85	0	0.167462	4.85	0	0.167462	4.85	0	0.167462	4.85	0	0.167462	4.85	0	0.167462
4.875	0	0.167462	4.875	0	0.167462	4.875	0	0.167462	4.875	0	0.167462	4.875	0	0.167462	4.875	0	0.167462	4.875	0	0.167462	4.875	0	0.167462	4.875	0	0.167462	4.875	0	0.167462
4.9	0	0.167462	4.9	0	0.167462	4.9	0	0.167462	4.9	0	0.167462	4.9	0	0.167462	4.9	0	0.167462	4.9	0	0.167462	4.9	0	0.167462	4.9	0	0.167462	4.9	0	0.167462
4.925	0	0.167462	4.925	0	0.167462	4.925	0	0.167462	4.925	0	0.167462	4.925	0	0.167462	4.925	0	0.167462	4.925	0	0.167462	4.925	0	0.167462	4.925	0	0.167462	4.925	0	0.167462
4.95	0	0.167462	4.95	0	0.167462	4.95	0	0.167462	4.95	0	0.167462	4.95	0	0.167462	4.95	0	0.167462	4.95	0	0.167462	4.95	0	0.167462	4.95	0	0.167462	4.95	0	0.167462
4.975	0	0.167462	4.975	0	0.167462	4.975	0	0.167462	4.975	0	0.167462	4.975	0	0.167462	4.975	0	0.167462	4.975	0	0.167462	4.975	0	0.167462	4.975	0	0.167462	4.975	0	0.167462
5	0	0.167462	5	0	0.167462	5	0	0.167462	5	0	0.167462	5	0	0.167462	5	0	0.167462	5	0	0.167462	5	0	0.167462	5	0	0.167462	5	0	0.167462
5.025	0	0.167462	5.025	0	0.167462	5.025	0	0.167462	5.025	0	0.167462	5.025	0	0.167462	5.025	0	0.167462	5.025	0	0.167462	5.025	0	0.167462	5.025	0	0.167462	5.025	0	0.167462
5.05	0	0.167462	5.05	0	0.167462	5.05	0	0.167462	5.05	0	0.167462	5.05	0	0.167462	5.05	0	0.167462	5.05	0	0.167462	5.05	0	0.167462	5.05	0	0.167462	5.05	0	0.167462
5.075	0	0.167462	5.075	0	0.167462	5.075	0	0.167462	5.075	0	0.167462	5.075	0	0.167462	5.075	0	0.167462	5.075	0	0.167462	5.075	0	0.167462	5.075	0	0.167462	5.075	0	0.167462
5.1	0	0.167462	5.1	0	0.167462	5.1	0	0.167462	5.1	0	0.167462	5.1	0	0.167462	5.1	0	0.167462	5.1	0	0.167462	5.1	0	0.167462	5.1	0	0.167462	5.1	0	0.167462
5.125	0	0.167462	5.125	0	0.167462	5.125	0	0.167462	5.125	0	0.167462	5.125	0	0.167462	5.125	0	0.167462	5.125	0	0.167462	5.125	0	0.167462	5.125	0	0.167462	5.125	0	0.167462
5.15	0	0.167462	5.15	0	0.167462	5.15	0	0.167462	5.15	0	0.167462	5.15	0	0.167462	5.15	0	0.167462	5.15	0	0.167462	5.15	0	0.167462	5.15	0	0.167462	5.15	0	0.167462
5.175	0	0.167462	5.175	0	0.167462	5.175	0	0.167462	5.175	0	0.167462	5.175	0	0.167462	5.175	0	0.167462	5.175	0	0.167462	5.175	0	0.167462	5.175	0	0.167462	5.175	0	0.167462
5.2	0	0.167462	5.2	0	0.167462	5.2	0	0.167462	5.2	0	0.167462	5.2	0	0.167462	5.2	0	0.167462	5.2	0	0.167462	5.2	0	0.167462	5.2	0	0.167462	5.2	0	0.167462
5.225	0	0.167462	5.225	0	0.167462	5.225	0	0.167462	5.225	0	0.167462	5.225	0	0.167462	5.225	0	0.167462	5.225	0	0.167462	5.225	0	0.167462	5.225	0	0.167462	5.225	0	0.167462
5.25	0	0.167462	5.25	0	0.167462	5.25	0	0.167462	5.25	0	0.167462	5.25	0	0.167462	5.25	0	0.167462	5.25	0	0.167462	5.25	0	0.167462	5.25	0	0.167462	5.25	0	0.167462
5.275	0	0.167463	5.275	0	0.167463	5.275	0	0.167463	5.275	0	0.167463	5.275	0	0.167463	5.275	0	0.167463	5.275	0	0.167463	5.275	0	0.167463	5.275	0	0.167463	5.275	0	0.167463
5.3	0	0.167463	5.3	0	0.167463	5.3	0	0.167463	5.3	0	0.167463	5.3	0	0.167463	5.3	0	0.167463	5.3	0	0.167463	5.3	0	0.167463	5.3	0	0.167463	5.3	0	0.167463
5.325	0	0.167463	5.325	0	0.167463	5.325	0	0.167463	5.325	0	0.167463	5.325	0	0.167463	5.325	0	0.167463	5.325	0	0.167463	5.325	0	0.167463	5.325	0	0.167463	5.325	0	0.167463
5.35	0	0.167463	5.35	0	0.167463	5.35	0	0.167463	5.35	0	0.167463	5.35	0	0.167463	5.35	0	0.167463	5.35	0	0.167463	5.35	0	0.167463	5.35	0	0.167463	5.35	0	0.167463
5.375	0	0.167463	5.375	0	0.167463	5.375	0	0.167463	5.375	0	0.167463	5.375	0	0.167463	5.375	0	0.167463	5.375	0	0.167463	5.375	0	0.167463	5.375	0	0.167463	5.375	0	0.167463
5.4	0	0.167463	5.4	0	0.167463	5.4	0	0.167463	5.4	0	0.167463	5.4	0	0.167463	5.4	0	0.167463	5.4	0	0.167463	5.4	0	0.167463	5.4	0	0.167463	5.4	0	0.167463
5.425	0	0.167463	5.425	0	0.167463	5.425	0	0.167463	5.425	0	0.167463	5.425	0	0.167463	5.425	0	0.167463	5.425	0	0.167463	5.425	0	0.167463	5.425	0	0.167463	5.425	0	0.167463
5.45	0	0.167463	5.45	0	0.167463	5.45	0	0.167463	5.45	0	0.167463	5.45	0	0.167463	5.45	0	0.167463	5.45	0	0.167463	5.45	0	0.167463	5.45	0	0.167463	5.45	0	0.167463
5.475	0	0.167463	5.475	0	0.167463	5.475	0	0.167463	5.475	0	0.167463	5.475	0	0.167463	5.475	0	0.167463	5.475	0	0.167463	5.475	0	0.167463	5.475	0	0.167463	5.475	0	0.167463
5.5	0	0.167463	5.5	0	0.167463	5.5	0	0.167463	5.5	0	0.167463	5.5	0	0.167463	5.5	0	0.167463	5.5	0	0.167463	5.5	0	0.167463	5.5	0	0.167463	5.5	0	0.167463
5.525	0	0.167463	5.525	0	0.167463	5.525	0	0.167463	5.525	0	0.167463	5.525	0	0.167463	5.525	0	0.167463	5.525	0	0.167463	5.525	0	0.167463	5.525	0	0.167463	5.525	0	0.167463
5.55	0	0.167463	5.55	0	0.167463	5.55	0	0.167463	5.55	0	0.167463	5.55	0	0.167463	5.55	0	0.167463	5.55	0	0.167463	5.55	0	0.167463	5.55	0	0.167463	5.55	0	0.167463
5.575	0	0.167463	5.575	0	0.167463	5.575	0	0.167463	5.575	0	0.167463	5.575	0	0.167463	5.575	0	0.167463	5.575	0	0.167463	5.575	0	0.167463	5.575	0	0.167463	5.575	0	0.167463
5.6	0	0.167463	5.6	0	0.167463	5.6	0	0.167463	5.6	0	0.167463	5.6	0	0.167463	5.6	0	0.167463	5.6	0	0.167463	5.6	0	0.167463	5.6	0	0.167463	5.6	0	0.167463
5.625	0	0.167463	5.625	0	0.167463	5.625	0	0.167463	5.625	0	0.167463	5.625	0	0.167463	5.625	0	0.167463	5.625	0	0.167463	5.625	0	0.167463	5.625	0	0.167463	5.625	0	0.167463
5.65	0	0.167463	5.65	0	0.167463	5.65	0	0.167463	5.65	0	0.167463	5.65	0	0.167463	5.65	0	0.167463	5.65	0	0.167463	5.65	0	0.167463	5.65	0	0.167463	5.65	0	0.167463
5.675	0	0.167463	5.675	0	0.167463	5.675	0	0.167463	5.675	0	0.167463	5.675	0	0.167463	5.675	0	0.167463	5.675	0	0.167463	5.675	0	0.167463	5.675	0	0.167463	5.675	0	0.167463
5.7	0	0.167463	5.7	0	0.167463	5.7	0	0.167463	5.7	0	0.167463	5.7	0	0.167463	5.7	0	0.167463	5.7	0	0.167463	5.7	0	0.167463	5.7	0	0.167463	5.7	0	0.167463
5.725	0	0.167463	5.725	0	0.167463	5.725	0	0.167463	5.725	0	0.167463	5.725	0	0.167463	5.725	0	0.167463	5.725	0	0.167463	5.725	0	0.167463	5.725	0	0.167463	5.725	0	0.167463
5.75	0	0.167463	5.75	0	0.167463	5.75	0	0.167463	5.75	0	0.167463	5.75	0	0.167463	5.75	0	0.167463	5.75	0	0.167463	5.75	0	0.167463	5.75	0	0.167463	5.75	0	0.167463
5.775	0	0.167463	5.775	0	0.167463	5.775	0	0.167463	5.775	0	0.167463	5.775	0	0.167463	5.775	0	0.167463	5.775	0	0.167463	5.775	0	0.167463	5.775	0	0.167463	5.775	0	0.167463
5.8	0	0.167463	5.8	0	0.167463	5.8	0	0.167463	5.8	0	0.167463	5.8	0	0.167463	5.8	0	0.167463	5.8	0	0.167463	5.8	0	0.167463	5.8	0	0.167463	5.8	0	0.167463
5.825	0	0.167463	5.825	0	0.167463	5.825	0	0.167463	5.825	0	0.167463	5.825	0	0.167463	5.825	0	0.167463	5.825	0	0.167463	5.825	0	0.167463	5.825	0	0.167463	5.825	0	0.167463
5.85	0	0.167463	5.85	0	0.167463	5.85	0	0.167463	5.85	0	0.167463	5.85	0	0.167463	5.85	0	0.167463	5.85	0	0.167463	5.85	0	0.167463	5.85	0	0.167463	5.85	0	0.167463
5.875	0	0.167463	5.875	0	0.167463	5.875	0	0.167463	5.875	0	0.167463	5.875	0	0.167463	5.875	0	0.167463	5.875	0	0.167463	5.875	0	0.167463	5.875	0	0.167463	5.875	0	0.167463
5.9	0	0.167463	5.9	0	0.167463	5.9	0	0.167463	5.9	0	0.167463	5.9	0	0.167463	5.9	0	0.167463	5.9	0	0.167463	5.9	0	0.167463	5.9	0	0.167463	5.9	0	0.167463
5.925	0	0.167463	5.925	0	0.167463	5.925	0	0.167463	5.925	0	0.167463	5.925	0	0.167463	5.925	0	0.167463	5.925	0	0.167463	5.925	0	0.167463	5.925	0	0.167463	5.925	0	0.167463
5.95	0	0.167463	5.95	0	0.167463	5.95	0	0.167463	5.95	0	0.167463	5.95	0	0.167463	5.95	0	0.167463	5.95	0	0.167463	5.95	0	0.167463	5.95	0	0.167463	5.95	0	0.167463
5.975	0	0.167463	5.975	0	0.167463	5.975	0	0.167463	5.975	0	0.167463	5.975	0	0.167463	5.975	0	0.167463	5.975	0	0.167463	5.975	0	0.167463	5.975	0	0.167463	5.975	0	0.167463
6	0	0.167463	6	0	0.167463	6	0	0.167463	6	0	0.167463	6	0	0.167463	6	0	0.167463	6	0	0.167463	6	0	0.167463	6	0	0.167463	6	0	0.167463
6.025	0	0.167463	6.025	0	0.167463	6.025	0	0.167463	6.025	0	0.167463	6.025	0	0.167463	6.025	0	0.167463	6.025	0	0.167463	6.025	0	0.167463	6.025	0	0.167463	6.025	0	0.167463
6.05	0	0.167463	6.05	0	0.167463	6.05	0	0.167463	6.05	0	0.167463	6.05	0	0.167463	6.05	0	0.167463	6.05	0	0.167463	6.05	0	0.167463	6.05	0	0.167463	6.05	0	0.167463
6.075	0	0.167463	6.075	0	0.167463	6.075	0	0.167463	6.075	0	0.167463	6.075	0	0.167463	6.075	0	0.167463	6.075	0	0.167463	6.075	0	0.167463	6.075	0	0.167463	6.075	0	0.167463
6.1	0	0.167463	6.1	0	0.167463	6.1	0	0.167463	6.1	0	0.167463	6.1	0	0.167463	6.1	0	0.167463	6.1	0	0.167463	6.1	0	0.167463	6.1	0	0.167463	6.1	0	0.167463
6.125	0	0.167463	6.125	0	0.167463	6.125	0	0.167463	6.125	0	0.167463	6.125	0	0.167463	6.125	0	0.167463	6.125	0	0.167463	6.125	0	0.167463	6.125	0	0.167463	6.125	0	0.167463
6.15	0	0.167463	6.15	0	0.167463	6.15	0	0.167463	6.15	0	0.167463	6.15	0	0.167463	6.15	0	0.167463	6.15	0	0.167463	6.15	0	0.167463	6.15	0	0.167463	6.15	0	0.167463
6.175	0	0.167463	6.175	0	0.167463	6.175	0	0.167463	6.175	0	0.167463	6.175	0	0.167463	6.175	0	0.167463	6.175	0	0.167463	6.175	0	0.167463	6.175	0	0.167463	6.175	0	0.167463
6.2	0	0.167463	6.2	0	0.167463	6.2	0	0.167463	6.2	0	0.167463	6.2	0	0.167463	6.2	0	0.167463	6.2	0	0.167463	6.2	0	0.167463	6.2	0	0.167463	6.2	0	0.167463
6.225	0	0.167463	6.225	0	0.167463	6.225	0	0.167463	6.225	0	0.167463	6.225	0	0.167463	6.225	0	0.167463	6.225	0	0.167463	6.225	0	0.167463	6.225	0	0.167463	6.225	0	0.167463
6.25	0	0.167463	6.25	0	0.167463	6.25	0	0.167463	6.25	0	0.167463	6.25	0	0.167463	6.25	0	0.167463	6.25	0	0.167463	6.25	0	0.167463	6.25	0	0.167463	6.25	0	0.167463
6.275	0	0.167463	6.275	0	0.167463	6.275	0	0.167463	6.275	0	0.167463	6.275	0	0.167463	6.275	0	0.167463	6.275	0	0.167463	6.275	0	0.167463	6.275	0	0.167463	6.275	0	0.167463
6.3	0	0.167463	6.3	0	0.167463	6.3	0	0.167463	6.3	0	0.167463	6.3	0	0.167463	6.3	0	0.167463	6.3	0	0.167463	6.3	0	0.167463	6.3	0	0.167463	6.3	0	0.167463
6.325	0	0.167463	6.325	0	0.167463	6.325	0	0.167463	6.325	0	0.167463	6.325	0	0.167463	6.325	0	0.167463	6.325	0	0.167463	6.325	0	0.167463	6.325	0	0.167463	6.325	0	0.167463
6.35	0	0.167463	6.35	0	0.167463	6.35	0	0.167463	6.35	0	0.167463	6.35	0	0.167463	6.35	0	0.167463	6.35	0	0.167463	6.35	0	0.167463	6.35	0	0.167463	6.35	0	0.167463
6.375	0	0.167463	6.375	0	0.167463	6.375	0	0.167463	6.375	0	0.167463	6.375	0	0.167463	6.375	0	0.167463	6.375	0	0.167463	6.375	0	0.167463	6.375	0	0.167463	6.375	0	0.167463
6.4	0	0.167463	6.4	0	0.167463	6.4	0	0.167463	6.4	0	0.167463	6.4	0	0.167463	6.4	0	0.167463	6.4	0	0.167463	6.4	0	0.167463	6.4	0	0.167463	6.4	0	0.167463
6.425	0	0.167463	6.425	0	0.167463	6.425	0	0.167463	6.425	0	0.167463	6.425	0	0.167463	6.425	0	0.167463	6.425	0	0.167463	6.425	0	0.167463	6.425	0	0.167463	6.425	0	0.167463
6.45	0	0.167463	6.45	0	0.167463	6.45	0	0.167463	6.45	0	0.167463	6.45	0	0.167463	6.45	0	0.167463	6.45	0	0.167463	6.45	0	0.167463	6.45	0	0.167463	6.45	0	0.167463
6.475	0	0.167463	6.475	0	0.167463	6.475	0	0.167463	6.475	0	0.167463	6.475	0	0.167463	6.475	0	0.167463	6.475	0	0.167463	6.475	0	0.167463	6.475	0	0.167463	6.475	0	0.167463
6.5	0	0.167463	6.5	0	0.167463	6.5	0	0.167463	6.5	0	0.167463	6.5	0	0.167463	6.5	0	0.167463	6.5	0	0.167463	6.5	0	0.167463	6.5	0	0.167463	6.5	0	0.167463
6.525	0	0.167463	6.525	0	0.167463	6.525	0	0.167463	6.525	0	0.167463	6.525	0	0.167463	6.525	0	0.167463	6.525	0	0.167463	6.525	0	0.167463	6.525	0	0.167463	6.525	0	0.167463
6.55	0	0.167463	6.55	0	0.167463	6.55	0	0.167463	6.55	0	0.167463	6.55	0	0.167463	6.55	0	0.167463	6.55	0	0.167463	6.55	0	0.167463	6.55	0	0.167463	6.55	0	0.167463
6.575	0	0.167463	6.575	0	0.167463	6.575	0	0.167463	6.575	0	0.167463	6.575	0	0.167463	6.575	0	0.167463	6.575	0	0.167463	6.575	0	0.167463	6.575	0	0.167463	6.575	0	0.167463
6.6	0	0.167463	6.6	0	0.167463	6.6	0	0.167463	6.6	0	0.167463	6.6	0	0.167463	6.6	0	0.167463	6.6	0	0.167463	6.6	0	0.167463	6.6	0	0.167463	6.6	0	0.167463
6.625	0	0.167463	6.625	0	0.167463	6.625	0	0.167463	6.625	0	0.167463	6.625	0	0.167463	6.625	0	0.167463	6.625	0	0.167463	6.625	0	0.167463	6.625	0	0.167463	6.625	0	0.167463
6.65	0	0.167463	6.65	0	0.167463	6.65	0	0.167463	6.65	0	0.167463	6.65	0	0.167463	6.65	0	0.167463	6.65	0	0.167463	6.65	0	0.167463	6.65	0	0.167463	6.65	0	0.167463
6.675	0	0.167463	6.675	0	0.167463	6.675	0	0.167463	6.675	0	0.167463	6.675	0	0.167463	6.675	0	0.167463	6.675	0	0.167463	6.675	0	0.167463	6.675	0	0.167463	6.675	0	0.167463
6.7	0	0.167463	6.7	0	0.167463	6.7	0	0.167463	6.7	0	0.167463	6.7	0	0.167463	6.7	0	0.167463	6.7	0	0.167463	6.7	0	0.167463	6.7	0	0.167463	6.7	0	0.167463
6.725	0	0.167463	6.725	0	0.167463	6.725	0	0.167463	6.725	0	0.167463	6.725	0	0.167463	6.725	0	0.167463	6.725	0	0.167463	6.725	0	0.167463	6.725	0	0.167463	6.725	0	0.167463
6.75	0	0.167463	6.75	0	0.167463	6.75	0	0.167463	6.75	0	0.167463	6.75	0	0.167463	6.75	0	0.167463	6.75	0	0.167463	6.75	0	0.167463	6.75	0	0.167463	6.75	0	0.167463
6.775	0	0.167463	6.775	0	0.167463	6.775	0	0.167463	6.775	0	0.167463	6.775	0	0.167463	6.775	0	0.167463	6.775	0	0.167463	6.775	0	0.167463	6.775	0	0.167463	6.775	0	0.167463
6.8	0	0.167463	6.8	0	0.167463	6.8	0	0.167463	6.8	0	0.167463	6.8	0	0.167463	6.8	0	0.167463	6.8	0	0.167463	6.8	0	0.167463	6.8	0	0.167463	6.8	0	0.167463
6.825	0	0.167463	6.825	0	0.167463	6.825	0	0.167463	6.825	0	0.167463	6.825	0	0.167463	6.825	0	0.167463	6.825	0	0.167463	6.825	0	0.167463	6.825	0	0.167463	6.825	0	0.167463
6.85	0	0.167463	6.85	0	0.167463	6.85	0	0.167463	6.85	0	0.167463	6.85	0	0.167463	6.85	0	0.167463	6.85	0	0.167463	6.85	0	0.167463	6.85	0	0.167463	6.85	0	0.167463
6.875	0	0.167463	6.875	0	0.167463	6.875	0	0.167463	6.875	0	0.167463	6.875	0	0.167463	6.875	0	0.167463	6.875	0	0.167463	6.875	0	0.167463	6.875	0	0.167463	6.875	0	0.167463
6.9	0	0.167463	6.9	0	0.167463	6.9	0	0.167463	6.9	0	0.167463	6.9	0	0.167463	6.9	0	0.167463	6.9	0	0.167463	6.9	0	0.167463	6.9	0	0.167463	6.9	0	0.167463
6.925	0	0.167463	6.925	0	0.167463	6.925	0	0.167463	6.925	0	0.167463	6.925	0	0.167463	6.925	0	0.167463	6.925	0	0.167463	6.925	0	0.167463	6.925	0	0.167463	6.925	0	0.167463
6.95	0	0.167463	6.95	0	0.167463	6.95	0	0.167463	6.95	0	0.167463	6.95	0	0.167463	6.95	0	0.167463	6.95	0	0.167463	6.95	0	0.167463	6.95	0	0.167463	6.95	0	0.167463
6.975	0	0.167463	6.975	0	0.167463	6.975	0	0.167463	6.975	0	0.167463	6.975	0	0.167463	6.975	0	0.167463	6.975	0	0.167463	6.975	0	0.167463	6.975	0	0.167463	6.975	0	0.167463
7	0	0.167463	7	0	0.167463	7	0	0.167463	7	0	0.167463	7	0	0.167463	7	0	0.167463	7	0	0.167463	7	0	0.167463	7	0	0.167463	7	0	0.167463
7.025	0	0.167463	7.025	0	0.167463	7.025	0	0.167463	7.025	0	0.167463	7.025	0	0.167463	7.025	0	0.167463	7.025	0	0.167463	7.025	0	0.167463	7.025	0	0.167463	7.025	0	0.167463
7.05	0	0.167463	7.05	0	0.167463	7.05	0	0.167463	7.05	0	0.167463	7.05	0	0.167463	7.05	0	0.167463	7.05	0	0.167463	7.05	0	0.167463	7.05	0	0.167463	7.05	0	0.167463
7.075	0	0.167463	7.075	0	0.167463	7.075	0	0.167463	7.075	0	0.167463	7.075	0	0.167463	7.075	0	0.167463	7.075	0	0.167463	7.075	0	0.167463	7.075	0	0.167463	7.075	0	0.167463
7.1	0	0.167463	7.1	0	0.167463	7.1	0	0.167463	7.1	0	0.167463	7.1	0	0.167463	7.1	0	0.167463	7.1	0	0.167463	7.1	0	0.167463	7.1	0	0.167463	7.1	0	0.167463
7.125	0	0.167463	7.125	0	0.167463	7.125	0	0.167463	7.125	0	0.167463	7.125	0	0.167463	7.125	0	0.167463	7.125	0	0.167463	7.125	0	0.167463	7.125	0	0.167463	7.125	0	0.167463
7.15	0	0.167463	7.15	0	0.167463	7.15	0	0.167463	7.15	0	0.167463	7.15	0	0.167463	7.15	0	0.167463	7.15	0	0.167463	7.15	0	0.167463	7.15	0	0.167463	7.15	0	0.167463
7.175	0	0.167463	7.175	0	0.167463	7.175	0	0.167463	7.175	0	0.167463	7.175	0	0.167463	7.175	0	0.167463	7.175	0	0.167463	7.175	0	0.167463	7.175	0	0.167463	7.175	0	0.167463
7.2	0	0.167463	7.2	0	0.167463	7.2	0	0.167463	7.2	0	0.167463	7.2	0	0.167463	7.2	0	0.167463	7.2	0	0.167463	7.2	0	0.167463	7.2	0	0.167463	7.2	0	0.167463
7.225	0	0.167463	7.225	0	0.167463	7.225	0	0.167463	7.225	0	0.167463	7.225	0	0.167463	7.225	0	0.167463	7.225	0	0.167463	7.225	0	0.167463	7.225	0	0.167463	7.225	0	0.167463
7.25	0	0.167463	7.25	0	0.167463	7.25	0	0.167463	7.25	0	0.167463	7.25	0	0.167463	7.25	0	0.167463	7.25	0	0.167463	7.25	0	0.167463	7.25	0	0.167463	7.25	0	0.167463
7.275	0	0.167463	7.275	0	0.167463	7.275	0	0.167463	7.275	0	0.167463	7.275	0	0.167463	7.275	0	0.167463	7.275	0	0.167463	7.275	0	0.167463	7.275	0	0.167463	7.275	0	0.167463
7.3	0	0.167463	7.3	0	0.167463	7.3	0	0.167463	7.3	0	0.167463	7.3	0	0.167463	7.3	0	0.167463	7.3	0	0.167463	7.3	0	0.167463	7.3	0	0.167463	7.3	0	0.167463
7.325	0	0.167463	7.325	0	0.167463	7.325	0	0.167463	7.325	0	0.167463	7.325	0	0.167463	7.325	0	0.167463	7.325	0	0.167463	7.325	0	0.167463	7.325	0	0.167463	7.325	0	0.167463
7.35	0	0.167463	7.35	0	0.167463	7.35	0	0.167463	7.35	0	0.167463	7.35	0	0.167463	7.35	0	0.167463	7.35	0	0.167463	7.35	0	0.167463	7.35	0	0.167463	7.35	0	0.167463
7.375	0	0.167463	7.375	0	0.167463	7.375	0	0.167463	7.375	0	0.167463	7.375	0	0.167463	7.375	0	0.167463	7.375	0	0.167463	7.375	0	0.167463	7.375	0	0.167463	7.375	0	0.167463
7.4	0	0.167463	7.4	0	0.167463	7.4	0	0.167463	7.4	0	0.167463	7.4	0	0.167463	7.4	0	0.167463	7.4	0	0.167463	7.4	0	0.167463	7.4	0	0.167463	7.4	0	0.167463
7.425	0	0.167463	7.425	0	0.167463	7.425	0	0.167463	7.425	0	0.167463	7.425	0	0.167463	7.425	0	0.167463	7.425	0	0.167463	7.425	0	0.167463	7.425	0	0.167463	7.425	0	0.167463
7.45	0	0.167463	7.45	0	0.167463	7.45	0	0.167463	7.45	0	0.167463	7.45	0	0.167463	7.45	0	0.167463	7.45	0	0.167463	7.45	0	0.167463	7.45	0	0.167463	7.45	0	0.167463
7.475	0	0.167463	7.475	0	0.167463	7.475	0	0.167463	7.475	0	0.167463	7.475	0	0.167463	7.475	0	0.167463	7.475	0	0.167463	7.475	0	0.167463	7.475	0	0.167463	7.475	0	0.167463
7.5	0	0.167463	7.5	0	0.167463	7.5	0	0.167463	7.5	0	0.167463	7.5	0	0.167463	7.5	0	0.167463	7.5	0	0.167463	7.5	0	0.167463	7.5	0	0.167463	7.5	0	0.167463
7.525	0	0.167463	7.525	0	0.167463	7.525	0	0.167463	7.525	0	0.167463	7.525	0	0.167463	7.525	0	0.167463	7.525	0	0.167463	7.525	0	0.167463	7.525	0	0.167463	7.525	0	0.167463
7.55	0	0.167463	7.55	0	0.167463	7.55	0	0.167463	7.55	0	0.167463	7.55	0	0.167463	7.55	0	0.167463	7.55	0	0.167463	7.55	0	0.167463	7.55	0	0.167463	7.55	0	0.167463
7.575	0	0.167463	7.575	0	0.167463	7.575	0	0.167463	7.575	0	0.167463	7.575	0	0.167463	7.575	0	0.167463	7.575	0	0.167463	7.575	0	0.167463	7.575	0	0.167463	7.575	0	0.167463
7.6	0	0.167463	7.6	0	0.167463	7.6	0	0.167463	7.6	0	0.167463	7.6	0	0.167463	7.6	0	0.167463	7.6	0	0.167463	7.6	0	0.167463	7.6	0	0.167463	7.6	0	0.167463
7.625	0	0.167463	7.625	0	0.167463	7.625	0	0.167463	7.625	0	0.167463	7.625	0	0.167463	7.625	0	0.167463	7.625	0	0.167463	7.625	0	0.167463	7.625	0	0.167463	7.625	0	0.167463
7.65	0	0.167463	7.65	0	0.167463	7.65	0	0.167463	7.65	0	0.167463	7.65	0	0.167463	7.65	0	0.167463	7.65	0	0.167463	7.65	0	0.167463	7.65	0	0.167463	7.65	0	0.167463
7.675	0	0.167463	7.675	0	0.167463	7.675	0	0.167463	7.675	0	0.167463	7.675	0	0.167463	7.675	0	0.167463	7.675	0	0.167463	7.675	0	0.167463	7.675	0	0.167463	7.675	0	0.167463
7.7	0	0.167463	7.7	0	0.167463	7.7	0	0.167463	7.7	0	0.167463	7.7	0	0.167463	7.7	0	0.167463	7.7	0	0.167463	7.7	0	0.167463	7.7	0	0.167463	7.7	0	0.167463
7.725	0	0.167463	7.725	0	0.167463	7.725	0	0.167463	7.725	0	0.167463	7.725	0	0.167463	7.725	0	0.167463	7.725	0	0.167463	7.725	0	0.167463	7.725	0	0.167463	7.725	0	0.167463
7.75	0	0.167463	7.75	0	0.167463	7.75	0	0.167463	7.75	0	0.167463	7.75	0	0.167463	7.75	0	0.167463	7.75	0	0.167463	7.75	0	0.167463	7.75	0	0.167463	7.75	0	0.167463
7.775	0	0.167463	7.775	0	0.167463	7.775	0	0.167463	7.775	0	0.167463	7.775	0	0.167463	7.775	0	0.167463	7.775	0	0.167463	7.775	0	0.167463	7.775	0	0.167463	7.775	0	0.167463
7.8	0	0.167463	7.8	0	0.167463	7.8	0	0.167463	7.8	0	0.167463	7.8	0	0.167463	7.8	0	0.167463	7.8	0	0.167463	7.8	0	0.167463	7.8	0	0.167463	7.8	0	0.167463
7.825	0	0.167463	7.825	0	0.167463	7.825	0	0.167463	7.825	0	0.167463	7.825	0	0.167463	7.825	0	0.167463	7.825	0	0.167463	7.825	0	0.167463	7.825	0	0.167463	7.825	0	0.167463
7.85	0	0.167463	7.85	0	0.167463	7.85	0	0.167463	7.85	0	0.167463	7.85	0	0.167463	7.85	0	0.167463	7.85	0	0.167463	7.85	0	0.167463	7.85	0	0.167463	7.85	0	0.167463
7.875	0	0.167463	7.875	0	0.167463	7.875	0	0.167463	7.875	0	0.167463	7.875	0	0.167463	7.875	0	0.167463	7.875	0	0.167463	7.875	0	0.167463	7.875	0	0.167463	7.875	0	0.167463
7.9	0	0.167463	7.9	0	0.167463	7.9	0	0.167463	7.9	0	0.167463	7.9	0	0.167463	7.9	0	0.167463	7.9	0	0.167463	7.9	0	0.167463	7.9	0	0.167463	7.9	0	0.167463
7.925	0	0.167463	7.925	0	0.167463	7.925	0	0.167463	7.925	0	0.167463	7.925	0	0.167463	7.925	0	0.167463	7.925	0	0.167463	7.925	0	0.167463	7.925	0	0.167463	7.925	0	0.167463
7.95	0	0.167463	7.95	0	0.167463	7.95	0	0.167463	7.95	0	0.167463	7.95	0	0.167463	7.95	0	0.167463	7.95	0	0.167463	7.95	0	0.167463	7.95	0	0.167463	7.95	0	0.167463
7.975	0	0.167463	7.975	0	0.167463	7.975	0	0.167463	7.975	0	0.167463	7.975	0	0.167463	7.975	0	0.167463	7.975	0	0.167463	7.975	0	0.167463	7.975	0	0.167463	7.975	0	0.167463
8	0	0.167463	8	0	0.167463	8	0	0.167463	8	0	0.167463	8	0	0.167463	8	0	0.167463	8	0	0.167463	8	0	0.167463	8	0	0.167463	8	0	0.167463
8.025	0	0.167463	8.025	0	0.167463	8.025	0	0.167463	8.025	0	0.167463	8.025	0	0.167463	8.025	0	0.167463	8.025	0	0.167463	8.025	0	0.167463	8.025	0	0.167463	8.025	0	0.167463
8.05	0	0.167463	8.05	0	0.167463	8.05	0	0.167463	8.05	0	0.167463	8.05	0	0.167463	8.05	0	0.167463	8.05	0	0.167463	8.05	0	0.167463	8.05	0	0.167463	8.05	0	0.167463
8.075	0	0.167463	8.075	0	0.167463	8.075	0	0.167463	8.075	0	0.167463	8.075	0	0.167463	8.075	0	0.167463	8.075	0	0.167463	8.075	0	0.167463	8.075	0	0.167463	8.075	0	0.167463
8.1	0	0.167463	8.1	0	0.167463	8.1	0	0.167463	8.1	0	0.167463	8.1	0	0.167463	8.1	0	0.167463	8.1	0	0.167463	8.1	0	0.167463	8.1	0	0.167463	8.1	0	0.167463
8.125	0	0.167463	8.125	0	0.167463	8.125	0	0.167463	8.125	0	0.167463	8.125	0	0.167463	8.125	0	0.167463	8.125	0	0.167463	8.125	0	0.167463	8.125	0	0.167463	8.125	0	0.167463
8.15	0	0.167463	8.15	0	0.167463	8.15	0	0.167463	8.15	0	0.167463	8.15	0	0.167463	8.15	0	0.167463	8.15	0	0.167463	8.15	0	0.167463	8.15	0	0.167463	8.15	0	0.167463
8.175	0	0.167463	8.175	0	0.167463	8.175	0	0.167463	8.175	0	0.167463	8.175	0	0.167463	8.175	0	0.167463	8.175	0	0.167463	8.175	0	0.167463	8.175	0	0.167463	8.175	0	0.167463
8.2	0	0.167463	8.2	0	0.167463	8.2	0	0.167463	8.2	0	0.167463	8.2	0	0.167463	8.2	0	0.167463	8.2	0	0.167463	8.2	0	0.167463	8.2	0	0.167463	8.2	0	0.167463
8.225	0	0.167463	8.225	0	0.167463	8.225	0	0.167463	8.225	0	0.167463	8.225	0	0.167463	8.225	0	0.167463	8.225	0	0.167463	8.225	0	0.167463	8.225	0	0.167463	8.225	0	0.167463
8.25	0	0.167463	8.25	0	0.167463	8.25	0	0.167463	8.25	0	0.167463	8.25	0	0.167463	8.25	0	0.167463	8.25	0	0.167463	8.25	0	0.167463	8.25	0	0.167463	8.25	0	0.167463
8.275	0	0.167463	8.275	0	0.167463	8.275	0	0.167463	8.275	0	0.167463	8.275	0	0.167463	8.275	0	0.167463	8.275	0	0.167463	8.275	0	0.167463	8.275	0	0.167463	8.275	0	0.167463
8.3	0	0.167463	8.3	0	0.167463	8.3	0	0.167463	8.3	0	0.167463	8.3	0	0.167463	8.3	0	0.167463	8.3	0	0.167463	8.3	0	0.167463	8.3	0	0.167463	8.3	0	0.167463
8.325	0	0.167463	8.325	0	0.167463	8.325	0	0.167463	8.325	0	0.167463	8.325	0	0.167463	8.325	0	0.167463	8.325	0	0.167463	8.325	0	0.167463	8.325	0	0.167463	8.325	0	0.167463
8.35	0	0.167463	8.35	0	0.167463	8.35	0	0.167463	8.35	0	0.167463	8.35	0	0.167463	8.35	0	0.167463	8.35	0	0.167463	8.35	0	0.167463	8.35	0	0.167463	8.35	0	0.167463
8.375	0	0.167463	8.375	0	0.167463	8.375	0	0.167463	8.375	0	0.167463	8.375	0	0.167463	8.375	0	0.167463	8.375	0	0.167463	8.375	0	0.167463	8.375	0	0.167463	8.375	0	0.167463
8.4	0	0.167463	8.4	0	0.167463	8.4	0	0.167463	8.4	0	0.167463	8.4	0	0.167463	8.4	0	0.167463	8.4	0	0.167463	8.4	0	0.167463	8.4	0	0.167463	8.4	0	0.167463
8.425	0	0.167463	8.425	0	0.167463	8.425	0	0.167463	8.425	0	0.167463	8.425	0	0.167463	8.425	0	0.167463	8.425	0	0.167463	8.425	0	0.167463	8.425	0	0.167463	8.425	0	0.167463
8.45	0	0.167463	8.45	0	0.167463	8.45	0	0.167463	8.45	0	0.167463	8.45	0	0.167463	8.45	0	0.167463	8.45	0	0.167463	8.45	0	0.167463	8.45	0	0.167463	8.45	0	0.167463
8.475	0	0.167463	8.475	0	0.167463	8.475	0	0.167463	8.475	0	0.167463	8.475	0	0.167463	8.475	0	0.167463	8.475	0	0.167463	8.475	0	0.167463	8.475	0	0.167463	8.475	0	0.167463
8.5	0	0.167463	8.5	0	0.167463	8.5	0	0.167463	8.5	0	0.167463	8.5	0	0.167463	8.5	0	0.167463	8.5	0	0.167463	8.5	0	0.167463	8.5	0	0.167463	8.5	0	0.167463
8.525	0	0.167463	8.525	0	0.167463	8.525	0	0.167463	8.525	0	0.167463	8.525	0	0.167463	8.525	0	0.167463	8.525	0	0.167463	8.525	0	0.167463	8.525	0	0.167463	8.525	0	0.167463
8.55	0	0.167463	8.55	0	0.167463	8.55	0	0.167463	8.55	0	0.167463	8.55	0	0.167463	8.55	0	0.167463	8.55	0	0.167463	8.55	0	0.167463	8.55	0	0.167463	8.55	0	0.167463
8.575	0	0.167463	8.575	0	0.167463	8.575	0	0.167463	8.575	0	0.167463	8.575	0	0.167463	8.575	0	0.167463	8.575	0	0.167463	8.575	0	0.167463	8.575	0	0.167463	8.575	0	0.167463
8.6	0	0.167463	8.6	0	0.167463	8.6	0	0.167463	8.6	0	0.167463	8.6	0	0.167463	8.6	0	0.167463	8.6	0	0.167463	8.6	0	0.167463	8.6	0	0.167463	8.6	0	0.167463
8.625	0	0.167463	8.625	0	0.167463	8.625	0	0.167463	8.625	0	0.167463	8.625	0	0.167463	8.625	0	0.167463	8.625	0	0.167463	8.625	0	0.167463	8.625	0	0.167463	8.625	0	0.167463
8.65	0	0.167463	8.65	0	0.167463	8.65	0	0.167463	8.65	0	0.167463	8.65	0	0.167463	8.65	0	0.167463	8.65	0	0.167463	8.65	0	0.167463	8.65	0	0.167463	8.65	0	0.167463
8.675	0	0.167463	8.675	0	0.167463	8.675	0	0.167463	8.675	0	0.167463	8.675	0	0.167463	8.675	0	0.167463	8.675	0	0.167463	8.675	0	0.167463	8.675	0	0.167463	8.675	0	0.167463
8.7	0	0.167463	8.7	0	0.167463	8.7	0	0.167463	8.7	0	0.167463	8.7	0	0.167463	8.7	0	0.167463	8.7	0	0.167463	8.7	0	0.167463	8.7	0	0.167463	8.7	0	0.167463
8.725	0	0.167463	8.725	0	0.167463	8.725	0	0.167463	8.725	0	0.167463	8.725	0	0.167463	8.725	0	0.167463	8.725	0	0.167463	8.725	0	0.167463	8.725	0	0.167463	8.725	0	0.167463
8.75	0	0.167463	8.75	0	0.167463	8.75	0	0.167463	8.75	0	0.167463	8.75	0	0.167463	8.75	0	0.167463	8.75	0	0.167463	8.75	0	0.167463	8.75	0	0.167463	8.75	0	0.167463
8.775	0	0.167463	8.775	0	0.167463	8.775	0	0.167463	8.775	0	0.167463	8.775	0	0.167463	8.775	0	0.167463	8.775	0	0.167463	8.775	0	0.167463	8.775	0	0.167463	8.775	0	0.167463
8.8	0	0.167463	8.8	0	0.167463	8.8	0	0.167463	8.8	0	0.167463	8.8	0	0.167463	8.8	0	0.167463	8.8	0	0.167463	8.8	0	0.167463	8.8	0	0.167463	8.8	0	0.167463
8.825	0	0.167463	8.825	0	0.167463	8.825	0	0.167463	8.825	0	0.167463	8.825	0	0.167463	8.825	0	0.167463	8.825	0	0.167463	8.825	0	0.167463	8.825	0	0.167463	8.825	0	0.167463
8.85	0	0.167463	8.85	0	0.167463	8.85	0	0.167463	8.85	0	0.167463	8.85	0	0.167463	8.85	0	0.167463	8.85	0	0.167463	8.85	0	0.167463	8.85	0	0.167463	8.85	0	0.167463
8.875	0	0.167463	8.875	0	0.167463	8.875	0	0.167463	8.875	0	0.167463	8.875	0	0.167463	8.875	0	0.167463	8.875	0	0.167463	8.875	0	0.167463	8.875	0	0.167463	8.875	0	0.167463
8.9	0	0.167463	8.9	0	0.167463	8.9	0	0.167463	8.9	0	0.167463	8.9	0	0.167463	8.9	0	0.167463	8.9	0	0.167463	8.9	0	0.167463	8.9	0	0.167463	8.9	0	0.167463
8.925	0	0.167463	8.925	0	0.167463	8.925	0	0.167463	8.925	0	0.167463	8.925	0	0.167463	8.925	0	0.167463	8.925	0	0.167463	8.925	0	0.167463	8.925	0	0.167463	8.925	0	0.167463
8.95	0	0.167463	8.95	0	0.167463	8.95	0	0.167463	8.95	0	0.167463	8.95	0	0.167463	8.95	0	0.167463	8.95	0	0.167463	8.95	0	0.167463	8.95	0	0.167463	8.95	0	0.167463
8.975	0	0.167463	8.975	0	0.167463	8.975	0	0.167463	8.975	0	0.167463	8.975	0	0.167463	8.975	0	0.167463	8.975	0	0.167463	8.975	0	0.167463	8.975	0	0.167463	8.975	0	0.167463
9	0	0.167463	9	0	0.167463	9	0	0.167463	9	0	0.167463	9	0	0.167463	9	0	0.167463	9	0	0.167463	9	0	0.167463	9	0	0.167463	9	0	0.167463
9.025	0	0.167463	9.025	0	0.167463	9.025	0	0.167463	9.025	0	0.167463	9.025	0	0.167463	9.025	0	0.167463	9.025	0	0.167463	9.025	0	0.167463	9.025	0	0.167463	9.025	0	0.167463
9.05	0	0.167463	9.05	0	0.167463	9.05	0	0.167463	9.05	0	0.167463	9.05	0	0.167463	9.05	0	0.167463	9.05	0	0.167463	9.05	0	0.167463	9.05	0	0.167463	9.05	0	0.167463
9.075	0	0.167463	9.075	0	0.167463	9.075	0	0.167463	9.075	0	0.167463	9.075	0	0.167463	9.075	0	0.167463	9.075	0	0.167463	9.075	0	0.167463	9.075	0	0.167463	9.075	0	0.167463
9.1	0	0.167463	9.1	0	0.167463	9.1	0	0.167463	9.1	0	0.167463	9.1	0	0.167463	9.1	0	0.167463	9.1	0	0.167463	9.1	0	0.167463	9.1	0	0.167463	9.1	0	0.167463
9.125	0	0.167463	9.125	0	0.167463	9.125	0	0.167463	9.125	0	0.167463	9.125	0	0.167463	9.125	0	0.167463	9.125	0	0.167463	9.125	0	0.167463	9.125	0	0.167463	9.125	0	0.167463
9.15	0	0.167463	9.15	0	0.167463	9.15	0	0.167463	9.15	0	0.167463	9.15	0	0.167463	9.15	0	0.167463	9.15	0	0.167463	9.15	0	0.167463	9.15	0	0.167463	9.15	0	0.167463
9.175	0	0.167463	9.175	0	0.167463	9.175	0	0.167463	9.175	0	0.167463	9.175	0	0.167463	9.175	0	0.167463	9.175	0	0.167463	9.175	0	0.167463	9.175	0	0.167463	9.175	0	0.167463
9.2	0	0.167463	9.2	0	0.167463	9.2	0	0.167463	9.2	0	0.167463	9.2	0	0.167463	9.2	0	0.167463	9.2	0	0.167463	9.2	0	0.167463	9.2	0	0.167463	9.2	0	0.167463
9.225	0	0.167463	9.225	0	0.167463	9.225	0	0.167463	9.225	0	0.167463	9.225	0	0.167463	9.225	0	0.167463	9.225	0	0.167463	9.225	0	0.167463	9.225	0	0.167463	9.225	0	0.167463
9.25	0	0.167463	9.25	0	0.167463	9.25	0	0.167463	9.25	0	0.167463	9.25	0	0.167463	9.25	0	0.167463	9.25	0	0.167463	9.25	0	0.167463	9.25	0	0.167463	9.25	0	0.167463
9.275	0	0.167463	9.275	0	0.167463	9.275	0	0.167463	9.275	0	0.167463	9.275	0	0.167463	9.275	0	0.167463	9.275	0	0.167463	9.275	0	0.167463	9.275	0	0.167463	9.275	0	0.167463
9.3	0	0.167463	9.3	0	0.167463	9.3	0	0.167463	9.3	0	0.167463	9.3	0	0.167463	9.3	0	0.167463	9.3	0	0.167463	9.3	0	0.167463	9.3	0	0.167463	9.3	0	0.167463
9.325	0	0.167463	9.325	0	0.167463	9.325	0	0.167463	9.325	0	0.167463	9.325	0	0.167463	9.325	0	0.167463	9.325	0	0.167463	9.325	0	0.167463	9.325	0	0.167463	9.325	0	0.167463
9.35	0	0.167463	9.35	0	0.167463	9.35	0	0.167463	9.35	0	0.167463	9.35	0	0.167463	9.35	0	0.167463	9.35	0	0.167463	9.35	0	0.167463	9.35	0	0.167463	9.35	0	0.167463
9.375	0	0.167463	9.375	0	0.167463	9.375	0	0.167463	9.375	0	0.167463	9.375	0	0.167463	9.375	0	0.167463	9.375	0	0.167463	9.375	0	0.167463	9.375	0	0.167463	9.375	0	0.167463
9.4	0	0.167463	9.4	0	0.167463	9.4	0	0.167463	9.4	0	0.167463	9.4	0	0.167463	9.4	0	0.167463	9.4	0	0.167463	9.4	0	0.167463	9.4	0	0.167463	9.4	0	0.167463
9.425	0	0.167463	9.425	0	0.167463	9.425	0	0.167463	9.425	0	0.167463	9.425	0	0.167463	9.425	0	0.167463	9.425	0	0.167463	9.425	0	0.167463	9.425	0	0.167463	9.425	0	0.167463
9.45	0	0.167463	9.45	0	0.167463	9.45	0	0.167463	9.45	0	0.167463	9.45	0	0.167463	9.45	0	0.167463	9.45	0	0.167463	9.45	0	0.167463	9.45	0	0.167463	9.45	0	0.167463
9.475	0	0.167463	9.475	0	0.167463	9.475	0	0.167463	9.475	0	0.167463	9.475	0	0.167463	9.475	0	0.167463	9.475	0	0.167463	9.475	0	0.167463	9.475	0	0.167463	9.475	0	0.167463
9.5	0	0.167463	9.5	0	0.167463	9.5	0	0.167463	9.5	0	0.167463	9.5	0	0.167463	9.5	0	0.167463	9.5	0	0.167463	9.5	0	0.167463	9.5	0	0.167463	9.5	0	0.167463
9.525	0	0.167463	9.525	0	0.167463	9.525	0	0.167463	9.525	0	0.167463	9.525	0	0.167463	9.525	0	0.167463	9.525	0	0.167463	9.525	0	0.167463	9.525	0	0.167463	9.525	0	0.167463
9.55	0	0.167463	9.55	0	0.167463	9.55	0	0.167463	9.55	0	0.167463	9.55	0	0.167463	9.55	0	0.167463	9.55	0	0.167463	9.55	0	0.167463	9.55	0	0.167463	9.55	0	0.167463
9.575	0	0.167463	9.575	0	0.167463	9.575	0	0.167463	9.575	0	0.167463	9.575	0	0.167463	9.575	0	0.167463	9.575	0	0.167463	9.575	0	0.167463	9.575	0	0.167463	9.575	0	0.167463
9.6	0	0.167463	9.6	0	0.167463	9.6	0	0.167463	9.6	0	0.167463	9.6	0	0.167463	9.6	0	0.167463	9.6	0	0.167463	9.6	0	0.167463	9.6	0	0.167463	9.6	0	0.167463
9.625	0	0.167463	9.625	0	0.167463	9.625	0	0.167463	9.625	0	0.167463	9.625	0	0.167463	9.625	0	0.167463	9.625	0	0.167463	9.625	0	0.167463	9.625	0	0.167463	9.625	0	0.167463
9.65	0	0.167463	9.65	0	0.167463	9.65	0	0.167463	9.65	0	0.167463	9.65	0	0.167463	9.65	0	0.167463	9.65	0	0.167463	9.65	0	0.167463	9.65	0	0.167463	9.65	0	0.167463
9.675	0	0.167463	9.675	0	0.167463	9.675	0	0.167463	9.675	0	0.167463	9.675	0	0.167463	9.675	0	0.167463	9.675	0	0.167463	9.675	0	0.167463	9.675	0	0.167463	9.675	0	0.167463
9.7	0	0.167463	9.7	0	0.167463	9.7	0	0.167463	9.7	0	0.167463	9.7	0	0.167463	9.7	0	0.167463	9.7	0	0.167463	9.7	0	0.167463	9.7	0	0.167463	9.7	0	0.167463
9.725	0	0.167463	9.725	0	0.167463	9.725	0	0.167463	9.725	0	0.167463	9.725	0	0.167463	9.725	0	0.167463	9.725	0	0.167463	9.725	0	0.167463	9.725	0	0.167463	9.725	0	0.167463
9.75	0	0.167463	9.75	0	0.167463	9.75	0	0.167463	9.75	0	0.167463	9.75	0	0.167463	9.75	0	0.167463	9.75	0	0.167463	9.75	0	0.167463	9.75	0	0.167463	9.75	0	0.167463
9.775	0	0.167464	9.775	0	0.167464	9.775	0	0.167464	9.775	0	0.167464	9.775	0	0.167464	9.775	0	0.167464	9.775	0	0.167464	9.775	0	0.167464	9.775	0	0.167464	9.775	0	0.167464
9.8	0	0.167464	9.8	0	0.167464	9.8	0	0.167464	9.8	0	0.167464	9.8	0	0.167464	9.8	0	0.167464	9.8	0	0.167464	9.8	0	0.167464	9.8	0	0.167464	9.8	0	0.167464
9.825	0	0.167464	9.825	0	0.167464	9.825	0	0.167464	9.825	0	0.167464	9.825	0	0.167464	9.825	0	0.167464	9.825	0	0.167464	9.825	0	0.167464	9.825	0	0.167464	9.825	0	0.167464
9.85	0	0.167464	9.85	0	0.167464	9.85	0	0.167464	9.85	0	0.167464	9.85	0	0.167464	9.85	0	0.167464	9.85	0	0.167464	9.85	0	0.167464	9.85	0	0.167464	9.85	0	0.167464
9.875	0	0.167464	9.875	0	0.167464	9.875	0	0.167464	9.875	0	0.167464	9.875	0	0.167464	9.875	0	0.167464	9.875	0	0.167464	9.875	0	0.167464	9.875	0	0.167464	9.875	0	0.167464
9.9	0	0.167464	9.9	0	0.167464	9.9	0	0.167464	9.9	0	0.167464	9.9	0	0.167464	9.9	0	0.167464	9.9	0	0.167464	9.9	0	0.167464	9.9	0	0.167464	9.9	0	0.167464
9.925	0	0.167464	9.925	0	0.167464	9.925	0	0.167464	9.925	0	0.167464	9.925	0	0.167464	9.925	0	0.167464	9.925	0	0.167464	9.925	0	0.167464	9.925	0	0.167464	9.925	0	0.167464
9.95	0	0.167464	9.95	0	0.167464	9.95	0	0.167464	9.95	0	0.167464	9.95	0	0.167464	9.95	0	0.167464	9.95	0	0.167464	9.95	0	0.167464	9.95	0	0.167464	9.95	0	0.167464
9.975	0	0.167464	9.975	0	0.167464	9.975	0	0.167464	9.975	0	0.167464	9.975	0	0.167464	9.975	0	0.167464	9.975	0	0.167464	9.975	0	0.167464	9.975	0	0.167464	9.975	0	0.167464
10	0	0.167464	10	0	0.167464	10	0	0.167464	10	0	0.167464	10	0	0.167464	10	0	0.167464	10	0	0.167464	10	0	0.167464	10	0	0.167464	10	0	0.167464
10.025	0	0.167464	10.025	0	0.167464	10.025	0	0.167464	10.025	0	0.167464	10.025	0	0.167464	10.025	0	0.167464	10.025	0	0.167464	10.025	0	0.167464	10.025	0	0.167464	10.025	0	0.167464
10.05	0	0.167464	10.05	0	0.167464	10.05	0	0.167464	10.05	0	0.167464	10.05	0	0.167464	10.05	0	0.167464	10.05	0	0.167464	10.05	0	0.167464	10.05	0	0.167464	10.05	0	0.167464
10.075	0	0.167464	10.075	0	0.167464	10.075	0	0.167464	10.075	0	0.167464	10.075	0	0.167464	10.075	0	0.167464	10.075	0	0.167464	10.075	0	0.167464	10.075	0	0.167464	10.075	0	0.167464
10.1	0	0.167464	10.1	0	0.167464	10.1	0	0.167464	10.1	0	0.167464	10.1	0	0.167464	10.1	0	0.167464	10.1	0	0.167464	10.1	0	0.167464	10.1	0	0.167464	10.1	0	0.167464
10.125	0	0.167464	10.125	0	0.167464	10.125	0	0.167464	10.125	0	0.167464	10.125	0	0.167464	10.125	0	0.167464	10.125	0	0.167464	10.125	0	0.167464	10.125	0	0.167464	10.125	0	0.167464
10.15	0	0.167464	10.15	0	0.167464	10.15	0	0.167464	10.15	0	0.167464	10.15	0	0.167464	10.15	0	0.167464	10.15	0	0.167464	10.15	0	0.167464	10.15	0	0.167464	10.15	0	0.167464
10.175	0	0.167464	10.175	0	0.167464	10.175	0	0.167464	10.175	0	0.167464	10.175	0	0.167464	10.175	0	0.167464	10.175	0	0.167464	10.175	0	0.167464	10.175	0	0.167464	10.175	0	0.167464
10.2	0	0.167464	10.2	0	0.167464	10.2	0	0.167464	10.2	0	0.167464	10.2	0	0.167464	10.2	0	0.167464	10.2	0	0.167464	10.2	0	0.167464	10.2	0	0.167464	10.2	0	0.167464
10.225	0	0.167464	10.225	0	0.167464	10.225	0	0.167464	10.225	0	0.167464	10.225	0	0.167464	10.225	0	0.167464	10.225	0	0.167464	10.225	0	0.167464	10.225	0	0.167464	10.225	0	0.167464
10.25	0	0.167464	10.25	0	0.167464	10.25	0	0.167464	10.25	0	0.167464	10.25	0	0.167464	10.25	0	0.167464	10.25	0	0.167464	10.25	0	0.167464	10.25	0	0.167464	10.25	0	0.167464
10.275	0	0.167464	10.275	0	0.167464	10.275	0	0.167464	10.275	0	0.167464	10.275	0	0.167464	10.275	0	0.167464	10.275	0	0.167464	10.275	0	0.167464	10.275	0	0.167464	10.275	0	0.167464
10.3	0	0.167464	10.3	0	0.167464	10.3	0	0.167464	10.3	0	0.167464	10.3	0	0.167464	10.3	0	0.167464	10.3	0	0.167464	10.3	0	0.167464	10.3	0	0.167464	10.3	0	0.167464
10.325	0	0.167464	10.325	0	0.167464	10.325	0	0.167464	10.325	0	0.167464	10.325	0	0.167464	10.325	0	0.167464	10.325	0	0.167464	10.325	0	0.167464	10.325	0	0.167464	10.325	0	0.167464
10.35	0	0.167464	10.35	0	0.167464	10.35	0	0.167464	10.35	0	0.167464	10.35	0	0.167464	10.35	0	0.167464	10.35	0	0.167464	10.35	0	0.167464	10.35	0	0.167464	10.35	0	0.167464
10.375	0	0.167464	10.375	0	0.167464	10.375	0	0.167464	10.375	0	0.167464	10.375	0	0.167464	10.375	0	0.167464	10.375	0	0.167464	10.375	0	0.167464	10.375	0	0.167464	10.375	0	0.167464
10.4	0	0.167464	10.4	0	0.167464	10.4	0	0.167464	10.4	0	0.167464	10.4	0	0.167464	10.4	0	0.167464	10.4	0	0.167464	10.4	0	0.167464	10.4	0	0.167464	10.4	0	0.167464
10.425	0	0.167464	10.425	0	0.167464	10.425	0	0.167464	10.425	0	0.167464	10.425	0	0.167464	10.425	0	0.167464	10.425	0	0.167464	10.425	0	0.167464	10.425	0	0.167464	10.425	0	0.167464
10.45	0	0.167464	10.45	0	0.167464	10.45	0	0.167464	10.45	0	0.167464	10.45	0	0.167464	10.45	0	0.167464	10.45	0	0.167464	10.45	0	0.167464	10.45	0	0.167464	10.45	0	0.167464
10.475	0	0.167464	10.475	0	0.167464	10.475	0	0.167464	10.475	0	0.167464	10.475	0	0.167464	10.475	0	0.167464	10.475	0	0.167464	10.475	0	0.167464	10.475	0	0.167464	10.475	0	0.167464
10.5	0	0.167464	10.5	0	0.167464	10.5	0	0.167464	10.5	0	0.167464	10.5	0	0.167464	10.5	0	0.167464	10.5	0	0.167464	10.5	0	0.167464	10.5	0	0.167464	10.5	0	0.167464
10.525	0	0.167464	10.525	0	0.167464	10.525	0	0.167464	10.525	0	0.167464	10.525	0	0.167464	10.525	0	0.167464	10.525	0	0.167464	10.525	0	0.167464	10.525	0	0.167464	10.525	0	0.167464
10.55	0	0.167464	10.55	0	0.167464	10.55	0	0.167464	10.55	0	0.167464	10.55	0	0.167464	10.55	0	0.167464	10.55	0	0.167464	10.55	0	0.167464	10.55	0	0.167464	10.55	0	0.167464
10.575	0	0.167464	10.575	0	0.167464	10.575	0	0.167464	10.575	0	0.167464	10.575	0	0.167464	10.575	0	0.167464	10.575	0	0.167464	10.575	0	0.167464	10.575	0	0.167464	10.575	0	0.167464
10.6	0	0.167464	10.6	0	0.167464	10.6	0	0.167464	10.6	0	0.167464	10.6	0	0.167464	10.6	0	0.167464	10.6	0	0.167464	10.6	0	0.167464	10.6	0	0.167464	10.6	0	0.167464
10.625	0	0.167464	10.625	0	0.167464	10.625	0	0.167464	10.625	0	0.167464	10.625	0	0.167464	10.625	0	0.167464	10.625	0	0.167464	10.625	0	0.167464	10.625	0	0.167464	10.625	0	0.167464
10.65	0	0.167464	10.65	0	0.167464	10.65	0	0.167464	10.65	0	0.167464	10.65	0	0.167464	10.65	0	0.167464	10.65	0	0.167464	10.65	0	0.167464	10.65	0	0.167464	10.65	0	0.167464
10.675	0	0.167464	10.675	0	0.167464	10.675	0	0.167464	10.675	0	0.167464	10.675	0	0.167464	10.675	0	0.167464	10.675	0	0.167464	10.675	0	0.167464	10.675	0	0.167464	10.675	0	0.167464
10.7	0	0.167464	10.7	0	0.167464	10.7	0	0.167464	10.7	0	0.167464	10.7	0	0.167464	10.7	0	0.167464	10.7	0	0.167464	10.7	0	0.167464	10.7	0	0.167464	10.7	0	0.167464
10.725	0	0.167464	10.725	0	0.167464	10.725	0	0.167464	10.725	0	0.167464	10.725	0	0.167464	10.725	0	0.167464	10.725	0	0.167464	10.725	0	0.167464	10.725	0	0.167464	10.725	0	0.167464
10.75	0	0.167464	10.75	0	0.167464	10.75	0	0.167464	10.75	0	0.167464	10.75	0	0.167464	10.75	0	0.167464	10.75	0	0.167464	10.75	0	0.167464	10.75	0	0.167464	10.75	0	0.167464
10.775	0	0.167464	10.775	0	0.167464	10.775	0	0.167464	10.775	0	0.167464	10.775	0	0.167464	10.775	0	0.167464	10.775	0	0.167464	10.775	0	0.167464	10.775	0	0.167464	10.775	0	0.167464
10.8	0	0.167464	10.8	0	0.167464	10.8	0	0.167464	10.8	0	0.167464	10.8	0	0.167464	10.8	0	0.167464	10.8	0	0.167464	10.8	0	0.167464	10.8	0	0.167464	10.8	0	0.167464
10.825	0	0.167464	10.825	0	0.167464	10.825	0	0.167464	10.825	0	0.167464	10.825	0	0.167464	10.825	0	0.167464	10.825	0	0.167464	10.825	0	0.167464	10.825	0	0.167464	10.825	0	0.167464
10.85	0	0.167464	10.85	0	0.167464	10.85	0	0.167464	10.85	0	0.167464	10.85	0	0.167464	10.85	0	0.167464	10.85	0	0.167464	10.85	0	0.167464	10.85	0	0.167464	10.85	0	0.167464
10.875	0	0.167464	10.875	0	0.167464	10.875	0	0.167464	10.875	0	0.167464	10.875	0	0.167464	10.875	0	0.167464	10.875	0	0.167464	10.875	0	0.167464	10.875	0	0.167464	10.875	0	0.167464
10.9	0	0.167464	10.9	0	0.167464	10.9	0	0.167464	10.9	0	0.167464	10.9	0	0.167464	10.9	0	0.167464	10.9	0	0.167464	10.9	0	0.167464	10.9	0	0.167464	10.9	0	0.167464
10.925	0	0.167464	10.925	0	0.167464	10.925	0	0.167464	10.925	0	0.167464	10.925	0	0.167464	10.925	0	0.167464	10.925	0	0.167464	10.925	0	0.167464	10.925	0	0.167464	10.925	0	0.167464
10.95	0	0.167464	10.95	0	0.167464	10.95	0	0.167464	10.95	0	0.167464	10.95	0	0.167464	10.95	0	0.167464	10.95	0	0.167464	10.95	0	0.167464	10.95	0	0.167464	10.95	0	0.167464
10.975	0	0.167464	10.975	0	0.167464	10.975	0	0.167464	10.975	0	0.167464	10.975	0	0.167464	10.975	0	0.167464	10.975	0	0.167464	10.975	0	0.167464	10.975	0	0.167464	10.975	0	0.167464
11	0	0.167464	11	0	0.167464	11	0	0.167464	11	0	0.167464	11	0	0.167464	11	0	0.167464	11	0	0.167464	11	0	0.167464	11	0	0.167464	11	0	0.167464
11.025	0	0.167464	11.025	0	0.167464	11.025	0	0.167464	11.025	0	0.167464	11.025	0	0.167464	11.025	0	0.167464	11.025	0	0.167464	11.025	0	0.167464	11.025	0	0.167464	11.025	0	0.167464
11.05	0	0.167464	11.05	0	0.167464	11.05	0	0.167464	11.05	0	0.167464	11.05	0	0.167464	11.05	0	0.167464	11.05	0	0.167464	11.05	0	0.167464	11.05	0	0.167464	11.05	0	0.167464
11.075	0	0.167464	11.075	0	0.167464	11.075	0	0.167464	11.075	0	0.167464	11.075	0	0.167464	11.075	0	0.167464	11.075	0	0.167464	11.075	0	0.167464	11.075	0	0.167464	11.075	0	0.167464
11.1	0	0.167464	11.1	0	0.167464	11.1	0	0.167464	11.1	0	0.167464	11.1	0	0.167464	11.1	0	0.167464	11.1	0	0.167464	11.1	0	0.167464	11.1	0	0.167464	11.1	0	0.167464
11.125	0	0.167464	11.125	0	0.167464	11.125	0	0.167464	11.125	0	0.167464	11.125	0	0.167464	11.125	0	0.167464	11.125	0	0.167464	11.125	0	0.167464	11.125	0	0.167464	11.125	0	0.167464
11.15	0	0.167464	11.15	0	0.167464	11.15	0	0.167464	11.15	0	0.167464	11.15	0	0.167464	11.15	0	0.167464	11.15	0	0.167464	11.15	0	0.167464	11.15	0	0.167464	11.15	0	0.167464
11.175	0	0.167464	11.175	0	0.167464	11.175	0	0.167464	11.175	0	0.167464	11.175	0	0.167464	11.175	0	0.167464	11.175	0	0.167464	11.175	0	0.167464	11.175	0	0.167464	11.175	0	0.167464
11.2	0	0.167464	11.2	0	0.167464	11.2	0	0.167464	11.2	0	0.167464	11.2	0	0.167464	11.2	0	0.167464	11.2	0	0.167464	11.2	0	0.167464	11.2	0	0.167464	11.2	0	0.167464
11.225	0	0.167464	11.225	0	0.167464	11.225	0	0.167464	11.225	0	0.167464	11.225	0	0.167464	11.225	0	0.167464	11.225	0	0.167464	11.225	0	0.167464	11.225	0	0.167464	11.225	0	0.167464
11.25	0	0.167464	11.25	0	0.167464	11.25	0	0.167464	11.25	0	0.167464	11.25	0	0.167464	11.25	0	0.167464	11.25	0	0.167464	11.25	0	0.167464	11.25	0	0.167464	11.25	0	0.167464
11.275	0	0.167464	11.275	0	0.167464	11.275	0	0.167464	11.275	0	0.167464	11.275	0	0.167464	11.275	0	0.167464	11.275	0	0.167464	11.275	0	0.167464	11.275	0	0.167464	11.275	0	0.167464
11.3	0	0.167464	11.3	0	0.167464	11.3	0	0.167464	11.3	0	0.167464	11.3	0	0.167464	11.3	0	0.167464	11.3	0	0.167464	11.3	0	0.167464	11.3	0	0.167464	11.3	0	0.167464
11.325	0	0.167464	11.325	0	0.167464	11.325	0	0.167464	11.325	0	0.167464	11.325	0	0.167464	11.325	0	0.167464	11.325	0	0.167464	11.325	0	0.167464	11.325	0	0.167464	11.325	0	0.167464
11.35	0	0.167464	11.35	0	0.167464	11.35	0	0.167464	11.35	0	0.167464	11.35	0	0.167464	11.35	0	0.167464	11.35	0	0.167464	11.35	0	0.167464	11.35	0	0.167464	11.35	0	0.167464
11.375	0	0.167464	11.375	0	0.167464	11.375	0	0.167464	11.375	0	0.167464	11.375	0	0.167464	11.375	0	0.167464	11.375	0	0.167464	11.375	0	0.167464	11.375	0	0.167464	11.375	0	0.167464
11.4	0	0.167464	11.4	0	0.167464	11.4	0	0.167464	11.4	0	0.167464	11.4	0	0.167464	11.4	0	0.167464	11.4	0	0.167464	11.4	0	0.167464	11.4	0	0.167464	11.4	0	0.167464
11.425	0	0.167464	11.425	0	0.167464	11.425	0	0.167464	11.425	0	0.167464	11.425	0	0.167464	11.425	0	0.167464	11.425	0	0.167464	11.425	0	0.167464	11.425	0	0.167464	11.425	0	0.167464
11.45	0	0.167464	11.45	0	0.167464	11.45	0	0.167464	11.45	0	0.167464	11.45	0	0.167464	11.45	0	0.167464	11.45	0	0.167464	11.45	0	0.167464	11.45	0	0.167464	11.45	0	0.167464
11.475	0	0.167464	11.475	0	0.167464	11.475	0	0.167464	11.475	0	0.167464	11.475	0	0.167464	11.475	0	0.167464	11.475	0	0.167464	11.475	0	0.167464	11.475	0	0.167464	11.475	0	0.167464
11.5	0	0.167464	11.5	0	0.167464	11.5	0	0.167464	11.5	0	0.167464	11.5	0	0.167464	11.5	0	0.167464	11.5	0	0.167464	11.5	0	0.167464	11.5	0	0.167464	11.5	0	0.167464
11.525	0	0.167464	11.525	0	0.167464	11.525	0	0.167464	11.525	0	0.167464	11.525	0	0.167464	11.525	0	0.167464	11.525	0	0.167464	11.525	0	0.167464	11.525	0	0.167464	11.525	0	0.167464
11.55	0	0.167464	11.55	0	0.167464	11.55	0	0.167464	11.55	0	0.167464	11.55	0	0.167464	11.55	0	0.167464	11.55	0	0.167464	11.55	0	0.167464	11.55	0	0.167464	11.55	0	0.167464
11.575	0	0.167464	11.575	0	0.167464	11.575	0	0.167464	11.575	0	0.167464	11.575	0	0.167464	11.575	0	0.167464	11.575	0	0.167464	11.575	0	0.167464	11.575	0	0.167464	11.575	0	0.167464
11.6	0	0.167464	11.6	0	0.167464	11.6	0	0.167464	11.6	0	0.167464	11.6	0	0.167464	11.6	0	0.167464	11.6	0	0.167464	11.6	0	0.167464	11.6	0	0.167464	11.6	0	0.167464
11.625	0	0.167464	11.625	0	0.167464	11.625	0	0.167464	11.625	0	0.167464	11.625	0	0.167464	11.625	0	0.167464	11.625	0	0.167464	11.625	0	0.167464	11.625	0	0.167464	11.625	0	0.167464
11.65	0	0.167464	11.65	0	0.167464	11.65	0	0.167464	11.65	0	0.167464	11.65	0	0.167464	11.65	0	0.167464	11.65	0	0.167464	11.65	0	0.167464	11.65	0	0.167464	11.65	0	0.167464
11.675	0	0.167464	11.675	0	0.167464	11.675	0	0.167464	11.675	0	0.167464	11.675	0	0.167464	11.675	0	0.167464	11.675	0	0.167464	11.675	0	0.167464	11.675	0	0.167464	11.675	0	0.167464
11.7	0	0.167464	11.7	0	0.167464	11.7	0	0.167464	11.7	0	0.167464	11.7	0	0.167464	11.7	0	0.167464	11.7	0	0.167464	11.7	0	0.167464	11.7	0	0.167464	11.7	0	0.167464
11.725	0	0.167464	11.725	0	0.167464	11.725	0	0.167464	11.725	0	0.167464	11.725	0	0.167464	11.725	0	0.167464	11.725	0	0.167464	11.725	0	0.167464	11.725	0	0.167464	11.725	0	0.167464
11.75	0	0.167464	11.75	0	0.167464	11.75	0	0.167464	11.75	0	0.167464	11.75	0	0.167464	11.75	0	0.167464	11.75	0	0.167464	11.75	0	0.167464	11.75	0	0.167464	11.75	0	0.167464
11.775	0	0.167464	11.775	0	0.167464	11.775	0	0.167464	11.775	0	0.167464	11.775	0	0.167464	11.775	0	0.167464	11.775	0	0.167464	11.775	0	0.167464	11.775	0	0.167464	11.775	0	0.167464
11.8	0	0.167464	11.8	0	0.167464	11.8	0	0.167464	11.8	0	0.167464	11.8	0	0.167464	11.8	0	0.167464	11.8	0	0.167464	11.8	0	0.167464	11.8	0	0.167464	11.8	0	0.167464
11.825	0	0.167464	11.825	0	0.167464	11.825	0	0.167464	11.825	0	0.167464	11.825	0	0.167464	11.825	0	0.167464	11.825	0	0.167464	11.825	0	0.167464	11.825	0	0.167464	11.825	0	0.167464
11.85	0	0.167464	11.85	0	0.167464	11.85	0	0.167464	11.85	0	0.167464	11.85	0	0.167464	11.85	0	0.167464	11.85	0	0.167464	11.85	0	0.167464	11.85	0	0.167464	11.85	0	0.167464
11.875	0	0.167464	11.875	0	0.167464	11.875	0	0.167464	11.875	0	0.167464	11.875	0	0.167464	11.875	0	0.167464	11.875	0	0.167464	11.875	0	0.167464	11.875	0	0.167464	11.875	0	0.167464
11.9	0	0.167464	11.9	0	0.167464	11.9	0	0.167464	11.9	0	0.167464	11.9	0	0.167464	11.9	0	0.167464	11.9	0	0.167464	11.9	0	0.167464	11.9	0	0.167464	11.9	0	0.167464
11.925	0	0.167464	11.925	0	0.167464	11.925	0	0.167464	11.925	0	0.167464	11.925	0	0.167464	11.925	0	0.167464	11.925	0	0.167464	11.925	0	0.167464	11.925	0	0.167464	11.925	0	0.167464
11.95	0	0.167464	11.95	0	0.167464	11.95	0	0.167464	11.95	0	0.167464	11.95	0	0.167464	11.95	0	0.167464	11.95	0	0.167464	11.95	0	0.167464	11.95	0	0.167464	11.95	0	0.167464
11.975	0	0.167464	11.975	0	0.167464	11.975	0	0.167464	11.975	0	0.167464	11.975	0	0.167464	11.975	0	0.167464	11.975	0	0.167464	11.975	0	0.167464	11.975	0	0.167464	11.975	0	0.167464
12	0	0.167464	12	0	0.167464	12	0	0.167464	12	0	0.167464	12	0	0.167464	12	0	0.167464	12	0	0.167464	12	0	0.167464	12	0	0.167464	12	0	0.167464
12.025	0	0.167464	12.025	0	0.167464	12.025	0	0.167464	12.025	0	0.167464	12.025	0	0.167464	12.025	0	0.167464	12.025	0	0.167464	12.025	0	0.167464	12.025	0	0.167464	12.025	0	0.167464
12.05	0	0.167464	12.05	0	0.167464	12.05	0	0.167464	12.05	0	0.167464	12.05	0	0.167464	12.05	0	0.167464	12.05	0	0.167464	12.05	0	0.167464	12.05	0	0.167464	12.05	0	0.167464
12.075	0	0.167464	12.075	0	0.167464	12.075	0	0.167464	12.075	0	0.167464	12.075	0	0.167464	12.075	0	0.167464	12.075	0	0.167464	12.075	0	0.167464	12.075	0	0.167464	12.075	0	0.167464
12.1	0	0.167464	12.1	0	0.167464	12.1	0	0.167464	12.1	0	0.167464	12.1	0	0.167464	12.1	0	0.167464	12.1	0	0.167464	12.1	0	0.167464	12.1	0	0.167464	12.1	0	0.167464
12.125	0	0.167464	12.125	0	0.167464	12.125	0	0.167464	12.125	0	0.167464	12.125	0	0.167464	12.125	0	0.167464	12.125	0	0.167464	12.125	0	0.167464	12.125	0	0.167464	12.125	0	0.167464
12.15	0	0.167464	12.15	0	0.167464	12.15	0	0.167464	12.15	0	0.167464	12.15	0	0.167464	12.15	0	0.167464	12.15	0	0.167464	12.15	0	0.167464	12.15	0	0.167464	12.15	0	0.167464
12.175	0	0.167464	12.175	0	0.167464	12.175	0	0.167464	12.175	0	0.167464	12.175	0	0.167464	12.175	0	0.167464	12.175	0	0.167464	12.175	0	0.167464	12.175	0	0.167464	12.175	0	0.167464
12.2	0	0.167464	12.2	0	0.167464	12.2	0	0.167464	12.2	0	0.167464	12.2	0	0.167464	12.2	0	0.167464	12.2	0	0.167464	12.2	0	0.167464	12.2	0	0.167464	12.2	0	0.167464
12.225	0	0.167464	12.225	0	0.167464	12.225	0	0.167464	12.225	0	0.167464	12.225	0	0.167464	12.225	0	0.167464	12.225	0	0.167464	12.225	0	0.167464	12.225	0	0.167464	12.225	0	0.167464
12.25	0	0.167464	12.25	0	0.167464	12.25	0	0.167464	12.25	0	0.167464	12.25	0	0.167464	12.25	0	0.167464	12.25	0	0.167464	12.25	0	0.167464	12.25	0	0.167464	12.25	0	0.167464
12.275	0	0.167464	12.275	0	0.167464	12.275	0	0.167464	12.275	0	0.167464	12.275	0	0.167464	12.275	0	0.167464	12.275	0	0.167464	12.275	0	0.167464	12.275	0	0.167464	12.275	0	0.167464
12.3	0	0.167464	12.3	0	0.167464	12.3	0	0.167464	12.3	0	0.167464	12.3	0	0.167464	12.3	0	0.167464	12.3	0	0.167464	12.3	0	0.167464	12.3	0	0.167464	12.3	0	0.167464
12.325	0	0.167464	12.325	0	0.167464	12.325	0	0.167464	12.325	0	0.167464	12.325	0	0.167464	12.325	0	0.167464	12.325	0	0.167464	12.325	0	0.167464	12.325	0	0.167464	12.325	0	0.167464
12.35	0	0.167464	12.35	0	0.167464	12.35	0	0.167464	12.35	0	0.167464	12.35	0	0.167464	12.35	0	0.167464	12.35	0	0.167464	12.35	0	0.167464	12.35	0	0.167464	12.35	0	0.167464
12.375	0	0.167464	12.375	0	0.167464	12.375	0	0.167464	12.375	0	0.167464	12.375	0	0.167464	12.375	0	0.167464	12.375	0	0.167464	12.375	0	0.167464	12.375	0	0.167464	12.375	0	0.167464
12.4	0	0.167464	12.4	0	0.167464	12.4	0	0.167464	12.4	0	0.167464	12.4	0	0.167464	12.4	0	0.167464	12.4	0	0.167464	12.4	0	0.167464	12.4	0	0.167464	12.4	0	0.167464
12.425	0	0.167464	12.425	0	0.167464	12.425	0	0.167464	12.425	0	0.167464	12.425	0	0.167464	12.425	0	0.167464	12.425	0	0.167464	12.425	0	0.167464	12.425	0	0.167464	12.425	0	0.167464
12.45	0	0.167464	12.45	0	0.167464	12.45	0	0.167464	12.45	0	0.167464	12.45	0	0.167464	12.45	0	0.167464	12.45	0	0.167464	12.45	0	0.167464	12.45	0	0.167464	12.45	0	0.167464
12.475	0	0.167464	12.475	0	0.167464	12.475	0	0.167464	12.475	0	0.167464	12.475	0	0.167464	12.475	0	0.167464	12.475	0	0.167464	12.475	0	0.167464	12.475	0	0.167464	12.475	0	0.167464
12.5	0	0.167464	12.5	0	0.167464	12.5	0	0.167464	12.5	0	0.167464	12.5	0	0.167464	12.5	0	0.167464	12.5	0	0.167464	12.5	0	0.167464	12.5	0	0.167464	12.5	0	0.167464
12.525	0	0.167464	12.525	0	0.167464	12.525	0	0.167464	12.525	0	0.167464	12.525	0	0.167464	12.525	0	0.167464	12.525	0	0.167464	12.525	0	0.167464	12.525	0	0.167464	12.525	0	0.167464
12.55	0	0.167464	12.55	0	0.167464	12.55	0	0.167464	12.55	0	0.167464	12.55	0	0.167464	12.55	0	0.167464	12.55	0	0.167464	12.55	0	0.167464	12.55	0	0.167464	12.55	0	0.167464
12.575	0	0.167464	12.575	0	0.167464	12.575	0	0.167464	12.575	0	0.167464	12.575	0	0.167464	12.575	0	0.167464	12.575	0	0.167464	12.575	0	0.167464	12.575	0	0.167464	12.575	0	0.167464
12.6	0	0.167464	12.6	0	0.167464	12.6	0	0.167464	12.6	0	0.167464	12.6	0	0.167464	12.6	0	0.167464	12.6	0	0.167464	12.6	0	0.167464	12.6	0	0.167464	12.6	0	0.167464
12.625	0	0.167464	12.625	0	0.167464	12.625	0	0.167464	12.625	0	0.167464	12.625	0	0.167464	12.625	0	0.167464	12.625	0	0.167464	12.625	0	0.167464	12.625	0	0.167464	12.625	0	0.167464
12.65	0	0.167464	12.65	0	0.167464	12.65	0	0.167464	12.65	0	0.167464	12.65	0	0.167464	12.65	0	0.167464	12.65	0	0.167464	12.65	0	0.167464	12.65	0	0.167464	12.65	0	0.167464
12.675	0	0.167464	12.675	0	0.167464	12.675	0	0.167464	12.675	0	0.167464	12.675	0	0.167464	12.675	0	0.167464	12.675	0	0.167464	12.675	0	0.167464	12.675	0	0.167464	12.675	0	0.167464
12.7	0	0.167464	12.7	0	0.167464	12.7	0	0.167464	12.7	0	0.167464	12.7	0	0.167464	12.7	0	0.167464	12.7	0	0.167464	12.7	0	0.167464	12.7	0	0.167464	12.7	0	0.167464
12.725	0	0.167464	12.725	0	0.167464	12.725	0	0.167464	12.725	0	0.167464	12.725	0	0.167464	12.725	0	0.167464	12.725	0	0.167464	12.725	0	0.167464	12.725	0	0.167464	12.725	0	0.167464
12.75	0	0.167464	12.75	0	0.167464	12.75	0	0.167464	12.75	0	0.167464	12.75	0	0.167464	12.75	0	0.167464	12.75	0	0.167464	12.75	0	0.167464	12.75	0	0.167464	12.75	0	0.167464
12.775	0	0.167464	12.775	0	0.167464	12.775	0	0.167464	12.775	0	0.167464	12.775	0	0.167464	12.775	0	0.167464	12.775	0	0.167464	12.775	0	0.167464	12.775	0	0.167464	12.775	0	0.167464
12.8	0	0.167464	12.8	0	0.167464	12.8	0	0.167464	12.8	0	0.167464	12.8	0	0.167464	12.8	0	0.167464	12.8	0	0.167464	12.8	0	0.167464	12.8	0	0.167464	12.8	0	0.167464
12.825	0	0.167464	12.825	0	0.167464	12.825	0	0.167464	12.825	0	0.167464	12.825	0	0.167464	12.825	0	0.167464	12.825	0	0.167464	12.825	0	0.167464	12.825	0	0.167464	12.825	0	0.167464
12.85	0	0.167464	12.85	0	0.167464	12.85	0	0.167464	12.85	0	0.167464	12.85	0	0.167464	12.85	0	0.167464	12.85	0	0.167464	12.85	0	0.167464	12.85	0	0.167464	12.85	0	0.167464
12.875	0	0.167464	12.875	0	0.167464	12.875	0	0.167464	12.875	0	0.167464	12.875	0	0.167464	12.875	0	0.167464	12.875	0	0.167464	12.875	0	0.167464	12.875	0	0.167464	12.875	0	0.167464
12.9	0	0.167464	12.9	0	0.167464	12.9	0	0.167464	12.9	0	0.167464	12.9	0	0.167464	12.9	0	0.167464	12.9	0	0.167464	12.9	0	0.167464	12.9	0	0.167464	12.9	0	0.167464
12.925	0	0.167464	12.925	0	0.167464	12.925	0	0.167464	12.925	0	0.167464	12.925	0	0.167464	12.925	0	0.167464	12.925	0	0.167464	12.925	0	0.167464	12.925	0	0.167464	12.925	0	0.167464
12.95	0	0.167464	12.95	0	0.167464	12.95	0	0.167464	12.95	0	0.167464	12.95	0	0.167464	12.95	0	0.167464	12.95	0	0.167464	12.95	0	0.167464	12.95	0	0.167464	12.95	0	0.167464
12.975	0	0.167464	12.975	0	0.167464	12.975	0	0.167464	12.975	0	0.167464	12.975	0	0.167464	12.975	0	0.167464	12.975	0	0.167464	12.975	0	0.167464	12.975	0	0.167464	12.975	0	0.167464
13	0	0.167464	13	0	0.167464	13	0	0.167464	13	0	0.167464	13	0	0.167464	13	0	0.167464	13	0	0.167464	13	0	0.167464	13	0	0.167464	13	0	0.167464
13.025	0	0.167464	13.025	0	0.167464	13.025	0	0.167464	13.025	0	0.167464	13.025	0	0.167464	13.025	0	0.167464	13.025	0	0.167464	13.025	0	0.167464	13.025	0	0.167464	13.025	0	0.167464
13.05	0	0.167464	13.05	0	0.167464	13.05	0	0.167464	13.05	0	0.167464	13.05	0	0.167464	13.05	0	0.167464	13.05	0	0.167464	13.05	0	0.167464	13.05	0	0.167464	13.05	0	0.167464
13.075	0	0.167464	13.075	0	0.167464	13.075	0	0.167464	13.075	0	0.167464	13.075	0	0.167464	13.075	0	0.167464	13.075	0	0.167464	13.075	0	0.167464	13.075	0	0.167464	13.075	0	0.167464
13.1	0	0.167464	13.1	0	0.167464	13.1	0	0.167464	13.1	0	0.167464	13.1	0	0.167464	13.1	0	0.167464	13.1	0	0.167464	13.1	0	0.167464	13.1	0	0.167464	13.1	0	0.167464
13.125	0	0.167464	13.125	0	0.167464	13.125	0	0.167464	13.125	0	0.167464	13.125	0	0.167464	13.125	0	0.167464	13.125	0	0.167464	13.125	0	0.167464	13.125	0	0.167464	13.125	0	0.167464
13.15	0	0.167464	13.15	0	0.167464	13.15	0	0.167464	13.15	0	0.167464	13.15	0	0.167464	13.15	0	0.167464	13.15	0	0.167464	13.15	0	0.167464	13.15	0	0.167464	13.15	0	0.167464
13.175	0	0.167464	13.175	0	0.167464	13.175	0	0.167464	13.175	0	0.167464	13.175	0	0.167464	13.175	0	0.167464	13.175	0	0.167464	13.175	0	0.167464	13.175	0	0.167464	13.175	0	0.167464
13.2	0	0.167464	13.2	0	0.167464	13.2	0	0.167464	13.2	0	0.167464	13.2	0	0.167464	13.2	0	0.167464	13.2	0	0.167464	13.2	0	0.167464	13.2	0	0.167464	13.2	0	0.167464
13.225	0	0.167464	13.225	0	0.167464	13.225	0	0.167464	13.225	0	0.167464	13.225	0	0.167464	13.225	0	0.167464	13.225	0	0.167464	13.225	0	0.167464	13.225	0	0.167464	13.225	0	0.167464
13.25	0	0.167464	13.25	0	0.167464	13.25	0	0.167464	13.25	0	0.167464	13.25	0	0.167464	13.25	0	0.167464	13.25	0	0.167464	13.25	0	0.167464	13.25	0	0.167464	13.25	0	0.167464
13.275	0	0.167464	13.275	0	0.167464	13.275	0	0.167464	13.275	0	0.167464	13.275	0	0.167464	13.275	0	0.167464	13.275	0	0.167464	13.275	0	0.167464	13.275	0	0.167464	13.275	0	0.167464
13.3	0	0.167464	13.3	0	0.167464	13.3	0	0.167464	13.3	0	0.167464	13.3	0	0.167464	13.3	0	0.167464	13.3	0	0.167464	13.3	0	0.167464	13.3	0	0.167464	13.3	0	0.167464
13.325	0	0.167464	13.325	0	0.167464	13.325	0	0.167464	13.325	0	0.167464	13.325	0	0.167464	13.325	0	0.167464	13.325	0	0.167464	13.325	0	0.167464	13.325	0	0.167464	13.325	0	0.167464
13.35	0	0.167464	13.35	0	0.167464	13.35	0	0.167464	13.35	0	0.167464	13.35	0	0.167464	13.35	0	0.167464	13.35	0	0.167464	13.35	0	0.167464	13.35	0	0.167464	13.35	0	0.167464
13.375	0	0.167464	13.375	0	0.167464	13.375	0	0.167464	13.375	0	0.167464	13.375	0	0.167464	13.375	0	0.167464	13.375	0	0.167464	13.375	0	0.167464	13.375	0	0.167464	13.375	0	0.167464
13.4	0	0.167464	13.4	0	0.167464	13.4	0	0.167464	13.4	0	0.167464	13.4	0	0.167464	13.4	0	0.167464	13.4	0	0.167464	13.4	0	0.167464	13.4	0	0.167464	13.4	0	0.167464
13.425	0	0.167464	13.425	0	0.167464	13.425	0	0.167464	13.425	0	0.167464	13.425	0	0.167464	13.425	0	0.167464	13.425	0	0.167464	13.425	0	0.167464	13.425	0	0.167464	13.425	0	0.167464
13.45	0	0.167464	13.45	0	0.167464	13.45	0	0.167464	13.45	0	0.167464	13.45	0	0.167464	13.45	0	0.167464	13.45	0	0.167464	13.45	0	0.167464	13.45	0	0.167464	13.45	0	0.167464
13.475	0	0.167464	13.475	0	0.167464	13.475	0	0.167464	13.475	0	0.167464	13.475	0	0.167464	13.475	0	0.167464	13.475	0	0.167464	13.475	0	0.167464	13.475	0	0.167464	13.475	0	0.167464
13.5	0	0.167464	13.5	0	0.167464	13.5	0	0.167464	13.5	0	0.167464	13.5	0	0.167464	13.5	0	0.167464	13.5	0	0.167464	13.5	0	0.167464	13.5	0	0.167464	13.5	0	0.167464
13.525	0	0.167464	13.525	0	0.167464	13.525	0	0.167464	13.525	0	0.167464	13.525	0	0.167464	13.525	0	0.167464	13.525	0	0.167464	13.525	0	0.167464	13.525	0	0.167464	13.525	0	0.167464
13.55	0	0.167464	13.55	0	0.167464	13.55	0	0.167464	13.55	0	0.167464	13.55	0	0.167464	13.55	0	0.167464	13.55	0	0.167464	13.55	0	0.167464	13.55	0	0.167464	13.55	0	0.167464
13.575	0	0.167464	13.575	0	0.167464	13.575	0	0.167464	13.575	0	0.167464	13.575	0	0.167464	13.575	0	0.167464	13.575	0	0.167464	13.575	0	0.167464	13.575	0	0.167464	13.575	0	0.167464
13.6	0	0.167464	13.6	0	0.167464	13.6	0	0.167464	13.6	0	0.167464	13.6	0	0.167464	13.6	0	0.167464	13.6	0	0.167464	13.6	0	0.167464	13.6	0	0.167464	13.6	0	0.167464
13.625	0	0.167464	13.625	0	0.167464	13.625	0	0.167464	13.625	0	0.167464	13.625	0	0.167464	13.625	0	0.167464	13.625	0	0.167464	13.625	0	0.167464	13.625	0	0.167464	13.625	0	0.167464
13.65	0	0.167464	13.65	0	0.167464	13.65	0	0.167464	13.65	0	0.167464	13.65	0	0.167464	13.65	0	0.167464	13.65	0	0.167464	13.65	0	0.167464	13.65	0	0.167464	13.65	0	0.167464
13.675	0	0.167464	13.675	0	0.167464	13.675	0	0.167464	13.675	0	0.167464	13.675	0	0.167464	13.675	0	0.167464	13.675	0	0.167464	13.675	0	0.167464	13.675	0	0.167464	13.675	0	0.167464
13.7	0	0.167464	13.7	0	0.167464	13.7	0	0.167464	13.7	0	0.167464	13.7	0	0.167464	13.7	0	0.167464	13.7	0	0.167464	13.7	0	0.167464	13.7	0	0.167464	13.7	0	0.167464
13.725	0	0.167464	13.725	0	0.167464	13.725	0	0.167464	13.725	0	0.167464	13.725	0	0.167464	13.725	0	0.167464	13.725	0	0.167464	13.725	0	0.167464	13.725	0	0.167464	13.725	0	0.167464
13.75	0	0.167464	13.75	0	0.167464	13.75	0	0.167464	13.75	0	0.167464	13.75	0	0.167464	13.75	0	0.167464	13.75	0	0.167464	13.75	0	0.167464	13.75	0	0.167464	13.75	0	0.167464
13.775	0	0.167464	13.775	0	0.167464	13.775	0	0.167464	13.775	0	0.167464	13.775	0	0.167464	13.775	0	0.167464	13.775	0	0.167464	13.775	0	0.167464	13.775	0	0.167464	13.775	0	0.167464
13.8	0	0.167464	13.8	0	0.167464	13.8	0	0.167464	13.8	0	0.167464	13.8	0	0.167464	13.8	0	0.167464	13.8	0	0.167464	13.8	0	0.167464	13.8	0	0.167464	13.8	0	0.167464
13.825	0	0.167464	13.825	0	0.167464	13.825	0	0.167464	13.825	0	0.167464	13.825	0	0.167464	13.825	0	0.167464	13.825	0	0.167464	13.825	0	0.167464	13.825	0	0.167464	13.825	0	0.167464
13.85	0	0.167464	13.85	0	0.167464	13.85	0	0.167464	13.85	0	0.167464	13.85	0	0.167464	13.85	0	0.167464	13.85	0	0.167464	13.85	0	0.167464	13.85	0	0.167464	13.85	0	0.167464
13.875	0	0.167464	13.875	0	0.167464	13.875	0	0.167464	13.875	0	0.167464	13.875	0	0.167464	13.875	0	0.167464	13.875	0	0.167464	13.875	0	0.167464	13.875	0	0.167464	13.875	0	0.167464
13.9	0	0.167464	13.9	0	0.167464	13.9	0	0.167464	13.9	0	0.167464	13.9	0	0.167464	13.9	0	0.167464	13.9	0	0.167464	13.9	0	0.167464	13.9	0	0.167464	13.9	0	0.167464
13.925	0	0.167464	13.925	0	0.167464	13.925	0	0.167464	13.925	0	0.167464	13.925	0	0.167464	13.925	0	0.167464	13.925	0	0.167464	13.925	0	0.167464	13.925	0	0.167464	13.925	0	0.167464
13.95	0	0.167464	13.95	0	0.167464	13.95	0	0.167464	13.95	0	0.167464	13.95	0	0.167464	13.95	0	0.167464	13.95	0	0.167464	13.95	0	0.167464	13.95	0	0.167464	13.95	0	0.167464
13.975	0	0.167464	13.975	0	0.167464	13.975	0	0.167464	13.975	0	0.167464	13.975	0	0.167464	13.975	0	0.167464	13.975	0	0.167464	13.975	0	0.167464	13.975	0	0.167464	13.975	0	0.167464
14	0	0.167464	14	0	0.167464	14	0	0.167464	14	0	0.167464	14	0	0.167464	14	0	0.167464	14	0	0.167464	14	0	0.167464	14	0	0.167464	14	0	0.167464
14.025	0	0.167464	14.025	0	0.167464	14.025	0	0.167464	14.025	0	0.167464	14.025	0	0.167464	14.025	0	0.167464	14.025	0	0.167464	14.025	0	0.167464	14.025	0	0.167464	14.025	0	0.167464
14.05	0	0.167464	14.05	0	0.167464	14.05	0	0.167464	14.05	0	0.167464	14.05	0	0.167464	14.05	0	0.167464	14.05	0	0.167464	14.05	0	0.167464	14.05	0	0.167464	14.05	0	0.167464
14.075	0	0.167464	14.075	0	0.167464	14.075	0	0.167464	14.075	0	0.167464	14.075	0	0.167464	14.075	0	0.167464	14.075	0	0.167464	14.075	0	0.167464	14.075	0	0.167464	14.075	0	0.167464
14.1	0	0.167464	14.1	0	0.167464	14.1	0	0.167464	14.1	0	0.167464	14.1	0	0.167464	14.1	0	0.167464	14.1	0	0.167464	14.1	0	0.167464	14.1	0	0.167464	14.1	0	0.167464
14.125	0	0.167464	14.125	0	0.167464	14.125	0	0.167464	14.125	0	0.167464	14.125	0	0.167464	14.125	0	0.167464	14.125	0	0.167464	14.125	0	0.167464	14.125	0	0.167464	14.125	0	0.167464
14.15	0	0.167464	14.15	0	0.167464	14.15	0	0.167464	14.15	0	0.167464	14.15	0	0.167464	14.15	0	0.167464	14.15	0	0.167464	14.15	0	0.167464	14.15	0	0.167464	14.15	0	0.167464
14.175	0	0.167464	14.175	0	0.167464	14.175	0	0.167464	14.175	0	0.167464	14.175	0	0.167464	14.175	0	0.167464	14.175	0	0.167464	14.175	0	0.167464	14.175	0	0.167464	14.175	0	0.167464
14.2	0	0.167464	14.2	0	0.167464	14.2	0	0.167464	14.2	0	0.167464	14.2	0	0.167464	14.2	0	0.167464	14.2	0	0.167464	14.2	0	0.167464	14.2	0	0.167464	14.2	0	0.167464
14.225	0	0.167464	14.225	0	0.167464	14.225	0	0.167464	14.225	0	0.167464	14.225	0	0.167464	14.225	0	0.167464	14.225	0	0.167464	14.225	0	0.167464	14.225	0	0.167464	14.225	0	0.167464
14.25	0	0.167464	14.25	0	0.167464	14.25	0	0.167464	14.25	0	0.167464	14.25	0	0.167464	14.25	0	0.167464	14.25	0	0.167464	14.25	0	0.167464	14.25	0	0.167464	14.25	0	0.167464
14.275	0	0.167464	14.275	0	0.167464	14.275	0	0.167464	14.275	0	0.167464	14.275	0	0.167464	14.275	0	0.167464	14.275	0	0.167464	14.275	0	0.167464	14.275	0	0.167464	14.275	0	0.167464
14.3	0	0.167464	14.3	0	0.167464	14.3	0	0.167464	14.3	0	0.167464	14.3	0	0.167464	14.3	0	0.167464	14.3	0	0.167464	14.3	0	0.167464	14.3	0	0.167464	14.3	0	0.167464
14.325	0	0.167464	14.325	0	0.167464	14.325	0	0.167464	14.325	0	0.167464	14.325	0	0.167464	14.325	0	0.167464	14.325	0	0.167464	14.325	0	0.167464	14.325	0	0.167464	14.325	0	0.167464
14.35	0	0.167464	14.35	0	0.167464	14.35	0	0.167464	14.35	0	0.167464	14.35	0	0.167464	14.35	0	0.167464	14.35	0	0.167464	14.35	0	0.167464	14.35	0	0.167464	14.35	0	0.167464
14.375	0	0.167464	14.375	0	0.167464	14.375	0	0.167464	14.375	0	0.167464	14.375	0	0.167464	14.375	0	0.167464	14.375	0	0.167464	14.375	0	0.167464	14.375	0	0.167464	14.375	0	0.167464
14.4	0	0.167464	14.4	0	0.167464	14.4	0	0.167464	14.4	0	0.167464	14.4	0	0.167464	14.4	0	0.167464	14.4	0	0.167464	14.4	0	0.167464	14.4	0	0.167464	14.4	0	0.167464
14.425	0	0.167464	14.425	0	0.167464	14.425	0	0.167464	14.425	0	0.167464	14.425	0	0.167464	14.425	0	0.167464	14.425	0	0.167464	14.425	0	0.167464	14.425	0	0.167464	14.425	0	0.167464
14.45	0	0.167465	14.45	0	0.167465	14.45	0	0.167465	14.45	0	0.167465	14.45	0	0.167465	14.45	0	0.167465	14.45	0	0.167465	14.45	0	0.167465	14.45	0	0.167465	14.45	0	0.167465
14.475	0	0.167465	14.475	0	0.167465	14.475	0	0.167465	14.475	0	0.167465	14.475	0	0.167465	14.475	0	0.167465	14.475	0	0.167465	14.475	0	0.167465	14.475	0	0.167465	14.475	0	0.167465
14.5	0	0.167465	14.5	0	0.167465	14.5	0	0.167465	14.5	0	0.167465	14.5	0	0.167465	14.5	0	0.167465	14.5	0	0.167465	14.5	0	0.167465	14.5	0	0.167465	14.5	0	0.167465
14.525	0	0.167465	14.525	0	0.167465	14.525	0	0.167465	14.525	0	0.167465	14.525	0	0.167465	14.525	0	0.167465	14.525	0	0.167465	14.525	0	0.167465	14.525	0	0.167465	14.525	0	0.167465
14.55	0	0.167465	14.55	0	0.167465	14.55	0	0.167465	14.55	0	0.167465	14.55	0	0.167465	14.55	0	0.167465	14.55	0	0.167465	14.55	0	0.167465	14.55	0	0.167465	14.55	0	0.167465
14.575	0	0.167465	14.575	0	0.167465	14.575	0	0.167465	14.575	0	0.167465	14.575	0	0.167465	14.575	0	0.167465	14.575	0	0.167465	14.575	0	0.167465	14.575	0	0.167465	14.575	0	0.167465
14.6	0	0.167465	14.6	0	0.167465	14.6	0	0.167465	14.6	0	0.167465	14.6	0	0.167465	14.6	0	0.167465	14.6	0	0.167465	14.6	0	0.167465	14.6	0	0.167465	14.6	0	0.167465
14.625	0	0.167465	14.625	0	0.167465	14.625	0	0.167465	14.625	0	0.167465	14.625	0	0.167465	14.625	0	0.167465	14.625	0	0.167465	14.625	0	0.167465	14.625	0	0.167465	14.625	0	0.167465
14.65	0	0.167465	14.65	0	0.167465	14.65	0	0.167465	14.65	0	0.167465	14.65	0	0.167465	14.65	0	0.167465	14.65	0	0.167465	14.65	0	0.167465	14.65	0	0.167465	14.65	0	0.167465
14.675	0	0.167465	14.675	0	0.167465	14.675	0	0.167465	14.675	0	0.167465	14.675	0	0.167465	14.675	0	0.167465	14.675	0	0.167465	14.675	0	0.167465	14.675	0	0.167465	14.675	0	0.167465
14.7	0	0.167465	14.7	0	0.167465	14.7	0	0.167465	14.7	0	0.167465	14.7	0	0.167465	14.7	0	0.167465	14.7	0	0.167465	14.7	0	0.167465	14.7	0	0.167465	14.7	0	0.167465
14.725	0	0.167465	14.725	0	0.167465	14.725	0	0.167465	14.725	0	0.167465	14.725	0	0.167465	14.725	0	0.167465	14.725	0	0.167465	14.725	0	0.167465	14.725	0	0.167465	14.725	0	0.167465
14.75	0	0.167465	14.75	0	0.167465	14.75	0	0.167465	14.75	0	0.167465	14.75	0	0.167465	14.75	0	0.167465	14.75	0	0.167465	14.75	0	0.167465	14.75	0	0.167465	14.75	0	0.167465
14.775	0	0.167465	14.775	0	0.167465	14.775	0	0.167465	14.775	0	0.167465	14.775	0	0.167465	14.775	0	0.167465	14.775	0	0.167465	14.775	0	0.167465	14.775	0	0.167465	14.775	0	0.167465
14.8	0	0.167465	14.8	0	0.167465	14.8	0	0.167465	14.8	0	0.167465	14.8	0	0.167465	14.8	0	0.167465	14.8	0	0.167465	14.8	0	0.167465	14.8	0	0.167465	14.8	0	0.167465
14.825	0	0.167465	14.825	0	0.167465	14.825	0	0.167465	14.825	0	0.167465	14.825	0	0.167465	14.825	0	0.167465	14.825	0	0.167465	14.825	0	0.167465	14.825	0	0.167465	14.825	0	0.167465
14.85	0	0.167465	14.85	0	0.167465	14.85	0	0.167465	14.85	0	0.167465	14.85	0	0.167465	14.85	0	0.167465	14.85	0	0.167465	14.85	0	0.167465	14.85	0	0.167465	14.85	0	0.167465
14.875	0	0.167465	14.875	0	0.167465	14.875	0	0.167465	14.875	0	0.167465	14.875	0	0.167465	14.875	0	0.167465	14.875	0	0.167465	14.875	0	0.167465	14.875	0	0.167465	14.875	0	0.167465
14.9	0	0.167465	14.9	0	0.167465	14.9	0	0.167465	14.9	0	0.167465	14.9	0	0.167465	14.9	0	0.167465	14.9	0	0.167465	14.9	0	0.167465	14.9	0	0.167465	14.9	0	0.167465
14.925	0	0.167465	14.925	0	0.167465	14.925	0	0.167465	14.925	0	0.167465	14.925	0	0.167465	14.925	0	0.167465	14.925	0	0.167465	14.925	0	0.167465	14.925	0	0.167465	14.925	0	0.167465
14.95	0	0.167465	14.95	0	0.167465	14.95	0	0.167465	14.95	0	0.167465	14.95	0	0.167465	14.95	0	0.167465	14.95	0	0.167465	14.95	0	0.167465	14.95	0	0.167465	14.95	0	0.167465
14.975	0	0.167465	14.975	0	0.167465	14.975	0	0.167465	14.975	0	0.167465	14.975	0	0.167465	14.975	0	0.167465	14.975	0	0.167465	14.975	0	0.167465	14.975	0	0.167465	14.975	0	0.167465
15	0	0.167465	15	0	0.167465	15	0	0.167465	15	0	0.167465	15	0	0.167465	15	0	0.167465	15	0	0.167465	15	0	0.167465	15	0	0.167465	15	0	0.167465
15.025	0	0.167465	15.025	0	0.167465	15.025	0	0.167465	15.025	0	0.167465	15.025	0	0.167465	15.025	0	0.167465	15.025	0	0.167465	15.025	0	0.167465	15.025	0	0.167465	15.025	0	0.167465
15.05	0	0.167465	15.05	0	0.167465	15.05	0	0.167465	15.05	0	0.167465	15.05	0	0.167465	15.05	0	0.167465	15.05	0	0.167465	15.05	0	0.167465	15.05	0	0.167465	15.05	0	0.167465
15.075	0	0.167465	15.075	0	0.167465	15.075	0	0.167465	15.075	0	0.167465	15.075	0	0.167465	15.075	0	0.167465	15.075	0	0.167465	15.075	0	0.167465	15.075	0	0.167465	15.075	0	0.167465
15.1	0	0.167465	15.1	0	0.167465	15.1	0	0.167465	15.1	0	0.167465	15.1	0	0.167465	15.1	0	0.167465	15.1	0	0.167465	15.1	0	0.167465	15.1	0	0.167465	15.1	0	0.167465
15.125	0	0.167465	15.125	0	0.167465	15.125	0	0.167465	15.125	0	0.167465	15.125	0	0.167465	15.125	0	0.167465	15.125	0	0.167465	15.125	0	0.167465	15.125	0	0.167465	15.125	0	0.167465
15.15	0	0.167465	15.15	0	0.167465	15.15	0	0.167465	15.15	0	0.167465	15.15	0	0.167465	15.15	0	0.167465	15.15	0	0.167465	15.15	0	0.167465	15.15	0	0.167465	15.15	0	0.167465
15.175	0	0.167465	15.175	0	0.167465	15.175	0	0.167465	15.175	0	0.167465	15.175	0	0.167465	15.175	0	0.167465	15.175	0	0.167465	15.175	0	0.167465	15.175	0	0.167465	15.175	0	0.167465
15.2	0	0.167465	15.2	0	0.167465	15.2	0	0.167465	15.2	0	0.167465	15.2	0	0.167465	15.2	0	0.167465	15.2	0	0.167465	15.2	0	0.167465	15.2	0	0.167465	15.2	0	0.167465
15.225	0	0.167465	15.225	0	0.167465	15.225	0	0.167465	15.225	0	0.167465	15.225	0	0.167465	15.225	0	0.167465	15.225	0	0.167465	15.225	0	0.167465	15.225	0	0.167465	15.225	0	0.167465
15.25	0	0.167465	15.25	0	0.167465	15.25	0	0.167465	15.25	0	0.167465	15.25	0	0.167465	15.25	0	0.167465	15.25	0	0.167465	15.25	0	0.167465	15.25	0	0.167465	15.25	0	0.167465
15.275	0	0.167465	15.275	0	0.167465	15.275	0	0.167465	15.275	0	0.167465	15.275	0	0.167465	15.275	0	0.167465	15.275	0	0.167465	15.275	0	0.167465	15.275	0	0.167465	15.275	0	0.167465
15.3	0	0.167465	15.3	0	0.167465	15.3	0	0.167465	15.3	0	0.167465	15.3	0	0.167465	15.3	0	0.167465	15.3	0	0.167465	15.3	0	0.167465	15.3	0	0.167465	15.3	0	0.167465
15.325	0	0.167465	15.325	0	0.167465	15.325	0	0.167465	15.325	0	0.167465	15.325	0	0.167465	15.325	0	0.167465	15.325	0	0.167465	15.325	0	0.167465	15.325	0	0.167465	15.325	0	0.167465
15.35	0	0.167465	15.35	0	0.167465	15.35	0	0.167465	15.35	0	0.167465	15.35	0	0.167465	15.35	0	0.167465	15.35	0	0.167465	15.35	0	0.167465	15.35	0	0.167465	15.35	0	0.167465
15.375	0	0.167465	15.375	0	0.167465	15.375	0	0.167465	15.375	0	0.167465	15.375	0	0.167465	15.375	0	0.167465	15.375	0	0.167465	15.375	0	0.167465	15.375	0	0.167465	15.375	0	0.167465
15.4	0	0.167465	15.4	0	0.167465	15.4	0	0.167465	15.4	0	0.167465	15.4	0	0.167465	15.4	0	0.167465	15.4	0	0.167465	15.4	0	0.167465	15.4	0	0.167465	15.4	0	0.167465
15.425	0	0.167465	15.425	0	0.167465	15.425	0	0.167465	15.425	0	0.167465	15.425	0	0.167465	15.425	0	0.167465	15.425	0	0.167465	15.425	0	0.167465	15.425	0	0.167465	15.425	0	0.167465
15.45	0	0.167465	15.45	0	0.167465	15.45	0	0.167465	15.45	0	0.167465	15.45	0	0.167465	15.45	0	0.167465	15.45	0	0.167465	15.45	0	0.167465	15.45	0	0.167465	15.45	0	0.167465
15.475	0	0.167465	15.475	0	0.167465	15.475	0	0.167465	15.475	0	0.167465	15.475	0	0.167465	15.475	0	0.167465	15.475	0	0.167465	15.475	0	0.167465	15.475	0	0.167465	15.475	0	0.167465
15.5	0	0.167465	15.5	0	0.167465	15.5	0	0.167465	15.5	0	0.167465	15.5	0	0.167465	15.5	0	0.167465	15.5	0	0.167465	15.5	0	0.167465	15.5	0	0.167465	15.5	0	0.167465
15.525	0	0.167465	15.525	0	0.167465	15.525	0	0.167465	15.525	0	0.167465	15.525	0	0.167465	15.525	0	0.167465	15.525	0	0.167465	15.525	0	0.167465	15.525	0	0.167465	15.525	0	0.167465
15.55	0	0.167465	15.55	0	0.167465	15.55	0	0.167465	15.55	0	0.167465	15.55	0	0.167465	15.55	0	0.167465	15.55	0	0.167465	15.55	0	0.167465	15.55	0	0.167465	15.55	0	0.167465
15.575	0	0.167465	15.575	0	0.167465	15.575	0	0.167465	15.575	0	0.167465	15.575	0	0.167465	15.575	0	0.167465	15.575	0	0.167465	15.575	0	0.167465	15.575	0	0.167465	15.575	0	0.167465
15.6	0	0.167465	15.6	0	0.167465	15.6	0	0.167465	15.6	0	0.167465	15.6	0	0.167465	15.6	0	0.167465	15.6	0	0.167465	15.6	0	0.167465	15.6	0	0.167465	15.6	0	0.167465
15.625	0	0.167465	15.625	0	0.167465	15.625	0	0.167465	15.625	0	0.167465	15.625	0	0.167465	15.625	0	0.167465	15.625	0	0.167465	15.625	0	0.167465	15.625	0	0.167465	15.625	0	0.167465
15.65	0	0.167465	15.65	0	0.167465	15.65	0	0.167465	15.65	0	0.167465	15.65	0	0.167465	15.65	0	0.167465	15.65	0	0.167465	15.65	0	0.167465	15.65	0	0.167465	15.65	0	0.167465
15.675	0	0.167465	15.675	0	0.167465	15.675	0	0.167465	15.675	0	0.167465	15.675	0	0.167465	15.675	0	0.167465	15.675	0	0.167465	15.675	0	0.167465	15.675	0	0.167465	15.675	0	0.167465
15.7	0	0.167465	15.7	0	0.167465	15.7	0	0.167465	15.7	0	0.167465	15.7	0	0.167465	15.7	0	0.167465	15.7	0	0.167465	15.7	0	0.167465	15.7	0	0.167465	15.7	0	0.167465
15.725	0	0.167465	15.725	0	0.167465	15.725	0	0.167465	15.725	0	0.167465	15.725	0	0.167465	15.725	0	0.167465	15.725	0	0.167465	15.725	0	0.167465	15.725	0	0.167465	15.725	0	0.167465
15.75	0	0.167465	15.75	0	0.167465	15.75	0	0.167465	15.75	0	0.167465	15.75	0	0.167465	15.75	0	0.167465	15.75	0	0.167465	15.75	0	0.167465	15.75	0	0.167465	15.75	0	0.167465
15.775	0	0.167465	15.775	0	0.167465	15.775	0	0.167465	15.775	0	0.167465	15.775	0	0.167465	15.775	0	0.167465	15.775	0	0.167465	15.775	0	0.167465	15.775	0	0.167465	15.775	0	0.167465
15.8	0	0.167465	15.8	0	0.167465	15.8	0	0.167465	15.8	0	0.167465	15.8	0	0.167465	15.8	0	0.167465	15.8	0	0.167465	15.8	0	0.167465	15.8	0	0.167465	15.8	0	0.167465
15.825	0	0.167465	15.825	0	0.167465	15.825	0	0.167465	15.825	0	0.167465	15.825	0	0.167465	15.825	0	0.167465	15.825	0	0.167465	15.825	0	0.167465	15.825	0	0.167465	15.825	0	0.167465
15.85	0	0.167465	15.85	0	0.167465	15.85	0	0.167465	15.85	0	0.167465	15.85	0	0.167465	15.85	0	0.167465	15.85	0	0.167465	15.85	0	0.167465	15.85	0	0.167465	15.85	0	0.167465
15.875	0	0.167465	15.875	0	0.167465	15.875	0	0.167465	15.875	0	0.167465	15.875	0	0.167465	15.875	0	0.167465	15.875	0	0.167465	15.875	0	0.167465	15.875	0	0.167465	15.875	0	0.167465
15.9	0	0.167465	15.9	0	0.167465	15.9	0	0.167465	15.9	0	0.167465	15.9	0	0.167465	15.9	0	0.167465	15.9	0	0.167465	15.9	0	0.167465	15.9	0	0.167465	15.9	0	0.167465
15.925	0	0.167465	15.925	0	0.167465	15.925	0	0.167465	15.925	0	0.167465	15.925	0	0.167465	15.925	0	0.167465	15.925	0	0.167465	15.925	0	0.167465	15.925	0	0.167465	15.925	0	0.167465
15.95	0	0.167465	15.95	0	0.167465	15.95	0	0.167465	15.95	0	0.167465	15.95	0	0.167465	15.95	0	0.167465	15.95	0	0.167465	15.95	0	0.167465	15.95	0	0.167465	15.95	0	0.167465
15.975	0	0.167465	15.975	0	0.167465	15.975	0	0.167465	15.975	0	0.167465	15.975	0	0.167465	15.975	0	0.167465	15.975	0	0.167465	15.975	0	0.167465	15.975	0	0.167465	15.975	0	0.167465
16	0	0.167465	16	0	0.167465	16	0	0.167465	16	0	0.167465	16	0	0.167465	16	0	0.167465	16	0	0.167465	16	0	0.167465	16	0	0.167465	16	0	0.167465
16.025	0	0.167465	16.025	0	0.167465	16.025	0	0.167465	16.025	0	0.167465	16.025	0	0.167465	16.025	0	0.167465	16.025	0	0.167465	16.025	0	0.167465	16.025	0	0.167465	16.025	0	0.167465
16.05	0	0.167465	16.05	0	0.167465	16.05	0	0.167465	16.05	0	0.167465	16.05	0	0.167465	16.05	0	0.167465	16.05	0	0.167465	16.05	0	0.167465	16.05	0	0.167465	16.05	0	0.167465
16.075	0	0.167465	16.075	0	0.167465	16.075	0	0.167465	16.075	0	0.167465	16.075	0	0.167465	16.075	0	0.167465	16.075	0	0.167465	16.075	0	0.167465	16.075	0	0.167465	16.075	0	0.167465
16.1	0	0.167465	16.1	0	0.167465	16.1	0	0.167465	16.1	0	0.167465	16.1	0	0.167465	16.1	0	0.167465	16.1	0	0.167465	16.1	0	0.167465	16.1	0	0.167465	16.1	0	0.167465
16.125	0	0.167465	16.125	0	0.167465	16.125	0	0.167465	16.125	0	0.167465	16.125	0	0.167465	16.125	0	0.167465	16.125	0	0.167465	16.125	0	0.167465	16.125	0	0.167465	16.125	0	0.167465
16.15	0	0.167465	16.15	0	0.167465	16.15	0	0.167465	16.15	0	0.167465	16.15	0	0.167465	16.15	0	0.167465	16.15	0	0.167465	16.15	0	0.167465	16.15	0	0.167465	16.15	0	0.167465
16.175	0	0.167465	16.175	0	0.167465	16.175	0	0.167465	16.175	0	0.167465	16.175	0	0.167465	16.175	0	0.167465	16.175	0	0.167465	16.175	0	0.167465	16.175	0	0.167465	16.175	0	0.167465
16.2	0	0.167465	16.2	0	0.167465	16.2	0	0.167465	16.2	0	0.167465	16.2	0	0.167465	16.2	0	0.167465	16.2	0	0.167465	16.2	0	0.167465	16.2	0	0.167465	16.2	0	0.167465
16.225	0	0.167465	16.225	0	0.167465	16.225	0	0.167465	16.225	0	0.167465	16.225	0	0.167465	16.225	0	0.167465	16.225	0	0.167465	16.225	0	0.167465	16.225	0	0.167465	16.225	0	0.167465
16.25	0	0.167465	16.25	0	0.167465	16.25	0	0.167465	16.25	0	0.167465	16.25	0	0.167465	16.25	0	0.167465	16.25	0	0.167465	16.25	0	0.167465	16.25	0	0.167465	16.25	0	0.167465
16.275	0	0.167465	16.275	0	0.167465	16.275	0	0.167465	16.275	0	0.167465	16.275	0	0.167465	16.275	0	0.167465	16.275	0	0.167465	16.275	0	0.167465	16.275	0	0.167465	16.275	0	0.167465
16.3	0	0.167465	16.3	0	0.167465	16.3	0	0.167465	16.3	0	0.167465	16.3	0	0.167465	16.3	0	0.167465	16.3	0	0.167465	16.3	0	0.167465	16.3	0	0.167465	16.3	0	0.167465
16.325	0	0.167465	16.325	0	0.167465	16.325	0	0.167465	16.325	0	0.167465	16.325	0	0.167465	16.325	0	0.167465	16.325	0	0.167465	16.325	0	0.167465	16.325	0	0.167465	16.325	0	0.167465
16.35	0	0.167465	16.35	0	0.167465	16.35	0	0.167465	16.35	0	0.167465	16.35	0	0.167465	16.35	0	0.167465	16.35	0	0.167465	16.35	0	0.167465	16.35	0	0.167465	16.35	0	0.167465
16.375	0	0.167465	16.375	0	0.167465	16.375	0	0.167465	16.375	0	0.167465	16.375	0	0.167465	16.375	0	0.167465	16.375	0	0.167465	16.375	0	0.167465	16.375	0	0.167465	16.375	0	0.167465
16.4	0	0.167465	16.4	0	0.167465	16.4	0	0.167465	16.4	0	0.167465	16.4	0	0.167465	16.4	0	0.167465	16.4	0	0.167465	16.4	0	0.167465	16.4	0	0.167465	16.4	0	0.167465
16.425	0	0.167465	16.425	0	0.167465	16.425	0	0.167465	16.425	0	0.167465	16.425	0	0.167465	16.425	0	0.167465	16.425	0	0.167465	16.425	0	0.167465	16.425	0	0.167465	16.425	0	0.167465
16.45	0	0.167465	16.45	0	0.167465	16.45	0	0.167465	16.45	0	0.167465	16.45	0	0.167465	16.45	0	0.167465	16.45	0	0.167465	16.45	0	0.167465	16.45	0	0.167465	16.45	0	0.167465
16.475	0	0.167465	16.475	0	0.167465	16.475	0	0.167465	16.475	0	0.167465	16.475	0	0.167465	16.475	0	0.167465	16.475	0	0.167465	16.475	0	0.167465	16.475	0	0.167465	16.475	0	0.167465
16.5	0	0.167465	16.5	0	0.167465	16.5	0	0.167465	16.5	0	0.167465	16.5	0	0.167465	16.5	0	0.167465	16.5	0	0.167465	16.5	0	0.167465	16.5	0	0.167465	16.5	0	0.167465
16.525	0	0.167465	16.525	0	0.167465	16.525	0	0.167465	16.525	0	0.167465	16.525	0	0.167465	16.525	0	0.167465	16.525	0	0.167465	16.525	0	0.167465	16.525	0	0.167465	16.525	0	0.167465
16.55	0	0.167465	16.55	0	0.167465	16.55	0	0.167465	16.55	0	0.167465	16.55	0	0.167465	16.55	0	0.167465	16.55	0	0.167465	16.55	0	0.167465	16.55	0	0.167465	16.55	0	0.167465
16.575	0	0.167465	16.575	0	0.167465	16.575	0	0.167465	16.575	0	0.167465	16.575	0	0.167465	16.575	0	0.167465	16.575	0	0.167465	16.575	0	0.167465	16.575	0	0.167465	16.575	0	0.167465
16.6	0	0.167465	16.6	0	0.167465	16.6	0	0.167465	16.6	0	0.167465	16.6	0	0.167465	16.6	0	0.167465	16.6	0	0.167465	16.6	0	0.167465	16.6	0	0.167465	16.6	0	0.167465
16.625	0	0.167465	16.625	0	0.167465	16.625	0	0.167465	16.625	0	0.167465	16.625	0	0.167465	16.625	0	0.167465	16.625	0	0.167465	16.625	0	0.167465	16.625	0	0.167465	16.625	0	0.167465
16.65	0	0.167465	16.65	0	0.167465	16.65	0	0.167465	16.65	0	0.167465	16.65	0	0.167465	16.65	0	0.167465	16.65	0	0.167465	16.65	0	0.167465	16.65	0	0.167465	16.65	0	0.167465
16.675	0	0.167465	16.675	0	0.167465	16.675	0	0.167465	16.675	0	0.167465	16.675	0	0.167465	16.675	0	0.167465	16.675	0	0.167465	16.675	0	0.167465	16.675	0	0.167465	16.675	0	0.167465
16.7	0	0.167465	16.7	0	0.167465	16.7	0	0.167465	16.7	0	0.167465	16.7	0	0.167465	16.7	0	0.167465	16.7	0	0.167465	16.7	0	0.167465	16.7	0	0.167465	16.7	0	0.167465
16.725	0	0.167465	16.725	0	0.167465	16.725	0	0.167465	16.725	0	0.167465	16.725	0	0.167465	16.725	0	0.167465	16.725	0	0.167465	16.725	0	0.167465	16.725	0	0.167465	16.725	0	0.167465
16.75	0	0.167465	16.75	0	0.167465	16.75	0	0.167465	16.75	0	0.167465	16.75	0	0.167465	16.75	0	0.167465	16.75	0	0.167465	16.75	0	0.167465	16.75	0	0.167465	16.75	0	0.167465
16.775	0	0.167465	16.775	0	0.167465	16.775	0	0.167465	16.775	0	0.167465	16.775	0	0.167465	16.775	0	0.167465	16.775	0	0.167465	16.775	0	0.167465	16.775	0	0.167465	16.775	0	0.167465
16.8	0	0.167465	16.8	0	0.167465	16.8	0	0.167465	16.8	0	0.167465	16.8	0	0.167465	16.8	0	0.167465	16.8	0	0.167465	16.8	0	0.167465	16.8	0	0.167465	16.8	0	0.167465
16.825	0	0.167465	16.825	0	0.167465	16.825	0	0.167465	16.825	0	0.167465	16.825	0	0.167465	16.825	0	0.167465	16.825	0	0.167465	16.825	0	0.167465	16.825	0	0.167465	16.825	0	0.167465
16.85	0	0.167465	16.85	0	0.167465	16.85	0	0.167465	16.85	0	0.167465	16.85	0	0.167465	16.85	0	0.167465	16.85	0	0.167465	16.85	0	0.167465	16.85	0	0.167465	16.85	0	0.167465
16.875	0	0.167465	16.875	0	0.167465	16.875	0	0.167465	16.875	0	0.167465	16.875	0	0.167465	16.875	0	0.167465	16.875	0	0.167465	16.875	0	0.167465	16.875	0	0.167465	16.875	0	0.167465
16.9	0	0.167465	16.9	0	0.167465	16.9	0	0.167465	16.9	0	0.167465	16.9	0	0.167465	16.9	0	0.167465	16.9	0	0.167465	16.9	0	0.167465	16.9	0	0.167465	16.9	0	0.167465
16.925	0	0.167465	16.925	0	0.167465	16.925	0	0.167465	16.925	0	0.167465	16.925	0	0.167465	16.925	0	0.167465	16.925	0	0.167465	16.925	0	0.167465	16.925	0	0.167465	16.925	0	0.167465
16.95	0	0.167465	16.95	0	0.167465	16.95	0	0.167465	16.95	0	0.167465	16.95	0	0.167465	16.95	0	0.167465	16.95	0	0.167465	16.95	0	0.167465	16.95	0	0.167465	16.95	0	0.167465
16.975	0	0.167465	16.975	0	0.167465	16.975	0	0.167465	16.975	0	0.167465	16.975	0	0.167465	16.975	0	0.167465	16.975	0	0.167465	16.975	0	0.167465	16.975	0	0.167465	16.975	0	0.167465
17	0	0.167465	17	0	0.167465	17	0	0.167465	17	0	0.167465	17	0	0.167465	17	0	0.167465	17	0	0.167465	17	0	0.167465	17	0	0.167465	17	0	0.167465
17.025	0	0.167465	17.025	0	0.167465	17.025	0	0.167465	17.025	0	0.167465	17.025	0	0.167465	17.025	0	0.167465	17.025	0	0.167465	17.025	0	0.167465	17.025	0	0.167465	17.025	0	0.167465
17.05	0	0.167465	17.05	0	0.167465	17.05	0	0.167465	17.05	0	0.167465	17.05	0	0.167465	17.05	0	0.167465	17.05	0	0.167465	17.05	0	0.167465	17.05	0	0.167465	17.05	0	0.167465
17.075	0	0.167465	17.075	0	0.167465	17.075	0	0.167465	17.075	0	0.167465	17.075	0	0.167465	17.075	0	0.167465	17.075	0	0.167465	17.075	0	0.167465	17.075	0	0.167465	17.075	0	0.167465
17.1	0	0.167465	17.1	0	0.167465	17.1	0	0.167465	17.1	0	0.167465	17.1	0	0.167465	17.1	0	0.167465	17.1	0	0.167465	17.1	0	0.167465	17.1	0	0.167465	17.1	0	0.167465
17.125	0	0.167465	17.125	0	0.167465	17.125	0	0.167465	17.125	0	0.167465	17.125	0	0.167465	17.125	0	0.167465	17.125	0	0.167465	17.125	0	0.167465	17.125	0	0.167465	17.125	0	0.167465
17.15	0	0.167465	17.15	0	0.167465	17.15	0	0.167465	17.15	0	0.167465	17.15	0	0.167465	17.15	0	0.167465	17.15	0	0.167465	17.15	0	0.167465	17.15	0	0.167465	17.15	0	0.167465
17.175	0	0.167465	17.175	0	0.167465	17.175	0	0.167465	17.175	0	0.167465	17.175	0	0.167465	17.175	0	0.167465	17.175	0	0.167465	17.175	0	0.167465	17.175	0	0.167465	17.175	0	0.167465
17.2	0	0.167465	17.2	0	0.167465	17.2	0	0.167465	17.2	0	0.167465	17.2	0	0.167465	17.2	0	0.167465	17.2	0	0.167465	17.2	0	0.167465	17.2	0	0.167465	17.2	0	0.167465
17.225	0	0.167465	17.225	0	0.167465	17.225	0	0.167465	17.225	0	0.167465	17.225	0	0.167465	17.225	0	0.167465	17.225	0	0.167465	17.225	0	0.167465	17.225	0	0.167465	17.225	0	0.167465
17.25	0	0.167465	17.25	0	0.167465	17.25	0	0.167465	17.25	0	0.167465	17.25	0	0.167465	17.25	0	0.167465	17.25	0	0.167465	17.25	0	0.167465	17.25	0	0.167465	17.25	0	0.167465
17.275	0	0.167465	17.275	0	0.167465	17.275	0	0.167465	17.275	0	0.167465	17.275	0	0.167465	17.275	0	0.167465	17.275	0	0.167465	17.275	0	0.167465	17.275	0	0.167465	17.275	0	0.167465
17.3	0	0.167465	17.3	0	0.167465	17.3	0	0.167465	17.3	0	0.167465	17.3	0	0.167465	17.3	0	0.167465	17.3	0	0.167465	17.3	0	0.167465	17.3	0	0.167465	17.3	0	0.167465
17.325	0	0.167465	17.325	0	0.167465	17.325	0	0.167465	17.325	0	0.167465	17.325	0	0.167465	17.325	0	0.167465	17.325	0	0.167465	17.325	0	0.167465	17.325	0	0.167465	17.325	0	0.167465
17.35	0	0.167465	17.35	0	0.167465	17.35	0	0.167465	17.35	0	0.167465	17.35	0	0.167465	17.35	0	0.167465	17.35	0	0.167465	17.35	0	0.167465	17.35	0	0.167465	17.35	0	0.167465
17.375	0	0.167465	17.375	0	0.167465	17.375	0	0.167465	17.375	0	0.167465	17.375	0	0.167465	17.375	0	0.167465	17.375	0	0.167465	17.375	0	0.167465	17.375	0	0.167465	17.375	0	0.167465
17.4	0	0.167465	17.4	0	0.167465	17.4	0	0.167465	17.4	0	0.167465	17.4	0	0.167465	17.4	0	0.167465	17.4	0	0.167465	17.4	0	0.167465	17.4	0	0.167465	17.4	0	0.167465
17.425	0	0.167465	17.425	0	0.167465	17.425	0	0.167465	17.425	0	0.167465	17.425	0	0.167465	17.425	0	0.167465	17.425	0	0.167465	17.425	0	0.167465	17.425	0	0.167465	17.425	0	0.167465
17.45	0	0.167465	17.45	0	0.167465	17.45	0	0.167465	17.45	0	0.167465	17.45	0	0.167465	17.45	0	0.167465	17.45	0	0.167465	17.45	0	0.167465	17.45	0	0.167465	17.45	0	0.167465
17.475	0	0.167465	17.475	0	0.167465	17.475	0	0.167465	17.475	0	0.167465	17.475	0	0.167465	17.475	0	0.167465	17.475	0	0.167465	17.475	0	0.167465	17.475	0	0.167465	17.475	0	0.167465
17.5	0	0.167465	17.5	0	0.167465	17.5	0	0.167465	17.5	0	0.167465	17.5	0	0.167465	17.5	0	0.167465	17.5	0	0.167465	17.5	0	0.167465	17.5	0	0.167465	17.5	0	0.167465
17.525	0	0.167465	17.525	0	0.167465	17.525	0	0.167465	17.525	0	0.167465	17.525	0	0.167465	17.525	0	0.167465	17.525	0	0.167465	17.525	0	0.167465	17.525	0	0.167465	17.525	0	0.167465
17.55	0	0.167465	17.55	0	0.167465	17.55	0	0.167465	17.55	0	0.167465	17.55	0	0.167465	17.55	0	0.167465	17.55	0	0.167465	17.55	0	0.167465	17.55	0	0.167465	17.55	0	0.167465
17.575	0	0.167465	17.575	0	0.167465	17.575	0	0.167465	17.575	0	0.167465	17.575	0	0.167465	17.575	0	0.167465	17.575	0	0.167465	17.575	0	0.167465	17.575	0	0.167465	17.575	0	0.167465
17.6	0	0.167465	17.6	0	0.167465	17.6	0	0.167465	17.6	0	0.167465	17.6	0	0.167465	17.6	0	0.167465	17.6	0	0.167465	17.6	0	0.167465	17.6	0	0.167465	17.6	0	0.167465
17.625	0	0.167465	17.625	0	0.167465	17.625	0	0.167465	17.625	0	0.167465	17.625	0	0.167465	17.625	0	0.167465	17.625	0	0.167465	17.625	0	0.167465	17.625	0	0.167465	17.625	0	0.167465
17.65	0	0.167465	17.65	0	0.167465	17.65	0	0.167465	17.65	0	0.167465	17.65	0	0.167465	17.65	0	0.167465	17.65	0	0.167465	17.65	0	0.167465	17.65	0	0.167465	17.65	0	0.167465
17.675	0	0.167465	17.675	0	0.167465	17.675	0	0.167465	17.675	0	0.167465	17.675	0	0.167465	17.675	0	0.167465	17.675	0	0.167465	17.675	0	0.167465	17.675	0	0.167465	17.675	0	0.167465
17.7	0	0.167465	17.7	0	0.167465	17.7	0	0.167465	17.7	0	0.167465	17.7	0	0.167465	17.7	0	0.167465	17.7	0	0.167465	17.7	0	0.167465	17.7	0	0.167465	17.7	0	0.167465
17.725	0	0.167465	17.725	0	0.167465	17.725	0	0.167465	17.725	0	0.167465	17.725	0	0.167465	17.725	0	0.167465	17.725	0	0.167465	17.725	0	0.167465	17.725	0	0.167465	17.725	0	0.167465
17.75	0	0.167465	17.75	0	0.167465	17.75	0	0.167465	17.75	0	0.167465	17.75	0	0.167465	17.75	0	0.167465	17.75	0	0.167465	17.75	0	0.167465	17.75	0	0.167465	17.75	0	0.167465
17.775	0	0.167465	17.775	0	0.167465	17.775	0	0.167465	17.775	0	0.167465	17.775	0	0.167465	17.775	0	0.167465	17.775	0	0.167465	17.775	0	0.167465	17.775	0	0.167465	17.775	0	0.167465
17.8	0	0.167465	17.8	0	0.167465	17.8	0	0.167465	17.8	0	0.167465	17.8	0	0.167465	17.8	0	0.167465	17.8	0	0.167465	17.8	0	0.167465	17.8	0	0.167465	17.8	0	0.167465
17.825	0	0.167465	17.825	0	0.167465	17.825	0	0.167465	17.825	0	0.167465	17.825	0	0.167465	17.825	0	0.167465	17.825	0	0.167465	17.825	0	0.167465	17.825	0	0.167465	17.825	0	0.167465
17.85	0	0.167465	17.85	0	0.167465	17.85	0	0.167465	17.85	0	0.167465	17.85	0	0.167465	17.85	0	0.167465	17.85	0	0.167465	17.85	0	0.167465	17.85	0	0.167465	17.85	0	0.167465
17.875	0	0.167465	17.875	0	0.167465	17.875	0	0.167465	17.875	0	0.167465	17.875	0	0.167465	17.875	0	0.167465	17.875	0	0.167465	17.875	0	0.167465	17.875	0	0.167465	17.875	0	0.167465
17.9	0	0.167465	17.9	0	0.167465	17.9	0	0.167465	17.9	0	0.167465	17.9	0	0.167465	17.9	0	0.167465	17.9	0	0.167465	17.9	0	0.167465	17.9	0	0.167465	17.9	0	0.167465
17.925	0	0.167465	17.925	0	0.167465	17.925	0	0.167465	17.925	0	0.167465	17.925	0	0.167465	17.925	0	0.167465	17.925	0	0.167465	17.925	0	0.167465	17.925	0	0.167465	17.925	0	0.167465
17.95	0	0.167465	17.95	0	0.167465	17.95	0	0.167465	17.95	0	0.167465	17.95	0	0.167465	17.95	0	0.167465	17.95	0	0.167465	17.95	0	0.167465	17.95	0	0.167465	17.95	0	0.167465
17.975	0	0.167465	17.975	0	0.167465	17.975	0	0.167465	17.975	0	0.167465	17.975	0	0.167465	17.975	0	0.167465	17.975	0	0.167465	17.975	0	0.167465	17.975	0	0.167465	17.975	0	0.167465
18	0	0.167465	18	0	0.167465	18	0	0.167465	18	0	0.167465	18	0	0.167465	18	0	0.167465	18	0	0.167465	18	0	0.167465	18	0	0.167465	18	0	0.167465
18.025	0	0.167465	18.025	0	0.167465	18.025	0	0.167465	18.025	0	0.167465	18.025	0	0.167465	18.025	0	0.167465	18.025	0	0.167465	18.025	0	0.167465	18.025	0	0.167465	18.025	0	0.167465
18.05	0	0.167465	18.05	0	0.167465	18.05	0	0.167465	18.05	0	0.167465	18.05	0	0.167465	18.05	0	0.167465	18.05	0	0.167465	18.05	0	0.167465	18.05	0	0.167465	18.05	0	0.167465
18.075	0	0.167465	18.075	0	0.167465	18.075	0	0.167465	18.075	0	0.167465	18.075	0	0.167465	18.075	0	0.167465	18.075	0	0.167465	18.075	0	0.167465	18.075	0	0.167465	18.075	0	0.167465
18.1	0	0.167465	18.1	0	0.167465	18.1	0	0.167465	18.1	0	0.167465	18.1	0	0.167465	18.1	0	0.167465	18.1	0	0.167465	18.1	0	0.167465	18.1	0	0.167465	18.1	0	0.167465
18.125	0	0.167465	18.125	0	0.167465	18.125	0	0.167465	18.125	0	0.167465	18.125	0	0.167465	18.125	0	0.167465	18.125	0	0.167465	18.125	0	0.167465	18.125	0	0.167465	18.125	0	0.167465
18.15	0	0.167465	18.15	0	0.167465	18.15	0	0.167465	18.15	0	0.167465	18.15	0	0.167465	18.15	0	0.167465	18.15	0	0.167465	18.15	0	0.167465	18.15	0	0.167465	18.15	0	0.167465
18.175	0	0.167465	18.175	0	0.167465	18.175	0	0.167465	18.175	0	0.167465	18.175	0	0.167465	18.175	0	0.167465	18.175	0	0.167465	18.175	0	0.167465	18.175	0	0.167465	18.175	0	0.167465
18.2	0	0.167465	18.2	0	0.167465	18.2	0	0.167465	18.2	0	0.167465	18.2	0	0.167465	18.2	0	0.167465	18.2	0	0.167465	18.2	0	0.167465	18.2	0	0.167465	18.2	0	0.167465
18.225	0	0.167465	18.225	0	0.167465	18.225	0	0.167465	18.225	0	0.167465	18.225	0	0.167465	18.225	0	0.167465	18.225	0	0.167465	18.225	0	0.167465	18.225	0	0.167465	18.225	0	0.167465
18.25	0	0.167465	18.25	0	0.167465	18.25	0	0.167465	18.25	0	0.167465	18.25	0	0.167465	18.25	0	0.167465	18.25	0	0.167465	18.25	0	0.167465	18.25	0	0.167465	18.25	0	0.167465
18.275	0	0.167465	18.275	0	0.167465	18.275	0	0.167465	18.275	0	0.167465	18.275	0	0.167465	18.275	0	0.167465	18.275	0	0.167465	18.275	0	0.167465	18.275	0	0.167465	18.275	0	0.167465
18.3	0	0.167465	18.3	0	0.167465	18.3	0	0.167465	18.3	0	0.167465	18.3	0	0.167465	18.3	0	0.167465	18.3	0	0.167465	18.3	0	0.167465	18.3	0	0.167465	18.3	0	0.167465
18.325	0	0.167465	18.325	0	0.167465	18.325	0	0.167465	18.325	0	0.167465	18.325	0	0.167465	18.325	0	0.167465	18.325	0	0.167465	18.325	0	0.167465	18.325	0	0.167465	18.325	0	0.167465
18.35	0	0.167465	18.35	0	0.167465	18.35	0	0.167465	18.35	0	0.167465	18.35	0	0.167465	18.35	0	0.167465	18.35	0	0.167465	18.35	0	0.167465	18.35	0	0.167465	18.35	0	0.167465
18.375	0	0.167465	18.375	0	0.167465	18.375	0	0.167465	18.375	0	0.167465	18.375	0	0.167465	18.375	0	0.167465	18.375	0	0.167465	18.375	0	0.167465	18.375	0	0.167465	18.375	0	0.167465
18.4	0	0.167465	18.4	0	0.167465	18.4	0	0.167465	18.4	0	0.167465	18.4	0	0.167465	18.4	0	0.167465	18.4	0	0.167465	18.4	0	0.167465	18.4	0	0.167465	18.4	0	0.167465
18.425	0	0.167465	18.425	0	0.167465	18.425	0	0.167465	18.425	0	0.167465	18.425	0	0.167465	18.425	0	0.167465	18.425	0	0.167465	18.425	0	0.167465	18.425	0	0.167465	18.425	0	0.167465
18.45	0	0.167465	18.45	0	0.167465	18.45	0	0.167465	18.45	0	0.167465	18.45	0	0.167465	18.45	0	0.167465	18.45	0	0.167465	18.45	0	0.167465	18.45	0	0.167465	18.45	0	0.167465
18.475	0	0.167465	18.475	0	0.167465	18.475	0	0.167465	18.475	0	0.167465	18.475	0	0.167465	18.475	0	0.167465	18.475	0	0.167465	18.475	0	0.167465	18.475	0	0.167465	18.475	0	0.167465
18.5	0	0.167465	18.5	0	0.167465	18.5	0	0.167465	18.5	0	0.167465	18.5	0	0.167465	18.5	0	0.167465	18.5	0	0.167465	18.5	0	0.167465	18.5	0	0.167465	18.5	0	0.167465
18.525	0	0.167465	18.525	0	0.167465	18.525	0	0.167465	18.525	0	0.167465	18.525	0	0.167465	18.525	0	0.167465	18.525	0	0.167465	18.525	0	0.167465	18.525	0	0.167465	18.525	0	0.167465
18.55	0	0.167465	18.55	0	0.167465	18.55	0	0.167465	18.55	0	0.167465	18.55	0	0.167465	18.55	0	0.167465	18.55	0	0.167465	18.55	0	0.167465	18.55	0	0.167465	18.55	0	0.167465
18.575	0	0.167465	18.575	0	0.167465	18.575	0	0.167465	18.575	0	0.167465	18.575	0	0.167465	18.575	0	0.167465	18.575	0	0.167465	18.575	0	0.167465	18.575	0	0.167465	18.575	0	0.167465
18.6	0	0.167465	18.6	0	0.167465	18.6	0	0.167465	18.6	0	0.167465	18.6	0	0.167465	18.6	0	0.167465	18.6	0	0.167465	18.6	0	0.167465	18.6	0	0.167465	18.6	0	0.167465
18.625	0	0.167465	18.625	0	0.167465	18.625	0	0.167465	18.625	0	0.167465	18.625	0	0.167465	18.625	0	0.167465	18.625	0	0.167465	18.625	0	0.167465	18.625	0	0.167465	18.625	0	0.167465
18.65	0	0.167465	18.65	0	0.167465	18.65	0	0.167465	18.65	0	0.167465	18.65	0	0.167465	18.65	0	0.167465	18.65	0	0.167465	18.65	0	0.167465	18.65	0	0.167465	18.65	0	0.167465
18.675	0	0.167465	18.675	0	0.167465	18.675	0	0.167465	18.675	0	0.167465	18.675	0	0.167465	18.675	0	0.167465	18.675	0	0.167465	18.675	0	0.167465	18.675	0	0.167465	18.675	0	0.167465
18.7	0	0.167465	18.7	0	0.167465	18.7	0	0.167465	18.7	0	0.167465	18.7	0	0.167465	18.7	0	0.167465	18.7	0	0.167465	18.7	0	0.167465	18.7	0	0.167465	18.7	0	0.167465
18.725	0	0.167465	18.725	0	0.167465	18.725	0	0.167465	18.725	0	0.167465	18.725	0	0.167465	18.725	0	0.167465	18.725	0	0.167465	18.725	0	0.167465	18.725	0	0.167465	18.725	0	0.167465
18.75	0	0.167465	18.75	0	0.167465	18.75	0	0.167465	18.75	0	0.167465	18.75	0	0.167465	18.75	0	0.167465	18.75	0	0.167465	18.75	0	0.167465	18.75	0	0.167465	18.75	0	0.167465
18.775	0	0.167465	18.775	0	0.167465	18.775	0	0.167465	18.775	0	0.167465	18.775	0	0.167465	18.775	0	0.167465	18.775	0	0.167465	18.775	0	0.167465	18.775	0	0.167465	18.775	0	0.167465
18.8	0	0.167465	18.8	0	0.167465	18.8	0	0.167465	18.8	0	0.167465	18.8	0	0.167465	18.8	0	0.167465	18.8	0	0.167465	18.8	0	0.167465	18.8	0	0.167465	18.8	0	0.167465
18.825	0	0.167465	18.825	0	0.167465	18.825	0	0.167465	18.825	0	0.167465	18.825	0	0.167465	18.825	0	0.167465	18.825	0	0.167465	18.825	0	0.167465	18.825	0	0.167465	18.825	0	0.167465
18.85	0	0.167465	18.85	0	0.167465	18.85	0	0.167465	18.85	0	0.167465	18.85	0	0.167465	18.85	0	0.167465	18.85	0	0.167465	18.85	0	0.167465	18.85	0	0.167465	18.85	0	0.167465
18.875	0	0.167465	18.875	0	0.167465	18.875	0	0.167465	18.875	0	0.167465	18.875	0	0.167465	18.875	0	0.167465	18.875	0	0.167465	18.875	0	0.167465	18.875	0	0.167465	18.875	0	0.167465
18.9	0	0.167465	18.9	0	0.167465	18.9	0	0.167465	18.9	0	0.167465	18.9	0	0.167465	18.9	0	0.167465	18.9	0	0.167465	18.9	0	0.167465	18.9	0	0.167465	18.9	0	0.167465
18.925	0	0.167465	18.925	0	0.167465	18.925	0	0.167465	18.925	0	0.167465	18.925	0	0.167465	18.925	0	0.167465	18.925	0	0.167465	18.925	0	0.167465	18.925	0	0.167465	18.925	0	0.167465
18.95	0	0.167465	18.95	0	0.167465	18.95	0	0.167465	18.95	0	0.167465	18.95	0	0.167465	18.95	0	0.167465	18.95	0	0.167465	18.95	0	0.167465	18.95	0	0.167465	18.95	0	0.167465
18.975	0	0.167465	18.975	0	0.167465	18.975	0	0.167465	18.975	0	0.167465	18.975	0	0.167465	18.975	0	0.167465	18.975	0	0.167465	18.975	0	0.167465	18.975	0	0.167465	18.975	0	0.167465
19	0	0.167465	19	0	0.167465	19	0	0.167465	19	0	0.167465	19	0	0.167465	19	0	0.167465	19	0	0.167465	19	0	0.167465	19	0	0.167465	19	0	0.167465
19.025	0	0.167465	19.025	0	0.167465	19.025	0	0.167465	19.025	0	0.167465	19.025	0	0.167465	19.025	0	0.167465	19.025	0	0.167465	19.025	0	0.167465	19.025	0	0.167465	19.025	0	0.167465
19.05	0	0.167465	19.05	0	0.167465	19.05	0	0.167465	19.05	0	0.167465	19.05	0	0.167465	19.05	0	0.167465	19.05	0	0.167465	19.05	0	0.167465	19.05	0	0.167465	19.05	0	0.167465
19.075	0	0.167465	19.075	0	0.167465	19.075	0	0.167465	19.075	0	0.167465	19.075	0	0.167465	19.075	0	0.167465	19.075	0	0.167465	19.075	0	0.167465	19.075	0	0.167465	19.075	0	0.167465
19.1	0	0.167465	19.1	0	0.167465	19.1	0	0.167465	19.1	0	0.167465	19.1	0	0.167465	19.1	0	0.167465	19.1	0	0.167465	19.1	0	0.167465	19.1	0	0.167465	19.1	0	0.167465
19.125	0	0.167466	19.125	0	0.167466	19.125	0	0.167466	19.125	0	0.167466	19.125	0	0.167466	19.125	0	0.167466	19.125	0	0.167466	19.125	0	0.167466	19.125	0	0.167466	19.125	0	0.167466
19.15	0	0.167466	19.15	0	0.167466	19.15	0	0.167466	19.15	0	0.167466	19.15	0	0.167466	19.15	0	0.167466	19.15	0	0.167466	19.15	0	0.167466	19.15	0	0.167466	19.15	0	0.167466
19.175	0	0.167466	19.175	0	0.167466	19.175	0	0.167466	19.175	0	0.167466	19.175	0	0.167466	19.175	0	0.167466	19.175	0	0.167466	19.175	0	0.167466	19.175	0	0.167466	19.175	0	0.167466
19.2	0	0.167466	19.2	0	0.167466	19.2	0	0.167466	19.2	0	0.167466	19.2	0	0.167466	19.2	0	0.167466	19.2	0	0.167466	19.2	0	0.167466	19.2	0	0.167466	19.2	0	0.167466
19.225	0	0.167466	19.225	0	0.167466	19.225	0	0.167466	19.225	0	0.167466	19.225	0	0.167466	19.225	0	0.167466	19.225	0	0.167466	19.225	0	0.167466	19.225	0	0.167466	19.225	0	0.167466
19.25	0	0.167466	19.25	0	0.167466	19.25	0	0.167466	19.25	0	0.167466	19.25	0	0.167466	19.25	0	0.167466	19.25	0	0.167466	19.25	0	0.167466	19.25	0	0.167466	19.25	0	0.167466
19.275	0	0.167466	19.275	0	0.167466	19.275	0	0.167466	19.275	0	0.167466	19.275	0	0.167466	19.275	0	0.167466	19.275	0	0.167466	19.275	0	0.167466	19.275	0	0.167466	19.275	0	0.167466
19.3	0	0.167466	19.3	0	0.167466	19.3	0	0.167466	19.3	0	0.167466	19.3	0	0.167466	19.3	0	0.167466	19.3	0	0.167466	19.3	0	0.167466	19.3	0	0.167466	19.3	0	0.167466
19.325	0	0.167466	19.325	0	0.167466	19.325	0	0.167466	19.325	0	0.167466	19.325	0	0.167466	19.325	0	0.167466	19.325	0	0.167466	19.325	0	0.167466	19.325	0	0.167466	19.325	0	0.167466
19.35	0	0.167466	19.35	0	0.167466	19.35	0	0.167466	19.35	0	0.167466	19.35	0	0.167466	19.35	0	0.167466	19.35	0	0.167466	19.35	0	0.167466	19.35	0	0.167466	19.35	0	0.167466
19.375	0	0.167466	19.375	0	0.167466	19.375	0	0.167466	19.375	0	0.167466	19.375	0	0.167466	19.375	0	0.167466	19.375	0	0.167466	19.375	0	0.167466	19.375	0	0.167466	19.375	0	0.167466
19.4	0	0.167466	19.4	0	0.167466	19.4	0	0.167466	19.4	0	0.167466	19.4	0	0.167466	19.4	0	0.167466	19.4	0	0.167466	19.4	0	0.167466	19.4	0	0.167466	19.4	0	0.167466
19.425	0	0.167466	19.425	0	0.167466	19.425	0	0.167466	19.425	0	0.167466	19.425	0	0.167466	19.425	0	0.167466	19.425	0	0.167466	19.425	0	0.167466	19.425	0	0.167466	19.425	0	0.167466
19.45	0	0.167466	19.45	0	0.167466	19.45	0	0.167466	19.45	0	0.167466	19.45	0	0.167466	19.45	0	0.167466	19.45	0	0.167466	19.45	0	0.167466	19.45	0	0.167466	19.45	0	0.167466
19.475	0	0.167466	19.475	0	0.167466	19.475	0	0.167466	19.475	0	0.167466	19.475	0	0.167466	19.475	0	0.167466	19.475	0	0.167466	19.475	0	0.167466	19.475	0	0.167466	19.475	0	0.167466
19.5	0	0.167466	19.5	0	0.167466	19.5	0	0.167466	19.5	0	0.167466	19.5	0	0.167466	19.5	0	0.167466	19.5	0	0.167466	19.5	0	0.167466	19.5	0	0.167466	19.5	0	0.167466
19.525	0	0.167466	19.525	0	0.167466	19.525	0	0.167466	19.525	0	0.167466	19.525	0	0.167466	19.525	0	0.167466	19.525	0	0.167466	19.525	0	0.167466	19.525	0	0.167466	19.525	0	0.167466
19.55	0	0.167466	19.55	0	0.167466	19.55	0	0.167466	19.55	0	0.167466	19.55	0	0.167466	19.55	0	0.167466	19.55	0	0.167466	19.55	0	0.167466	19.55	0	0.167466	19.55	0	0.167466
19.575	0	0.167466	19.575	0	0.167466	19.575	0	0.167466	19.575	0	0.167466	19.575	0	0.167466	19.575	0	0.167466	19.575	0	0.167466	19.575	0	0.167466	19.575	0	0.167466	19.575	0	0.167466
19.6	0	0.167466	19.6	0	0.167466	19.6	0	0.167466	19.6	0	0.167466	19.6	0	0.167466	19.6	0	0.167466	19.6	0	0.167466	19.6	0	0.167466	19.6	0	0.167466	19.6	0	0.167466
19.625	0	0.167466	19.625	0	0.167466	19.625	0	0.167466	19.625	0	0.167466	19.625	0	0.167466	19.625	0	0.167466	19.625	0	0.167466	19.625	0	0.167466	19.625	0	0.167466	19.625	0	0.167466
19.65	0	0.167466	19.65	0	0.167466	19.65	0	0.167466	19.65	0	0.167466	19.65	0	0.167466	19.65	0	0.167466	19.65	0	0.167466	19.65	0	0.167466	19.65	0	0.167466	19.65	0	0.167466
19.675	0	0.167466	19.675	0	0.167466	19.675	0	0.167466	19.675	0	0.167466	19.675	0	0.167466	19.675	0	0.167466	19.675	0	0.167466	19.675	0	0.167466	19.675	0	0.167466	19.675	0	0.167466
19.7	0	0.167466	19.7	0	0.167466	19.7	0	0.167466	19.7	0	0.167466	19.7	0	0.167466	19.7	0	0.167466	19.7	0	0.167466	19.7	0	0.167466	19.7	0	0.167466	19.7	0	0.167466
19.725	0	0.167466	19.725	0	0.167466	19.725	0	0.167466	19.725	0	0.167466	19.725	0	0.167466	19.725	0	0.167466	19.725	0	0.167466	19.725	0	0.167466	19.725	0	0.167466	19.725	0	0.167466
19.75	0	0.167466	19.75	0	0.167466	19.75	0	0.167466	19.75	0	0.167466	19.75	0	0.167466	19.75	0	0.167466	19.75	0	0.167466	19.75	0	0.167466	19.75	0	0.167466	19.75	0	0.167466
19.775	0	0.167466	19.775	0	0.167466	19.775	0	0.167466	19.775	0	0.167466	19.775	0	0.167466	19.775	0	0.167466	19.775	0	0.167466	19.775	0	0.167466	19.775	0	0.167466	19.775	0	0.167466
19.8	0	0.167466	19.8	0	0.167466	19.8	0	0.167466	19.8	0	0.167466	19.8	0	0.167466	19.8	0	0.167466	19.8	0	0.167466	19.8	0	0.167466	19.8	0	0.167466	19.8	0	0.167466
19.825	0	0.167466	19.825	0	0.167466	19.825	0	0.167466	19.825	0	0.167466	19.825	0	0.167466	19.825	0	0.167466	19.825	0	0.167466	19.825	0	0.167466	19.825	0	0.167466	19.825	0	0.167466
19.85	0	0.167466	19.85	0	0.167466	19.85	0	0.167466	19.85	0	0.167466	19.85	0	0.167466	19.85	0	0.167466	19.85	0	0.167466	19.85	0	0.167466	19.85	0	0.167466	19.85	0	0.167466
19.875	0	0.167466	19.875	0	0.167466	19.875	0	0.167466	19.875	0	0.167466	19.875	0	0.167466	19.875	0	0.167466	19.875	0	0.167466	19.875	0	0.167466	19.875	0	0.167466	19.875	0	0.167466
19.9	0	0.167466	19.9	0	0.167466	19.9	0	0.167466	19.9	0	0.167466	19.9	0	0.167466	19.9	0	0.167466	19.9	0	0.167466	19.9	0	0.167466	19.9	0	0.167466	19.9	0	0.167466
19.925	0	0.167466	19.925	0	0.167466	19.925	0	0.167466	19.925	0	0.167466	19.925	0	0.167466	19.925	0	0.167466	19.925	0	0.167466	19.925	0	0.167466	19.925	0	0.167466	19.925	0	0.167466
19.95	0	0.167466	19.95	0	0.167466	19.95	0	0.167466	19.95	0	0.167466	19.95	0	0.167466	19.95	0	0.167466	19.95	0	0.167466	19.95	0	0.167466	19.95	0	0.167466	19.95	0	0.167466
19.975	0	0.167466	19.975	0	0.167466	19.975	0	0.167466	19.975	0	0.167466	19.975	0	0.167466	19.975	0	0.167466	19.975	0	0.167466	19.975	0	0.167466	19.975	0	0.167466	19.975	0	0.167466
20	0	0.167466	20	0	0.167466	20	0	0.167466	20	0	0.167466	20	0	0.167466	20	0	0.167466	20	0	0.167466	20	0	0.167466	20	0	0.167466	20	0	0.167466
20.025	0	0.167466	20.025	0	0.167466	20.025	0	0.167466	20.025	0	0.167466	20.025	0	0.167466	20.025	0	0.167466	20.025	0	0.167466	20.025	0	0.167466	20.025	0	0.167466	20.025	0	0.167466
20.05	0	0.167466	20.05	0	0.167466	20.05	0	0.167466	20.05	0	0.167466	20.05	0	0.167466	20.05	0	0.167466	20.05	0	0.167466	20.05	0	0.167466	20.05	0	0.167466	20.05	0	0.167466
20.075	0	0.167466	20.075	0	0.167466	20.075	0	0.167466	20.075	0	0.167466	20.075	0	0.167466	20.075	0	0.167466	20.075	0	0.167466	20.075	0	0.167466	20.075	0	0.167466	20.075	0	0.167466
20.1	0	0.167466	20.1	0	0.167466	20.1	0	0.167466	20.1	0	0.167466	20.1	0	0.167466	20.1	0	0.167466	20.1	0	0.167466	20.1	0	0.167466	20.1	0	0.167466	20.1	0	0.167466
20.125	0	0.167466	20.125	0	0.167466	20.125	0	0.167466	20.125	0	0.167466	20.125	0	0.167466	20.125	0	0.167466	20.125	0	0.167466	20.125	0	0.167466	20.125	0	0.167466	20.125	0	0.167466
20.15	0	0.167466	20.15	0	0.167466	20.15	0	0.167466	20.15	0	0.167466	20.15	0	0.167466	20.15	0	0.167466	20.15	0	0.167466	20.15	0	0.167466	20.15	0	0.167466	20.15	0	0.167466
20.175	0	0.167466	20.175	0	0.167466	20.175	0	0.167466	20.175	0	0.167466	20.175	0	0.167466	20.175	0	0.167466	20.175	0	0.167466	20.175	0	0.167466	20.175	0	0.167466	20.175	0	0.167466
20.2	0	0.167466	20.2	0	0.167466	20.2	0	0.167466	20.2	0	0.167466	20.2	0	0.167466	20.2	0	0.167466	20.2	0	0.167466	20.2	0	0.167466	20.2	0	0.167466	20.2	0	0.167466
20.225	0	0.167466	20.225	0	0.167466	20.225	0	0.167466	20.225	0	0.167466	20.225	0	0.167466	20.225	0	0.167466	20.225	0	0.167466	20.225	0	0.167466	20.225	0	0.167466	20.225	0	0.167466
20.25	0	0.167466	20.25	0	0.167466	20.25	0	0.167466	20.25	0	0.167466	20.25	0	0.167466	20.25	0	0.167466	20.25	0	0.167466	20.25	0	0.167466	20.25	0	0.167466	20.25	0	0.167466
20.275	0	0.167466	20.275	0	0.167466	20.275	0	0.167466	20.275	0	0.167466	20.275	0	0.167466	20.275	0	0.167466	20.275	0	0.167466	20.275	0	0.167466	20.275	0	0.167466	20.275	0	0.167466
20.3	0	0.167466	20.3	0	0.167466	20.3	0	0.167466	20.3	0	0.167466	20.3	0	0.167466	20.3	0	0.167466	20.3	0	0.167466	20.3	0	0.167466	20.3	0	0.167466	20.3	0	0.167466
20.325	0	0.167466	20.325	0	0.167466	20.325	0	0.167466	20.325	0	0.167466	20.325	0	0.167466	20.325	0	0.167466	20.325	0	0.167466	20.325	0	0.167466	20.325	0	0.167466	20.325	0	0.167466
20.35	0	0.167466	20.35	0	0.167466	20.35	0	0.167466	20.35	0	0.167466	20.35	0	0.167466	20.35	0	0.167466	20.35	0	0.167466	20.35	0	0.167466	20.35	0	0.167466	20.35	0	0.167466
20.375	0	0.167466	20.375	0	0.167466	20.375	0	0.167466	20.375	0	0.167466	20.375	0	0.167466	20.375	0	0.167466	20.375	0	0.167466	20.375	0	0.167466	20.375	0	0.167466	20.375	0	0.167466
20.4	0	0.167466	20.4	0	0.167466	20.4	0	0.167466	20.4	0	0.167466	20.4	0	0.167466	20.4	0	0.167466	20.4	0	0.167466	20.4	0	0.167466	20.4	0	0.167466	20.4	0	0.167466
20.425	0	0.167466	20.425	0	0.167466	20.425	0	0.167466	20.425	0	0.167466	20.425	0	0.167466	20.425	0	0.167466	20.425	0	0.167466	20.425	0	0.167466	20.425	0	0.167466	20.425	0	0.167466
20.45	0	0.167466	20.45	0	0.167466	20.45	0	0.167466	20.45	0	0.167466	20.45	0	0.167466	20.45	0	0.167466	20.45	0	0.167466	20.45	0	0.167466	20.45	0	0.167466	20.45	0	0.167466
20.475	0	0.167466	20.475	0	0.167466	20.475	0	0.167466	20.475	0	0.167466	20.475	0	0.167466	20.475	0	0.167466	20.475	0	0.167466	20.475	0	0.167466	20.475	0	0.167466	20.475	0	0.167466
20.5	0	0.167466	20.5	0	0.167466	20.5	0	0.167466	20.5	0	0.167466	20.5	0	0.167466	20.5	0	0.167466	20.5	0	0.167466	20.5	0	0.167466	20.5	0	0.167466	20.5	0	0.167466
20.525	0	0.167466	20.525	0	0.167466	20.525	0	0.167466	20.525	0	0.167466	20.525	0	0.167466	20.525	0	0.167466	20.525	0	0.167466	20.525	0	0.167466	20.525	0	0.167466	20.525	0	0.167466
20.55	0	0.167466	20.55	0	0.167466	20.55	0	0.167466	20.55	0	0.167466	20.55	0	0.167466	20.55	0	0.167466	20.55	0	0.167466	20.55	0	0.167466	20.55	0	0.167466	20.55	0	0.167466
20.575	0	0.167466	20.575	0	0.167466	20.575	0	0.167466	20.575	0	0.167466	20.575	0	0.167466	20.575	0	0.167466	20.575	0	0.167466	20.575	0	0.167466	20.575	0	0.167466	20.575	0	0.167466
20.6	0	0.167466	20.6	0	0.167466	20.6	0	0.167466	20.6	0	0.167466	20.6	0	0.167466	20.6	0	0.167466	20.6	0	0.167466	20.6	0	0.167466	20.6	0	0.167466	20.6	0	0.167466
20.625	0	0.167466	20.625	0	0.167466	20.625	0	0.167466	20.625	0	0.167466	20.625	0	0.167466	20.625	0	0.167466	20.625	0	0.167466	20.625	0	0.167466	20.625	0	0.167466	20.625	0	0.167466
20.65	0	0.167466	20.65	0	0.167466	20.65	0	0.167466	20.65	0	0.167466	20.65	0	0.167466	20.65	0	0.167466	20.65	0	0.167466	20.65	0	0.167466	20.65	0	0.167466	20.65	0	0.167466
20.675	0	0.167466	20.675	0	0.167466	20.675	0	0.167466	20.675	0	0.167466	20.675	0	0.167466	20.675	0	0.167466	20.675	0	0.167466	20.675	0	0.167466	20.675	0	0.167466	20.675	0	0.167466
20.7	0	0.167466	20.7	0	0.167466	20.7	0	0.167466	20.7	0	0.167466	20.7	0	0.167466	20.7	0	0.167466	20.7	0	0.167466	20.7	0	0.167466	20.7	0	0.167466	20.7	0	0.167466
20.725	0	0.167466	20.725	0	0.167466	20.725	0	0.167466	20.725	0	0.167466	20.725	0	0.167466	20.725	0	0.167466	20.725	0	0.167466	20.725	0	0.167466	20.725	0	0.167466	20.725	0	0.167466
20.75	0	0.167466	20.75	0	0.167466	20.75	0	0.167466	20.75	0	0.167466	20.75	0	0.167466	20.75	0	0.167466	20.75	0	0.167466	20.75	0	0.167466	20.75	0	0.167466	20.75	0	0.167466
20.775	0	0.167466	20.775	0	0.167466	20.775	0	0.167466	20.775	0	0.167466	20.775	0	0.167466	20.775	0	0.167466	20.775	0	0.167466	20.775	0	0.167466	20.775	0	0.167466	20.775	0	0.167466
20.8	0	0.167466	20.8	0	0.167466	20.8	0	0.167466	20.8	0	0.167466	20.8	0	0.167466	20.8	0	0.167466	20.8	0	0.167466	20.8	0	0.167466	20.8	0	0.167466	20.8	0	0.167466
20.825	0	0.167466	20.825	0	0.167466	20.825	0	0.167466	20.825	0	0.167466	20.825	0	0.167466	20.825	0	0.167466	20.825	0	0.167466	20.825	0	0.167466	20.825	0	0.167466	20.825	0	0.167466
20.85	0	0.167466	20.85	0	0.167466	20.85	0	0.167466	20.85	0	0.167466	20.85	0	0.167466	20.85	0	0.167466	20.85	0	0.167466	20.85	0	0.167466	20.85	0	0.167466	20.85	0	0.167466
20.875	0	0.167466	20.875	0	0.167466	20.875	0	0.167466	20.875	0	0.167466	20.875	0	0.167466	20.875	0	0.167466	20.875	0	0.167466	20.875	0	0.167466	20.875	0	0.167466	20.875	0	0.167466
20.9	0	0.167466	20.9	0	0.167466	20.9	0	0.167466	20.9	0	0.167466	20.9	0	0.167466	20.9	0	0.167466	20.9	0	0.167466	20.9	0	0.167466	20.9	0	0.167466	20.9	0	0.167466
20.925	0	0.167466	20.925	0	0.167466	20.925	0	0.167466	20.925	0	0.167466	20.925	0	0.167466	20.925	0	0.167466	20.925	0	0.167466	20.925	0	0.167466	20.925	0	0.167466	20.925	0	0.167466
20.95	0	0.167466	20.95	0	0.167466	20.95	0	0.167466	20.95	0	0.167466	20.95	0	0.167466	20.95	0	0.167466	20.95	0	0.167466	20.95	0	0.167466	20.95	0	0.167466	20.95	0	0.167466
20.975	0	0.167466	20.975	0	0.167466	20.975	0	0.167466	20.975	0	0.167466	20.975	0	0.167466	20.975	0	0.167466	20.975	0	0.167466	20.975	0	0.167466	20.975	0	0.167466	20.975	0	0.167466
21	0	0.167466	21	0	0.167466	21	0	0.167466	21	0	0.167466	21	0	0.167466	21	0	0.167466	21	0	0.167466	21	0	0.167466	21	0	0.167466	21	0	0.167466
21.025	0	0.167466	21.025	0	0.167466	21.025	0	0.167466	21.025	0	0.167466	21.025	0	0.167466	21.025	0	0.167466	21.025	0	0.167466	21.025	0	0.167466	21.025	0	0.167466	21.025	0	0.167466
21.05	0	0.167466	21.05	0	0.167466	21.05	0	0.167466	21.05	0	0.167466	21.05	0	0.167466	21.05	0	0.167466	21.05	0	0.167466	21.05	0	0.167466	21.05	0	0.167466	21.05	0	0.167466
21.075	0	0.167466	21.075	0	0.167466	21.075	0	0.167466	21.075	0	0.167466	21.075	0	0.167466	21.075	0	0.167466	21.075	0	0.167466	21.075	0	0.167466	21.075	0	0.167466	21.075	0	0.167466
21.1	0	0.167466	21.1	0	0.167466	21.1	0	0.167466	21.1	0	0.167466	21.1	0	0.167466	21.1	0	0.167466	21.1	0	0.167466	21.1	0	0.167466	21.1	0	0.167466	21.1	0	0.167466
21.125	0	0.167466	21.125	0	0.167466	21.125	0	0.167466	21.125	0	0.167466	21.125	0	0.167466	21.125	0	0.167466	21.125	0	0.167466	21.125	0	0.167466	21.125	0	0.167466	21.125	0	0.167466
21.15	0	0.167466	21.15	0	0.167466	21.15	0	0.167466	21.15	0	0.167466	21.15	0	0.167466	21.15	0	0.167466	21.15	0	0.167466	21.15	0	0.167466	21.15	0	0.167466	21.15	0	0.167466
21.175	0	0.167466	21.175	0	0.167466	21.175	0	0.167466	21.175	0	0.167466	21.175	0	0.167466	21.175	0	0.167466	21.175	0	0.167466	21.175	0	0.167466	21.175	0	0.167466	21.175	0	0.167466
21.2	0	0.167466	21.2	0	0.167466	21.2	0	0.167466	21.2	0	0.167466	21.2	0	0.167466	21.2	0	0.167466	21.2	0	0.167466	21.2	0	0.167466	21.2	0	0.167466	21.2	0	0.167466
21.225	0	0.167466	21.225	0	0.167466	21.225	0	0.167466	21.225	0	0.167466	21.225	0	0.167466	21.225	0	0.167466	21.225	0	0.167466	21.225	0	0.167466	21.225	0	0.167466	21.225	0	0.167466
21.25	0	0.167466	21.25	0	0.167466	21.25	0	0.167466	21.25	0	0.167466	21.25	0	0.167466	21.25	0	0.167466	21.25	0	0.167466	21.25	0	0.167466	21.25	0	0.167466	21.25	0	0.167466
21.275	0	0.167466	21.275	0	0.167466	21.275	0	0.167466	21.275	0	0.167466	21.275	0	0.167466	21.275	0	0.167466	21.275	0	0.167466	21.275	0	0.167466	21.275	0	0.167466	21.275	0	0.167466
21.3	0	0.167466	21.3	0	0.167466	21.3	0	0.167466	21.3	0	0.167466	21.3	0	0.167466	21.3	0	0.167466	21.3	0	0.167466	21.3	0	0.167466	21.3	0	0.167466	21.3	0	0.167466
21.325	0	0.167466	21.325	0	0.167466	21.325	0	0.167466	21.325	0	0.167466	21.325	0	0.167466	21.325	0	0.167466	21.325	0	0.167466	21.325	0	0.167466	21.325	0	0.167466	21.325	0	0.167466
21.35	0	0.167466	21.35	0	0.167466	21.35	0	0.167466	21.35	0	0.167466	21.35	0	0.167466	21.35	0	0.167466	21.35	0	0.167466	21.35	0	0.167466	21.35	0	0.167466	21.35	0	0.167466
21.375	0	0.167466	21.375	0	0.167466	21.375	0	0.167466	21.375	0	0.167466	21.375	0	0.167466	21.375	0	0.167466	21.375	0	0.167466	21.375	0	0.167466	21.375	0	0.167466	21.375	0	0.167466
21.4	0	0.167466	21.4	0	0.167466	21.4	0	0.167466	21.4	0	0.167466	21.4	0	0.167466	21.4	0	0.167466	21.4	0	0.167466	21.4	0	0.167466	21.4	0	0.167466	21.4	0	0.167466
21.425	0	0.167466	21.425	0	0.167466	21.425	0	0.167466	21.425	0	0.167466	21.425	0	0.167466	21.425	0	0.167466	21.425	0	0.167466	21.425	0	0.167466	21.425	0	0.167466	21.425	0	0.167466
21.45	0	0.167466	21.45	0	0.167466	21.45	0	0.167466	21.45	0	0.167466	21.45	0	0.167466	21.45	0	0.167466	21.45	0	0.167466	21.45	0	0.167466	21.45	0	0.167466	21.45	0	0.167466
21.475	0	0.167466	21.475	0	0.167466	21.475	0	0.167466	21.475	0	0.167466	21.475	0	0.167466	21.475	0	0.167466	21.475	0	0.167466	21.475	0	0.167466	21.475	0	0.167466	21.475	0	0.167466
21.5	0	0.167466	21.5	0	0.167466	21.5	0	0.167466	21.5	0	0.167466	21.5	0	0.167466	21.5	0	0.167466	21.5	0	0.167466	21.5	0	0.167466	21.5	0	0.167466	21.5	0	0.167466
21.525	0	0.167466	21.525	0	0.167466	21.525	0	0.167466	21.525	0	0.167466	21.525	0	0.167466	21.525	0	0.167466	21.525	0	0.167466	21.525	0	0.167466	21.525	0	0.167466	21.525	0	0.167466
21.55	0	0.167466	21.55	0	0.167466	21.55	0	0.167466	21.55	0	0.167466	21.55	0	0.167466	21.55	0	0.167466	21.55	0	0.167466	21.55	0	0.167466	21.55	0	0.167466	21.55	0	0.167466
21.575	0	0.167466	21.575	0	0.167466	21.575	0	0.167466	21.575	0	0.167466	21.575	0	0.167466	21.575	0	0.167466	21.575	0	0.167466	21.575	0	0.167466	21.575	0	0.167466	21.575	0	0.167466
21.6	0	0.167466	21.6	0	0.167466	21.6	0	0.167466	21.6	0	0.167466	21.6	0	0.167466	21.6	0	0.167466	21.6	0	0.167466	21.6	0	0.167466	21.6	0	0.167466	21.6	0	0.167466
21.625	0	0.167466	21.625	0	0.167466	21.625	0	0.167466	21.625	0	0.167466	21.625	0	0.167466	21.625	0	0.167466	21.625	0	0.167466	21.625	0	0.167466	21.625	0	0.167466	21.625	0	0.167466
21.65	0	0.167466	21.65	0	0.167466	21.65	0	0.167466	21.65	0	0.167466	21.65	0	0.167466	21.65	0	0.167466	21.65	0	0.167466	21.65	0	0.167466	21.65	0	0.167466	21.65	0	0.167466
21.675	0	0.167466	21.675	0	0.167466	21.675	0	0.167466	21.675	0	0.167466	21.675	0	0.167466	21.675	0	0.167466	21.675	0	0.167466	21.675	0	0.167466	21.675	0	0.167466	21.675	0	0.167466
21.7	0	0.167466	21.7	0	0.167466	21.7	0	0.167466	21.7	0	0.167466	21.7	0	0.167466	21.7	0	0.167466	21.7	0	0.167466	21.7	0	0.167466	21.7	0	0.167466	21.7	0	0.167466
21.725	0	0.167466	21.725	0	0.167466	21.725	0	0.167466	21.725	0	0.167466	21.725	0	0.167466	21.725	0	0.167466	21.725	0	0.167466	21.725	0	0.167466	21.725	0	0.167466	21.725	0	0.167466
21.75	0	0.167466	21.75	0	0.167466	21.75	0	0.167466	21.75	0	0.167466	21.75	0	0.167466	21.75	0	0.167466	21.75	0	0.167466	21.75	0	0.167466	21.75	0	0.167466	21.75	0	0.167466
21.775	0	0.167466	21.775	0	0.167466	21.775	0	0.167466	21.775	0	0.167466	21.775	0	0.167466	21.775	0	0.167466	21.775	0	0.167466	21.775	0	0.167466	21.775	0	0.167466	21.775	0	0.167466
21.8	0	0.167466	21.8	0	0.167466	21.8	0	0.167466	21.8	0	0.167466	21.8	0	0.167466	21.8	0	0.167466	21.8	0	0.167466	21.8	0	0.167466	21.8	0	0.167466	21.8	0	0.167466
21.825	0	0.167466	21.825	0	0.167466	21.825	0	0.167466	21.825	0	0.167466	21.825	0	0.167466	21.825	0	0.167466	21.825	0	0.167466	21.825	0	0.167466	21.825	0	0.167466	21.825	0	0.167466
21.85	0	0.167466	21.85	0	0.167466	21.85	0	0.167466	21.85	0	0.167466	21.85	0	0.167466	21.85	0	0.167466	21.85	0	0.167466	21.85	0	0.167466	21.85	0	0.167466	21.85	0	0.167466
21.875	0	0.167466	21.875	0	0.167466	21.875	0	0.167466	21.875	0	0.167466	21.875	0	0.167466	21.875	0	0.167466	21.875	0	0.167466	21.875	0	0.167466	21.875	0	0.167466	21.875	0	0.167466
21.9	0	0.167466	21.9	0	0.167466	21.9	0	0.167466	21.9	0	0.167466	21.9	0	0.167466	21.9	0	0.167466	21.9	0	0.167466	21.9	0	0.167466	21.9	0	0.167466	21.9	0	0.167466
21.925	0	0.167466	21.925	0	0.167466	21.925	0	0.167466	21.925	0	0.167466	21.925	0	0.167466	21.925	0	0.167466	21.925	0	0.167466	21.925	0	0.167466	21.925	0	0.167466	21.925	0	0.167466
21.95	0	0.167466	21.95	0	0.167466	21.95	0	0.167466	21.95	0	0.167466	21.95	0	0.167466	21.95	0	0.167466	21.95	0	0.167466	21.95	0	0.167466	21.95	0	0.167466	21.95	0	0.167466
21.975	0	0.167466	21.975	0	0.167466	21.975	0	0.167466	21.975	0	0.167466	21.975	0	0.167466	21.975	0	0.167466	21.975	0	0.167466	21.975	0	0.167466	21.975	0	0.167466	21.975	0	0.167466
22	0	0.167466	22	0	0.167466	22	0	0.167466	22	0	0.167466	22	0	0.167466	22	0	0.167466	22	0	0.167466	22	0	0.167466	22	0	0.167466	22	0	0.167466
22.025	0	0.167466	22.025	0	0.167466	22.025	0	0.167466	22.025	0	0.167466	22.025	0	0.167466	22.025	0	0.167466	22.025	0	0.167466	22.025	0	0.167466	22.025	0	0.167466	22.025	0	0.167466
22.05	0	0.167466	22.05	0	0.167466	22.05	0	0.167466	22.05	0	0.167466	22.05	0	0.167466	22.05	0	0.167466	22.05	0	0.167466	22.05	0	0.167466	22.05	0	0.167466	22.05	0	0.167466
22.075	0	0.167466	22.075	0	0.167466	22.075	0	0.167466	22.075	0	0.167466	22.075	0	0.167466	22.075	0	0.167466	22.075	0	0.167466	22.075	0	0.167466	22.075	0	0.167466	22.075	0	0.167466
22.1	0	0.167466	22.1	0	0.167466	22.1	0	0.167466	22.1	0	0.167466	22.1	0	0.167466	22.1	0	0.167466	22.1	0	0.167466	22.1	0	0.167466	22.1	0	0.167466	22.1	0	0.167466
22.125	0	0.167466	22.125	0	0.167466	22.125	0	0.167466	22.125	0	0.167466	22.125	0	0.167466	22.125	0	0.167466	22.125	0	0.167466	22.125	0	0.167466	22.125	0	0.167466	22.125	0	0.167466
22.15	0	0.167466	22.15	0	0.167466	22.15	0	0.167466	22.15	0	0.167466	22.15	0	0.167466	22.15	0	0.167466	22.15	0	0.167466	22.15	0	0.167466	22.15	0	0.167466	22.15	0	0.167466
22.175	0	0.167466	22.175	0	0.167466	22.175	0	0.167466	22.175	0	0.167466	22.175	0	0.167466	22.175	0	0.167466	22.175	0	0.167466	22.175	0	0.167466	22.175	0	0.167466	22.175	0	0.167466
22.2	0	0.167466	22.2	0	0.167466	22.2	0	0.167466	22.2	0	0.167466	22.2	0	0.167466	22.2	0	0.167466	22.2	0	0.167466	22.2	0	0.167466	22.2	0	0.167466	22.2	0	0.167466
22.225	0	0.167466	22.225	0	0.167466	22.225	0	0.167466	22.225	0	0.167466	22.225	0	0.167466	22.225	0	0.167466	22.225	0	0.167466	22.225	0	0.167466	22.225	0	0.167466	22.225	0	0.167466
22.25	0	0.167466	22.25	0	0.167466	22.25	0	0.167466	22.25	0	0.167466	22.25	0	0.167466	22.25	0	0.167466	22.25	0	0.167466	22.25	0	0.167466	22.25	0	0.167466	22.25	0	0.167466
22.275	0	0.167466	22.275	0	0.167466	22.275	0	0.167466	22.275	0	0.167466	22.275	0	0.167466	22.275	0	0.167466	22.275	0	0.167466	22.275	0	0.167466	22.275	0	0.167466	22.275	0	0.167466
22.3	0	0.167466	22.3	0	0.167466	22.3	0	0.167466	22.3	0	0.167466	22.3	0	0.167466	22.3	0	0.167466	22.3	0	0.167466	22.3	0	0.167466	22.3	0	0.167466	22.3	0	0.167466
22.325	0	0.167466	22.325	0	0.167466	22.325	0	0.167466	22.325	0	0.167466	22.325	0	0.167466	22.325	0	0.167466	22.325	0	0.167466	22.325	0	0.167466	22.325	0	0.167466	22.325	0	0.167466
22.35	0	0.167466	22.35	0	0.167466	22.35	0	0.167466	22.35	0	0.167466	22.35	0	0.167466	22.35	0	0.167466	22.35	0	0.167466	22.35	0	0.167466	22.35	0	0.167466	22.35	0	0.167466
22.375	0	0.167466	22.375	0	0.167466	22.375	0	0.167466	22.375	0	0.167466	22.375	0	0.167466	22.375	0	0.167466	22.375	0	0.167466	22.375	0	0.167466	22.375	0	0.167466	22.375	0	0.167466
22.4	0	0.167466	22.4	0	0.167466	22.4	0	0.167466	22.4	0	0.167466	22.4	0	0.167466	22.4	0	0.167466	22.4	0	0.167466	22.4	0	0.167466	22.4	0	0.167466	22.4	0	0.167466
22.425	0	0.167466	22.425	0	0.167466	22.425	0	0.167466	22.425	0	0.167466	22.425	0	0.167466	22.425	0	0.167466	22.425	0	0.167466	22.425	0	0.167466	22.425	0	0.167466	22.425	0	0.167466
22.45	0	0.167466	22.45	0	0.167466	22.45	0	0.167466	22.45	0	0.167466	22.45	0	0.167466	22.45	0	0.167466	22.45	0	0.167466	22.45	0	0.167466	22.45	0	0.167466	22.45	0	0.167466
22.475	0	0.167466	22.475	0	0.167466	22.475	0	0.167466	22.475	0	0.167466	22.475	0	0.167466	22.475	0	0.167466	22.475	0	0.167466	22.475	0	0.167466	22.475	0	0.167466	22.475	0	0.167466
22.5	0	0.167466	22.5	0	0.167466	22.5	0	0.167466	22.5	0	0.167466	22.5	0	0.167466	22.5	0	0.167466	22.5	0	0.167466	22.5	0	0.167466	22.5	0	0.167466	22.5	0	0.167466
22.525	0	0.167466	22.525	0	0.167466	22.525	0	0.167466	22.525	0	0.167466	22.525	0	0.167466	22.525	0	0.167466	22.525	0	0.167466	22.525	0	0.167466	22.525	0	0.167466	22.525	0	0.167466
22.55	0	0.167466	22.55	0	0.167466	22.55	0	0.167466	22.55	0	0.167466	22.55	0	0.167466	22.55	0	0.167466	22.55	0	0.167466	22.55	0	0.167466	22.55	0	0.167466	22.55	0	0.167466
22.575	0	0.167466	22.575	0	0.167466	22.575	0	0.167466	22.575	0	0.167466	22.575	0	0.167466	22.575	0	0.167466	22.575	0	0.167466	22.575	0	0.167466	22.575	0	0.167466	22.575	0	0.167466
22.6	0	0.167466	22.6	0	0.167466	22.6	0	0.167466	22.6	0	0.167466	22.6	0	0.167466	22.6	0	0.167466	22.6	0	0.167466	22.6	0	0.167466	22.6	0	0.167466	22.6	0	0.167466
22.625	0	0.167466	22.625	0	0.167466	22.625	0	0.167466	22.625	0	0.167466	22.625	0	0.167466	22.625	0	0.167466	22.625	0	0.167466	22.625	0	0.167466	22.625	0	0.167466	22.625	0	0.167466
22.65	0	0.167466	22.65	0	0.167466	22.65	0	0.167466	22.65	0	0.167466	22.65	0	0.167466	22.65	0	0.167466	22.65	0	0.167466	22.65	0	0.167466	22.65	0	0.167466	22.65	0	0.167466
22.675	0	0.167466	22.675	0	0.167466	22.675	0	0.167466	22.675	0	0.167466	22.675	0	0.167466	22.675	0	0.167466	22.675	0	0.167466	22.675	0	0.167466	22.675	0	0.167466	22.675	0	0.167466
22.7	0	0.167466	22.7	0	0.167466	22.7	0	0.167466	22.7	0	0.167466	22.7	0	0.167466	22.7	0	0.167466	22.7	0	0.167466	22.7	0	0.167466	22.7	0	0.167466	22.7	0	0.167466
22.725	0	0.167466	22.725	0	0.167466	22.725	0	0.167466	22.725	0	0.167466	22.725	0	0.167466	22.725	0	0.167466	22.725	0	0.167466	22.725	0	0.167466	22.725	0	0.167466	22.725	0	0.167466
22.75	0	0.167466	22.75	0	0.167466	22.75	0	0.167466	22.75	0	0.167466	22.75	0	0.167466	22.75	0	0.167466	22.75	0	0.167466	22.75	0	0.167466	22.75	0	0.167466	22.75	0	0.167466
22.775	0	0.167466	22.775	0	0.167466	22.775	0	0.167466	22.775	0	0.167466	22.775	0	0.167466	22.775	0	0.167466	22.775	0	0.167466	22.775	0	0.167466	22.775	0	0.167466	22.775	0	0.167466
22.8	0	0.167466	22.8	0	0.167466	22.8	0	0.167466	22.8	0	0.167466	22.8	0	0.167466	22.8	0	0.167466	22.8	0	0.167466	22.8	0	0.167466	22.8	0	0.167466	22.8	0	0.167466
22.825	0	0.167466	22.825	0	0.167466	22.825	0	0.167466	22.825	0	0.167466	22.825	0	0.167466	22.825	0	0.167466	22.825	0	0.167466	22.825	0	0.167466	22.825	0	0.167466	22.825	0	0.167466
22.85	0	0.167466	22.85	0	0.167466	22.85	0	0.167466	22.85	0	0.167466	22.85	0	0.167466	22.85	0	0.167466	22.85	0	0.167466	22.85	0	0.167466	22.85	0	0.167466	22.85	0	0.167466
22.875	0	0.167466	22.875	0	0.167466	22.875	0	0.167466	22.875	0	0.167466	22.875	0	0.167466	22.875	0	0.167466	22.875	0	0.167466	22.875	0	0.167466	22.875	0	0.167466	22.875	0	0.167466
22.9	0	0.167466	22.9	0	0.167466	22.9	0	0.167466	22.9	0	0.167466	22.9	0	0.167466	22.9	0	0.167466	22.9	0	0.167466	22.9	0	0.167466	22.9	0	0.167466	22.9	0	0.167466
22.925	0	0.167466	22.925	0	0.167466	22.925	0	0.167466	22.925	0	0.167466	22.925	0	0.167466	22.925	0	0.167466	22.925	0	0.167466	22.925	0	0.167466	22.925	0	0.167466	22.925	0	0.167466
22.95	0	0.167466	22.95	0	0.167466	22.95	0	0.167466	22.95	0	0.167466	22.95	0	0.167466	22.95	0	0.167466	22.95	0	0.167466	22.95	0	0.167466	22.95	0	0.167466	22.95	0	0.167466
22.975	0	0.167466	22.975	0	0.167466	22.975	0	0.167466	22.975	0	0.167466	22.975	0	0.167466	22.975	0	0.167466	22.975	0	0.167466	22.975	0	0.167466	22.975	0	0.167466	22.975	0	0.167466
23	0	0.167466	23	0	0.167466	23	0	0.167466	23	0	0.167466	23	0	0.167466	23	0	0.167466	23	0	0.167466	23	0	0.167466	23	0	0.167466	23	0	0.167466
23.025	0	0.167466	23.025	0	0.167466	23.025	0	0.167466	23.025	0	0.167466	23.025	0	0.167466	23.025	0	0.167466	23.025	0	0.167466	23.025	0	0.167466	23.025	0	0.167466	23.025	0	0.167466
23.05	0	0.167466	23.05	0	0.167466	23.05	0	0.167466	23.05	0	0.167466	23.05	0	0.167466	23.05	0	0.167466	23.05	0	0.167466	23.05	0	0.167466	23.05	0	0.167466	23.05	0	0.167466
23.075	0	0.167466	23.075	0	0.167466	23.075	0	0.167466	23.075	0	0.167466	23.075	0	0.167466	23.075	0	0.167466	23.075	0	0.167466	23.075	0	0.167466	23.075	0	0.167466	23.075	0	0.167466
23.1	0	0.167466	23.1	0	0.167466	23.1	0	0.167466	23.1	0	0.167466	23.1	0	0.167466	23.1	0	0.167466	23.1	0	0.167466	23.1	0	0.167466	23.1	0	0.167466	23.1	0	0.167466
23.125	0	0.167466	23.125	0	0.167466	23.125	0	0.167466	23.125	0	0.167466	23.125	0	0.167466	23.125	0	0.167466	23.125	0	0.167466	23.125	0	0.167466	23.125	0	0.167466	23.125	0	0.167466
23.15	0	0.167466	23.15	0	0.167466	23.15	0	0.167466	23.15	0	0.167466	23.15	0	0.167466	23.15	0	0.167466	23.15	0	0.167466	23.15	0	0.167466	23.15	0	0.167466	23.15	0	0.167466
23.175	0	0.167466	23.175	0	0.167466	23.175	0	0.167466	23.175	0	0.167466	23.175	0	0.167466	23.175	0	0.167466	23.175	0	0.167466	23.175	0	0.167466	23.175	0	0.167466	23.175	0	0.167466
23.2	0	0.167466	23.2	0	0.167466	23.2	0	0.167466	23.2	0	0.167466	23.2	0	0.167466	23.2	0	0.167466	23.2	0	0.167466	23.2	0	0.167466	23.2	0	0.167466	23.2	0	0.167466
23.225	0	0.167466	23.225	0	0.167466	23.225	0	0.167466	23.225	0	0.167466	23.225	0	0.167466	23.225	0	0.167466	23.225	0	0.167466	23.225	0	0.167466	23.225	0	0.167466	23.225	0	0.167466
23.25	0	0.167466	23.25	0	0.167466	23.25	0	0.167466	23.25	0	0.167466	23.25	0	0.167466	23.25	0	0.167466	23.25	0	0.167466	23.25	0	0.167466	23.25	0	0.167466	23.25	0	0.167466
23.275	0	0.167466	23.275	0	0.167466	23.275	0	0.167466	23.275	0	0.167466	23.275	0	0.167466	23.275	0	0.167466	23.275	0	0.167466	23.275	0	0.167466	23.275	0	0.167466	23.275	0	0.167466
23.3	0	0.167466	23.3	0	0.167466	23.3	0	0.167466	23.3	0	0.167466	23.3	0	0.167466	23.3	0	0.167466	23.3	0	0.167466	23.3	0	0.167466	23.3	0	0.167466	23.3	0	0.167466
23.325	0	0.167466	23.325	0	0.167466	23.325	0	0.167466	23.325	0	0.167466	23.325	0	0.167466	23.325	0	0.167466	23.325	0	0.167466	23.325	0	0.167466	23.325	0	0.167466	23.325	0	0.167466
23.35	0	0.167466	23.35	0	0.167466	23.35	0	0.167466	23.35	0	0.167466	23.35	0	0.167466	23.35	0	0.167466	23.35	0	0.167466	23.35	0	0.167466	23.35	0	0.167466	23.35	0	0.167466
23.375	0	0.167466	23.375	0	0.167466	23.375	0	0.167466	23.375	0	0.167466	23.375	0	0.167466	23.375	0	0.167466	23.375	0	0.167466	23.375	0	0.167466	23.375	0	0.167466	23.375	0	0.167466
23.4	0	0.167466	23.4	0	0.167466	23.4	0	0.167466	23.4	0	0.167466	23.4	0	0.167466	23.4	0	0.167466	23.4	0	0.167466	23.4	0	0.167466	23.4	0	0.167466	23.4	0	0.167466
23.425	0	0.167466	23.425	0	0.167466	23.425	0	0.167466	23.425	0	0.167466	23.425	0	0.167466	23.425	0	0.167466	23.425	0	0.167466	23.425	0	0.167466	23.425	0	0.167466	23.425	0	0.167466
23.45	0	0.167466	23.45	0	0.167466	23.45	0	0.167466	23.45	0	0.167466	23.45	0	0.167466	23.45	0	0.167466	23.45	0	0.167466	23.45	0	0.167466	23.45	0	0.167466	23.45	0	0.167466
23.475	0	0.167466	23.475	0	0.167466	23.475	0	0.167466	23.475	0	0.167466	23.475	0	0.167466	23.475	0	0.167466	23.475	0	0.167466	23.475	0	0.167466	23.475	0	0.167466	23.475	0	0.167466
23.5	0	0.167466	23.5	0	0.167466	23.5	0	0.167466	23.5	0	0.167466	23.5	0	0.167466	23.5	0	0.167466	23.5	0	0.167466	23.5	0	0.167466	23.5	0	0.167466	23.5	0	0.167466
23.525	0	0.167466	23.525	0	0.167466	23.525	0	0.167466	23.525	0	0.167466	23.525	0	0.167466	23.525	0	0.167466	23.525	0	0.167466	23.525	0	0.167466	23.525	0	0.167466	23.525	0	0.167466
23.55	0	0.167466	23.55	0	0.167466	23.55	0	0.167466	23.55	0	0.167466	23.55	0	0.167466	23.55	0	0.167466	23.55	0	0.167466	23.55	0	0.167466	23.55	0	0.167466	23.55	0	0.167466
23.575	0	0.167466	23.575	0	0.167466	23.575	0	0.167466	23.575	0	0.167466	23.575	0	0.167466	23.575	0	0.167466	23.575	0	0.167466	23.575	0	0.167466	23.575	0	0.167466	23.575	0	0.167466
23.6	0	0.167466	23.6	0	0.167466	23.6	0	0.167466	23.6	0	0.167466	23.6	0	0.167466	23.6	0	0.167466	23.6	0	0.167466	23.6	0	0.167466	23.6	0	0.167466	23.6	0	0.167466
23.625	0	0.167466	23.625	0	0.167466	23.625	0	0.167466	23.625	0	0.167466	23.625	0	0.167466	23.625	0	0.167466	23.625	0	0.167466	23.625	0	0.167466	23.625	0	0.167466	23.625	0	0.167466
23.65	0	0.167466	23.65	0	0.167466	23.65	0	0.167466	23.65	0	0.167466	23.65	0	0.167466	23.65	0	0.167466	23.65	0	0.167466	23.65	0	0.167466	23.65	0	0.167466	23.65	0	0.167466
23.675	0	0.167466	23.675	0	0.167466	23.675	0	0.167466	23.675	0	0.167466	23.675	0	0.167466	23.675	0	0.167466	23.675	0	0.167466	23.675	0	0.167466	23.675	0	0.167466	23.675	0	0.167466
23.7	0	0.167466	23.7	0	0.167466	23.7	0	0.167466	23.7	0	0.167466	23.7	0	0.167466	23.7	0	0.167466	23.7	0	0.167466	23.7	0	0.167466	23.7	0	0.167466	23.7	0	0.167466
23.725	0	0.167466	23.725	0	0.167466	23.725	0	0.167466	23.725	0	0.167466	23.725	0	0.167466	23.725	0	0.167466	23.725	0	0.167466	23.725	0	0.167466	23.725	0	0.167466	23.725	0	0.167466
23.75	0	0.167466	23.75	0	0.167466	23.75	0	0.167466	23.75	0	0.167466	23.75	0	0.167466	23.75	0	0.167466	23.75	0	0.167466	23.75	0	0.167466	23.75	0	0.167466	23.75	0	0.167466
23.775	0	0.167466	23.775	0	0.167466	23.775	0	0.167466	23.775	0	0.167466	23.775	0	0.167466	23.775	0	0.167466	23.775	0	0.167466	23.775	0	0.167466	23.775	0	0.167466	23.775	0	0.167466
23.8	0	0.167466	23.8	0	0.167466	23.8	0	0.167466	23.8	0	0.167466	23.8	0	0.167466	23.8	0	0.167466	23.8	0	0.167466	23.8	0	0.167466	23.8	0	0.167466	23.8	0	0.167466
23.825	0	0.167467	23.825	0	0.167467	23.825	0	0.167467	23.825	0	0.167467	23.825	0	0.167467	23.825	0	0.167467	23.825	0	0.167467	23.825	0	0.167467	23.825	0	0.167467	23.825	0	0.167467
23.85	0	0.167467	23.85	0	0.167467	23.85	0	0.167467	23.85	0	0.167467	23.85	0	0.167467	23.85	0	0.167467	23.85	0	0.167467	23.85	0	0.167467	23.85	0	0.167467	23.85	0	0.167467
23.875	0	0.167467	23.875	0	0.167467	23.875	0	0.167467	23.875	0	0.167467	23.875	0	0.167467	23.875	0	0.167467	23.875	0	0.167467	23.875	0	0.167467	23.875	0	0.167467	23.875	0	0.167467
23.9	0	0.167467	23.9	0	0.167467	23.9	0	0.167467	23.9	0	0.167467	23.9	0	0.167467	23.9	0	0.167467	23.9	0	0.167467	23.9	0	0.167467	23.9	0	0.167467	23.9	0	0.167467
23.925	0	0.167467	23.925	0	0.167467	23.925	0	0.167467	23.925	0	0.167467	23.925	0	0.167467	23.925	0	0.167467	23.925	0	0.167467	23.925	0	0.167467	23.925	0	0.167467	23.925	0	0.167467
23.95	0	0.167467	23.95	0	0.167467	23.95	0	0.167467	23.95	0	0.167467	23.95	0	0.167467	23.95	0	0.167467	23.95	0	0.167467	23.95	0	0.167467	23.95	0	0.167467	23.95	0	0.167467
23.975	0	0.167467	23.975	0	0.167467	23.975	0	0.167467	23.975	0	0.167467	23.975	0	0.167467	23.975	0	0.167467	23.975	0	0.167467	23.975	0	0.167467	23.975	0	0.167467	23.975	0	0.167467
24	0	0.167467	24	0	0.167467	24	0	0.167467	24	0	0.167467	24	0	0.167467	24	0	0.167467	24	0	0.167467	24	0	0.167467	24	0	0.167467	24	0	0.167467
24.025	0	0.167467	24.025	0	0.167467	24.025	0	0.167467	24.025	0	0.167467	24.025	0	0.167467	24.025	0	0.167467	24.025	0	0.167467	24.025	0	0.167467	24.025	0	0.167467	24.025	0	0.167467
24.05	0	0.167467	24.05	0	0.167467	24.05	0	0.167467	24.05	0	0.167467	24.05	0	0.167467	24.05	0	0.167467	24.05	0	0.167467	24.05	0	0.167467	24.05	0	0.167467	24.05	0	0.167467
24.075	0	0.167467	24.075	0	0.167467	24.075	0	0.167467	24.075	0	0.167467	24.075	0	0.167467	24.075	0	0.167467	24.075	0	0.167467	24.075	0	0.167467	24.075	0	0.167467	24.075	0	0.167467
24.1	0	0.167467	24.1	0	0.167467	24.1	0	0.167467	24.1	0	0.167467	24.1	0	0.167467	24.1	0	0.167467	24.1	0	0.167467	24.1	0	0.167467	24.1	0	0.167467	24.1	0	0.167467
24.125	0	0.167467	24.125	0	0.167467	24.125	0	0.167467	24.125	0	0.167467	24.125	0	0.167467	24.125	0	0.167467	24.125	0	0.167467	24.125	0	0.167467	24.125	0	0.167467	24.125	0	0.167467
24.15	0	0.167467	24.15	0	0.167467	24.15	0	0.167467	24.15	0	0.167467	24.15	0	0.167467	24.15	0	0.167467	24.15	0	0.167467	24.15	0	0.167467	24.15	0	0.167467	24.15	0	0.167467
24.175	0	0.167467	24.175	0	0.167467	24.175	0	0.167467	24.175	0	0.167467	24.175	0	0.167467	24.175	0	0.167467	24.175	0	0.167467	24.175	0	0.167467	24.175	0	0.167467	24.175	0	0.167467
24.2	0	0.167467	24.2	0	0.167467	24.2	0	0.167467	24.2	0	0.167467	24.2	0	0.167467	24.2	0	0.167467	24.2	0	0.167467	24.2	0	0.167467	24.2	0	0.167467	24.2	0	0.167467
24.225	0	0.167467	24.225	0	0.167467	24.225	0	0.167467	24.225	0	0.167467	24.225	0	0.167467	24.225	0	0.167467	24.225	0	0.167467	24.225	0	0.167467	24.225	0	0.167467	24.225	0	0.167467
24.25	0	0.167467	24.25	0	0.167467	24.25	0	0.167467	24.25	0	0.167467	24.25	0	0.167467	24.25	0	0.167467	24.25	0	0.167467	24.25	0	0.167467	24.25	0	0.167467	24.25	0	0.167467
24.275	0	0.167467	24.275	0	0.167467	24.275	0	0.167467	24.275	0	0.167467	24.275	0	0.167467	24.275	0	0.167467	24.275	0	0.167467	24.275	0	0.167467	24.275	0	0.167467	24.275	0	0.167467
24.3	0	0.167467	24.3	0	0.167467	24.3	0	0.167467	24.3	0	0.167467	24.3	0	0.167467	24.3	0	0.167467	24.3	0	0.167467	24.3	0	0.167467	24.3	0	0.167467	24.3	0	0.167467
24.325	0	0.167467	24.325	0	0.167467	24.325	0	0.167467	24.325	0	0.167467	24.325	0	0.167467	24.325	0	0.167467	24.325	0	0.167467	24.325	0	0.167467	24.325	0	0.167467	24.325	0	0.167467
24.35	0	0.167467	24.35	0	0.167467	24.35	0	0.167467	24.35	0	0.167467	24.35	0	0.167467	24.35	0	0.167467	24.35	0	0.167467	24.35	0	0.167467	24.35	0	0.167467	24.35	0	0.167467
24.375	0	0.167467	24.375	0	0.167467	24.375	0	0.167467	24.375	0	0.167467	24.375	0	0.167467	24.375	0	0.167467	24.375	0	0.167467	24.375	0	0.167467	24.375	0	0.167467	24.375	0	0.167467
24.4	0	0.167467	24.4	0	0.167467	24.4	0	0.167467	24.4	0	0.167467	24.4	0	0.167467	24.4	0	0.167467	24.4	0	0.167467	24.4	0	0.167467	24.4	0	0.167467	24.4	0	0.167467
24.425	0	0.167467	24.425	0	0.167467	24.425	0	0.167467	24.425	0	0.167467	24.425	0	0.167467	24.425	0	0.167467	24.425	0	0.167467	24.425	0	0.167467	24.425	0	0.167467	24.425	0	0.167467
24.45	0	0.167467	24.45	0	0.167467	24.45	0	0.167467	24.45	0	0.167467	24.45	0	0.167467	24.45	0	0.167467	24.45	0	0.167467	24.45	0	0.167467	24.45	0	0.167467	24.45	0	0.167467
24.475	0	0.167467	24.475	0	0.167467	24.475	0	0.167467	24.475	0	0.167467	24.475	0	0.167467	24.475	0	0.167467	24.475	0	0.167467	24.475	0	0.167467	24.475	0	0.167467	24.475	0	0.167467
24.5	0	0.167467	24.5	0	0.167467	24.5	0	0.167467	24.5	0	0.167467	24.5	0	0.167467	24.5	0	0.167467	24.5	0	0.167467	24.5	0	0.167467	24.5	0	0.167467	24.5	0	0.167467
24.525	0	0.167467	24.525	0	0.167467	24.525	0	0.167467	24.525	0	0.167467	24.525	0	0.167467	24.525	0	0.167467	24.525	0	0.167467	24.525	0	0.167467	24.525	0	0.167467	24.525	0	0.167467
24.55	0	0.167467	24.55	0	0.167467	24.55	0	0.167467	24.55	0	0.167467	24.55	0	0.167467	24.55	0	0.167467	24.55	0	0.167467	24.55	0	0.167467	24.55	0	0.167467	24.55	0	0.167467
24.575	0	0.167467	24.575	0	0.167467	24.575	0	0.167467	24.575	0	0.167467	24.575	0	0.167467	24.575	0	0.167467	24.575	0	0.167467	24.575	0	0.167467	24.575	0	0.167467	24.575	0	0.167467
24.6	0	0.167467	24.6	0	0.167467	24.6	0	0.167467	24.6	0	0.167467	24.6	0	0.167467	24.6	0	0.167467	24.6	0	0.167467	24.6	0	0.167467	24.6	0	0.167467	24.6	0	0.167467
24.625	0	0.167467	24.625	0	0.167467	24.625	0	0.167467	24.625	0	0.167467	24.625	0	0.167467	24.625	0	0.167467	24.625	0	0.167467	24.625	0	0.167467	24.625	0	0.167467	24.625	0	0.167467
24.65	0	0.167467	24.65	0	0.167467	24.65	0	0.167467	24.65	0	0.167467	24.65	0	0.167467	24.65	0	0.167467	24.65	0	0.167467	24.65	0	0.167467	24.65	0	0.167467	24.65	0	0.167467
24.675	0	0.167467	24.675	0	0.167467	24.675	0	0.167467	24.675	0	0.167467	24.675	0	0.167467	24.675	0	0.167467	24.675	0	0.167467	24.675	0	0.167467	24.675	0	0.167467	24.675	0	0.167467
24.7	0	0.167467	24.7	0	0.167467	24.7	0	0.167467	24.7	0	0.167467	24.7	0	0.167467	24.7	0	0.167467	24.7	0	0.167467	24.7	0	0.167467	24.7	0	0.167467	24.7	0	0.167467
24.725	0	0.167467	24.725	0	0.167467	24.725	0	0.167467	24.725	0	0.167467	24.725	0	0.167467	24.725	0	0.167467	24.725	0	0.167467	24.725	0	0.167467	24.725	0	0.167467	24.725	0	0.167467
24.75	0	0.167467	24.75	0	0.167467	24.75	0	0.167467	24.75	0	0.167467	24.75	0	0.167467	24.75	0	0.167467	24.75	0	0.167467	24.75	0	0.167467	24.75	0	0.167467	24.75	0	0.167467
24.775	0	0.167467	24.775	0	0.167467	24.775	0	0.167467	24.775	0	0.167467	24.775	0	0.167467	24.775	0	0.167467	24.775	0	0.167467	24.775	0	0.167467	24.775	0	0.167467	24.775	0	0.167467
24.8	0	0.167467	24.8	0	0.167467	24.8	0	0.167467	24.8	0	0.167467	24.8	0	0.167467	24.8	0	0.167467	24.8	0	0.167467	24.8	0	0.167467	24.8	0	0.167467	24.8	0	0.167467
24.825	0	0.167467	24.825	0	0.167467	24.825	0	0.167467	24.825	0	0.167467	24.825	0	0.167467	24.825	0	0.167467	24.825	0	0.167467	24.825	0	0.167467	24.825	0	0.167467	24.825	0	0.167467
24.85	0	0.167467	24.85	0	0.167467	24.85	0	0.167467	24.85	0	0.167467	24.85	0	0.167467	24.85	0	0.167467	24.85	0	0.167467	24.85	0	0.167467	24.85	0	0.167467	24.85	0	0.167467
24.875	0	0.167467	24.875	0	0.167467	24.875	0	0.167467	24.875	0	0.167467	24.875	0	0.167467	24.875	0	0.167467	24.875	0	0.167467	24.875	0	0.167467	24.875	0	0.167467	24.875	0	0.167467
24.9	0	0.167467	24.9	0	0.167467	24.9	0	0.167467	24.9	0	0.167467	24.9	0	0.167467	24.9	0	0.167467	24.9	0	0.167467	24.9	0	0.167467	24.9	0	0.167467	24.9	0	0.167467
24.925	0	0.167467	24.925	0	0.167467	24.925	0	0.167467	24.925	0	0.167467	24.925	0	0.167467	24.925	0	0.167467	24.925	0	0.167467	24.925	0	0.167467	24.925	0	0.167467	24.925	0	0.167467
24.95	0	0.167467	24.95	0	0.167467	24.95	0	0.167467	24.95	0	0.167467	24.95	0	0.167467	24.95	0	0.167467	24.95	0	0.167467	24.95	0	0.167467	24.95	0	0.167467	24.95	0	0.167467
24.975	0	0.167467	24.975	0	0.167467	24.975	0	0.167467	24.975	0	0.167467	24.975	0	0.167467	24.975	0	0.167467	24.975	0	0.167467	24.975	0	0.167467	24.975	0	0.167467	24.975	0	0.167467
25	0	0.167467	25	0	0.167467	25	0	0.167467	25	0	0.167467	25	0	0.167467	25	0	0.167467	25	0	0.167467	25	0	0.167467	25	0	0.167467	25	0	0.167467
25.025	0	0.167467	25.025	0	0.167467	25.025	0	0.167467	25.025	0	0.167467	25.025	0	0.167467	25.025	0	0.167467	25.025	0	0.167467	25.025	0	0.167467	25.025	0	0.167467	25.025	0	0.167467
25.05	0	0.167467	25.05	0	0.167467	25.05	0	0.167467	25.05	0	0.167467	25.05	0	0.167467	25.05	0	0.167467	25.05	0	0.167467	25.05	0	0.167467	25.05	0	0.167467	25.05	0	0.167467
25.075	0	0.167467	25.075	0	0.167467	25.075	0	0.167467	25.075	0	0.167467	25.075	0	0.167467	25.075	0	0.167467	25.075	0	0.167467	25.075	0	0.167467	25.075	0	0.167467	25.075	0	0.167467
25.1	0	0.167467	25.1	0	0.167467	25.1	0	0.167467	25.1	0	0.167467	25.1	0	0.167467	25.1	0	0.167467	25.1	0	0.167467	25.1	0	0.167467	25.1	0	0.167467	25.1	0	0.167467
25.125	0	0.167467	25.125	0	0.167467	25.125	0	0.167467	25.125	0	0.167467	25.125	0	0.167467	25.125	0	0.167467	25.125	0	0.167467	25.125	0	0.167467	25.125	0	0.167467	25.125	0	0.167467
25.15	0	0.167467	25.15	0	0.167467	25.15	0	0.167467	25.15	0	0.167467	25.15	0	0.167467	25.15	0	0.167467	25.15	0	0.167467	25.15	0	0.167467	25.15	0	0.167467	25.15	0	0.167467
25.175	0	0.167467	25.175	0	0.167467	25.175	0	0.167467	25.175	0	0.167467	25.175	0	0.167467	25.175	0	0.167467	25.175	0	0.167467	25.175	0	0.167467	25.175	0	0.167467	25.175	0	0.167467
25.2	0	0.167467	25.2	0	0.167467	25.2	0	0.167467	25.2	0	0.167467	25.2	0	0.167467	25.2	0	0.167467	25.2	0	0.167467	25.2	0	0.167467	25.2	0	0.167467	25.2	0	0.167467
25.225	0	0.167467	25.225	0	0.167467	25.225	0	0.167467	25.225	0	0.167467	25.225	0	0.167467	25.225	0	0.167467	25.225	0	0.167467	25.225	0	0.167467	25.225	0	0.167467	25.225	0	0.167467
25.25	0	0.167467	25.25	0	0.167467	25.25	0	0.167467	25.25	0	0.167467	25.25	0	0.167467	25.25	0	0.167467	25.25	0	0.167467	25.25	0	0.167467	25.25	0	0.167467	25.25	0	0.167467
25.275	0	0.167467	25.275	0	0.167467	25.275	0	0.167467	25.275	0	0.167467	25.275	0	0.167467	25.275	0	0.167467	25.275	0	0.167467	25.275	0	0.167467	25.275	0	0.167467	25.275	0	0.167467
25.3	0	0.167467	25.3	0	0.167467	25.3	0	0.167467	25.3	0	0.167467	25.3	0	0.167467	25.3	0	0.167467	25.3	0	0.167467	25.3	0	0.167467	25.3	0	0.167467	25.3	0	0.167467
25.325	0	0.167467	25.325	0	0.167467	25.325	0	0.167467	25.325	0	0.167467	25.325	0	0.167467	25.325	0	0.167467	25.325	0	0.167467	25.325	0	0.167467	25.325	0	0.167467	25.325	0	0.167467
25.35	0	0.167467	25.35	0	0.167467	25.35	0	0.167467	25.35	0	0.167467	25.35	0	0.167467	25.35	0	0.167467	25.35	0	0.167467	25.35	0	0.167467	25.35	0	0.167467	25.35	0	0.167467
25.375	0	0.167467	25.375	0	0.167467	25.375	0	0.167467	25.375	0	0.167467	25.375	0	0.167467	25.375	0	0.167467	25.375	0	0.167467	25.375	0	0.167467	25.375	0	0.167467	25.375	0	0.167467
25.4	0	0.167467	25.4	0	0.167467	25.4	0	0.167467	25.4	0	0.167467	25.4	0	0.167467	25.4	0	0.167467	25.4	0	0.167467	25.4	0	0.167467	25.4	0	0.167467	25.4	0	0.167467
25.425	0	0.167467	25.425	0	0.167467	25.425	0	0.167467	25.425	0	0.167467	25.425	0	0.167467	25.425	0	0.167467	25.425	0	0.167467	25.425	0	0.167467	25.425	0	0.167467	25.425	0	0.167467
25.45	0	0.167467	25.45	0	0.167467	25.45	0	0.167467	25.45	0	0.167467	25.45	0	0.167467	25.45	0	0.167467	25.45	0	0.167467	25.45	0	0.167467	25.45	0	0.167467	25.45	0	0.167467
25.475	0	0.167467	25.475	0	0.167467	25.475	0	0.167467	25.475	0	0.167467	25.475	0	0.167467	25.475	0	0.167467	25.475	0	0.167467	25.475	0	0.167467	25.475	0	0.167467	25.475	0	0.167467
25.5	0	0.167467	25.5	0	0.167467	25.5	0	0.167467	25.5	0	0.167467	25.5	0	0.167467	25.5	0	0.167467	25.5	0	0.167467	25.5	0	0.167467	25.5	0	0.167467	25.5	0	0.167467
25.525	0	0.167467	25.525	0	0.167467	25.525	0	0.167467	25.525	0	0.167467	25.525	0	0.167467	25.525	0	0.167467	25.525	0	0.167467	25.525	0	0.167467	25.525	0	0.167467	25.525	0	0.167467
25.55	0	0.167467	25.55	0	0.167467	25.55	0	0.167467	25.55	0	0.167467	25.55	0	0.167467	25.55	0	0.167467	25.55	0	0.167467	25.55	0	0.167467	25.55	0	0.167467	25.55	0	0.167467
25.575	0	0.167467	25.575	0	0.167467	25.575	0	0.167467	25.575	0	0.167467	25.575	0	0.167467	25.575	0	0.167467	25.575	0	0.167467	25.575	0	0.167467	25.575	0	0.167467	25.575	0	0.167467
25.6	0	0.167467	25.6	0	0.167467	25.6	0	0.167467	25.6	0	0.167467	25.6	0	0.167467	25.6	0	0.167467	25.6	0	0.167467	25.6	0	0.167467	25.6	0	0.167467	25.6	0	0.167467
25.625	0	0.167467	25.625	0	0.167467	25.625	0	0.167467	25.625	0	0.167467	25.625	0	0.167467	25.625	0	0.167467	25.625	0	0.167467	25.625	0	0.167467	25.625	0	0.167467	25.625	0	0.167467
25.65	0	0.167467	25.65	0	0.167467	25.65	0	0.167467	25.65	0	0.167467	25.65	0	0.167467	25.65	0	0.167467	25.65	0	0.167467	25.65	0	0.167467	25.65	0	0.167467	25.65	0	0.167467
25.675	0	0.167467	25.675	0	0.167467	25.675	0	0.167467	25.675	0	0.167467	25.675	0	0.167467	25.675	0	0.167467	25.675	0	0.167467	25.675	0	0.167467	25.675	0	0.167467	25.675	0	0.167467
25.7	0	0.167467	25.7	0	0.167467	25.7	0	0.167467	25.7	0	0.167467	25.7	0	0.167467	25.7	0	0.167467	25.7	0	0.167467	25.7	0	0.167467	25.7	0	0.167467	25.7	0	0.167467
25.725	0	0.167467	25.725	0	0.167467	25.725	0	0.167467	25.725	0	0.167467	25.725	0	0.167467	25.725	0	0.167467	25.725	0	0.167467	25.725	0	0.167467	25.725	0	0.167467	25.725	0	0.167467
25.75	0	0.167467	25.75	0	0.167467	25.75	0	0.167467	25.75	0	0.167467	25.75	0	0.167467	25.75	0	0.167467	25.75	0	0.167467	25.75	0	0.167467	25.75	0	0.167467	25.75	0	0.167467
25.775	0	0.167467	25.775	0	0.167467	25.775	0	0.167467	25.775	0	0.167467	25.775	0	0.167467	25.775	0	0.167467	25.775	0	0.167467	25.775	0	0.167467	25.775	0	0.167467	25.775	0	0.167467
25.8	0	0.167467	25.8	0	0.167467	25.8	0	0.167467	25.8	0	0.167467	25.8	0	0.167467	25.8	0	0.167467	25.8	0	0.167467	25.8	0	0.167467	25.8	0	0.167467	25.8	0	0.167467
25.825	0	0.167467	25.825	0	0.167467	25.825	0	0.167467	25.825	0	0.167467	25.825	0	0.167467	25.825	0	0.167467	25.825	0	0.167467	25.825	0	0.167467	25.825	0	0.167467	25.825	0	0.167467
25.85	0	0.167467	25.85	0	0.167467	25.85	0	0.167467	25.85	0	0.167467	25.85	0	0.167467	25.85	0	0.167467	25.85	0	0.167467	25.85	0	0.167467	25.85	0	0.167467	25.85	0	0.167467
25.875	0	0.167467	25.875	0	0.167467	25.875	0	0.167467	25.875	0	0.167467	25.875	0	0.167467	25.875	0	0.167467	25.875	0	0.167467	25.875	0	0.167467	25.875	0	0.167467	25.875	0	0.167467
25.9	0	0.167467	25.9	0	0.167467	25.9	0	0.167467	25.9	0	0.167467	25.9	0	0.167467	25.9	0	0.167467	25.9	0	0.167467	25.9	0	0.167467	25.9	0	0.167467	25.9	0	0.167467
25.925	0	0.167467	25.925	0	0.167467	25.925	0	0.167467	25.925	0	0.167467	25.925	0	0.167467	25.925	0	0.167467	25.925	0	0.167467	25.925	0	0.167467	25.925	0	0.167467	25.925	0	0.167467
25.95	0	0.167467	25.95	0	0.167467	25.95	0	0.167467	25.95	0	0.167467	25.95	0	0.167467	25.95	0	0.167467	25.95	0	0.167467	25.95	0	0.167467	25.95	0	0.167467	25.95	0	0.167467
25.975	0	0.167467	25.975	0	0.167467	25.975	0	0.167467	25.975	0	0.167467	25.975	0	0.167467	25.975	0	0.167467	25.975	0	0.167467	25.975	0	0.167467	25.975	0	0.167467	25.975	0	0.167467
26	0	0.167467	26	0	0.167467	26	0	0.167467	26	0	0.167467	26	0	0.167467	26	0	0.167467	26	0	0.167467	26	0	0.167467	26	0	0.167467	26	0	0.167467
26.025	0	0.167467	26.025	0	0.167467	26.025	0	0.167467	26.025	0	0.167467	26.025	0	0.167467	26.025	0	0.167467	26.025	0	0.167467	26.025	0	0.167467	26.025	0	0.167467	26.025	0	0.167467
26.05	0	0.167467	26.05	0	0.167467	26.05	0	0.167467	26.05	0	0.167467	26.05	0	0.167467	26.05	0	0.167467	26.05	0	0.167467	26.05	0	0.167467	26.05	0	0.167467	26.05	0	0.167467
26.075	0	0.167467	26.075	0	0.167467	26.075	0	0.167467	26.075	0	0.167467	26.075	0	0.167467	26.075	0	0.167467	26.075	0	0.167467	26.075	0	0.167467	26.075	0	0.167467	26.075	0	0.167467
26.1	0	0.167467	26.1	0	0.167467	26.1	0	0.167467	26.1	0	0.167467	26.1	0	0.167467	26.1	0	0.167467	26.1	0	0.167467	26.1	0	0.167467	26.1	0	0.167467	26.1	0	0.167467
26.125	0	0.167467	26.125	0	0.167467	26.125	0	0.167467	26.125	0	0.167467	26.125	0	0.167467	26.125	0	0.167467	26.125	0	0.167467	26.125	0	0.167467	26.125	0	0.167467	26.125	0	0.167467
26.15	0	0.167467	26.15	0	0.167467	26.15	0	0.167467	26.15	0	0.167467	26.15	0	0.167467	26.15	0	0.167467	26.15	0	0.167467	26.15	0	0.167467	26.15	0	0.167467	26.15	0	0.167467
26.175	0	0.167467	26.175	0	0.167467	26.175	0	0.167467	26.175	0	0.167467	26.175	0	0.167467	26.175	0	0.167467	26.175	0	0.167467	26.175	0	0.167467	26.175	0	0.167467	26.175	0	0.167467
26.2	0	0.167467	26.2	0	0.167467	26.2	0	0.167467	26.2	0	0.167467	26.2	0	0.167467	26.2	0	0.167467	26.2	0	0.167467	26.2	0	0.167467	26.2	0	0.167467	26.2	0	0.167467
26.225	0	0.167467	26.225	0	0.167467	26.225	0	0.167467	26.225	0	0.167467	26.225	0	0.167467	26.225	0	0.167467	26.225	0	0.167467	26.225	0	0.167467	26.225	0	0.167467	26.225	0	0.167467
26.25	0	0.167467	26.25	0	0.167467	26.25	0	0.167467	26.25	0	0.167467	26.25	0	0.167467	26.25	0	0.167467	26.25	0	0.167467	26.25	0	0.167467	26.25	0	0.167467	26.25	0	0.167467
26.275	0	0.167467	26.275	0	0.167467	26.275	0	0.167467	26.275	0	0.167467	26.275	0	0.167467	26.275	0	0.167467	26.275	0	0.167467	26.275	0	0.167467	26.275	0	0.167467	26.275	0	0.167467
26.3	0	0.167467	26.3	0	0.167467	26.3	0	0.167467	26.3	0	0.167467	26.3	0	0.167467	26.3	0	0.167467	26.3	0	0.167467	26.3	0	0.167467	26.3	0	0.167467	26.3	0	0.167467
26.325	0	0.167467	26.325	0	0.167467	26.325	0	0.167467	26.325	0	0.167467	26.325	0	0.167467	26.325	0	0.167467	26.325	0	0.167467	26.325	0	0.167467	26.325	0	0.167467	26.325	0	0.167467
26.35	0	0.167467	26.35	0	0.167467	26.35	0	0.167467	26.35	0	0.167467	26.35	0	0.167467	26.35	0	0.167467	26.35	0	0.167467	26.35	0	0.167467	26.35	0	0.167467	26.35	0	0.167467
26.375	0	0.167467	26.375	0	0.167467	26.375	0	0.167467	26.375	0	0.167467	26.375	0	0.167467	26.375	0	0.167467	26.375	0	0.167467	26.375	0	0.167467	26.375	0	0.167467	26.375	0	0.167467
26.4	0	0.167467	26.4	0	0.167467	26.4	0	0.167467	26.4	0	0.167467	26.4	0	0.167467	26.4	0	0.167467	26.4	0	0.167467	26.4	0	0.167467	26.4	0	0.167467	26.4	0	0.167467
26.425	0	0.167467	26.425	0	0.167467	26.425	0	0.167467	26.425	0	0.167467	26.425	0	0.167467	26.425	0	0.167467	26.425	0	0.167467	26.425	0	0.167467	26.425	0	0.167467	26.425	0	0.167467
26.45	0	0.167467	26.45	0	0.167467	26.45	0	0.167467	26.45	0	0.167467	26.45	0	0.167467	26.45	0	0.167467	26.45	0	0.167467	26.45	0	0.167467	26.45	0	0.167467	26.45	0	0.167467
26.475	0	0.167467	26.475	0	0.167467	26.475	0	0.167467	26.475	0	0.167467	26.475	0	0.167467	26.475	0	0.167467	26.475	0	0.167467	26.475	0	0.167467	26.475	0	0.167467	26.475	0	0.167467
26.5	0	0.167467	26.5	0	0.167467	26.5	0	0.167467	26.5	0	0.167467	26.5	0	0.167467	26.5	0	0.167467	26.5	0	0.167467	26.5	0	0.167467	26.5	0	0.167467	26.5	0	0.167467
26.525	0	0.167467	26.525	0	0.167467	26.525	0	0.167467	26.525	0	0.167467	26.525	0	0.167467	26.525	0	0.167467	26.525	0	0.167467	26.525	0	0.167467	26.525	0	0.167467	26.525	0	0.167467
26.55	0	0.167467	26.55	0	0.167467	26.55	0	0.167467	26.55	0	0.167467	26.55	0	0.167467	26.55	0	0.167467	26.55	0	0.167467	26.55	0	0.167467	26.55	0	0.167467	26.55	0	0.167467
26.575	0	0.167467	26.575	0	0.167467	26.575	0	0.167467	26.575	0	0.167467	26.575	0	0.167467	26.575	0	0.167467	26.575	0	0.167467	26.575	0	0.167467	26.575	0	0.167467	26.575	0	0.167467
26.6	0	0.167467	26.6	0	0.167467	26.6	0	0.167467	26.6	0	0.167467	26.6	0	0.167467	26.6	0	0.167467	26.6	0	0.167467	26.6	0	0.167467	26.6	0	0.167467	26.6	0	0.167467
26.625	0	0.167467	26.625	0	0.167467	26.625	0	0.167467	26.625	0	0.167467	26.625	0	0.167467	26.625	0	0.167467	26.625	0	0.167467	26.625	0	0.167467	26.625	0	0.167467	26.625	0	0.167467
26.65	0	0.167467	26.65	0	0.167467	26.65	0	0.167467	26.65	0	0.167467	26.65	0	0.167467	26.65	0	0.167467	26.65	0	0.167467	26.65	0	0.167467	26.65	0	0.167467	26.65	0	0.167467
26.675	0	0.167467	26.675	0	0.167467	26.675	0	0.167467	26.675	0	0.167467	26.675	0	0.167467	26.675	0	0.167467	26.675	0	0.167467	26.675	0	0.167467	26.675	0	0.167467	26.675	0	0.167467
26.7	0	0.167467	26.7	0	0.167467	26.7	0	0.167467	26.7	0	0.167467	26.7	0	0.167467	26.7	0	0.167467	26.7	0	0.167467	26.7	0	0.167467	26.7	0	0.167467	26.7	0	0.167467
26.725	0	0.167467	26.725	0	0.167467	26.725	0	0.167467	26.725	0	0.167467	26.725	0	0.167467	26.725	0	0.167467	26.725	0	0.167467	26.725	0	0.167467	26.725	0	0.167467	26.725	0	0.167467
26.75	0	0.167467	26.75	0	0.167467	26.75	0	0.167467	26.75	0	0.167467	26.75	0	0.167467	26.75	0	0.167467	26.75	0	0.167467	26.75	0	0.167467	26.75	0	0.167467	26.75	0	0.167467
26.775	0	0.167467	26.775	0	0.167467	26.775	0	0.167467	26.775	0	0.167467	26.775	0	0.167467	26.775	0	0.167467	26.775	0	0.167467	26.775	0	0.167467	26.775	0	0.167467	26.775	0	0.167467
26.8	0	0.167467	26.8	0	0.167467	26.8	0	0.167467	26.8	0	0.167467	26.8	0	0.167467	26.8	0	0.167467	26.8	0	0.167467	26.8	0	0.167467	26.8	0	0.167467	26.8	0	0.167467
26.825	0	0.167467	26.825	0	0.167467	26.825	0	0.167467	26.825	0	0.167467	26.825	0	0.167467	26.825	0	0.167467	26.825	0	0.167467	26.825	0	0.167467	26.825	0	0.167467	26.825	0	0.167467
26.85	0	0.167467	26.85	0	0.167467	26.85	0	0.167467	26.85	0	0.167467	26.85	0	0.167467	26.85	0	0.167467	26.85	0	0.167467	26.85	0	0.167467	26.85	0	0.167467	26.85	0	0.167467
26.875	0	0.167467	26.875	0	0.167467	26.875	0	0.167467	26.875	0	0.167467	26.875	0	0.167467	26.875	0	0.167467	26.875	0	0.167467	26.875	0	0.167467	26.875	0	0.167467	26.875	0	0.167467
26.9	0	0.167467	26.9	0	0.167467	26.9	0	0.167467	26.9	0	0.167467	26.9	0	0.167467	26.9	0	0.167467	26.9	0	0.167467	26.9	0	0.167467	26.9	0	0.167467	26.9	0	0.167467
26.925	0	0.167467	26.925	0	0.167467	26.925	0	0.167467	26.925	0	0.167467	26.925	0	0.167467	26.925	0	0.167467	26.925	0	0.167467	26.925	0	0.167467	26.925	0	0.167467	26.925	0	0.167467
26.95	0	0.167467	26.95	0	0.167467	26.95	0	0.167467	26.95	0	0.167467	26.95	0	0.167467	26.95	0	0.167467	26.95	0	0.167467	26.95	0	0.167467	26.95	0	0.167467	26.95	0	0.167467
26.975	0	0.167467	26.975	0	0.167467	26.975	0	0.167467	26.975	0	0.167467	26.975	0	0.167467	26.975	0	0.167467	26.975	0	0.167467	26.975	0	0.167467	26.975	0	0.167467	26.975	0	0.167467
27	0	0.167467	27	0	0.167467	27	0	0.167467	27	0	0.167467	27	0	0.167467	27	0	0.167467	27	0	0.167467	27	0	0.167467	27	0	0.167467	27	0	0.167467
27.025	0	0.167467	27.025	0	0.167467	27.025	0	0.167467	27.025	0	0.167467	27.025	0	0.167467	27.025	0	0.167467	27.025	0	0.167467	27.025	0	0.167467	27.025	0	0.167467	27.025	0	0.167467
27.05	0	0.167467	27.05	0	0.167467	27.05	0	0.167467	27.05	0	0.167467	27.05	0	0.167467	27.05	0	0.167467	27.05	0	0.167467	27.05	0	0.167467	27.05	0	0.167467	27.05	0	0.167467
27.075	0	0.167467	27.075	0	0.167467	27.075	0	0.167467	27.075	0	0.167467	27.075	0	0.167467	27.075	0	0.167467	27.075	0	0.167467	27.075	0	0.167467	27.075	0	0.167467	27.075	0	0.167467
27.1	0	0.167467	27.1	0	0.167467	27.1	0	0.167467	27.1	0	0.167467	27.1	0	0.167467	27.1	0	0.167467	27.1	0	0.167467	27.1	0	0.167467	27.1	0	0.167467	27.1	0	0.167467
27.125	0	0.167467	27.125	0	0.167467	27.125	0	0.167467	27.125	0	0.167467	27.125	0	0.167467	27.125	0	0.167467	27.125	0	0.167467	27.125	0	0.167467	27.125	0	0.167467	27.125	0	0.167467
27.15	0	0.167467	27.15	0	0.167467	27.15	0	0.167467	27.15	0	0.167467	27.15	0	0.167467	27.15	0	0.167467	27.15	0	0.167467	27.15	0	0.167467	27.15	0	0.167467	27.15	0	0.167467
27.175	0	0.167467	27.175	0	0.167467	27.175	0	0.167467	27.175	0	0.167467	27.175	0	0.167467	27.175	0	0.167467	27.175	0	0.167467	27.175	0	0.167467	27.175	0	0.167467	27.175	0	0.167467
27.2	0	0.167467	27.2	0	0.167467	27.2	0	0.167467	27.2	0	0.167467	27.2	0	0.167467	27.2	0	0.167467	27.2	0	0.167467	27.2	0	0.167467	27.2	0	0.167467	27.2	0	0.167467
27.225	0	0.167467	27.225	0	0.167467	27.225	0	0.167467	27.225	0	0.167467	27.225	0	0.167467	27.225	0	0.167467	27.225	0	0.167467	27.225	0	0.167467	27.225	0	0.167467	27.225	0	0.167467
27.25	0	0.167467	27.25	0	0.167467	27.25	0	0.167467	27.25	0	0.167467	27.25	0	0.167467	27.25	0	0.167467	27.25	0	0.167467	27.25	0	0.167467	27.25	0	0.167467	27.25	0	0.167467
27.275	0	0.167467	27.275	0	0.167467	27.275	0	0.167467	27.275	0	0.167467	27.275	0	0.167467	27.275	0	0.167467	27.275	0	0.167467	27.275	0	0.167467	27.275	0	0.167467	27.275	0	0.167467
27.3	0	0.167467	27.3	0	0.167467	27.3	0	0.167467	27.3	0	0.167467	27.3	0	0.167467	27.3	0	0.167467	27.3	0	0.167467	27.3	0	0.167467	27.3	0	0.167467	27.3	0	0.167467
27.325	0	0.167467	27.325	0	0.167467	27.325	0	0.167467	27.325	0	0.167467	27.325	0	0.167467	27.325	0	0.167467	27.325	0	0.167467	27.325	0	0.167467	27.325	0	0.167467	27.325	0	0.167467
27.35	0	0.167467	27.35	0	0.167467	27.35	0	0.167467	27.35	0	0.167467	27.35	0	0.167467	27.35	0	0.167467	27.35	0	0.167467	27.35	0	0.167467	27.35	0	0.167467	27.35	0	0.167467
27.375	0	0.167467	27.375	0	0.167467	27.375	0	0.167467	27.375	0	0.167467	27.375	0	0.167467	27.375	0	0.167467	27.375	0	0.167467	27.375	0	0.167467	27.375	0	0.167467	27.375	0	0.167467
27.4	0	0.167467	27.4	0	0.167467	27.4	0	0.167467	27.4	0	0.167467	27.4	0	0.167467	27.4	0	0.167467	27.4	0	0.167467	27.4	0	0.167467	27.4	0	0.167467	27.4	0	0.167467
27.425	0	0.167467	27.425	0	0.167467	27.425	0	0.167467	27.425	0	0.167467	27.425	0	0.167467	27.425	0	0.167467	27.425	0	0.167467	27.425	0	0.167467	27.425	0	0.167467	27.425	0	0.167467
27.45	0	0.167467	27.45	0	0.167467	27.45	0	0.167467	27.45	0	0.167467	27.45	0	0.167467	27.45	0	0.167467	27.45	0	0.167467	27.45	0	0.167467	27.45	0	0.167467	27.45	0	0.167467
27.475	0	0.167467	27.475	0	0.167467	27.475	0	0.167467	27.475	0	0.167467	27.475	0	0.167467	27.475	0	0.167467	27.475	0	0.167467	27.475	0	0.167467	27.475	0	0.167467	27.475	0	0.167467
27.5	0	0.167467	27.5	0	0.167467	27.5	0	0.167467	27.5	0	0.167467	27.5	0	0.167467	27.5	0	0.167467	27.5	0	0.167467	27.5	0	0.167467	27.5	0	0.167467	27.5	0	0.167467
27.525	0	0.167467	27.525	0	0.167467	27.525	0	0.167467	27.525	0	0.167467	27.525	0	0.167467	27.525	0	0.167467	27.525	0	0.167467	27.525	0	0.167467	27.525	0	0.167467	27.525	0	0.167467
27.55	0	0.167467	27.55	0	0.167467	27.55	0	0.167467	27.55	0	0.167467	27.55	0	0.167467	27.55	0	0.167467	27.55	0	0.167467	27.55	0	0.167467	27.55	0	0.167467	27.55	0	0.167467
27.575	0	0.167467	27.575	0	0.167467	27.575	0	0.167467	27.575	0	0.167467	27.575	0	0.167467	27.575	0	0.167467	27.575	0	0.167467	27.575	0	0.167467	27.575	0	0.167467	27.575	0	0.167467
27.6	0	0.167467	27.6	0	0.167467	27.6	0	0.167467	27.6	0	0.167467	27.6	0	0.167467	27.6	0	0.167467	27.6	0	0.167467	27.6	0	0.167467	27.6	0	0.167467	27.6	0	0.167467
27.625	0	0.167467	27.625	0	0.167467	27.625	0	0.167467	27.625	0	0.167467	27.625	0	0.167467	27.625	0	0.167467	27.625	0	0.167467	27.625	0	0.167467	27.625	0	0.167467	27.625	0	0.167467
27.65	0	0.167467	27.65	0	0.167467	27.65	0	0.167467	27.65	0	0.167467	27.65	0	0.167467	27.65	0	0.167467	27.65	0	0.167467	27.65	0	0.167467	27.65	0	0.167467	27.65	0	0.167467
27.675	0	0.167467	27.675	0	0.167467	27.675	0	0.167467	27.675	0	0.167467	27.675	0	0.167467	27.675	0	0.167467	27.675	0	0.167467	27.675	0	0.167467	27.675	0	0.167467	27.675	0	0.167467
27.7	0	0.167467	27.7	0	0.167467	27.7	0	0.167467	27.7	0	0.167467	27.7	0	0.167467	27.7	0	0.167467	27.7	0	0.167467	27.7	0	0.167467	27.7	0	0.167467	27.7	0	0.167467
27.725	0	0.167467	27.725	0	0.167467	27.725	0	0.167467	27.725	0	0.167467	27.725	0	0.167467	27.725	0	0.167467	27.725	0	0.167467	27.725	0	0.167467	27.725	0	0.167467	27.725	0	0.167467
27.75	0	0.167467	27.75	0	0.167467	27.75	0	0.167467	27.75	0	0.167467	27.75	0	0.167467	27.75	0	0.167467	27.75	0	0.167467	27.75	0	0.167467	27.75	0	0.167467	27.75	0	0.167467
27.775	0	0.167467	27.775	0	0.167467	27.775	0	0.167467	27.775	0	0.167467	27.775	0	0.167467	27.775	0	0.167467	27.775	0	0.167467	27.775	0	0.167467	27.775	0	0.167467	27.775	0	0.167467
27.8	0	0.167467	27.8	0	0.167467	27.8	0	0.167467	27.8	0	0.167467	27.8	0	0.167467	27.8	0	0.167467	27.8	0	0.167467	27.8	0	0.167467	27.8	0	0.167467	27.8	0	0.167467
27.825	0	0.167467	27.825	0	0.167467	27.825	0	0.167467	27.825	0	0.167467	27.825	0	0.167467	27.825	0	0.167467	27.825	0	0.167467	27.825	0	0.167467	27.825	0	0.167467	27.825	0	0.167467
27.85	0	0.167467	27.85	0	0.167467	27.85	0	0.167467	27.85	0	0.167467	27.85	0	0.167467	27.85	0	0.167467	27.85	0	0.167467	27.85	0	0.167467	27.85	0	0.167467	27.85	0	0.167467
27.875	0	0.167467	27.875	0	0.167467	27.875	0	0.167467	27.875	0	0.167467	27.875	0	0.167467	27.875	0	0.167467	27.875	0	0.167467	27.875	0	0.167467	27.875	0	0.167467	27.875	0	0.167467
27.9	0	0.167467	27.9	0	0.167467	27.9	0	0.167467	27.9	0	0.167467	27.9	0	0.167467	27.9	0	0.167467	27.9	0	0.167467	27.9	0	0.167467	27.9	0	0.167467	27.9	0	0.167467
27.925	0	0.167467	27.925	0	0.167467	27.925	0	0.167467	27.925	0	0.167467	27.925	0	0.167467	27.925	0	0.167467	27.925	0	0.167467	27.925	0	0.167467	27.925	0	0.167467	27.925	0	0.167467
27.95	0	0.167467	27.95	0	0.167467	27.95	0	0.167467	27.95	0	0.167467	27.95	0	0.167467	27.95	0	0.167467	27.95	0	0.167467	27.95	0	0.167467	27.95	0	0.167467	27.95	0	0.167467
27.975	0	0.167467	27.975	0	0.167467	27.975	0	0.167467	27.975	0	0.167467	27.975	0	0.167467	27.975	0	0.167467	27.975	0	0.167467	27.975	0	0.167467	27.975	0	0.167467	27.975	0	0.167467
28	0	0.167467	28	0	0.167467	28	0	0.167467	28	0	0.167467	28	0	0.167467	28	0	0.167467	28	0	0.167467	28	0	0.167467	28	0	0.167467	28	0	0.167467
28.025	0	0.167467	28.025	0	0.167467	28.025	0	0.167467	28.025	0	0.167467	28.025	0	0.167467	28.025	0	0.167467	28.025	0	0.167467	28.025	0	0.167467	28.025	0	0.167467	28.025	0	0.167467
28.05	0	0.167467	28.05	0	0.167467	28.05	0	0.167467	28.05	0	0.167467	28.05	0	0.167467	28.05	0	0.167467	28.05	0	0.167467	28.05	0	0.167467	28.05	0	0.167467	28.05	0	0.167467
28.075	0	0.167467	28.075	0	0.167467	28.075	0	0.167467	28.075	0	0.167467	28.075	0	0.167467	28.075	0	0.167467	28.075	0	0.167467	28.075	0	0.167467	28.075	0	0.167467	28.075	0	0.167467
28.1	0	0.167467	28.1	0	0.167467	28.1	0	0.167467	28.1	0	0.167467	28.1	0	0.167467	28.1	0	0.167467	28.1	0	0.167467	28.1	0	0.167467	28.1	0	0.167467	28.1	0	0.167467
28.125	0	0.167467	28.125	0	0.167467	28.125	0	0.167467	28.125	0	0.167467	28.125	0	0.167467	28.125	0	0.167467	28.125	0	0.167467	28.125	0	0.167467	28.125	0	0.167467	28.125	0	0.167467
28.15	0	0.167467	28.15	0	0.167467	28.15	0	0.167467	28.15	0	0.167467	28.15	0	0.167467	28.15	0	0.167467	28.15	0	0.167467	28.15	0	0.167467	28.15	0	0.167467	28.15	0	0.167467
28.175	0	0.167467	28.175	0	0.167467	28.175	0	0.167467	28.175	0	0.167467	28.175	0	0.167467	28.175	0	0.167467	28.175	0	0.167467	28.175	0	0.167467	28.175	0	0.167467	28.175	0	0.167467
28.2	0	0.167467	28.2	0	0.167467	28.2	0	0.167467	28.2	0	0.167467	28.2	0	0.167467	28.2	0	0.167467	28.2	0	0.167467	28.2	0	0.167467	28.2	0	0.167467	28.2	0	0.167467
28.225	0	0.167467	28.225	0	0.167467	28.225	0	0.167467	28.225	0	0.167467	28.225	0	0.167467	28.225	0	0.167467	28.225	0	0.167467	28.225	0	0.167467	28.225	0	0.167467	28.225	0	0.167467
28.25	0	0.167467	28.25	0	0.167467	28.25	0	0.167467	28.25	0	0.167467	28.25	0	0.167467	28.25	0	0.167467	28.25	0	0.167467	28.25	0	0.167467	28.25	0	0.167467	28.25	0	0.167467
28.275	0	0.167467	28.275	0	0.167467	28.275	0	0.167467	28.275	0	0.167467	28.275	0	0.167467	28.275	0	0.167467	28.275	0	0.167467	28.275	0	0.167467	28.275	0	0.167467	28.275	0	0.167467
28.3	0	0.167467	28.3	0	0.167467	28.3	0	0.167467	28.3	0	0.167467	28.3	0	0.167467	28.3	0	0.167467	28.3	0	0.167467	28.3	0	0.167467	28.3	0	0.167467	28.3	0	0.167467
28.325	0	0.167467	28.325	0	0.167467	28.325	0	0.167467	28.325	0	0.167467	28.325	0	0.167467	28.325	0	0.167467	28.325	0	0.167467	28.325	0	0.167467	28.325	0	0.167467	28.325	0	0.167467
28.35	0	0.167467	28.35	0	0.167467	28.35	0	0.167467	28.35	0	0.167467	28.35	0	0.167467	28.35	0	0.167467	28.35	0	0.167467	28.35	0	0.167467	28.35	0	0.167467	28.35	0	0.167467
28.375	0	0.167467	28.375	0	0.167467	28.375	0	0.167467	28.375	0	0.167467	28.375	0	0.167467	28.375	0	0.167467	28.375	0	0.167467	28.375	0	0.167467	28.375	0	0.167467	28.375	0	0.167467
28.4	0	0.167467	28.4	0	0.167467	28.4	0	0.167467	28.4	0	0.167467	28.4	0	0.167467	28.4	0	0.167467	28.4	0	0.167467	28.4	0	0.167467	28.4	0	0.167467	28.4	0	0.167467
28.425	0	0.167467	28.425	0	0.167467	28.425	0	0.167467	28.425	0	0.167467	28.425	0	0.167467	28.425	0	0.167467	28.425	0	0.167467	28.425	0	0.167467	28.425	0	0.167467	28.425	0	0.167467
28.45	0	0.167467	28.45	0	0.167467	28.45	0	0.167467	28.45	0	0.167467	28.45	0	0.167467	28.45	0	0.167467	28.45	0	0.167467	28.45	0	0.167467	28.45	0	0.167467	28.45	0	0.167467
28.475	0	0.167467	28.475	0	0.167467	28.475	0	0.167467	28.475	0	0.167467	28.475	0	0.167467	28.475	0	0.167467	28.475	0	0.167467	28.475	0	0.167467	28.475	0	0.167467	28.475	0	0.167467
28.5	0	0.167467	28.5	0	0.167467	28.5	0	0.167467	28.5	0	0.167467	28.5	0	0.167467	28.5	0	0.167467	28.5	0	0.167467	28.5	0	0.167467	28.5	0	0.167467	28.5	0	0.167467
28.525	0	0.167467	28.525	0	0.167467	28.525	0	0.167467	28.525	0	0.167467	28.525	0	0.167467	28.525	0	0.167467	28.525	0	0.167467	28.525	0	0.167467	28.525	0	0.167467	28.525	0	0.167467
28.55	0	0.167468	28.55	0	0.167468	28.55	0	0.167468	28.55	0	0.167468	28.55	0	0.167468	28.55	0	0.167468	28.55	0	0.167468	28.55	0	0.167468	28.55	0	0.167468	28.55	0	0.167468
28.575	0	0.167468	28.575	0	0.167468	28.575	0	0.167468	28.575	0	0.167468	28.575	0	0.167468	28.575	0	0.167468	28.575	0	0.167468	28.575	0	0.167468	28.575	0	0.167468	28.575	0	0.167468
28.6	0	0.167468	28.6	0	0.167468	28.6	0	0.167468	28.6	0	0.167468	28.6	0	0.167468	28.6	0	0.167468	28.6	0	0.167468	28.6	0	0.167468	28.6	0	0.167468	28.6	0	0.167468
28.625	0	0.167468	28.625	0	0.167468	28.625	0	0.167468	28.625	0	0.167468	28.625	0	0.167468	28.625	0	0.167468	28.625	0	0.167468	28.625	0	0.167468	28.625	0	0.167468	28.625	0	0.167468
28.65	0	0.167468	28.65	0	0.167468	28.65	0	0.167468	28.65	0	0.167468	28.65	0	0.167468	28.65	0	0.167468	28.65	0	0.167468	28.65	0	0.167468	28.65	0	0.167468	28.65	0	0.167468
28.675	0	0.167468	28.675	0	0.167468	28.675	0	0.167468	28.675	0	0.167468	28.675	0	0.167468	28.675	0	0.167468	28.675	0	0.167468	28.675	0	0.167468	28.675	0	0.167468	28.675	0	0.167468
28.7	0	0.167468	28.7	0	0.167468	28.7	0	0.167468	28.7	0	0.167468	28.7	0	0.167468	28.7	0	0.167468	28.7	0	0.167468	28.7	0	0.167468	28.7	0	0.167468	28.7	0	0.167468
28.725	0	0.167468	28.725	0	0.167468	28.725	0	0.167468	28.725	0	0.167468	28.725	0	0.167468	28.725	0	0.167468	28.725	0	0.167468	28.725	0	0.167468	28.725	0	0.167468	28.725	0	0.167468
28.75	0	0.167468	28.75	0	0.167468	28.75	0	0.167468	28.75	0	0.167468	28.75	0	0.167468	28.75	0	0.167468	28.75	0	0.167468	28.75	0	0.167468	28.75	0	0.167468	28.75	0	0.167468
28.775	0	0.167468	28.775	0	0.167468	28.775	0	0.167468	28.775	0	0.167468	28.775	0	0.167468	28.775	0	0.167468	28.775	0	0.167468	28.775	0	0.167468	28.775	0	0.167468	28.775	0	0.167468
28.8	0	0.167468	28.8	0	0.167468	28.8	0	0.167468	28.8	0	0.167468	28.8	0	0.167468	28.8	0	0.167468	28.8	0	0.167468	28.8	0	0.167468	28.8	0	0.167468	28.8	0	0.167468
28.825	0	0.167468	28.825	0	0.167468	28.825	0	0.167468	28.825	0	0.167468	28.825	0	0.167468	28.825	0	0.167468	28.825	0	0.167468	28.825	0	0.167468	28.825	0	0.167468	28.825	0	0.167468
28.85	0	0.167468	28.85	0	0.167468	28.85	0	0.167468	28.85	0	0.167468	28.85	0	0.167468	28.85	0	0.167468	28.85	0	0.167468	28.85	0	0.167468	28.85	0	0.167468	28.85	0	0.167468
28.875	0	0.167468	28.875	0	0.167468	28.875	0	0.167468	28.875	0	0.167468	28.875	0	0.167468	28.875	0	0.167468	28.875	0	0.167468	28.875	0	0.167468	28.875	0	0.167468	28.875	0	0.167468
28.9	0	0.167468	28.9	0	0.167468	28.9	0	0.167468	28.9	0	0.167468	28.9	0	0.167468	28.9	0	0.167468	28.9	0	0.167468	28.9	0	0.167468	28.9	0	0.167468	28.9	0	0.167468
28.925	0	0.167468	28.925	0	0.167468	28.925	0	0.167468	28.925	0	0.167468	28.925	0	0.167468	28.925	0	0.167468	28.925	0	0.167468	28.925	0	0.167468	28.925	0	0.167468	28.925	0	0.167468
28.95	0	0.167468	28.95	0	0.167468	28.95	0	0.167468	28.95	0	0.167468	28.95	0	0.167468	28.95	0	0.167468	28.95	0	0.167468	28.95	0	0.167468	28.95	0	0.167468	28.95	0	0.167468
28.975	0	0.167468	28.975	0	0.167468	28.975	0	0.167468	28.975	0	0.167468	28.975	0	0.167468	28.975	0	0.167468	28.975	0	0.167468	28.975	0	0.167468	28.975	0	0.167468	28.975	0	0.167468
29	0	0.167468	29	0	0.167468	29	0	0.167468	29	0	0.167468	29	0	0.167468	29	0	0.167468	29	0	0.167468	29	0	0.167468	29	0	0.167468	29	0	0.167468
29.025	0	0.167468	29.025	0	0.167468	29.025	0	0.167468	29.025	0	0.167468	29.025	0	0.167468	29.025	0	0.167468	29.025	0	0.167468	29.025	0	0.167468	29.025	0	0.167468	29.025	0	0.167468
29.05	0	0.167468	29.05	0	0.167468	29.05	0	0.167468	29.05	0	0.167468	29.05	0	0.167468	29.05	0	0.167468	29.05	0	0.167468	29.05	0	0.167468	29.05	0	0.167468	29.05	0	0.167468
29.075	0	0.167468	29.075	0	0.167468	29.075	0	0.167468	29.075	0	0.167468	29.075	0	0.167468	29.075	0	0.167468	29.075	0	0.167468	29.075	0	0.167468	29.075	0	0.167468	29.075	0	0.167468
29.1	0	0.167468	29.1	0	0.167468	29.1	0	0.167468	29.1	0	0.167468	29.1	0	0.167468	29.1	0	0.167468	29.1	0	0.167468	29.1	0	0.167468	29.1	0	0.167468	29.1	0	0.167468
29.125	0	0.167468	29.125	0	0.167468	29.125	0	0.167468	29.125	0	0.167468	29.125	0	0.167468	29.125	0	0.167468	29.125	0	0.167468	29.125	0	0.167468	29.125	0	0.167468	29.125	0	0.167468
29.15	0	0.167468	29.15	0	0.167468	29.15	0	0.167468	29.15	0	0.167468	29.15	0	0.167468	29.15	0	0.167468	29.15	0	0.167468	29.15	0	0.167468	29.15	0	0.167468	29.15	0	0.167468
29.175	0	0.167468	29.175	0	0.167468	29.175	0	0.167468	29.175	0	0.167468	29.175	0	0.167468	29.175	0	0.167468	29.175	0	0.167468	29.175	0	0.167468	29.175	0	0.167468	29.175	0	0.167468
29.2	0	0.167468	29.2	0	0.167468	29.2	0	0.167468	29.2	0	0.167468	29.2	0	0.167468	29.2	0	0.167468	29.2	0	0.167468	29.2	0	0.167468	29.2	0	0.167468	29.2	0	0.167468
29.225	0	0.167468	29.225	0	0.167468	29.225	0	0.167468	29.225	0	0.167468	29.225	0	0.167468	29.225	0	0.167468	29.225	0	0.167468	29.225	0	0.167468	29.225	0	0.167468	29.225	0	0.167468
29.25	0	0.167468	29.25	0	0.167468	29.25	0	0.167468	29.25	0	0.167468	29.25	0	0.167468	29.25	0	0.167468	29.25	0	0.167468	29.25	0	0.167468	29.25	0	0.167468	29.25	0	0.167468
29.275	0	0.167468	29.275	0	0.167468	29.275	0	0.167468	29.275	0	0.167468	29.275	0	0.167468	29.275	0	0.167468	29.275	0	0.167468	29.275	0	0.167468	29.275	0	0.167468	29.275	0	0.167468
29.3	0	0.167468	29.3	0	0.167468	29.3	0	0.167468	29.3	0	0.167468	29.3	0	0.167468	29.3	0	0.167468	29.3	0	0.167468	29.3	0	0.167468	29.3	0	0.167468	29.3	0	0.167468
29.325	0	0.167468	29.325	0	0.167468	29.325	0	0.167468	29.325	0	0.167468	29.325	0	0.167468	29.325	0	0.167468	29.325	0	0.167468	29.325	0	0.167468	29.325	0	0.167468	29.325	0	0.167468
29.35	0	0.167468	29.35	0	0.167468	29.35	0	0.167468	29.35	0	0.167468	29.35	0	0.167468	29.35	0	0.167468	29.35	0	0.167468	29.35	0	0.167468	29.35	0	0.167468	29.35	0	0.167468
29.375	0	0.167468	29.375	0	0.167468	29.375	0	0.167468	29.375	0	0.167468	29.375	0	0.167468	29.375	0	0.167468	29.375	0	0.167468	29.375	0	0.167468	29.375	0	0.167468	29.375	0	0.167468
29.4	0	0.167468	29.4	0	0.167468	29.4	0	0.167468	29.4	0	0.167468	29.4	0	0.167468	29.4	0	0.167468	29.4	0	0.167468	29.4	0	0.167468	29.4	0	0.167468	29.4	0	0.167468
29.425	0	0.167468	29.425	0	0.167468	29.425	0	0.167468	29.425	0	0.167468	29.425	0	0.167468	29.425	0	0.167468	29.425	0	0.167468	29.425	0	0.167468	29.425	0	0.167468	29.425	0	0.167468
29.45	0	0.167468	29.45	0	0.167468	29.45	0	0.167468	29.45	0	0.167468	29.45	0	0.167468	29.45	0	0.167468	29.45	0	0.167468	29.45	0	0.167468	29.45	0	0.167468	29.45	0	0.167468
29.475	0	0.167468	29.475	0	0.167468	29.475	0	0.167468	29.475	0	0.167468	29.475	0	0.167468	29.475	0	0.167468	29.475	0	0.167468	29.475	0	0.167468	29.475	0	0.167468	29.475	0	0.167468
29.5	0	0.167468	29.5	0	0.167468	29.5	0	0.167468	29.5	0	0.167468	29.5	0	0.167468	29.5	0	0.167468	29.5	0	0.167468	29.5	0	0.167468	29.5	0	0.167468	29.5	0	0.167468
29.525	0	0.167468	29.525	0	0.167468	29.525	0	0.167468	29.525	0	0.167468	29.525	0	0.167468	29.525	0	0.167468	29.525	0	0.167468	29.525	0	0.167468	29.525	0	0.167468	29.525	0	0.167468
29.55	0	0.167468	29.55	0	0.167468	29.55	0	0.167468	29.55	0	0.167468	29.55	0	0.167468	29.55	0	0.167468	29.55	0	0.167468	29.55	0	0.167468	29.55	0	0.167468	29.55	0	0.167468
29.575	0	0.167468	29.575	0	0.167468	29.575	0	0.167468	29.575	0	0.167468	29.575	0	0.167468	29.575	0	0.167468	29.575	0	0.167468	29.575	0	0.167468	29.575	0	0.167468	29.575	0	0.167468
29.6	0	0.167468	29.6	0	0.167468	29.6	0	0.167468	29.6	0	0.167468	29.6	0	0.167468	29.6	0	0.167468	29.6	0	0.167468	29.6	0	0.167468	29.6	0	0.167468	29.6	0	0.167468
29.625	0	0.167468	29.625	0	0.167468	29.625	0	0.167468	29.625	0	0.167468	29.625	0	0.167468	29.625	0	0.167468	29.625	0	0.167468	29.625	0	0.167468	29.625	0	0.167468	29.625	0	0.167468
29.65	0	0.167468	29.65	0	0.167468	29.65	0	0.167468	29.65	0	0.167468	29.65	0	0.167468	29.65	0	0.167468	29.65	0	0.167468	29.65	0	0.167468	29.65	0	0.167468	29.65	0	0.167468
29.675	0	0.167468	29.675	0	0.167468	29.675	0	0.167468	29.675	0	0.167468	29.675	0	0.167468	29.675	0	0.167468	29.675	0	0.167468	29.675	0	0.167468	29.675	0	0.167468	29.675	0	0.167468
29.7	0	0.167468	29.7	0	0.167468	29.7	0	0.167468	29.7	0	0.167468	29.7	0	0.167468	29.7	0	0.167468	29.7	0	0.167468	29.7	0	0.167468	29.7	0	0.167468	29.7	0	0.167468
29.725	0	0.167468	29.725	0	0.167468	29.725	0	0.167468	29.725	0	0.167468	29.725	0	0.167468	29.725	0	0.167468	29.725	0	0.167468	29.725	0	0.167468	29.725	0	0.167468	29.725	0	0.167468
29.75	0	0.167468	29.75	0	0.167468	29.75	0	0.167468	29.75	0	0.167468	29.75	0	0.167468	29.75	0	0.167468	29.75	0	0.167468	29.75	0	0.167468	29.75	0	0.167468	29.75	0	0.167468
29.775	0	0.167468	29.775	0	0.167468	29.775	0	0.167468	29.775	0	0.167468	29.775	0	0.167468	29.775	0	0.167468	29.775	0	0.167468	29.775	0	0.167468	29.775	0	0.167468	29.775	0	0.167468
29.8	0	0.167468	29.8	0	0.167468	29.8	0	0.167468	29.8	0	0.167468	29.8	0	0.167468	29.8	0	0.167468	29.8	0	0.167468	29.8	0	0.167468	29.8	0	0.167468	29.8	0	0.167468
29.825	0	0.167468	29.825	0	0.167468	29.825	0	0.167468	29.825	0	0.167468	29.825	0	0.167468	29.825	0	0.167468	29.825	0	0.167468	29.825	0	0.167468	29.825	0	0.167468	29.825	0	0.167468
29.85	0	0.167468	29.85	0	0.167468	29.85	0	0.167468	29.85	0	0.167468	29.85	0	0.167468	29.85	0	0.167468	29.85	0	0.167468	29.85	0	0.167468	29.85	0	0.167468	29.85	0	0.167468
29.875	0	0.167468	29.875	0	0.167468	29.875	0	0.167468	29.875	0	0.167468	29.875	0	0.167468	29.875	0	0.167468	29.875	0	0.167468	29.875	0	0.167468	29.875	0	0.167468	29.875	0	0.167468
29.9	0	0.167468	29.9	0	0.167468	29.9	0	0.167468	29.9	0	0.167468	29.9	0	0.167468	29.9	0	0.167468	29.9	0	0.167468	29.9	0	0.167468	29.9	0	0.167468	29.9	0	0.167468
29.925	0	0.167468	29.925	0	0.167468	29.925	0	0.167468	29.925	0	0.167468	29.925	0	0.167468	29.925	0	0.167468	29.925	0	0.167468	29.925	0	0.167468	29.925	0	0.167468	29.925	0	0.167468
29.95	0	0.167468	29.95	0	0.167468	29.95	0	0.167468	29.95	0	0.167468	29.95	0	0.167468	29.95	0	0.167468	29.95	0	0.167468	29.95	0	0.167468	29.95	0	0.167468	29.95	0	0.167468
29.975	0	0.167468	29.975	0	0.167468	29.975	0	0.167468	29.975	0	0.167468	29.975	0	0.167468	29.975	0	0.167468	29.975	0	0.167468	29.975	0	0.167468	29.975	0	0.167468	29.975	0	0.167468
30	0	0.167468	30	0	0.167468	30	0	0.167468	30	0	0.167468	30	0	0.167468	30	0	0.167468	30	0	0.167468	30	0	0.167468	30	0	0.167468	30	0	0.167468
30.025	0	0.167468	30.025	0	0.167468	30.025	0	0.167468	30.025	0	0.167468	30.025	0	0.167468	30.025	0	0.167468	30.025	0	0.167468	30.025	0	0.167468	30.025	0	0.167468	30.025	0	0.167468
30.05	0	0.167468	30.05	0	0.167468	30.05	0	0.167468	30.05	0	0.167468	30.05	0	0.167468	30.05	0	0.167468	30.05	0	0.167468	30.05	0	0.167468	30.05	0	0.167468	30.05	0	0.167468
30.075	0	0.167468	30.075	0	0.167468	30.075	0	0.167468	30.075	0	0.167468	30.075	0	0.167468	30.075	0	0.167468	30.075	0	0.167468	30.075	0	0.167468	30.075	0	0.167468	30.075	0	0.167468
30.1	0	0.167468	30.1	0	0.167468	30.1	0	0.167468	30.1	0	0.167468	30.1	0	0.167468	30.1	0	0.167468	30.1	0	0.167468	30.1	0	0.167468	30.1	0	0.167468	30.1	0	0.167468
30.125	0	0.167468	30.125	0	0.167468	30.125	0	0.167468	30.125	0	0.167468	30.125	0	0.167468	30.125	0	0.167468	30.125	0	0.167468	30.125	0	0.167468	30.125	0	0.167468	30.125	0	0.167468
30.15	0	0.167468	30.15	0	0.167468	30.15	0	0.167468	30.15	0	0.167468	30.15	0	0.167468	30.15	0	0.167468	30.15	0	0.167468	30.15	0	0.167468	30.15	0	0.167468	30.15	0	0.167468
30.175	0	0.167468	30.175	0	0.167468	30.175	0	0.167468	30.175	0	0.167468	30.175	0	0.167468	30.175	0	0.167468	30.175	0	0.167468	30.175	0	0.167468	30.175	0	0.167468	30.175	0	0.167468
30.2	0	0.167468	30.2	0	0.167468	30.2	0	0.167468	30.2	0	0.167468	30.2	0	0.167468	30.2	0	0.167468	30.2	0	0.167468	30.2	0	0.167468	30.2	0	0.167468	30.2	0	0.167468
30.225	0	0.167468	30.225	0	0.167468	30.225	0	0.167468	30.225	0	0.167468	30.225	0	0.167468	30.225	0	0.167468	30.225	0	0.167468	30.225	0	0.167468	30.225	0	0.167468	30.225	0	0.167468
30.25	0	0.167468	30.25	0	0.167468	30.25	0	0.167468	30.25	0	0.167468	30.25	0	0.167468	30.25	0	0.167468	30.25	0	0.167468	30.25	0	0.167468	30.25	0	0.167468	30.25	0	0.167468
30.275	0	0.167468	30.275	0	0.167468	30.275	0	0.167468	30.275	0	0.167468	30.275	0	0.167468	30.275	0	0.167468	30.275	0	0.167468	30.275	0	0.167468	30.275	0	0.167468	30.275	0	0.167468
30.3	0	0.167468	30.3	0	0.167468	30.3	0	0.167468	30.3	0	0.167468	30.3	0	0.167468	30.3	0	0.167468	30.3	0	0.167468	30.3	0	0.167468	30.3	0	0.167468	30.3	0	0.167468
30.325	0	0.167468	30.325	0	0.167468	30.325	0	0.167468	30.325	0	0.167468	30.325	0	0.167468	30.325	0	0.167468	30.325	0	0.167468	30.325	0	0.167468	30.325	0	0.167468	30.325	0	0.167468
30.35	0	0.167468	30.35	0	0.167468	30.35	0	0.167468	30.35	0	0.167468	30.35	0	0.167468	30.35	0	0.167468	30.35	0	0.167468	30.35	0	0.167468	30.35	0	0.167468	30.35	0	0.167468
30.375	0	0.167468	30.375	0	0.167468	30.375	0	0.167468	30.375	0	0.167468	30.375	0	0.167468	30.375	0	0.167468	30.375	0	0.167468	30.375	0	0.167468	30.375	0	0.167468	30.375	0	0.167468
30.4	0	0.167468	30.4	0	0.167468	30.4	0	0.167468	30.4	0	0.167468	30.4	0	0.167468	30.4	0	0.167468	30.4	0	0.167468	30.4	0	0.167468	30.4	0	0.167468	30.4	0	0.167468
30.425	0	0.167468	30.425	0	0.167468	30.425	0	0.167468	30.425	0	0.167468	30.425	0	0.167468	30.425	0	0.167468	30.425	0	0.167468	30.425	0	0.167468	30.425	0	0.167468	30.425	0	0.167468
30.45	0	0.167468	30.45	0	0.167468	30.45	0	0.167468	30.45	0	0.167468	30.45	0	0.167468	30.45	0	0.167468	30.45	0	0.167468	30.45	0	0.167468	30.45	0	0.167468	30.45	0	0.167468
30.475	0	0.167468	30.475	0	0.167468	30.475	0	0.167468	30.475	0	0.167468	30.475	0	0.167468	30.475	0	0.167468	30.475	0	0.167468	30.475	0	0.167468	30.475	0	0.167468	30.475	0	0.167468
30.5	0	0.167468	30.5	0	0.167468	30.5	0	0.167468	30.5	0	0.167468	30.5	0	0.167468	30.5	0	0.167468	30.5	0	0.167468	30.5	0	0.167468	30.5	0	0.167468	30.5	0	0.167468
30.525	0	0.167468	30.525	0	0.167468	30.525	0	0.167468	30.525	0	0.167468	30.525	0	0.167468	30.525	0	0.167468	30.525	0	0.167468	30.525	0	0.167468	30.525	0	0.167468	30.525	0	0.167468
30.55	0	0.167468	30.55	0	0.167468	30.55	0	0.167468	30.55	0	0.167468	30.55	0	0.167468	30.55	0	0.167468	30.55	0	0.167468	30.55	0	0.167468	30.55	0	0.167468	30.55	0	0.167468
30.575	0	0.167468	30.575	0	0.167468	30.575	0	0.167468	30.575	0	0.167468	30.575	0	0.167468	30.575	0	0.167468	30.575	0	0.167468	30.575	0	0.167468	30.575	0	0.167468	30.575	0	0.167468
30.6	0	0.167468	30.6	0	0.167468	30.6	0	0.167468	30.6	0	0.167468	30.6	0	0.167468	30.6	0	0.167468	30.6	0	0.167468	30.6	0	0.167468	30.6	0	0.167468	30.6	0	0.167468
30.625	0	0.167468	30.625	0	0.167468	30.625	0	0.167468	30.625	0	0.167468	30.625	0	0.167468	30.625	0	0.167468	30.625	0	0.167468	30.625	0	0.167468	30.625	0	0.167468	30.625	0	0.167468
30.65	0	0.167468	30.65	0	0.167468	30.65	0	0.167468	30.65	0	0.167468	30.65	0	0.167468	30.65	0	0.167468	30.65	0	0.167468	30.65	0	0.167468	30.65	0	0.167468	30.65	0	0.167468
30.675	0	0.167468	30.675	0	0.167468	30.675	0	0.167468	30.675	0	0.167468	30.675	0	0.167468	30.675	0	0.167468	30.675	0	0.167468	30.675	0	0.167468	30.675	0	0.167468	30.675	0	0.167468
30.7	0	0.167468	30.7	0	0.167468	30.7	0	0.167468	30.7	0	0.167468	30.7	0	0.167468	30.7	0	0.167468	30.7	0	0.167468	30.7	0	0.167468	30.7	0	0.167468	30.7	0	0.167468
30.725	0	0.167468	30.725	0	0.167468	30.725	0	0.167468	30.725	0	0.167468	30.725	0	0.167468	30.725	0	0.167468	30.725	0	0.167468	30.725	0	0.167468	30.725	0	0.167468	30.725	0	0.167468
30.75	0	0.167468	30.75	0	0.167468	30.75	0	0.167468	30.75	0	0.167468	30.75	0	0.167468	30.75	0	0.167468	30.75	0	0.167468	30.75	0	0.167468	30.75	0	0.167468	30.75	0	0.167468
30.775	0	0.167468	30.775	0	0.167468	30.775	0	0.167468	30.775	0	0.167468	30.775	0	0.167468	30.775	0	0.167468	30.775	0	0.167468	30.775	0	0.167468	30.775	0	0.167468	30.775	0	0.167468
30.8	0	0.167468	30.8	0	0.167468	30.8	0	0.167468	30.8	0	0.167468	30.8	0	0.167468	30.8	0	0.167468	30.8	0	0.167468	30.8	0	0.167468	30.8	0	0.167468	30.8	0	0.167468
30.825	0	0.167468	30.825	0	0.167468	30.825	0	0.167468	30.825	0	0.167468	30.825	0	0.167468	30.825	0	0.167468	30.825	0	0.167468	30.825	0	0.167468	30.825	0	0.167468	30.825	0	0.167468
30.85	0	0.167468	30.85	0	0.167468	30.85	0	0.167468	30.85	0	0.167468	30.85	0	0.167468	30.85	0	0.167468	30.85	0	0.167468	30.85	0	0.167468	30.85	0	0.167468	30.85	0	0.167468
30.875	0	0.167468	30.875	0	0.167468	30.875	0	0.167468	30.875	0	0.167468	30.875	0	0.167468	30.875	0	0.167468	30.875	0	0.167468	30.875	0	0.167468	30.875	0	0.167468	30.875	0	0.167468
30.9	0	0.167468	30.9	0	0.167468	30.9	0	0.167468	30.9	0	0.167468	30.9	0	0.167468	30.9	0	0.167468	30.9	0	0.167468	30.9	0	0.167468	30.9	0	0.167468	30.9	0	0.167468
30.925	0	0.167468	30.925	0	0.167468	30.925	0	0.167468	30.925	0	0.167468	30.925	0	0.167468	30.925	0	0.167468	30.925	0	0.167468	30.925	0	0.167468	30.925	0	0.167468	30.925	0	0.167468
30.95	0	0.167468	30.95	0	0.167468	30.95	0	0.167468	30.95	0	0.167468	30.95	0	0.167468	30.95	0	0.167468	30.95	0	0.167468	30.95	0	0.167468	30.95	0	0.167468	30.95	0	0.167468
30.975	0	0.167468	30.975	0	0.167468	30.975	0	0.167468	30.975	0	0.167468	30.975	0	0.167468	30.975	0	0.167468	30.975	0	0.167468	30.975	0	0.167468	30.975	0	0.167468	30.975	0	0.167468
31	0	0.167468	31	0	0.167468	31	0	0.167468	31	0	0.167468	31	0	0.167468	31	0	0.167468	31	0	0.167468	31	0	0.167468	31	0	0.167468	31	0	0.167468
31.025	0	0.167468	31.025	0	0.167468	31.025	0	0.167468	31.025	0	0.167468	31.025	0	0.167468	31.025	0	0.167468	31.025	0	0.167468	31.025	0	0.167468	31.025	0	0.167468	31.025	0	0.167468
31.05	0	0.167468	31.05	0	0.167468	31.05	0	0.167468	31.05	0	0.167468	31.05	0	0.167468	31.05	0	0.167468	31.05	0	0.167468	31.05	0	0.167468	31.05	0	0.167468	31.05	0	0.167468
31.075	0	0.167468	31.075	0	0.167468	31.075	0	0.167468	31.075	0	0.167468	31.075	0	0.167468	31.075	0	0.167468	31.075	0	0.167468	31.075	0	0.167468	31.075	0	0.167468	31.075	0	0.167468
31.1	0	0.167468	31.1	0	0.167468	31.1	0	0.167468	31.1	0	0.167468	31.1	0	0.167468	31.1	0	0.167468	31.1	0	0.167468	31.1	0	0.167468	31.1	0	0.167468	31.1	0	0.167468
31.125	0	0.167468	31.125	0	0.167468	31.125	0	0.167468	31.125	0	0.167468	31.125	0	0.167468	31.125	0	0.167468	31.125	0	0.167468	31.125	0	0.167468	31.125	0	0.167468	31.125	0	0.167468
31.15	0	0.167468	31.15	0	0.167468	31.15	0	0.167468	31.15	0	0.167468	31.15	0	0.167468	31.15	0	0.167468	31.15	0	0.167468	31.15	0	0.167468	31.15	0	0.167468	31.15	0	0.167468
31.175	0	0.167468	31.175	0	0.167468	31.175	0	0.167468	31.175	0	0.167468	31.175	0	0.167468	31.175	0	0.167468	31.175	0	0.167468	31.175	0	0.167468	31.175	0	0.167468	31.175	0	0.167468
31.2	0	0.167468	31.2	0	0.167468	31.2	0	0.167468	31.2	0	0.167468	31.2	0	0.167468	31.2	0	0.167468	31.2	0	0.167468	31.2	0	0.167468	31.2	0	0.167468	31.2	0	0.167468
31.225	0	0.167468	31.225	0	0.167468	31.225	0	0.167468	31.225	0	0.167468	31.225	0	0.167468	31.225	0	0.167468	31.225	0	0.167468	31.225	0	0.167468	31.225	0	0.167468	31.225	0	0.167468
31.25	0	0.167468	31.25	0	0.167468	31.25	0	0.167468	31.25	0	0.167468	31.25	0	0.167468	31.25	0	0.167468	31.25	0	0.167468	31.25	0	0.167468	31.25	0	0.167468	31.25	0	0.167468
31.275	0	0.167468	31.275	0	0.167468	31.275	0	0.167468	31.275	0	0.167468	31.275	0	0.167468	31.275	0	0.167468	31.275	0	0.167468	31.275	0	0.167468	31.275	0	0.167468	31.275	0	0.167468
31.3	0	0.167468	31.3	0	0.167468	31.3	0	0.167468	31.3	0	0.167468	31.3	0	0.167468	31.3	0	0.167468	31.3	0	0.167468	31.3	0	0.167468	31.3	0	0.167468	31.3	0	0.167468
31.325	0	0.167468	31.325	0	0.167468	31.325	0	0.167468	31.325	0	0.167468	31.325	0	0.167468	31.325	0	0.167468	31.325	0	0.167468	31.325	0	0.167468	31.325	0	0.167468	31.325	0	0.167468
31.35	0	0.167468	31.35	0	0.167468	31.35	0	0.167468	31.35	0	0.167468	31.35	0	0.167468	31.35	0	0.167468	31.35	0	0.167468	31.35	0	0.167468	31.35	0	0.167468	31.35	0	0.167468
31.375	0	0.167468	31.375	0	0.167468	31.375	0	0.167468	31.375	0	0.167468	31.375	0	0.167468	31.375	0	0.167468	31.375	0	0.167468	31.375	0	0.167468	31.375	0	0.167468	31.375	0	0.167468
31.4	0	0.167468	31.4	0	0.167468	31.4	0	0.167468	31.4	0	0.167468	31.4	0	0.167468	31.4	0	0.167468	31.4	0	0.167468	31.4	0	0.167468	31.4	0	0.167468	31.4	0	0.167468
31.425	0	0.167468	31.425	0	0.167468	31.425	0	0.167468	31.425	0	0.167468	31.425	0	0.167468	31.425	0	0.167468	31.425	0	0.167468	31.425	0	0.167468	31.425	0	0.167468	31.425	0	0.167468
31.45	0	0.167468	31.45	0	0.167468	31.45	0	0.167468	31.45	0	0.167468	31.45	0	0.167468	31.45	0	0.167468	31.45	0	0.167468	31.45	0	0.167468	31.45	0	0.167468	31.45	0	0.167468
31.475	0	0.167468	31.475	0	0.167468	31.475	0	0.167468	31.475	0	0.167468	31.475	0	0.167468	31.475	0	0.167468	31.475	0	0.167468	31.475	0	0.167468	31.475	0	0.167468	31.475	0	0.167468
31.5	0	0.167468	31.5	0	0.167468	31.5	0	0.167468	31.5	0	0.167468	31.5	0	0.167468	31.5	0	0.167468	31.5	0	0.167468	31.5	0	0.167468	31.5	0	0.167468	31.5	0	0.167468
31.525	0	0.167468	31.525	0	0.167468	31.525	0	0.167468	31.525	0	0.167468	31.525	0	0.167468	31.525	0	0.167468	31.525	0	0.167468	31.525	0	0.167468	31.525	0	0.167468	31.525	0	0.167468
31.55	0	0.167468	31.55	0	0.167468	31.55	0	0.167468	31.55	0	0.167468	31.55	0	0.167468	31.55	0	0.167468	31.55	0	0.167468	31.55	0	0.167468	31.55	0	0.167468	31.55	0	0.167468
31.575	0	0.167468	31.575	0	0.167468	31.575	0	0.167468	31.575	0	0.167468	31.575	0	0.167468	31.575	0	0.167468	31.575	0	0.167468	31.575	0	0.167468	31.575	0	0.167468	31.575	0	0.167468
31.6	0	0.167468	31.6	0	0.167468	31.6	0	0.167468	31.6	0	0.167468	31.6	0	0.167468	31.6	0	0.167468	31.6	0	0.167468	31.6	0	0.167468	31.6	0	0.167468	31.6	0	0.167468
31.625	0	0.167468	31.625	0	0.167468	31.625	0	0.167468	31.625	0	0.167468	31.625	0	0.167468	31.625	0	0.167468	31.625	0	0.167468	31.625	0	0.167468	31.625	0	0.167468	31.625	0	0.167468
31.65	0	0.167468	31.65	0	0.167468	31.65	0	0.167468	31.65	0	0.167468	31.65	0	0.167468	31.65	0	0.167468	31.65	0	0.167468	31.65	0	0.167468	31.65	0	0.167468	31.65	0	0.167468
31.675	0	0.167468	31.675	0	0.167468	31.675	0	0.167468	31.675	0	0.167468	31.675	0	0.167468	31.675	0	0.167468	31.675	0	0.167468	31.675	0	0.167468	31.675	0	0.167468	31.675	0	0.167468
31.7	0	0.167468	31.7	0	0.167468	31.7	0	0.167468	31.7	0	0.167468	31.7	0	0.167468	31.7	0	0.167468	31.7	0	0.167468	31.7	0	0.167468	31.7	0	0.167468	31.7	0	0.167468
31.725	0	0.167468	31.725	0	0.167468	31.725	0	0.167468	31.725	0	0.167468	31.725	0	0.167468	31.725	0	0.167468	31.725	0	0.167468	31.725	0	0.167468	31.725	0	0.167468	31.725	0	0.167468
31.75	0	0.167468	31.75	0	0.167468	31.75	0	0.167468	31.75	0	0.167468	31.75	0	0.167468	31.75	0	0.167468	31.75	0	0.167468	31.75	0	0.167468	31.75	0	0.167468	31.75	0	0.167468
31.775	0	0.167468	31.775	0	0.167468	31.775	0	0.167468	31.775	0	0.167468	31.775	0	0.167468	31.775	0	0.167468	31.775	0	0.167468	31.775	0	0.167468	31.775	0	0.167468	31.775	0	0.167468
31.8	0	0.167468	31.8	0	0.167468	31.8	0	0.167468	31.8	0	0.167468	31.8	0	0.167468	31.8	0	0.167468	31.8	0	0.167468	31.8	0	0.167468	31.8	0	0.167468	31.8	0	0.167468
31.825	0	0.167468	31.825	0	0.167468	31.825	0	0.167468	31.825	0	0.167468	31.825	0	0.167468	31.825	0	0.167468	31.825	0	0.167468	31.825	0	0.167468	31.825	0	0.167468	31.825	0	0.167468
31.85	0	0.167468	31.85	0	0.167468	31.85	0	0.167468	31.85	0	0.167468	31.85	0	0.167468	31.85	0	0.167468	31.85	0	0.167468	31.85	0	0.167468	31.85	0	0.167468	31.85	0	0.167468
31.875	0	0.167468	31.875	0	0.167468	31.875	0	0.167468	31.875	0	0.167468	31.875	0	0.167468	31.875	0	0.167468	31.875	0	0.167468	31.875	0	0.167468	31.875	0	0.167468	31.875	0	0.167468
31.9	0	0.167468	31.9	0	0.167468	31.9	0	0.167468	31.9	0	0.167468	31.9	0	0.167468	31.9	0	0.167468	31.9	0	0.167468	31.9	0	0.167468	31.9	0	0.167468	31.9	0	0.167468
31.925	0	0.167468	31.925	0	0.167468	31.925	0	0.167468	31.925	0	0.167468	31.925	0	0.167468	31.925	0	0.167468	31.925	0	0.167468	31.925	0	0.167468	31.925	0	0.167468	31.925	0	0.167468
31.95	0	0.167468	31.95	0	0.167468	31.95	0	0.167468	31.95	0	0.167468	31.95	0	0.167468	31.95	0	0.167468	31.95	0	0.167468	31.95	0	0.167468	31.95	0	0.167468	31.95	0	0.167468
31.975	0	0.167468	31.975	0	0.167468	31.975	0	0.167468	31.975	0	0.167468	31.975	0	0.167468	31.975	0	0.167468	31.975	0	0.167468	31.975	0	0.167468	31.975	0	0.167468	31.975	0	0.167468
32	0	0.167468	32	0	0.167468	32	0	0.167468	32	0	0.167468	32	0	0.167468	32	0	0.167468	32	0	0.167468	32	0	0.167468	32	0	0.167468	32	0	0.167468
32.025	0	0.167468	32.025	0	0.167468	32.025	0	0.167468	32.025	0	0.167468	32.025	0	0.167468	32.025	0	0.167468	32.025	0	0.167468	32.025	0	0.167468	32.025	0	0.167468	32.025	0	0.167468
32.05	0	0.167468	32.05	0	0.167468	32.05	0	0.167468	32.05	0	0.167468	32.05	0	0.167468	32.05	0	0.167468	32.05	0	0.167468	32.05	0	0.167468	32.05	0	0.167468	32.05	0	0.167468
32.075	0	0.167468	32.075	0	0.167468	32.075	0	0.167468	32.075	0	0.167468	32.075	0	0.167468	32.075	0	0.167468	32.075	0	0.167468	32.075	0	0.167468	32.075	0	0.167468	32.075	0	0.167468
32.1	0	0.167468	32.1	0	0.167468	32.1	0	0.167468	32.1	0	0.167468	32.1	0	0.167468	32.1	0	0.167468	32.1	0	0.167468	32.1	0	0.167468	32.1	0	0.167468	32.1	0	0.167468
32.125	0	0.167468	32.125	0	0.167468	32.125	0	0.167468	32.125	0	0.167468	32.125	0	0.167468	32.125	0	0.167468	32.125	0	0.167468	32.125	0	0.167468	32.125	0	0.167468	32.125	0	0.167468
32.15	0	0.167468	32.15	0	0.167468	32.15	0	0.167468	32.15	0	0.167468	32.15	0	0.167468	32.15	0	0.167468	32.15	0	0.167468	32.15	0	0.167468	32.15	0	0.167468	32.15	0	0.167468
32.175	0	0.167468	32.175	0	0.167468	32.175	0	0.167468	32.175	0	0.167468	32.175	0	0.167468	32.175	0	0.167468	32.175	0	0.167468	32.175	0	0.167468	32.175	0	0.167468	32.175	0	0.167468
32.2	0	0.167468	32.2	0	0.167468	32.2	0	0.167468	32.2	0	0.167468	32.2	0	0.167468	32.2	0	0.167468	32.2	0	0.167468	32.2	0	0.167468	32.2	0	0.167468	32.2	0	0.167468
32.225	0	0.167468	32.225	0	0.167468	32.225	0	0.167468	32.225	0	0.167468	32.225	0	0.167468	32.225	0	0.167468	32.225	0	0.167468	32.225	0	0.167468	32.225	0	0.167468	32.225	0	0.167468
32.25	0	0.167468	32.25	0	0.167468	32.25	0	0.167468	32.25	0	0.167468	32.25	0	0.167468	32.25	0	0.167468	32.25	0	0.167468	32.25	0	0.167468	32.25	0	0.167468	32.25	0	0.167468
32.275	0	0.167468	32.275	0	0.167468	32.275	0	0.167468	32.275	0	0.167468	32.275	0	0.167468	32.275	0	0.167468	32.275	0	0.167468	32.275	0	0.167468	32.275	0	0.167468	32.275	0	0.167468
32.3	0	0.167468	32.3	0	0.167468	32.3	0	0.167468	32.3	0	0.167468	32.3	0	0.167468	32.3	0	0.167468	32.3	0	0.167468	32.3	0	0.167468	32.3	0	0.167468	32.3	0	0.167468
32.325	0	0.167468	32.325	0	0.167468	32.325	0	0.167468	32.325	0	0.167468	32.325	0	0.167468	32.325	0	0.167468	32.325	0	0.167468	32.325	0	0.167468	32.325	0	0.167468	32.325	0	0.167468
32.35	0	0.167468	32.35	0	0.167468	32.35	0	0.167468	32.35	0	0.167468	32.35	0	0.167468	32.35	0	0.167468	32.35	0	0.167468	32.35	0	0.167468	32.35	0	0.167468	32.35	0	0.167468
32.375	0	0.167468	32.375	0	0.167468	32.375	0	0.167468	32.375	0	0.167468	32.375	0	0.167468	32.375	0	0.167468	32.375	0	0.167468	32.375	0	0.167468	32.375	0	0.167468	32.375	0	0.167468
32.4	0	0.167468	32.4	0	0.167468	32.4	0	0.167468	32.4	0	0.167468	32.4	0	0.167468	32.4	0	0.167468	32.4	0	0.167468	32.4	0	0.167468	32.4	0	0.167468	32.4	0	0.167468
32.425	0	0.167468	32.425	0	0.167468	32.425	0	0.167468	32.425	0	0.167468	32.425	0	0.167468	32.425	0	0.167468	32.425	0	0.167468	32.425	0	0.167468	32.425	0	0.167468	32.425	0	0.167468
32.45	0	0.167468	32.45	0	0.167468	32.45	0	0.167468	32.45	0	0.167468	32.45	0	0.167468	32.45	0	0.167468	32.45	0	0.167468	32.45	0	0.167468	32.45	0	0.167468	32.45	0	0.167468
32.475	0	0.167468	32.475	0	0.167468	32.475	0	0.167468	32.475	0	0.167468	32.475	0	0.167468	32.475	0	0.167468	32.475	0	0.167468	32.475	0	0.167468	32.475	0	0.167468	32.475	0	0.167468
32.5	0	0.167468	32.5	0	0.167468	32.5	0	0.167468	32.5	0	0.167468	32.5	0	0.167468	32.5	0	0.167468	32.5	0	0.167468	32.5	0	0.167468	32.5	0	0.167468	32.5	0	0.167468
32.525	0	0.167468	32.525	0	0.167468	32.525	0	0.167468	32.525	0	0.167468	32.525	0	0.167468	32.525	0	0.167468	32.525	0	0.167468	32.525	0	0.167468	32.525	0	0.167468	32.525	0	0.167468
32.55	0	0.167468	32.55	0	0.167468	32.55	0	0.167468	32.55	0	0.167468	32.55	0	0.167468	32.55	0	0.167468	32.55	0	0.167468	32.55	0	0.167468	32.55	0	0.167468	32.55	0	0.167468
32.575	0	0.167468	32.575	0	0.167468	32.575	0	0.167468	32.575	0	0.167468	32.575	0	0.167468	32.575	0	0.167468	32.575	0	0.167468	32.575	0	0.167468	32.575	0	0.167468	32.575	0	0.167468
32.6	0	0.167468	32.6	0	0.167468	32.6	0	0.167468	32.6	0	0.167468	32.6	0	0.167468	32.6	0	0.167468	32.6	0	0.167468	32.6	0	0.167468	32.6	0	0.167468	32.6	0	0.167468
32.625	0	0.167468	32.625	0	0.167468	32.625	0	0.167468	32.625	0	0.167468	32.625	0	0.167468	32.625	0	0.167468	32.625	0	0.167468	32.625	0	0.167468	32.625	0	0.167468	32.625	0	0.167468
32.65	0	0.167468	32.65	0	0.167468	32.65	0	0.167468	32.65	0	0.167468	32.65	0	0.167468	32.65	0	0.167468	32.65	0	0.167468	32.65	0	0.167468	32.65	0	0.167468	32.65	0	0.167468
32.675	0	0.167468	32.675	0	0.167468	32.675	0	0.167468	32.675	0	0.167468	32.675	0	0.167468	32.675	0	0.167468	32.675	0	0.167468	32.675	0	0.167468	32.675	0	0.167468	32.675	0	0.167468
32.7	0	0.167468	32.7	0	0.167468	32.7	0	0.167468	32.7	0	0.167468	32.7	0	0.167468	32.7	0	0.167468	32.7	0	0.167468	32.7	0	0.167468	32.7	0	0.167468	32.7	0	0.167468
32.725	0	0.167468	32.725	0	0.167468	32.725	0	0.167468	32.725	0	0.167468	32.725	0	0.167468	32.725	0	0.167468	32.725	0	0.167468	32.725	0	0.167468	32.725	0	0.167468	32.725	0	0.167468
32.75	0	0.167468	32.75	0	0.167468	32.75	0	0.167468	32.75	0	0.167468	32.75	0	0.167468	32.75	0	0.167468	32.75	0	0.167468	32.75	0	0.167468	32.75	0	0.167468	32.75	0	0.167468
32.775	0	0.167468	32.775	0	0.167468	32.775	0	0.167468	32.775	0	0.167468	32.775	0	0.167468	32.775	0	0.167468	32.775	0	0.167468	32.775	0	0.167468	32.775	0	0.167468	32.775	0	0.167468
32.8	0	0.167468	32.8	0	0.167468	32.8	0	0.167468	32.8	0	0.167468	32.8	0	0.167468	32.8	0	0.167468	32.8	0	0.167468	32.8	0	0.167468	32.8	0	0.167468	32.8	0	0.167468
32.825	0	0.167468	32.825	0	0.167468	32.825	0	0.167468	32.825	0	0.167468	32.825	0	0.167468	32.825	0	0.167468	32.825	0	0.167468	32.825	0	0.167468	32.825	0	0.167468	32.825	0	0.167468
32.85	0	0.167468	32.85	0	0.167468	32.85	0	0.167468	32.85	0	0.167468	32.85	0	0.167468	32.85	0	0.167468	32.85	0	0.167468	32.85	0	0.167468	32.85	0	0.167468	32.85	0	0.167468
32.875	0	0.167468	32.875	0	0.167468	32.875	0	0.167468	32.875	0	0.167468	32.875	0	0.167468	32.875	0	0.167468	32.875	0	0.167468	32.875	0	0.167468	32.875	0	0.167468	32.875	0	0.167468
32.9	0	0.167468	32.9	0	0.167468	32.9	0	0.167468	32.9	0	0.167468	32.9	0	0.167468	32.9	0	0.167468	32.9	0	0.167468	32.9	0	0.167468	32.9	0	0.167468	32.9	0	0.167468
32.925	0	0.167468	32.925	0	0.167468	32.925	0	0.167468	32.925	0	0.167468	32.925	0	0.167468	32.925	0	0.167468	32.925	0	0.167468	32.925	0	0.167468	32.925	0	0.167468	32.925	0	0.167468
32.95	0	0.167468	32.95	0	0.167468	32.95	0	0.167468	32.95	0	0.167468	32.95	0	0.167468	32.95	0	0.167468	32.95	0	0.167468	32.95	0	0.167468	32.95	0	0.167468	32.95	0	0.167468
32.975	0	0.167468	32.975	0	0.167468	32.975	0	0.167468	32.975	0	0.167468	32.975	0	0.167468	32.975	0	0.167468	32.975	0	0.167468	32.975	0	0.167468	32.975	0	0.167468	32.975	0	0.167468
33	0	0.167468	33	0	0.167468	33	0	0.167468	33	0	0.167468	33	0	0.167468	33	0	0.167468	33	0	0.167468	33	0	0.167468	33	0	0.167468	33	0	0.167468
33.025	0	0.167468	33.025	0	0.167468	33.025	0	0.167468	33.025	0	0.167468	33.025	0	0.167468	33.025	0	0.167468	33.025	0	0.167468	33.025	0	0.167468	33.025	0	0.167468	33.025	0	0.167468
33.05	0	0.167468	33.05	0	0.167468	33.05	0	0.167468	33.05	0	0.167468	33.05	0	0.167468	33.05	0	0.167468	33.05	0	0.167468	33.05	0	0.167468	33.05	0	0.167468	33.05	0	0.167468
33.075	0	0.167468	33.075	0	0.167468	33.075	0	0.167468	33.075	0	0.167468	33.075	0	0.167468	33.075	0	0.167468	33.075	0	0.167468	33.075	0	0.167468	33.075	0	0.167468	33.075	0	0.167468
33.1	0	0.167468	33.1	0	0.167468	33.1	0	0.167468	33.1	0	0.167468	33.1	0	0.167468	33.1	0	0.167468	33.1	0	0.167468	33.1	0	0.167468	33.1	0	0.167468	33.1	0	0.167468
33.125	0	0.167468	33.125	0	0.167468	33.125	0	0.167468	33.125	0	0.167468	33.125	0	0.167468	33.125	0	0.167468	33.125	0	0.167468	33.125	0	0.167468	33.125	0	0.167468	33.125	0	0.167468
33.15	0	0.167468	33.15	0	0.167468	33.15	0	0.167468	33.15	0	0.167468	33.15	0	0.167468	33.15	0	0.167468	33.15	0	0.167468	33.15	0	0.167468	33.15	0	0.167468	33.15	0	0.167468
33.175	0	0.167468	33.175	0	0.167468	33.175	0	0.167468	33.175	0	0.167468	33.175	0	0.167468	33.175	0	0.167468	33.175	0	0.167468	33.175	0	0.167468	33.175	0	0.167468	33.175	0	0.167468
33.2	0	0.167468	33.2	0	0.167468	33.2	0	0.167468	33.2	0	0.167468	33.2	0	0.167468	33.2	0	0.167468	33.2	0	0.167468	33.2	0	0.167468	33.2	0	0.167468	33.2	0	0.167468
33.225	0	0.167468	33.225	0	0.167468	33.225	0	0.167468	33.225	0	0.167468	33.225	0	0.167468	33.225	0	0.167468	33.225	0	0.167468	33.225	0	0.167468	33.225	0	0.167468	33.225	0	0.167468
33.25	0	0.167468	33.25	0	0.167468	33.25	0	0.167468	33.25	0	0.167468	33.25	0	0.167468	33.25	0	0.167468	33.25	0	0.167468	33.25	0	0.167468	33.25	0	0.167468	33.25	0	0.167468
33.275	0	0.167469	33.275	0	0.167469	33.275	0	0.167469	33.275	0	0.167469	33.275	0	0.167469	33.275	0	0.167469	33.275	0	0.167469	33.275	0	0.167469	33.275	0	0.167469	33.275	0	0.167469
33.3	0	0.167469	33.3	0	0.167469	33.3	0	0.167469	33.3	0	0.167469	33.3	0	0.167469	33.3	0	0.167469	33.3	0	0.167469	33.3	0	0.167469	33.3	0	0.167469	33.3	0	0.167469
33.325	0	0.167469	33.325	0	0.167469	33.325	0	0.167469	33.325	0	0.167469	33.325	0	0.167469	33.325	0	0.167469	33.325	0	0.167469	33.325	0	0.167469	33.325	0	0.167469	33.325	0	0.167469
33.35	0	0.167469	33.35	0	0.167469	33.35	0	0.167469	33.35	0	0.167469	33.35	0	0.167469	33.35	0	0.167469	33.35	0	0.167469	33.35	0	0.167469	33.35	0	0.167469	33.35	0	0.167469
33.375	0	0.167469	33.375	0	0.167469	33.375	0	0.167469	33.375	0	0.167469	33.375	0	0.167469	33.375	0	0.167469	33.375	0	0.167469	33.375	0	0.167469	33.375	0	0.167469	33.375	0	0.167469
33.4	0	0.167469	33.4	0	0.167469	33.4	0	0.167469	33.4	0	0.167469	33.4	0	0.167469	33.4	0	0.167469	33.4	0	0.167469	33.4	0	0.167469	33.4	0	0.167469	33.4	0	0.167469
33.425	0	0.167469	33.425	0	0.167469	33.425	0	0.167469	33.425	0	0.167469	33.425	0	0.167469	33.425	0	0.167469	33.425	0	0.167469	33.425	0	0.167469	33.425	0	0.167469	33.425	0	0.167469
33.45	0	0.167469	33.45	0	0.167469	33.45	0	0.167469	33.45	0	0.167469	33.45	0	0.167469	33.45	0	0.167469	33.45	0	0.167469	33.45	0	0.167469	33.45	0	0.167469	33.45	0	0.167469
33.475	0	0.167469	33.475	0	0.167469	33.475	0	0.167469	33.475	0	0.167469	33.475	0	0.167469	33.475	0	0.167469	33.475	0	0.167469	33.475	0	0.167469	33.475	0	0.167469	33.475	0	0.167469
33.5	0	0.167469	33.5	0	0.167469	33.5	0	0.167469	33.5	0	0.167469	33.5	0	0.167469	33.5	0	0.167469	33.5	0	0.167469	33.5	0	0.167469	33.5	0	0.167469	33.5	0	0.167469
33.525	0	0.167469	33.525	0	0.167469	33.525	0	0.167469	33.525	0	0.167469	33.525	0	0.167469	33.525	0	0.167469	33.525	0	0.167469	33.525	0	0.167469	33.525	0	0.167469	33.525	0	0.167469
33.55	0	0.167469	33.55	0	0.167469	33.55	0	0.167469	33.55	0	0.167469	33.55	0	0.167469	33.55	0	0.167469	33.55	0	0.167469	33.55	0	0.167469	33.55	0	0.167469	33.55	0	0.167469
33.575	0	0.167469	33.575	0	0.167469	33.575	0	0.167469	33.575	0	0.167469	33.575	0	0.167469	33.575	0	0.167469	33.575	0	0.167469	33.575	0	0.167469	33.575	0	0.167469	33.575	0	0.167469
33.6	0	0.167469	33.6	0	0.167469	33.6	0	0.167469	33.6	0	0.167469	33.6	0	0.167469	33.6	0	0.167469	33.6	0	0.167469	33.6	0	0.167469	33.6	0	0.167469	33.6	0	0.167469
33.625	0	0.167469	33.625	0	0.167469	33.625	0	0.167469	33.625	0	0.167469	33.625	0	0.167469	33.625	0	0.167469	33.625	0	0.167469	33.625	0	0.167469	33.625	0	0.167469	33.625	0	0.167469
33.65	0	0.167469	33.65	0	0.167469	33.65	0	0.167469	33.65	0	0.167469	33.65	0	0.167469	33.65	0	0.167469	33.65	0	0.167469	33.65	0	0.167469	33.65	0	0.167469	33.65	0	0.167469
33.675	0	0.167469	33.675	0	0.167469	33.675	0	0.167469	33.675	0	0.167469	33.675	0	0.167469	33.675	0	0.167469	33.675	0	0.167469	33.675	0	0.167469	33.675	0	0.167469	33.675	0	0.167469
33.7	0	0.167469	33.7	0	0.167469	33.7	0	0.167469	33.7	0	0.167469	33.7	0	0.167469	33.7	0	0.167469	33.7	0	0.167469	33.7	0	0.167469	33.7	0	0.167469	33.7	0	0.167469
33.725	0	0.167469	33.725	0	0.167469	33.725	0	0.167469	33.725	0	0.167469	33.725	0	0.167469	33.725	0	0.167469	33.725	0	0.167469	33.725	0	0.167469	33.725	0	0.167469	33.725	0	0.167469
33.75	0	0.167469	33.75	0	0.167469	33.75	0	0.167469	33.75	0	0.167469	33.75	0	0.167469	33.75	0	0.167469	33.75	0	0.167469	33.75	0	0.167469	33.75	0	0.167469	33.75	0	0.167469
33.775	0	0.167469	33.775	0	0.167469	33.775	0	0.167469	33.775	0	0.167469	33.775	0	0.167469	33.775	0	0.167469	33.775	0	0.167469	33.775	0	0.167469	33.775	0	0.167469	33.775	0	0.167469
33.8	0	0.167469	33.8	0	0.167469	33.8	0	0.167469	33.8	0	0.167469	33.8	0	0.167469	33.8	0	0.167469	33.8	0	0.167469	33.8	0	0.167469	33.8	0	0.167469	33.8	0	0.167469
33.825	0	0.167469	33.825	0	0.167469	33.825	0	0.167469	33.825	0	0.167469	33.825	0	0.167469	33.825	0	0.167469	33.825	0	0.167469	33.825	0	0.167469	33.825	0	0.167469	33.825	0	0.167469
33.85	0	0.167469	33.85	0	0.167469	33.85	0	0.167469	33.85	0	0.167469	33.85	0	0.167469	33.85	0	0.167469	33.85	0	0.167469	33.85	0	0.167469	33.85	0	0.167469	33.85	0	0.167469
33.875	0	0.167469	33.875	0	0.167469	33.875	0	0.167469	33.875	0	0.167469	33.875	0	0.167469	33.875	0	0.167469	33.875	0	0.167469	33.875	0	0.167469	33.875	0	0.167469	33.875	0	0.167469
33.9	0	0.167469	33.9	0	0.167469	33.9	0	0.167469	33.9	0	0.167469	33.9	0	0.167469	33.9	0	0.167469	33.9	0	0.167469	33.9	0	0.167469	33.9	0	0.167469	33.9	0	0.167469
33.925	0	0.167469	33.925	0	0.167469	33.925	0	0.167469	33.925	0	0.167469	33.925	0	0.167469	33.925	0	0.167469	33.925	0	0.167469	33.925	0	0.167469	33.925	0	0.167469	33.925	0	0.167469
33.95	0	0.167469	33.95	0	0.167469	33.95	0	0.167469	33.95	0	0.167469	33.95	0	0.167469	33.95	0	0.167469	33.95	0	0.167469	33.95	0	0.167469	33.95	0	0.167469	33.95	0	0.167469
33.975	0	0.167469	33.975	0	0.167469	33.975	0	0.167469	33.975	0	0.167469	33.975	0	0.167469	33.975	0	0.167469	33.975	0	0.167469	33.975	0	0.167469	33.975	0	0.167469	33.975	0	0.167469
34	0	0.167469	34	0	0.167469	34	0	0.167469	34	0	0.167469	34	0	0.167469	34	0	0.167469	34	0	0.167469	34	0	0.167469	34	0	0.167469	34	0	0.167469
34.025	0	0.167469	34.025	0	0.167469	34.025	0	0.167469	34.025	0	0.167469	34.025	0	0.167469	34.025	0	0.167469	34.025	0	0.167469	34.025	0	0.167469	34.025	0	0.167469	34.025	0	0.167469
34.05	0	0.167469	34.05	0	0.167469	34.05	0	0.167469	34.05	0	0.167469	34.05	0	0.167469	34.05	0	0.167469	34.05	0	0.167469	34.05	0	0.167469	34.05	0	0.167469	34.05	0	0.167469
34.075	0	0.167469	34.075	0	0.167469	34.075	0	0.167469	34.075	0	0.167469	34.075	0	0.167469	34.075	0	0.167469	34.075	0	0.167469	34.075	0	0.167469	34.075	0	0.167469	34.075	0	0.167469
34.1	0	0.167469	34.1	0	0.167469	34.1	0	0.167469	34.1	0	0.167469	34.1	0	0.167469	34.1	0	0.167469	34.1	0	0.167469	34.1	0	0.167469	34.1	0	0.167469	34.1	0	0.167469
34.125	0	0.167469	34.125	0	0.167469	34.125	0	0.167469	34.125	0	0.167469	34.125	0	0.167469	34.125	0	0.167469	34.125	0	0.167469	34.125	0	0.167469	34.125	0	0.167469	34.125	0	0.167469
34.15	0	0.167469	34.15	0	0.167469	34.15	0	0.167469	34.15	0	0.167469	34.15	0	0.167469	34.15	0	0.167469	34.15	0	0.167469	34.15	0	0.167469	34.15	0	0.167469	34.15	0	0.167469
34.175	0	0.167469	34.175	0	0.167469	34.175	0	0.167469	34.175	0	0.167469	34.175	0	0.167469	34.175	0	0.167469	34.175	0	0.167469	34.175	0	0.167469	34.175	0	0.167469	34.175	0	0.167469
34.2	0	0.167469	34.2	0	0.167469	34.2	0	0.167469	34.2	0	0.167469	34.2	0	0.167469	34.2	0	0.167469	34.2	0	0.167469	34.2	0	0.167469	34.2	0	0.167469	34.2	0	0.167469
34.225	0	0.167469	34.225	0	0.167469	34.225	0	0.167469	34.225	0	0.167469	34.225	0	0.167469	34.225	0	0.167469	34.225	0	0.167469	34.225	0	0.167469	34.225	0	0.167469	34.225	0	0.167469
34.25	0	0.167469	34.25	0	0.167469	34.25	0	0.167469	34.25	0	0.167469	34.25	0	0.167469	34.25	0	0.167469	34.25	0	0.167469	34.25	0	0.167469	34.25	0	0.167469	34.25	0	0.167469
34.275	0	0.167469	34.275	0	0.167469	34.275	0	0.167469	34.275	0	0.167469	34.275	0	0.167469	34.275	0	0.167469	34.275	0	0.167469	34.275	0	0.167469	34.275	0	0.167469	34.275	0	0.167469
34.3	0	0.167469	34.3	0	0.167469	34.3	0	0.167469	34.3	0	0.167469	34.3	0	0.167469	34.3	0	0.167469	34.3	0	0.167469	34.3	0	0.167469	34.3	0	0.167469	34.3	0	0.167469
34.325	0	0.167469	34.325	0	0.167469	34.325	0	0.167469	34.325	0	0.167469	34.325	0	0.167469	34.325	0	0.167469	34.325	0	0.167469	34.325	0	0.167469	34.325	0	0.167469	34.325	0	0.167469
34.35	0	0.167469	34.35	0	0.167469	34.35	0	0.167469	34.35	0	0.167469	34.35	0	0.167469	34.35	0	0.167469	34.35	0	0.167469	34.35	0	0.167469	34.35	0	0.167469	34.35	0	0.167469
34.375	0	0.167469	34.375	0	0.167469	34.375	0	0.167469	34.375	0	0.167469	34.375	0	0.167469	34.375	0	0.167469	34.375	0	0.167469	34.375	0	0.167469	34.375	0	0.167469	34.375	0	0.167469
34.4	0	0.167469	34.4	0	0.167469	34.4	0	0.167469	34.4	0	0.167469	34.4	0	0.167469	34.4	0	0.167469	34.4	0	0.167469	34.4	0	0.167469	34.4	0	0.167469	34.4	0	0.167469
34.425	0	0.167469	34.425	0	0.167469	34.425	0	0.167469	34.425	0	0.167469	34.425	0	0.167469	34.425	0	0.167469	34.425	0	0.167469	34.425	0	0.167469	34.425	0	0.167469	34.425	0	0.167469
34.45	0	0.167469	34.45	0	0.167469	34.45	0	0.167469	34.45	0	0.167469	34.45	0	0.167469	34.45	0	0.167469	34.45	0	0.167469	34.45	0	0.167469	34.45	0	0.167469	34.45	0	0.167469
34.475	0	0.167469	34.475	0	0.167469	34.475	0	0.167469	34.475	0	0.167469	34.475	0	0.167469	34.475	0	0.167469	34.475	0	0.167469	34.475	0	0.167469	34.475	0	0.167469	34.475	0	0.167469
34.5	0	0.167469	34.5	0	0.167469	34.5	0	0.167469	34.5	0	0.167469	34.5	0	0.167469	34.5	0	0.167469	34.5	0	0.167469	34.5	0	0.167469	34.5	0	0.167469	34.5	0	0.167469
34.525	0	0.167469	34.525	0	0.167469	34.525	0	0.167469	34.525	0	0.167469	34.525	0	0.167469	34.525	0	0.167469	34.525	0	0.167469	34.525	0	0.167469	34.525	0	0.167469	34.525	0	0.167469
34.55	0	0.167469	34.55	0	0.167469	34.55	0	0.167469	34.55	0	0.167469	34.55	0	0.167469	34.55	0	0.167469	34.55	0	0.167469	34.55	0	0.167469	34.55	0	0.167469	34.55	0	0.167469
34.575	0	0.167469	34.575	0	0.167469	34.575	0	0.167469	34.575	0	0.167469	34.575	0	0.167469	34.575	0	0.167469	34.575	0	0.167469	34.575	0	0.167469	34.575	0	0.167469	34.575	0	0.167469
34.6	0	0.167469	34.6	0	0.167469	34.6	0	0.167469	34.6	0	0.167469	34.6	0	0.167469	34.6	0	0.167469	34.6	0	0.167469	34.6	0	0.167469	34.6	0	0.167469	34.6	0	0.167469
34.625	0	0.167469	34.625	0	0.167469	34.625	0	0.167469	34.625	0	0.167469	34.625	0	0.167469	34.625	0	0.167469	34.625	0	0.167469	34.625	0	0.167469	34.625	0	0.167469	34.625	0	0.167469
34.65	0	0.167469	34.65	0	0.167469	34.65	0	0.167469	34.65	0	0.167469	34.65	0	0.167469	34.65	0	0.167469	34.65	0	0.167469	34.65	0	0.167469	34.65	0	0.167469	34.65	0	0.167469
34.675	0	0.167469	34.675	0	0.167469	34.675	0	0.167469	34.675	0	0.167469	34.675	0	0.167469	34.675	0	0.167469	34.675	0	0.167469	34.675	0	0.167469	34.675	0	0.167469	34.675	0	0.167469
34.7	0	0.167469	34.7	0	0.167469	34.7	0	0.167469	34.7	0	0.167469	34.7	0	0.167469	34.7	0	0.167469	34.7	0	0.167469	34.7	0	0.167469	34.7	0	0.167469	34.7	0	0.167469
34.725	0	0.167469	34.725	0	0.167469	34.725	0	0.167469	34.725	0	0.167469	34.725	0	0.167469	34.725	0	0.167469	34.725	0	0.167469	34.725	0	0.167469	34.725	0	0.167469	34.725	0	0.167469
34.75	0	0.167469	34.75	0	0.167469	34.75	0	0.167469	34.75	0	0.167469	34.75	0	0.167469	34.75	0	0.167469	34.75	0	0.167469	34.75	0	0.167469	34.75	0	0.167469	34.75	0	0.167469
34.775	0	0.167469	34.775	0	0.167469	34.775	0	0.167469	34.775	0	0.167469	34.775	0	0.167469	34.775	0	0.167469	34.775	0	0.167469	34.775	0	0.167469	34.775	0	0.167469	34.775	0	0.167469
34.8	0	0.167469	34.8	0	0.167469	34.8	0	0.167469	34.8	0	0.167469	34.8	0	0.167469	34.8	0	0.167469	34.8	0	0.167469	34.8	0	0.167469	34.8	0	0.167469	34.8	0	0.167469
34.825	0	0.167469	34.825	0	0.167469	34.825	0	0.167469	34.825	0	0.167469	34.825	0	0.167469	34.825	0	0.167469	34.825	0	0.167469	34.825	0	0.167469	34.825	0	0.167469	34.825	0	0.167469
34.85	0	0.167469	34.85	0	0.167469	34.85	0	0.167469	34.85	0	0.167469	34.85	0	0.167469	34.85	0	0.167469	34.85	0	0.167469	34.85	0	0.167469	34.85	0	0.167469	34.85	0	0.167469
34.875	0	0.167469	34.875	0	0.167469	34.875	0	0.167469	34.875	0	0.167469	34.875	0	0.167469	34.875	0	0.167469	34.875	0	0.167469	34.875	0	0.167469	34.875	0	0.167469	34.875	0	0.167469
34.9	0	0.167469	34.9	0	0.167469	34.9	0	0.167469	34.9	0	0.167469	34.9	0	0.167469	34.9	0	0.167469	34.9	0	0.167469	34.9	0	0.167469	34.9	0	0.167469	34.9	0	0.167469
34.925	0	0.167469	34.925	0	0.167469	34.925	0	0.167469	34.925	0	0.167469	34.925	0	0.167469	34.925	0	0.167469	34.925	0	0.167469	34.925	0	0.167469	34.925	0	0.167469	34.925	0	0.167469
34.95	0	0.167469	34.95	0	0.167469	34.95	0	0.167469	34.95	0	0.167469	34.95	0	0.167469	34.95	0	0.167469	34.95	0	0.167469	34.95	0	0.167469	34.95	0	0.167469	34.95	0	0.167469
34.975	0	0.167469	34.975	0	0.167469	34.975	0	0.167469	34.975	0	0.167469	34.975	0	0.167469	34.975	0	0.167469	34.975	0	0.167469	34.975	0	0.167469	34.975	0	0.167469	34.975	0	0.167469
35	0	0.167469	35	0	0.167469	35	0	0.167469	35	0	0.167469	35	0	0.167469	35	0	0.167469	35	0	0.167469	35	0	0.167469	35	0	0.167469	35	0	0.167469
35.025	0	0.167469	35.025	0	0.167469	35.025	0	0.167469	35.025	0	0.167469	35.025	0	0.167469	35.025	0	0.167469	35.025	0	0.167469	35.025	0	0.167469	35.025	0	0.167469	35.025	0	0.167469
35.05	0	0.167469	35.05	0	0.167469	35.05	0	0.167469	35.05	0	0.167469	35.05	0	0.167469	35.05	0	0.167469	35.05	0	0.167469	35.05	0	0.167469	35.05	0	0.167469	35.05	0	0.167469
35.075	0	0.167469	35.075	0	0.167469	35.075	0	0.167469	35.075	0	0.167469	35.075	0	0.167469	35.075	0	0.167469	35.075	0	0.167469	35.075	0	0.167469	35.075	0	0.167469	35.075	0	0.167469
35.1	0	0.167469	35.1	0	0.167469	35.1	0	0.167469	35.1	0	0.167469	35.1	0	0.167469	35.1	0	0.167469	35.1	0	0.167469	35.1	0	0.167469	35.1	0	0.167469	35.1	0	0.167469
35.125	0	0.167469	35.125	0	0.167469	35.125	0	0.167469	35.125	0	0.167469	35.125	0	0.167469	35.125	0	0.167469	35.125	0	0.167469	35.125	0	0.167469	35.125	0	0.167469	35.125	0	0.167469
35.15	0	0.167469	35.15	0	0.167469	35.15	0	0.167469	35.15	0	0.167469	35.15	0	0.167469	35.15	0	0.167469	35.15	0	0.167469	35.15	0	0.167469	35.15	0	0.167469	35.15	0	0.167469
35.175	0	0.167469	35.175	0	0.167469	35.175	0	0.167469	35.175	0	0.167469	35.175	0	0.167469	35.175	0	0.167469	35.175	0	0.167469	35.175	0	0.167469	35.175	0	0.167469	35.175	0	0.167469
35.2	0	0.167469	35.2	0	0.167469	35.2	0	0.167469	35.2	0	0.167469	35.2	0	0.167469	35.2	0	0.167469	35.2	0	0.167469	35.2	0	0.167469	35.2	0	0.167469	35.2	0	0.167469
35.225	0	0.167469	35.225	0	0.167469	35.225	0	0.167469	35.225	0	0.167469	35.225	0	0.167469	35.225	0	0.167469	35.225	0	0.167469	35.225	0	0.167469	35.225	0	0.167469	35.225	0	0.167469
35.25	0	0.167469	35.25	0	0.167469	35.25	0	0.167469	35.25	0	0.167469	35.25	0	0.167469	35.25	0	0.167469	35.25	0	0.167469	35.25	0	0.167469	35.25	0	0.167469	35.25	0	0.167469
35.275	0	0.167469	35.275	0	0.167469	35.275	0	0.167469	35.275	0	0.167469	35.275	0	0.167469	35.275	0	0.167469	35.275	0	0.167469	35.275	0	0.167469	35.275	0	0.167469	35.275	0	0.167469
35.3	0	0.167469	35.3	0	0.167469	35.3	0	0.167469	35.3	0	0.167469	35.3	0	0.167469	35.3	0	0.167469	35.3	0	0.167469	35.3	0	0.167469	35.3	0	0.167469	35.3	0	0.167469
35.325	0	0.167469	35.325	0	0.167469	35.325	0	0.167469	35.325	0	0.167469	35.325	0	0.167469	35.325	0	0.167469	35.325	0	0.167469	35.325	0	0.167469	35.325	0	0.167469	35.325	0	0.167469
35.35	0	0.167469	35.35	0	0.167469	35.35	0	0.167469	35.35	0	0.167469	35.35	0	0.167469	35.35	0	0.167469	35.35	0	0.167469	35.35	0	0.167469	35.35	0	0.167469	35.35	0	0.167469
35.375	0	0.167469	35.375	0	0.167469	35.375	0	0.167469	35.375	0	0.167469	35.375	0	0.167469	35.375	0	0.167469	35.375	0	0.167469	35.375	0	0.167469	35.375	0	0.167469	35.375	0	0.167469
35.4	0	0.167469	35.4	0	0.167469	35.4	0	0.167469	35.4	0	0.167469	35.4	0	0.167469	35.4	0	0.167469	35.4	0	0.167469	35.4	0	0.167469	35.4	0	0.167469	35.4	0	0.167469
35.425	0	0.167469	35.425	0	0.167469	35.425	0	0.167469	35.425	0	0.167469	35.425	0	0.167469	35.425	0	0.167469	35.425	0	0.167469	35.425	0	0.167469	35.425	0	0.167469	35.425	0	0.167469
35.45	0	0.167469	35.45	0	0.167469	35.45	0	0.167469	35.45	0	0.167469	35.45	0	0.167469	35.45	0	0.167469	35.45	0	0.167469	35.45	0	0.167469	35.45	0	0.167469	35.45	0	0.167469
35.475	0	0.167469	35.475	0	0.167469	35.475	0	0.167469	35.475	0	0.167469	35.475	0	0.167469	35.475	0	0.167469	35.475	0	0.167469	35.475	0	0.167469	35.475	0	0.167469	35.475	0	0.167469
35.5	0	0.167469	35.5	0	0.167469	35.5	0	0.167469	35.5	0	0.167469	35.5	0	0.167469	35.5	0	0.167469	35.5	0	0.167469	35.5	0	0.167469	35.5	0	0.167469	35.5	0	0.167469
35.525	0	0.167469	35.525	0	0.167469	35.525	0	0.167469	35.525	0	0.167469	35.525	0	0.167469	35.525	0	0.167469	35.525	0	0.167469	35.525	0	0.167469	35.525	0	0.167469	35.525	0	0.167469
35.55	0	0.167469	35.55	0	0.167469	35.55	0	0.167469	35.55	0	0.167469	35.55	0	0.167469	35.55	0	0.167469	35.55	0	0.167469	35.55	0	0.167469	35.55	0	0.167469	35.55	0	0.167469
35.575	0	0.167469	35.575	0	0.167469	35.575	0	0.167469	35.575	0	0.167469	35.575	0	0.167469	35.575	0	0.167469	35.575	0	0.167469	35.575	0	0.167469	35.575	0	0.167469	35.575	0	0.167469
35.6	0	0.167469	35.6	0	0.167469	35.6	0	0.167469	35.6	0	0.167469	35.6	0	0.167469	35.6	0	0.167469	35.6	0	0.167469	35.6	0	0.167469	35.6	0	0.167469	35.6	0	0.167469
35.625	0	0.167469	35.625	0	0.167469	35.625	0	0.167469	35.625	0	0.167469	35.625	0	0.167469	35.625	0	0.167469	35.625	0	0.167469	35.625	0	0.167469	35.625	0	0.167469	35.625	0	0.167469
35.65	0	0.167469	35.65	0	0.167469	35.65	0	0.167469	35.65	0	0.167469	35.65	0	0.167469	35.65	0	0.167469	35.65	0	0.167469	35.65	0	0.167469	35.65	0	0.167469	35.65	0	0.167469
35.675	0	0.167469	35.675	0	0.167469	35.675	0	0.167469	35.675	0	0.167469	35.675	0	0.167469	35.675	0	0.167469	35.675	0	0.167469	35.675	0	0.167469	35.675	0	0.167469	35.675	0	0.167469
35.7	0	0.167469	35.7	0	0.167469	35.7	0	0.167469	35.7	0	0.167469	35.7	0	0.167469	35.7	0	0.167469	35.7	0	0.167469	35.7	0	0.167469	35.7	0	0.167469	35.7	0	0.167469
35.725	0	0.167469	35.725	0	0.167469	35.725	0	0.167469	35.725	0	0.167469	35.725	0	0.167469	35.725	0	0.167469	35.725	0	0.167469	35.725	0	0.167469	35.725	0	0.167469	35.725	0	0.167469
35.75	0	0.167469	35.75	0	0.167469	35.75	0	0.167469	35.75	0	0.167469	35.75	0	0.167469	35.75	0	0.167469	35.75	0	0.167469	35.75	0	0.167469	35.75	0	0.167469	35.75	0	0.167469
35.775	0	0.167469	35.775	0	0.167469	35.775	0	0.167469	35.775	0	0.167469	35.775	0	0.167469	35.775	0	0.167469	35.775	0	0.167469	35.775	0	0.167469	35.775	0	0.167469	35.775	0	0.167469
35.8	0	0.167469	35.8	0	0.167469	35.8	0	0.167469	35.8	0	0.167469	35.8	0	0.167469	35.8	0	0.167469	35.8	0	0.167469	35.8	0	0.167469	35.8	0	0.167469	35.8	0	0.167469
35.825	0	0.167469	35.825	0	0.167469	35.825	0	0.167469	35.825	0	0.167469	35.825	0	0.167469	35.825	0	0.167469	35.825	0	0.167469	35.825	0	0.167469	35.825	0	0.167469	35.825	0	0.167469
35.85	0	0.167469	35.85	0	0.167469	35.85	0	0.167469	35.85	0	0.167469	35.85	0	0.167469	35.85	0	0.167469	35.85	0	0.167469	35.85	0	0.167469	35.85	0	0.167469	35.85	0	0.167469
35.875	0	0.167469	35.875	0	0.167469	35.875	0	0.167469	35.875	0	0.167469	35.875	0	0.167469	35.875	0	0.167469	35.875	0	0.167469	35.875	0	0.167469	35.875	0	0.167469	35.875	0	0.167469
35.9	0	0.167469	35.9	0	0.167469	35.9	0	0.167469	35.9	0	0.167469	35.9	0	0.167469	35.9	0	0.167469	35.9	0	0.167469	35.9	0	0.167469	35.9	0	0.167469	35.9	0	0.167469
35.925	0	0.167469	35.925	0	0.167469	35.925	0	0.167469	35.925	0	0.167469	35.925	0	0.167469	35.925	0	0.167469	35.925	0	0.167469	35.925	0	0.167469	35.925	0	0.167469	35.925	0	0.167469
35.95	0	0.167469	35.95	0	0.167469	35.95	0	0.167469	35.95	0	0.167469	35.95	0	0.167469	35.95	0	0.167469	35.95	0	0.167469	35.95	0	0.167469	35.95	0	0.167469	35.95	0	0.167469
35.975	0	0.167469	35.975	0	0.167469	35.975	0	0.167469	35.975	0	0.167469	35.975	0	0.167469	35.975	0	0.167469	35.975	0	0.167469	35.975	0	0.167469	35.975	0	0.167469	35.975	0	0.167469
36	0	0.167469	36	0	0.167469	36	0	0.167469	36	0	0.167469	36	0	0.167469	36	0	0.167469	36	0	0.167469	36	0	0.167469	36	0	0.167469	36	0	0.167469
36.025	0	0.167469	36.025	0	0.167469	36.025	0	0.167469	36.025	0	0.167469	36.025	0	0.167469	36.025	0	0.167469	36.025	0	0.167469	36.025	0	0.167469	36.025	0	0.167469	36.025	0	0.167469
36.05	0	0.167469	36.05	0	0.167469	36.05	0	0.167469	36.05	0	0.167469	36.05	0	0.167469	36.05	0	0.167469	36.05	0	0.167469	36.05	0	0.167469	36.05	0	0.167469	36.05	0	0.167469
36.075	0	0.167469	36.075	0	0.167469	36.075	0	0.167469	36.075	0	0.167469	36.075	0	0.167469	36.075	0	0.167469	36.075	0	0.167469	36.075	0	0.167469	36.075	0	0.167469	36.075	0	0.167469
36.1	0	0.167469	36.1	0	0.167469	36.1	0	0.167469	36.1	0	0.167469	36.1	0	0.167469	36.1	0	0.167469	36.1	0	0.167469	36.1	0	0.167469	36.1	0	0.167469	36.1	0	0.167469
36.125	0	0.167469	36.125	0	0.167469	36.125	0	0.167469	36.125	0	0.167469	36.125	0	0.167469	36.125	0	0.167469	36.125	0	0.167469	36.125	0	0.167469	36.125	0	0.167469	36.125	0	0.167469
36.15	0	0.167469	36.15	0	0.167469	36.15	0	0.167469	36.15	0	0.167469	36.15	0	0.167469	36.15	0	0.167469	36.15	0	0.167469	36.15	0	0.167469	36.15	0	0.167469	36.15	0	0.167469
36.175	0	0.167469	36.175	0	0.167469	36.175	0	0.167469	36.175	0	0.167469	36.175	0	0.167469	36.175	0	0.167469	36.175	0	0.167469	36.175	0	0.167469	36.175	0	0.167469	36.175	0	0.167469
36.2	0	0.167469	36.2	0	0.167469	36.2	0	0.167469	36.2	0	0.167469	36.2	0	0.167469	36.2	0	0.167469	36.2	0	0.167469	36.2	0	0.167469	36.2	0	0.167469	36.2	0	0.167469
36.225	0	0.167469	36.225	0	0.167469	36.225	0	0.167469	36.225	0	0.167469	36.225	0	0.167469	36.225	0	0.167469	36.225	0	0.167469	36.225	0	0.167469	36.225	0	0.167469	36.225	0	0.167469
36.25	0	0.167469	36.25	0	0.167469	36.25	0	0.167469	36.25	0	0.167469	36.25	0	0.167469	36.25	0	0.167469	36.25	0	0.167469	36.25	0	0.167469	36.25	0	0.167469	36.25	0	0.167469
36.275	0	0.167469	36.275	0	0.167469	36.275	0	0.167469	36.275	0	0.167469	36.275	0	0.167469	36.275	0	0.167469	36.275	0	0.167469	36.275	0	0.167469	36.275	0	0.167469	36.275	0	0.167469
36.3	0	0.167469	36.3	0	0.167469	36.3	0	0.167469	36.3	0	0.167469	36.3	0	0.167469	36.3	0	0.167469	36.3	0	0.167469	36.3	0	0.167469	36.3	0	0.167469	36.3	0	0.167469
36.325	0	0.167469	36.325	0	0.167469	36.325	0	0.167469	36.325	0	0.167469	36.325	0	0.167469	36.325	0	0.167469	36.325	0	0.167469	36.325	0	0.167469	36.325	0	0.167469	36.325	0	0.167469
36.35	0	0.167469	36.35	0	0.167469	36.35	0	0.167469	36.35	0	0.167469	36.35	0	0.167469	36.35	0	0.167469	36.35	0	0.167469	36.35	0	0.167469	36.35	0	0.167469	36.35	0	0.167469
36.375	0	0.167469	36.375	0	0.167469	36.375	0	0.167469	36.375	0	0.167469	36.375	0	0.167469	36.375	0	0.167469	36.375	0	0.167469	36.375	0	0.167469	36.375	0	0.167469	36.375	0	0.167469
36.4	0	0.167469	36.4	0	0.167469	36.4	0	0.167469	36.4	0	0.167469	36.4	0	0.167469	36.4	0	0.167469	36.4	0	0.167469	36.4	0	0.167469	36.4	0	0.167469	36.4	0	0.167469
36.425	0	0.167469	36.425	0	0.167469	36.425	0	0.167469	36.425	0	0.167469	36.425	0	0.167469	36.425	0	0.167469	36.425	0	0.167469	36.425	0	0.167469	36.425	0	0.167469	36.425	0	0.167469
36.45	0	0.167469	36.45	0	0.167469	36.45	0	0.167469	36.45	0	0.167469	36.45	0	0.167469	36.45	0	0.167469	36.45	0	0.167469	36.45	0	0.167469	36.45	0	0.167469	36.45	0	0.167469
36.475	0	0.167469	36.475	0	0.167469	36.475	0	0.167469	36.475	0	0.167469	36.475	0	0.167469	36.475	0	0.167469	36.475	0	0.167469	36.475	0	0.167469	36.475	0	0.167469	36.475	0	0.167469
36.5	0	0.167469	36.5	0	0.167469	36.5	0	0.167469	36.5	0	0.167469	36.5	0	0.167469	36.5	0	0.167469	36.5	0	0.167469	36.5	0	0.167469	36.5	0	0.167469	36.5	0	0.167469
36.525	0	0.167469	36.525	0	0.167469	36.525	0	0.167469	36.525	0	0.167469	36.525	0	0.167469	36.525	0	0.167469	36.525	0	0.167469	36.525	0	0.167469	36.525	0	0.167469	36.525	0	0.167469
36.55	0	0.167469	36.55	0	0.167469	36.55	0	0.167469	36.55	0	0.167469	36.55	0	0.167469	36.55	0	0.167469	36.55	0	0.167469	36.55	0	0.167469	36.55	0	0.167469	36.55	0	0.167469
36.575	0	0.167469	36.575	0	0.167469	36.575	0	0.167469	36.575	0	0.167469	36.575	0	0.167469	36.575	0	0.167469	36.575	0	0.167469	36.575	0	0.167469	36.575	0	0.167469	36.575	0	0.167469
36.6	0	0.167469	36.6	0	0.167469	36.6	0	0.167469	36.6	0	0.167469	36.6	0	0.167469	36.6	0	0.167469	36.6	0	0.167469	36.6	0	0.167469	36.6	0	0.167469	36.6	0	0.167469
36.625	0	0.167469	36.625	0	0.167469	36.625	0	0.167469	36.625	0	0.167469	36.625	0	0.167469	36.625	0	0.167469	36.625	0	0.167469	36.625	0	0.167469	36.625	0	0.167469	36.625	0	0.167469
36.65	0	0.167469	36.65	0	0.167469	36.65	0	0.167469	36.65	0	0.167469	36.65	0	0.167469	36.65	0	0.167469	36.65	0	0.167469	36.65	0	0.167469	36.65	0	0.167469	36.65	0	0.167469
36.675	0	0.167469	36.675	0	0.167469	36.675	0	0.167469	36.675	0	0.167469	36.675	0	0.167469	36.675	0	0.167469	36.675	0	0.167469	36.675	0	0.167469	36.675	0	0.167469	36.675	0	0.167469
36.7	0	0.167469	36.7	0	0.167469	36.7	0	0.167469	36.7	0	0.167469	36.7	0	0.167469	36.7	0	0.167469	36.7	0	0.167469	36.7	0	0.167469	36.7	0	0.167469	36.7	0	0.167469
36.725	0	0.167469	36.725	0	0.167469	36.725	0	0.167469	36.725	0	0.167469	36.725	0	0.167469	36.725	0	0.167469	36.725	0	0.167469	36.725	0	0.167469	36.725	0	0.167469	36.725	0	0.167469
36.75	0	0.167469	36.75	0	0.167469	36.75	0	0.167469	36.75	0	0.167469	36.75	0	0.167469	36.75	0	0.167469	36.75	0	0.167469	36.75	0	0.167469	36.75	0	0.167469	36.75	0	0.167469
36.775	0	0.167469	36.775	0	0.167469	36.775	0	0.167469	36.775	0	0.167469	36.775	0	0.167469	36.775	0	0.167469	36.775	0	0.167469	36.775	0	0.167469	36.775	0	0.167469	36.775	0	0.167469
36.8	0	0.167469	36.8	0	0.167469	36.8	0	0.167469	36.8	0	0.167469	36.8	0	0.167469	36.8	0	0.167469	36.8	0	0.167469	36.8	0	0.167469	36.8	0	0.167469	36.8	0	0.167469
36.825	0	0.167469	36.825	0	0.167469	36.825	0	0.167469	36.825	0	0.167469	36.825	0	0.167469	36.825	0	0.167469	36.825	0	0.167469	36.825	0	0.167469	36.825	0	0.167469	36.825	0	0.167469
36.85	0	0.167469	36.85	0	0.167469	36.85	0	0.167469	36.85	0	0.167469	36.85	0	0.167469	36.85	0	0.167469	36.85	0	0.167469	36.85	0	0.167469	36.85	0	0.167469	36.85	0	0.167469
36.875	0	0.167469	36.875	0	0.167469	36.875	0	0.167469	36.875	0	0.167469	36.875	0	0.167469	36.875	0	0.167469	36.875	0	0.167469	36.875	0	0.167469	36.875	0	0.167469	36.875	0	0.167469
36.9	0	0.167469	36.9	0	0.167469	36.9	0	0.167469	36.9	0	0.167469	36.9	0	0.167469	36.9	0	0.167469	36.9	0	0.167469	36.9	0	0.167469	36.9	0	0.167469	36.9	0	0.167469
36.925	0	0.167469	36.925	0	0.167469	36.925	0	0.167469	36.925	0	0.167469	36.925	0	0.167469	36.925	0	0.167469	36.925	0	0.167469	36.925	0	0.167469	36.925	0	0.167469	36.925	0	0.167469
36.95	0	0.167469	36.95	0	0.167469	36.95	0	0.167469	36.95	0	0.167469	36.95	0	0.167469	36.95	0	0.167469	36.95	0	0.167469	36.95	0	0.167469	36.95	0	0.167469	36.95	0	0.167469
36.975	0	0.167469	36.975	0	0.167469	36.975	0	0.167469	36.975	0	0.167469	36.975	0	0.167469	36.975	0	0.167469	36.975	0	0.167469	36.975	0	0.167469	36.975	0	0.167469	36.975	0	0.167469
37	0	0.167469	37	0	0.167469	37	0	0.167469	37	0	0.167469	37	0	0.167469	37	0	0.167469	37	0	0.167469	37	0	0.167469	37	0	0.167469	37	0	0.167469
37.025	0	0.167469	37.025	0	0.167469	37.025	0	0.167469	37.025	0	0.167469	37.025	0	0.167469	37.025	0	0.167469	37.025	0	0.167469	37.025	0	0.167469	37.025	0	0.167469	37.025	0	0.167469
37.05	0	0.167469	37.05	0	0.167469	37.05	0	0.167469	37.05	0	0.167469	37.05	0	0.167469	37.05	0	0.167469	37.05	0	0.167469	37.05	0	0.167469	37.05	0	0.167469	37.05	0	0.167469
37.075	0	0.167469	37.075	0	0.167469	37.075	0	0.167469	37.075	0	0.167469	37.075	0	0.167469	37.075	0	0.167469	37.075	0	0.167469	37.075	0	0.167469	37.075	0	0.167469	37.075	0	0.167469
37.1	0	0.167469	37.1	0	0.167469	37.1	0	0.167469	37.1	0	0.167469	37.1	0	0.167469	37.1	0	0.167469	37.1	0	0.167469	37.1	0	0.167469	37.1	0	0.167469	37.1	0	0.167469
37.125	0	0.167469	37.125	0	0.167469	37.125	0	0.167469	37.125	0	0.167469	37.125	0	0.167469	37.125	0	0.167469	37.125	0	0.167469	37.125	0	0.167469	37.125	0	0.167469	37.125	0	0.167469
37.15	0	0.167469	37.15	0	0.167469	37.15	0	0.167469	37.15	0	0.167469	37.15	0	0.167469	37.15	0	0.167469	37.15	0	0.167469	37.15	0	0.167469	37.15	0	0.167469	37.15	0	0.167469
37.175	0	0.167469	37.175	0	0.167469	37.175	0	0.167469	37.175	0	0.167469	37.175	0	0.167469	37.175	0	0.167469	37.175	0	0.167469	37.175	0	0.167469	37.175	0	0.167469	37.175	0	0.167469
37.2	0	0.167469	37.2	0	0.167469	37.2	0	0.167469	37.2	0	0.167469	37.2	0	0.167469	37.2	0	0.167469	37.2	0	0.167469	37.2	0	0.167469	37.2	0	0.167469	37.2	0	0.167469
37.225	0	0.167469	37.225	0	0.167469	37.225	0	0.167469	37.225	0	0.167469	37.225	0	0.167469	37.225	0	0.167469	37.225	0	0.167469	37.225	0	0.167469	37.225	0	0.167469	37.225	0	0.167469
37.25	0	0.167469	37.25	0	0.167469	37.25	0	0.167469	37.25	0	0.167469	37.25	0	0.167469	37.25	0	0.167469	37.25	0	0.167469	37.25	0	0.167469	37.25	0	0.167469	37.25	0	0.167469
37.275	0	0.167469	37.275	0	0.167469	37.275	0	0.167469	37.275	0	0.167469	37.275	0	0.167469	37.275	0	0.167469	37.275	0	0.167469	37.275	0	0.167469	37.275	0	0.167469	37.275	0	0.167469
37.3	0	0.167469	37.3	0	0.167469	37.3	0	0.167469	37.3	0	0.167469	37.3	0	0.167469	37.3	0	0.167469	37.3	0	0.167469	37.3	0	0.167469	37.3	0	0.167469	37.3	0	0.167469
37.325	0	0.167469	37.325	0	0.167469	37.325	0	0.167469	37.325	0	0.167469	37.325	0	0.167469	37.325	0	0.167469	37.325	0	0.167469	37.325	0	0.167469	37.325	0	0.167469	37.325	0	0.167469
37.35	0	0.167469	37.35	0	0.167469	37.35	0	0.167469	37.35	0	0.167469	37.35	0	0.167469	37.35	0	0.167469	37.35	0	0.167469	37.35	0	0.167469	37.35	0	0.167469	37.35	0	0.167469
37.375	0	0.167469	37.375	0	0.167469	37.375	0	0.167469	37.375	0	0.167469	37.375	0	0.167469	37.375	0	0.167469	37.375	0	0.167469	37.375	0	0.167469	37.375	0	0.167469	37.375	0	0.167469
37.4	0	0.167469	37.4	0	0.167469	37.4	0	0.167469	37.4	0	0.167469	37.4	0	0.167469	37.4	0	0.167469	37.4	0	0.167469	37.4	0	0.167469	37.4	0	0.167469	37.4	0	0.167469
37.425	0	0.167469	37.425	0	0.167469	37.425	0	0.167469	37.425	0	0.167469	37.425	0	0.167469	37.425	0	0.167469	37.425	0	0.167469	37.425	0	0.167469	37.425	0	0.167469	37.425	0	0.167469
37.45	0	0.167469	37.45	0	0.167469	37.45	0	0.167469	37.45	0	0.167469	37.45	0	0.167469	37.45	0	0.167469	37.45	0	0.167469	37.45	0	0.167469	37.45	0	0.167469	37.45	0	0.167469
37.475	0	0.167469	37.475	0	0.167469	37.475	0	0.167469	37.475	0	0.167469	37.475	0	0.167469	37.475	0	0.167469	37.475	0	0.167469	37.475	0	0.167469	37.475	0	0.167469	37.475	0	0.167469
37.5	0	0.167469	37.5	0	0.167469	37.5	0	0.167469	37.5	0	0.167469	37.5	0	0.167469	37.5	0	0.167469	37.5	0	0.167469	37.5	0	0.167469	37.5	0	0.167469	37.5	0	0.167469
37.525	0	0.167469	37.525	0	0.167469	37.525	0	0.167469	37.525	0	0.167469	37.525	0	0.167469	37.525	0	0.167469	37.525	0	0.167469	37.525	0	0.167469	37.525	0	0.167469	37.525	0	0.167469
37.55	0	0.167469	37.55	0	0.167469	37.55	0	0.167469	37.55	0	0.167469	37.55	0	0.167469	37.55	0	0.167469	37.55	0	0.167469	37.55	0	0.167469	37.55	0	0.167469	37.55	0	0.167469
37.575	0	0.167469	37.575	0	0.167469	37.575	0	0.167469	37.575	0	0.167469	37.575	0	0.167469	37.575	0	0.167469	37.575	0	0.167469	37.575	0	0.167469	37.575	0	0.167469	37.575	0	0.167469
37.6	0	0.167469	37.6	0	0.167469	37.6	0	0.167469	37.6	0	0.167469	37.6	0	0.167469	37.6	0	0.167469	37.6	0	0.167469	37.6	0	0.167469	37.6	0	0.167469	37.6	0	0.167469
37.625	0	0.167469	37.625	0	0.167469	37.625	0	0.167469	37.625	0	0.167469	37.625	0	0.167469	37.625	0	0.167469	37.625	0	0.167469	37.625	0	0.167469	37.625	0	0.167469	37.625	0	0.167469
37.65	0	0.167469	37.65	0	0.167469	37.65	0	0.167469	37.65	0	0.167469	37.65	0	0.167469	37.65	0	0.167469	37.65	0	0.167469	37.65	0	0.167469	37.65	0	0.167469	37.65	0	0.167469
37.675	0	0.167469	37.675	0	0.167469	37.675	0	0.167469	37.675	0	0.167469	37.675	0	0.167469	37.675	0	0.167469	37.675	0	0.167469	37.675	0	0.167469	37.675	0	0.167469	37.675	0	0.167469
37.7	0	0.167469	37.7	0	0.167469	37.7	0	0.167469	37.7	0	0.167469	37.7	0	0.167469	37.7	0	0.167469	37.7	0	0.167469	37.7	0	0.167469	37.7	0	0.167469	37.7	0	0.167469
37.725	0	0.167469	37.725	0	0.167469	37.725	0	0.167469	37.725	0	0.167469	37.725	0	0.167469	37.725	0	0.167469	37.725	0	0.167469	37.725	0	0.167469	37.725	0	0.167469	37.725	0	0.167469
37.75	0	0.167469	37.75	0	0.167469	37.75	0	0.167469	37.75	0	0.167469	37.75	0	0.167469	37.75	0	0.167469	37.75	0	0.167469	37.75	0	0.167469	37.75	0	0.167469	37.75	0	0.167469
37.775	0	0.167469	37.775	0	0.167469	37.775	0	0.167469	37.775	0	0.167469	37.775	0	0.167469	37.775	0	0.167469	37.775	0	0.167469	37.775	0	0.167469	37.775	0	0.167469	37.775	0	0.167469
37.8	0	0.167469	37.8	0	0.167469	37.8	0	0.167469	37.8	0	0.167469	37.8	0	0.167469	37.8	0	0.167469	37.8	0	0.167469	37.8	0	0.167469	37.8	0	0.167469	37.8	0	0.167469
37.825	0	0.167469	37.825	0	0.167469	37.825	0	0.167469	37.825	0	0.167469	37.825	0	0.167469	37.825	0	0.167469	37.825	0	0.167469	37.825	0	0.167469	37.825	0	0.167469	37.825	0	0.167469
37.85	0	0.167469	37.85	0	0.167469	37.85	0	0.167469	37.85	0	0.167469	37.85	0	0.167469	37.85	0	0.167469	37.85	0	0.167469	37.85	0	0.167469	37.85	0	0.167469	37.85	0	0.167469
37.875	0	0.167469	37.875	0	0.167469	37.875	0	0.167469	37.875	0	0.167469	37.875	0	0.167469	37.875	0	0.167469	37.875	0	0.167469	37.875	0	0.167469	37.875	0	0.167469	37.875	0	0.167469
37.9	0	0.167469	37.9	0	0.167469	37.9	0	0.167469	37.9	0	0.167469	37.9	0	0.167469	37.9	0	0.167469	37.9	0	0.167469	37.9	0	0.167469	37.9	0	0.167469	37.9	0	0.167469
37.925	0	0.167469	37.925	0	0.167469	37.925	0	0.167469	37.925	0	0.167469	37.925	0	0.167469	37.925	0	0.167469	37.925	0	0.167469	37.925	0	0.167469	37.925	0	0.167469	37.925	0	0.167469
37.95	0	0.167469	37.95	0	0.167469	37.95	0	0.167469	37.95	0	0.167469	37.95	0	0.167469	37.95	0	0.167469	37.95	0	0.167469	37.95	0	0.167469	37.95	0	0.167469	37.95	0	0.167469
37.975	0	0.167469	37.975	0	0.167469	37.975	0	0.167469	37.975	0	0.167469	37.975	0	0.167469	37.975	0	0.167469	37.975	0	0.167469	37.975	0	0.167469	37.975	0	0.167469	37.975	0	0.167469
38	0	0.167469	38	0	0.167469	38	0	0.167469	38	0	0.167469	38	0	0.167469	38	0	0.167469	38	0	0.167469	38	0	0.167469	38	0	0.167469	38	0	0.167469
38.025	0	0.16747	38.025	0	0.16747	38.025	0	0.16747	38.025	0	0.16747	38.025	0	0.16747	38.025	0	0.16747	38.025	0	0.16747	38.025	0	0.16747	38.025	0	0.16747	38.025	0	0.16747
38.05	0	0.16747	38.05	0	0.16747	38.05	0	0.16747	38.05	0	0.16747	38.05	0	0.16747	38.05	0	0.16747	38.05	0	0.16747	38.05	0	0.16747	38.05	0	0.16747	38.05	0	0.16747
38.075	0	0.16747	38.075	0	0.16747	38.075	0	0.16747	38.075	0	0.16747	38.075	0	0.16747	38.075	0	0.16747	38.075	0	0.16747	38.075	0	0.16747	38.075	0	0.16747	38.075	0	0.16747
38.1	0	0.16747	38.1	0	0.16747	38.1	0	0.16747	38.1	0	0.16747	38.1	0	0.16747	38.1	0	0.16747	38.1	0	0.16747	38.1	0	0.16747	38.1	0	0.16747	38.1	0	0.16747
38.125	0	0.16747	38.125	0	0.16747	38.125	0	0.16747	38.125	0	0.16747	38.125	0	0.16747	38.125	0	0.16747	38.125	0	0.16747	38.125	0	0.16747	38.125	0	0.16747	38.125	0	0.16747
38.15	0	0.16747	38.15	0	0.16747	38.15	0	0.16747	38.15	0	0.16747	38.15	0	0.16747	38.15	0	0.16747	38.15	0	0.16747	38.15	0	0.16747	38.15	0	0.16747	38.15	0	0.16747
38.175	0	0.16747	38.175	0	0.16747	38.175	0	0.16747	38.175	0	0.16747	38.175	0	0.16747	38.175	0	0.16747	38.175	0	0.16747	38.175	0	0.16747	38.175	0	0.16747	38.175	0	0.16747
38.2	0	0.16747	38.2	0	0.16747	38.2	0	0.16747	38.2	0	0.16747	38.2	0	0.16747	38.2	0	0.16747	38.2	0	0.16747	38.2	0	0.16747	38.2	0	0.16747	38.2	0	0.16747
38.225	0	0.16747	38.225	0	0.16747	38.225	0	0.16747	38.225	0	0.16747	38.225	0	0.16747	38.225	0	0.16747	38.225	0	0.16747	38.225	0	0.16747	38.225	0	0.16747	38.225	0	0.16747
38.25	0	0.16747	38.25	0	0.16747	38.25	0	0.16747	38.25	0	0.16747	38.25	0	0.16747	38.25	0	0.16747	38.25	0	0.16747	38.25	0	0.16747	38.25	0	0.16747	38.25	0	0.16747
38.275	0	0.16747	38.275	0	0.16747	38.275	0	0.16747	38.275	0	0.16747	38.275	0	0.16747	38.275	0	0.16747	38.275	0	0.16747	38.275	0	0.16747	38.275	0	0.16747	38.275	0	0.16747
38.3	0	0.16747	38.3	0	0.16747	38.3	0	0.16747	38.3	0	0.16747	38.3	0	0.16747	38.3	0	0.16747	38.3	0	0.16747	38.3	0	0.16747	38.3	0	0.16747	38.3	0	0.16747
38.325	0	0.16747	38.325	0	0.16747	38.325	0	0.16747	38.325	0	0.16747	38.325	0	0.16747	38.325	0	0.16747	38.325	0	0.16747	38.325	0	0.16747	38.325	0	0.16747	38.325	0	0.16747
38.35	0	0.16747	38.35	0	0.16747	38.35	0	0.16747	38.35	0	0.16747	38.35	0	0.16747	38.35	0	0.16747	38.35	0	0.16747	38.35	0	0.16747	38.35	0	0.16747	38.35	0	0.16747
38.375	0	0.16747	38.375	0	0.16747	38.375	0	0.16747	38.375	0	0.16747	38.375	0	0.16747	38.375	0	0.16747	38.375	0	0.16747	38.375	0	0.16747	38.375	0	0.16747	38.375	0	0.16747
38.4	0	0.16747	38.4	0	0.16747	38.4	0	0.16747	38.4	0	0.16747	38.4	0	0.16747	38.4	0	0.16747	38.4	0	0.16747	38.4	0	0.16747	38.4	0	0.16747	38.4	0	0.16747
38.425	0	0.16747	38.425	0	0.16747	38.425	0	0.16747	38.425	0	0.16747	38.425	0	0.16747	38.425	0	0.16747	38.425	0	0.16747	38.425	0	0.16747	38.425	0	0.16747	38.425	0	0.16747
38.45	0	0.16747	38.45	0	0.16747	38.45	0	0.16747	38.45	0	0.16747	38.45	0	0.16747	38.45	0	0.16747	38.45	0	0.16747	38.45	0	0.16747	38.45	0	0.16747	38.45	0	0.16747
38.475	0	0.16747	38.475	0	0.16747	38.475	0	0.16747	38.475	0	0.16747	38.475	0	0.16747	38.475	0	0.16747	38.475	0	0.16747	38.475	0	0.16747	38.475	0	0.16747	38.475	0	0.16747
38.5	0	0.16747	38.5	0	0.16747	38.5	0	0.16747	38.5	0	0.16747	38.5	0	0.16747	38.5	0	0.16747	38.5	0	0.16747	38.5	0	0.16747	38.5	0	0.16747	38.5	0	0.16747
38.525	0	0.16747	38.525	0	0.16747	38.525	0	0.16747	38.525	0	0.16747	38.525	0	0.16747	38.525	0	0.16747	38.525	0	0.16747	38.525	0	0.16747	38.525	0	0.16747	38.525	0	0.16747
38.55	0	0.16747	38.55	0	0.16747	38.55	0	0.16747	38.55	0	0.16747	38.55	0	0.16747	38.55	0	0.16747	38.55	0	0.16747	38.55	0	0.16747	38.55	0	0.16747	38.55	0	0.16747
38.575	0	0.16747	38.575	0	0.16747	38.575	0	0.16747	38.575	0	0.16747	38.575	0	0.16747	38.575	0	0.16747	38.575	0	0.16747	38.575	0	0.16747	38.575	0	0.16747	38.575	0	0.16747
38.6	0	0.16747	38.6	0	0.16747	38.6	0	0.16747	38.6	0	0.16747	38.6	0	0.16747	38.6	0	0.16747	38.6	0	0.16747	38.6	0	0.16747	38.6	0	0.16747	38.6	0	0.16747
38.625	0	0.16747	38.625	0	0.16747	38.625	0	0.16747	38.625	0	0.16747	38.625	0	0.16747	38.625	0	0.16747	38.625	0	0.16747	38.625	0	0.16747	38.625	0	0.16747	38.625	0	0.16747
38.65	0	0.16747	38.65	0	0.16747	38.65	0	0.16747	38.65	0	0.16747	38.65	0	0.16747	38.65	0	0.16747	38.65	0	0.16747	38.65	0	0.16747	38.65	0	0.16747	38.65	0	0.16747
38.675	0	0.16747	38.675	0	0.16747	38.675	0	0.16747	38.675	0	0.16747	38.675	0	0.16747	38.675	0	0.16747	38.675	0	0.16747	38.675	0	0.16747	38.675	0	0.16747	38.675	0	0.16747
38.7	0	0.16747	38.7	0	0.16747	38.7	0	0.16747	38.7	0	0.16747	38.7	0	0.16747	38.7	0	0.16747	38.7	0	0.16747	38.7	0	0.16747	38.7	0	0.16747	38.7	0	0.16747
38.725	0	0.16747	38.725	0	0.16747	38.725	0	0.16747	38.725	0	0.16747	38.725	0	0.16747	38.725	0	0.16747	38.725	0	0.16747	38.725	0	0.16747	38.725	0	0.16747	38.725	0	0.16747
38.75	0	0.16747	38.75	0	0.16747	38.75	0	0.16747	38.75	0	0.16747	38.75	0	0.16747	38.75	0	0.16747	38.75	0	0.16747	38.75	0	0.16747	38.75	0	0.16747	38.75	0	0.16747
38.775	0	0.16747	38.775	0	0.16747	38.775	0	0.16747	38.775	0	0.16747	38.775	0	0.16747	38.775	0	0.16747	38.775	0	0.16747	38.775	0	0.16747	38.775	0	0.16747	38.775	0	0.16747
38.8	0	0.16747	38.8	0	0.16747	38.8	0	0.16747	38.8	0	0.16747	38.8	0	0.16747	38.8	0	0.16747	38.8	0	0.16747	38.8	0	0.16747	38.8	0	0.16747	38.8	0	0.16747
38.825	0	0.16747	38.825	0	0.16747	38.825	0	0.16747	38.825	0	0.16747	38.825	0	0.16747	38.825	0	0.16747	38.825	0	0.16747	38.825	0	0.16747	38.825	0	0.16747	38.825	0	0.16747
38.85	0	0.16747	38.85	0	0.16747	38.85	0	0.16747	38.85	0	0.16747	38.85	0	0.16747	38.85	0	0.16747	38.85	0	0.16747	38.85	0	0.16747	38.85	0	0.16747	38.85	0	0.16747
38.875	0	0.16747	38.875	0	0.16747	38.875	0	0.16747	38.875	0	0.16747	38.875	0	0.16747	38.875	0	0.16747	38.875	0	0.16747	38.875	0	0.16747	38.875	0	0.16747	38.875	0	0.16747
38.9	0	0.16747	38.9	0	0.16747	38.9	0	0.16747	38.9	0	0.16747	38.9	0	0.16747	38.9	0	0.16747	38.9	0	0.16747	38.9	0	0.16747	38.9	0	0.16747	38.9	0	0.16747
38.925	0	0.16747	38.925	0	0.16747	38.925	0	0.16747	38.925	0	0.16747	38.925	0	0.16747	38.925	0	0.16747	38.925	0	0.16747	38.925	0	0.16747	38.925	0	0.16747	38.925	0	0.16747
38.95	0	0.16747	38.95	0	0.16747	38.95	0	0.16747	38.95	0	0.16747	38.95	0	0.16747	38.95	0	0.16747	38.95	0	0.16747	38.95	0	0.16747	38.95	0	0.16747	38.95	0	0.16747
38.975	0	0.16747	38.975	0	0.16747	38.975	0	0.16747	38.975	0	0.16747	38.975	0	0.16747	38.975	0	0.16747	38.975	0	0.16747	38.975	0	0.16747	38.975	0	0.16747	38.975	0	0.16747
39	0	0.16747	39	0	0.16747	39	0	0.16747	39	0	0.16747	39	0	0.16747	39	0	0.16747	39	0	0.16747	39	0	0.16747	39	0	0.16747	39	0	0.16747
39.025	0	0.16747	39.025	0	0.16747	39.025	0	0.16747	39.025	0	0.16747	39.025	0	0.16747	39.025	0	0.16747	39.025	0	0.16747	39.025	0	0.16747	39.025	0	0.16747	39.025	0	0.16747
39.05	0	0.16747	39.05	0	0.16747	39.05	0	0.16747	39.05	0	0.16747	39.05	0	0.16747	39.05	0	0.16747	39.05	0	0.16747	39.05	0	0.16747	39.05	0	0.16747	39.05	0	0.16747
39.075	0	0.16747	39.075	0	0.16747	39.075	0	0.16747	39.075	0	0.16747	39.075	0	0.16747	39.075	0	0.16747	39.075	0	0.16747	39.075	0	0.16747	39.075	0	0.16747	39.075	0	0.16747
39.1	0	0.16747	39.1	0	0.16747	39.1	0	0.16747	39.1	0	0.16747	39.1	0	0.16747	39.1	0	0.16747	39.1	0	0.16747	39.1	0	0.16747	39.1	0	0.16747	39.1	0	0.16747
39.125	0	0.16747	39.125	0	0.16747	39.125	0	0.16747	39.125	0	0.16747	39.125	0	0.16747	39.125	0	0.16747	39.125	0	0.16747	39.125	0	0.16747	39.125	0	0.16747	39.125	0	0.16747
39.15	0	0.16747	39.15	0	0.16747	39.15	0	0.16747	39.15	0	0.16747	39.15	0	0.16747	39.15	0	0.16747	39.15	0	0.16747	39.15	0	0.16747	39.15	0	0.16747	39.15	0	0.16747
39.175	0	0.16747	39.175	0	0.16747	39.175	0	0.16747	39.175	0	0.16747	39.175	0	0.16747	39.175	0	0.16747	39.175	0	0.16747	39.175	0	0.16747	39.175	0	0.16747	39.175	0	0.16747
39.2	0	0.16747	39.2	0	0.16747	39.2	0	0.16747	39.2	0	0.16747	39.2	0	0.16747	39.2	0	0.16747	39.2	0	0.16747	39.2	0	0.16747	39.2	0	0.16747	39.2	0	0.16747
39.225	0	0.16747	39.225	0	0.16747	39.225	0	0.16747	39.225	0	0.16747	39.225	0	0.16747	39.225	0	0.16747	39.225	0	0.16747	39.225	0	0.16747	39.225	0	0.16747	39.225	0	0.16747
39.25	0	0.16747	39.25	0	0.16747	39.25	0	0.16747	39.25	0	0.16747	39.25	0	0.16747	39.25	0	0.16747	39.25	0	0.16747	39.25	0	0.16747	39.25	0	0.16747	39.25	0	0.16747
39.275	0	0.16747	39.275	0	0.16747	39.275	0	0.16747	39.275	0	0.16747	39.275	0	0.16747	39.275	0	0.16747	39.275	0	0.16747	39.275	0	0.16747	39.275	0	0.16747	39.275	0	0.16747
39.3	0	0.16747	39.3	0	0.16747	39.3	0	0.16747	39.3	0	0.16747	39.3	0	0.16747	39.3	0	0.16747	39.3	0	0.16747	39.3	0	0.16747	39.3	0	0.16747	39.3	0	0.16747
39.325	0	0.16747	39.325	0	0.16747	39.325	0	0.16747	39.325	0	0.16747	39.325	0	0.16747	39.325	0	0.16747	39.325	0	0.16747	39.325	0	0.16747	39.325	0	0.16747	39.325	0	0.16747
39.35	0	0.16747	39.35	0	0.16747	39.35	0	0.16747	39.35	0	0.16747	39.35	0	0.16747	39.35	0	0.16747	39.35	0	0.16747	39.35	0	0.16747	39.35	0	0.16747	39.35	0	0.16747
39.375	0	0.16747	39.375	0	0.16747	39.375	0	0.16747	39.375	0	0.16747	39.375	0	0.16747	39.375	0	0.16747	39.375	0	0.16747	39.375	0	0.16747	39.375	0	0.16747	39.375	0	0.16747
39.4	0	0.16747	39.4	0	0.16747	39.4	0	0.16747	39.4	0	0.16747	39.4	0	0.16747	39.4	0	0.16747	39.4	0	0.16747	39.4	0	0.16747	39.4	0	0.16747	39.4	0	0.16747
39.425	0	0.16747	39.425	0	0.16747	39.425	0	0.16747	39.425	0	0.16747	39.425	0	0.16747	39.425	0	0.16747	39.425	0	0.16747	39.425	0	0.16747	39.425	0	0.16747	39.425	0	0.16747
39.45	0	0.16747	39.45	0	0.16747	39.45	0	0.16747	39.45	0	0.16747	39.45	0	0.16747	39.45	0	0.16747	39.45	0	0.16747	39.45	0	0.16747	39.45	0	0.16747	39.45	0	0.16747
39.475	0	0.16747	39.475	0	0.16747	39.475	0	0.16747	39.475	0	0.16747	39.475	0	0.16747	39.475	0	0.16747	39.475	0	0.16747	39.475	0	0.16747	39.475	0	0.16747	39.475	0	0.16747
39.5	0	0.16747	39.5	0	0.16747	39.5	0	0.16747	39.5	0	0.16747	39.5	0	0.16747	39.5	0	0.16747	39.5	0	0.16747	39.5	0	0.16747	39.5	0	0.16747	39.5	0	0.16747
39.525	0	0.16747	39.525	0	0.16747	39.525	0	0.16747	39.525	0	0.16747	39.525	0	0.16747	39.525	0	0.16747	39.525	0	0.16747	39.525	0	0.16747	39.525	0	0.16747	39.525	0	0.16747
39.55	0	0.16747	39.55	0	0.16747	39.55	0	0.16747	39.55	0	0.16747	39.55	0	0.16747	39.55	0	0.16747	39.55	0	0.16747	39.55	0	0.16747	39.55	0	0.16747	39.55	0	0.16747
39.575	0	0.16747	39.575	0	0.16747	39.575	0	0.16747	39.575	0	0.16747	39.575	0	0.16747	39.575	0	0.16747	39.575	0	0.16747	39.575	0	0.16747	39.575	0	0.16747	39.575	0	0.16747
39.6	0	0.16747	39.6	0	0.16747	39.6	0	0.16747	39.6	0	0.16747	39.6	0	0.16747	39.6	0	0.16747	39.6	0	0.16747	39.6	0	0.16747	39.6	0	0.16747	39.6	0	0.16747
39.625	0	0.16747	39.625	0	0.16747	39.625	0	0.16747	39.625	0	0.16747	39.625	0	0.16747	39.625	0	0.16747	39.625	0	0.16747	39.625	0	0.16747	39.625	0	0.16747	39.625	0	0.16747
39.65	0	0.16747	39.65	0	0.16747	39.65	0	0.16747	39.65	0	0.16747	39.65	0	0.16747	39.65	0	0.16747	39.65	0	0.16747	39.65	0	0.16747	39.65	0	0.16747	39.65	0	0.16747
39.675	0	0.16747	39.675	0	0.16747	39.675	0	0.16747	39.675	0	0.16747	39.675	0	0.16747	39.675	0	0.16747	39.675	0	0.16747	39.675	0	0.16747	39.675	0	0.16747	39.675	0	0.16747
39.7	0	0.16747	39.7	0	0.16747	39.7	0	0.16747	39.7	0	0.16747	39.7	0	0.16747	39.7	0	0.16747	39.7	0	0.16747	39.7	0	0.16747	39.7	0	0.16747	39.7	0	0.16747
39.725	0	0.16747	39.725	0	0.16747	39.725	0	0.16747	39.725	0	0.16747	39.725	0	0.16747	39.725	0	0.16747	39.725	0	0.16747	39.725	0	0.16747	39.725	0	0.16747	39.725	0	0.16747
39.75	0	0.16747	39.75	0	0.16747	39.75	0	0.16747	39.75	0	0.16747	39.75	0	0.16747	39.75	0	0.16747	39.75	0	0.16747	39.75	0	0.16747	39.75	0	0.16747	39.75	0	0.16747
39.775	0	0.16747	39.775	0	0.16747	39.775	0	0.16747	39.775	0	0.16747	39.775	0	0.16747	39.775	0	0.16747	39.775	0	0.16747	39.775	0	0.16747	39.775	0	0.16747	39.775	0	0.16747
39.8	0	0.16747	39.8	0	0.16747	39.8	0	0.16747	39.8	0	0.16747	39.8	0	0.16747	39.8	0	0.16747	39.8	0	0.16747	39.8	0	0.16747	39.8	0	0.16747	39.8	0	0.16747
39.825	0	0.16747	39.825	0	0.16747	39.825	0	0.16747	39.825	0	0.16747	39.825	0	0.16747	39.825	0	0.16747	39.825	0	0.16747	39.825	0	0.16747	39.825	0	0.16747	39.825	0	0.16747
39.85	0	0.16747	39.85	0	0.16747	39.85	0	0.16747	39.85	0	0.16747	39.85	0	0.16747	39.85	0	0.16747	39.85	0	0.16747	39.85	0	0.16747	39.85	0	0.16747	39.85	0	0.16747
39.875	0	0.16747	39.875	0	0.16747	39.875	0	0.16747	39.875	0	0.16747	39.875	0	0.16747	39.875	0	0.16747	39.875	0	0.16747	39.875	0	0.16747	39.875	0	0.16747	39.875	0	0.16747
39.9	0	0.16747	39.9	0	0.16747	39.9	0	0.16747	39.9	0	0.16747	39.9	0	0.16747	39.9	0	0.16747	39.9	0	0.16747	39.9	0	0.16747	39.9	0	0.16747	39.9	0	0.16747
39.925	0	0.16747	39.925	0	0.16747	39.925	0	0.16747	39.925	0	0.16747	39.925	0	0.16747	39.925	0	0.16747	39.925	0	0.16747	39.925	0	0.16747	39.925	0	0.16747	39.925	0	0.16747
39.95	0	0.16747	39.95	0	0.16747	39.95	0	0.16747	39.95	0	0.16747	39.95	0	0.16747	39.95	0	0.16747	39.95	0	0.16747	39.95	0	0.16747	39.95	0	0.16747	39.95	0	0.16747
39.975	0	0.16747	39.975	0	0.16747	39.975	0	0.16747	39.975	0	0.16747	39.975	0	0.16747	39.975	0	0.16747	39.975	0	0.16747	39.975	0	0.16747	39.975	0	0.16747	39.975	0	0.16747
40	0	0.16747	40	0	0.16747	40	0	0.16747	40	0	0.16747	40	0	0.16747	40	0	0.16747	40	0	0.16747	40	0	0.16747	40	0	0.16747	40	0	0.16747
40.025	0	0.16747	40.025	0	0.16747	40.025	0	0.16747	40.025	0	0.16747	40.025	0	0.16747	40.025	0	0.16747	40.025	0	0.16747	40.025	0	0.16747	40.025	0	0.16747	40.025	0	0.16747
40.05	0	0.16747	40.05	0	0.16747	40.05	0	0.16747	40.05	0	0.16747	40.05	0	0.16747	40.05	0	0.16747	40.05	0	0.16747	40.05	0	0.16747	40.05	0	0.16747	40.05	0	0.16747
40.075	0	0.16747	40.075	0	0.16747	40.075	0	0.16747	40.075	0	0.16747	40.075	0	0.16747	40.075	0	0.16747	40.075	0	0.16747	40.075	0	0.16747	40.075	0	0.16747	40.075	0	0.16747
40.1	0	0.16747	40.1	0	0.16747	40.1	0	0.16747	40.1	0	0.16747	40.1	0	0.16747	40.1	0	0.16747	40.1	0	0.16747	40.1	0	0.16747	40.1	0	0.16747	40.1	0	0.16747
40.125	0	0.16747	40.125	0	0.16747	40.125	0	0.16747	40.125	0	0.16747	40.125	0	0.16747	40.125	0	0.16747	40.125	0	0.16747	40.125	0	0.16747	40.125	0	0.16747	40.125	0	0.16747
40.15	0	0.16747	40.15	0	0.16747	40.15	0	0.16747	40.15	0	0.16747	40.15	0	0.16747	40.15	0	0.16747	40.15	0	0.16747	40.15	0	0.16747	40.15	0	0.16747	40.15	0	0.16747
40.175	0	0.16747	40.175	0	0.16747	40.175	0	0.16747	40.175	0	0.16747	40.175	0	0.16747	40.175	0	0.16747	40.175	0	0.16747	40.175	0	0.16747	40.175	0	0.16747	40.175	0	0.16747
40.2	0	0.16747	40.2	0	0.16747	40.2	0	0.16747	40.2	0	0.16747	40.2	0	0.16747	40.2	0	0.16747	40.2	0	0.16747	40.2	0	0.16747	40.2	0	0.16747	40.2	0	0.16747
40.225	0	0.16747	40.225	0	0.16747	40.225	0	0.16747	40.225	0	0.16747	40.225	0	0.16747	40.225	0	0.16747	40.225	0	0.16747	40.225	0	0.16747	40.225	0	0.16747	40.225	0	0.16747
40.25	0	0.16747	40.25	0	0.16747	40.25	0	0.16747	40.25	0	0.16747	40.25	0	0.16747	40.25	0	0.16747	40.25	0	0.16747	40.25	0	0.16747	40.25	0	0.16747	40.25	0	0.16747
40.275	0	0.16747	40.275	0	0.16747	40.275	0	0.16747	40.275	0	0.16747	40.275	0	0.16747	40.275	0	0.16747	40.275	0	0.16747	40.275	0	0.16747	40.275	0	0.16747	40.275	0	0.16747
40.3	0	0.16747	40.3	0	0.16747	40.3	0	0.16747	40.3	0	0.16747	40.3	0	0.16747	40.3	0	0.16747	40.3	0	0.16747	40.3	0	0.16747	40.3	0	0.16747	40.3	0	0.16747
40.325	0	0.16747	40.325	0	0.16747	40.325	0	0.16747	40.325	0	0.16747	40.325	0	0.16747	40.325	0	0.16747	40.325	0	0.16747	40.325	0	0.16747	40.325	0	0.16747	40.325	0	0.16747
40.35	0	0.16747	40.35	0	0.16747	40.35	0	0.16747	40.35	0	0.16747	40.35	0	0.16747	40.35	0	0.16747	40.35	0	0.16747	40.35	0	0.16747	40.35	0	0.16747	40.35	0	0.16747
40.375	0	0.16747	40.375	0	0.16747	40.375	0	0.16747	40.375	0	0.16747	40.375	0	0.16747	40.375	0	0.16747	40.375	0	0.16747	40.375	0	0.16747	40.375	0	0.16747	40.375	0	0.16747
40.4	0	0.16747	40.4	0	0.16747	40.4	0	0.16747	40.4	0	0.16747	40.4	0	0.16747	40.4	0	0.16747	40.4	0	0.16747	40.4	0	0.16747	40.4	0	0.16747	40.4	0	0.16747
40.425	0	0.16747	40.425	0	0.16747	40.425	0	0.16747	40.425	0	0.16747	40.425	0	0.16747	40.425	0	0.16747	40.425	0	0.16747	40.425	0	0.16747	40.425	0	0.16747	40.425	0	0.16747
40.45	0	0.16747	40.45	0	0.16747	40.45	0	0.16747	40.45	0	0.16747	40.45	0	0.16747	40.45	0	0.16747	40.45	0	0.16747	40.45	0	0.16747	40.45	0	0.16747	40.45	0	0.16747
40.475	0	0.16747	40.475	0	0.16747	40.475	0	0.16747	40.475	0	0.16747	40.475	0	0.16747	40.475	0	0.16747	40.475	0	0.16747	40.475	0	0.16747	40.475	0	0.16747	40.475	0	0.16747
40.5	0	0.16747	40.5	0	0.16747	40.5	0	0.16747	40.5	0	0.16747	40.5	0	0.16747	40.5	0	0.16747	40.5	0	0.16747	40.5	0	0.16747	40.5	0	0.16747	40.5	0	0.16747
40.525	0	0.16747	40.525	0	0.16747	40.525	0	0.16747	40.525	0	0.16747	40.525	0	0.16747	40.525	0	0.16747	40.525	0	0.16747	40.525	0	0.16747	40.525	0	0.16747	40.525	0	0.16747
40.55	0	0.16747	40.55	0	0.16747	40.55	0	0.16747	40.55	0	0.16747	40.55	0	0.16747	40.55	0	0.16747	40.55	0	0.16747	40.55	0	0.16747	40.55	0	0.16747	40.55	0	0.16747
40.575	0	0.16747	40.575	0	0.16747	40.575	0	0.16747	40.575	0	0.16747	40.575	0	0.16747	40.575	0	0.16747	40.575	0	0.16747	40.575	0	0.16747	40.575	0	0.16747	40.575	0	0.16747
40.6	0	0.16747	40.6	0	0.16747	40.6	0	0.16747	40.6	0	0.16747	40.6	0	0.16747	40.6	0	0.16747	40.6	0	0.16747	40.6	0	0.16747	40.6	0	0.16747	40.6	0	0.16747
40.625	0	0.16747	40.625	0	0.16747	40.625	0	0.16747	40.625	0	0.16747	40.625	0	0.16747	40.625	0	0.16747	40.625	0	0.16747	40.625	0	0.16747	40.625	0	0.16747	40.625	0	0.16747
40.65	0	0.16747	40.65	0	0.16747	40.65	0	0.16747	40.65	0	0.16747	40.65	0	0.16747	40.65	0	0.16747	40.65	0	0.16747	40.65	0	0.16747	40.65	0	0.16747	40.65	0	0.16747
40.675	0	0.16747	40.675	0	0.16747	40.675	0	0.16747	40.675	0	0.16747	40.675	0	0.16747	40.675	0	0.16747	40.675	0	0.16747	40.675	0	0.16747	40.675	0	0.16747	40.675	0	0.16747
40.7	0	0.16747	40.7	0	0.16747	40.7	0	0.16747	40.7	0	0.16747	40.7	0	0.16747	40.7	0	0.16747	40.7	0	0.16747	40.7	0	0.16747	40.7	0	0.16747	40.7	0	0.16747
40.725	0	0.16747	40.725	0	0.16747	40.725	0	0.16747	40.725	0	0.16747	40.725	0	0.16747	40.725	0	0.16747	40.725	0	0.16747	40.725	0	0.16747	40.725	0	0.16747	40.725	0	0.16747
40.75	0	0.16747	40.75	0	0.16747	40.75	0	0.16747	40.75	0	0.16747	40.75	0	0.16747	40.75	0	0.16747	40.75	0	0.16747	40.75	0	0.16747	40.75	0	0.16747	40.75	0	0.16747
40.775	0	0.16747	40.775	0	0.16747	40.775	0	0.16747	40.775	0	0.16747	40.775	0	0.16747	40.775	0	0.16747	40.775	0	0.16747	40.775	0	0.16747	40.775	0	0.16747	40.775	0	0.16747
40.8	0	0.16747	40.8	0	0.16747	40.8	0	0.16747	40.8	0	0.16747	40.8	0	0.16747	40.8	0	0.16747	40.8	0	0.16747	40.8	0	0.16747	40.8	0	0.16747	40.8	0	0.16747
40.825	0	0.16747	40.825	0	0.16747	40.825	0	0.16747	40.825	0	0.16747	40.825	0	0.16747	40.825	0	0.16747	40.825	0	0.16747	40.825	0	0.16747	40.825	0	0.16747	40.825	0	0.16747
40.85	0	0.16747	40.85	0	0.16747	40.85	0	0.16747	40.85	0	0.16747	40.85	0	0.16747	40.85	0	0.16747	40.85	0	0.16747	40.85	0	0.16747	40.85	0	0.16747	40.85	0	0.16747
40.875	0	0.16747	40.875	0	0.16747	40.875	0	0.16747	40.875	0	0.16747	40.875	0	0.16747	40.875	0	0.16747	40.875	0	0.16747	40.875	0	0.16747	40.875	0	0.16747	40.875	0	0.16747
40.9	0	0.16747	40.9	0	0.16747	40.9	0	0.16747	40.9	0	0.16747	40.9	0	0.16747	40.9	0	0.16747	40.9	0	0.16747	40.9	0	0.16747	40.9	0	0.16747	40.9	0	0.16747
40.925	0	0.16747	40.925	0	0.16747	40.925	0	0.16747	40.925	0	0.16747	40.925	0	0.16747	40.925	0	0.16747	40.925	0	0.16747	40.925	0	0.16747	40.925	0	0.16747	40.925	0	0.16747
40.95	0	0.16747	40.95	0	0.16747	40.95	0	0.16747	40.95	0	0.16747	40.95	0	0.16747	40.95	0	0.16747	40.95	0	0.16747	40.95	0	0.16747	40.95	0	0.16747	40.95	0	0.16747
40.975	0	0.16747	40.975	0	0.16747	40.975	0	0.16747	40.975	0	0.16747	40.975	0	0.16747	40.975	0	0.16747	40.975	0	0.16747	40.975	0	0.16747	40.975	0	0.16747	40.975	0	0.16747
41	0	0.16747	41	0	0.16747	41	0	0.16747	41	0	0.16747	41	0	0.16747	41	0	0.16747	41	0	0.16747	41	0	0.16747	41	0	0.16747	41	0	0.16747
41.025	0	0.16747	41.025	0	0.16747	41.025	0	0.16747	41.025	0	0.16747	41.025	0	0.16747	41.025	0	0.16747	41.025	0	0.16747	41.025	0	0.16747	41.025	0	0.16747	41.025	0	0.16747
41.05	0	0.16747	41.05	0	0.16747	41.05	0	0.16747	41.05	0	0.16747	41.05	0	0.16747	41.05	0	0.16747	41.05	0	0.16747	41.05	0	0.16747	41.05	0	0.16747	41.05	0	0.16747
41.075	0	0.16747	41.075	0	0.16747	41.075	0	0.16747	41.075	0	0.16747	41.075	0	0.16747	41.075	0	0.16747	41.075	0	0.16747	41.075	0	0.16747	41.075	0	0.16747	41.075	0	0.16747
41.1	0	0.16747	41.1	0	0.16747	41.1	0	0.16747	41.1	0	0.16747	41.1	0	0.16747	41.1	0	0.16747	41.1	0	0.16747	41.1	0	0.16747	41.1	0	0.16747	41.1	0	0.16747
41.125	0	0.16747	41.125	0	0.16747	41.125	0	0.16747	41.125	0	0.16747	41.125	0	0.16747	41.125	0	0.16747	41.125	0	0.16747	41.125	0	0.16747	41.125	0	0.16747	41.125	0	0.16747
41.15	0	0.16747	41.15	0	0.16747	41.15	0	0.16747	41.15	0	0.16747	41.15	0	0.16747	41.15	0	0.16747	41.15	0	0.16747	41.15	0	0.16747	41.15	0	0.16747	41.15	0	0.16747
41.175	0	0.16747	41.175	0	0.16747	41.175	0	0.16747	41.175	0	0.16747	41.175	0	0.16747	41.175	0	0.16747	41.175	0	0.16747	41.175	0	0.16747	41.175	0	0.16747	41.175	0	0.16747
41.2	0	0.16747	41.2	0	0.16747	41.2	0	0.16747	41.2	0	0.16747	41.2	0	0.16747	41.2	0	0.16747	41.2	0	0.16747	41.2	0	0.16747	41.2	0	0.16747	41.2	0	0.16747
41.225	0	0.16747	41.225	0	0.16747	41.225	0	0.16747	41.225	0	0.16747	41.225	0	0.16747	41.225	0	0.16747	41.225	0	0.16747	41.225	0	0.16747	41.225	0	0.16747	41.225	0	0.16747
41.25	0	0.16747	41.25	0	0.16747	41.25	0	0.16747	41.25	0	0.16747	41.25	0	0.16747	41.25	0	0.16747	41.25	0	0.16747	41.25	0	0.16747	41.25	0	0.16747	41.25	0	0.16747
41.275	0	0.16747	41.275	0	0.16747	41.275	0	0.16747	41.275	0	0.16747	41.275	0	0.16747	41.275	0	0.16747	41.275	0	0.16747	41.275	0	0.16747	41.275	0	0.16747	41.275	0	0.16747
41.3	0	0.16747	41.3	0	0.16747	41.3	0	0.16747	41.3	0	0.16747	41.3	0	0.16747	41.3	0	0.16747	41.3	0	0.16747	41.3	0	0.16747	41.3	0	0.16747	41.3	0	0.16747
41.325	0	0.16747	41.325	0	0.16747	41.325	0	0.16747	41.325	0	0.16747	41.325	0	0.16747	41.325	0	0.16747	41.325	0	0.16747	41.325	0	0.16747	41.325	0	0.16747	41.325	0	0.16747
41.35	0	0.16747	41.35	0	0.16747	41.35	0	0.16747	41.35	0	0.16747	41.35	0	0.16747	41.35	0	0.16747	41.35	0	0.16747	41.35	0	0.16747	41.35	0	0.16747	41.35	0	0.16747
41.375	0	0.16747	41.375	0	0.16747	41.375	0	0.16747	41.375	0	0.16747	41.375	0	0.16747	41.375	0	0.16747	41.375	0	0.16747	41.375	0	0.16747	41.375	0	0.16747	41.375	0	0.16747
41.4	0	0.16747	41.4	0	0.16747	41.4	0	0.16747	41.4	0	0.16747	41.4	0	0.16747	41.4	0	0.16747	41.4	0	0.16747	41.4	0	0.16747	41.4	0	0.16747	41.4	0	0.16747
41.425	0	0.16747	41.425	0	0.16747	41.425	0	0.16747	41.425	0	0.16747	41.425	0	0.16747	41.425	0	0.16747	41.425	0	0.16747	41.425	0	0.16747	41.425	0	0.16747	41.425	0	0.16747
41.45	0	0.16747	41.45	0	0.16747	41.45	0	0.16747	41.45	0	0.16747	41.45	0	0.16747	41.45	0	0.16747	41.45	0	0.16747	41.45	0	0.16747	41.45	0	0.16747	41.45	0	0.16747
41.475	0	0.16747	41.475	0	0.16747	41.475	0	0.16747	41.475	0	0.16747	41.475	0	0.16747	41.475	0	0.16747	41.475	0	0.16747	41.475	0	0.16747	41.475	0	0.16747	41.475	0	0.16747
41.5	0	0.16747	41.5	0	0.16747	41.5	0	0.16747	41.5	0	0.16747	41.5	0	0.16747	41.5	0	0.16747	41.5	0	0.16747	41.5	0	0.16747	41.5	0	0.16747	41.5	0	0.16747
41.525	0	0.16747	41.525	0	0.16747	41.525	0	0.16747	41.525	0	0.16747	41.525	0	0.16747	41.525	0	0.16747	41.525	0	0.16747	41.525	0	0.16747	41.525	0	0.16747	41.525	0	0.16747
41.55	0	0.16747	41.55	0	0.16747	41.55	0	0.16747	41.55	0	0.16747	41.55	0	0.16747	41.55	0	0.16747	41.55	0	0.16747	41.55	0	0.16747	41.55	0	0.16747	41.55	0	0.16747
41.575	0	0.16747	41.575	0	0.16747	41.575	0	0.16747	41.575	0	0.16747	41.575	0	0.16747	41.575	0	0.16747	41.575	0	0.16747	41.575	0	0.16747	41.575	0	0.16747	41.575	0	0.16747
41.6	0	0.16747	41.6	0	0.16747	41.6	0	0.16747	41.6	0	0.16747	41.6	0	0.16747	41.6	0	0.16747	41.6	0	0.16747	41.6	0	0.16747	41.6	0	0.16747	41.6	0	0.16747
41.625	0	0.16747	41.625	0	0.16747	41.625	0	0.16747	41.625	0	0.16747	41.625	0	0.16747	41.625	0	0.16747	41.625	0	0.16747	41.625	0	0.16747	41.625	0	0.16747	41.625	0	0.16747
41.65	0	0.16747	41.65	0	0.16747	41.65	0	0.16747	41.65	0	0.16747	41.65	0	0.16747	41.65	0	0.16747	41.65	0	0.16747	41.65	0	0.16747	41.65	0	0.16747	41.65	0	0.16747
41.675	0	0.16747	41.675	0	0.16747	41.675	0	0.16747	41.675	0	0.16747	41.675	0	0.16747	41.675	0	0.16747	41.675	0	0.16747	41.675	0	0.16747	41.675	0	0.16747	41.675	0	0.16747
41.7	0	0.16747	41.7	0	0.16747	41.7	0	0.16747	41.7	0	0.16747	41.7	0	0.16747	41.7	0	0.16747	41.7	0	0.16747	41.7	0	0.16747	41.7	0	0.16747	41.7	0	0.16747
41.725	0	0.16747	41.725	0	0.16747	41.725	0	0.16747	41.725	0	0.16747	41.725	0	0.16747	41.725	0	0.16747	41.725	0	0.16747	41.725	0	0.16747	41.725	0	0.16747	41.725	0	0.16747
41.75	0	0.16747	41.75	0	0.16747	41.75	0	0.16747	41.75	0	0.16747	41.75	0	0.16747	41.75	0	0.16747	41.75	0	0.16747	41.75	0	0.16747	41.75	0	0.16747	41.75	0	0.16747
41.775	0	0.16747	41.775	0	0.16747	41.775	0	0.16747	41.775	0	0.16747	41.775	0	0.16747	41.775	0	0.16747	41.775	0	0.16747	41.775	0	0.16747	41.775	0	0.16747	41.775	0	0.16747
41.8	0	0.16747	41.8	0	0.16747	41.8	0	0.16747	41.8	0	0.16747	41.8	0	0.16747	41.8	0	0.16747	41.8	0	0.16747	41.8	0	0.16747	41.8	0	0.16747	41.8	0	0.16747
41.825	0	0.16747	41.825	0	0.16747	41.825	0	0.16747	41.825	0	0.16747	41.825	0	0.16747	41.825	0	0.16747	41.825	0	0.16747	41.825	0	0.16747	41.825	0	0.16747	41.825	0	0.16747
41.85	0	0.16747	41.85	0	0.16747	41.85	0	0.16747	41.85	0	0.16747	41.85	0	0.16747	41.85	0	0.16747	41.85	0	0.16747	41.85	0	0.16747	41.85	0	0.16747	41.85	0	0.16747
41.875	0	0.16747	41.875	0	0.16747	41.875	0	0.16747	41.875	0	0.16747	41.875	0	0.16747	41.875	0	0.16747	41.875	0	0.16747	41.875	0	0.16747	41.875	0	0.16747	41.875	0	0.16747
41.9	0	0.16747	41.9	0	0.16747	41.9	0	0.16747	41.9	0	0.16747	41.9	0	0.16747	41.9	0	0.16747	41.9	0	0.16747	41.9	0	0.16747	41.9	0	0.16747	41.9	0	0.16747
41.925	0	0.16747	41.925	0	0.16747	41.925	0	0.16747	41.925	0	0.16747	41.925	0	0.16747	41.925	0	0.16747	41.925	0	0.16747	41.925	0	0.16747	41.925	0	0.16747	41.925	0	0.16747
41.95	0	0.16747	41.95	0	0.16747	41.95	0	0.16747	41.95	0	0.16747	41.95	0	0.16747	41.95	0	0.16747	41.95	0	0.16747	41.95	0	0.16747	41.95	0	0.16747	41.95	0	0.16747
41.975	0	0.16747	41.975	0	0.16747	41.975	0	0.16747	41.975	0	0.16747	41.975	0	0.16747	41.975	0	0.16747	41.975	0	0.16747	41.975	0	0.16747	41.975	0	0.16747	41.975	0	0.16747
42	0	0.16747	42	0	0.16747	42	0	0.16747	42	0	0.16747	42	0	0.16747	42	0	0.16747	42	0	0.16747	42	0	0.16747	42	0	0.16747	42	0	0.16747
42.025	0	0.16747	42.025	0	0.16747	42.025	0	0.16747	42.025	0	0.16747	42.025	0	0.16747	42.025	0	0.16747	42.025	0	0.16747	42.025	0	0.16747	42.025	0	0.16747	42.025	0	0.16747
42.05	0	0.16747	42.05	0	0.16747	42.05	0	0.16747	42.05	0	0.16747	42.05	0	0.16747	42.05	0	0.16747	42.05	0	0.16747	42.05	0	0.16747	42.05	0	0.16747	42.05	0	0.16747
42.075	0	0.16747	42.075	0	0.16747	42.075	0	0.16747	42.075	0	0.16747	42.075	0	0.16747	42.075	0	0.16747	42.075	0	0.16747	42.075	0	0.16747	42.075	0	0.16747	42.075	0	0.16747
42.1	0	0.16747	42.1	0	0.16747	42.1	0	0.16747	42.1	0	0.16747	42.1	0	0.16747	42.1	0	0.16747	42.1	0	0.16747	42.1	0	0.16747	42.1	0	0.16747	42.1	0	0.16747
42.125	0	0.16747	42.125	0	0.16747	42.125	0	0.16747	42.125	0	0.16747	42.125	0	0.16747	42.125	0	0.16747	42.125	0	0.16747	42.125	0	0.16747	42.125	0	0.16747	42.125	0	0.16747
42.15	0	0.16747	42.15	0	0.16747	42.15	0	0.16747	42.15	0	0.16747	42.15	0	0.16747	42.15	0	0.16747	42.15	0	0.16747	42.15	0	0.16747	42.15	0	0.16747	42.15	0	0.16747
42.175	0	0.16747	42.175	0	0.16747	42.175	0	0.16747	42.175	0	0.16747	42.175	0	0.16747	42.175	0	0.16747	42.175	0	0.16747	42.175	0	0.16747	42.175	0	0.16747	42.175	0	0.16747
42.2	0	0.16747	42.2	0	0.16747	42.2	0	0.16747	42.2	0	0.16747	42.2	0	0.16747	42.2	0	0.16747	42.2	0	0.16747	42.2	0	0.16747	42.2	0	0.16747	42.2	0	0.16747
42.225	0	0.16747	42.225	0	0.16747	42.225	0	0.16747	42.225	0	0.16747	42.225	0	0.16747	42.225	0	0.16747	42.225	0	0.16747	42.225	0	0.16747	42.225	0	0.16747	42.225	0	0.16747
42.25	0	0.16747	42.25	0	0.16747	42.25	0	0.16747	42.25	0	0.16747	42.25	0	0.16747	42.25	0	0.16747	42.25	0	0.16747	42.25	0	0.16747	42.25	0	0.16747	42.25	0	0.16747
42.275	0	0.16747	42.275	0	0.16747	42.275	0	0.16747	42.275	0	0.16747	42.275	0	0.16747	42.275	0	0.16747	42.275	0	0.16747	42.275	0	0.16747	42.275	0	0.16747	42.275	0	0.16747
42.3	0	0.16747	42.3	0	0.16747	42.3	0	0.16747	42.3	0	0.16747	42.3	0	0.16747	42.3	0	0.16747	42.3	0	0.16747	42.3	0	0.16747	42.3	0	0.16747	42.3	0	0.16747
42.325	0	0.16747	42.325	0	0.16747	42.325	0	0.16747	42.325	0	0.16747	42.325	0	0.16747	42.325	0	0.16747	42.325	0	0.16747	42.325	0	0.16747	42.325	0	0.16747	42.325	0	0.16747
42.35	0	0.16747	42.35	0	0.16747	42.35	0	0.16747	42.35	0	0.16747	42.35	0	0.16747	42.35	0	0.16747	42.35	0	0.16747	42.35	0	0.16747	42.35	0	0.16747	42.35	0	0.16747
42.375	0	0.16747	42.375	0	0.16747	42.375	0	0.16747	42.375	0	0.16747	42.375	0	0.16747	42.375	0	0.16747	42.375	0	0.16747	42.375	0	0.16747	42.375	0	0.16747	42.375	0	0.16747
42.4	0	0.16747	42.4	0	0.16747	42.4	0	0.16747	42.4	0	0.16747	42.4	0	0.16747	42.4	0	0.16747	42.4	0	0.16747	42.4	0	0.16747	42.4	0	0.16747	42.4	0	0.16747
42.425	0	0.16747	42.425	0	0.16747	42.425	0	0.16747	42.425	0	0.16747	42.425	0	0.16747	42.425	0	0.16747	42.425	0	0.16747	42.425	0	0.16747	42.425	0	0.16747	42.425	0	0.16747
42.45	0	0.16747	42.45	0	0.16747	42.45	0	0.16747	42.45	0	0.16747	42.45	0	0.16747	42.45	0	0.16747	42.45	0	0.16747	42.45	0	0.16747	42.45	0	0.16747	42.45	0	0.16747
42.475	0	0.16747	42.475	0	0.16747	42.475	0	0.16747	42.475	0	0.16747	42.475	0	0.16747	42.475	0	0.16747	42.475	0	0.16747	42.475	0	0.16747	42.475	0	0.16747	42.475	0	0.16747
42.5	0	0.16747	42.5	0	0.16747	42.5	0	0.16747	42.5	0	0.16747	42.5	0	0.16747	42.5	0	0.16747	42.5	0	0.16747	42.5	0	0.16747	42.5	0	0.16747	42.5	0	0.16747
42.525	0	0.16747	42.525	0	0.16747	42.525	0	0.16747	42.525	0	0.16747	42.525	0	0.16747	42.525	0	0.16747	42.525	0	0.16747	42.525	0	0.16747	42.525	0	0.16747	42.525	0	0.16747
42.55	0	0.16747	42.55	0	0.16747	42.55	0	0.16747	42.55	0	0.16747	42.55	0	0.16747	42.55	0	0.16747	42.55	0	0.16747	42.55	0	0.16747	42.55	0	0.16747	42.55	0	0.16747
42.575	0	0.16747	42.575	0	0.16747	42.575	0	0.16747	42.575	0	0.16747	42.575	0	0.16747	42.575	0	0.16747	42.575	0	0.16747	42.575	0	0.16747	42.575	0	0.16747	42.575	0	0.16747
42.6	0	0.16747	42.6	0	0.16747	42.6	0	0.16747	42.6	0	0.16747	42.6	0	0.16747	42.6	0	0.16747	42.6	0	0.16747	42.6	0	0.16747	42.6	0	0.16747	42.6	0	0.16747
42.625	0	0.16747	42.625	0	0.16747	42.625	0	0.16747	42.625	0	0.16747	42.625	0	0.16747	42.625	0	0.16747	42.625	0	0.16747	42.625	0	0.16747	42.625	0	0.16747	42.625	0	0.16747
42.65	0	0.16747	42.65	0	0.16747	42.65	0	0.16747	42.65	0	0.16747	42.65	0	0.16747	42.65	0	0.16747	42.65	0	0.16747	42.65	0	0.16747	42.65	0	0.16747	42.65	0	0.16747
42.675	0	0.16747	42.675	0	0.16747	42.675	0	0.16747	42.675	0	0.16747	42.675	0	0.16747	42.675	0	0.16747	42.675	0	0.16747	42.675	0	0.16747	42.675	0	0.16747	42.675	0	0.16747
42.7	0	0.16747	42.7	0	0.16747	42.7	0	0.16747	42.7	0	0.16747	42.7	0	0.16747	42.7	0	0.16747	42.7	0	0.16747	42.7	0	0.16747	42.7	0	0.16747	42.7	0	0.16747
42.725	0	0.16747	42.725	0	0.16747	42.725	0	0.16747	42.725	0	0.16747	42.725	0	0.16747	42.725	0	0.16747	42.725	0	0.16747	42.725	0	0.16747	42.725	0	0.16747	42.725	0	0.16747
42.75	0	0.16747	42.75	0	0.16747	42.75	0	0.16747	42.75	0	0.16747	42.75	0	0.16747	42.75	0	0.16747	42.75	0	0.16747	42.75	0	0.16747	42.75	0	0.16747	42.75	0	0.16747
42.775	0	0.167471	42.775	0	0.167471	42.775	0	0.167471	42.775	0	0.167471	42.775	0	0.167471	42.775	0	0.167471	42.775	0	0.167471	42.775	0	0.167471	42.775	0	0.167471	42.775	0	0.167471
42.8	0	0.167471	42.8	0	0.167471	42.8	0	0.167471	42.8	0	0.167471	42.8	0	0.167471	42.8	0	0.167471	42.8	0	0.167471	42.8	0	0.167471	42.8	0	0.167471	42.8	0	0.167471
42.825	0	0.167471	42.825	0	0.167471	42.825	0	0.167471	42.825	0	0.167471	42.825	0	0.167471	42.825	0	0.167471	42.825	0	0.167471	42.825	0	0.167471	42.825	0	0.167471	42.825	0	0.167471
42.85	0	0.167471	42.85	0	0.167471	42.85	0	0.167471	42.85	0	0.167471	42.85	0	0.167471	42.85	0	0.167471	42.85	0	0.167471	42.85	0	0.167471	42.85	0	0.167471	42.85	0	0.167471
42.875	0	0.167471	42.875	0	0.167471	42.875	0	0.167471	42.875	0	0.167471	42.875	0	0.167471	42.875	0	0.167471	42.875	0	0.167471	42.875	0	0.167471	42.875	0	0.167471	42.875	0	0.167471
42.9	0	0.167471	42.9	0	0.167471	42.9	0	0.167471	42.9	0	0.167471	42.9	0	0.167471	42.9	0	0.167471	42.9	0	0.167471	42.9	0	0.167471	42.9	0	0.167471	42.9	0	0.167471
42.925	0	0.167471	42.925	0	0.167471	42.925	0	0.167471	42.925	0	0.167471	42.925	0	0.167471	42.925	0	0.167471	42.925	0	0.167471	42.925	0	0.167471	42.925	0	0.167471	42.925	0	0.167471
42.95	0	0.167471	42.95	0	0.167471	42.95	0	0.167471	42.95	0	0.167471	42.95	0	0.167471	42.95	0	0.167471	42.95	0	0.167471	42.95	0	0.167471	42.95	0	0.167471	42.95	0	0.167471
42.975	0	0.167471	42.975	0	0.167471	42.975	0	0.167471	42.975	0	0.167471	42.975	0	0.167471	42.975	0	0.167471	42.975	0	0.167471	42.975	0	0.167471	42.975	0	0.167471	42.975	0	0.167471
43	0	0.167471	43	0	0.167471	43	0	0.167471	43	0	0.167471	43	0	0.167471	43	0	0.167471	43	0	0.167471	43	0	0.167471	43	0	0.167471	43	0	0.167471
43.025	0	0.167471	43.025	0	0.167471	43.025	0	0.167471	43.025	0	0.167471	43.025	0	0.167471	43.025	0	0.167471	43.025	0	0.167471	43.025	0	0.167471	43.025	0	0.167471	43.025	0	0.167471
43.05	0	0.167471	43.05	0	0.167471	43.05	0	0.167471	43.05	0	0.167471	43.05	0	0.167471	43.05	0	0.167471	43.05	0	0.167471	43.05	0	0.167471	43.05	0	0.167471	43.05	0	0.167471
43.075	0	0.167471	43.075	0	0.167471	43.075	0	0.167471	43.075	0	0.167471	43.075	0	0.167471	43.075	0	0.167471	43.075	0	0.167471	43.075	0	0.167471	43.075	0	0.167471	43.075	0	0.167471
43.1	0	0.167471	43.1	0	0.167471	43.1	0	0.167471	43.1	0	0.167471	43.1	0	0.167471	43.1	0	0.167471	43.1	0	0.167471	43.1	0	0.167471	43.1	0	0.167471	43.1	0	0.167471
43.125	0	0.167471	43.125	0	0.167471	43.125	0	0.167471	43.125	0	0.167471	43.125	0	0.167471	43.125	0	0.167471	43.125	0	0.167471	43.125	0	0.167471	43.125	0	0.167471	43.125	0	0.167471
43.15	0	0.167471	43.15	0	0.167471	43.15	0	0.167471	43.15	0	0.167471	43.15	0	0.167471	43.15	0	0.167471	43.15	0	0.167471	43.15	0	0.167471	43.15	0	0.167471	43.15	0	0.167471
43.175	0	0.167471	43.175	0	0.167471	43.175	0	0.167471	43.175	0	0.167471	43.175	0	0.167471	43.175	0	0.167471	43.175	0	0.167471	43.175	0	0.167471	43.175	0	0.167471	43.175	0	0.167471
43.2	0	0.167471	43.2	0	0.167471	43.2	0	0.167471	43.2	0	0.167471	43.2	0	0.167471	43.2	0	0.167471	43.2	0	0.167471	43.2	0	0.167471	43.2	0	0.167471	43.2	0	0.167471
43.225	0	0.167471	43.225	0	0.167471	43.225	0	0.167471	43.225	0	0.167471	43.225	0	0.167471	43.225	0	0.167471	43.225	0	0.167471	43.225	0	0.167471	43.225	0	0.167471	43.225	0	0.167471
43.25	0	0.167471	43.25	0	0.167471	43.25	0	0.167471	43.25	0	0.167471	43.25	0	0.167471	43.25	0	0.167471	43.25	0	0.167471	43.25	0	0.167471	43.25	0	0.167471	43.25	0	0.167471
43.275	0	0.167471	43.275	0	0.167471	43.275	0	0.167471	43.275	0	0.167471	43.275	0	0.167471	43.275	0	0.167471	43.275	0	0.167471	43.275	0	0.167471	43.275	0	0.167471	43.275	0	0.167471
43.3	0	0.167471	43.3	0	0.167471	43.3	0	0.167471	43.3	0	0.167471	43.3	0	0.167471	43.3	0	0.167471	43.3	0	0.167471	43.3	0	0.167471	43.3	0	0.167471	43.3	0	0.167471
43.325	0	0.167471	43.325	0	0.167471	43.325	0	0.167471	43.325	0	0.167471	43.325	0	0.167471	43.325	0	0.167471	43.325	0	0.167471	43.325	0	0.167471	43.325	0	0.167471	43.325	0	0.167471
43.35	0	0.167471	43.35	0	0.167471	43.35	0	0.167471	43.35	0	0.167471	43.35	0	0.167471	43.35	0	0.167471	43.35	0	0.167471	43.35	0	0.167471	43.35	0	0.167471	43.35	0	0.167471
43.375	0	0.167471	43.375	0	0.167471	43.375	0	0.167471	43.375	0	0.167471	43.375	0	0.167471	43.375	0	0.167471	43.375	0	0.167471	43.375	0	0.167471	43.375	0	0.167471	43.375	0	0.167471
43.4	0	0.167471	43.4	0	0.167471	43.4	0	0.167471	43.4	0	0.167471	43.4	0	0.167471	43.4	0	0.167471	43.4	0	0.167471	43.4	0	0.167471	43.4	0	0.167471	43.4	0	0.167471
43.425	0	0.167471	43.425	0	0.167471	43.425	0	0.167471	43.425	0	0.167471	43.425	0	0.167471	43.425	0	0.167471	43.425	0	0.167471	43.425	0	0.167471	43.425	0	0.167471	43.425	0	0.167471
43.45	0	0.167471	43.45	0	0.167471	43.45	0	0.167471	43.45	0	0.167471	43.45	0	0.167471	43.45	0	0.167471	43.45	0	0.167471	43.45	0	0.167471	43.45	0	0.167471	43.45	0	0.167471
43.475	0	0.167471	43.475	0	0.167471	43.475	0	0.167471	43.475	0	0.167471	43.475	0	0.167471	43.475	0	0.167471	43.475	0	0.167471	43.475	0	0.167471	43.475	0	0.167471	43.475	0	0.167471
43.5	0	0.167471	43.5	0	0.167471	43.5	0	0.167471	43.5	0	0.167471	43.5	0	0.167471	43.5	0	0.167471	43.5	0	0.167471	43.5	0	0.167471	43.5	0	0.167471	43.5	0	0.167471
43.525	0	0.167471	43.525	0	0.167471	43.525	0	0.167471	43.525	0	0.167471	43.525	0	0.167471	43.525	0	0.167471	43.525	0	0.167471	43.525	0	0.167471	43.525	0	0.167471	43.525	0	0.167471
43.55	0	0.167471	43.55	0	0.167471	43.55	0	0.167471	43.55	0	0.167471	43.55	0	0.167471	43.55	0	0.167471	43.55	0	0.167471	43.55	0	0.167471	43.55	0	0.167471	43.55	0	0.167471
43.575	0	0.167471	43.575	0	0.167471	43.575	0	0.167471	43.575	0	0.167471	43.575	0	0.167471	43.575	0	0.167471	43.575	0	0.167471	43.575	0	0.167471	43.575	0	0.167471	43.575	0	0.167471
43.6	0	0.167471	43.6	0	0.167471	43.6	0	0.167471	43.6	0	0.167471	43.6	0	0.167471	43.6	0	0.167471	43.6	0	0.167471	43.6	0	0.167471	43.6	0	0.167471	43.6	0	0.167471
43.625	0	0.167471	43.625	0	0.167471	43.625	0	0.167471	43.625	0	0.167471	43.625	0	0.167471	43.625	0	0.167471	43.625	0	0.167471	43.625	0	0.167471	43.625	0	0.167471	43.625	0	0.167471
43.65	0	0.167471	43.65	0	0.167471	43.65	0	0.167471	43.65	0	0.167471	43.65	0	0.167471	43.65	0	0.167471	43.65	0	0.167471	43.65	0	0.167471	43.65	0	0.167471	43.65	0	0.167471
43.675	0	0.167471	43.675	0	0.167471	43.675	0	0.167471	43.675	0	0.167471	43.675	0	0.167471	43.675	0	0.167471	43.675	0	0.167471	43.675	0	0.167471	43.675	0	0.167471	43.675	0	0.167471
43.7	0	0.167471	43.7	0	0.167471	43.7	0	0.167471	43.7	0	0.167471	43.7	0	0.167471	43.7	0	0.167471	43.7	0	0.167471	43.7	0	0.167471	43.7	0	0.167471	43.7	0	0.167471
43.725	0	0.167471	43.725	0	0.167471	43.725	0	0.167471	43.725	0	0.167471	43.725	0	0.167471	43.725	0	0.167471	43.725	0	0.167471	43.725	0	0.167471	43.725	0	0.167471	43.725	0	0.167471
43.75	0	0.167471	43.75	0	0.167471	43.75	0	0.167471	43.75	0	0.167471	43.75	0	0.167471	43.75	0	0.167471	43.75	0	0.167471	43.75	0	0.167471	43.75	0	0.167471	43.75	0	0.167471
43.775	0	0.167471	43.775	0	0.167471	43.775	0	0.167471	43.775	0	0.167471	43.775	0	0.167471	43.775	0	0.167471	43.775	0	0.167471	43.775	0	0.167471	43.775	0	0.167471	43.775	0	0.167471
43.8	0	0.167471	43.8	0	0.167471	43.8	0	0.167471	43.8	0	0.167471	43.8	0	0.167471	43.8	0	0.167471	43.8	0	0.167471	43.8	0	0.167471	43.8	0	0.167471	43.8	0	0.167471
43.825	0	0.167471	43.825	0	0.167471	43.825	0	0.167471	43.825	0	0.167471	43.825	0	0.167471	43.825	0	0.167471	43.825	0	0.167471	43.825	0	0.167471	43.825	0	0.167471	43.825	0	0.167471
43.85	0	0.167471	43.85	0	0.167471	43.85	0	0.167471	43.85	0	0.167471	43.85	0	0.167471	43.85	0	0.167471	43.85	0	0.167471	43.85	0	0.167471	43.85	0	0.167471	43.85	0	0.167471
43.875	0	0.167471	43.875	0	0.167471	43.875	0	0.167471	43.875	0	0.167471	43.875	0	0.167471	43.875	0	0.167471	43.875	0	0.167471	43.875	0	0.167471	43.875	0	0.167471	43.875	0	0.167471
43.9	0	0.167471	43.9	0	0.167471	43.9	0	0.167471	43.9	0	0.167471	43.9	0	0.167471	43.9	0	0.167471	43.9	0	0.167471	43.9	0	0.167471	43.9	0	0.167471	43.9	0	0.167471
43.925	0	0.167471	43.925	0	0.167471	43.925	0	0.167471	43.925	0	0.167471	43.925	0	0.167471	43.925	0	0.167471	43.925	0	0.167471	43.925	0	0.167471	43.925	0	0.167471	43.925	0	0.167471
43.95	0	0.167471	43.95	0	0.167471	43.95	0	0.167471	43.95	0	0.167471	43.95	0	0.167471	43.95	0	0.167471	43.95	0	0.167471	43.95	0	0.167471	43.95	0	0.167471	43.95	0	0.167471
43.975	0	0.167471	43.975	0	0.167471	43.975	0	0.167471	43.975	0	0.167471	43.975	0	0.167471	43.975	0	0.167471	43.975	0	0.167471	43.975	0	0.167471	43.975	0	0.167471	43.975	0	0.167471
44	0	0.167471	44	0	0.167471	44	0	0.167471	44	0	0.167471	44	0	0.167471	44	0	0.167471	44	0	0.167471	44	0	0.167471	44	0	0.167471	44	0	0.167471
44.025	0	0.167471	44.025	0	0.167471	44.025	0	0.167471	44.025	0	0.167471	44.025	0	0.167471	44.025	0	0.167471	44.025	0	0.167471	44.025	0	0.167471	44.025	0	0.167471	44.025	0	0.167471
44.05	0	0.167471	44.05	0	0.167471	44.05	0	0.167471	44.05	0	0.167471	44.05	0	0.167471	44.05	0	0.167471	44.05	0	0.167471	44.05	0	0.167471	44.05	0	0.167471	44.05	0	0.167471
44.075	0	0.167471	44.075	0	0.167471	44.075	0	0.167471	44.075	0	0.167471	44.075	0	0.167471	44.075	0	0.167471	44.075	0	0.167471	44.075	0	0.167471	44.075	0	0.167471	44.075	0	0.167471
44.1	0	0.167471	44.1	0	0.167471	44.1	0	0.167471	44.1	0	0.167471	44.1	0	0.167471	44.1	0	0.167471	44.1	0	0.167471	44.1	0	0.167471	44.1	0	0.167471	44.1	0	0.167471
44.125	0	0.167471	44.125	0	0.167471	44.125	0	0.167471	44.125	0	0.167471	44.125	0	0.167471	44.125	0	0.167471	44.125	0	0.167471	44.125	0	0.167471	44.125	0	0.167471	44.125	0	0.167471
44.15	0	0.167471	44.15	0	0.167471	44.15	0	0.167471	44.15	0	0.167471	44.15	0	0.167471	44.15	0	0.167471	44.15	0	0.167471	44.15	0	0.167471	44.15	0	0.167471	44.15	0	0.167471
44.175	0	0.167471	44.175	0	0.167471	44.175	0	0.167471	44.175	0	0.167471	44.175	0	0.167471	44.175	0	0.167471	44.175	0	0.167471	44.175	0	0.167471	44.175	0	0.167471	44.175	0	0.167471
44.2	0	0.167471	44.2	0	0.167471	44.2	0	0.167471	44.2	0	0.167471	44.2	0	0.167471	44.2	0	0.167471	44.2	0	0.167471	44.2	0	0.167471	44.2	0	0.167471	44.2	0	0.167471
44.225	0	0.167471	44.225	0	0.167471	44.225	0	0.167471	44.225	0	0.167471	44.225	0	0.167471	44.225	0	0.167471	44.225	0	0.167471	44.225	0	0.167471	44.225	0	0.167471	44.225	0	0.167471
44.25	0	0.167471	44.25	0	0.167471	44.25	0	0.167471	44.25	0	0.167471	44.25	0	0.167471	44.25	0	0.167471	44.25	0	0.167471	44.25	0	0.167471	44.25	0	0.167471	44.25	0	0.167471
44.275	0	0.167471	44.275	0	0.167471	44.275	0	0.167471	44.275	0	0.167471	44.275	0	0.167471	44.275	0	0.167471	44.275	0	0.167471	44.275	0	0.167471	44.275	0	0.167471	44.275	0	0.167471
44.3	0	0.167471	44.3	0	0.167471	44.3	0	0.167471	44.3	0	0.167471	44.3	0	0.167471	44.3	0	0.167471	44.3	0	0.167471	44.3	0	0.167471	44.3	0	0.167471	44.3	0	0.167471
44.325	0	0.167471	44.325	0	0.167471	44.325	0	0.167471	44.325	0	0.167471	44.325	0	0.167471	44.325	0	0.167471	44.325	0	0.167471	44.325	0	0.167471	44.325	0	0.167471	44.325	0	0.167471
44.35	0	0.167471	44.35	0	0.167471	44.35	0	0.167471	44.35	0	0.167471	44.35	0	0.167471	44.35	0	0.167471	44.35	0	0.167471	44.35	0	0.167471	44.35	0	0.167471	44.35	0	0.167471
44.375	0	0.167471	44.375	0	0.167471	44.375	0	0.167471	44.375	0	0.167471	44.375	0	0.167471	44.375	0	0.167471	44.375	0	0.167471	44.375	0	0.167471	44.375	0	0.167471	44.375	0	0.167471
44.4	0	0.167471	44.4	0	0.167471	44.4	0	0.167471	44.4	0	0.167471	44.4	0	0.167471	44.4	0	0.167471	44.4	0	0.167471	44.4	0	0.167471	44.4	0	0.167471	44.4	0	0.167471
44.425	0	0.167471	44.425	0	0.167471	44.425	0	0.167471	44.425	0	0.167471	44.425	0	0.167471	44.425	0	0.167471	44.425	0	0.167471	44.425	0	0.167471	44.425	0	0.167471	44.425	0	0.167471
44.45	0	0.167471	44.45	0	0.167471	44.45	0	0.167471	44.45	0	0.167471	44.45	0	0.167471	44.45	0	0.167471	44.45	0	0.167471	44.45	0	0.167471	44.45	0	0.167471	44.45	0	0.167471
44.475	0	0.167471	44.475	0	0.167471	44.475	0	0.167471	44.475	0	0.167471	44.475	0	0.167471	44.475	0	0.167471	44.475	0	0.167471	44.475	0	0.167471	44.475	0	0.167471	44.475	0	0.167471
44.5	0	0.167471	44.5	0	0.167471	44.5	0	0.167471	44.5	0	0.167471	44.5	0	0.167471	44.5	0	0.167471	44.5	0	0.167471	44.5	0	0.167471	44.5	0	0.167471	44.5	0	0.167471
44.525	0	0.167471	44.525	0	0.167471	44.525	0	0.167471	44.525	0	0.167471	44.525	0	0.167471	44.525	0	0.167471	44.525	0	0.167471	44.525	0	0.167471	44.525	0	0.167471	44.525	0	0.167471
44.55	0	0.167471	44.55	0	0.167471	44.55	0	0.167471	44.55	0	0.167471	44.55	0	0.167471	44.55	0	0.167471	44.55	0	0.167471	44.55	0	0.167471	44.55	0	0.167471	44.55	0	0.167471
44.575	0	0.167471	44.575	0	0.167471	44.575	0	0.167471	44.575	0	0.167471	44.575	0	0.167471	44.575	0	0.167471	44.575	0	0.167471	44.575	0	0.167471	44.575	0	0.167471	44.575	0	0.167471
44.6	0	0.167471	44.6	0	0.167471	44.6	0	0.167471	44.6	0	0.167471	44.6	0	0.167471	44.6	0	0.167471	44.6	0	0.167471	44.6	0	0.167471	44.6	0	0.167471	44.6	0	0.167471
44.625	0	0.167471	44.625	0	0.167471	44.625	0	0.167471	44.625	0	0.167471	44.625	0	0.167471	44.625	0	0.167471	44.625	0	0.167471	44.625	0	0.167471	44.625	0	0.167471	44.625	0	0.167471
44.65	0	0.167471	44.65	0	0.167471	44.65	0	0.167471	44.65	0	0.167471	44.65	0	0.167471	44.65	0	0.167471	44.65	0	0.167471	44.65	0	0.167471	44.65	0	0.167471	44.65	0	0.167471
44.675	0	0.167471	44.675	0	0.167471	44.675	0	0.167471	44.675	0	0.167471	44.675	0	0.167471	44.675	0	0.167471	44.675	0	0.167471	44.675	0	0.167471	44.675	0	0.167471	44.675	0	0.167471
44.7	0	0.167471	44.7	0	0.167471	44.7	0	0.167471	44.7	0	0.167471	44.7	0	0.167471	44.7	0	0.167471	44.7	0	0.167471	44.7	0	0.167471	44.7	0	0.167471	44.7	0	0.167471
44.725	0	0.167471	44.725	0	0.167471	44.725	0	0.167471	44.725	0	0.167471	44.725	0	0.167471	44.725	0	0.167471	44.725	0	0.167471	44.725	0	0.167471	44.725	0	0.167471	44.725	0	0.167471
44.75	0	0.167471	44.75	0	0.167471	44.75	0	0.167471	44.75	0	0.167471	44.75	0	0.167471	44.75	0	0.167471	44.75	0	0.167471	44.75	0	0.167471	44.75	0	0.167471	44.75	0	0.167471
44.775	0	0.167471	44.775	0	0.167471	44.775	0	0.167471	44.775	0	0.167471	44.775	0	0.167471	44.775	0	0.167471	44.775	0	0.167471	44.775	0	0.167471	44.775	0	0.167471	44.775	0	0.167471
44.8	0	0.167471	44.8	0	0.167471	44.8	0	0.167471	44.8	0	0.167471	44.8	0	0.167471	44.8	0	0.167471	44.8	0	0.167471	44.8	0	0.167471	44.8	0	0.167471	44.8	0	0.167471
44.825	0	0.167471	44.825	0	0.167471	44.825	0	0.167471	44.825	0	0.167471	44.825	0	0.167471	44.825	0	0.167471	44.825	0	0.167471	44.825	0	0.167471	44.825	0	0.167471	44.825	0	0.167471
44.85	0	0.167471	44.85	0	0.167471	44.85	0	0.167471	44.85	0	0.167471	44.85	0	0.167471	44.85	0	0.167471	44.85	0	0.167471	44.85	0	0.167471	44.85	0	0.167471	44.85	0	0.167471
44.875	0	0.167471	44.875	0	0.167471	44.875	0	0.167471	44.875	0	0.167471	44.875	0	0.167471	44.875	0	0.167471	44.875	0	0.167471	44.875	0	0.167471	44.875	0	0.167471	44.875	0	0.167471
44.9	0	0.167471	44.9	0	0.167471	44.9	0	0.167471	44.9	0	0.167471	44.9	0	0.167471	44.9	0	0.167471	44.9	0	0.167471	44.9	0	0.167471	44.9	0	0.167471	44.9	0	0.167471
44.925	0	0.167471	44.925	0	0.167471	44.925	0	0.167471	44.925	0	0.167471	44.925	0	0.167471	44.925	0	0.167471	44.925	0	0.167471	44.925	0	0.167471	44.925	0	0.167471	44.925	0	0.167471
44.95	0	0.167471	44.95	0	0.167471	44.95	0	0.167471	44.95	0	0.167471	44.95	0	0.167471	44.95	0	0.167471	44.95	0	0.167471	44.95	0	0.167471	44.95	0	0.167471	44.95	0	0.167471
44.975	0	0.167471	44.975	0	0.167471	44.975	0	0.167471	44.975	0	0.167471	44.975	0	0.167471	44.975	0	0.167471	44.975	0	0.167471	44.975	0	0.167471	44.975	0	0.167471	44.975	0	0.167471
45	0	0.167471	45	0	0.167471	45	0	0.167471	45	0	0.167471	45	0	0.167471	45	0	0.167471	45	0	0.167471	45	0	0.167471	45	0	0.167471	45	0	0.167471
45.025	0	0.167471	45.025	0	0.167471	45.025	0	0.167471	45.025	0	0.167471	45.025	0	0.167471	45.025	0	0.167471	45.025	0	0.167471	45.025	0	0.167471	45.025	0	0.167471	45.025	0	0.167471
45.05	0	0.167471	45.05	0	0.167471	45.05	0	0.167471	45.05	0	0.167471	45.05	0	0.167471	45.05	0	0.167471	45.05	0	0.167471	45.05	0	0.167471	45.05	0	0.167471	45.05	0	0.167471
45.075	0	0.167471	45.075	0	0.167471	45.075	0	0.167471	45.075	0	0.167471	45.075	0	0.167471	45.075	0	0.167471	45.075	0	0.167471	45.075	0	0.167471	45.075	0	0.167471	45.075	0	0.167471
45.1	0	0.167471	45.1	0	0.167471	45.1	0	0.167471	45.1	0	0.167471	45.1	0	0.167471	45.1	0	0.167471	45.1	0	0.167471	45.1	0	0.167471	45.1	0	0.167471	45.1	0	0.167471
45.125	0	0.167471	45.125	0	0.167471	45.125	0	0.167471	45.125	0	0.167471	45.125	0	0.167471	45.125	0	0.167471	45.125	0	0.167471	45.125	0	0.167471	45.125	0	0.167471	45.125	0	0.167471
45.15	0	0.167471	45.15	0	0.167471	45.15	0	0.167471	45.15	0	0.167471	45.15	0	0.167471	45.15	0	0.167471	45.15	0	0.167471	45.15	0	0.167471	45.15	0	0.167471	45.15	0	0.167471
45.175	0	0.167471	45.175	0	0.167471	45.175	0	0.167471	45.175	0	0.167471	45.175	0	0.167471	45.175	0	0.167471	45.175	0	0.167471	45.175	0	0.167471	45.175	0	0.167471	45.175	0	0.167471
45.2	0	0.167471	45.2	0	0.167471	45.2	0	0.167471	45.2	0	0.167471	45.2	0	0.167471	45.2	0	0.167471	45.2	0	0.167471	45.2	0	0.167471	45.2	0	0.167471	45.2	0	0.167471
45.225	0	0.167471	45.225	0	0.167471	45.225	0	0.167471	45.225	0	0.167471	45.225	0	0.167471	45.225	0	0.167471	45.225	0	0.167471	45.225	0	0.167471	45.225	0	0.167471	45.225	0	0.167471
45.25	0	0.167471	45.25	0	0.167471	45.25	0	0.167471	45.25	0	0.167471	45.25	0	0.167471	45.25	0	0.167471	45.25	0	0.167471	45.25	0	0.167471	45.25	0	0.167471	45.25	0	0.167471
45.275	0	0.167471	45.275	0	0.167471	45.275	0	0.167471	45.275	0	0.167471	45.275	0	0.167471	45.275	0	0.167471	45.275	0	0.167471	45.275	0	0.167471	45.275	0	0.167471	45.275	0	0.167471
45.3	0	0.167471	45.3	0	0.167471	45.3	0	0.167471	45.3	0	0.167471	45.3	0	0.167471	45.3	0	0.167471	45.3	0	0.167471	45.3	0	0.167471	45.3	0	0.167471	45.3	0	0.167471
45.325	0	0.167471	45.325	0	0.167471	45.325	0	0.167471	45.325	0	0.167471	45.325	0	0.167471	45.325	0	0.167471	45.325	0	0.167471	45.325	0	0.167471	45.325	0	0.167471	45.325	0	0.167471
45.35	0	0.167471	45.35	0	0.167471	45.35	0	0.167471	45.35	0	0.167471	45.35	0	0.167471	45.35	0	0.167471	45.35	0	0.167471	45.35	0	0.167471	45.35	0	0.167471	45.35	0	0.167471
45.375	0	0.167471	45.375	0	0.167471	45.375	0	0.167471	45.375	0	0.167471	45.375	0	0.167471	45.375	0	0.167471	45.375	0	0.167471	45.375	0	0.167471	45.375	0	0.167471	45.375	0	0.167471
45.4	0	0.167471	45.4	0	0.167471	45.4	0	0.167471	45.4	0	0.167471	45.4	0	0.167471	45.4	0	0.167471	45.4	0	0.167471	45.4	0	0.167471	45.4	0	0.167471	45.4	0	0.167471
45.425	0	0.167471	45.425	0	0.167471	45.425	0	0.167471	45.425	0	0.167471	45.425	0	0.167471	45.425	0	0.167471	45.425	0	0.167471	45.425	0	0.167471	45.425	0	0.167471	45.425	0	0.167471
45.45	0	0.167471	45.45	0	0.167471	45.45	0	0.167471	45.45	0	0.167471	45.45	0	0.167471	45.45	0	0.167471	45.45	0	0.167471	45.45	0	0.167471	45.45	0	0.167471	45.45	0	0.167471
45.475	0	0.167471	45.475	0	0.167471	45.475	0	0.167471	45.475	0	0.167471	45.475	0	0.167471	45.475	0	0.167471	45.475	0	0.167471	45.475	0	0.167471	45.475	0	0.167471	45.475	0	0.167471
45.5	0	0.167471	45.5	0	0.167471	45.5	0	0.167471	45.5	0	0.167471	45.5	0	0.167471	45.5	0	0.167471	45.5	0	0.167471	45.5	0	0.167471	45.5	0	0.167471	45.5	0	0.167471
45.525	0	0.167471	45.525	0	0.167471	45.525	0	0.167471	45.525	0	0.167471	45.525	0	0.167471	45.525	0	0.167471	45.525	0	0.167471	45.525	0	0.167471	45.525	0	0.167471	45.525	0	0.167471
45.55	0	0.167471	45.55	0	0.167471	45.55	0	0.167471	45.55	0	0.167471	45.55	0	0.167471	45.55	0	0.167471	45.55	0	0.167471	45.55	0	0.167471	45.55	0	0.167471	45.55	0	0.167471
45.575	0	0.167471	45.575	0	0.167471	45.575	0	0.167471	45.575	0	0.167471	45.575	0	0.167471	45.575	0	0.167471	45.575	0	0.167471	45.575	0	0.167471	45.575	0	0.167471	45.575	0	0.167471
45.6	0	0.167471	45.6	0	0.167471	45.6	0	0.167471	45.6	0	0.167471	45.6	0	0.167471	45.6	0	0.167471	45.6	0	0.167471	45.6	0	0.167471	45.6	0	0.167471	45.6	0	0.167471
45.625	0	0.167471	45.625	0	0.167471	45.625	0	0.167471	45.625	0	0.167471	45.625	0	0.167471	45.625	0	0.167471	45.625	0	0.167471	45.625	0	0.167471	45.625	0	0.167471	45.625	0	0.167471
45.65	0	0.167471	45.65	0	0.167471	45.65	0	0.167471	45.65	0	0.167471	45.65	0	0.167471	45.65	0	0.167471	45.65	0	0.167471	45.65	0	0.167471	45.65	0	0.167471	45.65	0	0.167471
45.675	0	0.167471	45.675	0	0.167471	45.675	0	0.167471	45.675	0	0.167471	45.675	0	0.167471	45.675	0	0.167471	45.675	0	0.167471	45.675	0	0.167471	45.675	0	0.167471	45.675	0	0.167471
45.7	0	0.167471	45.7	0	0.167471	45.7	0	0.167471	45.7	0	0.167471	45.7	0	0.167471	45.7	0	0.167471	45.7	0	0.167471	45.7	0	0.167471	45.7	0	0.167471	45.7	0	0.167471
45.725	0	0.167471	45.725	0	0.167471	45.725	0	0.167471	45.725	0	0.167471	45.725	0	0.167471	45.725	0	0.167471	45.725	0	0.167471	45.725	0	0.167471	45.725	0	0.167471	45.725	0	0.167471
45.75	0	0.167471	45.75	0	0.167471	45.75	0	0.167471	45.75	0	0.167471	45.75	0	0.167471	45.75	0	0.167471	45.75	0	0.167471	45.75	0	0.167471	45.75	0	0.167471	45.75	0	0.167471
45.775	0	0.167471	45.775	0	0.167471	45.775	0	0.167471	45.775	0	0.167471	45.775	0	0.167471	45.775	0	0.167471	45.775	0	0.167471	45.775	0	0.167471	45.775	0	0.167471	45.775	0	0.167471
45.8	0	0.167471	45.8	0	0.167471	45.8	0	0.167471	45.8	0	0.167471	45.8	0	0.167471	45.8	0	0.167471	45.8	0	0.167471	45.8	0	0.167471	45.8	0	0.167471	45.8	0	0.167471
45.825	0	0.167471	45.825	0	0.167471	45.825	0	0.167471	45.825	0	0.167471	45.825	0	0.167471	45.825	0	0.167471	45.825	0	0.167471	45.825	0	0.167471	45.825	0	0.167471	45.825	0	0.167471
45.85	0	0.167471	45.85	0	0.167471	45.85	0	0.167471	45.85	0	0.167471	45.85	0	0.167471	45.85	0	0.167471	45.85	0	0.167471	45.85	0	0.167471	45.85	0	0.167471	45.85	0	0.167471
45.875	0	0.167471	45.875	0	0.167471	45.875	0	0.167471	45.875	0	0.167471	45.875	0	0.167471	45.875	0	0.167471	45.875	0	0.167471	45.875	0	0.167471	45.875	0	0.167471	45.875	0	0.167471
45.9	0	0.167471	45.9	0	0.167471	45.9	0	0.167471	45.9	0	0.167471	45.9	0	0.167471	45.9	0	0.167471	45.9	0	0.167471	45.9	0	0.167471	45.9	0	0.167471	45.9	0	0.167471
45.925	0	0.167471	45.925	0	0.167471	45.925	0	0.167471	45.925	0	0.167471	45.925	0	0.167471	45.925	0	0.167471	45.925	0	0.167471	45.925	0	0.167471	45.925	0	0.167471	45.925	0	0.167471
45.95	0	0.167471	45.95	0	0.167471	45.95	0	0.167471	45.95	0	0.167471	45.95	0	0.167471	45.95	0	0.167471	45.95	0	0.167471	45.95	0	0.167471	45.95	0	0.167471	45.95	0	0.167471
45.975	0	0.167471	45.975	0	0.167471	45.975	0	0.167471	45.975	0	0.167471	45.975	0	0.167471	45.975	0	0.167471	45.975	0	0.167471	45.975	0	0.167471	45.975	0	0.167471	45.975	0	0.167471
46	0	0.167471	46	0	0.167471	46	0	0.167471	46	0	0.167471	46	0	0.167471	46	0	0.167471	46	0	0.167471	46	0	0.167471	46	0	0.167471	46	0	0.167471
46.025	0	0.167471	46.025	0	0.167471	46.025	0	0.167471	46.025	0	0.167471	46.025	0	0.167471	46.025	0	0.167471	46.025	0	0.167471	46.025	0	0.167471	46.025	0	0.167471	46.025	0	0.167471
46.05	0	0.167471	46.05	0	0.167471	46.05	0	0.167471	46.05	0	0.167471	46.05	0	0.167471	46.05	0	0.167471	46.05	0	0.167471	46.05	0	0.167471	46.05	0	0.167471	46.05	0	0.167471
46.075	0	0.167471	46.075	0	0.167471	46.075	0	0.167471	46.075	0	0.167471	46.075	0	0.167471	46.075	0	0.167471	46.075	0	0.167471	46.075	0	0.167471	46.075	0	0.167471	46.075	0	0.167471
46.1	0	0.167471	46.1	0	0.167471	46.1	0	0.167471	46.1	0	0.167471	46.1	0	0.167471	46.1	0	0.167471	46.1	0	0.167471	46.1	0	0.167471	46.1	0	0.167471	46.1	0	0.167471
46.125	0	0.167471	46.125	0	0.167471	46.125	0	0.167471	46.125	0	0.167471	46.125	0	0.167471	46.125	0	0.167471	46.125	0	0.167471	46.125	0	0.167471	46.125	0	0.167471	46.125	0	0.167471
46.15	0	0.167471	46.15	0	0.167471	46.15	0	0.167471	46.15	0	0.167471	46.15	0	0.167471	46.15	0	0.167471	46.15	0	0.167471	46.15	0	0.167471	46.15	0	0.167471	46.15	0	0.167471
46.175	0	0.167471	46.175	0	0.167471	46.175	0	0.167471	46.175	0	0.167471	46.175	0	0.167471	46.175	0	0.167471	46.175	0	0.167471	46.175	0	0.167471	46.175	0	0.167471	46.175	0	0.167471
46.2	0	0.167471	46.2	0	0.167471	46.2	0	0.167471	46.2	0	0.167471	46.2	0	0.167471	46.2	0	0.167471	46.2	0	0.167471	46.2	0	0.167471	46.2	0	0.167471	46.2	0	0.167471
46.225	0	0.167471	46.225	0	0.167471	46.225	0	0.167471	46.225	0	0.167471	46.225	0	0.167471	46.225	0	0.167471	46.225	0	0.167471	46.225	0	0.167471	46.225	0	0.167471	46.225	0	0.167471
46.25	0	0.167471	46.25	0	0.167471	46.25	0	0.167471	46.25	0	0.167471	46.25	0	0.167471	46.25	0	0.167471	46.25	0	0.167471	46.25	0	0.167471	46.25	0	0.167471	46.25	0	0.167471
46.275	0	0.167471	46.275	0	0.167471	46.275	0	0.167471	46.275	0	0.167471	46.275	0	0.167471	46.275	0	0.167471	46.275	0	0.167471	46.275	0	0.167471	46.275	0	0.167471	46.275	0	0.167471
46.3	0	0.167471	46.3	0	0.167471	46.3	0	0.167471	46.3	0	0.167471	46.3	0	0.167471	46.3	0	0.167471	46.3	0	0.167471	46.3	0	0.167471	46.3	0	0.167471	46.3	0	0.167471
46.325	0	0.167471	46.325	0	0.167471	46.325	0	0.167471	46.325	0	0.167471	46.325	0	0.167471	46.325	0	0.167471	46.325	0	0.167471	46.325	0	0.167471	46.325	0	0.167471	46.325	0	0.167471
46.35	0	0.167471	46.35	0	0.167471	46.35	0	0.167471	46.35	0	0.167471	46.35	0	0.167471	46.35	0	0.167471	46.35	0	0.167471	46.35	0	0.167471	46.35	0	0.167471	46.35	0	0.167471
46.375	0	0.167471	46.375	0	0.167471	46.375	0	0.167471	46.375	0	0.167471	46.375	0	0.167471	46.375	0	0.167471	46.375	0	0.167471	46.375	0	0.167471	46.375	0	0.167471	46.375	0	0.167471
46.4	0	0.167471	46.4	0	0.167471	46.4	0	0.167471	46.4	0	0.167471	46.4	0	0.167471	46.4	0	0.167471	46.4	0	0.167471	46.4	0	0.167471	46.4	0	0.167471	46.4	0	0.167471
46.425	0	0.167471	46.425	0	0.167471	46.425	0	0.167471	46.425	0	0.167471	46.425	0	0.167471	46.425	0	0.167471	46.425	0	0.167471	46.425	0	0.167471	46.425	0	0.167471	46.425	0	0.167471
46.45	0	0.167471	46.45	0	0.167471	46.45	0	0.167471	46.45	0	0.167471	46.45	0	0.167471	46.45	0	0.167471	46.45	0	0.167471	46.45	0	0.167471	46.45	0	0.167471	46.45	0	0.167471
46.475	0	0.167471	46.475	0	0.167471	46.475	0	0.167471	46.475	0	0.167471	46.475	0	0.167471	46.475	0	0.167471	46.475	0	0.167471	46.475	0	0.167471	46.475	0	0.167471	46.475	0	0.167471
46.5	0	0.167471	46.5	0	0.167471	46.5	0	0.167471	46.5	0	0.167471	46.5	0	0.167471	46.5	0	0.167471	46.5	0	0.167471	46.5	0	0.167471	46.5	0	0.167471	46.5	0	0.167471
46.525	0	0.167471	46.525	0	0.167471	46.525	0	0.167471	46.525	0	0.167471	46.525	0	0.167471	46.525	0	0.167471	46.525	0	0.167471	46.525	0	0.167471	46.525	0	0.167471	46.525	0	0.167471
46.55	0	0.167471	46.55	0	0.167471	46.55	0	0.167471	46.55	0	0.167471	46.55	0	0.167471	46.55	0	0.167471	46.55	0	0.167471	46.55	0	0.167471	46.55	0	0.167471	46.55	0	0.167471
46.575	0	0.167471	46.575	0	0.167471	46.575	0	0.167471	46.575	0	0.167471	46.575	0	0.167471	46.575	0	0.167471	46.575	0	0.167471	46.575	0	0.167471	46.575	0	0.167471	46.575	0	0.167471
46.6	0	0.167471	46.6	0	0.167471	46.6	0	0.167471	46.6	0	0.167471	46.6	0	0.167471	46.6	0	0.167471	46.6	0	0.167471	46.6	0	0.167471	46.6	0	0.167471	46.6	0	0.167471
46.625	0	0.167471	46.625	0	0.167471	46.625	0	0.167471	46.625	0	0.167471	46.625	0	0.167471	46.625	0	0.167471	46.625	0	0.167471	46.625	0	0.167471	46.625	0	0.167471	46.625	0	0.167471
46.65	0	0.167471	46.65	0	0.167471	46.65	0	0.167471	46.65	0	0.167471	46.65	0	0.167471	46.65	0	0.167471	46.65	0	0.167471	46.65	0	0.167471	46.65	0	0.167471	46.65	0	0.167471
46.675	0	0.167471	46.675	0	0.167471	46.675	0	0.167471	46.675	0	0.167471	46.675	0	0.167471	46.675	0	0.167471	46.675	0	0.167471	46.675	0	0.167471	46.675	0	0.167471	46.675	0	0.167471
46.7	0	0.167471	46.7	0	0.167471	46.7	0	0.167471	46.7	0	0.167471	46.7	0	0.167471	46.7	0	0.167471	46.7	0	0.167471	46.7	0	0.167471	46.7	0	0.167471	46.7	0	0.167471
46.725	0	0.167471	46.725	0	0.167471	46.725	0	0.167471	46.725	0	0.167471	46.725	0	0.167471	46.725	0	0.167471	46.725	0	0.167471	46.725	0	0.167471	46.725	0	0.167471	46.725	0	0.167471
46.75	0	0.167471	46.75	0	0.167471	46.75	0	0.167471	46.75	0	0.167471	46.75	0	0.167471	46.75	0	0.167471	46.75	0	0.167471	46.75	0	0.167471	46.75	0	0.167471	46.75	0	0.167471
46.775	0	0.167471	46.775	0	0.167471	46.775	0	0.167471	46.775	0	0.167471	46.775	0	0.167471	46.775	0	0.167471	46.775	0	0.167471	46.775	0	0.167471	46.775	0	0.167471	46.775	0	0.167471
46.8	0	0.167471	46.8	0	0.167471	46.8	0	0.167471	46.8	0	0.167471	46.8	0	0.167471	46.8	0	0.167471	46.8	0	0.167471	46.8	0	0.167471	46.8	0	0.167471	46.8	0	0.167471
46.825	0	0.167471	46.825	0	0.167471	46.825	0	0.167471	46.825	0	0.167471	46.825	0	0.167471	46.825	0	0.167471	46.825	0	0.167471	46.825	0	0.167471	46.825	0	0.167471	46.825	0	0.167471
46.85	0	0.167471	46.85	0	0.167471	46.85	0	0.167471	46.85	0	0.167471	46.85	0	0.167471	46.85	0	0.167471	46.85	0	0.167471	46.85	0	0.167471	46.85	0	0.167471	46.85	0	0.167471
46.875	0	0.167471	46.875	0	0.167471	46.875	0	0.167471	46.875	0	0.167471	46.875	0	0.167471	46.875	0	0.167471	46.875	0	0.167471	46.875	0	0.167471	46.875	0	0.167471	46.875	0	0.167471
46.9	0	0.167471	46.9	0	0.167471	46.9	0	0.167471	46.9	0	0.167471	46.9	0	0.167471	46.9	0	0.167471	46.9	0	0.167471	46.9	0	0.167471	46.9	0	0.167471	46.9	0	0.167471
46.925	0	0.167471	46.925	0	0.167471	46.925	0	0.167471	46.925	0	0.167471	46.925	0	0.167471	46.925	0	0.167471	46.925	0	0.167471	46.925	0	0.167471	46.925	0	0.167471	46.925	0	0.167471
46.95	0	0.167471	46.95	0	0.167471	46.95	0	0.167471	46.95	0	0.167471	46.95	0	0.167471	46.95	0	0.167471	46.95	0	0.167471	46.95	0	0.167471	46.95	0	0.167471	46.95	0	0.167471
46.975	0	0.167471	46.975	0	0.167471	46.975	0	0.167471	46.975	0	0.167471	46.975	0	0.167471	46.975	0	0.167471	46.975	0	0.167471	46.975	0	0.167471	46.975	0	0.167471	46.975	0	0.167471
47	0	0.167471	47	0	0.167471	47	0	0.167471	47	0	0.167471	47	0	0.167471	47	0	0.167471	47	0	0.167471	47	0	0.167471	47	0	0.167471	47	0	0.167471
47.025	0	0.167471	47.025	0	0.167471	47.025	0	0.167471	47.025	0	0.167471	47.025	0	0.167471	47.025	0	0.167471	47.025	0	0.167471	47.025	0	0.167471	47.025	0	0.167471	47.025	0	0.167471
47.05	0	0.167471	47.05	0	0.167471	47.05	0	0.167471	47.05	0	0.167471	47.05	0	0.167471	47.05	0	0.167471	47.05	0	0.167471	47.05	0	0.167471	47.05	0	0.167471	47.05	0	0.167471
47.075	0	0.167471	47.075	0	0.167471	47.075	0	0.167471	47.075	0	0.167471	47.075	0	0.167471	47.075	0	0.167471	47.075	0	0.167471	47.075	0	0.167471	47.075	0	0.167471	47.075	0	0.167471
47.1	0	0.167471	47.1	0	0.167471	47.1	0	0.167471	47.1	0	0.167471	47.1	0	0.167471	47.1	0	0.167471	47.1	0	0.167471	47.1	0	0.167471	47.1	0	0.167471	47.1	0	0.167471
47.125	0	0.167471	47.125	0	0.167471	47.125	0	0.167471	47.125	0	0.167471	47.125	0	0.167471	47.125	0	0.167471	47.125	0	0.167471	47.125	0	0.167471	47.125	0	0.167471	47.125	0	0.167471
47.15	0	0.167471	47.15	0	0.167471	47.15	0	0.167471	47.15	0	0.167471	47.15	0	0.167471	47.15	0	0.167471	47.15	0	0.167471	47.15	0	0.167471	47.15	0	0.167471	47.15	0	0.167471
47.175	0	0.167471	47.175	0	0.167471	47.175	0	0.167471	47.175	0	0.167471	47.175	0	0.167471	47.175	0	0.167471	47.175	0	0.167471	47.175	0	0.167471	47.175	0	0.167471	47.175	0	0.167471
47.2	0	0.167471	47.2	0	0.167471	47.2	0	0.167471	47.2	0	0.167471	47.2	0	0.167471	47.2	0	0.167471	47.2	0	0.167471	47.2	0	0.167471	47.2	0	0.167471	47.2	0	0.167471
47.225	0	0.167471	47.225	0	0.167471	47.225	0	0.167471	47.225	0	0.167471	47.225	0	0.167471	47.225	0	0.167471	47.225	0	0.167471	47.225	0	0.167471	47.225	0	0.167471	47.225	0	0.167471
47.25	0	0.167471	47.25	0	0.167471	47.25	0	0.167471	47.25	0	0.167471	47.25	0	0.167471	47.25	0	0.167471	47.25	0	0.167471	47.25	0	0.167471	47.25	0	0.167471	47.25	0	0.167471
47.275	0	0.167471	47.275	0	0.167471	47.275	0	0.167471	47.275	0	0.167471	47.275	0	0.167471	47.275	0	0.167471	47.275	0	0.167471	47.275	0	0.167471	47.275	0	0.167471	47.275	0	0.167471
47.3	0	0.167471	47.3	0	0.167471	47.3	0	0.167471	47.3	0	0.167471	47.3	0	0.167471	47.3	0	0.167471	47.3	0	0.167471	47.3	0	0.167471	47.3	0	0.167471	47.3	0	0.167471
47.325	0	0.167471	47.325	0	0.167471	47.325	0	0.167471	47.325	0	0.167471	47.325	0	0.167471	47.325	0	0.167471	47.325	0	0.167471	47.325	0	0.167471	47.325	0	0.167471	47.325	0	0.167471
47.35	0	0.167471	47.35	0	0.167471	47.35	0	0.167471	47.35	0	0.167471	47.35	0	0.167471	47.35	0	0.167471	47.35	0	0.167471	47.35	0	0.167471	47.35	0	0.167471	47.35	0	0.167471
47.375	0	0.167471	47.375	0	0.167471	47.375	0	0.167471	47.375	0	0.167471	47.375	0	0.167471	47.375	0	0.167471	47.375	0	0.167471	47.375	0	0.167471	47.375	0	0.167471	47.375	0	0.167471
47.4	0	0.167471	47.4	0	0.167471	47.4	0	0.167471	47.4	0	0.167471	47.4	0	0.167471	47.4	0	0.167471	47.4	0	0.167471	47.4	0	0.167471	47.4	0	0.167471	47.4	0	0.167471
47.425	0	0.167471	47.425	0	0.167471	47.425	0	0.167471	47.425	0	0.167471	47.425	0	0.167471	47.425	0	0.167471	47.425	0	0.167471	47.425	0	0.167471	47.425	0	0.167471	47.425	0	0.167471
47.45	0	0.167471	47.45	0	0.167471	47.45	0	0.167471	47.45	0	0.167471	47.45	0	0.167471	47.45	0	0.167471	47.45	0	0.167471	47.45	0	0.167471	47.45	0	0.167471	47.45	0	0.167471
47.475	0	0.167471	47.475	0	0.167471	47.475	0	0.167471	47.475	0	0.167471	47.475	0	0.167471	47.475	0	0.167471	47.475	0	0.167471	47.475	0	0.167471	47.475	0	0.167471	47.475	0	0.167471
47.5	0	0.167471	47.5	0	0.167471	47.5	0	0.167471	47.5	0	0.167471	47.5	0	0.167471	47.5	0	0.167471	47.5	0	0.167471	47.5	0	0.167471	47.5	0	0.167471	47.5	0	0.167471
47.525	0	0.167472	47.525	0	0.167472	47.525	0	0.167472	47.525	0	0.167472	47.525	0	0.167472	47.525	0	0.167472	47.525	0	0.167472	47.525	0	0.167472	47.525	0	0.167472	47.525	0	0.167472
47.55	0	0.167472	47.55	0	0.167472	47.55	0	0.167472	47.55	0	0.167472	47.55	0	0.167472	47.55	0	0.167472	47.55	0	0.167472	47.55	0	0.167472	47.55	0	0.167472	47.55	0	0.167472
47.575	0	0.167472	47.575	0	0.167472	47.575	0	0.167472	47.575	0	0.167472	47.575	0	0.167472	47.575	0	0.167472	47.575	0	0.167472	47.575	0	0.167472	47.575	0	0.167472	47.575	0	0.167472
47.6	0	0.167472	47.6	0	0.167472	47.6	0	0.167472	47.6	0	0.167472	47.6	0	0.167472	47.6	0	0.167472	47.6	0	0.167472	47.6	0	0.167472	47.6	0	0.167472	47.6	0	0.167472
47.625	0	0.167472	47.625	0	0.167472	47.625	0	0.167472	47.625	0	0.167472	47.625	0	0.167472	47.625	0	0.167472	47.625	0	0.167472	47.625	0	0.167472	47.625	0	0.167472	47.625	0	0.167472
47.65	0	0.167472	47.65	0	0.167472	47.65	0	0.167472	47.65	0	0.167472	47.65	0	0.167472	47.65	0	0.167472	47.65	0	0.167472	47.65	0	0.167472	47.65	0	0.167472	47.65	0	0.167472
47.675	0	0.167472	47.675	0	0.167472	47.675	0	0.167472	47.675	0	0.167472	47.675	0	0.167472	47.675	0	0.167472	47.675	0	0.167472	47.675	0	0.167472	47.675	0	0.167472	47.675	0	0.167472
47.7	0	0.167472	47.7	0	0.167472	47.7	0	0.167472	47.7	0	0.167472	47.7	0	0.167472	47.7	0	0.167472	47.7	0	0.167472	47.7	0	0.167472	47.7	0	0.167472	47.7	0	0.167472
47.725	0	0.167472	47.725	0	0.167472	47.725	0	0.167472	47.725	0	0.167472	47.725	0	0.167472	47.725	0	0.167472	47.725	0	0.167472	47.725	0	0.167472	47.725	0	0.167472	47.725	0	0.167472
47.75	0	0.167472	47.75	0	0.167472	47.75	0	0.167472	47.75	0	0.167472	47.75	0	0.167472	47.75	0	0.167472	47.75	0	0.167472	47.75	0	0.167472	47.75	0	0.167472	47.75	0	0.167472
47.775	0	0.167472	47.775	0	0.167472	47.775	0	0.167472	47.775	0	0.167472	47.775	0	0.167472	47.775	0	0.167472	47.775	0	0.167472	47.775	0	0.167472	47.775	0	0.167472	47.775	0	0.167472
47.8	0	0.167472	47.8	0	0.167472	47.8	0	0.167472	47.8	0	0.167472	47.8	0	0.167472	47.8	0	0.167472	47.8	0	0.167472	47.8	0	0.167472	47.8	0	0.167472	47.8	0	0.167472
47.825	0	0.167472	47.825	0	0.167472	47.825	0	0.167472	47.825	0	0.167472	47.825	0	0.167472	47.825	0	0.167472	47.825	0	0.167472	47.825	0	0.167472	47.825	0	0.167472	47.825	0	0.167472
47.85	0	0.167472	47.85	0	0.167472	47.85	0	0.167472	47.85	0	0.167472	47.85	0	0.167472	47.85	0	0.167472	47.85	0	0.167472	47.85	0	0.167472	47.85	0	0.167472	47.85	0	0.167472
47.875	0	0.167472	47.875	0	0.167472	47.875	0	0.167472	47.875	0	0.167472	47.875	0	0.167472	47.875	0	0.167472	47.875	0	0.167472	47.875	0	0.167472	47.875	0	0.167472	47.875	0	0.167472
47.9	0	0.167472	47.9	0	0.167472	47.9	0	0.167472	47.9	0	0.167472	47.9	0	0.167472	47.9	0	0.167472	47.9	0	0.167472	47.9	0	0.167472	47.9	0	0.167472	47.9	0	0.167472
47.925	0	0.167472	47.925	0	0.167472	47.925	0	0.167472	47.925	0	0.167472	47.925	0	0.167472	47.925	0	0.167472	47.925	0	0.167472	47.925	0	0.167472	47.925	0	0.167472	47.925	0	0.167472
47.95	0	0.167472	47.95	0	0.167472	47.95	0	0.167472	47.95	0	0.167472	47.95	0	0.167472	47.95	0	0.167472	47.95	0	0.167472	47.95	0	0.167472	47.95	0	0.167472	47.95	0	0.167472
47.975	0	0.167472	47.975	0	0.167472	47.975	0	0.167472	47.975	0	0.167472	47.975	0	0.167472	47.975	0	0.167472	47.975	0	0.167472	47.975	0	0.167472	47.975	0	0.167472	47.975	0	0.167472
48	0	0.167472	48	0	0.167472	48	0	0.167472	48	0	0.167472	48	0	0.167472	48	0	0.167472	48	0	0.167472	48	0	0.167472	48	0	0.167472	48	0	0.167472
48.025	0	0.167472	48.025	0	0.167472	48.025	0	0.167472	48.025	0	0.167472	48.025	0	0.167472	48.025	0	0.167472	48.025	0	0.167472	48.025	0	0.167472	48.025	0	0.167472	48.025	0	0.167472
48.05	0	0.167472	48.05	0	0.167472	48.05	0	0.167472	48.05	0	0.167472	48.05	0	0.167472	48.05	0	0.167472	48.05	0	0.167472	48.05	0	0.167472	48.05	0	0.167472	48.05	0	0.167472
48.075	0	0.167472	48.075	0	0.167472	48.075	0	0.167472	48.075	0	0.167472	48.075	0	0.167472	48.075	0	0.167472	48.075	0	0.167472	48.075	0	0.167472	48.075	0	0.167472	48.075	0	0.167472
48.1	0	0.167472	48.1	0	0.167472	48.1	0	0.167472	48.1	0	0.167472	48.1	0	0.167472	48.1	0	0.167472	48.1	0	0.167472	48.1	0	0.167472	48.1	0	0.167472	48.1	0	0.167472
48.125	0	0.167472	48.125	0	0.167472	48.125	0	0.167472	48.125	0	0.167472	48.125	0	0.167472	48.125	0	0.167472	48.125	0	0.167472	48.125	0	0.167472	48.125	0	0.167472	48.125	0	0.167472
48.15	0	0.167472	48.15	0	0.167472	48.15	0	0.167472	48.15	0	0.167472	48.15	0	0.167472	48.15	0	0.167472	48.15	0	0.167472	48.15	0	0.167472	48.15	0	0.167472	48.15	0	0.167472
48.175	0	0.167472	48.175	0	0.167472	48.175	0	0.167472	48.175	0	0.167472	48.175	0	0.167472	48.175	0	0.167472	48.175	0	0.167472	48.175	0	0.167472	48.175	0	0.167472	48.175	0	0.167472
48.2	0	0.167472	48.2	0	0.167472	48.2	0	0.167472	48.2	0	0.167472	48.2	0	0.167472	48.2	0	0.167472	48.2	0	0.167472	48.2	0	0.167472	48.2	0	0.167472	48.2	0	0.167472
48.225	0	0.167472	48.225	0	0.167472	48.225	0	0.167472	48.225	0	0.167472	48.225	0	0.167472	48.225	0	0.167472	48.225	0	0.167472	48.225	0	0.167472	48.225	0	0.167472	48.225	0	0.167472
48.25	0	0.167472	48.25	0	0.167472	48.25	0	0.167472	48.25	0	0.167472	48.25	0	0.167472	48.25	0	0.167472	48.25	0	0.167472	48.25	0	0.167472	48.25	0	0.167472	48.25	0	0.167472
48.275	0	0.167472	48.275	0	0.167472	48.275	0	0.167472	48.275	0	0.167472	48.275	0	0.167472	48.275	0	0.167472	48.275	0	0.167472	48.275	0	0.167472	48.275	0	0.167472	48.275	0	0.167472
48.3	0	0.167472	48.3	0	0.167472	48.3	0	0.167472	48.3	0	0.167472	48.3	0	0.167472	48.3	0	0.167472	48.3	0	0.167472	48.3	0	0.167472	48.3	0	0.167472	48.3	0	0.167472
48.325	0	0.167472	48.325	0	0.167472	48.325	0	0.167472	48.325	0	0.167472	48.325	0	0.167472	48.325	0	0.167472	48.325	0	0.167472	48.325	0	0.167472	48.325	0	0.167472	48.325	0	0.167472
48.35	0	0.167472	48.35	0	0.167472	48.35	0	0.167472	48.35	0	0.167472	48.35	0	0.167472	48.35	0	0.167472	48.35	0	0.167472	48.35	0	0.167472	48.35	0	0.167472	48.35	0	0.167472
48.375	0	0.167472	48.375	0	0.167472	48.375	0	0.167472	48.375	0	0.167472	48.375	0	0.167472	48.375	0	0.167472	48.375	0	0.167472	48.375	0	0.167472	48.375	0	0.167472	48.375	0	0.167472
48.4	0	0.167472	48.4	0	0.167472	48.4	0	0.167472	48.4	0	0.167472	48.4	0	0.167472	48.4	0	0.167472	48.4	0	0.167472	48.4	0	0.167472	48.4	0	0.167472	48.4	0	0.167472
48.425	0	0.167472	48.425	0	0.167472	48.425	0	0.167472	48.425	0	0.167472	48.425	0	0.167472	48.425	0	0.167472	48.425	0	0.167472	48.425	0	0.167472	48.425	0	0.167472	48.425	0	0.167472
48.45	0	0.167472	48.45	0	0.167472	48.45	0	0.167472	48.45	0	0.167472	48.45	0	0.167472	48.45	0	0.167472	48.45	0	0.167472	48.45	0	0.167472	48.45	0	0.167472	48.45	0	0.167472
48.475	0	0.167472	48.475	0	0.167472	48.475	0	0.167472	48.475	0	0.167472	48.475	0	0.167472	48.475	0	0.167472	48.475	0	0.167472	48.475	0	0.167472	48.475	0	0.167472	48.475	0	0.167472
48.5	0	0.167472	48.5	0	0.167472	48.5	0	0.167472	48.5	0	0.167472	48.5	0	0.167472	48.5	0	0.167472	48.5	0	0.167472	48.5	0	0.167472	48.5	0	0.167472	48.5	0	0.167472
48.525	0	0.167472	48.525	0	0.167472	48.525	0	0.167472	48.525	0	0.167472	48.525	0	0.167472	48.525	0	0.167472	48.525	0	0.167472	48.525	0	0.167472	48.525	0	0.167472	48.525	0	0.167472
48.55	0	0.167472	48.55	0	0.167472	48.55	0	0.167472	48.55	0	0.167472	48.55	0	0.167472	48.55	0	0.167472	48.55	0	0.167472	48.55	0	0.167472	48.55	0	0.167472	48.55	0	0.167472
48.575	0	0.167472	48.575	0	0.167472	48.575	0	0.167472	48.575	0	0.167472	48.575	0	0.167472	48.575	0	0.167472	48.575	0	0.167472	48.575	0	0.167472	48.575	0	0.167472	48.575	0	0.167472
48.6	0	0.167472	48.6	0	0.167472	48.6	0	0.167472	48.6	0	0.167472	48.6	0	0.167472	48.6	0	0.167472	48.6	0	0.167472	48.6	0	0.167472	48.6	0	0.167472	48.6	0	0.167472
48.625	0	0.167472	48.625	0	0.167472	48.625	0	0.167472	48.625	0	0.167472	48.625	0	0.167472	48.625	0	0.167472	48.625	0	0.167472	48.625	0	0.167472	48.625	0	0.167472	48.625	0	0.167472
48.65	0	0.167472	48.65	0	0.167472	48.65	0	0.167472	48.65	0	0.167472	48.65	0	0.167472	48.65	0	0.167472	48.65	0	0.167472	48.65	0	0.167472	48.65	0	0.167472	48.65	0	0.167472
48.675	0	0.167472	48.675	0	0.167472	48.675	0	0.167472	48.675	0	0.167472	48.675	0	0.167472	48.675	0	0.167472	48.675	0	0.167472	48.675	0	0.167472	48.675	0	0.167472	48.675	0	0.167472
48.7	0	0.167472	48.7	0	0.167472	48.7	0	0.167472	48.7	0	0.167472	48.7	0	0.167472	48.7	0	0.167472	48.7	0	0.167472	48.7	0	0.167472	48.7	0	0.167472	48.7	0	0.167472
48.725	0	0.167472	48.725	0	0.167472	48.725	0	0.167472	48.725	0	0.167472	48.725	0	0.167472	48.725	0	0.167472	48.725	0	0.167472	48.725	0	0.167472	48.725	0	0.167472	48.725	0	0.167472
48.75	0	0.167472	48.75	0	0.167472	48.75	0	0.167472	48.75	0	0.167472	48.75	0	0.167472	48.75	0	0.167472	48.75	0	0.167472	48.75	0	0.167472	48.75	0	0.167472	48.75	0	0.167472
48.775	0	0.167472	48.775	0	0.167472	48.775	0	0.167472	48.775	0	0.167472	48.775	0	0.167472	48.775	0	0.167472	48.775	0	0.167472	48.775	0	0.167472	48.775	0	0.167472	48.775	0	0.167472
48.8	0	0.167472	48.8	0	0.167472	48.8	0	0.167472	48.8	0	0.167472	48.8	0	0.167472	48.8	0	0.167472	48.8	0	0.167472	48.8	0	0.167472	48.8	0	0.167472	48.8	0	0.167472
48.825	0	0.167472	48.825	0	0.167472	48.825	0	0.167472	48.825	0	0.167472	48.825	0	0.167472	48.825	0	0.167472	48.825	0	0.167472	48.825	0	0.167472	48.825	0	0.167472	48.825	0	0.167472
48.85	0	0.167472	48.85	0	0.167472	48.85	0	0.167472	48.85	0	0.167472	48.85	0	0.167472	48.85	0	0.167472	48.85	0	0.167472	48.85	0	0.167472	48.85	0	0.167472	48.85	0	0.167472
48.875	0	0.167472	48.875	0	0.167472	48.875	0	0.167472	48.875	0	0.167472	48.875	0	0.167472	48.875	0	0.167472	48.875	0	0.167472	48.875	0	0.167472	48.875	0	0.167472	48.875	0	0.167472
48.9	0	0.167472	48.9	0	0.167472	48.9	0	0.167472	48.9	0	0.167472	48.9	0	0.167472	48.9	0	0.167472	48.9	0	0.167472	48.9	0	0.167472	48.9	0	0.167472	48.9	0	0.167472
48.925	0	0.167472	48.925	0	0.167472	48.925	0	0.167472	48.925	0	0.167472	48.925	0	0.167472	48.925	0	0.167472	48.925	0	0.167472	48.925	0	0.167472	48.925	0	0.167472	48.925	0	0.167472
48.95	0	0.167472	48.95	0	0.167472	48.95	0	0.167472	48.95	0	0.167472	48.95	0	0.167472	48.95	0	0.167472	48.95	0	0.167472	48.95	0	0.167472	48.95	0	0.167472	48.95	0	0.167472
48.975	0	0.167472	48.975	0	0.167472	48.975	0	0.167472	48.975	0	0.167472	48.975	0	0.167472	48.975	0	0.167472	48.975	0	0.167472	48.975	0	0.167472	48.975	0	0.167472	48.975	0	0.167472
49	0	0.167472	49	0	0.167472	49	0	0.167472	49	0	0.167472	49	0	0.167472	49	0	0.167472	49	0	0.167472	49	0	0.167472	49	0	0.167472	49	0	0.167472
49.025	0	0.167472	49.025	0	0.167472	49.025	0	0.167472	49.025	0	0.167472	49.025	0	0.167472	49.025	0	0.167472	49.025	0	0.167472	49.025	0	0.167472	49.025	0	0.167472	49.025	0	0.167472
49.05	0	0.167472	49.05	0	0.167472	49.05	0	0.167472	49.05	0	0.167472	49.05	0	0.167472	49.05	0	0.167472	49.05	0	0.167472	49.05	0	0.167472	49.05	0	0.167472	49.05	0	0.167472
49.075	0	0.167472	49.075	0	0.167472	49.075	0	0.167472	49.075	0	0.167472	49.075	0	0.167472	49.075	0	0.167472	49.075	0	0.167472	49.075	0	0.167472	49.075	0	0.167472	49.075	0	0.167472
49.1	0	0.167472	49.1	0	0.167472	49.1	0	0.167472	49.1	0	0.167472	49.1	0	0.167472	49.1	0	0.167472	49.1	0	0.167472	49.1	0	0.167472	49.1	0	0.167472	49.1	0	0.167472
49.125	0	0.167472	49.125	0	0.167472	49.125	0	0.167472	49.125	0	0.167472	49.125	0	0.167472	49.125	0	0.167472	49.125	0	0.167472	49.125	0	0.167472	49.125	0	0.167472	49.125	0	0.167472
49.15	0	0.167472	49.15	0	0.167472	49.15	0	0.167472	49.15	0	0.167472	49.15	0	0.167472	49.15	0	0.167472	49.15	0	0.167472	49.15	0	0.167472	49.15	0	0.167472	49.15	0	0.167472
49.175	0	0.167472	49.175	0	0.167472	49.175	0	0.167472	49.175	0	0.167472	49.175	0	0.167472	49.175	0	0.167472	49.175	0	0.167472	49.175	0	0.167472	49.175	0	0.167472	49.175	0	0.167472
49.2	0	0.167472	49.2	0	0.167472	49.2	0	0.167472	49.2	0	0.167472	49.2	0	0.167472	49.2	0	0.167472	49.2	0	0.167472	49.2	0	0.167472	49.2	0	0.167472	49.2	0	0.167472
49.225	0	0.167472	49.225	0	0.167472	49.225	0	0.167472	49.225	0	0.167472	49.225	0	0.167472	49.225	0	0.167472	49.225	0	0.167472	49.225	0	0.167472	49.225	0	0.167472	49.225	0	0.167472
49.25	0	0.167472	49.25	0	0.167472	49.25	0	0.167472	49.25	0	0.167472	49.25	0	0.167472	49.25	0	0.167472	49.25	0	0.167472	49.25	0	0.167472	49.25	0	0.167472	49.25	0	0.167472
49.275	0	0.167472	49.275	0	0.167472	49.275	0	0.167472	49.275	0	0.167472	49.275	0	0.167472	49.275	0	0.167472	49.275	0	0.167472	49.275	0	0.167472	49.275	0	0.167472	49.275	0	0.167472
49.3	0	0.167472	49.3	0	0.167472	49.3	0	0.167472	49.3	0	0.167472	49.3	0	0.167472	49.3	0	0.167472	49.3	0	0.167472	49.3	0	0.167472	49.3	0	0.167472	49.3	0	0.167472
49.325	0	0.167472	49.325	0	0.167472	49.325	0	0.167472	49.325	0	0.167472	49.325	0	0.167472	49.325	0	0.167472	49.325	0	0.167472	49.325	0	0.167472	49.325	0	0.167472	49.325	0	0.167472
49.35	0	0.167472	49.35	0	0.167472	49.35	0	0.167472	49.35	0	0.167472	49.35	0	0.167472	49.35	0	0.167472	49.35	0	0.167472	49.35	0	0.167472	49.35	0	0.167472	49.35	0	0.167472
49.375	0	0.167472	49.375	0	0.167472	49.375	0	0.167472	49.375	0	0.167472	49.375	0	0.167472	49.375	0	0.167472	49.375	0	0.167472	49.375	0	0.167472	49.375	0	0.167472	49.375	0	0.167472
49.4	0	0.167472	49.4	0	0.167472	49.4	0	0.167472	49.4	0	0.167472	49.4	0	0.167472	49.4	0	0.167472	49.4	0	0.167472	49.4	0	0.167472	49.4	0	0.167472	49.4	0	0.167472
49.425	0	0.167472	49.425	0	0.167472	49.425	0	0.167472	49.425	0	0.167472	49.425	0	0.167472	49.425	0	0.167472	49.425	0	0.167472	49.425	0	0.167472	49.425	0	0.167472	49.425	0	0.167472
49.45	0	0.167472	49.45	0	0.167472	49.45	0	0.167472	49.45	0	0.167472	49.45	0	0.167472	49.45	0	0.167472	49.45	0	0.167472	49.45	0	0.167472	49.45	0	0.167472	49.45	0	0.167472
49.475	0	0.167472	49.475	0	0.167472	49.475	0	0.167472	49.475	0	0.167472	49.475	0	0.167472	49.475	0	0.167472	49.475	0	0.167472	49.475	0	0.167472	49.475	0	0.167472	49.475	0	0.167472
49.5	0	0.167472	49.5	0	0.167472	49.5	0	0.167472	49.5	0	0.167472	49.5	0	0.167472	49.5	0	0.167472	49.5	0	0.167472	49.5	0	0.167472	49.5	0	0.167472	49.5	0	0.167472
49.525	0	0.167472	49.525	0	0.167472	49.525	0	0.167472	49.525	0	0.167472	49.525	0	0.167472	49.525	0	0.167472	49.525	0	0.167472	49.525	0	0.167472	49.525	0	0.167472	49.525	0	0.167472
49.55	0	0.167472	49.55	0	0.167472	49.55	0	0.167472	49.55	0	0.167472	49.55	0	0.167472	49.55	0	0.167472	49.55	0	0.167472	49.55	0	0.167472	49.55	0	0.167472	49.55	0	0.167472
49.575	0	0.167472	49.575	0	0.167472	49.575	0	0.167472	49.575	0	0.167472	49.575	0	0.167472	49.575	0	0.167472	49.575	0	0.167472	49.575	0	0.167472	49.575	0	0.167472	49.575	0	0.167472
49.6	0	0.167472	49.6	0	0.167472	49.6	0	0.167472	49.6	0	0.167472	49.6	0	0.167472	49.6	0	0.167472	49.6	0	0.167472	49.6	0	0.167472	49.6	0	0.167472	49.6	0	0.167472
49.625	0	0.167472	49.625	0	0.167472	49.625	0	0.167472	49.625	0	0.167472	49.625	0	0.167472	49.625	0	0.167472	49.625	0	0.167472	49.625	0	0.167472	49.625	0	0.167472	49.625	0	0.167472
49.65	0	0.167472	49.65	0	0.167472	49.65	0	0.167472	49.65	0	0.167472	49.65	0	0.167472	49.65	0	0.167472	49.65	0	0.167472	49.65	0	0.167472	49.65	0	0.167472	49.65	0	0.167472
49.675	0	0.167472	49.675	0	0.167472	49.675	0	0.167472	49.675	0	0.167472	49.675	0	0.167472	49.675	0	0.167472	49.675	0	0.167472	49.675	0	0.167472	49.675	0	0.167472	49.675	0	0.167472
49.7	0	0.167472	49.7	0	0.167472	49.7	0	0.167472	49.7	0	0.167472	49.7	0	0.167472	49.7	0	0.167472	49.7	0	0.167472	49.7	0	0.167472	49.7	0	0.167472	49.7	0	0.167472
49.725	0	0.167472	49.725	0	0.167472	49.725	0	0.167472	49.725	0	0.167472	49.725	0	0.167472	49.725	0	0.167472	49.725	0	0.167472	49.725	0	0.167472	49.725	0	0.167472	49.725	0	0.167472
49.75	0	0.167472	49.75	0	0.167472	49.75	0	0.167472	49.75	0	0.167472	49.75	0	0.167472	49.75	0	0.167472	49.75	0	0.167472	49.75	0	0.167472	49.75	0	0.167472	49.75	0	0.167472
49.775	0	0.167472	49.775	0	0.167472	49.775	0	0.167472	49.775	0	0.167472	49.775	0	0.167472	49.775	0	0.167472	49.775	0	0.167472	49.775	0	0.167472	49.775	0	0.167472	49.775	0	0.167472
49.8	0	0.167472	49.8	0	0.167472	49.8	0	0.167472	49.8	0	0.167472	49.8	0	0.167472	49.8	0	0.167472	49.8	0	0.167472	49.8	0	0.167472	49.8	0	0.167472	49.8	0	0.167472
49.825	0	0.167472	49.825	0	0.167472	49.825	0	0.167472	49.825	0	0.167472	49.825	0	0.167472	49.825	0	0.167472	49.825	0	0.167472	49.825	0	0.167472	49.825	0	0.167472	49.825	0	0.167472
49.85	0	0.167472	49.85	0	0.167472	49.85	0	0.167472	49.85	0	0.167472	49.85	0	0.167472	49.85	0	0.167472	49.85	0	0.167472	49.85	0	0.167472	49.85	0	0.167472	49.85	0	0.167472
49.875	0	0.167472	49.875	0	0.167472	49.875	0	0.167472	49.875	0	0.167472	49.875	0	0.167472	49.875	0	0.167472	49.875	0	0.167472	49.875	0	0.167472	49.875	0	0.167472	49.875	0	0.167472
49.9	0	0.167472	49.9	0	0.167472	49.9	0	0.167472	49.9	0	0.167472	49.9	0	0.167472	49.9	0	0.167472	49.9	0	0.167472	49.9	0	0.167472	49.9	0	0.167472	49.9	0	0.167472
49.925	0	0.167472	49.925	0	0.167472	49.925	0	0.167472	49.925	0	0.167472	49.925	0	0.167472	49.925	0	0.167472	49.925	0	0.167472	49.925	0	0.167472	49.925	0	0.167472	49.925	0	0.167472
49.95	0	0.167472	49.95	0	0.167472	49.95	0	0.167472	49.95	0	0.167472	49.95	0	0.167472	49.95	0	0.167472	49.95	0	0.167472	49.95	0	0.167472	49.95	0	0.167472	49.95	0	0.167472
[truncated: 6,001 more rows]
