# Supplementary material for: Interneuronal mechanisms of hippocampal theta oscillations in a full-scale model of the rodent CA1 circuit
Source: eLife. 2016 Dec 23;5:e18566. doi: 10.7554/eLife.18566 (PMC5313080; doi:10.7554/eLife.18566)
Supplement: Figure 2—source data 24. — Simulated paired recordings where the postsynaptic cell was voltage-clamped at −50 mV and the reversal potential of the synapse was kept at its physiological potential, as defined in the network model code. Sodium channels in the postsynaptic cell were blocked to prevent a suprathreshold response. A spike was triggered in the presynaptic cell and the current response was measured in the postsynaptic cell at the soma. This recording was repeated 10 times, with a randomly chosen connection location (from anatomically likely locations) each time. Each of the 10 trials are included in this file. DOI: http://dx.doi.org/10.7554/eLife.18566.029 [file elife-18566-fig2-data24.dat]

t	pre	post	t	pre	post	t	pre	post	t	pre	post	t	pre	post	t	pre	post	t	pre	post	t	pre	post	t	pre	post	t	pre	post
0	0	0.0954913	0	0	0.0954913	0	0	0.0954913	0	0	0.0954913	0	0	0.0954913	0	0	0.0954913	0	0	0.0954913	0	0	0.0954913	0	0	0.0954913	0	0	0.0954913
0.025	0	0.0954916	0.025	0	0.0954916	0.025	0	0.0954916	0.025	0	0.0954916	0.025	0	0.0954916	0.025	0	0.0954916	0.025	0	0.0954916	0.025	0	0.0954916	0.025	0	0.0954916	0.025	0	0.0954916
0.05	0	0.0954918	0.05	0	0.0954918	0.05	0	0.0954918	0.05	0	0.0954918	0.05	0	0.0954918	0.05	0	0.0954918	0.05	0	0.0954918	0.05	0	0.0954918	0.05	0	0.0954918	0.05	0	0.0954918
0.075	0	0.095492	0.075	0	0.095492	0.075	0	0.095492	0.075	0	0.095492	0.075	0	0.095492	0.075	0	0.095492	0.075	0	0.095492	0.075	0	0.095492	0.075	0	0.095492	0.075	0	0.095492
0.1	0	0.0954921	0.1	0	0.0954922	0.1	0	0.0954922	0.1	0	0.0954922	0.1	0	0.0954922	0.1	0	0.0954922	0.1	0	0.0954922	0.1	0	0.0954922	0.1	0	0.0954922	0.1	0	0.0954922
0.125	0	0.0954923	0.125	0	0.0954923	0.125	0	0.0954923	0.125	0	0.0954923	0.125	0	0.0954923	0.125	0	0.0954923	0.125	0	0.0954923	0.125	0	0.0954923	0.125	0	0.0954923	0.125	0	0.0954923
0.15	0	0.0954924	0.15	0	0.0954924	0.15	0	0.0954924	0.15	0	0.0954924	0.15	0	0.0954924	0.15	0	0.0954924	0.15	0	0.0954924	0.15	0	0.0954924	0.15	0	0.0954924	0.15	0	0.0954924
0.175	0	0.0954925	0.175	0	0.0954926	0.175	0	0.0954926	0.175	0	0.0954926	0.175	0	0.0954926	0.175	0	0.0954926	0.175	0	0.0954926	0.175	0	0.0954926	0.175	0	0.0954926	0.175	0	0.0954926
0.2	0	0.0954926	0.2	0	0.0954927	0.2	0	0.0954927	0.2	0	0.0954927	0.2	0	0.0954927	0.2	0	0.0954927	0.2	0	0.0954927	0.2	0	0.0954927	0.2	0	0.0954927	0.2	0	0.0954927
0.225	0	0.0954927	0.225	0	0.0954928	0.225	0	0.0954928	0.225	0	0.0954928	0.225	0	0.0954928	0.225	0	0.0954928	0.225	0	0.0954928	0.225	0	0.0954928	0.225	0	0.0954928	0.225	0	0.0954928
0.25	0	0.0954928	0.25	0	0.0954929	0.25	0	0.0954929	0.25	0	0.0954929	0.25	0	0.0954929	0.25	0	0.0954929	0.25	0	0.0954929	0.25	0	0.0954929	0.25	0	0.0954929	0.25	0	0.0954929
0.275	0	0.0954929	0.275	0	0.095493	0.275	0	0.095493	0.275	0	0.095493	0.275	0	0.095493	0.275	0	0.095493	0.275	0	0.095493	0.275	0	0.095493	0.275	0	0.095493	0.275	0	0.095493
0.3	0	0.095493	0.3	0	0.095493	0.3	0	0.095493	0.3	0	0.095493	0.3	0	0.095493	0.3	0	0.095493	0.3	0	0.095493	0.3	0	0.095493	0.3	0	0.095493	0.3	0	0.095493
0.325	0	0.0954931	0.325	0	0.0954931	0.325	0	0.0954931	0.325	0	0.0954931	0.325	0	0.0954931	0.325	0	0.0954931	0.325	0	0.0954931	0.325	0	0.0954931	0.325	0	0.0954931	0.325	0	0.0954931
0.35	0	0.0954932	0.35	0	0.0954932	0.35	0	0.0954932	0.35	0	0.0954932	0.35	0	0.0954932	0.35	0	0.0954932	0.35	0	0.0954932	0.35	0	0.0954932	0.35	0	0.0954932	0.35	0	0.0954932
0.375	0	0.0954932	0.375	0	0.0954932	0.375	0	0.0954932	0.375	0	0.0954932	0.375	0	0.0954932	0.375	0	0.0954932	0.375	0	0.0954932	0.375	0	0.0954932	0.375	0	0.0954932	0.375	0	0.0954932
0.4	0	0.0954933	0.4	0	0.0954933	0.4	0	0.0954933	0.4	0	0.0954933	0.4	0	0.0954933	0.4	0	0.0954933	0.4	0	0.0954933	0.4	0	0.0954933	0.4	0	0.0954933	0.4	0	0.0954933
0.425	0	0.0954933	0.425	0	0.0954934	0.425	0	0.0954934	0.425	0	0.0954934	0.425	0	0.0954934	0.425	0	0.0954934	0.425	0	0.0954934	0.425	0	0.0954934	0.425	0	0.0954934	0.425	0	0.0954934
0.45	0	0.0954934	0.45	0	0.0954934	0.45	0	0.0954934	0.45	0	0.0954934	0.45	0	0.0954934	0.45	0	0.0954934	0.45	0	0.0954934	0.45	0	0.0954934	0.45	0	0.0954934	0.45	0	0.0954934
0.475	0	0.0954934	0.475	0	0.0954935	0.475	0	0.0954935	0.475	0	0.0954935	0.475	0	0.0954935	0.475	0	0.0954935	0.475	0	0.0954935	0.475	0	0.0954935	0.475	0	0.0954935	0.475	0	0.0954935
0.5	0	0.0954935	0.5	0	0.0954935	0.5	0	0.0954935	0.5	0	0.0954935	0.5	0	0.0954935	0.5	0	0.0954935	0.5	0	0.0954935	0.5	0	0.0954935	0.5	0	0.0954935	0.5	0	0.0954935
0.525	0	0.0954935	0.525	0	0.0954936	0.525	0	0.0954936	0.525	0	0.0954936	0.525	0	0.0954936	0.525	0	0.0954936	0.525	0	0.0954936	0.525	0	0.0954936	0.525	0	0.0954936	0.525	0	0.0954936
0.55	0	0.0954936	0.55	0	0.0954936	0.55	0	0.0954936	0.55	0	0.0954936	0.55	0	0.0954936	0.55	0	0.0954936	0.55	0	0.0954936	0.55	0	0.0954936	0.55	0	0.0954936	0.55	0	0.0954936
0.575	0	0.0954936	0.575	0	0.0954937	0.575	0	0.0954937	0.575	0	0.0954937	0.575	0	0.0954937	0.575	0	0.0954937	0.575	0	0.0954937	0.575	0	0.0954937	0.575	0	0.0954937	0.575	0	0.0954937
0.6	0	0.0954937	0.6	0	0.0954937	0.6	0	0.0954937	0.6	0	0.0954937	0.6	0	0.0954937	0.6	0	0.0954937	0.6	0	0.0954937	0.6	0	0.0954937	0.6	0	0.0954937	0.6	0	0.0954937
0.625	0	0.0954937	0.625	0	0.0954937	0.625	0	0.0954937	0.625	0	0.0954937	0.625	0	0.0954937	0.625	0	0.0954937	0.625	0	0.0954937	0.625	0	0.0954937	0.625	0	0.0954937	0.625	0	0.0954937
0.65	0	0.0954937	0.65	0	0.0954938	0.65	0	0.0954938	0.65	0	0.0954938	0.65	0	0.0954938	0.65	0	0.0954938	0.65	0	0.0954938	0.65	0	0.0954938	0.65	0	0.0954938	0.65	0	0.0954938
0.675	0	0.0954938	0.675	0	0.0954938	0.675	0	0.0954938	0.675	0	0.0954938	0.675	0	0.0954938	0.675	0	0.0954938	0.675	0	0.0954938	0.675	0	0.0954938	0.675	0	0.0954938	0.675	0	0.0954938
0.7	0	0.0954938	0.7	0	0.0954938	0.7	0	0.0954938	0.7	0	0.0954938	0.7	0	0.0954938	0.7	0	0.0954938	0.7	0	0.0954938	0.7	0	0.0954938	0.7	0	0.0954938	0.7	0	0.0954938
0.725	0	0.0954938	0.725	0	0.0954939	0.725	0	0.0954939	0.725	0	0.0954939	0.725	0	0.0954939	0.725	0	0.0954939	0.725	0	0.0954939	0.725	0	0.0954939	0.725	0	0.0954939	0.725	0	0.0954939
0.75	0	0.0954939	0.75	0	0.0954939	0.75	0	0.0954939	0.75	0	0.0954939	0.75	0	0.0954939	0.75	0	0.0954939	0.75	0	0.0954939	0.75	0	0.0954939	0.75	0	0.0954939	0.75	0	0.0954939
0.775	0	0.0954939	0.775	0	0.0954939	0.775	0	0.0954939	0.775	0	0.0954939	0.775	0	0.0954939	0.775	0	0.0954939	0.775	0	0.0954939	0.775	0	0.0954939	0.775	0	0.0954939	0.775	0	0.0954939
0.8	0	0.0954939	0.8	0	0.095494	0.8	0	0.095494	0.8	0	0.095494	0.8	0	0.095494	0.8	0	0.095494	0.8	0	0.095494	0.8	0	0.095494	0.8	0	0.095494	0.8	0	0.095494
0.825	0	0.095494	0.825	0	0.095494	0.825	0	0.095494	0.825	0	0.095494	0.825	0	0.095494	0.825	0	0.095494	0.825	0	0.095494	0.825	0	0.095494	0.825	0	0.095494	0.825	0	0.095494
0.85	0	0.095494	0.85	0	0.095494	0.85	0	0.095494	0.85	0	0.095494	0.85	0	0.095494	0.85	0	0.095494	0.85	0	0.095494	0.85	0	0.095494	0.85	0	0.095494	0.85	0	0.095494
0.875	0	0.095494	0.875	0	0.095494	0.875	0	0.095494	0.875	0	0.095494	0.875	0	0.095494	0.875	0	0.095494	0.875	0	0.095494	0.875	0	0.095494	0.875	0	0.095494	0.875	0	0.095494
0.9	0	0.095494	0.9	0	0.0954941	0.9	0	0.0954941	0.9	0	0.0954941	0.9	0	0.0954941	0.9	0	0.0954941	0.9	0	0.0954941	0.9	0	0.0954941	0.9	0	0.0954941	0.9	0	0.0954941
0.925	0	0.0954941	0.925	0	0.0954941	0.925	0	0.0954941	0.925	0	0.0954941	0.925	0	0.0954941	0.925	0	0.0954941	0.925	0	0.0954941	0.925	0	0.0954941	0.925	0	0.0954941	0.925	0	0.0954941
0.95	0	0.0954941	0.95	0	0.0954941	0.95	0	0.0954941	0.95	0	0.0954941	0.95	0	0.0954941	0.95	0	0.0954941	0.95	0	0.0954941	0.95	0	0.0954941	0.95	0	0.0954941	0.95	0	0.0954941
0.975	0	0.0954941	0.975	0	0.0954941	0.975	0	0.0954941	0.975	0	0.0954941	0.975	0	0.0954941	0.975	0	0.0954941	0.975	0	0.0954941	0.975	0	0.0954941	0.975	0	0.0954941	0.975	0	0.0954941
1	0	0.0954941	1	0	0.0954941	1	0	0.0954941	1	0	0.0954941	1	0	0.0954941	1	0	0.0954941	1	0	0.0954941	1	0	0.0954941	1	0	0.0954941	1	0	0.0954941
1.025	0	0.0954941	1.025	0	0.0954942	1.025	0	0.0954942	1.025	0	0.0954942	1.025	0	0.0954942	1.025	0	0.0954942	1.025	0	0.0954942	1.025	0	0.0954942	1.025	0	0.0954942	1.025	0	0.0954942
1.05	0	0.0954942	1.05	0	0.0954942	1.05	0	0.0954942	1.05	0	0.0954942	1.05	0	0.0954942	1.05	0	0.0954942	1.05	0	0.0954942	1.05	0	0.0954942	1.05	0	0.0954942	1.05	0	0.0954942
1.075	0	0.0954942	1.075	0	0.0954942	1.075	0	0.0954942	1.075	0	0.0954942	1.075	0	0.0954942	1.075	0	0.0954942	1.075	0	0.0954942	1.075	0	0.0954942	1.075	0	0.0954942	1.075	0	0.0954942
1.1	0	0.0954942	1.1	0	0.0954942	1.1	0	0.0954942	1.1	0	0.0954942	1.1	0	0.0954942	1.1	0	0.0954942	1.1	0	0.0954942	1.1	0	0.0954942	1.1	0	0.0954942	1.1	0	0.0954942
1.125	0	0.0954942	1.125	0	0.0954942	1.125	0	0.0954942	1.125	0	0.0954942	1.125	0	0.0954942	1.125	0	0.0954942	1.125	0	0.0954942	1.125	0	0.0954942	1.125	0	0.0954942	1.125	0	0.0954942
1.15	0	0.0954942	1.15	0	0.0954942	1.15	0	0.0954942	1.15	0	0.0954942	1.15	0	0.0954942	1.15	0	0.0954942	1.15	0	0.0954942	1.15	0	0.0954942	1.15	0	0.0954942	1.15	0	0.0954942
1.175	0	0.0954942	1.175	0	0.0954943	1.175	0	0.0954943	1.175	0	0.0954943	1.175	0	0.0954943	1.175	0	0.0954943	1.175	0	0.0954943	1.175	0	0.0954943	1.175	0	0.0954943	1.175	0	0.0954943
1.2	0	0.0954943	1.2	0	0.0954943	1.2	0	0.0954943	1.2	0	0.0954943	1.2	0	0.0954943	1.2	0	0.0954943	1.2	0	0.0954943	1.2	0	0.0954943	1.2	0	0.0954943	1.2	0	0.0954943
1.225	0	0.0954943	1.225	0	0.0954943	1.225	0	0.0954943	1.225	0	0.0954943	1.225	0	0.0954943	1.225	0	0.0954943	1.225	0	0.0954943	1.225	0	0.0954943	1.225	0	0.0954943	1.225	0	0.0954943
1.25	0	0.0954943	1.25	0	0.0954943	1.25	0	0.0954943	1.25	0	0.0954943	1.25	0	0.0954943	1.25	0	0.0954943	1.25	0	0.0954943	1.25	0	0.0954943	1.25	0	0.0954943	1.25	0	0.0954943
1.275	0	0.0954943	1.275	0	0.0954943	1.275	0	0.0954943	1.275	0	0.0954943	1.275	0	0.0954943	1.275	0	0.0954943	1.275	0	0.0954943	1.275	0	0.0954943	1.275	0	0.0954943	1.275	0	0.0954943
1.3	0	0.0954943	1.3	0	0.0954943	1.3	0	0.0954943	1.3	0	0.0954943	1.3	0	0.0954943	1.3	0	0.0954943	1.3	0	0.0954943	1.3	0	0.0954943	1.3	0	0.0954943	1.3	0	0.0954943
1.325	0	0.0954943	1.325	0	0.0954944	1.325	0	0.0954944	1.325	0	0.0954944	1.325	0	0.0954944	1.325	0	0.0954944	1.325	0	0.0954944	1.325	0	0.0954944	1.325	0	0.0954944	1.325	0	0.0954944
1.35	0	0.0954943	1.35	0	0.0954944	1.35	0	0.0954944	1.35	0	0.0954944	1.35	0	0.0954944	1.35	0	0.0954944	1.35	0	0.0954944	1.35	0	0.0954944	1.35	0	0.0954944	1.35	0	0.0954944
1.375	0	0.0954944	1.375	0	0.0954944	1.375	0	0.0954944	1.375	0	0.0954944	1.375	0	0.0954944	1.375	0	0.0954944	1.375	0	0.0954944	1.375	0	0.0954944	1.375	0	0.0954944	1.375	0	0.0954944
1.4	0	0.0954944	1.4	0	0.0954944	1.4	0	0.0954944	1.4	0	0.0954944	1.4	0	0.0954944	1.4	0	0.0954944	1.4	0	0.0954944	1.4	0	0.0954944	1.4	0	0.0954944	1.4	0	0.0954944
1.425	0	0.0954944	1.425	0	0.0954944	1.425	0	0.0954944	1.425	0	0.0954944	1.425	0	0.0954944	1.425	0	0.0954944	1.425	0	0.0954944	1.425	0	0.0954944	1.425	0	0.0954944	1.425	0	0.0954944
1.45	0	0.0954944	1.45	0	0.0954944	1.45	0	0.0954944	1.45	0	0.0954944	1.45	0	0.0954944	1.45	0	0.0954944	1.45	0	0.0954944	1.45	0	0.0954944	1.45	0	0.0954944	1.45	0	0.0954944
1.475	0	0.0954944	1.475	0	0.0954944	1.475	0	0.0954944	1.475	0	0.0954944	1.475	0	0.0954944	1.475	0	0.0954944	1.475	0	0.0954944	1.475	0	0.0954944	1.475	0	0.0954944	1.475	0	0.0954944
1.5	0	0.0954944	1.5	0	0.0954944	1.5	0	0.0954944	1.5	0	0.0954944	1.5	0	0.0954944	1.5	0	0.0954944	1.5	0	0.0954944	1.5	0	0.0954944	1.5	0	0.0954944	1.5	0	0.0954944
1.525	0	0.0954944	1.525	0	0.0954944	1.525	0	0.0954944	1.525	0	0.0954944	1.525	0	0.0954944	1.525	0	0.0954944	1.525	0	0.0954944	1.525	0	0.0954944	1.525	0	0.0954944	1.525	0	0.0954944
1.55	0	0.0954944	1.55	0	0.0954945	1.55	0	0.0954945	1.55	0	0.0954945	1.55	0	0.0954945	1.55	0	0.0954945	1.55	0	0.0954945	1.55	0	0.0954945	1.55	0	0.0954945	1.55	0	0.0954945
1.575	0	0.0954944	1.575	0	0.0954945	1.575	0	0.0954945	1.575	0	0.0954945	1.575	0	0.0954945	1.575	0	0.0954945	1.575	0	0.0954945	1.575	0	0.0954945	1.575	0	0.0954945	1.575	0	0.0954945
1.6	0	0.0954945	1.6	0	0.0954945	1.6	0	0.0954945	1.6	0	0.0954945	1.6	0	0.0954945	1.6	0	0.0954945	1.6	0	0.0954945	1.6	0	0.0954945	1.6	0	0.0954945	1.6	0	0.0954945
1.625	0	0.0954945	1.625	0	0.0954945	1.625	0	0.0954945	1.625	0	0.0954945	1.625	0	0.0954945	1.625	0	0.0954945	1.625	0	0.0954945	1.625	0	0.0954945	1.625	0	0.0954945	1.625	0	0.0954945
1.65	0	0.0954945	1.65	0	0.0954945	1.65	0	0.0954945	1.65	0	0.0954945	1.65	0	0.0954945	1.65	0	0.0954945	1.65	0	0.0954945	1.65	0	0.0954945	1.65	0	0.0954945	1.65	0	0.0954945
1.675	0	0.0954945	1.675	0	0.0954945	1.675	0	0.0954945	1.675	0	0.0954945	1.675	0	0.0954945	1.675	0	0.0954945	1.675	0	0.0954945	1.675	0	0.0954945	1.675	0	0.0954945	1.675	0	0.0954945
1.7	0	0.0954945	1.7	0	0.0954945	1.7	0	0.0954945	1.7	0	0.0954945	1.7	0	0.0954945	1.7	0	0.0954945	1.7	0	0.0954945	1.7	0	0.0954945	1.7	0	0.0954945	1.7	0	0.0954945
1.725	0	0.0954945	1.725	0	0.0954945	1.725	0	0.0954945	1.725	0	0.0954945	1.725	0	0.0954945	1.725	0	0.0954945	1.725	0	0.0954945	1.725	0	0.0954945	1.725	0	0.0954945	1.725	0	0.0954945
1.75	0	0.0954945	1.75	0	0.0954945	1.75	0	0.0954945	1.75	0	0.0954945	1.75	0	0.0954945	1.75	0	0.0954945	1.75	0	0.0954945	1.75	0	0.0954945	1.75	0	0.0954945	1.75	0	0.0954945
1.775	0	0.0954945	1.775	0	0.0954945	1.775	0	0.0954945	1.775	0	0.0954945	1.775	0	0.0954945	1.775	0	0.0954945	1.775	0	0.0954945	1.775	0	0.0954945	1.775	0	0.0954945	1.775	0	0.0954945
1.8	0	0.0954945	1.8	0	0.0954946	1.8	0	0.0954946	1.8	0	0.0954946	1.8	0	0.0954946	1.8	0	0.0954946	1.8	0	0.0954946	1.8	0	0.0954946	1.8	0	0.0954946	1.8	0	0.0954946
1.825	0	0.0954945	1.825	0	0.0954946	1.825	0	0.0954946	1.825	0	0.0954946	1.825	0	0.0954946	1.825	0	0.0954946	1.825	0	0.0954946	1.825	0	0.0954946	1.825	0	0.0954946	1.825	0	0.0954946
1.85	0	0.0954945	1.85	0	0.0954946	1.85	0	0.0954946	1.85	0	0.0954946	1.85	0	0.0954946	1.85	0	0.0954946	1.85	0	0.0954946	1.85	0	0.0954946	1.85	0	0.0954946	1.85	0	0.0954946
1.875	0	0.0954946	1.875	0	0.0954946	1.875	0	0.0954946	1.875	0	0.0954946	1.875	0	0.0954946	1.875	0	0.0954946	1.875	0	0.0954946	1.875	0	0.0954946	1.875	0	0.0954946	1.875	0	0.0954946
1.9	0	0.0954946	1.9	0	0.0954946	1.9	0	0.0954946	1.9	0	0.0954946	1.9	0	0.0954946	1.9	0	0.0954946	1.9	0	0.0954946	1.9	0	0.0954946	1.9	0	0.0954946	1.9	0	0.0954946
1.925	0	0.0954946	1.925	0	0.0954946	1.925	0	0.0954946	1.925	0	0.0954946	1.925	0	0.0954946	1.925	0	0.0954946	1.925	0	0.0954946	1.925	0	0.0954946	1.925	0	0.0954946	1.925	0	0.0954946
1.95	0	0.0954946	1.95	0	0.0954946	1.95	0	0.0954946	1.95	0	0.0954946	1.95	0	0.0954946	1.95	0	0.0954946	1.95	0	0.0954946	1.95	0	0.0954946	1.95	0	0.0954946	1.95	0	0.0954946
1.975	0	0.0954946	1.975	0	0.0954946	1.975	0	0.0954946	1.975	0	0.0954946	1.975	0	0.0954946	1.975	0	0.0954946	1.975	0	0.0954946	1.975	0	0.0954946	1.975	0	0.0954946	1.975	0	0.0954946
2	0	0.0954946	2	0	0.0954946	2	0	0.0954946	2	0	0.0954946	2	0	0.0954946	2	0	0.0954946	2	0	0.0954946	2	0	0.0954946	2	0	0.0954946	2	0	0.0954946
2.025	0	0.0954946	2.025	0	0.0954946	2.025	0	0.0954946	2.025	0	0.0954946	2.025	0	0.0954946	2.025	0	0.0954946	2.025	0	0.0954946	2.025	0	0.0954946	2.025	0	0.0954946	2.025	0	0.0954946
2.05	0	0.0954946	2.05	0	0.0954946	2.05	0	0.0954946	2.05	0	0.0954946	2.05	0	0.0954946	2.05	0	0.0954946	2.05	0	0.0954946	2.05	0	0.0954946	2.05	0	0.0954946	2.05	0	0.0954946
2.075	0	0.0954946	2.075	0	0.0954946	2.075	0	0.0954946	2.075	0	0.0954946	2.075	0	0.0954946	2.075	0	0.0954946	2.075	0	0.0954946	2.075	0	0.0954946	2.075	0	0.0954946	2.075	0	0.0954946
2.1	0	0.0954946	2.1	0	0.0954946	2.1	0	0.0954946	2.1	0	0.0954946	2.1	0	0.0954946	2.1	0	0.0954946	2.1	0	0.0954946	2.1	0	0.0954946	2.1	0	0.0954946	2.1	0	0.0954946
2.125	0	0.0954946	2.125	0	0.0954947	2.125	0	0.0954947	2.125	0	0.0954947	2.125	0	0.0954947	2.125	0	0.0954947	2.125	0	0.0954947	2.125	0	0.0954947	2.125	0	0.0954947	2.125	0	0.0954947
2.15	0	0.0954946	2.15	0	0.0954947	2.15	0	0.0954947	2.15	0	0.0954947	2.15	0	0.0954947	2.15	0	0.0954947	2.15	0	0.0954947	2.15	0	0.0954947	2.15	0	0.0954947	2.15	0	0.0954947
2.175	0	0.0954946	2.175	0	0.0954947	2.175	0	0.0954947	2.175	0	0.0954947	2.175	0	0.0954947	2.175	0	0.0954947	2.175	0	0.0954947	2.175	0	0.0954947	2.175	0	0.0954947	2.175	0	0.0954947
2.2	0	0.0954947	2.2	0	0.0954947	2.2	0	0.0954947	2.2	0	0.0954947	2.2	0	0.0954947	2.2	0	0.0954947	2.2	0	0.0954947	2.2	0	0.0954947	2.2	0	0.0954947	2.2	0	0.0954947
2.225	0	0.0954947	2.225	0	0.0954947	2.225	0	0.0954947	2.225	0	0.0954947	2.225	0	0.0954947	2.225	0	0.0954947	2.225	0	0.0954947	2.225	0	0.0954947	2.225	0	0.0954947	2.225	0	0.0954947
2.25	0	0.0954947	2.25	0	0.0954947	2.25	0	0.0954947	2.25	0	0.0954947	2.25	0	0.0954947	2.25	0	0.0954947	2.25	0	0.0954947	2.25	0	0.0954947	2.25	0	0.0954947	2.25	0	0.0954947
2.275	0	0.0954947	2.275	0	0.0954947	2.275	0	0.0954947	2.275	0	0.0954947	2.275	0	0.0954947	2.275	0	0.0954947	2.275	0	0.0954947	2.275	0	0.0954947	2.275	0	0.0954947	2.275	0	0.0954947
2.3	0	0.0954947	2.3	0	0.0954947	2.3	0	0.0954947	2.3	0	0.0954947	2.3	0	0.0954947	2.3	0	0.0954947	2.3	0	0.0954947	2.3	0	0.0954947	2.3	0	0.0954947	2.3	0	0.0954947
2.325	0	0.0954947	2.325	0	0.0954947	2.325	0	0.0954947	2.325	0	0.0954947	2.325	0	0.0954947	2.325	0	0.0954947	2.325	0	0.0954947	2.325	0	0.0954947	2.325	0	0.0954947	2.325	0	0.0954947
2.35	0	0.0954947	2.35	0	0.0954947	2.35	0	0.0954947	2.35	0	0.0954947	2.35	0	0.0954947	2.35	0	0.0954947	2.35	0	0.0954947	2.35	0	0.0954947	2.35	0	0.0954947	2.35	0	0.0954947
2.375	0	0.0954947	2.375	0	0.0954947	2.375	0	0.0954947	2.375	0	0.0954947	2.375	0	0.0954947	2.375	0	0.0954947	2.375	0	0.0954947	2.375	0	0.0954947	2.375	0	0.0954947	2.375	0	0.0954947
2.4	0	0.0954947	2.4	0	0.0954947	2.4	0	0.0954947	2.4	0	0.0954947	2.4	0	0.0954947	2.4	0	0.0954947	2.4	0	0.0954947	2.4	0	0.0954947	2.4	0	0.0954947	2.4	0	0.0954947
2.425	0	0.0954947	2.425	0	0.0954947	2.425	0	0.0954947	2.425	0	0.0954947	2.425	0	0.0954947	2.425	0	0.0954947	2.425	0	0.0954947	2.425	0	0.0954947	2.425	0	0.0954947	2.425	0	0.0954947
2.45	0	0.0954947	2.45	0	0.0954948	2.45	0	0.0954948	2.45	0	0.0954948	2.45	0	0.0954948	2.45	0	0.0954948	2.45	0	0.0954948	2.45	0	0.0954948	2.45	0	0.0954948	2.45	0	0.0954948
2.475	0	0.0954947	2.475	0	0.0954948	2.475	0	0.0954948	2.475	0	0.0954948	2.475	0	0.0954948	2.475	0	0.0954948	2.475	0	0.0954948	2.475	0	0.0954948	2.475	0	0.0954948	2.475	0	0.0954948
2.5	0	0.0954947	2.5	0	0.0954948	2.5	0	0.0954948	2.5	0	0.0954948	2.5	0	0.0954948	2.5	0	0.0954948	2.5	0	0.0954948	2.5	0	0.0954948	2.5	0	0.0954948	2.5	0	0.0954948
2.525	0	0.0954947	2.525	0	0.0954948	2.525	0	0.0954948	2.525	0	0.0954948	2.525	0	0.0954948	2.525	0	0.0954948	2.525	0	0.0954948	2.525	0	0.0954948	2.525	0	0.0954948	2.525	0	0.0954948
2.55	0	0.0954948	2.55	0	0.0954948	2.55	0	0.0954948	2.55	0	0.0954948	2.55	0	0.0954948	2.55	0	0.0954948	2.55	0	0.0954948	2.55	0	0.0954948	2.55	0	0.0954948	2.55	0	0.0954948
2.575	0	0.0954948	2.575	0	0.0954948	2.575	0	0.0954948	2.575	0	0.0954948	2.575	0	0.0954948	2.575	0	0.0954948	2.575	0	0.0954948	2.575	0	0.0954948	2.575	0	0.0954948	2.575	0	0.0954948
2.6	0	0.0954948	2.6	0	0.0954948	2.6	0	0.0954948	2.6	0	0.0954948	2.6	0	0.0954948	2.6	0	0.0954948	2.6	0	0.0954948	2.6	0	0.0954948	2.6	0	0.0954948	2.6	0	0.0954948
2.625	0	0.0954948	2.625	0	0.0954948	2.625	0	0.0954948	2.625	0	0.0954948	2.625	0	0.0954948	2.625	0	0.0954948	2.625	0	0.0954948	2.625	0	0.0954948	2.625	0	0.0954948	2.625	0	0.0954948
2.65	0	0.0954948	2.65	0	0.0954948	2.65	0	0.0954948	2.65	0	0.0954948	2.65	0	0.0954948	2.65	0	0.0954948	2.65	0	0.0954948	2.65	0	0.0954948	2.65	0	0.0954948	2.65	0	0.0954948
2.675	0	0.0954948	2.675	0	0.0954948	2.675	0	0.0954948	2.675	0	0.0954948	2.675	0	0.0954948	2.675	0	0.0954948	2.675	0	0.0954948	2.675	0	0.0954948	2.675	0	0.0954948	2.675	0	0.0954948
2.7	0	0.0954948	2.7	0	0.0954948	2.7	0	0.0954948	2.7	0	0.0954948	2.7	0	0.0954948	2.7	0	0.0954948	2.7	0	0.0954948	2.7	0	0.0954948	2.7	0	0.0954948	2.7	0	0.0954948
2.725	0	0.0954948	2.725	0	0.0954948	2.725	0	0.0954948	2.725	0	0.0954948	2.725	0	0.0954948	2.725	0	0.0954948	2.725	0	0.0954948	2.725	0	0.0954948	2.725	0	0.0954948	2.725	0	0.0954948
2.75	0	0.0954948	2.75	0	0.0954948	2.75	0	0.0954948	2.75	0	0.0954948	2.75	0	0.0954948	2.75	0	0.0954948	2.75	0	0.0954948	2.75	0	0.0954948	2.75	0	0.0954948	2.75	0	0.0954948
2.775	0	0.0954948	2.775	0	0.0954948	2.775	0	0.0954948	2.775	0	0.0954948	2.775	0	0.0954948	2.775	0	0.0954948	2.775	0	0.0954948	2.775	0	0.0954948	2.775	0	0.0954948	2.775	0	0.0954948
2.8	0	0.0954948	2.8	0	0.0954948	2.8	0	0.0954948	2.8	0	0.0954948	2.8	0	0.0954948	2.8	0	0.0954948	2.8	0	0.0954948	2.8	0	0.0954948	2.8	0	0.0954948	2.8	0	0.0954948
2.825	0	0.0954948	2.825	0	0.0954949	2.825	0	0.0954949	2.825	0	0.0954949	2.825	0	0.0954949	2.825	0	0.0954949	2.825	0	0.0954949	2.825	0	0.0954949	2.825	0	0.0954949	2.825	0	0.0954949
2.85	0	0.0954948	2.85	0	0.0954949	2.85	0	0.0954949	2.85	0	0.0954949	2.85	0	0.0954949	2.85	0	0.0954949	2.85	0	0.0954949	2.85	0	0.0954949	2.85	0	0.0954949	2.85	0	0.0954949
2.875	0	0.0954948	2.875	0	0.0954949	2.875	0	0.0954949	2.875	0	0.0954949	2.875	0	0.0954949	2.875	0	0.0954949	2.875	0	0.0954949	2.875	0	0.0954949	2.875	0	0.0954949	2.875	0	0.0954949
2.9	0	0.0954949	2.9	0	0.0954949	2.9	0	0.0954949	2.9	0	0.0954949	2.9	0	0.0954949	2.9	0	0.0954949	2.9	0	0.0954949	2.9	0	0.0954949	2.9	0	0.0954949	2.9	0	0.0954949
2.925	0	0.0954949	2.925	0	0.0954949	2.925	0	0.0954949	2.925	0	0.0954949	2.925	0	0.0954949	2.925	0	0.0954949	2.925	0	0.0954949	2.925	0	0.0954949	2.925	0	0.0954949	2.925	0	0.0954949
2.95	0	0.0954949	2.95	0	0.0954949	2.95	0	0.0954949	2.95	0	0.0954949	2.95	0	0.0954949	2.95	0	0.0954949	2.95	0	0.0954949	2.95	0	0.0954949	2.95	0	0.0954949	2.95	0	0.0954949
2.975	0	0.0954949	2.975	0	0.0954949	2.975	0	0.0954949	2.975	0	0.0954949	2.975	0	0.0954949	2.975	0	0.0954949	2.975	0	0.0954949	2.975	0	0.0954949	2.975	0	0.0954949	2.975	0	0.0954949
3	0	0.0954949	3	0	0.0954949	3	0	0.0954949	3	0	0.0954949	3	0	0.0954949	3	0	0.0954949	3	0	0.0954949	3	0	0.0954949	3	0	0.0954949	3	0	0.0954949
3.025	0	0.0954949	3.025	0	0.0954949	3.025	0	0.0954949	3.025	0	0.0954949	3.025	0	0.0954949	3.025	0	0.0954949	3.025	0	0.0954949	3.025	0	0.0954949	3.025	0	0.0954949	3.025	0	0.0954949
3.05	0	0.0954949	3.05	0	0.0954949	3.05	0	0.0954949	3.05	0	0.0954949	3.05	0	0.0954949	3.05	0	0.0954949	3.05	0	0.0954949	3.05	0	0.0954949	3.05	0	0.0954949	3.05	0	0.0954949
3.075	0	0.0954949	3.075	0	0.0954949	3.075	0	0.0954949	3.075	0	0.0954949	3.075	0	0.0954949	3.075	0	0.0954949	3.075	0	0.0954949	3.075	0	0.0954949	3.075	0	0.0954949	3.075	0	0.0954949
3.1	0	0.0954949	3.1	0	0.0954949	3.1	0	0.0954949	3.1	0	0.0954949	3.1	0	0.0954949	3.1	0	0.0954949	3.1	0	0.0954949	3.1	0	0.0954949	3.1	0	0.0954949	3.1	0	0.0954949
3.125	0	0.0954949	3.125	0	0.0954949	3.125	0	0.0954949	3.125	0	0.0954949	3.125	0	0.0954949	3.125	0	0.0954949	3.125	0	0.0954949	3.125	0	0.0954949	3.125	0	0.0954949	3.125	0	0.0954949
3.15	0	0.0954949	3.15	0	0.0954949	3.15	0	0.0954949	3.15	0	0.0954949	3.15	0	0.0954949	3.15	0	0.0954949	3.15	0	0.0954949	3.15	0	0.0954949	3.15	0	0.0954949	3.15	0	0.0954949
3.175	0	0.0954949	3.175	0	0.0954949	3.175	0	0.0954949	3.175	0	0.0954949	3.175	0	0.0954949	3.175	0	0.0954949	3.175	0	0.0954949	3.175	0	0.0954949	3.175	0	0.0954949	3.175	0	0.0954949
3.2	0	0.0954949	3.2	0	0.095495	3.2	0	0.095495	3.2	0	0.095495	3.2	0	0.095495	3.2	0	0.095495	3.2	0	0.095495	3.2	0	0.095495	3.2	0	0.095495	3.2	0	0.095495
3.225	0	0.0954949	3.225	0	0.095495	3.225	0	0.095495	3.225	0	0.095495	3.225	0	0.095495	3.225	0	0.095495	3.225	0	0.095495	3.225	0	0.095495	3.225	0	0.095495	3.225	0	0.095495
3.25	0	0.0954949	3.25	0	0.095495	3.25	0	0.095495	3.25	0	0.095495	3.25	0	0.095495	3.25	0	0.095495	3.25	0	0.095495	3.25	0	0.095495	3.25	0	0.095495	3.25	0	0.095495
3.275	0	0.0954949	3.275	0	0.095495	3.275	0	0.095495	3.275	0	0.095495	3.275	0	0.095495	3.275	0	0.095495	3.275	0	0.095495	3.275	0	0.095495	3.275	0	0.095495	3.275	0	0.095495
3.3	0	0.095495	3.3	0	0.095495	3.3	0	0.095495	3.3	0	0.095495	3.3	0	0.095495	3.3	0	0.095495	3.3	0	0.095495	3.3	0	0.095495	3.3	0	0.095495	3.3	0	0.095495
3.325	0	0.095495	3.325	0	0.095495	3.325	0	0.095495	3.325	0	0.095495	3.325	0	0.095495	3.325	0	0.095495	3.325	0	0.095495	3.325	0	0.095495	3.325	0	0.095495	3.325	0	0.095495
3.35	0	0.095495	3.35	0	0.095495	3.35	0	0.095495	3.35	0	0.095495	3.35	0	0.095495	3.35	0	0.095495	3.35	0	0.095495	3.35	0	0.095495	3.35	0	0.095495	3.35	0	0.095495
3.375	0	0.095495	3.375	0	0.095495	3.375	0	0.095495	3.375	0	0.095495	3.375	0	0.095495	3.375	0	0.095495	3.375	0	0.095495	3.375	0	0.095495	3.375	0	0.095495	3.375	0	0.095495
3.4	0	0.095495	3.4	0	0.095495	3.4	0	0.095495	3.4	0	0.095495	3.4	0	0.095495	3.4	0	0.095495	3.4	0	0.095495	3.4	0	0.095495	3.4	0	0.095495	3.4	0	0.095495
3.425	0	0.095495	3.425	0	0.095495	3.425	0	0.095495	3.425	0	0.095495	3.425	0	0.095495	3.425	0	0.095495	3.425	0	0.095495	3.425	0	0.095495	3.425	0	0.095495	3.425	0	0.095495
3.45	0	0.095495	3.45	0	0.095495	3.45	0	0.095495	3.45	0	0.095495	3.45	0	0.095495	3.45	0	0.095495	3.45	0	0.095495	3.45	0	0.095495	3.45	0	0.095495	3.45	0	0.095495
3.475	0	0.095495	3.475	0	0.095495	3.475	0	0.095495	3.475	0	0.095495	3.475	0	0.095495	3.475	0	0.095495	3.475	0	0.095495	3.475	0	0.095495	3.475	0	0.095495	3.475	0	0.095495
3.5	0	0.095495	3.5	0	0.095495	3.5	0	0.095495	3.5	0	0.095495	3.5	0	0.095495	3.5	0	0.095495	3.5	0	0.095495	3.5	0	0.095495	3.5	0	0.095495	3.5	0	0.095495
3.525	0	0.095495	3.525	0	0.095495	3.525	0	0.095495	3.525	0	0.095495	3.525	0	0.095495	3.525	0	0.095495	3.525	0	0.095495	3.525	0	0.095495	3.525	0	0.095495	3.525	0	0.095495
3.55	0	0.095495	3.55	0	0.095495	3.55	0	0.095495	3.55	0	0.095495	3.55	0	0.095495	3.55	0	0.095495	3.55	0	0.095495	3.55	0	0.095495	3.55	0	0.095495	3.55	0	0.095495
3.575	0	0.095495	3.575	0	0.0954951	3.575	0	0.0954951	3.575	0	0.0954951	3.575	0	0.0954951	3.575	0	0.0954951	3.575	0	0.0954951	3.575	0	0.0954951	3.575	0	0.0954951	3.575	0	0.0954951
3.6	0	0.095495	3.6	0	0.0954951	3.6	0	0.0954951	3.6	0	0.0954951	3.6	0	0.0954951	3.6	0	0.0954951	3.6	0	0.0954951	3.6	0	0.0954951	3.6	0	0.0954951	3.6	0	0.0954951
3.625	0	0.095495	3.625	0	0.0954951	3.625	0	0.0954951	3.625	0	0.0954951	3.625	0	0.0954951	3.625	0	0.0954951	3.625	0	0.0954951	3.625	0	0.0954951	3.625	0	0.0954951	3.625	0	0.0954951
3.65	0	0.095495	3.65	0	0.0954951	3.65	0	0.0954951	3.65	0	0.0954951	3.65	0	0.0954951	3.65	0	0.0954951	3.65	0	0.0954951	3.65	0	0.0954951	3.65	0	0.0954951	3.65	0	0.0954951
3.675	0	0.0954951	3.675	0	0.0954951	3.675	0	0.0954951	3.675	0	0.0954951	3.675	0	0.0954951	3.675	0	0.0954951	3.675	0	0.0954951	3.675	0	0.0954951	3.675	0	0.0954951	3.675	0	0.0954951
3.7	0	0.0954951	3.7	0	0.0954951	3.7	0	0.0954951	3.7	0	0.0954951	3.7	0	0.0954951	3.7	0	0.0954951	3.7	0	0.0954951	3.7	0	0.0954951	3.7	0	0.0954951	3.7	0	0.0954951
3.725	0	0.0954951	3.725	0	0.0954951	3.725	0	0.0954951	3.725	0	0.0954951	3.725	0	0.0954951	3.725	0	0.0954951	3.725	0	0.0954951	3.725	0	0.0954951	3.725	0	0.0954951	3.725	0	0.0954951
3.75	0	0.0954951	3.75	0	0.0954951	3.75	0	0.0954951	3.75	0	0.0954951	3.75	0	0.0954951	3.75	0	0.0954951	3.75	0	0.0954951	3.75	0	0.0954951	3.75	0	0.0954951	3.75	0	0.0954951
3.775	0	0.0954951	3.775	0	0.0954951	3.775	0	0.0954951	3.775	0	0.0954951	3.775	0	0.0954951	3.775	0	0.0954951	3.775	0	0.0954951	3.775	0	0.0954951	3.775	0	0.0954951	3.775	0	0.0954951
3.8	0	0.0954951	3.8	0	0.0954951	3.8	0	0.0954951	3.8	0	0.0954951	3.8	0	0.0954951	3.8	0	0.0954951	3.8	0	0.0954951	3.8	0	0.0954951	3.8	0	0.0954951	3.8	0	0.0954951
3.825	0	0.0954951	3.825	0	0.0954951	3.825	0	0.0954951	3.825	0	0.0954951	3.825	0	0.0954951	3.825	0	0.0954951	3.825	0	0.0954951	3.825	0	0.0954951	3.825	0	0.0954951	3.825	0	0.0954951
3.85	0	0.0954951	3.85	0	0.0954951	3.85	0	0.0954951	3.85	0	0.0954951	3.85	0	0.0954951	3.85	0	0.0954951	3.85	0	0.0954951	3.85	0	0.0954951	3.85	0	0.0954951	3.85	0	0.0954951
3.875	0	0.0954951	3.875	0	0.0954951	3.875	0	0.0954951	3.875	0	0.0954951	3.875	0	0.0954951	3.875	0	0.0954951	3.875	0	0.0954951	3.875	0	0.0954951	3.875	0	0.0954951	3.875	0	0.0954951
3.9	0	0.0954951	3.9	0	0.0954951	3.9	0	0.0954951	3.9	0	0.0954951	3.9	0	0.0954951	3.9	0	0.0954951	3.9	0	0.0954951	3.9	0	0.0954951	3.9	0	0.0954951	3.9	0	0.0954951
3.925	0	0.0954951	3.925	0	0.0954951	3.925	0	0.0954951	3.925	0	0.0954951	3.925	0	0.0954951	3.925	0	0.0954951	3.925	0	0.0954951	3.925	0	0.0954951	3.925	0	0.0954951	3.925	0	0.0954951
3.95	0	0.0954951	3.95	0	0.0954951	3.95	0	0.0954951	3.95	0	0.0954951	3.95	0	0.0954951	3.95	0	0.0954951	3.95	0	0.0954951	3.95	0	0.0954951	3.95	0	0.0954951	3.95	0	0.0954951
3.975	0	0.0954951	3.975	0	0.0954952	3.975	0	0.0954952	3.975	0	0.0954952	3.975	0	0.0954952	3.975	0	0.0954952	3.975	0	0.0954952	3.975	0	0.0954952	3.975	0	0.0954952	3.975	0	0.0954952
4	0	0.0954951	4	0	0.0954952	4	0	0.0954952	4	0	0.0954952	4	0	0.0954952	4	0	0.0954952	4	0	0.0954952	4	0	0.0954952	4	0	0.0954952	4	0	0.0954952
4.025	0	0.0954951	4.025	0	0.0954952	4.025	0	0.0954952	4.025	0	0.0954952	4.025	0	0.0954952	4.025	0	0.0954952	4.025	0	0.0954952	4.025	0	0.0954952	4.025	0	0.0954952	4.025	0	0.0954952
4.05	0	0.0954951	4.05	0	0.0954952	4.05	0	0.0954952	4.05	0	0.0954952	4.05	0	0.0954952	4.05	0	0.0954952	4.05	0	0.0954952	4.05	0	0.0954952	4.05	0	0.0954952	4.05	0	0.0954952
4.075	0	0.0954952	4.075	0	0.0954952	4.075	0	0.0954952	4.075	0	0.0954952	4.075	0	0.0954952	4.075	0	0.0954952	4.075	0	0.0954952	4.075	0	0.0954952	4.075	0	0.0954952	4.075	0	0.0954952
4.1	0	0.0954952	4.1	0	0.0954952	4.1	0	0.0954952	4.1	0	0.0954952	4.1	0	0.0954952	4.1	0	0.0954952	4.1	0	0.0954952	4.1	0	0.0954952	4.1	0	0.0954952	4.1	0	0.0954952
4.125	0	0.0954952	4.125	0	0.0954952	4.125	0	0.0954952	4.125	0	0.0954952	4.125	0	0.0954952	4.125	0	0.0954952	4.125	0	0.0954952	4.125	0	0.0954952	4.125	0	0.0954952	4.125	0	0.0954952
4.15	0	0.0954952	4.15	0	0.0954952	4.15	0	0.0954952	4.15	0	0.0954952	4.15	0	0.0954952	4.15	0	0.0954952	4.15	0	0.0954952	4.15	0	0.0954952	4.15	0	0.0954952	4.15	0	0.0954952
4.175	0	0.0954952	4.175	0	0.0954952	4.175	0	0.0954952	4.175	0	0.0954952	4.175	0	0.0954952	4.175	0	0.0954952	4.175	0	0.0954952	4.175	0	0.0954952	4.175	0	0.0954952	4.175	0	0.0954952
4.2	0	0.0954952	4.2	0	0.0954952	4.2	0	0.0954952	4.2	0	0.0954952	4.2	0	0.0954952	4.2	0	0.0954952	4.2	0	0.0954952	4.2	0	0.0954952	4.2	0	0.0954952	4.2	0	0.0954952
4.225	0	0.0954952	4.225	0	0.0954952	4.225	0	0.0954952	4.225	0	0.0954952	4.225	0	0.0954952	4.225	0	0.0954952	4.225	0	0.0954952	4.225	0	0.0954952	4.225	0	0.0954952	4.225	0	0.0954952
4.25	0	0.0954952	4.25	0	0.0954952	4.25	0	0.0954952	4.25	0	0.0954952	4.25	0	0.0954952	4.25	0	0.0954952	4.25	0	0.0954952	4.25	0	0.0954952	4.25	0	0.0954952	4.25	0	0.0954952
4.275	0	0.0954952	4.275	0	0.0954952	4.275	0	0.0954952	4.275	0	0.0954952	4.275	0	0.0954952	4.275	0	0.0954952	4.275	0	0.0954952	4.275	0	0.0954952	4.275	0	0.0954952	4.275	0	0.0954952
4.3	0	0.0954952	4.3	0	0.0954952	4.3	0	0.0954952	4.3	0	0.0954952	4.3	0	0.0954952	4.3	0	0.0954952	4.3	0	0.0954952	4.3	0	0.0954952	4.3	0	0.0954952	4.3	0	0.0954952
4.325	0	0.0954952	4.325	0	0.0954952	4.325	0	0.0954952	4.325	0	0.0954952	4.325	0	0.0954952	4.325	0	0.0954952	4.325	0	0.0954952	4.325	0	0.0954952	4.325	0	0.0954952	4.325	0	0.0954952
4.35	0	0.0954952	4.35	0	0.0954953	4.35	0	0.0954953	4.35	0	0.0954953	4.35	0	0.0954953	4.35	0	0.0954953	4.35	0	0.0954953	4.35	0	0.0954953	4.35	0	0.0954953	4.35	0	0.0954953
4.375	0	0.0954952	4.375	0	0.0954953	4.375	0	0.0954953	4.375	0	0.0954953	4.375	0	0.0954953	4.375	0	0.0954953	4.375	0	0.0954953	4.375	0	0.0954953	4.375	0	0.0954953	4.375	0	0.0954953
4.4	0	0.0954952	4.4	0	0.0954953	4.4	0	0.0954953	4.4	0	0.0954953	4.4	0	0.0954953	4.4	0	0.0954953	4.4	0	0.0954953	4.4	0	0.0954953	4.4	0	0.0954953	4.4	0	0.0954953
4.425	0	0.0954952	4.425	0	0.0954953	4.425	0	0.0954953	4.425	0	0.0954953	4.425	0	0.0954953	4.425	0	0.0954953	4.425	0	0.0954953	4.425	0	0.0954953	4.425	0	0.0954953	4.425	0	0.0954953
4.45	0	0.0954953	4.45	0	0.0954953	4.45	0	0.0954953	4.45	0	0.0954953	4.45	0	0.0954953	4.45	0	0.0954953	4.45	0	0.0954953	4.45	0	0.0954953	4.45	0	0.0954953	4.45	0	0.0954953
4.475	0	0.0954953	4.475	0	0.0954953	4.475	0	0.0954953	4.475	0	0.0954953	4.475	0	0.0954953	4.475	0	0.0954953	4.475	0	0.0954953	4.475	0	0.0954953	4.475	0	0.0954953	4.475	0	0.0954953
4.5	0	0.0954953	4.5	0	0.0954953	4.5	0	0.0954953	4.5	0	0.0954953	4.5	0	0.0954953	4.5	0	0.0954953	4.5	0	0.0954953	4.5	0	0.0954953	4.5	0	0.0954953	4.5	0	0.0954953
4.525	0	0.0954953	4.525	0	0.0954953	4.525	0	0.0954953	4.525	0	0.0954953	4.525	0	0.0954953	4.525	0	0.0954953	4.525	0	0.0954953	4.525	0	0.0954953	4.525	0	0.0954953	4.525	0	0.0954953
4.55	0	0.0954953	4.55	0	0.0954953	4.55	0	0.0954953	4.55	0	0.0954953	4.55	0	0.0954953	4.55	0	0.0954953	4.55	0	0.0954953	4.55	0	0.0954953	4.55	0	0.0954953	4.55	0	0.0954953
4.575	0	0.0954953	4.575	0	0.0954953	4.575	0	0.0954953	4.575	0	0.0954953	4.575	0	0.0954953	4.575	0	0.0954953	4.575	0	0.0954953	4.575	0	0.0954953	4.575	0	0.0954953	4.575	0	0.0954953
4.6	0	0.0954953	4.6	0	0.0954953	4.6	0	0.0954953	4.6	0	0.0954953	4.6	0	0.0954953	4.6	0	0.0954953	4.6	0	0.0954953	4.6	0	0.0954953	4.6	0	0.0954953	4.6	0	0.0954953
4.625	0	0.0954953	4.625	0	0.0954953	4.625	0	0.0954953	4.625	0	0.0954953	4.625	0	0.0954953	4.625	0	0.0954953	4.625	0	0.0954953	4.625	0	0.0954953	4.625	0	0.0954953	4.625	0	0.0954953
4.65	0	0.0954953	4.65	0	0.0954953	4.65	0	0.0954953	4.65	0	0.0954953	4.65	0	0.0954953	4.65	0	0.0954953	4.65	0	0.0954953	4.65	0	0.0954953	4.65	0	0.0954953	4.65	0	0.0954953
4.675	0	0.0954953	4.675	0	0.0954953	4.675	0	0.0954953	4.675	0	0.0954953	4.675	0	0.0954953	4.675	0	0.0954953	4.675	0	0.0954953	4.675	0	0.0954953	4.675	0	0.0954953	4.675	0	0.0954953
4.7	0	0.0954953	4.7	0	0.0954953	4.7	0	0.0954953	4.7	0	0.0954953	4.7	0	0.0954953	4.7	0	0.0954953	4.7	0	0.0954953	4.7	0	0.0954953	4.7	0	0.0954953	4.7	0	0.0954953
4.725	0	0.0954953	4.725	0	0.0954953	4.725	0	0.0954953	4.725	0	0.0954953	4.725	0	0.0954953	4.725	0	0.0954953	4.725	0	0.0954953	4.725	0	0.0954953	4.725	0	0.0954953	4.725	0	0.0954953
4.75	0	0.0954953	4.75	0	0.0954954	4.75	0	0.0954954	4.75	0	0.0954954	4.75	0	0.0954954	4.75	0	0.0954954	4.75	0	0.0954954	4.75	0	0.0954954	4.75	0	0.0954954	4.75	0	0.0954954
4.775	0	0.0954953	4.775	0	0.0954954	4.775	0	0.0954954	4.775	0	0.0954954	4.775	0	0.0954954	4.775	0	0.0954954	4.775	0	0.0954954	4.775	0	0.0954954	4.775	0	0.0954954	4.775	0	0.0954954
4.8	0	0.0954953	4.8	0	0.0954954	4.8	0	0.0954954	4.8	0	0.0954954	4.8	0	0.0954954	4.8	0	0.0954954	4.8	0	0.0954954	4.8	0	0.0954954	4.8	0	0.0954954	4.8	0	0.0954954
4.825	0	0.0954953	4.825	0	0.0954954	4.825	0	0.0954954	4.825	0	0.0954954	4.825	0	0.0954954	4.825	0	0.0954954	4.825	0	0.0954954	4.825	0	0.0954954	4.825	0	0.0954954	4.825	0	0.0954954
4.85	0	0.0954954	4.85	0	0.0954954	4.85	0	0.0954954	4.85	0	0.0954954	4.85	0	0.0954954	4.85	0	0.0954954	4.85	0	0.0954954	4.85	0	0.0954954	4.85	0	0.0954954	4.85	0	0.0954954
4.875	0	0.0954954	4.875	0	0.0954954	4.875	0	0.0954954	4.875	0	0.0954954	4.875	0	0.0954954	4.875	0	0.0954954	4.875	0	0.0954954	4.875	0	0.0954954	4.875	0	0.0954954	4.875	0	0.0954954
4.9	0	0.0954954	4.9	0	0.0954954	4.9	0	0.0954954	4.9	0	0.0954954	4.9	0	0.0954954	4.9	0	0.0954954	4.9	0	0.0954954	4.9	0	0.0954954	4.9	0	0.0954954	4.9	0	0.0954954
4.925	0	0.0954954	4.925	0	0.0954954	4.925	0	0.0954954	4.925	0	0.0954954	4.925	0	0.0954954	4.925	0	0.0954954	4.925	0	0.0954954	4.925	0	0.0954954	4.925	0	0.0954954	4.925	0	0.0954954
4.95	0	0.0954954	4.95	0	0.0954954	4.95	0	0.0954954	4.95	0	0.0954954	4.95	0	0.0954954	4.95	0	0.0954954	4.95	0	0.0954954	4.95	0	0.0954954	4.95	0	0.0954954	4.95	0	0.0954954
4.975	0	0.0954954	4.975	0	0.0954954	4.975	0	0.0954954	4.975	0	0.0954954	4.975	0	0.0954954	4.975	0	0.0954954	4.975	0	0.0954954	4.975	0	0.0954954	4.975	0	0.0954954	4.975	0	0.0954954
5	0	0.0954954	5	0	0.0954954	5	0	0.0954954	5	0	0.0954954	5	0	0.0954954	5	0	0.0954954	5	0	0.0954954	5	0	0.0954954	5	0	0.0954954	5	0	0.0954954
5.025	0	0.0954954	5.025	0	0.0954954	5.025	0	0.0954954	5.025	0	0.0954954	5.025	0	0.0954954	5.025	0	0.0954954	5.025	0	0.0954954	5.025	0	0.0954954	5.025	0	0.0954954	5.025	0	0.0954954
5.05	0	0.0954954	5.05	0	0.0954954	5.05	0	0.0954954	5.05	0	0.0954954	5.05	0	0.0954954	5.05	0	0.0954954	5.05	0	0.0954954	5.05	0	0.0954954	5.05	0	0.0954954	5.05	0	0.0954954
5.075	0	0.0954954	5.075	0	0.0954954	5.075	0	0.0954954	5.075	0	0.0954954	5.075	0	0.0954954	5.075	0	0.0954954	5.075	0	0.0954954	5.075	0	0.0954954	5.075	0	0.0954954	5.075	0	0.0954954
5.1	0	0.0954954	5.1	0	0.0954954	5.1	0	0.0954954	5.1	0	0.0954954	5.1	0	0.0954954	5.1	0	0.0954954	5.1	0	0.0954954	5.1	0	0.0954954	5.1	0	0.0954954	5.1	0	0.0954954
5.125	0	0.0954954	5.125	0	0.0954954	5.125	0	0.0954954	5.125	0	0.0954954	5.125	0	0.0954954	5.125	0	0.0954954	5.125	0	0.0954954	5.125	0	0.0954954	5.125	0	0.0954954	5.125	0	0.0954954
5.15	0	0.0954954	5.15	0	0.0954955	5.15	0	0.0954955	5.15	0	0.0954955	5.15	0	0.0954955	5.15	0	0.0954955	5.15	0	0.0954955	5.15	0	0.0954955	5.15	0	0.0954955	5.15	0	0.0954955
5.175	0	0.0954954	5.175	0	0.0954955	5.175	0	0.0954955	5.175	0	0.0954955	5.175	0	0.0954955	5.175	0	0.0954955	5.175	0	0.0954955	5.175	0	0.0954955	5.175	0	0.0954955	5.175	0	0.0954955
5.2	0	0.0954954	5.2	0	0.0954955	5.2	0	0.0954955	5.2	0	0.0954955	5.2	0	0.0954955	5.2	0	0.0954955	5.2	0	0.0954955	5.2	0	0.0954955	5.2	0	0.0954955	5.2	0	0.0954955
5.225	0	0.0954955	5.225	0	0.0954955	5.225	0	0.0954955	5.225	0	0.0954955	5.225	0	0.0954955	5.225	0	0.0954955	5.225	0	0.0954955	5.225	0	0.0954955	5.225	0	0.0954955	5.225	0	0.0954955
5.25	0	0.0954955	5.25	0	0.0954955	5.25	0	0.0954955	5.25	0	0.0954955	5.25	0	0.0954955	5.25	0	0.0954955	5.25	0	0.0954955	5.25	0	0.0954955	5.25	0	0.0954955	5.25	0	0.0954955
5.275	0	0.0954955	5.275	0	0.0954955	5.275	0	0.0954955	5.275	0	0.0954955	5.275	0	0.0954955	5.275	0	0.0954955	5.275	0	0.0954955	5.275	0	0.0954955	5.275	0	0.0954955	5.275	0	0.0954955
5.3	0	0.0954955	5.3	0	0.0954955	5.3	0	0.0954955	5.3	0	0.0954955	5.3	0	0.0954955	5.3	0	0.0954955	5.3	0	0.0954955	5.3	0	0.0954955	5.3	0	0.0954955	5.3	0	0.0954955
5.325	0	0.0954955	5.325	0	0.0954955	5.325	0	0.0954955	5.325	0	0.0954955	5.325	0	0.0954955	5.325	0	0.0954955	5.325	0	0.0954955	5.325	0	0.0954955	5.325	0	0.0954955	5.325	0	0.0954955
5.35	0	0.0954955	5.35	0	0.0954955	5.35	0	0.0954955	5.35	0	0.0954955	5.35	0	0.0954955	5.35	0	0.0954955	5.35	0	0.0954955	5.35	0	0.0954955	5.35	0	0.0954955	5.35	0	0.0954955
5.375	0	0.0954955	5.375	0	0.0954955	5.375	0	0.0954955	5.375	0	0.0954955	5.375	0	0.0954955	5.375	0	0.0954955	5.375	0	0.0954955	5.375	0	0.0954955	5.375	0	0.0954955	5.375	0	0.0954955
5.4	0	0.0954955	5.4	0	0.0954955	5.4	0	0.0954955	5.4	0	0.0954955	5.4	0	0.0954955	5.4	0	0.0954955	5.4	0	0.0954955	5.4	0	0.0954955	5.4	0	0.0954955	5.4	0	0.0954955
5.425	0	0.0954955	5.425	0	0.0954955	5.425	0	0.0954955	5.425	0	0.0954955	5.425	0	0.0954955	5.425	0	0.0954955	5.425	0	0.0954955	5.425	0	0.0954955	5.425	0	0.0954955	5.425	0	0.0954955
5.45	0	0.0954955	5.45	0	0.0954955	5.45	0	0.0954955	5.45	0	0.0954955	5.45	0	0.0954955	5.45	0	0.0954955	5.45	0	0.0954955	5.45	0	0.0954955	5.45	0	0.0954955	5.45	0	0.0954955
5.475	0	0.0954955	5.475	0	0.0954955	5.475	0	0.0954955	5.475	0	0.0954955	5.475	0	0.0954955	5.475	0	0.0954955	5.475	0	0.0954955	5.475	0	0.0954955	5.475	0	0.0954955	5.475	0	0.0954955
5.5	0	0.0954955	5.5	0	0.0954955	5.5	0	0.0954955	5.5	0	0.0954955	5.5	0	0.0954955	5.5	0	0.0954955	5.5	0	0.0954955	5.5	0	0.0954955	5.5	0	0.0954955	5.5	0	0.0954955
5.525	0	0.0954955	5.525	0	0.0954956	5.525	0	0.0954956	5.525	0	0.0954956	5.525	0	0.0954956	5.525	0	0.0954956	5.525	0	0.0954956	5.525	0	0.0954956	5.525	0	0.0954956	5.525	0	0.0954956
5.55	0	0.0954955	5.55	0	0.0954956	5.55	0	0.0954956	5.55	0	0.0954956	5.55	0	0.0954956	5.55	0	0.0954956	5.55	0	0.0954956	5.55	0	0.0954956	5.55	0	0.0954956	5.55	0	0.0954956
5.575	0	0.0954955	5.575	0	0.0954956	5.575	0	0.0954956	5.575	0	0.0954956	5.575	0	0.0954956	5.575	0	0.0954956	5.575	0	0.0954956	5.575	0	0.0954956	5.575	0	0.0954956	5.575	0	0.0954956
5.6	0	0.0954955	5.6	0	0.0954956	5.6	0	0.0954956	5.6	0	0.0954956	5.6	0	0.0954956	5.6	0	0.0954956	5.6	0	0.0954956	5.6	0	0.0954956	5.6	0	0.0954956	5.6	0	0.0954956
5.625	0	0.0954956	5.625	0	0.0954956	5.625	0	0.0954956	5.625	0	0.0954956	5.625	0	0.0954956	5.625	0	0.0954956	5.625	0	0.0954956	5.625	0	0.0954956	5.625	0	0.0954956	5.625	0	0.0954956
5.65	0	0.0954956	5.65	0	0.0954956	5.65	0	0.0954956	5.65	0	0.0954956	5.65	0	0.0954956	5.65	0	0.0954956	5.65	0	0.0954956	5.65	0	0.0954956	5.65	0	0.0954956	5.65	0	0.0954956
5.675	0	0.0954956	5.675	0	0.0954956	5.675	0	0.0954956	5.675	0	0.0954956	5.675	0	0.0954956	5.675	0	0.0954956	5.675	0	0.0954956	5.675	0	0.0954956	5.675	0	0.0954956	5.675	0	0.0954956
5.7	0	0.0954956	5.7	0	0.0954956	5.7	0	0.0954956	5.7	0	0.0954956	5.7	0	0.0954956	5.7	0	0.0954956	5.7	0	0.0954956	5.7	0	0.0954956	5.7	0	0.0954956	5.7	0	0.0954956
5.725	0	0.0954956	5.725	0	0.0954956	5.725	0	0.0954956	5.725	0	0.0954956	5.725	0	0.0954956	5.725	0	0.0954956	5.725	0	0.0954956	5.725	0	0.0954956	5.725	0	0.0954956	5.725	0	0.0954956
5.75	0	0.0954956	5.75	0	0.0954956	5.75	0	0.0954956	5.75	0	0.0954956	5.75	0	0.0954956	5.75	0	0.0954956	5.75	0	0.0954956	5.75	0	0.0954956	5.75	0	0.0954956	5.75	0	0.0954956
5.775	0	0.0954956	5.775	0	0.0954956	5.775	0	0.0954956	5.775	0	0.0954956	5.775	0	0.0954956	5.775	0	0.0954956	5.775	0	0.0954956	5.775	0	0.0954956	5.775	0	0.0954956	5.775	0	0.0954956
5.8	0	0.0954956	5.8	0	0.0954956	5.8	0	0.0954956	5.8	0	0.0954956	5.8	0	0.0954956	5.8	0	0.0954956	5.8	0	0.0954956	5.8	0	0.0954956	5.8	0	0.0954956	5.8	0	0.0954956
5.825	0	0.0954956	5.825	0	0.0954956	5.825	0	0.0954956	5.825	0	0.0954956	5.825	0	0.0954956	5.825	0	0.0954956	5.825	0	0.0954956	5.825	0	0.0954956	5.825	0	0.0954956	5.825	0	0.0954956
5.85	0	0.0954956	5.85	0	0.0954956	5.85	0	0.0954956	5.85	0	0.0954956	5.85	0	0.0954956	5.85	0	0.0954956	5.85	0	0.0954956	5.85	0	0.0954956	5.85	0	0.0954956	5.85	0	0.0954956
5.875	0	0.0954956	5.875	0	0.0954956	5.875	0	0.0954956	5.875	0	0.0954956	5.875	0	0.0954956	5.875	0	0.0954956	5.875	0	0.0954956	5.875	0	0.0954956	5.875	0	0.0954956	5.875	0	0.0954956
5.9	0	0.0954956	5.9	0	0.0954956	5.9	0	0.0954956	5.9	0	0.0954956	5.9	0	0.0954956	5.9	0	0.0954956	5.9	0	0.0954956	5.9	0	0.0954956	5.9	0	0.0954956	5.9	0	0.0954956
5.925	0	0.0954956	5.925	0	0.0954957	5.925	0	0.0954957	5.925	0	0.0954957	5.925	0	0.0954957	5.925	0	0.0954957	5.925	0	0.0954957	5.925	0	0.0954957	5.925	0	0.0954957	5.925	0	0.0954957
5.95	0	0.0954956	5.95	0	0.0954957	5.95	0	0.0954957	5.95	0	0.0954957	5.95	0	0.0954957	5.95	0	0.0954957	5.95	0	0.0954957	5.95	0	0.0954957	5.95	0	0.0954957	5.95	0	0.0954957
5.975	0	0.0954956	5.975	0	0.0954957	5.975	0	0.0954957	5.975	0	0.0954957	5.975	0	0.0954957	5.975	0	0.0954957	5.975	0	0.0954957	5.975	0	0.0954957	5.975	0	0.0954957	5.975	0	0.0954957
6	0	0.0954956	6	0	0.0954957	6	0	0.0954957	6	0	0.0954957	6	0	0.0954957	6	0	0.0954957	6	0	0.0954957	6	0	0.0954957	6	0	0.0954957	6	0	0.0954957
6.025	0	0.0954957	6.025	0	0.0954957	6.025	0	0.0954957	6.025	0	0.0954957	6.025	0	0.0954957	6.025	0	0.0954957	6.025	0	0.0954957	6.025	0	0.0954957	6.025	0	0.0954957	6.025	0	0.0954957
6.05	0	0.0954957	6.05	0	0.0954957	6.05	0	0.0954957	6.05	0	0.0954957	6.05	0	0.0954957	6.05	0	0.0954957	6.05	0	0.0954957	6.05	0	0.0954957	6.05	0	0.0954957	6.05	0	0.0954957
6.075	0	0.0954957	6.075	0	0.0954957	6.075	0	0.0954957	6.075	0	0.0954957	6.075	0	0.0954957	6.075	0	0.0954957	6.075	0	0.0954957	6.075	0	0.0954957	6.075	0	0.0954957	6.075	0	0.0954957
6.1	0	0.0954957	6.1	0	0.0954957	6.1	0	0.0954957	6.1	0	0.0954957	6.1	0	0.0954957	6.1	0	0.0954957	6.1	0	0.0954957	6.1	0	0.0954957	6.1	0	0.0954957	6.1	0	0.0954957
6.125	0	0.0954957	6.125	0	0.0954957	6.125	0	0.0954957	6.125	0	0.0954957	6.125	0	0.0954957	6.125	0	0.0954957	6.125	0	0.0954957	6.125	0	0.0954957	6.125	0	0.0954957	6.125	0	0.0954957
6.15	0	0.0954957	6.15	0	0.0954957	6.15	0	0.0954957	6.15	0	0.0954957	6.15	0	0.0954957	6.15	0	0.0954957	6.15	0	0.0954957	6.15	0	0.0954957	6.15	0	0.0954957	6.15	0	0.0954957
6.175	0	0.0954957	6.175	0	0.0954957	6.175	0	0.0954957	6.175	0	0.0954957	6.175	0	0.0954957	6.175	0	0.0954957	6.175	0	0.0954957	6.175	0	0.0954957	6.175	0	0.0954957	6.175	0	0.0954957
6.2	0	0.0954957	6.2	0	0.0954957	6.2	0	0.0954957	6.2	0	0.0954957	6.2	0	0.0954957	6.2	0	0.0954957	6.2	0	0.0954957	6.2	0	0.0954957	6.2	0	0.0954957	6.2	0	0.0954957
6.225	0	0.0954957	6.225	0	0.0954957	6.225	0	0.0954957	6.225	0	0.0954957	6.225	0	0.0954957	6.225	0	0.0954957	6.225	0	0.0954957	6.225	0	0.0954957	6.225	0	0.0954957	6.225	0	0.0954957
6.25	0	0.0954957	6.25	0	0.0954957	6.25	0	0.0954957	6.25	0	0.0954957	6.25	0	0.0954957	6.25	0	0.0954957	6.25	0	0.0954957	6.25	0	0.0954957	6.25	0	0.0954957	6.25	0	0.0954957
6.275	0	0.0954957	6.275	0	0.0954957	6.275	0	0.0954957	6.275	0	0.0954957	6.275	0	0.0954957	6.275	0	0.0954957	6.275	0	0.0954957	6.275	0	0.0954957	6.275	0	0.0954957	6.275	0	0.0954957
6.3	0	0.0954957	6.3	0	0.0954957	6.3	0	0.0954957	6.3	0	0.0954957	6.3	0	0.0954957	6.3	0	0.0954957	6.3	0	0.0954957	6.3	0	0.0954957	6.3	0	0.0954957	6.3	0	0.0954957
6.325	0	0.0954957	6.325	0	0.0954958	6.325	0	0.0954958	6.325	0	0.0954958	6.325	0	0.0954958	6.325	0	0.0954958	6.325	0	0.0954958	6.325	0	0.0954958	6.325	0	0.0954958	6.325	0	0.0954958
6.35	0	0.0954957	6.35	0	0.0954958	6.35	0	0.0954958	6.35	0	0.0954958	6.35	0	0.0954958	6.35	0	0.0954958	6.35	0	0.0954958	6.35	0	0.0954958	6.35	0	0.0954958	6.35	0	0.0954958
6.375	0	0.0954957	6.375	0	0.0954958	6.375	0	0.0954958	6.375	0	0.0954958	6.375	0	0.0954958	6.375	0	0.0954958	6.375	0	0.0954958	6.375	0	0.0954958	6.375	0	0.0954958	6.375	0	0.0954958
6.4	0	0.0954957	6.4	0	0.0954958	6.4	0	0.0954958	6.4	0	0.0954958	6.4	0	0.0954958	6.4	0	0.0954958	6.4	0	0.0954958	6.4	0	0.0954958	6.4	0	0.0954958	6.4	0	0.0954958
6.425	0	0.0954958	6.425	0	0.0954958	6.425	0	0.0954958	6.425	0	0.0954958	6.425	0	0.0954958	6.425	0	0.0954958	6.425	0	0.0954958	6.425	0	0.0954958	6.425	0	0.0954958	6.425	0	0.0954958
6.45	0	0.0954958	6.45	0	0.0954958	6.45	0	0.0954958	6.45	0	0.0954958	6.45	0	0.0954958	6.45	0	0.0954958	6.45	0	0.0954958	6.45	0	0.0954958	6.45	0	0.0954958	6.45	0	0.0954958
6.475	0	0.0954958	6.475	0	0.0954958	6.475	0	0.0954958	6.475	0	0.0954958	6.475	0	0.0954958	6.475	0	0.0954958	6.475	0	0.0954958	6.475	0	0.0954958	6.475	0	0.0954958	6.475	0	0.0954958
6.5	0	0.0954958	6.5	0	0.0954958	6.5	0	0.0954958	6.5	0	0.0954958	6.5	0	0.0954958	6.5	0	0.0954958	6.5	0	0.0954958	6.5	0	0.0954958	6.5	0	0.0954958	6.5	0	0.0954958
6.525	0	0.0954958	6.525	0	0.0954958	6.525	0	0.0954958	6.525	0	0.0954958	6.525	0	0.0954958	6.525	0	0.0954958	6.525	0	0.0954958	6.525	0	0.0954958	6.525	0	0.0954958	6.525	0	0.0954958
6.55	0	0.0954958	6.55	0	0.0954958	6.55	0	0.0954958	6.55	0	0.0954958	6.55	0	0.0954958	6.55	0	0.0954958	6.55	0	0.0954958	6.55	0	0.0954958	6.55	0	0.0954958	6.55	0	0.0954958
6.575	0	0.0954958	6.575	0	0.0954958	6.575	0	0.0954958	6.575	0	0.0954958	6.575	0	0.0954958	6.575	0	0.0954958	6.575	0	0.0954958	6.575	0	0.0954958	6.575	0	0.0954958	6.575	0	0.0954958
6.6	0	0.0954958	6.6	0	0.0954958	6.6	0	0.0954958	6.6	0	0.0954958	6.6	0	0.0954958	6.6	0	0.0954958	6.6	0	0.0954958	6.6	0	0.0954958	6.6	0	0.0954958	6.6	0	0.0954958
6.625	0	0.0954958	6.625	0	0.0954958	6.625	0	0.0954958	6.625	0	0.0954958	6.625	0	0.0954958	6.625	0	0.0954958	6.625	0	0.0954958	6.625	0	0.0954958	6.625	0	0.0954958	6.625	0	0.0954958
6.65	0	0.0954958	6.65	0	0.0954958	6.65	0	0.0954958	6.65	0	0.0954958	6.65	0	0.0954958	6.65	0	0.0954958	6.65	0	0.0954958	6.65	0	0.0954958	6.65	0	0.0954958	6.65	0	0.0954958
6.675	0	0.0954958	6.675	0	0.0954958	6.675	0	0.0954958	6.675	0	0.0954958	6.675	0	0.0954958	6.675	0	0.0954958	6.675	0	0.0954958	6.675	0	0.0954958	6.675	0	0.0954958	6.675	0	0.0954958
6.7	0	0.0954958	6.7	0	0.0954959	6.7	0	0.0954959	6.7	0	0.0954959	6.7	0	0.0954959	6.7	0	0.0954959	6.7	0	0.0954959	6.7	0	0.0954959	6.7	0	0.0954959	6.7	0	0.0954959
6.725	0	0.0954958	6.725	0	0.0954959	6.725	0	0.0954959	6.725	0	0.0954959	6.725	0	0.0954959	6.725	0	0.0954959	6.725	0	0.0954959	6.725	0	0.0954959	6.725	0	0.0954959	6.725	0	0.0954959
6.75	0	0.0954958	6.75	0	0.0954959	6.75	0	0.0954959	6.75	0	0.0954959	6.75	0	0.0954959	6.75	0	0.0954959	6.75	0	0.0954959	6.75	0	0.0954959	6.75	0	0.0954959	6.75	0	0.0954959
6.775	0	0.0954958	6.775	0	0.0954959	6.775	0	0.0954959	6.775	0	0.0954959	6.775	0	0.0954959	6.775	0	0.0954959	6.775	0	0.0954959	6.775	0	0.0954959	6.775	0	0.0954959	6.775	0	0.0954959
6.8	0	0.0954959	6.8	0	0.0954959	6.8	0	0.0954959	6.8	0	0.0954959	6.8	0	0.0954959	6.8	0	0.0954959	6.8	0	0.0954959	6.8	0	0.0954959	6.8	0	0.0954959	6.8	0	0.0954959
6.825	0	0.0954959	6.825	0	0.0954959	6.825	0	0.0954959	6.825	0	0.0954959	6.825	0	0.0954959	6.825	0	0.0954959	6.825	0	0.0954959	6.825	0	0.0954959	6.825	0	0.0954959	6.825	0	0.0954959
6.85	0	0.0954959	6.85	0	0.0954959	6.85	0	0.0954959	6.85	0	0.0954959	6.85	0	0.0954959	6.85	0	0.0954959	6.85	0	0.0954959	6.85	0	0.0954959	6.85	0	0.0954959	6.85	0	0.0954959
6.875	0	0.0954959	6.875	0	0.0954959	6.875	0	0.0954959	6.875	0	0.0954959	6.875	0	0.0954959	6.875	0	0.0954959	6.875	0	0.0954959	6.875	0	0.0954959	6.875	0	0.0954959	6.875	0	0.0954959
6.9	0	0.0954959	6.9	0	0.0954959	6.9	0	0.0954959	6.9	0	0.0954959	6.9	0	0.0954959	6.9	0	0.0954959	6.9	0	0.0954959	6.9	0	0.0954959	6.9	0	0.0954959	6.9	0	0.0954959
6.925	0	0.0954959	6.925	0	0.0954959	6.925	0	0.0954959	6.925	0	0.0954959	6.925	0	0.0954959	6.925	0	0.0954959	6.925	0	0.0954959	6.925	0	0.0954959	6.925	0	0.0954959	6.925	0	0.0954959
6.95	0	0.0954959	6.95	0	0.0954959	6.95	0	0.0954959	6.95	0	0.0954959	6.95	0	0.0954959	6.95	0	0.0954959	6.95	0	0.0954959	6.95	0	0.0954959	6.95	0	0.0954959	6.95	0	0.0954959
6.975	0	0.0954959	6.975	0	0.0954959	6.975	0	0.0954959	6.975	0	0.0954959	6.975	0	0.0954959	6.975	0	0.0954959	6.975	0	0.0954959	6.975	0	0.0954959	6.975	0	0.0954959	6.975	0	0.0954959
7	0	0.0954959	7	0	0.0954959	7	0	0.0954959	7	0	0.0954959	7	0	0.0954959	7	0	0.0954959	7	0	0.0954959	7	0	0.0954959	7	0	0.0954959	7	0	0.0954959
7.025	0	0.0954959	7.025	0	0.0954959	7.025	0	0.0954959	7.025	0	0.0954959	7.025	0	0.0954959	7.025	0	0.0954959	7.025	0	0.0954959	7.025	0	0.0954959	7.025	0	0.0954959	7.025	0	0.0954959
7.05	0	0.0954959	7.05	0	0.0954959	7.05	0	0.0954959	7.05	0	0.0954959	7.05	0	0.0954959	7.05	0	0.0954959	7.05	0	0.0954959	7.05	0	0.0954959	7.05	0	0.0954959	7.05	0	0.0954959
7.075	0	0.0954959	7.075	0	0.0954959	7.075	0	0.0954959	7.075	0	0.0954959	7.075	0	0.0954959	7.075	0	0.0954959	7.075	0	0.0954959	7.075	0	0.0954959	7.075	0	0.0954959	7.075	0	0.0954959
7.1	0	0.0954959	7.1	0	0.095496	7.1	0	0.095496	7.1	0	0.095496	7.1	0	0.095496	7.1	0	0.095496	7.1	0	0.095496	7.1	0	0.095496	7.1	0	0.095496	7.1	0	0.095496
7.125	0	0.0954959	7.125	0	0.095496	7.125	0	0.095496	7.125	0	0.095496	7.125	0	0.095496	7.125	0	0.095496	7.125	0	0.095496	7.125	0	0.095496	7.125	0	0.095496	7.125	0	0.095496
7.15	0	0.0954959	7.15	0	0.095496	7.15	0	0.095496	7.15	0	0.095496	7.15	0	0.095496	7.15	0	0.095496	7.15	0	0.095496	7.15	0	0.095496	7.15	0	0.095496	7.15	0	0.095496
7.175	0	0.0954959	7.175	0	0.095496	7.175	0	0.095496	7.175	0	0.095496	7.175	0	0.095496	7.175	0	0.095496	7.175	0	0.095496	7.175	0	0.095496	7.175	0	0.095496	7.175	0	0.095496
7.2	0	0.095496	7.2	0	0.095496	7.2	0	0.095496	7.2	0	0.095496	7.2	0	0.095496	7.2	0	0.095496	7.2	0	0.095496	7.2	0	0.095496	7.2	0	0.095496	7.2	0	0.095496
7.225	0	0.095496	7.225	0	0.095496	7.225	0	0.095496	7.225	0	0.095496	7.225	0	0.095496	7.225	0	0.095496	7.225	0	0.095496	7.225	0	0.095496	7.225	0	0.095496	7.225	0	0.095496
7.25	0	0.095496	7.25	0	0.095496	7.25	0	0.095496	7.25	0	0.095496	7.25	0	0.095496	7.25	0	0.095496	7.25	0	0.095496	7.25	0	0.095496	7.25	0	0.095496	7.25	0	0.095496
7.275	0	0.095496	7.275	0	0.095496	7.275	0	0.095496	7.275	0	0.095496	7.275	0	0.095496	7.275	0	0.095496	7.275	0	0.095496	7.275	0	0.095496	7.275	0	0.095496	7.275	0	0.095496
7.3	0	0.095496	7.3	0	0.095496	7.3	0	0.095496	7.3	0	0.095496	7.3	0	0.095496	7.3	0	0.095496	7.3	0	0.095496	7.3	0	0.095496	7.3	0	0.095496	7.3	0	0.095496
7.325	0	0.095496	7.325	0	0.095496	7.325	0	0.095496	7.325	0	0.095496	7.325	0	0.095496	7.325	0	0.095496	7.325	0	0.095496	7.325	0	0.095496	7.325	0	0.095496	7.325	0	0.095496
7.35	0	0.095496	7.35	0	0.095496	7.35	0	0.095496	7.35	0	0.095496	7.35	0	0.095496	7.35	0	0.095496	7.35	0	0.095496	7.35	0	0.095496	7.35	0	0.095496	7.35	0	0.095496
7.375	0	0.095496	7.375	0	0.095496	7.375	0	0.095496	7.375	0	0.095496	7.375	0	0.095496	7.375	0	0.095496	7.375	0	0.095496	7.375	0	0.095496	7.375	0	0.095496	7.375	0	0.095496
7.4	0	0.095496	7.4	0	0.095496	7.4	0	0.095496	7.4	0	0.095496	7.4	0	0.095496	7.4	0	0.095496	7.4	0	0.095496	7.4	0	0.095496	7.4	0	0.095496	7.4	0	0.095496
7.425	0	0.095496	7.425	0	0.095496	7.425	0	0.095496	7.425	0	0.095496	7.425	0	0.095496	7.425	0	0.095496	7.425	0	0.095496	7.425	0	0.095496	7.425	0	0.095496	7.425	0	0.095496
7.45	0	0.095496	7.45	0	0.095496	7.45	0	0.095496	7.45	0	0.095496	7.45	0	0.095496	7.45	0	0.095496	7.45	0	0.095496	7.45	0	0.095496	7.45	0	0.095496	7.45	0	0.095496
7.475	0	0.095496	7.475	0	0.095496	7.475	0	0.095496	7.475	0	0.095496	7.475	0	0.095496	7.475	0	0.095496	7.475	0	0.095496	7.475	0	0.095496	7.475	0	0.095496	7.475	0	0.095496
7.5	0	0.095496	7.5	0	0.0954961	7.5	0	0.0954961	7.5	0	0.0954961	7.5	0	0.0954961	7.5	0	0.0954961	7.5	0	0.0954961	7.5	0	0.0954961	7.5	0	0.0954961	7.5	0	0.0954961
7.525	0	0.095496	7.525	0	0.0954961	7.525	0	0.0954961	7.525	0	0.0954961	7.525	0	0.0954961	7.525	0	0.0954961	7.525	0	0.0954961	7.525	0	0.0954961	7.525	0	0.0954961	7.525	0	0.0954961
7.55	0	0.095496	7.55	0	0.0954961	7.55	0	0.0954961	7.55	0	0.0954961	7.55	0	0.0954961	7.55	0	0.0954961	7.55	0	0.0954961	7.55	0	0.0954961	7.55	0	0.0954961	7.55	0	0.0954961
7.575	0	0.095496	7.575	0	0.0954961	7.575	0	0.0954961	7.575	0	0.0954961	7.575	0	0.0954961	7.575	0	0.0954961	7.575	0	0.0954961	7.575	0	0.0954961	7.575	0	0.0954961	7.575	0	0.0954961
7.6	0	0.0954961	7.6	0	0.0954961	7.6	0	0.0954961	7.6	0	0.0954961	7.6	0	0.0954961	7.6	0	0.0954961	7.6	0	0.0954961	7.6	0	0.0954961	7.6	0	0.0954961	7.6	0	0.0954961
7.625	0	0.0954961	7.625	0	0.0954961	7.625	0	0.0954961	7.625	0	0.0954961	7.625	0	0.0954961	7.625	0	0.0954961	7.625	0	0.0954961	7.625	0	0.0954961	7.625	0	0.0954961	7.625	0	0.0954961
7.65	0	0.0954961	7.65	0	0.0954961	7.65	0	0.0954961	7.65	0	0.0954961	7.65	0	0.0954961	7.65	0	0.0954961	7.65	0	0.0954961	7.65	0	0.0954961	7.65	0	0.0954961	7.65	0	0.0954961
7.675	0	0.0954961	7.675	0	0.0954961	7.675	0	0.0954961	7.675	0	0.0954961	7.675	0	0.0954961	7.675	0	0.0954961	7.675	0	0.0954961	7.675	0	0.0954961	7.675	0	0.0954961	7.675	0	0.0954961
7.7	0	0.0954961	7.7	0	0.0954961	7.7	0	0.0954961	7.7	0	0.0954961	7.7	0	0.0954961	7.7	0	0.0954961	7.7	0	0.0954961	7.7	0	0.0954961	7.7	0	0.0954961	7.7	0	0.0954961
7.725	0	0.0954961	7.725	0	0.0954961	7.725	0	0.0954961	7.725	0	0.0954961	7.725	0	0.0954961	7.725	0	0.0954961	7.725	0	0.0954961	7.725	0	0.0954961	7.725	0	0.0954961	7.725	0	0.0954961
7.75	0	0.0954961	7.75	0	0.0954961	7.75	0	0.0954961	7.75	0	0.0954961	7.75	0	0.0954961	7.75	0	0.0954961	7.75	0	0.0954961	7.75	0	0.0954961	7.75	0	0.0954961	7.75	0	0.0954961
7.775	0	0.0954961	7.775	0	0.0954961	7.775	0	0.0954961	7.775	0	0.0954961	7.775	0	0.0954961	7.775	0	0.0954961	7.775	0	0.0954961	7.775	0	0.0954961	7.775	0	0.0954961	7.775	0	0.0954961
7.8	0	0.0954961	7.8	0	0.0954961	7.8	0	0.0954961	7.8	0	0.0954961	7.8	0	0.0954961	7.8	0	0.0954961	7.8	0	0.0954961	7.8	0	0.0954961	7.8	0	0.0954961	7.8	0	0.0954961
7.825	0	0.0954961	7.825	0	0.0954961	7.825	0	0.0954961	7.825	0	0.0954961	7.825	0	0.0954961	7.825	0	0.0954961	7.825	0	0.0954961	7.825	0	0.0954961	7.825	0	0.0954961	7.825	0	0.0954961
7.85	0	0.0954961	7.85	0	0.0954961	7.85	0	0.0954961	7.85	0	0.0954961	7.85	0	0.0954961	7.85	0	0.0954961	7.85	0	0.0954961	7.85	0	0.0954961	7.85	0	0.0954961	7.85	0	0.0954961
7.875	0	0.0954961	7.875	0	0.0954961	7.875	0	0.0954961	7.875	0	0.0954961	7.875	0	0.0954961	7.875	0	0.0954961	7.875	0	0.0954961	7.875	0	0.0954961	7.875	0	0.0954961	7.875	0	0.0954961
7.9	0	0.0954961	7.9	0	0.0954962	7.9	0	0.0954962	7.9	0	0.0954962	7.9	0	0.0954962	7.9	0	0.0954962	7.9	0	0.0954962	7.9	0	0.0954962	7.9	0	0.0954962	7.9	0	0.0954962
7.925	0	0.0954961	7.925	0	0.0954962	7.925	0	0.0954962	7.925	0	0.0954962	7.925	0	0.0954962	7.925	0	0.0954962	7.925	0	0.0954962	7.925	0	0.0954962	7.925	0	0.0954962	7.925	0	0.0954962
7.95	0	0.0954961	7.95	0	0.0954962	7.95	0	0.0954962	7.95	0	0.0954962	7.95	0	0.0954962	7.95	0	0.0954962	7.95	0	0.0954962	7.95	0	0.0954962	7.95	0	0.0954962	7.95	0	0.0954962
7.975	0	0.0954962	7.975	0	0.0954962	7.975	0	0.0954962	7.975	0	0.0954962	7.975	0	0.0954962	7.975	0	0.0954962	7.975	0	0.0954962	7.975	0	0.0954962	7.975	0	0.0954962	7.975	0	0.0954962
8	0	0.0954962	8	0	0.0954962	8	0	0.0954962	8	0	0.0954962	8	0	0.0954962	8	0	0.0954962	8	0	0.0954962	8	0	0.0954962	8	0	0.0954962	8	0	0.0954962
8.025	0	0.0954962	8.025	0	0.0954962	8.025	0	0.0954962	8.025	0	0.0954962	8.025	0	0.0954962	8.025	0	0.0954962	8.025	0	0.0954962	8.025	0	0.0954962	8.025	0	0.0954962	8.025	0	0.0954962
8.05	0	0.0954962	8.05	0	0.0954962	8.05	0	0.0954962	8.05	0	0.0954962	8.05	0	0.0954962	8.05	0	0.0954962	8.05	0	0.0954962	8.05	0	0.0954962	8.05	0	0.0954962	8.05	0	0.0954962
8.075	0	0.0954962	8.075	0	0.0954962	8.075	0	0.0954962	8.075	0	0.0954962	8.075	0	0.0954962	8.075	0	0.0954962	8.075	0	0.0954962	8.075	0	0.0954962	8.075	0	0.0954962	8.075	0	0.0954962
8.1	0	0.0954962	8.1	0	0.0954962	8.1	0	0.0954962	8.1	0	0.0954962	8.1	0	0.0954962	8.1	0	0.0954962	8.1	0	0.0954962	8.1	0	0.0954962	8.1	0	0.0954962	8.1	0	0.0954962
8.125	0	0.0954962	8.125	0	0.0954962	8.125	0	0.0954962	8.125	0	0.0954962	8.125	0	0.0954962	8.125	0	0.0954962	8.125	0	0.0954962	8.125	0	0.0954962	8.125	0	0.0954962	8.125	0	0.0954962
8.15	0	0.0954962	8.15	0	0.0954962	8.15	0	0.0954962	8.15	0	0.0954962	8.15	0	0.0954962	8.15	0	0.0954962	8.15	0	0.0954962	8.15	0	0.0954962	8.15	0	0.0954962	8.15	0	0.0954962
8.175	0	0.0954962	8.175	0	0.0954962	8.175	0	0.0954962	8.175	0	0.0954962	8.175	0	0.0954962	8.175	0	0.0954962	8.175	0	0.0954962	8.175	0	0.0954962	8.175	0	0.0954962	8.175	0	0.0954962
8.2	0	0.0954962	8.2	0	0.0954962	8.2	0	0.0954962	8.2	0	0.0954962	8.2	0	0.0954962	8.2	0	0.0954962	8.2	0	0.0954962	8.2	0	0.0954962	8.2	0	0.0954962	8.2	0	0.0954962
8.225	0	0.0954962	8.225	0	0.0954962	8.225	0	0.0954962	8.225	0	0.0954962	8.225	0	0.0954962	8.225	0	0.0954962	8.225	0	0.0954962	8.225	0	0.0954962	8.225	0	0.0954962	8.225	0	0.0954962
8.25	0	0.0954962	8.25	0	0.0954962	8.25	0	0.0954962	8.25	0	0.0954962	8.25	0	0.0954962	8.25	0	0.0954962	8.25	0	0.0954962	8.25	0	0.0954962	8.25	0	0.0954962	8.25	0	0.0954962
8.275	0	0.0954962	8.275	0	0.0954963	8.275	0	0.0954963	8.275	0	0.0954963	8.275	0	0.0954963	8.275	0	0.0954963	8.275	0	0.0954963	8.275	0	0.0954963	8.275	0	0.0954963	8.275	0	0.0954963
8.3	0	0.0954962	8.3	0	0.0954963	8.3	0	0.0954963	8.3	0	0.0954963	8.3	0	0.0954963	8.3	0	0.0954963	8.3	0	0.0954963	8.3	0	0.0954963	8.3	0	0.0954963	8.3	0	0.0954963
8.325	0	0.0954962	8.325	0	0.0954963	8.325	0	0.0954963	8.325	0	0.0954963	8.325	0	0.0954963	8.325	0	0.0954963	8.325	0	0.0954963	8.325	0	0.0954963	8.325	0	0.0954963	8.325	0	0.0954963
8.35	0	0.0954962	8.35	0	0.0954963	8.35	0	0.0954963	8.35	0	0.0954963	8.35	0	0.0954963	8.35	0	0.0954963	8.35	0	0.0954963	8.35	0	0.0954963	8.35	0	0.0954963	8.35	0	0.0954963
8.375	0	0.0954963	8.375	0	0.0954963	8.375	0	0.0954963	8.375	0	0.0954963	8.375	0	0.0954963	8.375	0	0.0954963	8.375	0	0.0954963	8.375	0	0.0954963	8.375	0	0.0954963	8.375	0	0.0954963
8.4	0	0.0954963	8.4	0	0.0954963	8.4	0	0.0954963	8.4	0	0.0954963	8.4	0	0.0954963	8.4	0	0.0954963	8.4	0	0.0954963	8.4	0	0.0954963	8.4	0	0.0954963	8.4	0	0.0954963
8.425	0	0.0954963	8.425	0	0.0954963	8.425	0	0.0954963	8.425	0	0.0954963	8.425	0	0.0954963	8.425	0	0.0954963	8.425	0	0.0954963	8.425	0	0.0954963	8.425	0	0.0954963	8.425	0	0.0954963
8.45	0	0.0954963	8.45	0	0.0954963	8.45	0	0.0954963	8.45	0	0.0954963	8.45	0	0.0954963	8.45	0	0.0954963	8.45	0	0.0954963	8.45	0	0.0954963	8.45	0	0.0954963	8.45	0	0.0954963
8.475	0	0.0954963	8.475	0	0.0954963	8.475	0	0.0954963	8.475	0	0.0954963	8.475	0	0.0954963	8.475	0	0.0954963	8.475	0	0.0954963	8.475	0	0.0954963	8.475	0	0.0954963	8.475	0	0.0954963
8.5	0	0.0954963	8.5	0	0.0954963	8.5	0	0.0954963	8.5	0	0.0954963	8.5	0	0.0954963	8.5	0	0.0954963	8.5	0	0.0954963	8.5	0	0.0954963	8.5	0	0.0954963	8.5	0	0.0954963
8.525	0	0.0954963	8.525	0	0.0954963	8.525	0	0.0954963	8.525	0	0.0954963	8.525	0	0.0954963	8.525	0	0.0954963	8.525	0	0.0954963	8.525	0	0.0954963	8.525	0	0.0954963	8.525	0	0.0954963
8.55	0	0.0954963	8.55	0	0.0954963	8.55	0	0.0954963	8.55	0	0.0954963	8.55	0	0.0954963	8.55	0	0.0954963	8.55	0	0.0954963	8.55	0	0.0954963	8.55	0	0.0954963	8.55	0	0.0954963
8.575	0	0.0954963	8.575	0	0.0954963	8.575	0	0.0954963	8.575	0	0.0954963	8.575	0	0.0954963	8.575	0	0.0954963	8.575	0	0.0954963	8.575	0	0.0954963	8.575	0	0.0954963	8.575	0	0.0954963
8.6	0	0.0954963	8.6	0	0.0954963	8.6	0	0.0954963	8.6	0	0.0954963	8.6	0	0.0954963	8.6	0	0.0954963	8.6	0	0.0954963	8.6	0	0.0954963	8.6	0	0.0954963	8.6	0	0.0954963
8.625	0	0.0954963	8.625	0	0.0954963	8.625	0	0.0954963	8.625	0	0.0954963	8.625	0	0.0954963	8.625	0	0.0954963	8.625	0	0.0954963	8.625	0	0.0954963	8.625	0	0.0954963	8.625	0	0.0954963
8.65	0	0.0954963	8.65	0	0.0954963	8.65	0	0.0954963	8.65	0	0.0954963	8.65	0	0.0954963	8.65	0	0.0954963	8.65	0	0.0954963	8.65	0	0.0954963	8.65	0	0.0954963	8.65	0	0.0954963
8.675	0	0.0954963	8.675	0	0.0954964	8.675	0	0.0954964	8.675	0	0.0954964	8.675	0	0.0954964	8.675	0	0.0954964	8.675	0	0.0954964	8.675	0	0.0954964	8.675	0	0.0954964	8.675	0	0.0954964
8.7	0	0.0954963	8.7	0	0.0954964	8.7	0	0.0954964	8.7	0	0.0954964	8.7	0	0.0954964	8.7	0	0.0954964	8.7	0	0.0954964	8.7	0	0.0954964	8.7	0	0.0954964	8.7	0	0.0954964
8.725	0	0.0954963	8.725	0	0.0954964	8.725	0	0.0954964	8.725	0	0.0954964	8.725	0	0.0954964	8.725	0	0.0954964	8.725	0	0.0954964	8.725	0	0.0954964	8.725	0	0.0954964	8.725	0	0.0954964
8.75	0	0.0954963	8.75	0	0.0954964	8.75	0	0.0954964	8.75	0	0.0954964	8.75	0	0.0954964	8.75	0	0.0954964	8.75	0	0.0954964	8.75	0	0.0954964	8.75	0	0.0954964	8.75	0	0.0954964
8.775	0	0.0954964	8.775	0	0.0954964	8.775	0	0.0954964	8.775	0	0.0954964	8.775	0	0.0954964	8.775	0	0.0954964	8.775	0	0.0954964	8.775	0	0.0954964	8.775	0	0.0954964	8.775	0	0.0954964
8.8	0	0.0954964	8.8	0	0.0954964	8.8	0	0.0954964	8.8	0	0.0954964	8.8	0	0.0954964	8.8	0	0.0954964	8.8	0	0.0954964	8.8	0	0.0954964	8.8	0	0.0954964	8.8	0	0.0954964
8.825	0	0.0954964	8.825	0	0.0954964	8.825	0	0.0954964	8.825	0	0.0954964	8.825	0	0.0954964	8.825	0	0.0954964	8.825	0	0.0954964	8.825	0	0.0954964	8.825	0	0.0954964	8.825	0	0.0954964
8.85	0	0.0954964	8.85	0	0.0954964	8.85	0	0.0954964	8.85	0	0.0954964	8.85	0	0.0954964	8.85	0	0.0954964	8.85	0	0.0954964	8.85	0	0.0954964	8.85	0	0.0954964	8.85	0	0.0954964
8.875	0	0.0954964	8.875	0	0.0954964	8.875	0	0.0954964	8.875	0	0.0954964	8.875	0	0.0954964	8.875	0	0.0954964	8.875	0	0.0954964	8.875	0	0.0954964	8.875	0	0.0954964	8.875	0	0.0954964
8.9	0	0.0954964	8.9	0	0.0954964	8.9	0	0.0954964	8.9	0	0.0954964	8.9	0	0.0954964	8.9	0	0.0954964	8.9	0	0.0954964	8.9	0	0.0954964	8.9	0	0.0954964	8.9	0	0.0954964
8.925	0	0.0954964	8.925	0	0.0954964	8.925	0	0.0954964	8.925	0	0.0954964	8.925	0	0.0954964	8.925	0	0.0954964	8.925	0	0.0954964	8.925	0	0.0954964	8.925	0	0.0954964	8.925	0	0.0954964
8.95	0	0.0954964	8.95	0	0.0954964	8.95	0	0.0954964	8.95	0	0.0954964	8.95	0	0.0954964	8.95	0	0.0954964	8.95	0	0.0954964	8.95	0	0.0954964	8.95	0	0.0954964	8.95	0	0.0954964
8.975	0	0.0954964	8.975	0	0.0954964	8.975	0	0.0954964	8.975	0	0.0954964	8.975	0	0.0954964	8.975	0	0.0954964	8.975	0	0.0954964	8.975	0	0.0954964	8.975	0	0.0954964	8.975	0	0.0954964
9	0	0.0954964	9	0	0.0954964	9	0	0.0954964	9	0	0.0954964	9	0	0.0954964	9	0	0.0954964	9	0	0.0954964	9	0	0.0954964	9	0	0.0954964	9	0	0.0954964
9.025	0	0.0954964	9.025	0	0.0954964	9.025	0	0.0954964	9.025	0	0.0954964	9.025	0	0.0954964	9.025	0	0.0954964	9.025	0	0.0954964	9.025	0	0.0954964	9.025	0	0.0954964	9.025	0	0.0954964
9.05	0	0.0954964	9.05	0	0.0954964	9.05	0	0.0954964	9.05	0	0.0954964	9.05	0	0.0954964	9.05	0	0.0954964	9.05	0	0.0954964	9.05	0	0.0954964	9.05	0	0.0954964	9.05	0	0.0954964
9.075	0	0.0954964	9.075	0	0.0954965	9.075	0	0.0954965	9.075	0	0.0954965	9.075	0	0.0954965	9.075	0	0.0954965	9.075	0	0.0954965	9.075	0	0.0954965	9.075	0	0.0954965	9.075	0	0.0954965
9.1	0	0.0954964	9.1	0	0.0954965	9.1	0	0.0954965	9.1	0	0.0954965	9.1	0	0.0954965	9.1	0	0.0954965	9.1	0	0.0954965	9.1	0	0.0954965	9.1	0	0.0954965	9.1	0	0.0954965
9.125	0	0.0954964	9.125	0	0.0954965	9.125	0	0.0954965	9.125	0	0.0954965	9.125	0	0.0954965	9.125	0	0.0954965	9.125	0	0.0954965	9.125	0	0.0954965	9.125	0	0.0954965	9.125	0	0.0954965
9.15	0	0.0954964	9.15	0	0.0954965	9.15	0	0.0954965	9.15	0	0.0954965	9.15	0	0.0954965	9.15	0	0.0954965	9.15	0	0.0954965	9.15	0	0.0954965	9.15	0	0.0954965	9.15	0	0.0954965
9.175	0	0.0954965	9.175	0	0.0954965	9.175	0	0.0954965	9.175	0	0.0954965	9.175	0	0.0954965	9.175	0	0.0954965	9.175	0	0.0954965	9.175	0	0.0954965	9.175	0	0.0954965	9.175	0	0.0954965
9.2	0	0.0954965	9.2	0	0.0954965	9.2	0	0.0954965	9.2	0	0.0954965	9.2	0	0.0954965	9.2	0	0.0954965	9.2	0	0.0954965	9.2	0	0.0954965	9.2	0	0.0954965	9.2	0	0.0954965
9.225	0	0.0954965	9.225	0	0.0954965	9.225	0	0.0954965	9.225	0	0.0954965	9.225	0	0.0954965	9.225	0	0.0954965	9.225	0	0.0954965	9.225	0	0.0954965	9.225	0	0.0954965	9.225	0	0.0954965
9.25	0	0.0954965	9.25	0	0.0954965	9.25	0	0.0954965	9.25	0	0.0954965	9.25	0	0.0954965	9.25	0	0.0954965	9.25	0	0.0954965	9.25	0	0.0954965	9.25	0	0.0954965	9.25	0	0.0954965
9.275	0	0.0954965	9.275	0	0.0954965	9.275	0	0.0954965	9.275	0	0.0954965	9.275	0	0.0954965	9.275	0	0.0954965	9.275	0	0.0954965	9.275	0	0.0954965	9.275	0	0.0954965	9.275	0	0.0954965
9.3	0	0.0954965	9.3	0	0.0954965	9.3	0	0.0954965	9.3	0	0.0954965	9.3	0	0.0954965	9.3	0	0.0954965	9.3	0	0.0954965	9.3	0	0.0954965	9.3	0	0.0954965	9.3	0	0.0954965
9.325	0	0.0954965	9.325	0	0.0954965	9.325	0	0.0954965	9.325	0	0.0954965	9.325	0	0.0954965	9.325	0	0.0954965	9.325	0	0.0954965	9.325	0	0.0954965	9.325	0	0.0954965	9.325	0	0.0954965
9.35	0	0.0954965	9.35	0	0.0954965	9.35	0	0.0954965	9.35	0	0.0954965	9.35	0	0.0954965	9.35	0	0.0954965	9.35	0	0.0954965	9.35	0	0.0954965	9.35	0	0.0954965	9.35	0	0.0954965
9.375	0	0.0954965	9.375	0	0.0954965	9.375	0	0.0954965	9.375	0	0.0954965	9.375	0	0.0954965	9.375	0	0.0954965	9.375	0	0.0954965	9.375	0	0.0954965	9.375	0	0.0954965	9.375	0	0.0954965
9.4	0	0.0954965	9.4	0	0.0954965	9.4	0	0.0954965	9.4	0	0.0954965	9.4	0	0.0954965	9.4	0	0.0954965	9.4	0	0.0954965	9.4	0	0.0954965	9.4	0	0.0954965	9.4	0	0.0954965
9.425	0	0.0954965	9.425	0	0.0954965	9.425	0	0.0954965	9.425	0	0.0954965	9.425	0	0.0954965	9.425	0	0.0954965	9.425	0	0.0954965	9.425	0	0.0954965	9.425	0	0.0954965	9.425	0	0.0954965
9.45	0	0.0954965	9.45	0	0.0954965	9.45	0	0.0954965	9.45	0	0.0954965	9.45	0	0.0954965	9.45	0	0.0954965	9.45	0	0.0954965	9.45	0	0.0954965	9.45	0	0.0954965	9.45	0	0.0954965
9.475	0	0.0954965	9.475	0	0.0954966	9.475	0	0.0954966	9.475	0	0.0954966	9.475	0	0.0954966	9.475	0	0.0954966	9.475	0	0.0954966	9.475	0	0.0954966	9.475	0	0.0954966	9.475	0	0.0954966
9.5	0	0.0954965	9.5	0	0.0954966	9.5	0	0.0954966	9.5	0	0.0954966	9.5	0	0.0954966	9.5	0	0.0954966	9.5	0	0.0954966	9.5	0	0.0954966	9.5	0	0.0954966	9.5	0	0.0954966
9.525	0	0.0954965	9.525	0	0.0954966	9.525	0	0.0954966	9.525	0	0.0954966	9.525	0	0.0954966	9.525	0	0.0954966	9.525	0	0.0954966	9.525	0	0.0954966	9.525	0	0.0954966	9.525	0	0.0954966
9.55	0	0.0954965	9.55	0	0.0954966	9.55	0	0.0954966	9.55	0	0.0954966	9.55	0	0.0954966	9.55	0	0.0954966	9.55	0	0.0954966	9.55	0	0.0954966	9.55	0	0.0954966	9.55	0	0.0954966
9.575	0	0.0954966	9.575	0	0.0954966	9.575	0	0.0954966	9.575	0	0.0954966	9.575	0	0.0954966	9.575	0	0.0954966	9.575	0	0.0954966	9.575	0	0.0954966	9.575	0	0.0954966	9.575	0	0.0954966
9.6	0	0.0954966	9.6	0	0.0954966	9.6	0	0.0954966	9.6	0	0.0954966	9.6	0	0.0954966	9.6	0	0.0954966	9.6	0	0.0954966	9.6	0	0.0954966	9.6	0	0.0954966	9.6	0	0.0954966
9.625	0	0.0954966	9.625	0	0.0954966	9.625	0	0.0954966	9.625	0	0.0954966	9.625	0	0.0954966	9.625	0	0.0954966	9.625	0	0.0954966	9.625	0	0.0954966	9.625	0	0.0954966	9.625	0	0.0954966
9.65	0	0.0954966	9.65	0	0.0954966	9.65	0	0.0954966	9.65	0	0.0954966	9.65	0	0.0954966	9.65	0	0.0954966	9.65	0	0.0954966	9.65	0	0.0954966	9.65	0	0.0954966	9.65	0	0.0954966
9.675	0	0.0954966	9.675	0	0.0954966	9.675	0	0.0954966	9.675	0	0.0954966	9.675	0	0.0954966	9.675	0	0.0954966	9.675	0	0.0954966	9.675	0	0.0954966	9.675	0	0.0954966	9.675	0	0.0954966
9.7	0	0.0954966	9.7	0	0.0954966	9.7	0	0.0954966	9.7	0	0.0954966	9.7	0	0.0954966	9.7	0	0.0954966	9.7	0	0.0954966	9.7	0	0.0954966	9.7	0	0.0954966	9.7	0	0.0954966
9.725	0	0.0954966	9.725	0	0.0954966	9.725	0	0.0954966	9.725	0	0.0954966	9.725	0	0.0954966	9.725	0	0.0954966	9.725	0	0.0954966	9.725	0	0.0954966	9.725	0	0.0954966	9.725	0	0.0954966
9.75	0	0.0954966	9.75	0	0.0954966	9.75	0	0.0954966	9.75	0	0.0954966	9.75	0	0.0954966	9.75	0	0.0954966	9.75	0	0.0954966	9.75	0	0.0954966	9.75	0	0.0954966	9.75	0	0.0954966
9.775	0	0.0954966	9.775	0	0.0954966	9.775	0	0.0954966	9.775	0	0.0954966	9.775	0	0.0954966	9.775	0	0.0954966	9.775	0	0.0954966	9.775	0	0.0954966	9.775	0	0.0954966	9.775	0	0.0954966
9.8	0	0.0954966	9.8	0	0.0954966	9.8	0	0.0954966	9.8	0	0.0954966	9.8	0	0.0954966	9.8	0	0.0954966	9.8	0	0.0954966	9.8	0	0.0954966	9.8	0	0.0954966	9.8	0	0.0954966
9.825	0	0.0954966	9.825	0	0.0954966	9.825	0	0.0954966	9.825	0	0.0954966	9.825	0	0.0954966	9.825	0	0.0954966	9.825	0	0.0954966	9.825	0	0.0954966	9.825	0	0.0954966	9.825	0	0.0954966
9.85	0	0.0954966	9.85	0	0.0954966	9.85	0	0.0954966	9.85	0	0.0954966	9.85	0	0.0954966	9.85	0	0.0954966	9.85	0	0.0954966	9.85	0	0.0954966	9.85	0	0.0954966	9.85	0	0.0954966
9.875	0	0.0954966	9.875	0	0.0954967	9.875	0	0.0954967	9.875	0	0.0954967	9.875	0	0.0954967	9.875	0	0.0954967	9.875	0	0.0954967	9.875	0	0.0954967	9.875	0	0.0954967	9.875	0	0.0954967
9.9	0	0.0954966	9.9	0	0.0954967	9.9	0	0.0954967	9.9	0	0.0954967	9.9	0	0.0954967	9.9	0	0.0954967	9.9	0	0.0954967	9.9	0	0.0954967	9.9	0	0.0954967	9.9	0	0.0954967
9.925	0	0.0954966	9.925	0	0.0954967	9.925	0	0.0954967	9.925	0	0.0954967	9.925	0	0.0954967	9.925	0	0.0954967	9.925	0	0.0954967	9.925	0	0.0954967	9.925	0	0.0954967	9.925	0	0.0954967
9.95	0	0.0954967	9.95	0	0.0954967	9.95	0	0.0954967	9.95	0	0.0954967	9.95	0	0.0954967	9.95	0	0.0954967	9.95	0	0.0954967	9.95	0	0.0954967	9.95	0	0.0954967	9.95	0	0.0954967
9.975	0	0.0954967	9.975	0	0.0954967	9.975	0	0.0954967	9.975	0	0.0954967	9.975	0	0.0954967	9.975	0	0.0954967	9.975	0	0.0954967	9.975	0	0.0954967	9.975	0	0.0954967	9.975	0	0.0954967
10	0	0.0954967	10	0	0.0954967	10	0	0.0954967	10	0	0.0954967	10	0	0.0954967	10	0	0.0954967	10	0	0.0954967	10	0	0.0954967	10	0	0.0954967	10	0	0.0954967
10.025	0	0.0954967	10.025	0	0.0954967	10.025	0	0.0954967	10.025	0	0.0954967	10.025	0	0.0954967	10.025	0	0.0954967	10.025	0	0.0954967	10.025	0	0.0954967	10.025	0	0.0954967	10.025	0	0.0954967
10.05	0	0.0954967	10.05	0	0.0954967	10.05	0	0.0954967	10.05	0	0.0954967	10.05	0	0.0954967	10.05	0	0.0954967	10.05	0	0.0954967	10.05	0	0.0954967	10.05	0	0.0954967	10.05	0	0.0954967
10.075	0	0.0954967	10.075	0	0.0954967	10.075	0	0.0954967	10.075	0	0.0954967	10.075	0	0.0954967	10.075	0	0.0954967	10.075	0	0.0954967	10.075	0	0.0954967	10.075	0	0.0954967	10.075	0	0.0954967
10.1	0	0.0954967	10.1	0	0.0954967	10.1	0	0.0954967	10.1	0	0.0954967	10.1	0	0.0954967	10.1	0	0.0954967	10.1	0	0.0954967	10.1	0	0.0954967	10.1	0	0.0954967	10.1	0	0.0954967
10.125	0	0.0954967	10.125	0	0.0954967	10.125	0	0.0954967	10.125	0	0.0954967	10.125	0	0.0954967	10.125	0	0.0954967	10.125	0	0.0954967	10.125	0	0.0954967	10.125	0	0.0954967	10.125	0	0.0954967
10.15	0	0.0954967	10.15	0	0.0954967	10.15	0	0.0954967	10.15	0	0.0954967	10.15	0	0.0954967	10.15	0	0.0954967	10.15	0	0.0954967	10.15	0	0.0954967	10.15	0	0.0954967	10.15	0	0.0954967
10.175	0	0.0954967	10.175	0	0.0954967	10.175	0	0.0954967	10.175	0	0.0954967	10.175	0	0.0954967	10.175	0	0.0954967	10.175	0	0.0954967	10.175	0	0.0954967	10.175	0	0.0954967	10.175	0	0.0954967
10.2	0	0.0954967	10.2	0	0.0954967	10.2	0	0.0954967	10.2	0	0.0954967	10.2	0	0.0954967	10.2	0	0.0954967	10.2	0	0.0954967	10.2	0	0.0954967	10.2	0	0.0954967	10.2	0	0.0954967
10.225	0	0.0954967	10.225	0	0.0954967	10.225	0	0.0954967	10.225	0	0.0954967	10.225	0	0.0954967	10.225	0	0.0954967	10.225	0	0.0954967	10.225	0	0.0954967	10.225	0	0.0954967	10.225	0	0.0954967
10.25	0	0.0954967	10.25	0	0.0954967	10.25	0	0.0954967	10.25	0	0.0954967	10.25	0	0.0954967	10.25	0	0.0954967	10.25	0	0.0954967	10.25	0	0.0954967	10.25	0	0.0954967	10.25	0	0.0954967
10.275	0	0.0954967	10.275	0	0.0954968	10.275	0	0.0954968	10.275	0	0.0954968	10.275	0	0.0954968	10.275	0	0.0954968	10.275	0	0.0954968	10.275	0	0.0954968	10.275	0	0.0954968	10.275	0	0.0954968
10.3	0	0.0954967	10.3	0	0.0954968	10.3	0	0.0954968	10.3	0	0.0954968	10.3	0	0.0954968	10.3	0	0.0954968	10.3	0	0.0954968	10.3	0	0.0954968	10.3	0	0.0954968	10.3	0	0.0954968
10.325	0	0.0954967	10.325	0	0.0954968	10.325	0	0.0954968	10.325	0	0.0954968	10.325	0	0.0954968	10.325	0	0.0954968	10.325	0	0.0954968	10.325	0	0.0954968	10.325	0	0.0954968	10.325	0	0.0954968
10.35	0	0.0954968	10.35	0	0.0954968	10.35	0	0.0954968	10.35	0	0.0954968	10.35	0	0.0954968	10.35	0	0.0954968	10.35	0	0.0954968	10.35	0	0.0954968	10.35	0	0.0954968	10.35	0	0.0954968
10.375	0	0.0954968	10.375	0	0.0954968	10.375	0	0.0954968	10.375	0	0.0954968	10.375	0	0.0954968	10.375	0	0.0954968	10.375	0	0.0954968	10.375	0	0.0954968	10.375	0	0.0954968	10.375	0	0.0954968
10.4	0	0.0954968	10.4	0	0.0954968	10.4	0	0.0954968	10.4	0	0.0954968	10.4	0	0.0954968	10.4	0	0.0954968	10.4	0	0.0954968	10.4	0	0.0954968	10.4	0	0.0954968	10.4	0	0.0954968
10.425	0	0.0954968	10.425	0	0.0954968	10.425	0	0.0954968	10.425	0	0.0954968	10.425	0	0.0954968	10.425	0	0.0954968	10.425	0	0.0954968	10.425	0	0.0954968	10.425	0	0.0954968	10.425	0	0.0954968
10.45	0	0.0954968	10.45	0	0.0954968	10.45	0	0.0954968	10.45	0	0.0954968	10.45	0	0.0954968	10.45	0	0.0954968	10.45	0	0.0954968	10.45	0	0.0954968	10.45	0	0.0954968	10.45	0	0.0954968
10.475	0	0.0954968	10.475	0	0.0954968	10.475	0	0.0954968	10.475	0	0.0954968	10.475	0	0.0954968	10.475	0	0.0954968	10.475	0	0.0954968	10.475	0	0.0954968	10.475	0	0.0954968	10.475	0	0.0954968
10.5	0	0.0954968	10.5	0	0.0954968	10.5	0	0.0954968	10.5	0	0.0954968	10.5	0	0.0954968	10.5	0	0.0954968	10.5	0	0.0954968	10.5	0	0.0954968	10.5	0	0.0954968	10.5	0	0.0954968
10.525	0	0.0954968	10.525	0	0.0954968	10.525	0	0.0954968	10.525	0	0.0954968	10.525	0	0.0954968	10.525	0	0.0954968	10.525	0	0.0954968	10.525	0	0.0954968	10.525	0	0.0954968	10.525	0	0.0954968
10.55	0	0.0954968	10.55	0	0.0954968	10.55	0	0.0954968	10.55	0	0.0954968	10.55	0	0.0954968	10.55	0	0.0954968	10.55	0	0.0954968	10.55	0	0.0954968	10.55	0	0.0954968	10.55	0	0.0954968
10.575	0	0.0954968	10.575	0	0.0954968	10.575	0	0.0954968	10.575	0	0.0954968	10.575	0	0.0954968	10.575	0	0.0954968	10.575	0	0.0954968	10.575	0	0.0954968	10.575	0	0.0954968	10.575	0	0.0954968
10.6	0	0.0954968	10.6	0	0.0954968	10.6	0	0.0954968	10.6	0	0.0954968	10.6	0	0.0954968	10.6	0	0.0954968	10.6	0	0.0954968	10.6	0	0.0954968	10.6	0	0.0954968	10.6	0	0.0954968
10.625	0	0.0954968	10.625	0	0.0954968	10.625	0	0.0954968	10.625	0	0.0954968	10.625	0	0.0954968	10.625	0	0.0954968	10.625	0	0.0954968	10.625	0	0.0954968	10.625	0	0.0954968	10.625	0	0.0954968
10.65	0	0.0954968	10.65	0	0.0954969	10.65	0	0.0954969	10.65	0	0.0954969	10.65	0	0.0954969	10.65	0	0.0954969	10.65	0	0.0954969	10.65	0	0.0954969	10.65	0	0.0954969	10.65	0	0.0954969
10.675	0	0.0954968	10.675	0	0.0954969	10.675	0	0.0954969	10.675	0	0.0954969	10.675	0	0.0954969	10.675	0	0.0954969	10.675	0	0.0954969	10.675	0	0.0954969	10.675	0	0.0954969	10.675	0	0.0954969
10.7	0	0.0954968	10.7	0	0.0954969	10.7	0	0.0954969	10.7	0	0.0954969	10.7	0	0.0954969	10.7	0	0.0954969	10.7	0	0.0954969	10.7	0	0.0954969	10.7	0	0.0954969	10.7	0	0.0954969
10.725	0	0.0954968	10.725	0	0.0954969	10.725	0	0.0954969	10.725	0	0.0954969	10.725	0	0.0954969	10.725	0	0.0954969	10.725	0	0.0954969	10.725	0	0.0954969	10.725	0	0.0954969	10.725	0	0.0954969
10.75	0	0.0954969	10.75	0	0.0954969	10.75	0	0.0954969	10.75	0	0.0954969	10.75	0	0.0954969	10.75	0	0.0954969	10.75	0	0.0954969	10.75	0	0.0954969	10.75	0	0.0954969	10.75	0	0.0954969
10.775	0	0.0954969	10.775	0	0.0954969	10.775	0	0.0954969	10.775	0	0.0954969	10.775	0	0.0954969	10.775	0	0.0954969	10.775	0	0.0954969	10.775	0	0.0954969	10.775	0	0.0954969	10.775	0	0.0954969
10.8	0	0.0954969	10.8	0	0.0954969	10.8	0	0.0954969	10.8	0	0.0954969	10.8	0	0.0954969	10.8	0	0.0954969	10.8	0	0.0954969	10.8	0	0.0954969	10.8	0	0.0954969	10.8	0	0.0954969
10.825	0	0.0954969	10.825	0	0.0954969	10.825	0	0.0954969	10.825	0	0.0954969	10.825	0	0.0954969	10.825	0	0.0954969	10.825	0	0.0954969	10.825	0	0.0954969	10.825	0	0.0954969	10.825	0	0.0954969
10.85	0	0.0954969	10.85	0	0.0954969	10.85	0	0.0954969	10.85	0	0.0954969	10.85	0	0.0954969	10.85	0	0.0954969	10.85	0	0.0954969	10.85	0	0.0954969	10.85	0	0.0954969	10.85	0	0.0954969
10.875	0	0.0954969	10.875	0	0.0954969	10.875	0	0.0954969	10.875	0	0.0954969	10.875	0	0.0954969	10.875	0	0.0954969	10.875	0	0.0954969	10.875	0	0.0954969	10.875	0	0.0954969	10.875	0	0.0954969
10.9	0	0.0954969	10.9	0	0.0954969	10.9	0	0.0954969	10.9	0	0.0954969	10.9	0	0.0954969	10.9	0	0.0954969	10.9	0	0.0954969	10.9	0	0.0954969	10.9	0	0.0954969	10.9	0	0.0954969
10.925	0	0.0954969	10.925	0	0.0954969	10.925	0	0.0954969	10.925	0	0.0954969	10.925	0	0.0954969	10.925	0	0.0954969	10.925	0	0.0954969	10.925	0	0.0954969	10.925	0	0.0954969	10.925	0	0.0954969
10.95	0	0.0954969	10.95	0	0.0954969	10.95	0	0.0954969	10.95	0	0.0954969	10.95	0	0.0954969	10.95	0	0.0954969	10.95	0	0.0954969	10.95	0	0.0954969	10.95	0	0.0954969	10.95	0	0.0954969
10.975	0	0.0954969	10.975	0	0.0954969	10.975	0	0.0954969	10.975	0	0.0954969	10.975	0	0.0954969	10.975	0	0.0954969	10.975	0	0.0954969	10.975	0	0.0954969	10.975	0	0.0954969	10.975	0	0.0954969
11	0	0.0954969	11	0	0.0954969	11	0	0.0954969	11	0	0.0954969	11	0	0.0954969	11	0	0.0954969	11	0	0.0954969	11	0	0.0954969	11	0	0.0954969	11	0	0.0954969
11.025	0	0.0954969	11.025	0	0.0954969	11.025	0	0.0954969	11.025	0	0.0954969	11.025	0	0.0954969	11.025	0	0.0954969	11.025	0	0.0954969	11.025	0	0.0954969	11.025	0	0.0954969	11.025	0	0.0954969
11.05	0	0.0954969	11.05	0	0.095497	11.05	0	0.095497	11.05	0	0.095497	11.05	0	0.095497	11.05	0	0.095497	11.05	0	0.095497	11.05	0	0.095497	11.05	0	0.095497	11.05	0	0.095497
11.075	0	0.0954969	11.075	0	0.095497	11.075	0	0.095497	11.075	0	0.095497	11.075	0	0.095497	11.075	0	0.095497	11.075	0	0.095497	11.075	0	0.095497	11.075	0	0.095497	11.075	0	0.095497
11.1	0	0.0954969	11.1	0	0.095497	11.1	0	0.095497	11.1	0	0.095497	11.1	0	0.095497	11.1	0	0.095497	11.1	0	0.095497	11.1	0	0.095497	11.1	0	0.095497	11.1	0	0.095497
11.125	0	0.0954969	11.125	0	0.095497	11.125	0	0.095497	11.125	0	0.095497	11.125	0	0.095497	11.125	0	0.095497	11.125	0	0.095497	11.125	0	0.095497	11.125	0	0.095497	11.125	0	0.095497
11.15	0	0.095497	11.15	0	0.095497	11.15	0	0.095497	11.15	0	0.095497	11.15	0	0.095497	11.15	0	0.095497	11.15	0	0.095497	11.15	0	0.095497	11.15	0	0.095497	11.15	0	0.095497
11.175	0	0.095497	11.175	0	0.095497	11.175	0	0.095497	11.175	0	0.095497	11.175	0	0.095497	11.175	0	0.095497	11.175	0	0.095497	11.175	0	0.095497	11.175	0	0.095497	11.175	0	0.095497
11.2	0	0.095497	11.2	0	0.095497	11.2	0	0.095497	11.2	0	0.095497	11.2	0	0.095497	11.2	0	0.095497	11.2	0	0.095497	11.2	0	0.095497	11.2	0	0.095497	11.2	0	0.095497
11.225	0	0.095497	11.225	0	0.095497	11.225	0	0.095497	11.225	0	0.095497	11.225	0	0.095497	11.225	0	0.095497	11.225	0	0.095497	11.225	0	0.095497	11.225	0	0.095497	11.225	0	0.095497
11.25	0	0.095497	11.25	0	0.095497	11.25	0	0.095497	11.25	0	0.095497	11.25	0	0.095497	11.25	0	0.095497	11.25	0	0.095497	11.25	0	0.095497	11.25	0	0.095497	11.25	0	0.095497
11.275	0	0.095497	11.275	0	0.095497	11.275	0	0.095497	11.275	0	0.095497	11.275	0	0.095497	11.275	0	0.095497	11.275	0	0.095497	11.275	0	0.095497	11.275	0	0.095497	11.275	0	0.095497
11.3	0	0.095497	11.3	0	0.095497	11.3	0	0.095497	11.3	0	0.095497	11.3	0	0.095497	11.3	0	0.095497	11.3	0	0.095497	11.3	0	0.095497	11.3	0	0.095497	11.3	0	0.095497
11.325	0	0.095497	11.325	0	0.095497	11.325	0	0.095497	11.325	0	0.095497	11.325	0	0.095497	11.325	0	0.095497	11.325	0	0.095497	11.325	0	0.095497	11.325	0	0.095497	11.325	0	0.095497
11.35	0	0.095497	11.35	0	0.095497	11.35	0	0.095497	11.35	0	0.095497	11.35	0	0.095497	11.35	0	0.095497	11.35	0	0.095497	11.35	0	0.095497	11.35	0	0.095497	11.35	0	0.095497
11.375	0	0.095497	11.375	0	0.095497	11.375	0	0.095497	11.375	0	0.095497	11.375	0	0.095497	11.375	0	0.095497	11.375	0	0.095497	11.375	0	0.095497	11.375	0	0.095497	11.375	0	0.095497
11.4	0	0.095497	11.4	0	0.095497	11.4	0	0.095497	11.4	0	0.095497	11.4	0	0.095497	11.4	0	0.095497	11.4	0	0.095497	11.4	0	0.095497	11.4	0	0.095497	11.4	0	0.095497
11.425	0	0.095497	11.425	0	0.095497	11.425	0	0.095497	11.425	0	0.095497	11.425	0	0.095497	11.425	0	0.095497	11.425	0	0.095497	11.425	0	0.095497	11.425	0	0.095497	11.425	0	0.095497
11.45	0	0.095497	11.45	0	0.0954971	11.45	0	0.0954971	11.45	0	0.0954971	11.45	0	0.0954971	11.45	0	0.0954971	11.45	0	0.0954971	11.45	0	0.0954971	11.45	0	0.0954971	11.45	0	0.0954971
11.475	0	0.095497	11.475	0	0.0954971	11.475	0	0.0954971	11.475	0	0.0954971	11.475	0	0.0954971	11.475	0	0.0954971	11.475	0	0.0954971	11.475	0	0.0954971	11.475	0	0.0954971	11.475	0	0.0954971
11.5	0	0.095497	11.5	0	0.0954971	11.5	0	0.0954971	11.5	0	0.0954971	11.5	0	0.0954971	11.5	0	0.0954971	11.5	0	0.0954971	11.5	0	0.0954971	11.5	0	0.0954971	11.5	0	0.0954971
11.525	0	0.095497	11.525	0	0.0954971	11.525	0	0.0954971	11.525	0	0.0954971	11.525	0	0.0954971	11.525	0	0.0954971	11.525	0	0.0954971	11.525	0	0.0954971	11.525	0	0.0954971	11.525	0	0.0954971
11.55	0	0.0954971	11.55	0	0.0954971	11.55	0	0.0954971	11.55	0	0.0954971	11.55	0	0.0954971	11.55	0	0.0954971	11.55	0	0.0954971	11.55	0	0.0954971	11.55	0	0.0954971	11.55	0	0.0954971
11.575	0	0.0954971	11.575	0	0.0954971	11.575	0	0.0954971	11.575	0	0.0954971	11.575	0	0.0954971	11.575	0	0.0954971	11.575	0	0.0954971	11.575	0	0.0954971	11.575	0	0.0954971	11.575	0	0.0954971
11.6	0	0.0954971	11.6	0	0.0954971	11.6	0	0.0954971	11.6	0	0.0954971	11.6	0	0.0954971	11.6	0	0.0954971	11.6	0	0.0954971	11.6	0	0.0954971	11.6	0	0.0954971	11.6	0	0.0954971
11.625	0	0.0954971	11.625	0	0.0954971	11.625	0	0.0954971	11.625	0	0.0954971	11.625	0	0.0954971	11.625	0	0.0954971	11.625	0	0.0954971	11.625	0	0.0954971	11.625	0	0.0954971	11.625	0	0.0954971
11.65	0	0.0954971	11.65	0	0.0954971	11.65	0	0.0954971	11.65	0	0.0954971	11.65	0	0.0954971	11.65	0	0.0954971	11.65	0	0.0954971	11.65	0	0.0954971	11.65	0	0.0954971	11.65	0	0.0954971
11.675	0	0.0954971	11.675	0	0.0954971	11.675	0	0.0954971	11.675	0	0.0954971	11.675	0	0.0954971	11.675	0	0.0954971	11.675	0	0.0954971	11.675	0	0.0954971	11.675	0	0.0954971	11.675	0	0.0954971
11.7	0	0.0954971	11.7	0	0.0954971	11.7	0	0.0954971	11.7	0	0.0954971	11.7	0	0.0954971	11.7	0	0.0954971	11.7	0	0.0954971	11.7	0	0.0954971	11.7	0	0.0954971	11.7	0	0.0954971
11.725	0	0.0954971	11.725	0	0.0954971	11.725	0	0.0954971	11.725	0	0.0954971	11.725	0	0.0954971	11.725	0	0.0954971	11.725	0	0.0954971	11.725	0	0.0954971	11.725	0	0.0954971	11.725	0	0.0954971
11.75	0	0.0954971	11.75	0	0.0954971	11.75	0	0.0954971	11.75	0	0.0954971	11.75	0	0.0954971	11.75	0	0.0954971	11.75	0	0.0954971	11.75	0	0.0954971	11.75	0	0.0954971	11.75	0	0.0954971
11.775	0	0.0954971	11.775	0	0.0954971	11.775	0	0.0954971	11.775	0	0.0954971	11.775	0	0.0954971	11.775	0	0.0954971	11.775	0	0.0954971	11.775	0	0.0954971	11.775	0	0.0954971	11.775	0	0.0954971
11.8	0	0.0954971	11.8	0	0.0954971	11.8	0	0.0954971	11.8	0	0.0954971	11.8	0	0.0954971	11.8	0	0.0954971	11.8	0	0.0954971	11.8	0	0.0954971	11.8	0	0.0954971	11.8	0	0.0954971
11.825	0	0.0954971	11.825	0	0.0954971	11.825	0	0.0954971	11.825	0	0.0954971	11.825	0	0.0954971	11.825	0	0.0954971	11.825	0	0.0954971	11.825	0	0.0954971	11.825	0	0.0954971	11.825	0	0.0954971
11.85	0	0.0954971	11.85	0	0.0954972	11.85	0	0.0954972	11.85	0	0.0954972	11.85	0	0.0954972	11.85	0	0.0954972	11.85	0	0.0954972	11.85	0	0.0954972	11.85	0	0.0954972	11.85	0	0.0954972
11.875	0	0.0954971	11.875	0	0.0954972	11.875	0	0.0954972	11.875	0	0.0954972	11.875	0	0.0954972	11.875	0	0.0954972	11.875	0	0.0954972	11.875	0	0.0954972	11.875	0	0.0954972	11.875	0	0.0954972
11.9	0	0.0954971	11.9	0	0.0954972	11.9	0	0.0954972	11.9	0	0.0954972	11.9	0	0.0954972	11.9	0	0.0954972	11.9	0	0.0954972	11.9	0	0.0954972	11.9	0	0.0954972	11.9	0	0.0954972
11.925	0	0.0954971	11.925	0	0.0954972	11.925	0	0.0954972	11.925	0	0.0954972	11.925	0	0.0954972	11.925	0	0.0954972	11.925	0	0.0954972	11.925	0	0.0954972	11.925	0	0.0954972	11.925	0	0.0954972
11.95	0	0.0954972	11.95	0	0.0954972	11.95	0	0.0954972	11.95	0	0.0954972	11.95	0	0.0954972	11.95	0	0.0954972	11.95	0	0.0954972	11.95	0	0.0954972	11.95	0	0.0954972	11.95	0	0.0954972
11.975	0	0.0954972	11.975	0	0.0954972	11.975	0	0.0954972	11.975	0	0.0954972	11.975	0	0.0954972	11.975	0	0.0954972	11.975	0	0.0954972	11.975	0	0.0954972	11.975	0	0.0954972	11.975	0	0.0954972
12	0	0.0954972	12	0	0.0954972	12	0	0.0954972	12	0	0.0954972	12	0	0.0954972	12	0	0.0954972	12	0	0.0954972	12	0	0.0954972	12	0	0.0954972	12	0	0.0954972
12.025	0	0.0954972	12.025	0	0.0954972	12.025	0	0.0954972	12.025	0	0.0954972	12.025	0	0.0954972	12.025	0	0.0954972	12.025	0	0.0954972	12.025	0	0.0954972	12.025	0	0.0954972	12.025	0	0.0954972
12.05	0	0.0954972	12.05	0	0.0954972	12.05	0	0.0954972	12.05	0	0.0954972	12.05	0	0.0954972	12.05	0	0.0954972	12.05	0	0.0954972	12.05	0	0.0954972	12.05	0	0.0954972	12.05	0	0.0954972
12.075	0	0.0954972	12.075	0	0.0954972	12.075	0	0.0954972	12.075	0	0.0954972	12.075	0	0.0954972	12.075	0	0.0954972	12.075	0	0.0954972	12.075	0	0.0954972	12.075	0	0.0954972	12.075	0	0.0954972
12.1	0	0.0954972	12.1	0	0.0954972	12.1	0	0.0954972	12.1	0	0.0954972	12.1	0	0.0954972	12.1	0	0.0954972	12.1	0	0.0954972	12.1	0	0.0954972	12.1	0	0.0954972	12.1	0	0.0954972
12.125	0	0.0954972	12.125	0	0.0954972	12.125	0	0.0954972	12.125	0	0.0954972	12.125	0	0.0954972	12.125	0	0.0954972	12.125	0	0.0954972	12.125	0	0.0954972	12.125	0	0.0954972	12.125	0	0.0954972
12.15	0	0.0954972	12.15	0	0.0954972	12.15	0	0.0954972	12.15	0	0.0954972	12.15	0	0.0954972	12.15	0	0.0954972	12.15	0	0.0954972	12.15	0	0.0954972	12.15	0	0.0954972	12.15	0	0.0954972
12.175	0	0.0954972	12.175	0	0.0954972	12.175	0	0.0954972	12.175	0	0.0954972	12.175	0	0.0954972	12.175	0	0.0954972	12.175	0	0.0954972	12.175	0	0.0954972	12.175	0	0.0954972	12.175	0	0.0954972
12.2	0	0.0954972	12.2	0	0.0954972	12.2	0	0.0954972	12.2	0	0.0954972	12.2	0	0.0954972	12.2	0	0.0954972	12.2	0	0.0954972	12.2	0	0.0954972	12.2	0	0.0954972	12.2	0	0.0954972
12.225	0	0.0954972	12.225	0	0.0954972	12.225	0	0.0954972	12.225	0	0.0954972	12.225	0	0.0954972	12.225	0	0.0954972	12.225	0	0.0954972	12.225	0	0.0954972	12.225	0	0.0954972	12.225	0	0.0954972
12.25	0	0.0954972	12.25	0	0.0954973	12.25	0	0.0954973	12.25	0	0.0954973	12.25	0	0.0954973	12.25	0	0.0954973	12.25	0	0.0954973	12.25	0	0.0954973	12.25	0	0.0954973	12.25	0	0.0954973
12.275	0	0.0954972	12.275	0	0.0954973	12.275	0	0.0954973	12.275	0	0.0954973	12.275	0	0.0954973	12.275	0	0.0954973	12.275	0	0.0954973	12.275	0	0.0954973	12.275	0	0.0954973	12.275	0	0.0954973
12.3	0	0.0954972	12.3	0	0.0954973	12.3	0	0.0954973	12.3	0	0.0954973	12.3	0	0.0954973	12.3	0	0.0954973	12.3	0	0.0954973	12.3	0	0.0954973	12.3	0	0.0954973	12.3	0	0.0954973
12.325	0	0.0954972	12.325	0	0.0954973	12.325	0	0.0954973	12.325	0	0.0954973	12.325	0	0.0954973	12.325	0	0.0954973	12.325	0	0.0954973	12.325	0	0.0954973	12.325	0	0.0954973	12.325	0	0.0954973
12.35	0	0.0954973	12.35	0	0.0954973	12.35	0	0.0954973	12.35	0	0.0954973	12.35	0	0.0954973	12.35	0	0.0954973	12.35	0	0.0954973	12.35	0	0.0954973	12.35	0	0.0954973	12.35	0	0.0954973
12.375	0	0.0954973	12.375	0	0.0954973	12.375	0	0.0954973	12.375	0	0.0954973	12.375	0	0.0954973	12.375	0	0.0954973	12.375	0	0.0954973	12.375	0	0.0954973	12.375	0	0.0954973	12.375	0	0.0954973
12.4	0	0.0954973	12.4	0	0.0954973	12.4	0	0.0954973	12.4	0	0.0954973	12.4	0	0.0954973	12.4	0	0.0954973	12.4	0	0.0954973	12.4	0	0.0954973	12.4	0	0.0954973	12.4	0	0.0954973
12.425	0	0.0954973	12.425	0	0.0954973	12.425	0	0.0954973	12.425	0	0.0954973	12.425	0	0.0954973	12.425	0	0.0954973	12.425	0	0.0954973	12.425	0	0.0954973	12.425	0	0.0954973	12.425	0	0.0954973
12.45	0	0.0954973	12.45	0	0.0954973	12.45	0	0.0954973	12.45	0	0.0954973	12.45	0	0.0954973	12.45	0	0.0954973	12.45	0	0.0954973	12.45	0	0.0954973	12.45	0	0.0954973	12.45	0	0.0954973
12.475	0	0.0954973	12.475	0	0.0954973	12.475	0	0.0954973	12.475	0	0.0954973	12.475	0	0.0954973	12.475	0	0.0954973	12.475	0	0.0954973	12.475	0	0.0954973	12.475	0	0.0954973	12.475	0	0.0954973
12.5	0	0.0954973	12.5	0	0.0954973	12.5	0	0.0954973	12.5	0	0.0954973	12.5	0	0.0954973	12.5	0	0.0954973	12.5	0	0.0954973	12.5	0	0.0954973	12.5	0	0.0954973	12.5	0	0.0954973
12.525	0	0.0954973	12.525	0	0.0954973	12.525	0	0.0954973	12.525	0	0.0954973	12.525	0	0.0954973	12.525	0	0.0954973	12.525	0	0.0954973	12.525	0	0.0954973	12.525	0	0.0954973	12.525	0	0.0954973
12.55	0	0.0954973	12.55	0	0.0954973	12.55	0	0.0954973	12.55	0	0.0954973	12.55	0	0.0954973	12.55	0	0.0954973	12.55	0	0.0954973	12.55	0	0.0954973	12.55	0	0.0954973	12.55	0	0.0954973
12.575	0	0.0954973	12.575	0	0.0954973	12.575	0	0.0954973	12.575	0	0.0954973	12.575	0	0.0954973	12.575	0	0.0954973	12.575	0	0.0954973	12.575	0	0.0954973	12.575	0	0.0954973	12.575	0	0.0954973
12.6	0	0.0954973	12.6	0	0.0954973	12.6	0	0.0954973	12.6	0	0.0954973	12.6	0	0.0954973	12.6	0	0.0954973	12.6	0	0.0954973	12.6	0	0.0954973	12.6	0	0.0954973	12.6	0	0.0954973
12.625	0	0.0954973	12.625	0	0.0954973	12.625	0	0.0954973	12.625	0	0.0954973	12.625	0	0.0954973	12.625	0	0.0954973	12.625	0	0.0954973	12.625	0	0.0954973	12.625	0	0.0954973	12.625	0	0.0954973
12.65	0	0.0954973	12.65	0	0.0954974	12.65	0	0.0954974	12.65	0	0.0954974	12.65	0	0.0954974	12.65	0	0.0954974	12.65	0	0.0954974	12.65	0	0.0954974	12.65	0	0.0954974	12.65	0	0.0954974
12.675	0	0.0954973	12.675	0	0.0954974	12.675	0	0.0954974	12.675	0	0.0954974	12.675	0	0.0954974	12.675	0	0.0954974	12.675	0	0.0954974	12.675	0	0.0954974	12.675	0	0.0954974	12.675	0	0.0954974
12.7	0	0.0954973	12.7	0	0.0954974	12.7	0	0.0954974	12.7	0	0.0954974	12.7	0	0.0954974	12.7	0	0.0954974	12.7	0	0.0954974	12.7	0	0.0954974	12.7	0	0.0954974	12.7	0	0.0954974
12.725	0	0.0954973	12.725	0	0.0954974	12.725	0	0.0954974	12.725	0	0.0954974	12.725	0	0.0954974	12.725	0	0.0954974	12.725	0	0.0954974	12.725	0	0.0954974	12.725	0	0.0954974	12.725	0	0.0954974
12.75	0	0.0954974	12.75	0	0.0954974	12.75	0	0.0954974	12.75	0	0.0954974	12.75	0	0.0954974	12.75	0	0.0954974	12.75	0	0.0954974	12.75	0	0.0954974	12.75	0	0.0954974	12.75	0	0.0954974
12.775	0	0.0954974	12.775	0	0.0954974	12.775	0	0.0954974	12.775	0	0.0954974	12.775	0	0.0954974	12.775	0	0.0954974	12.775	0	0.0954974	12.775	0	0.0954974	12.775	0	0.0954974	12.775	0	0.0954974
12.8	0	0.0954974	12.8	0	0.0954974	12.8	0	0.0954974	12.8	0	0.0954974	12.8	0	0.0954974	12.8	0	0.0954974	12.8	0	0.0954974	12.8	0	0.0954974	12.8	0	0.0954974	12.8	0	0.0954974
12.825	0	0.0954974	12.825	0	0.0954974	12.825	0	0.0954974	12.825	0	0.0954974	12.825	0	0.0954974	12.825	0	0.0954974	12.825	0	0.0954974	12.825	0	0.0954974	12.825	0	0.0954974	12.825	0	0.0954974
12.85	0	0.0954974	12.85	0	0.0954974	12.85	0	0.0954974	12.85	0	0.0954974	12.85	0	0.0954974	12.85	0	0.0954974	12.85	0	0.0954974	12.85	0	0.0954974	12.85	0	0.0954974	12.85	0	0.0954974
12.875	0	0.0954974	12.875	0	0.0954974	12.875	0	0.0954974	12.875	0	0.0954974	12.875	0	0.0954974	12.875	0	0.0954974	12.875	0	0.0954974	12.875	0	0.0954974	12.875	0	0.0954974	12.875	0	0.0954974
12.9	0	0.0954974	12.9	0	0.0954974	12.9	0	0.0954974	12.9	0	0.0954974	12.9	0	0.0954974	12.9	0	0.0954974	12.9	0	0.0954974	12.9	0	0.0954974	12.9	0	0.0954974	12.9	0	0.0954974
12.925	0	0.0954974	12.925	0	0.0954974	12.925	0	0.0954974	12.925	0	0.0954974	12.925	0	0.0954974	12.925	0	0.0954974	12.925	0	0.0954974	12.925	0	0.0954974	12.925	0	0.0954974	12.925	0	0.0954974
12.95	0	0.0954974	12.95	0	0.0954974	12.95	0	0.0954974	12.95	0	0.0954974	12.95	0	0.0954974	12.95	0	0.0954974	12.95	0	0.0954974	12.95	0	0.0954974	12.95	0	0.0954974	12.95	0	0.0954974
12.975	0	0.0954974	12.975	0	0.0954974	12.975	0	0.0954974	12.975	0	0.0954974	12.975	0	0.0954974	12.975	0	0.0954974	12.975	0	0.0954974	12.975	0	0.0954974	12.975	0	0.0954974	12.975	0	0.0954974
13	0	0.0954974	13	0	0.0954974	13	0	0.0954974	13	0	0.0954974	13	0	0.0954974	13	0	0.0954974	13	0	0.0954974	13	0	0.0954974	13	0	0.0954974	13	0	0.0954974
13.025	0	0.0954974	13.025	0	0.0954974	13.025	0	0.0954974	13.025	0	0.0954974	13.025	0	0.0954974	13.025	0	0.0954974	13.025	0	0.0954974	13.025	0	0.0954974	13.025	0	0.0954974	13.025	0	0.0954974
13.05	0	0.0954974	13.05	0	0.0954975	13.05	0	0.0954975	13.05	0	0.0954975	13.05	0	0.0954975	13.05	0	0.0954975	13.05	0	0.0954975	13.05	0	0.0954975	13.05	0	0.0954975	13.05	0	0.0954975
13.075	0	0.0954974	13.075	0	0.0954975	13.075	0	0.0954975	13.075	0	0.0954975	13.075	0	0.0954975	13.075	0	0.0954975	13.075	0	0.0954975	13.075	0	0.0954975	13.075	0	0.0954975	13.075	0	0.0954975
13.1	0	0.0954974	13.1	0	0.0954975	13.1	0	0.0954975	13.1	0	0.0954975	13.1	0	0.0954975	13.1	0	0.0954975	13.1	0	0.0954975	13.1	0	0.0954975	13.1	0	0.0954975	13.1	0	0.0954975
13.125	0	0.0954974	13.125	0	0.0954975	13.125	0	0.0954975	13.125	0	0.0954975	13.125	0	0.0954975	13.125	0	0.0954975	13.125	0	0.0954975	13.125	0	0.0954975	13.125	0	0.0954975	13.125	0	0.0954975
13.15	0	0.0954975	13.15	0	0.0954975	13.15	0	0.0954975	13.15	0	0.0954975	13.15	0	0.0954975	13.15	0	0.0954975	13.15	0	0.0954975	13.15	0	0.0954975	13.15	0	0.0954975	13.15	0	0.0954975
13.175	0	0.0954975	13.175	0	0.0954975	13.175	0	0.0954975	13.175	0	0.0954975	13.175	0	0.0954975	13.175	0	0.0954975	13.175	0	0.0954975	13.175	0	0.0954975	13.175	0	0.0954975	13.175	0	0.0954975
13.2	0	0.0954975	13.2	0	0.0954975	13.2	0	0.0954975	13.2	0	0.0954975	13.2	0	0.0954975	13.2	0	0.0954975	13.2	0	0.0954975	13.2	0	0.0954975	13.2	0	0.0954975	13.2	0	0.0954975
13.225	0	0.0954975	13.225	0	0.0954975	13.225	0	0.0954975	13.225	0	0.0954975	13.225	0	0.0954975	13.225	0	0.0954975	13.225	0	0.0954975	13.225	0	0.0954975	13.225	0	0.0954975	13.225	0	0.0954975
13.25	0	0.0954975	13.25	0	0.0954975	13.25	0	0.0954975	13.25	0	0.0954975	13.25	0	0.0954975	13.25	0	0.0954975	13.25	0	0.0954975	13.25	0	0.0954975	13.25	0	0.0954975	13.25	0	0.0954975
13.275	0	0.0954975	13.275	0	0.0954975	13.275	0	0.0954975	13.275	0	0.0954975	13.275	0	0.0954975	13.275	0	0.0954975	13.275	0	0.0954975	13.275	0	0.0954975	13.275	0	0.0954975	13.275	0	0.0954975
13.3	0	0.0954975	13.3	0	0.0954975	13.3	0	0.0954975	13.3	0	0.0954975	13.3	0	0.0954975	13.3	0	0.0954975	13.3	0	0.0954975	13.3	0	0.0954975	13.3	0	0.0954975	13.3	0	0.0954975
13.325	0	0.0954975	13.325	0	0.0954975	13.325	0	0.0954975	13.325	0	0.0954975	13.325	0	0.0954975	13.325	0	0.0954975	13.325	0	0.0954975	13.325	0	0.0954975	13.325	0	0.0954975	13.325	0	0.0954975
13.35	0	0.0954975	13.35	0	0.0954975	13.35	0	0.0954975	13.35	0	0.0954975	13.35	0	0.0954975	13.35	0	0.0954975	13.35	0	0.0954975	13.35	0	0.0954975	13.35	0	0.0954975	13.35	0	0.0954975
13.375	0	0.0954975	13.375	0	0.0954975	13.375	0	0.0954975	13.375	0	0.0954975	13.375	0	0.0954975	13.375	0	0.0954975	13.375	0	0.0954975	13.375	0	0.0954975	13.375	0	0.0954975	13.375	0	0.0954975
13.4	0	0.0954975	13.4	0	0.0954975	13.4	0	0.0954975	13.4	0	0.0954975	13.4	0	0.0954975	13.4	0	0.0954975	13.4	0	0.0954975	13.4	0	0.0954975	13.4	0	0.0954975	13.4	0	0.0954975
13.425	0	0.0954975	13.425	0	0.0954975	13.425	0	0.0954975	13.425	0	0.0954975	13.425	0	0.0954975	13.425	0	0.0954975	13.425	0	0.0954975	13.425	0	0.0954975	13.425	0	0.0954975	13.425	0	0.0954975
13.45	0	0.0954975	13.45	0	0.0954976	13.45	0	0.0954976	13.45	0	0.0954976	13.45	0	0.0954976	13.45	0	0.0954976	13.45	0	0.0954976	13.45	0	0.0954976	13.45	0	0.0954976	13.45	0	0.0954976
13.475	0	0.0954975	13.475	0	0.0954976	13.475	0	0.0954976	13.475	0	0.0954976	13.475	0	0.0954976	13.475	0	0.0954976	13.475	0	0.0954976	13.475	0	0.0954976	13.475	0	0.0954976	13.475	0	0.0954976
13.5	0	0.0954975	13.5	0	0.0954976	13.5	0	0.0954976	13.5	0	0.0954976	13.5	0	0.0954976	13.5	0	0.0954976	13.5	0	0.0954976	13.5	0	0.0954976	13.5	0	0.0954976	13.5	0	0.0954976
13.525	0	0.0954975	13.525	0	0.0954976	13.525	0	0.0954976	13.525	0	0.0954976	13.525	0	0.0954976	13.525	0	0.0954976	13.525	0	0.0954976	13.525	0	0.0954976	13.525	0	0.0954976	13.525	0	0.0954976
13.55	0	0.0954976	13.55	0	0.0954976	13.55	0	0.0954976	13.55	0	0.0954976	13.55	0	0.0954976	13.55	0	0.0954976	13.55	0	0.0954976	13.55	0	0.0954976	13.55	0	0.0954976	13.55	0	0.0954976
13.575	0	0.0954976	13.575	0	0.0954976	13.575	0	0.0954976	13.575	0	0.0954976	13.575	0	0.0954976	13.575	0	0.0954976	13.575	0	0.0954976	13.575	0	0.0954976	13.575	0	0.0954976	13.575	0	0.0954976
13.6	0	0.0954976	13.6	0	0.0954976	13.6	0	0.0954976	13.6	0	0.0954976	13.6	0	0.0954976	13.6	0	0.0954976	13.6	0	0.0954976	13.6	0	0.0954976	13.6	0	0.0954976	13.6	0	0.0954976
13.625	0	0.0954976	13.625	0	0.0954976	13.625	0	0.0954976	13.625	0	0.0954976	13.625	0	0.0954976	13.625	0	0.0954976	13.625	0	0.0954976	13.625	0	0.0954976	13.625	0	0.0954976	13.625	0	0.0954976
13.65	0	0.0954976	13.65	0	0.0954976	13.65	0	0.0954976	13.65	0	0.0954976	13.65	0	0.0954976	13.65	0	0.0954976	13.65	0	0.0954976	13.65	0	0.0954976	13.65	0	0.0954976	13.65	0	0.0954976
13.675	0	0.0954976	13.675	0	0.0954976	13.675	0	0.0954976	13.675	0	0.0954976	13.675	0	0.0954976	13.675	0	0.0954976	13.675	0	0.0954976	13.675	0	0.0954976	13.675	0	0.0954976	13.675	0	0.0954976
13.7	0	0.0954976	13.7	0	0.0954976	13.7	0	0.0954976	13.7	0	0.0954976	13.7	0	0.0954976	13.7	0	0.0954976	13.7	0	0.0954976	13.7	0	0.0954976	13.7	0	0.0954976	13.7	0	0.0954976
13.725	0	0.0954976	13.725	0	0.0954976	13.725	0	0.0954976	13.725	0	0.0954976	13.725	0	0.0954976	13.725	0	0.0954976	13.725	0	0.0954976	13.725	0	0.0954976	13.725	0	0.0954976	13.725	0	0.0954976
13.75	0	0.0954976	13.75	0	0.0954976	13.75	0	0.0954976	13.75	0	0.0954976	13.75	0	0.0954976	13.75	0	0.0954976	13.75	0	0.0954976	13.75	0	0.0954976	13.75	0	0.0954976	13.75	0	0.0954976
13.775	0	0.0954976	13.775	0	0.0954976	13.775	0	0.0954976	13.775	0	0.0954976	13.775	0	0.0954976	13.775	0	0.0954976	13.775	0	0.0954976	13.775	0	0.0954976	13.775	0	0.0954976	13.775	0	0.0954976
13.8	0	0.0954976	13.8	0	0.0954976	13.8	0	0.0954976	13.8	0	0.0954976	13.8	0	0.0954976	13.8	0	0.0954976	13.8	0	0.0954976	13.8	0	0.0954976	13.8	0	0.0954976	13.8	0	0.0954976
13.825	0	0.0954976	13.825	0	0.0954976	13.825	0	0.0954976	13.825	0	0.0954976	13.825	0	0.0954976	13.825	0	0.0954976	13.825	0	0.0954976	13.825	0	0.0954976	13.825	0	0.0954976	13.825	0	0.0954976
13.85	0	0.0954976	13.85	0	0.0954977	13.85	0	0.0954977	13.85	0	0.0954977	13.85	0	0.0954977	13.85	0	0.0954977	13.85	0	0.0954977	13.85	0	0.0954977	13.85	0	0.0954977	13.85	0	0.0954977
13.875	0	0.0954976	13.875	0	0.0954977	13.875	0	0.0954977	13.875	0	0.0954977	13.875	0	0.0954977	13.875	0	0.0954977	13.875	0	0.0954977	13.875	0	0.0954977	13.875	0	0.0954977	13.875	0	0.0954977
13.9	0	0.0954976	13.9	0	0.0954977	13.9	0	0.0954977	13.9	0	0.0954977	13.9	0	0.0954977	13.9	0	0.0954977	13.9	0	0.0954977	13.9	0	0.0954977	13.9	0	0.0954977	13.9	0	0.0954977
13.925	0	0.0954977	13.925	0	0.0954977	13.925	0	0.0954977	13.925	0	0.0954977	13.925	0	0.0954977	13.925	0	0.0954977	13.925	0	0.0954977	13.925	0	0.0954977	13.925	0	0.0954977	13.925	0	0.0954977
13.95	0	0.0954977	13.95	0	0.0954977	13.95	0	0.0954977	13.95	0	0.0954977	13.95	0	0.0954977	13.95	0	0.0954977	13.95	0	0.0954977	13.95	0	0.0954977	13.95	0	0.0954977	13.95	0	0.0954977
13.975	0	0.0954977	13.975	0	0.0954977	13.975	0	0.0954977	13.975	0	0.0954977	13.975	0	0.0954977	13.975	0	0.0954977	13.975	0	0.0954977	13.975	0	0.0954977	13.975	0	0.0954977	13.975	0	0.0954977
14	0	0.0954977	14	0	0.0954977	14	0	0.0954977	14	0	0.0954977	14	0	0.0954977	14	0	0.0954977	14	0	0.0954977	14	0	0.0954977	14	0	0.0954977	14	0	0.0954977
14.025	0	0.0954977	14.025	0	0.0954977	14.025	0	0.0954977	14.025	0	0.0954977	14.025	0	0.0954977	14.025	0	0.0954977	14.025	0	0.0954977	14.025	0	0.0954977	14.025	0	0.0954977	14.025	0	0.0954977
14.05	0	0.0954977	14.05	0	0.0954977	14.05	0	0.0954977	14.05	0	0.0954977	14.05	0	0.0954977	14.05	0	0.0954977	14.05	0	0.0954977	14.05	0	0.0954977	14.05	0	0.0954977	14.05	0	0.0954977
14.075	0	0.0954977	14.075	0	0.0954977	14.075	0	0.0954977	14.075	0	0.0954977	14.075	0	0.0954977	14.075	0	0.0954977	14.075	0	0.0954977	14.075	0	0.0954977	14.075	0	0.0954977	14.075	0	0.0954977
14.1	0	0.0954977	14.1	0	0.0954977	14.1	0	0.0954977	14.1	0	0.0954977	14.1	0	0.0954977	14.1	0	0.0954977	14.1	0	0.0954977	14.1	0	0.0954977	14.1	0	0.0954977	14.1	0	0.0954977
14.125	0	0.0954977	14.125	0	0.0954977	14.125	0	0.0954977	14.125	0	0.0954977	14.125	0	0.0954977	14.125	0	0.0954977	14.125	0	0.0954977	14.125	0	0.0954977	14.125	0	0.0954977	14.125	0	0.0954977
14.15	0	0.0954977	14.15	0	0.0954977	14.15	0	0.0954977	14.15	0	0.0954977	14.15	0	0.0954977	14.15	0	0.0954977	14.15	0	0.0954977	14.15	0	0.0954977	14.15	0	0.0954977	14.15	0	0.0954977
14.175	0	0.0954977	14.175	0	0.0954977	14.175	0	0.0954977	14.175	0	0.0954977	14.175	0	0.0954977	14.175	0	0.0954977	14.175	0	0.0954977	14.175	0	0.0954977	14.175	0	0.0954977	14.175	0	0.0954977
14.2	0	0.0954977	14.2	0	0.0954977	14.2	0	0.0954977	14.2	0	0.0954977	14.2	0	0.0954977	14.2	0	0.0954977	14.2	0	0.0954977	14.2	0	0.0954977	14.2	0	0.0954977	14.2	0	0.0954977
14.225	0	0.0954977	14.225	0	0.0954977	14.225	0	0.0954977	14.225	0	0.0954977	14.225	0	0.0954977	14.225	0	0.0954977	14.225	0	0.0954977	14.225	0	0.0954977	14.225	0	0.0954977	14.225	0	0.0954977
14.25	0	0.0954977	14.25	0	0.0954978	14.25	0	0.0954978	14.25	0	0.0954978	14.25	0	0.0954978	14.25	0	0.0954978	14.25	0	0.0954978	14.25	0	0.0954978	14.25	0	0.0954978	14.25	0	0.0954978
14.275	0	0.0954977	14.275	0	0.0954978	14.275	0	0.0954978	14.275	0	0.0954978	14.275	0	0.0954978	14.275	0	0.0954978	14.275	0	0.0954978	14.275	0	0.0954978	14.275	0	0.0954978	14.275	0	0.0954978
14.3	0	0.0954977	14.3	0	0.0954978	14.3	0	0.0954978	14.3	0	0.0954978	14.3	0	0.0954978	14.3	0	0.0954978	14.3	0	0.0954978	14.3	0	0.0954978	14.3	0	0.0954978	14.3	0	0.0954978
14.325	0	0.0954978	14.325	0	0.0954978	14.325	0	0.0954978	14.325	0	0.0954978	14.325	0	0.0954978	14.325	0	0.0954978	14.325	0	0.0954978	14.325	0	0.0954978	14.325	0	0.0954978	14.325	0	0.0954978
14.35	0	0.0954978	14.35	0	0.0954978	14.35	0	0.0954978	14.35	0	0.0954978	14.35	0	0.0954978	14.35	0	0.0954978	14.35	0	0.0954978	14.35	0	0.0954978	14.35	0	0.0954978	14.35	0	0.0954978
14.375	0	0.0954978	14.375	0	0.0954978	14.375	0	0.0954978	14.375	0	0.0954978	14.375	0	0.0954978	14.375	0	0.0954978	14.375	0	0.0954978	14.375	0	0.0954978	14.375	0	0.0954978	14.375	0	0.0954978
14.4	0	0.0954978	14.4	0	0.0954978	14.4	0	0.0954978	14.4	0	0.0954978	14.4	0	0.0954978	14.4	0	0.0954978	14.4	0	0.0954978	14.4	0	0.0954978	14.4	0	0.0954978	14.4	0	0.0954978
14.425	0	0.0954978	14.425	0	0.0954978	14.425	0	0.0954978	14.425	0	0.0954978	14.425	0	0.0954978	14.425	0	0.0954978	14.425	0	0.0954978	14.425	0	0.0954978	14.425	0	0.0954978	14.425	0	0.0954978
14.45	0	0.0954978	14.45	0	0.0954978	14.45	0	0.0954978	14.45	0	0.0954978	14.45	0	0.0954978	14.45	0	0.0954978	14.45	0	0.0954978	14.45	0	0.0954978	14.45	0	0.0954978	14.45	0	0.0954978
14.475	0	0.0954978	14.475	0	0.0954978	14.475	0	0.0954978	14.475	0	0.0954978	14.475	0	0.0954978	14.475	0	0.0954978	14.475	0	0.0954978	14.475	0	0.0954978	14.475	0	0.0954978	14.475	0	0.0954978
14.5	0	0.0954978	14.5	0	0.0954978	14.5	0	0.0954978	14.5	0	0.0954978	14.5	0	0.0954978	14.5	0	0.0954978	14.5	0	0.0954978	14.5	0	0.0954978	14.5	0	0.0954978	14.5	0	0.0954978
14.525	0	0.0954978	14.525	0	0.0954978	14.525	0	0.0954978	14.525	0	0.0954978	14.525	0	0.0954978	14.525	0	0.0954978	14.525	0	0.0954978	14.525	0	0.0954978	14.525	0	0.0954978	14.525	0	0.0954978
14.55	0	0.0954978	14.55	0	0.0954978	14.55	0	0.0954978	14.55	0	0.0954978	14.55	0	0.0954978	14.55	0	0.0954978	14.55	0	0.0954978	14.55	0	0.0954978	14.55	0	0.0954978	14.55	0	0.0954978
14.575	0	0.0954978	14.575	0	0.0954978	14.575	0	0.0954978	14.575	0	0.0954978	14.575	0	0.0954978	14.575	0	0.0954978	14.575	0	0.0954978	14.575	0	0.0954978	14.575	0	0.0954978	14.575	0	0.0954978
14.6	0	0.0954978	14.6	0	0.0954978	14.6	0	0.0954978	14.6	0	0.0954978	14.6	0	0.0954978	14.6	0	0.0954978	14.6	0	0.0954978	14.6	0	0.0954978	14.6	0	0.0954978	14.6	0	0.0954978
14.625	0	0.0954978	14.625	0	0.0954978	14.625	0	0.0954978	14.625	0	0.0954978	14.625	0	0.0954978	14.625	0	0.0954978	14.625	0	0.0954978	14.625	0	0.0954978	14.625	0	0.0954978	14.625	0	0.0954978
14.65	0	0.0954978	14.65	0	0.0954979	14.65	0	0.0954979	14.65	0	0.0954979	14.65	0	0.0954979	14.65	0	0.0954979	14.65	0	0.0954979	14.65	0	0.0954979	14.65	0	0.0954979	14.65	0	0.0954979
14.675	0	0.0954978	14.675	0	0.0954979	14.675	0	0.0954979	14.675	0	0.0954979	14.675	0	0.0954979	14.675	0	0.0954979	14.675	0	0.0954979	14.675	0	0.0954979	14.675	0	0.0954979	14.675	0	0.0954979
14.7	0	0.0954978	14.7	0	0.0954979	14.7	0	0.0954979	14.7	0	0.0954979	14.7	0	0.0954979	14.7	0	0.0954979	14.7	0	0.0954979	14.7	0	0.0954979	14.7	0	0.0954979	14.7	0	0.0954979
14.725	0	0.0954979	14.725	0	0.0954979	14.725	0	0.0954979	14.725	0	0.0954979	14.725	0	0.0954979	14.725	0	0.0954979	14.725	0	0.0954979	14.725	0	0.0954979	14.725	0	0.0954979	14.725	0	0.0954979
14.75	0	0.0954979	14.75	0	0.0954979	14.75	0	0.0954979	14.75	0	0.0954979	14.75	0	0.0954979	14.75	0	0.0954979	14.75	0	0.0954979	14.75	0	0.0954979	14.75	0	0.0954979	14.75	0	0.0954979
14.775	0	0.0954979	14.775	0	0.0954979	14.775	0	0.0954979	14.775	0	0.0954979	14.775	0	0.0954979	14.775	0	0.0954979	14.775	0	0.0954979	14.775	0	0.0954979	14.775	0	0.0954979	14.775	0	0.0954979
14.8	0	0.0954979	14.8	0	0.0954979	14.8	0	0.0954979	14.8	0	0.0954979	14.8	0	0.0954979	14.8	0	0.0954979	14.8	0	0.0954979	14.8	0	0.0954979	14.8	0	0.0954979	14.8	0	0.0954979
14.825	0	0.0954979	14.825	0	0.0954979	14.825	0	0.0954979	14.825	0	0.0954979	14.825	0	0.0954979	14.825	0	0.0954979	14.825	0	0.0954979	14.825	0	0.0954979	14.825	0	0.0954979	14.825	0	0.0954979
14.85	0	0.0954979	14.85	0	0.0954979	14.85	0	0.0954979	14.85	0	0.0954979	14.85	0	0.0954979	14.85	0	0.0954979	14.85	0	0.0954979	14.85	0	0.0954979	14.85	0	0.0954979	14.85	0	0.0954979
14.875	0	0.0954979	14.875	0	0.0954979	14.875	0	0.0954979	14.875	0	0.0954979	14.875	0	0.0954979	14.875	0	0.0954979	14.875	0	0.0954979	14.875	0	0.0954979	14.875	0	0.0954979	14.875	0	0.0954979
14.9	0	0.0954979	14.9	0	0.0954979	14.9	0	0.0954979	14.9	0	0.0954979	14.9	0	0.0954979	14.9	0	0.0954979	14.9	0	0.0954979	14.9	0	0.0954979	14.9	0	0.0954979	14.9	0	0.0954979
14.925	0	0.0954979	14.925	0	0.0954979	14.925	0	0.0954979	14.925	0	0.0954979	14.925	0	0.0954979	14.925	0	0.0954979	14.925	0	0.0954979	14.925	0	0.0954979	14.925	0	0.0954979	14.925	0	0.0954979
14.95	0	0.0954979	14.95	0	0.0954979	14.95	0	0.0954979	14.95	0	0.0954979	14.95	0	0.0954979	14.95	0	0.0954979	14.95	0	0.0954979	14.95	0	0.0954979	14.95	0	0.0954979	14.95	0	0.0954979
14.975	0	0.0954979	14.975	0	0.0954979	14.975	0	0.0954979	14.975	0	0.0954979	14.975	0	0.0954979	14.975	0	0.0954979	14.975	0	0.0954979	14.975	0	0.0954979	14.975	0	0.0954979	14.975	0	0.0954979
15	0	0.0954979	15	0	0.0954979	15	0	0.0954979	15	0	0.0954979	15	0	0.0954979	15	0	0.0954979	15	0	0.0954979	15	0	0.0954979	15	0	0.0954979	15	0	0.0954979
15.025	0	0.0954979	15.025	0	0.0954979	15.025	0	0.0954979	15.025	0	0.0954979	15.025	0	0.0954979	15.025	0	0.0954979	15.025	0	0.0954979	15.025	0	0.0954979	15.025	0	0.0954979	15.025	0	0.0954979
15.05	0	0.0954979	15.05	0	0.095498	15.05	0	0.095498	15.05	0	0.095498	15.05	0	0.095498	15.05	0	0.095498	15.05	0	0.095498	15.05	0	0.095498	15.05	0	0.095498	15.05	0	0.095498
15.075	0	0.0954979	15.075	0	0.095498	15.075	0	0.095498	15.075	0	0.095498	15.075	0	0.095498	15.075	0	0.095498	15.075	0	0.095498	15.075	0	0.095498	15.075	0	0.095498	15.075	0	0.095498
15.1	0	0.0954979	15.1	0	0.095498	15.1	0	0.095498	15.1	0	0.095498	15.1	0	0.095498	15.1	0	0.095498	15.1	0	0.095498	15.1	0	0.095498	15.1	0	0.095498	15.1	0	0.095498
15.125	0	0.095498	15.125	0	0.095498	15.125	0	0.095498	15.125	0	0.095498	15.125	0	0.095498	15.125	0	0.095498	15.125	0	0.095498	15.125	0	0.095498	15.125	0	0.095498	15.125	0	0.095498
15.15	0	0.095498	15.15	0	0.095498	15.15	0	0.095498	15.15	0	0.095498	15.15	0	0.095498	15.15	0	0.095498	15.15	0	0.095498	15.15	0	0.095498	15.15	0	0.095498	15.15	0	0.095498
15.175	0	0.095498	15.175	0	0.095498	15.175	0	0.095498	15.175	0	0.095498	15.175	0	0.095498	15.175	0	0.095498	15.175	0	0.095498	15.175	0	0.095498	15.175	0	0.095498	15.175	0	0.095498
15.2	0	0.095498	15.2	0	0.095498	15.2	0	0.095498	15.2	0	0.095498	15.2	0	0.095498	15.2	0	0.095498	15.2	0	0.095498	15.2	0	0.095498	15.2	0	0.095498	15.2	0	0.095498
15.225	0	0.095498	15.225	0	0.095498	15.225	0	0.095498	15.225	0	0.095498	15.225	0	0.095498	15.225	0	0.095498	15.225	0	0.095498	15.225	0	0.095498	15.225	0	0.095498	15.225	0	0.095498
15.25	0	0.095498	15.25	0	0.095498	15.25	0	0.095498	15.25	0	0.095498	15.25	0	0.095498	15.25	0	0.095498	15.25	0	0.095498	15.25	0	0.095498	15.25	0	0.095498	15.25	0	0.095498
15.275	0	0.095498	15.275	0	0.095498	15.275	0	0.095498	15.275	0	0.095498	15.275	0	0.095498	15.275	0	0.095498	15.275	0	0.095498	15.275	0	0.095498	15.275	0	0.095498	15.275	0	0.095498
15.3	0	0.095498	15.3	0	0.095498	15.3	0	0.095498	15.3	0	0.095498	15.3	0	0.095498	15.3	0	0.095498	15.3	0	0.095498	15.3	0	0.095498	15.3	0	0.095498	15.3	0	0.095498
15.325	0	0.095498	15.325	0	0.095498	15.325	0	0.095498	15.325	0	0.095498	15.325	0	0.095498	15.325	0	0.095498	15.325	0	0.095498	15.325	0	0.095498	15.325	0	0.095498	15.325	0	0.095498
15.35	0	0.095498	15.35	0	0.095498	15.35	0	0.095498	15.35	0	0.095498	15.35	0	0.095498	15.35	0	0.095498	15.35	0	0.095498	15.35	0	0.095498	15.35	0	0.095498	15.35	0	0.095498
15.375	0	0.095498	15.375	0	0.095498	15.375	0	0.095498	15.375	0	0.095498	15.375	0	0.095498	15.375	0	0.095498	15.375	0	0.095498	15.375	0	0.095498	15.375	0	0.095498	15.375	0	0.095498
15.4	0	0.095498	15.4	0	0.095498	15.4	0	0.095498	15.4	0	0.095498	15.4	0	0.095498	15.4	0	0.095498	15.4	0	0.095498	15.4	0	0.095498	15.4	0	0.095498	15.4	0	0.095498
15.425	0	0.095498	15.425	0	0.095498	15.425	0	0.095498	15.425	0	0.095498	15.425	0	0.095498	15.425	0	0.095498	15.425	0	0.095498	15.425	0	0.095498	15.425	0	0.095498	15.425	0	0.095498
15.45	0	0.095498	15.45	0	0.0954981	15.45	0	0.0954981	15.45	0	0.0954981	15.45	0	0.0954981	15.45	0	0.0954981	15.45	0	0.0954981	15.45	0	0.0954981	15.45	0	0.0954981	15.45	0	0.0954981
15.475	0	0.095498	15.475	0	0.0954981	15.475	0	0.0954981	15.475	0	0.0954981	15.475	0	0.0954981	15.475	0	0.0954981	15.475	0	0.0954981	15.475	0	0.0954981	15.475	0	0.0954981	15.475	0	0.0954981
15.5	0	0.095498	15.5	0	0.0954981	15.5	0	0.0954981	15.5	0	0.0954981	15.5	0	0.0954981	15.5	0	0.0954981	15.5	0	0.0954981	15.5	0	0.0954981	15.5	0	0.0954981	15.5	0	0.0954981
15.525	0	0.0954981	15.525	0	0.0954981	15.525	0	0.0954981	15.525	0	0.0954981	15.525	0	0.0954981	15.525	0	0.0954981	15.525	0	0.0954981	15.525	0	0.0954981	15.525	0	0.0954981	15.525	0	0.0954981
15.55	0	0.0954981	15.55	0	0.0954981	15.55	0	0.0954981	15.55	0	0.0954981	15.55	0	0.0954981	15.55	0	0.0954981	15.55	0	0.0954981	15.55	0	0.0954981	15.55	0	0.0954981	15.55	0	0.0954981
15.575	0	0.0954981	15.575	0	0.0954981	15.575	0	0.0954981	15.575	0	0.0954981	15.575	0	0.0954981	15.575	0	0.0954981	15.575	0	0.0954981	15.575	0	0.0954981	15.575	0	0.0954981	15.575	0	0.0954981
15.6	0	0.0954981	15.6	0	0.0954981	15.6	0	0.0954981	15.6	0	0.0954981	15.6	0	0.0954981	15.6	0	0.0954981	15.6	0	0.0954981	15.6	0	0.0954981	15.6	0	0.0954981	15.6	0	0.0954981
15.625	0	0.0954981	15.625	0	0.0954981	15.625	0	0.0954981	15.625	0	0.0954981	15.625	0	0.0954981	15.625	0	0.0954981	15.625	0	0.0954981	15.625	0	0.0954981	15.625	0	0.0954981	15.625	0	0.0954981
15.65	0	0.0954981	15.65	0	0.0954981	15.65	0	0.0954981	15.65	0	0.0954981	15.65	0	0.0954981	15.65	0	0.0954981	15.65	0	0.0954981	15.65	0	0.0954981	15.65	0	0.0954981	15.65	0	0.0954981
15.675	0	0.0954981	15.675	0	0.0954981	15.675	0	0.0954981	15.675	0	0.0954981	15.675	0	0.0954981	15.675	0	0.0954981	15.675	0	0.0954981	15.675	0	0.0954981	15.675	0	0.0954981	15.675	0	0.0954981
15.7	0	0.0954981	15.7	0	0.0954981	15.7	0	0.0954981	15.7	0	0.0954981	15.7	0	0.0954981	15.7	0	0.0954981	15.7	0	0.0954981	15.7	0	0.0954981	15.7	0	0.0954981	15.7	0	0.0954981
15.725	0	0.0954981	15.725	0	0.0954981	15.725	0	0.0954981	15.725	0	0.0954981	15.725	0	0.0954981	15.725	0	0.0954981	15.725	0	0.0954981	15.725	0	0.0954981	15.725	0	0.0954981	15.725	0	0.0954981
15.75	0	0.0954981	15.75	0	0.0954981	15.75	0	0.0954981	15.75	0	0.0954981	15.75	0	0.0954981	15.75	0	0.0954981	15.75	0	0.0954981	15.75	0	0.0954981	15.75	0	0.0954981	15.75	0	0.0954981
15.775	0	0.0954981	15.775	0	0.0954981	15.775	0	0.0954981	15.775	0	0.0954981	15.775	0	0.0954981	15.775	0	0.0954981	15.775	0	0.0954981	15.775	0	0.0954981	15.775	0	0.0954981	15.775	0	0.0954981
15.8	0	0.0954981	15.8	0	0.0954981	15.8	0	0.0954981	15.8	0	0.0954981	15.8	0	0.0954981	15.8	0	0.0954981	15.8	0	0.0954981	15.8	0	0.0954981	15.8	0	0.0954981	15.8	0	0.0954981
15.825	0	0.0954981	15.825	0	0.0954981	15.825	0	0.0954981	15.825	0	0.0954981	15.825	0	0.0954981	15.825	0	0.0954981	15.825	0	0.0954981	15.825	0	0.0954981	15.825	0	0.0954981	15.825	0	0.0954981
15.85	0	0.0954981	15.85	0	0.0954982	15.85	0	0.0954982	15.85	0	0.0954982	15.85	0	0.0954982	15.85	0	0.0954982	15.85	0	0.0954982	15.85	0	0.0954982	15.85	0	0.0954982	15.85	0	0.0954982
15.875	0	0.0954981	15.875	0	0.0954982	15.875	0	0.0954982	15.875	0	0.0954982	15.875	0	0.0954982	15.875	0	0.0954982	15.875	0	0.0954982	15.875	0	0.0954982	15.875	0	0.0954982	15.875	0	0.0954982
15.9	0	0.0954981	15.9	0	0.0954982	15.9	0	0.0954982	15.9	0	0.0954982	15.9	0	0.0954982	15.9	0	0.0954982	15.9	0	0.0954982	15.9	0	0.0954982	15.9	0	0.0954982	15.9	0	0.0954982
15.925	0	0.0954982	15.925	0	0.0954982	15.925	0	0.0954982	15.925	0	0.0954982	15.925	0	0.0954982	15.925	0	0.0954982	15.925	0	0.0954982	15.925	0	0.0954982	15.925	0	0.0954982	15.925	0	0.0954982
15.95	0	0.0954982	15.95	0	0.0954982	15.95	0	0.0954982	15.95	0	0.0954982	15.95	0	0.0954982	15.95	0	0.0954982	15.95	0	0.0954982	15.95	0	0.0954982	15.95	0	0.0954982	15.95	0	0.0954982
15.975	0	0.0954982	15.975	0	0.0954982	15.975	0	0.0954982	15.975	0	0.0954982	15.975	0	0.0954982	15.975	0	0.0954982	15.975	0	0.0954982	15.975	0	0.0954982	15.975	0	0.0954982	15.975	0	0.0954982
16	0	0.0954982	16	0	0.0954982	16	0	0.0954982	16	0	0.0954982	16	0	0.0954982	16	0	0.0954982	16	0	0.0954982	16	0	0.0954982	16	0	0.0954982	16	0	0.0954982
16.025	0	0.0954982	16.025	0	0.0954982	16.025	0	0.0954982	16.025	0	0.0954982	16.025	0	0.0954982	16.025	0	0.0954982	16.025	0	0.0954982	16.025	0	0.0954982	16.025	0	0.0954982	16.025	0	0.0954982
16.05	0	0.0954982	16.05	0	0.0954982	16.05	0	0.0954982	16.05	0	0.0954982	16.05	0	0.0954982	16.05	0	0.0954982	16.05	0	0.0954982	16.05	0	0.0954982	16.05	0	0.0954982	16.05	0	0.0954982
16.075	0	0.0954982	16.075	0	0.0954982	16.075	0	0.0954982	16.075	0	0.0954982	16.075	0	0.0954982	16.075	0	0.0954982	16.075	0	0.0954982	16.075	0	0.0954982	16.075	0	0.0954982	16.075	0	0.0954982
16.1	0	0.0954982	16.1	0	0.0954982	16.1	0	0.0954982	16.1	0	0.0954982	16.1	0	0.0954982	16.1	0	0.0954982	16.1	0	0.0954982	16.1	0	0.0954982	16.1	0	0.0954982	16.1	0	0.0954982
16.125	0	0.0954982	16.125	0	0.0954982	16.125	0	0.0954982	16.125	0	0.0954982	16.125	0	0.0954982	16.125	0	0.0954982	16.125	0	0.0954982	16.125	0	0.0954982	16.125	0	0.0954982	16.125	0	0.0954982
16.15	0	0.0954982	16.15	0	0.0954982	16.15	0	0.0954982	16.15	0	0.0954982	16.15	0	0.0954982	16.15	0	0.0954982	16.15	0	0.0954982	16.15	0	0.0954982	16.15	0	0.0954982	16.15	0	0.0954982
16.175	0	0.0954982	16.175	0	0.0954982	16.175	0	0.0954982	16.175	0	0.0954982	16.175	0	0.0954982	16.175	0	0.0954982	16.175	0	0.0954982	16.175	0	0.0954982	16.175	0	0.0954982	16.175	0	0.0954982
16.2	0	0.0954982	16.2	0	0.0954982	16.2	0	0.0954982	16.2	0	0.0954982	16.2	0	0.0954982	16.2	0	0.0954982	16.2	0	0.0954982	16.2	0	0.0954982	16.2	0	0.0954982	16.2	0	0.0954982
16.225	0	0.0954982	16.225	0	0.0954982	16.225	0	0.0954982	16.225	0	0.0954982	16.225	0	0.0954982	16.225	0	0.0954982	16.225	0	0.0954982	16.225	0	0.0954982	16.225	0	0.0954982	16.225	0	0.0954982
16.25	0	0.0954982	16.25	0	0.0954983	16.25	0	0.0954983	16.25	0	0.0954983	16.25	0	0.0954983	16.25	0	0.0954983	16.25	0	0.0954983	16.25	0	0.0954983	16.25	0	0.0954983	16.25	0	0.0954983
16.275	0	0.0954982	16.275	0	0.0954983	16.275	0	0.0954983	16.275	0	0.0954983	16.275	0	0.0954983	16.275	0	0.0954983	16.275	0	0.0954983	16.275	0	0.0954983	16.275	0	0.0954983	16.275	0	0.0954983
16.3	0	0.0954982	16.3	0	0.0954983	16.3	0	0.0954983	16.3	0	0.0954983	16.3	0	0.0954983	16.3	0	0.0954983	16.3	0	0.0954983	16.3	0	0.0954983	16.3	0	0.0954983	16.3	0	0.0954983
16.325	0	0.0954982	16.325	0	0.0954983	16.325	0	0.0954983	16.325	0	0.0954983	16.325	0	0.0954983	16.325	0	0.0954983	16.325	0	0.0954983	16.325	0	0.0954983	16.325	0	0.0954983	16.325	0	0.0954983
16.35	0	0.0954983	16.35	0	0.0954983	16.35	0	0.0954983	16.35	0	0.0954983	16.35	0	0.0954983	16.35	0	0.0954983	16.35	0	0.0954983	16.35	0	0.0954983	16.35	0	0.0954983	16.35	0	0.0954983
16.375	0	0.0954983	16.375	0	0.0954983	16.375	0	0.0954983	16.375	0	0.0954983	16.375	0	0.0954983	16.375	0	0.0954983	16.375	0	0.0954983	16.375	0	0.0954983	16.375	0	0.0954983	16.375	0	0.0954983
16.4	0	0.0954983	16.4	0	0.0954983	16.4	0	0.0954983	16.4	0	0.0954983	16.4	0	0.0954983	16.4	0	0.0954983	16.4	0	0.0954983	16.4	0	0.0954983	16.4	0	0.0954983	16.4	0	0.0954983
16.425	0	0.0954983	16.425	0	0.0954983	16.425	0	0.0954983	16.425	0	0.0954983	16.425	0	0.0954983	16.425	0	0.0954983	16.425	0	0.0954983	16.425	0	0.0954983	16.425	0	0.0954983	16.425	0	0.0954983
16.45	0	0.0954983	16.45	0	0.0954983	16.45	0	0.0954983	16.45	0	0.0954983	16.45	0	0.0954983	16.45	0	0.0954983	16.45	0	0.0954983	16.45	0	0.0954983	16.45	0	0.0954983	16.45	0	0.0954983
16.475	0	0.0954983	16.475	0	0.0954983	16.475	0	0.0954983	16.475	0	0.0954983	16.475	0	0.0954983	16.475	0	0.0954983	16.475	0	0.0954983	16.475	0	0.0954983	16.475	0	0.0954983	16.475	0	0.0954983
16.5	0	0.0954983	16.5	0	0.0954983	16.5	0	0.0954983	16.5	0	0.0954983	16.5	0	0.0954983	16.5	0	0.0954983	16.5	0	0.0954983	16.5	0	0.0954983	16.5	0	0.0954983	16.5	0	0.0954983
16.525	0	0.0954983	16.525	0	0.0954983	16.525	0	0.0954983	16.525	0	0.0954983	16.525	0	0.0954983	16.525	0	0.0954983	16.525	0	0.0954983	16.525	0	0.0954983	16.525	0	0.0954983	16.525	0	0.0954983
16.55	0	0.0954983	16.55	0	0.0954983	16.55	0	0.0954983	16.55	0	0.0954983	16.55	0	0.0954983	16.55	0	0.0954983	16.55	0	0.0954983	16.55	0	0.0954983	16.55	0	0.0954983	16.55	0	0.0954983
16.575	0	0.0954983	16.575	0	0.0954983	16.575	0	0.0954983	16.575	0	0.0954983	16.575	0	0.0954983	16.575	0	0.0954983	16.575	0	0.0954983	16.575	0	0.0954983	16.575	0	0.0954983	16.575	0	0.0954983
16.6	0	0.0954983	16.6	0	0.0954983	16.6	0	0.0954983	16.6	0	0.0954983	16.6	0	0.0954983	16.6	0	0.0954983	16.6	0	0.0954983	16.6	0	0.0954983	16.6	0	0.0954983	16.6	0	0.0954983
16.625	0	0.0954983	16.625	0	0.0954983	16.625	0	0.0954983	16.625	0	0.0954983	16.625	0	0.0954983	16.625	0	0.0954983	16.625	0	0.0954983	16.625	0	0.0954983	16.625	0	0.0954983	16.625	0	0.0954983
16.65	0	0.0954983	16.65	0	0.0954984	16.65	0	0.0954984	16.65	0	0.0954984	16.65	0	0.0954984	16.65	0	0.0954984	16.65	0	0.0954984	16.65	0	0.0954984	16.65	0	0.0954984	16.65	0	0.0954984
16.675	0	0.0954983	16.675	0	0.0954984	16.675	0	0.0954984	16.675	0	0.0954984	16.675	0	0.0954984	16.675	0	0.0954984	16.675	0	0.0954984	16.675	0	0.0954984	16.675	0	0.0954984	16.675	0	0.0954984
16.7	0	0.0954983	16.7	0	0.0954984	16.7	0	0.0954984	16.7	0	0.0954984	16.7	0	0.0954984	16.7	0	0.0954984	16.7	0	0.0954984	16.7	0	0.0954984	16.7	0	0.0954984	16.7	0	0.0954984
16.725	0	0.0954983	16.725	0	0.0954984	16.725	0	0.0954984	16.725	0	0.0954984	16.725	0	0.0954984	16.725	0	0.0954984	16.725	0	0.0954984	16.725	0	0.0954984	16.725	0	0.0954984	16.725	0	0.0954984
16.75	0	0.0954984	16.75	0	0.0954984	16.75	0	0.0954984	16.75	0	0.0954984	16.75	0	0.0954984	16.75	0	0.0954984	16.75	0	0.0954984	16.75	0	0.0954984	16.75	0	0.0954984	16.75	0	0.0954984
16.775	0	0.0954984	16.775	0	0.0954984	16.775	0	0.0954984	16.775	0	0.0954984	16.775	0	0.0954984	16.775	0	0.0954984	16.775	0	0.0954984	16.775	0	0.0954984	16.775	0	0.0954984	16.775	0	0.0954984
16.8	0	0.0954984	16.8	0	0.0954984	16.8	0	0.0954984	16.8	0	0.0954984	16.8	0	0.0954984	16.8	0	0.0954984	16.8	0	0.0954984	16.8	0	0.0954984	16.8	0	0.0954984	16.8	0	0.0954984
16.825	0	0.0954984	16.825	0	0.0954984	16.825	0	0.0954984	16.825	0	0.0954984	16.825	0	0.0954984	16.825	0	0.0954984	16.825	0	0.0954984	16.825	0	0.0954984	16.825	0	0.0954984	16.825	0	0.0954984
16.85	0	0.0954984	16.85	0	0.0954984	16.85	0	0.0954984	16.85	0	0.0954984	16.85	0	0.0954984	16.85	0	0.0954984	16.85	0	0.0954984	16.85	0	0.0954984	16.85	0	0.0954984	16.85	0	0.0954984
16.875	0	0.0954984	16.875	0	0.0954984	16.875	0	0.0954984	16.875	0	0.0954984	16.875	0	0.0954984	16.875	0	0.0954984	16.875	0	0.0954984	16.875	0	0.0954984	16.875	0	0.0954984	16.875	0	0.0954984
16.9	0	0.0954984	16.9	0	0.0954984	16.9	0	0.0954984	16.9	0	0.0954984	16.9	0	0.0954984	16.9	0	0.0954984	16.9	0	0.0954984	16.9	0	0.0954984	16.9	0	0.0954984	16.9	0	0.0954984
16.925	0	0.0954984	16.925	0	0.0954984	16.925	0	0.0954984	16.925	0	0.0954984	16.925	0	0.0954984	16.925	0	0.0954984	16.925	0	0.0954984	16.925	0	0.0954984	16.925	0	0.0954984	16.925	0	0.0954984
16.95	0	0.0954984	16.95	0	0.0954984	16.95	0	0.0954984	16.95	0	0.0954984	16.95	0	0.0954984	16.95	0	0.0954984	16.95	0	0.0954984	16.95	0	0.0954984	16.95	0	0.0954984	16.95	0	0.0954984
16.975	0	0.0954984	16.975	0	0.0954984	16.975	0	0.0954984	16.975	0	0.0954984	16.975	0	0.0954984	16.975	0	0.0954984	16.975	0	0.0954984	16.975	0	0.0954984	16.975	0	0.0954984	16.975	0	0.0954984
17	0	0.0954984	17	0	0.0954984	17	0	0.0954984	17	0	0.0954984	17	0	0.0954984	17	0	0.0954984	17	0	0.0954984	17	0	0.0954984	17	0	0.0954984	17	0	0.0954984
17.025	0	0.0954984	17.025	0	0.0954984	17.025	0	0.0954984	17.025	0	0.0954984	17.025	0	0.0954984	17.025	0	0.0954984	17.025	0	0.0954984	17.025	0	0.0954984	17.025	0	0.0954984	17.025	0	0.0954984
17.05	0	0.0954984	17.05	0	0.0954985	17.05	0	0.0954985	17.05	0	0.0954985	17.05	0	0.0954985	17.05	0	0.0954985	17.05	0	0.0954985	17.05	0	0.0954985	17.05	0	0.0954985	17.05	0	0.0954985
17.075	0	0.0954984	17.075	0	0.0954985	17.075	0	0.0954985	17.075	0	0.0954985	17.075	0	0.0954985	17.075	0	0.0954985	17.075	0	0.0954985	17.075	0	0.0954985	17.075	0	0.0954985	17.075	0	0.0954985
17.1	0	0.0954984	17.1	0	0.0954985	17.1	0	0.0954985	17.1	0	0.0954985	17.1	0	0.0954985	17.1	0	0.0954985	17.1	0	0.0954985	17.1	0	0.0954985	17.1	0	0.0954985	17.1	0	0.0954985
17.125	0	0.0954984	17.125	0	0.0954985	17.125	0	0.0954985	17.125	0	0.0954985	17.125	0	0.0954985	17.125	0	0.0954985	17.125	0	0.0954985	17.125	0	0.0954985	17.125	0	0.0954985	17.125	0	0.0954985
17.15	0	0.0954985	17.15	0	0.0954985	17.15	0	0.0954985	17.15	0	0.0954985	17.15	0	0.0954985	17.15	0	0.0954985	17.15	0	0.0954985	17.15	0	0.0954985	17.15	0	0.0954985	17.15	0	0.0954985
17.175	0	0.0954985	17.175	0	0.0954985	17.175	0	0.0954985	17.175	0	0.0954985	17.175	0	0.0954985	17.175	0	0.0954985	17.175	0	0.0954985	17.175	0	0.0954985	17.175	0	0.0954985	17.175	0	0.0954985
17.2	0	0.0954985	17.2	0	0.0954985	17.2	0	0.0954985	17.2	0	0.0954985	17.2	0	0.0954985	17.2	0	0.0954985	17.2	0	0.0954985	17.2	0	0.0954985	17.2	0	0.0954985	17.2	0	0.0954985
17.225	0	0.0954985	17.225	0	0.0954985	17.225	0	0.0954985	17.225	0	0.0954985	17.225	0	0.0954985	17.225	0	0.0954985	17.225	0	0.0954985	17.225	0	0.0954985	17.225	0	0.0954985	17.225	0	0.0954985
17.25	0	0.0954985	17.25	0	0.0954985	17.25	0	0.0954985	17.25	0	0.0954985	17.25	0	0.0954985	17.25	0	0.0954985	17.25	0	0.0954985	17.25	0	0.0954985	17.25	0	0.0954985	17.25	0	0.0954985
17.275	0	0.0954985	17.275	0	0.0954985	17.275	0	0.0954985	17.275	0	0.0954985	17.275	0	0.0954985	17.275	0	0.0954985	17.275	0	0.0954985	17.275	0	0.0954985	17.275	0	0.0954985	17.275	0	0.0954985
17.3	0	0.0954985	17.3	0	0.0954985	17.3	0	0.0954985	17.3	0	0.0954985	17.3	0	0.0954985	17.3	0	0.0954985	17.3	0	0.0954985	17.3	0	0.0954985	17.3	0	0.0954985	17.3	0	0.0954985
17.325	0	0.0954985	17.325	0	0.0954985	17.325	0	0.0954985	17.325	0	0.0954985	17.325	0	0.0954985	17.325	0	0.0954985	17.325	0	0.0954985	17.325	0	0.0954985	17.325	0	0.0954985	17.325	0	0.0954985
17.35	0	0.0954985	17.35	0	0.0954985	17.35	0	0.0954985	17.35	0	0.0954985	17.35	0	0.0954985	17.35	0	0.0954985	17.35	0	0.0954985	17.35	0	0.0954985	17.35	0	0.0954985	17.35	0	0.0954985
17.375	0	0.0954985	17.375	0	0.0954985	17.375	0	0.0954985	17.375	0	0.0954985	17.375	0	0.0954985	17.375	0	0.0954985	17.375	0	0.0954985	17.375	0	0.0954985	17.375	0	0.0954985	17.375	0	0.0954985
17.4	0	0.0954985	17.4	0	0.0954985	17.4	0	0.0954985	17.4	0	0.0954985	17.4	0	0.0954985	17.4	0	0.0954985	17.4	0	0.0954985	17.4	0	0.0954985	17.4	0	0.0954985	17.4	0	0.0954985
17.425	0	0.0954985	17.425	0	0.0954985	17.425	0	0.0954985	17.425	0	0.0954985	17.425	0	0.0954985	17.425	0	0.0954985	17.425	0	0.0954985	17.425	0	0.0954985	17.425	0	0.0954985	17.425	0	0.0954985
17.45	0	0.0954985	17.45	0	0.0954986	17.45	0	0.0954986	17.45	0	0.0954986	17.45	0	0.0954986	17.45	0	0.0954986	17.45	0	0.0954986	17.45	0	0.0954986	17.45	0	0.0954986	17.45	0	0.0954986
17.475	0	0.0954985	17.475	0	0.0954986	17.475	0	0.0954986	17.475	0	0.0954986	17.475	0	0.0954986	17.475	0	0.0954986	17.475	0	0.0954986	17.475	0	0.0954986	17.475	0	0.0954986	17.475	0	0.0954986
17.5	0	0.0954985	17.5	0	0.0954986	17.5	0	0.0954986	17.5	0	0.0954986	17.5	0	0.0954986	17.5	0	0.0954986	17.5	0	0.0954986	17.5	0	0.0954986	17.5	0	0.0954986	17.5	0	0.0954986
17.525	0	0.0954985	17.525	0	0.0954986	17.525	0	0.0954986	17.525	0	0.0954986	17.525	0	0.0954986	17.525	0	0.0954986	17.525	0	0.0954986	17.525	0	0.0954986	17.525	0	0.0954986	17.525	0	0.0954986
17.55	0	0.0954986	17.55	0	0.0954986	17.55	0	0.0954986	17.55	0	0.0954986	17.55	0	0.0954986	17.55	0	0.0954986	17.55	0	0.0954986	17.55	0	0.0954986	17.55	0	0.0954986	17.55	0	0.0954986
17.575	0	0.0954986	17.575	0	0.0954986	17.575	0	0.0954986	17.575	0	0.0954986	17.575	0	0.0954986	17.575	0	0.0954986	17.575	0	0.0954986	17.575	0	0.0954986	17.575	0	0.0954986	17.575	0	0.0954986
17.6	0	0.0954986	17.6	0	0.0954986	17.6	0	0.0954986	17.6	0	0.0954986	17.6	0	0.0954986	17.6	0	0.0954986	17.6	0	0.0954986	17.6	0	0.0954986	17.6	0	0.0954986	17.6	0	0.0954986
17.625	0	0.0954986	17.625	0	0.0954986	17.625	0	0.0954986	17.625	0	0.0954986	17.625	0	0.0954986	17.625	0	0.0954986	17.625	0	0.0954986	17.625	0	0.0954986	17.625	0	0.0954986	17.625	0	0.0954986
17.65	0	0.0954986	17.65	0	0.0954986	17.65	0	0.0954986	17.65	0	0.0954986	17.65	0	0.0954986	17.65	0	0.0954986	17.65	0	0.0954986	17.65	0	0.0954986	17.65	0	0.0954986	17.65	0	0.0954986
17.675	0	0.0954986	17.675	0	0.0954986	17.675	0	0.0954986	17.675	0	0.0954986	17.675	0	0.0954986	17.675	0	0.0954986	17.675	0	0.0954986	17.675	0	0.0954986	17.675	0	0.0954986	17.675	0	0.0954986
17.7	0	0.0954986	17.7	0	0.0954986	17.7	0	0.0954986	17.7	0	0.0954986	17.7	0	0.0954986	17.7	0	0.0954986	17.7	0	0.0954986	17.7	0	0.0954986	17.7	0	0.0954986	17.7	0	0.0954986
17.725	0	0.0954986	17.725	0	0.0954986	17.725	0	0.0954986	17.725	0	0.0954986	17.725	0	0.0954986	17.725	0	0.0954986	17.725	0	0.0954986	17.725	0	0.0954986	17.725	0	0.0954986	17.725	0	0.0954986
17.75	0	0.0954986	17.75	0	0.0954986	17.75	0	0.0954986	17.75	0	0.0954986	17.75	0	0.0954986	17.75	0	0.0954986	17.75	0	0.0954986	17.75	0	0.0954986	17.75	0	0.0954986	17.75	0	0.0954986
17.775	0	0.0954986	17.775	0	0.0954986	17.775	0	0.0954986	17.775	0	0.0954986	17.775	0	0.0954986	17.775	0	0.0954986	17.775	0	0.0954986	17.775	0	0.0954986	17.775	0	0.0954986	17.775	0	0.0954986
17.8	0	0.0954986	17.8	0	0.0954986	17.8	0	0.0954986	17.8	0	0.0954986	17.8	0	0.0954986	17.8	0	0.0954986	17.8	0	0.0954986	17.8	0	0.0954986	17.8	0	0.0954986	17.8	0	0.0954986
17.825	0	0.0954986	17.825	0	0.0954986	17.825	0	0.0954986	17.825	0	0.0954986	17.825	0	0.0954986	17.825	0	0.0954986	17.825	0	0.0954986	17.825	0	0.0954986	17.825	0	0.0954986	17.825	0	0.0954986
17.85	0	0.0954986	17.85	0	0.0954987	17.85	0	0.0954987	17.85	0	0.0954987	17.85	0	0.0954987	17.85	0	0.0954987	17.85	0	0.0954987	17.85	0	0.0954987	17.85	0	0.0954987	17.85	0	0.0954987
17.875	0	0.0954986	17.875	0	0.0954987	17.875	0	0.0954987	17.875	0	0.0954987	17.875	0	0.0954987	17.875	0	0.0954987	17.875	0	0.0954987	17.875	0	0.0954987	17.875	0	0.0954987	17.875	0	0.0954987
17.9	0	0.0954986	17.9	0	0.0954987	17.9	0	0.0954987	17.9	0	0.0954987	17.9	0	0.0954987	17.9	0	0.0954987	17.9	0	0.0954987	17.9	0	0.0954987	17.9	0	0.0954987	17.9	0	0.0954987
17.925	0	0.0954986	17.925	0	0.0954987	17.925	0	0.0954987	17.925	0	0.0954987	17.925	0	0.0954987	17.925	0	0.0954987	17.925	0	0.0954987	17.925	0	0.0954987	17.925	0	0.0954987	17.925	0	0.0954987
17.95	0	0.0954987	17.95	0	0.0954987	17.95	0	0.0954987	17.95	0	0.0954987	17.95	0	0.0954987	17.95	0	0.0954987	17.95	0	0.0954987	17.95	0	0.0954987	17.95	0	0.0954987	17.95	0	0.0954987
17.975	0	0.0954987	17.975	0	0.0954987	17.975	0	0.0954987	17.975	0	0.0954987	17.975	0	0.0954987	17.975	0	0.0954987	17.975	0	0.0954987	17.975	0	0.0954987	17.975	0	0.0954987	17.975	0	0.0954987
18	0	0.0954987	18	0	0.0954987	18	0	0.0954987	18	0	0.0954987	18	0	0.0954987	18	0	0.0954987	18	0	0.0954987	18	0	0.0954987	18	0	0.0954987	18	0	0.0954987
18.025	0	0.0954987	18.025	0	0.0954987	18.025	0	0.0954987	18.025	0	0.0954987	18.025	0	0.0954987	18.025	0	0.0954987	18.025	0	0.0954987	18.025	0	0.0954987	18.025	0	0.0954987	18.025	0	0.0954987
18.05	0	0.0954987	18.05	0	0.0954987	18.05	0	0.0954987	18.05	0	0.0954987	18.05	0	0.0954987	18.05	0	0.0954987	18.05	0	0.0954987	18.05	0	0.0954987	18.05	0	0.0954987	18.05	0	0.0954987
18.075	0	0.0954987	18.075	0	0.0954987	18.075	0	0.0954987	18.075	0	0.0954987	18.075	0	0.0954987	18.075	0	0.0954987	18.075	0	0.0954987	18.075	0	0.0954987	18.075	0	0.0954987	18.075	0	0.0954987
18.1	0	0.0954987	18.1	0	0.0954987	18.1	0	0.0954987	18.1	0	0.0954987	18.1	0	0.0954987	18.1	0	0.0954987	18.1	0	0.0954987	18.1	0	0.0954987	18.1	0	0.0954987	18.1	0	0.0954987
18.125	0	0.0954987	18.125	0	0.0954987	18.125	0	0.0954987	18.125	0	0.0954987	18.125	0	0.0954987	18.125	0	0.0954987	18.125	0	0.0954987	18.125	0	0.0954987	18.125	0	0.0954987	18.125	0	0.0954987
18.15	0	0.0954987	18.15	0	0.0954987	18.15	0	0.0954987	18.15	0	0.0954987	18.15	0	0.0954987	18.15	0	0.0954987	18.15	0	0.0954987	18.15	0	0.0954987	18.15	0	0.0954987	18.15	0	0.0954987
18.175	0	0.0954987	18.175	0	0.0954987	18.175	0	0.0954987	18.175	0	0.0954987	18.175	0	0.0954987	18.175	0	0.0954987	18.175	0	0.0954987	18.175	0	0.0954987	18.175	0	0.0954987	18.175	0	0.0954987
18.2	0	0.0954987	18.2	0	0.0954987	18.2	0	0.0954987	18.2	0	0.0954987	18.2	0	0.0954987	18.2	0	0.0954987	18.2	0	0.0954987	18.2	0	0.0954987	18.2	0	0.0954987	18.2	0	0.0954987
18.225	0	0.0954987	18.225	0	0.0954987	18.225	0	0.0954987	18.225	0	0.0954987	18.225	0	0.0954987	18.225	0	0.0954987	18.225	0	0.0954987	18.225	0	0.0954987	18.225	0	0.0954987	18.225	0	0.0954987
18.25	0	0.0954987	18.25	0	0.0954988	18.25	0	0.0954988	18.25	0	0.0954988	18.25	0	0.0954988	18.25	0	0.0954988	18.25	0	0.0954988	18.25	0	0.0954988	18.25	0	0.0954988	18.25	0	0.0954988
18.275	0	0.0954987	18.275	0	0.0954988	18.275	0	0.0954988	18.275	0	0.0954988	18.275	0	0.0954988	18.275	0	0.0954988	18.275	0	0.0954988	18.275	0	0.0954988	18.275	0	0.0954988	18.275	0	0.0954988
18.3	0	0.0954987	18.3	0	0.0954988	18.3	0	0.0954988	18.3	0	0.0954988	18.3	0	0.0954988	18.3	0	0.0954988	18.3	0	0.0954988	18.3	0	0.0954988	18.3	0	0.0954988	18.3	0	0.0954988
18.325	0	0.0954987	18.325	0	0.0954988	18.325	0	0.0954988	18.325	0	0.0954988	18.325	0	0.0954988	18.325	0	0.0954988	18.325	0	0.0954988	18.325	0	0.0954988	18.325	0	0.0954988	18.325	0	0.0954988
18.35	0	0.0954988	18.35	0	0.0954988	18.35	0	0.0954988	18.35	0	0.0954988	18.35	0	0.0954988	18.35	0	0.0954988	18.35	0	0.0954988	18.35	0	0.0954988	18.35	0	0.0954988	18.35	0	0.0954988
18.375	0	0.0954988	18.375	0	0.0954988	18.375	0	0.0954988	18.375	0	0.0954988	18.375	0	0.0954988	18.375	0	0.0954988	18.375	0	0.0954988	18.375	0	0.0954988	18.375	0	0.0954988	18.375	0	0.0954988
18.4	0	0.0954988	18.4	0	0.0954988	18.4	0	0.0954988	18.4	0	0.0954988	18.4	0	0.0954988	18.4	0	0.0954988	18.4	0	0.0954988	18.4	0	0.0954988	18.4	0	0.0954988	18.4	0	0.0954988
18.425	0	0.0954988	18.425	0	0.0954988	18.425	0	0.0954988	18.425	0	0.0954988	18.425	0	0.0954988	18.425	0	0.0954988	18.425	0	0.0954988	18.425	0	0.0954988	18.425	0	0.0954988	18.425	0	0.0954988
18.45	0	0.0954988	18.45	0	0.0954988	18.45	0	0.0954988	18.45	0	0.0954988	18.45	0	0.0954988	18.45	0	0.0954988	18.45	0	0.0954988	18.45	0	0.0954988	18.45	0	0.0954988	18.45	0	0.0954988
18.475	0	0.0954988	18.475	0	0.0954988	18.475	0	0.0954988	18.475	0	0.0954988	18.475	0	0.0954988	18.475	0	0.0954988	18.475	0	0.0954988	18.475	0	0.0954988	18.475	0	0.0954988	18.475	0	0.0954988
18.5	0	0.0954988	18.5	0	0.0954988	18.5	0	0.0954988	18.5	0	0.0954988	18.5	0	0.0954988	18.5	0	0.0954988	18.5	0	0.0954988	18.5	0	0.0954988	18.5	0	0.0954988	18.5	0	0.0954988
18.525	0	0.0954988	18.525	0	0.0954988	18.525	0	0.0954988	18.525	0	0.0954988	18.525	0	0.0954988	18.525	0	0.0954988	18.525	0	0.0954988	18.525	0	0.0954988	18.525	0	0.0954988	18.525	0	0.0954988
18.55	0	0.0954988	18.55	0	0.0954988	18.55	0	0.0954988	18.55	0	0.0954988	18.55	0	0.0954988	18.55	0	0.0954988	18.55	0	0.0954988	18.55	0	0.0954988	18.55	0	0.0954988	18.55	0	0.0954988
18.575	0	0.0954988	18.575	0	0.0954988	18.575	0	0.0954988	18.575	0	0.0954988	18.575	0	0.0954988	18.575	0	0.0954988	18.575	0	0.0954988	18.575	0	0.0954988	18.575	0	0.0954988	18.575	0	0.0954988
18.6	0	0.0954988	18.6	0	0.0954988	18.6	0	0.0954988	18.6	0	0.0954988	18.6	0	0.0954988	18.6	0	0.0954988	18.6	0	0.0954988	18.6	0	0.0954988	18.6	0	0.0954988	18.6	0	0.0954988
18.625	0	0.0954988	18.625	0	0.0954988	18.625	0	0.0954988	18.625	0	0.0954988	18.625	0	0.0954988	18.625	0	0.0954988	18.625	0	0.0954988	18.625	0	0.0954988	18.625	0	0.0954988	18.625	0	0.0954988
18.65	0	0.0954988	18.65	0	0.0954989	18.65	0	0.0954989	18.65	0	0.0954989	18.65	0	0.0954989	18.65	0	0.0954989	18.65	0	0.0954989	18.65	0	0.0954989	18.65	0	0.0954989	18.65	0	0.0954989
18.675	0	0.0954988	18.675	0	0.0954989	18.675	0	0.0954989	18.675	0	0.0954989	18.675	0	0.0954989	18.675	0	0.0954989	18.675	0	0.0954989	18.675	0	0.0954989	18.675	0	0.0954989	18.675	0	0.0954989
18.7	0	0.0954988	18.7	0	0.0954989	18.7	0	0.0954989	18.7	0	0.0954989	18.7	0	0.0954989	18.7	0	0.0954989	18.7	0	0.0954989	18.7	0	0.0954989	18.7	0	0.0954989	18.7	0	0.0954989
18.725	0	0.0954988	18.725	0	0.0954989	18.725	0	0.0954989	18.725	0	0.0954989	18.725	0	0.0954989	18.725	0	0.0954989	18.725	0	0.0954989	18.725	0	0.0954989	18.725	0	0.0954989	18.725	0	0.0954989
18.75	0	0.0954989	18.75	0	0.0954989	18.75	0	0.0954989	18.75	0	0.0954989	18.75	0	0.0954989	18.75	0	0.0954989	18.75	0	0.0954989	18.75	0	0.0954989	18.75	0	0.0954989	18.75	0	0.0954989
18.775	0	0.0954989	18.775	0	0.0954989	18.775	0	0.0954989	18.775	0	0.0954989	18.775	0	0.0954989	18.775	0	0.0954989	18.775	0	0.0954989	18.775	0	0.0954989	18.775	0	0.0954989	18.775	0	0.0954989
18.8	0	0.0954989	18.8	0	0.0954989	18.8	0	0.0954989	18.8	0	0.0954989	18.8	0	0.0954989	18.8	0	0.0954989	18.8	0	0.0954989	18.8	0	0.0954989	18.8	0	0.0954989	18.8	0	0.0954989
18.825	0	0.0954989	18.825	0	0.0954989	18.825	0	0.0954989	18.825	0	0.0954989	18.825	0	0.0954989	18.825	0	0.0954989	18.825	0	0.0954989	18.825	0	0.0954989	18.825	0	0.0954989	18.825	0	0.0954989
18.85	0	0.0954989	18.85	0	0.0954989	18.85	0	0.0954989	18.85	0	0.0954989	18.85	0	0.0954989	18.85	0	0.0954989	18.85	0	0.0954989	18.85	0	0.0954989	18.85	0	0.0954989	18.85	0	0.0954989
18.875	0	0.0954989	18.875	0	0.0954989	18.875	0	0.0954989	18.875	0	0.0954989	18.875	0	0.0954989	18.875	0	0.0954989	18.875	0	0.0954989	18.875	0	0.0954989	18.875	0	0.0954989	18.875	0	0.0954989
18.9	0	0.0954989	18.9	0	0.0954989	18.9	0	0.0954989	18.9	0	0.0954989	18.9	0	0.0954989	18.9	0	0.0954989	18.9	0	0.0954989	18.9	0	0.0954989	18.9	0	0.0954989	18.9	0	0.0954989
18.925	0	0.0954989	18.925	0	0.0954989	18.925	0	0.0954989	18.925	0	0.0954989	18.925	0	0.0954989	18.925	0	0.0954989	18.925	0	0.0954989	18.925	0	0.0954989	18.925	0	0.0954989	18.925	0	0.0954989
18.95	0	0.0954989	18.95	0	0.0954989	18.95	0	0.0954989	18.95	0	0.0954989	18.95	0	0.0954989	18.95	0	0.0954989	18.95	0	0.0954989	18.95	0	0.0954989	18.95	0	0.0954989	18.95	0	0.0954989
18.975	0	0.0954989	18.975	0	0.0954989	18.975	0	0.0954989	18.975	0	0.0954989	18.975	0	0.0954989	18.975	0	0.0954989	18.975	0	0.0954989	18.975	0	0.0954989	18.975	0	0.0954989	18.975	0	0.0954989
19	0	0.0954989	19	0	0.0954989	19	0	0.0954989	19	0	0.0954989	19	0	0.0954989	19	0	0.0954989	19	0	0.0954989	19	0	0.0954989	19	0	0.0954989	19	0	0.0954989
19.025	0	0.0954989	19.025	0	0.0954989	19.025	0	0.0954989	19.025	0	0.0954989	19.025	0	0.0954989	19.025	0	0.0954989	19.025	0	0.0954989	19.025	0	0.0954989	19.025	0	0.0954989	19.025	0	0.0954989
19.05	0	0.0954989	19.05	0	0.095499	19.05	0	0.095499	19.05	0	0.095499	19.05	0	0.095499	19.05	0	0.095499	19.05	0	0.095499	19.05	0	0.095499	19.05	0	0.095499	19.05	0	0.095499
19.075	0	0.0954989	19.075	0	0.095499	19.075	0	0.095499	19.075	0	0.095499	19.075	0	0.095499	19.075	0	0.095499	19.075	0	0.095499	19.075	0	0.095499	19.075	0	0.095499	19.075	0	0.095499
19.1	0	0.0954989	19.1	0	0.095499	19.1	0	0.095499	19.1	0	0.095499	19.1	0	0.095499	19.1	0	0.095499	19.1	0	0.095499	19.1	0	0.095499	19.1	0	0.095499	19.1	0	0.095499
19.125	0	0.0954989	19.125	0	0.095499	19.125	0	0.095499	19.125	0	0.095499	19.125	0	0.095499	19.125	0	0.095499	19.125	0	0.095499	19.125	0	0.095499	19.125	0	0.095499	19.125	0	0.095499
19.15	0	0.095499	19.15	0	0.095499	19.15	0	0.095499	19.15	0	0.095499	19.15	0	0.095499	19.15	0	0.095499	19.15	0	0.095499	19.15	0	0.095499	19.15	0	0.095499	19.15	0	0.095499
19.175	0	0.095499	19.175	0	0.095499	19.175	0	0.095499	19.175	0	0.095499	19.175	0	0.095499	19.175	0	0.095499	19.175	0	0.095499	19.175	0	0.095499	19.175	0	0.095499	19.175	0	0.095499
19.2	0	0.095499	19.2	0	0.095499	19.2	0	0.095499	19.2	0	0.095499	19.2	0	0.095499	19.2	0	0.095499	19.2	0	0.095499	19.2	0	0.095499	19.2	0	0.095499	19.2	0	0.095499
19.225	0	0.095499	19.225	0	0.095499	19.225	0	0.095499	19.225	0	0.095499	19.225	0	0.095499	19.225	0	0.095499	19.225	0	0.095499	19.225	0	0.095499	19.225	0	0.095499	19.225	0	0.095499
19.25	0	0.095499	19.25	0	0.095499	19.25	0	0.095499	19.25	0	0.095499	19.25	0	0.095499	19.25	0	0.095499	19.25	0	0.095499	19.25	0	0.095499	19.25	0	0.095499	19.25	0	0.095499
19.275	0	0.095499	19.275	0	0.095499	19.275	0	0.095499	19.275	0	0.095499	19.275	0	0.095499	19.275	0	0.095499	19.275	0	0.095499	19.275	0	0.095499	19.275	0	0.095499	19.275	0	0.095499
19.3	0	0.095499	19.3	0	0.095499	19.3	0	0.095499	19.3	0	0.095499	19.3	0	0.095499	19.3	0	0.095499	19.3	0	0.095499	19.3	0	0.095499	19.3	0	0.095499	19.3	0	0.095499
19.325	0	0.095499	19.325	0	0.095499	19.325	0	0.095499	19.325	0	0.095499	19.325	0	0.095499	19.325	0	0.095499	19.325	0	0.095499	19.325	0	0.095499	19.325	0	0.095499	19.325	0	0.095499
19.35	0	0.095499	19.35	0	0.095499	19.35	0	0.095499	19.35	0	0.095499	19.35	0	0.095499	19.35	0	0.095499	19.35	0	0.095499	19.35	0	0.095499	19.35	0	0.095499	19.35	0	0.095499
19.375	0	0.095499	19.375	0	0.095499	19.375	0	0.095499	19.375	0	0.095499	19.375	0	0.095499	19.375	0	0.095499	19.375	0	0.095499	19.375	0	0.095499	19.375	0	0.095499	19.375	0	0.095499
19.4	0	0.095499	19.4	0	0.095499	19.4	0	0.095499	19.4	0	0.095499	19.4	0	0.095499	19.4	0	0.095499	19.4	0	0.095499	19.4	0	0.095499	19.4	0	0.095499	19.4	0	0.095499
19.425	0	0.095499	19.425	0	0.095499	19.425	0	0.095499	19.425	0	0.095499	19.425	0	0.095499	19.425	0	0.095499	19.425	0	0.095499	19.425	0	0.095499	19.425	0	0.095499	19.425	0	0.095499
19.45	0	0.095499	19.45	0	0.0954991	19.45	0	0.0954991	19.45	0	0.0954991	19.45	0	0.0954991	19.45	0	0.0954991	19.45	0	0.0954991	19.45	0	0.0954991	19.45	0	0.0954991	19.45	0	0.0954991
19.475	0	0.095499	19.475	0	0.0954991	19.475	0	0.0954991	19.475	0	0.0954991	19.475	0	0.0954991	19.475	0	0.0954991	19.475	0	0.0954991	19.475	0	0.0954991	19.475	0	0.0954991	19.475	0	0.0954991
19.5	0	0.095499	19.5	0	0.0954991	19.5	0	0.0954991	19.5	0	0.0954991	19.5	0	0.0954991	19.5	0	0.0954991	19.5	0	0.0954991	19.5	0	0.0954991	19.5	0	0.0954991	19.5	0	0.0954991
19.525	0	0.095499	19.525	0	0.0954991	19.525	0	0.0954991	19.525	0	0.0954991	19.525	0	0.0954991	19.525	0	0.0954991	19.525	0	0.0954991	19.525	0	0.0954991	19.525	0	0.0954991	19.525	0	0.0954991
19.55	0	0.0954991	19.55	0	0.0954991	19.55	0	0.0954991	19.55	0	0.0954991	19.55	0	0.0954991	19.55	0	0.0954991	19.55	0	0.0954991	19.55	0	0.0954991	19.55	0	0.0954991	19.55	0	0.0954991
19.575	0	0.0954991	19.575	0	0.0954991	19.575	0	0.0954991	19.575	0	0.0954991	19.575	0	0.0954991	19.575	0	0.0954991	19.575	0	0.0954991	19.575	0	0.0954991	19.575	0	0.0954991	19.575	0	0.0954991
19.6	0	0.0954991	19.6	0	0.0954991	19.6	0	0.0954991	19.6	0	0.0954991	19.6	0	0.0954991	19.6	0	0.0954991	19.6	0	0.0954991	19.6	0	0.0954991	19.6	0	0.0954991	19.6	0	0.0954991
19.625	0	0.0954991	19.625	0	0.0954991	19.625	0	0.0954991	19.625	0	0.0954991	19.625	0	0.0954991	19.625	0	0.0954991	19.625	0	0.0954991	19.625	0	0.0954991	19.625	0	0.0954991	19.625	0	0.0954991
19.65	0	0.0954991	19.65	0	0.0954991	19.65	0	0.0954991	19.65	0	0.0954991	19.65	0	0.0954991	19.65	0	0.0954991	19.65	0	0.0954991	19.65	0	0.0954991	19.65	0	0.0954991	19.65	0	0.0954991
19.675	0	0.0954991	19.675	0	0.0954991	19.675	0	0.0954991	19.675	0	0.0954991	19.675	0	0.0954991	19.675	0	0.0954991	19.675	0	0.0954991	19.675	0	0.0954991	19.675	0	0.0954991	19.675	0	0.0954991
19.7	0	0.0954991	19.7	0	0.0954991	19.7	0	0.0954991	19.7	0	0.0954991	19.7	0	0.0954991	19.7	0	0.0954991	19.7	0	0.0954991	19.7	0	0.0954991	19.7	0	0.0954991	19.7	0	0.0954991
19.725	0	0.0954991	19.725	0	0.0954991	19.725	0	0.0954991	19.725	0	0.0954991	19.725	0	0.0954991	19.725	0	0.0954991	19.725	0	0.0954991	19.725	0	0.0954991	19.725	0	0.0954991	19.725	0	0.0954991
19.75	0	0.0954991	19.75	0	0.0954991	19.75	0	0.0954991	19.75	0	0.0954991	19.75	0	0.0954991	19.75	0	0.0954991	19.75	0	0.0954991	19.75	0	0.0954991	19.75	0	0.0954991	19.75	0	0.0954991
19.775	0	0.0954991	19.775	0	0.0954991	19.775	0	0.0954991	19.775	0	0.0954991	19.775	0	0.0954991	19.775	0	0.0954991	19.775	0	0.0954991	19.775	0	0.0954991	19.775	0	0.0954991	19.775	0	0.0954991
19.8	0	0.0954991	19.8	0	0.0954991	19.8	0	0.0954991	19.8	0	0.0954991	19.8	0	0.0954991	19.8	0	0.0954991	19.8	0	0.0954991	19.8	0	0.0954991	19.8	0	0.0954991	19.8	0	0.0954991
19.825	0	0.0954991	19.825	0	0.0954991	19.825	0	0.0954991	19.825	0	0.0954991	19.825	0	0.0954991	19.825	0	0.0954991	19.825	0	0.0954991	19.825	0	0.0954991	19.825	0	0.0954991	19.825	0	0.0954991
19.85	0	0.0954991	19.85	0	0.0954991	19.85	0	0.0954991	19.85	0	0.0954991	19.85	0	0.0954991	19.85	0	0.0954991	19.85	0	0.0954991	19.85	0	0.0954991	19.85	0	0.0954991	19.85	0	0.0954991
19.875	0	0.0954991	19.875	0	0.0954992	19.875	0	0.0954992	19.875	0	0.0954992	19.875	0	0.0954992	19.875	0	0.0954992	19.875	0	0.0954992	19.875	0	0.0954992	19.875	0	0.0954992	19.875	0	0.0954992
19.9	0	0.0954991	19.9	0	0.0954992	19.9	0	0.0954992	19.9	0	0.0954992	19.9	0	0.0954992	19.9	0	0.0954992	19.9	0	0.0954992	19.9	0	0.0954992	19.9	0	0.0954992	19.9	0	0.0954992
19.925	0	0.0954991	19.925	0	0.0954992	19.925	0	0.0954992	19.925	0	0.0954992	19.925	0	0.0954992	19.925	0	0.0954992	19.925	0	0.0954992	19.925	0	0.0954992	19.925	0	0.0954992	19.925	0	0.0954992
19.95	0	0.0954992	19.95	0	0.0954992	19.95	0	0.0954992	19.95	0	0.0954992	19.95	0	0.0954992	19.95	0	0.0954992	19.95	0	0.0954992	19.95	0	0.0954992	19.95	0	0.0954992	19.95	0	0.0954992
19.975	0	0.0954992	19.975	0	0.0954992	19.975	0	0.0954992	19.975	0	0.0954992	19.975	0	0.0954992	19.975	0	0.0954992	19.975	0	0.0954992	19.975	0	0.0954992	19.975	0	0.0954992	19.975	0	0.0954992
20	0	0.0954992	20	0	0.0954992	20	0	0.0954992	20	0	0.0954992	20	0	0.0954992	20	0	0.0954992	20	0	0.0954992	20	0	0.0954992	20	0	0.0954992	20	0	0.0954992
20.025	0	0.0954992	20.025	0	0.0954992	20.025	0	0.0954992	20.025	0	0.0954992	20.025	0	0.0954992	20.025	0	0.0954992	20.025	0	0.0954992	20.025	0	0.0954992	20.025	0	0.0954992	20.025	0	0.0954992
20.05	0	0.0954992	20.05	0	0.0954992	20.05	0	0.0954992	20.05	0	0.0954992	20.05	0	0.0954992	20.05	0	0.0954992	20.05	0	0.0954992	20.05	0	0.0954992	20.05	0	0.0954992	20.05	0	0.0954992
20.075	0	0.0954992	20.075	0	0.0954992	20.075	0	0.0954992	20.075	0	0.0954992	20.075	0	0.0954992	20.075	0	0.0954992	20.075	0	0.0954992	20.075	0	0.0954992	20.075	0	0.0954992	20.075	0	0.0954992
20.1	0	0.0954992	20.1	0	0.0954992	20.1	0	0.0954992	20.1	0	0.0954992	20.1	0	0.0954992	20.1	0	0.0954992	20.1	0	0.0954992	20.1	0	0.0954992	20.1	0	0.0954992	20.1	0	0.0954992
20.125	0	0.0954992	20.125	0	0.0954992	20.125	0	0.0954992	20.125	0	0.0954992	20.125	0	0.0954992	20.125	0	0.0954992	20.125	0	0.0954992	20.125	0	0.0954992	20.125	0	0.0954992	20.125	0	0.0954992
20.15	0	0.0954992	20.15	0	0.0954992	20.15	0	0.0954992	20.15	0	0.0954992	20.15	0	0.0954992	20.15	0	0.0954992	20.15	0	0.0954992	20.15	0	0.0954992	20.15	0	0.0954992	20.15	0	0.0954992
20.175	0	0.0954992	20.175	0	0.0954992	20.175	0	0.0954992	20.175	0	0.0954992	20.175	0	0.0954992	20.175	0	0.0954992	20.175	0	0.0954992	20.175	0	0.0954992	20.175	0	0.0954992	20.175	0	0.0954992
20.2	0	0.0954992	20.2	0	0.0954992	20.2	0	0.0954992	20.2	0	0.0954992	20.2	0	0.0954992	20.2	0	0.0954992	20.2	0	0.0954992	20.2	0	0.0954992	20.2	0	0.0954992	20.2	0	0.0954992
20.225	0	0.0954992	20.225	0	0.0954992	20.225	0	0.0954992	20.225	0	0.0954992	20.225	0	0.0954992	20.225	0	0.0954992	20.225	0	0.0954992	20.225	0	0.0954992	20.225	0	0.0954992	20.225	0	0.0954992
20.25	0	0.0954992	20.25	0	0.0954992	20.25	0	0.0954992	20.25	0	0.0954992	20.25	0	0.0954992	20.25	0	0.0954992	20.25	0	0.0954992	20.25	0	0.0954992	20.25	0	0.0954992	20.25	0	0.0954992
20.275	0	0.0954992	20.275	0	0.0954993	20.275	0	0.0954993	20.275	0	0.0954993	20.275	0	0.0954993	20.275	0	0.0954993	20.275	0	0.0954993	20.275	0	0.0954993	20.275	0	0.0954993	20.275	0	0.0954993
20.3	0	0.0954992	20.3	0	0.0954993	20.3	0	0.0954993	20.3	0	0.0954993	20.3	0	0.0954993	20.3	0	0.0954993	20.3	0	0.0954993	20.3	0	0.0954993	20.3	0	0.0954993	20.3	0	0.0954993
20.325	0	0.0954992	20.325	0	0.0954993	20.325	0	0.0954993	20.325	0	0.0954993	20.325	0	0.0954993	20.325	0	0.0954993	20.325	0	0.0954993	20.325	0	0.0954993	20.325	0	0.0954993	20.325	0	0.0954993
20.35	0	0.0954992	20.35	0	0.0954993	20.35	0	0.0954993	20.35	0	0.0954993	20.35	0	0.0954993	20.35	0	0.0954993	20.35	0	0.0954993	20.35	0	0.0954993	20.35	0	0.0954993	20.35	0	0.0954993
20.375	0	0.0954993	20.375	0	0.0954993	20.375	0	0.0954993	20.375	0	0.0954993	20.375	0	0.0954993	20.375	0	0.0954993	20.375	0	0.0954993	20.375	0	0.0954993	20.375	0	0.0954993	20.375	0	0.0954993
20.4	0	0.0954993	20.4	0	0.0954993	20.4	0	0.0954993	20.4	0	0.0954993	20.4	0	0.0954993	20.4	0	0.0954993	20.4	0	0.0954993	20.4	0	0.0954993	20.4	0	0.0954993	20.4	0	0.0954993
20.425	0	0.0954993	20.425	0	0.0954993	20.425	0	0.0954993	20.425	0	0.0954993	20.425	0	0.0954993	20.425	0	0.0954993	20.425	0	0.0954993	20.425	0	0.0954993	20.425	0	0.0954993	20.425	0	0.0954993
20.45	0	0.0954993	20.45	0	0.0954993	20.45	0	0.0954993	20.45	0	0.0954993	20.45	0	0.0954993	20.45	0	0.0954993	20.45	0	0.0954993	20.45	0	0.0954993	20.45	0	0.0954993	20.45	0	0.0954993
20.475	0	0.0954993	20.475	0	0.0954993	20.475	0	0.0954993	20.475	0	0.0954993	20.475	0	0.0954993	20.475	0	0.0954993	20.475	0	0.0954993	20.475	0	0.0954993	20.475	0	0.0954993	20.475	0	0.0954993
20.5	0	0.0954993	20.5	0	0.0954993	20.5	0	0.0954993	20.5	0	0.0954993	20.5	0	0.0954993	20.5	0	0.0954993	20.5	0	0.0954993	20.5	0	0.0954993	20.5	0	0.0954993	20.5	0	0.0954993
20.525	0	0.0954993	20.525	0	0.0954993	20.525	0	0.0954993	20.525	0	0.0954993	20.525	0	0.0954993	20.525	0	0.0954993	20.525	0	0.0954993	20.525	0	0.0954993	20.525	0	0.0954993	20.525	0	0.0954993
20.55	0	0.0954993	20.55	0	0.0954993	20.55	0	0.0954993	20.55	0	0.0954993	20.55	0	0.0954993	20.55	0	0.0954993	20.55	0	0.0954993	20.55	0	0.0954993	20.55	0	0.0954993	20.55	0	0.0954993
20.575	0	0.0954993	20.575	0	0.0954993	20.575	0	0.0954993	20.575	0	0.0954993	20.575	0	0.0954993	20.575	0	0.0954993	20.575	0	0.0954993	20.575	0	0.0954993	20.575	0	0.0954993	20.575	0	0.0954993
20.6	0	0.0954993	20.6	0	0.0954993	20.6	0	0.0954993	20.6	0	0.0954993	20.6	0	0.0954993	20.6	0	0.0954993	20.6	0	0.0954993	20.6	0	0.0954993	20.6	0	0.0954993	20.6	0	0.0954993
20.625	0	0.0954993	20.625	0	0.0954993	20.625	0	0.0954993	20.625	0	0.0954993	20.625	0	0.0954993	20.625	0	0.0954993	20.625	0	0.0954993	20.625	0	0.0954993	20.625	0	0.0954993	20.625	0	0.0954993
20.65	0	0.0954993	20.65	0	0.0954993	20.65	0	0.0954993	20.65	0	0.0954993	20.65	0	0.0954993	20.65	0	0.0954993	20.65	0	0.0954993	20.65	0	0.0954993	20.65	0	0.0954993	20.65	0	0.0954993
20.675	0	0.0954993	20.675	0	0.0954994	20.675	0	0.0954994	20.675	0	0.0954994	20.675	0	0.0954994	20.675	0	0.0954994	20.675	0	0.0954994	20.675	0	0.0954994	20.675	0	0.0954994	20.675	0	0.0954994
20.7	0	0.0954993	20.7	0	0.0954994	20.7	0	0.0954994	20.7	0	0.0954994	20.7	0	0.0954994	20.7	0	0.0954994	20.7	0	0.0954994	20.7	0	0.0954994	20.7	0	0.0954994	20.7	0	0.0954994
20.725	0	0.0954993	20.725	0	0.0954994	20.725	0	0.0954994	20.725	0	0.0954994	20.725	0	0.0954994	20.725	0	0.0954994	20.725	0	0.0954994	20.725	0	0.0954994	20.725	0	0.0954994	20.725	0	0.0954994
20.75	0	0.0954993	20.75	0	0.0954994	20.75	0	0.0954994	20.75	0	0.0954994	20.75	0	0.0954994	20.75	0	0.0954994	20.75	0	0.0954994	20.75	0	0.0954994	20.75	0	0.0954994	20.75	0	0.0954994
20.775	0	0.0954994	20.775	0	0.0954994	20.775	0	0.0954994	20.775	0	0.0954994	20.775	0	0.0954994	20.775	0	0.0954994	20.775	0	0.0954994	20.775	0	0.0954994	20.775	0	0.0954994	20.775	0	0.0954994
20.8	0	0.0954994	20.8	0	0.0954994	20.8	0	0.0954994	20.8	0	0.0954994	20.8	0	0.0954994	20.8	0	0.0954994	20.8	0	0.0954994	20.8	0	0.0954994	20.8	0	0.0954994	20.8	0	0.0954994
20.825	0	0.0954994	20.825	0	0.0954994	20.825	0	0.0954994	20.825	0	0.0954994	20.825	0	0.0954994	20.825	0	0.0954994	20.825	0	0.0954994	20.825	0	0.0954994	20.825	0	0.0954994	20.825	0	0.0954994
20.85	0	0.0954994	20.85	0	0.0954994	20.85	0	0.0954994	20.85	0	0.0954994	20.85	0	0.0954994	20.85	0	0.0954994	20.85	0	0.0954994	20.85	0	0.0954994	20.85	0	0.0954994	20.85	0	0.0954994
20.875	0	0.0954994	20.875	0	0.0954994	20.875	0	0.0954994	20.875	0	0.0954994	20.875	0	0.0954994	20.875	0	0.0954994	20.875	0	0.0954994	20.875	0	0.0954994	20.875	0	0.0954994	20.875	0	0.0954994
20.9	0	0.0954994	20.9	0	0.0954994	20.9	0	0.0954994	20.9	0	0.0954994	20.9	0	0.0954994	20.9	0	0.0954994	20.9	0	0.0954994	20.9	0	0.0954994	20.9	0	0.0954994	20.9	0	0.0954994
20.925	0	0.0954994	20.925	0	0.0954994	20.925	0	0.0954994	20.925	0	0.0954994	20.925	0	0.0954994	20.925	0	0.0954994	20.925	0	0.0954994	20.925	0	0.0954994	20.925	0	0.0954994	20.925	0	0.0954994
20.95	0	0.0954994	20.95	0	0.0954994	20.95	0	0.0954994	20.95	0	0.0954994	20.95	0	0.0954994	20.95	0	0.0954994	20.95	0	0.0954994	20.95	0	0.0954994	20.95	0	0.0954994	20.95	0	0.0954994
20.975	0	0.0954994	20.975	0	0.0954994	20.975	0	0.0954994	20.975	0	0.0954994	20.975	0	0.0954994	20.975	0	0.0954994	20.975	0	0.0954994	20.975	0	0.0954994	20.975	0	0.0954994	20.975	0	0.0954994
21	0	0.0954994	21	0	0.0954994	21	0	0.0954994	21	0	0.0954994	21	0	0.0954994	21	0	0.0954994	21	0	0.0954994	21	0	0.0954994	21	0	0.0954994	21	0	0.0954994
21.025	0	0.0954994	21.025	0	0.0954994	21.025	0	0.0954994	21.025	0	0.0954994	21.025	0	0.0954994	21.025	0	0.0954994	21.025	0	0.0954994	21.025	0	0.0954994	21.025	0	0.0954994	21.025	0	0.0954994
21.05	0	0.0954994	21.05	0	0.0954994	21.05	0	0.0954994	21.05	0	0.0954994	21.05	0	0.0954994	21.05	0	0.0954994	21.05	0	0.0954994	21.05	0	0.0954994	21.05	0	0.0954994	21.05	0	0.0954994
21.075	0	0.0954994	21.075	0	0.0954995	21.075	0	0.0954995	21.075	0	0.0954995	21.075	0	0.0954995	21.075	0	0.0954995	21.075	0	0.0954995	21.075	0	0.0954995	21.075	0	0.0954995	21.075	0	0.0954995
21.1	0	0.0954994	21.1	0	0.0954995	21.1	0	0.0954995	21.1	0	0.0954995	21.1	0	0.0954995	21.1	0	0.0954995	21.1	0	0.0954995	21.1	0	0.0954995	21.1	0	0.0954995	21.1	0	0.0954995
21.125	0	0.0954994	21.125	0	0.0954995	21.125	0	0.0954995	21.125	0	0.0954995	21.125	0	0.0954995	21.125	0	0.0954995	21.125	0	0.0954995	21.125	0	0.0954995	21.125	0	0.0954995	21.125	0	0.0954995
21.15	0	0.0954994	21.15	0	0.0954995	21.15	0	0.0954995	21.15	0	0.0954995	21.15	0	0.0954995	21.15	0	0.0954995	21.15	0	0.0954995	21.15	0	0.0954995	21.15	0	0.0954995	21.15	0	0.0954995
21.175	0	0.0954995	21.175	0	0.0954995	21.175	0	0.0954995	21.175	0	0.0954995	21.175	0	0.0954995	21.175	0	0.0954995	21.175	0	0.0954995	21.175	0	0.0954995	21.175	0	0.0954995	21.175	0	0.0954995
21.2	0	0.0954995	21.2	0	0.0954995	21.2	0	0.0954995	21.2	0	0.0954995	21.2	0	0.0954995	21.2	0	0.0954995	21.2	0	0.0954995	21.2	0	0.0954995	21.2	0	0.0954995	21.2	0	0.0954995
21.225	0	0.0954995	21.225	0	0.0954995	21.225	0	0.0954995	21.225	0	0.0954995	21.225	0	0.0954995	21.225	0	0.0954995	21.225	0	0.0954995	21.225	0	0.0954995	21.225	0	0.0954995	21.225	0	0.0954995
21.25	0	0.0954995	21.25	0	0.0954995	21.25	0	0.0954995	21.25	0	0.0954995	21.25	0	0.0954995	21.25	0	0.0954995	21.25	0	0.0954995	21.25	0	0.0954995	21.25	0	0.0954995	21.25	0	0.0954995
21.275	0	0.0954995	21.275	0	0.0954995	21.275	0	0.0954995	21.275	0	0.0954995	21.275	0	0.0954995	21.275	0	0.0954995	21.275	0	0.0954995	21.275	0	0.0954995	21.275	0	0.0954995	21.275	0	0.0954995
21.3	0	0.0954995	21.3	0	0.0954995	21.3	0	0.0954995	21.3	0	0.0954995	21.3	0	0.0954995	21.3	0	0.0954995	21.3	0	0.0954995	21.3	0	0.0954995	21.3	0	0.0954995	21.3	0	0.0954995
21.325	0	0.0954995	21.325	0	0.0954995	21.325	0	0.0954995	21.325	0	0.0954995	21.325	0	0.0954995	21.325	0	0.0954995	21.325	0	0.0954995	21.325	0	0.0954995	21.325	0	0.0954995	21.325	0	0.0954995
21.35	0	0.0954995	21.35	0	0.0954995	21.35	0	0.0954995	21.35	0	0.0954995	21.35	0	0.0954995	21.35	0	0.0954995	21.35	0	0.0954995	21.35	0	0.0954995	21.35	0	0.0954995	21.35	0	0.0954995
21.375	0	0.0954995	21.375	0	0.0954995	21.375	0	0.0954995	21.375	0	0.0954995	21.375	0	0.0954995	21.375	0	0.0954995	21.375	0	0.0954995	21.375	0	0.0954995	21.375	0	0.0954995	21.375	0	0.0954995
21.4	0	0.0954995	21.4	0	0.0954995	21.4	0	0.0954995	21.4	0	0.0954995	21.4	0	0.0954995	21.4	0	0.0954995	21.4	0	0.0954995	21.4	0	0.0954995	21.4	0	0.0954995	21.4	0	0.0954995
21.425	0	0.0954995	21.425	0	0.0954995	21.425	0	0.0954995	21.425	0	0.0954995	21.425	0	0.0954995	21.425	0	0.0954995	21.425	0	0.0954995	21.425	0	0.0954995	21.425	0	0.0954995	21.425	0	0.0954995
21.45	0	0.0954995	21.45	0	0.0954995	21.45	0	0.0954995	21.45	0	0.0954995	21.45	0	0.0954995	21.45	0	0.0954995	21.45	0	0.0954995	21.45	0	0.0954995	21.45	0	0.0954995	21.45	0	0.0954995
21.475	0	0.0954995	21.475	0	0.0954996	21.475	0	0.0954996	21.475	0	0.0954996	21.475	0	0.0954996	21.475	0	0.0954996	21.475	0	0.0954996	21.475	0	0.0954996	21.475	0	0.0954996	21.475	0	0.0954996
21.5	0	0.0954995	21.5	0	0.0954996	21.5	0	0.0954996	21.5	0	0.0954996	21.5	0	0.0954996	21.5	0	0.0954996	21.5	0	0.0954996	21.5	0	0.0954996	21.5	0	0.0954996	21.5	0	0.0954996
21.525	0	0.0954995	21.525	0	0.0954996	21.525	0	0.0954996	21.525	0	0.0954996	21.525	0	0.0954996	21.525	0	0.0954996	21.525	0	0.0954996	21.525	0	0.0954996	21.525	0	0.0954996	21.525	0	0.0954996
21.55	0	0.0954995	21.55	0	0.0954996	21.55	0	0.0954996	21.55	0	0.0954996	21.55	0	0.0954996	21.55	0	0.0954996	21.55	0	0.0954996	21.55	0	0.0954996	21.55	0	0.0954996	21.55	0	0.0954996
21.575	0	0.0954996	21.575	0	0.0954996	21.575	0	0.0954996	21.575	0	0.0954996	21.575	0	0.0954996	21.575	0	0.0954996	21.575	0	0.0954996	21.575	0	0.0954996	21.575	0	0.0954996	21.575	0	0.0954996
21.6	0	0.0954996	21.6	0	0.0954996	21.6	0	0.0954996	21.6	0	0.0954996	21.6	0	0.0954996	21.6	0	0.0954996	21.6	0	0.0954996	21.6	0	0.0954996	21.6	0	0.0954996	21.6	0	0.0954996
21.625	0	0.0954996	21.625	0	0.0954996	21.625	0	0.0954996	21.625	0	0.0954996	21.625	0	0.0954996	21.625	0	0.0954996	21.625	0	0.0954996	21.625	0	0.0954996	21.625	0	0.0954996	21.625	0	0.0954996
21.65	0	0.0954996	21.65	0	0.0954996	21.65	0	0.0954996	21.65	0	0.0954996	21.65	0	0.0954996	21.65	0	0.0954996	21.65	0	0.0954996	21.65	0	0.0954996	21.65	0	0.0954996	21.65	0	0.0954996
21.675	0	0.0954996	21.675	0	0.0954996	21.675	0	0.0954996	21.675	0	0.0954996	21.675	0	0.0954996	21.675	0	0.0954996	21.675	0	0.0954996	21.675	0	0.0954996	21.675	0	0.0954996	21.675	0	0.0954996
21.7	0	0.0954996	21.7	0	0.0954996	21.7	0	0.0954996	21.7	0	0.0954996	21.7	0	0.0954996	21.7	0	0.0954996	21.7	0	0.0954996	21.7	0	0.0954996	21.7	0	0.0954996	21.7	0	0.0954996
21.725	0	0.0954996	21.725	0	0.0954996	21.725	0	0.0954996	21.725	0	0.0954996	21.725	0	0.0954996	21.725	0	0.0954996	21.725	0	0.0954996	21.725	0	0.0954996	21.725	0	0.0954996	21.725	0	0.0954996
21.75	0	0.0954996	21.75	0	0.0954996	21.75	0	0.0954996	21.75	0	0.0954996	21.75	0	0.0954996	21.75	0	0.0954996	21.75	0	0.0954996	21.75	0	0.0954996	21.75	0	0.0954996	21.75	0	0.0954996
21.775	0	0.0954996	21.775	0	0.0954996	21.775	0	0.0954996	21.775	0	0.0954996	21.775	0	0.0954996	21.775	0	0.0954996	21.775	0	0.0954996	21.775	0	0.0954996	21.775	0	0.0954996	21.775	0	0.0954996
21.8	0	0.0954996	21.8	0	0.0954996	21.8	0	0.0954996	21.8	0	0.0954996	21.8	0	0.0954996	21.8	0	0.0954996	21.8	0	0.0954996	21.8	0	0.0954996	21.8	0	0.0954996	21.8	0	0.0954996
21.825	0	0.0954996	21.825	0	0.0954996	21.825	0	0.0954996	21.825	0	0.0954996	21.825	0	0.0954996	21.825	0	0.0954996	21.825	0	0.0954996	21.825	0	0.0954996	21.825	0	0.0954996	21.825	0	0.0954996
21.85	0	0.0954996	21.85	0	0.0954996	21.85	0	0.0954996	21.85	0	0.0954996	21.85	0	0.0954996	21.85	0	0.0954996	21.85	0	0.0954996	21.85	0	0.0954996	21.85	0	0.0954996	21.85	0	0.0954996
21.875	0	0.0954996	21.875	0	0.0954997	21.875	0	0.0954997	21.875	0	0.0954997	21.875	0	0.0954997	21.875	0	0.0954997	21.875	0	0.0954997	21.875	0	0.0954997	21.875	0	0.0954997	21.875	0	0.0954997
21.9	0	0.0954996	21.9	0	0.0954997	21.9	0	0.0954997	21.9	0	0.0954997	21.9	0	0.0954997	21.9	0	0.0954997	21.9	0	0.0954997	21.9	0	0.0954997	21.9	0	0.0954997	21.9	0	0.0954997
21.925	0	0.0954996	21.925	0	0.0954997	21.925	0	0.0954997	21.925	0	0.0954997	21.925	0	0.0954997	21.925	0	0.0954997	21.925	0	0.0954997	21.925	0	0.0954997	21.925	0	0.0954997	21.925	0	0.0954997
21.95	0	0.0954996	21.95	0	0.0954997	21.95	0	0.0954997	21.95	0	0.0954997	21.95	0	0.0954997	21.95	0	0.0954997	21.95	0	0.0954997	21.95	0	0.0954997	21.95	0	0.0954997	21.95	0	0.0954997
21.975	0	0.0954997	21.975	0	0.0954997	21.975	0	0.0954997	21.975	0	0.0954997	21.975	0	0.0954997	21.975	0	0.0954997	21.975	0	0.0954997	21.975	0	0.0954997	21.975	0	0.0954997	21.975	0	0.0954997
22	0	0.0954997	22	0	0.0954997	22	0	0.0954997	22	0	0.0954997	22	0	0.0954997	22	0	0.0954997	22	0	0.0954997	22	0	0.0954997	22	0	0.0954997	22	0	0.0954997
22.025	0	0.0954997	22.025	0	0.0954997	22.025	0	0.0954997	22.025	0	0.0954997	22.025	0	0.0954997	22.025	0	0.0954997	22.025	0	0.0954997	22.025	0	0.0954997	22.025	0	0.0954997	22.025	0	0.0954997
22.05	0	0.0954997	22.05	0	0.0954997	22.05	0	0.0954997	22.05	0	0.0954997	22.05	0	0.0954997	22.05	0	0.0954997	22.05	0	0.0954997	22.05	0	0.0954997	22.05	0	0.0954997	22.05	0	0.0954997
22.075	0	0.0954997	22.075	0	0.0954997	22.075	0	0.0954997	22.075	0	0.0954997	22.075	0	0.0954997	22.075	0	0.0954997	22.075	0	0.0954997	22.075	0	0.0954997	22.075	0	0.0954997	22.075	0	0.0954997
22.1	0	0.0954997	22.1	0	0.0954997	22.1	0	0.0954997	22.1	0	0.0954997	22.1	0	0.0954997	22.1	0	0.0954997	22.1	0	0.0954997	22.1	0	0.0954997	22.1	0	0.0954997	22.1	0	0.0954997
22.125	0	0.0954997	22.125	0	0.0954997	22.125	0	0.0954997	22.125	0	0.0954997	22.125	0	0.0954997	22.125	0	0.0954997	22.125	0	0.0954997	22.125	0	0.0954997	22.125	0	0.0954997	22.125	0	0.0954997
22.15	0	0.0954997	22.15	0	0.0954997	22.15	0	0.0954997	22.15	0	0.0954997	22.15	0	0.0954997	22.15	0	0.0954997	22.15	0	0.0954997	22.15	0	0.0954997	22.15	0	0.0954997	22.15	0	0.0954997
22.175	0	0.0954997	22.175	0	0.0954997	22.175	0	0.0954997	22.175	0	0.0954997	22.175	0	0.0954997	22.175	0	0.0954997	22.175	0	0.0954997	22.175	0	0.0954997	22.175	0	0.0954997	22.175	0	0.0954997
22.2	0	0.0954997	22.2	0	0.0954997	22.2	0	0.0954997	22.2	0	0.0954997	22.2	0	0.0954997	22.2	0	0.0954997	22.2	0	0.0954997	22.2	0	0.0954997	22.2	0	0.0954997	22.2	0	0.0954997
22.225	0	0.0954997	22.225	0	0.0954997	22.225	0	0.0954997	22.225	0	0.0954997	22.225	0	0.0954997	22.225	0	0.0954997	22.225	0	0.0954997	22.225	0	0.0954997	22.225	0	0.0954997	22.225	0	0.0954997
22.25	0	0.0954997	22.25	0	0.0954997	22.25	0	0.0954997	22.25	0	0.0954997	22.25	0	0.0954997	22.25	0	0.0954997	22.25	0	0.0954997	22.25	0	0.0954997	22.25	0	0.0954997	22.25	0	0.0954997
22.275	0	0.0954997	22.275	0	0.0954997	22.275	0	0.0954997	22.275	0	0.0954997	22.275	0	0.0954997	22.275	0	0.0954997	22.275	0	0.0954997	22.275	0	0.0954997	22.275	0	0.0954997	22.275	0	0.0954997
22.3	0	0.0954997	22.3	0	0.0954998	22.3	0	0.0954998	22.3	0	0.0954998	22.3	0	0.0954998	22.3	0	0.0954998	22.3	0	0.0954998	22.3	0	0.0954998	22.3	0	0.0954998	22.3	0	0.0954998
22.325	0	0.0954997	22.325	0	0.0954998	22.325	0	0.0954998	22.325	0	0.0954998	22.325	0	0.0954998	22.325	0	0.0954998	22.325	0	0.0954998	22.325	0	0.0954998	22.325	0	0.0954998	22.325	0	0.0954998
22.35	0	0.0954997	22.35	0	0.0954998	22.35	0	0.0954998	22.35	0	0.0954998	22.35	0	0.0954998	22.35	0	0.0954998	22.35	0	0.0954998	22.35	0	0.0954998	22.35	0	0.0954998	22.35	0	0.0954998
22.375	0	0.0954997	22.375	0	0.0954998	22.375	0	0.0954998	22.375	0	0.0954998	22.375	0	0.0954998	22.375	0	0.0954998	22.375	0	0.0954998	22.375	0	0.0954998	22.375	0	0.0954998	22.375	0	0.0954998
22.4	0	0.0954998	22.4	0	0.0954998	22.4	0	0.0954998	22.4	0	0.0954998	22.4	0	0.0954998	22.4	0	0.0954998	22.4	0	0.0954998	22.4	0	0.0954998	22.4	0	0.0954998	22.4	0	0.0954998
22.425	0	0.0954998	22.425	0	0.0954998	22.425	0	0.0954998	22.425	0	0.0954998	22.425	0	0.0954998	22.425	0	0.0954998	22.425	0	0.0954998	22.425	0	0.0954998	22.425	0	0.0954998	22.425	0	0.0954998
22.45	0	0.0954998	22.45	0	0.0954998	22.45	0	0.0954998	22.45	0	0.0954998	22.45	0	0.0954998	22.45	0	0.0954998	22.45	0	0.0954998	22.45	0	0.0954998	22.45	0	0.0954998	22.45	0	0.0954998
22.475	0	0.0954998	22.475	0	0.0954998	22.475	0	0.0954998	22.475	0	0.0954998	22.475	0	0.0954998	22.475	0	0.0954998	22.475	0	0.0954998	22.475	0	0.0954998	22.475	0	0.0954998	22.475	0	0.0954998
22.5	0	0.0954998	22.5	0	0.0954998	22.5	0	0.0954998	22.5	0	0.0954998	22.5	0	0.0954998	22.5	0	0.0954998	22.5	0	0.0954998	22.5	0	0.0954998	22.5	0	0.0954998	22.5	0	0.0954998
22.525	0	0.0954998	22.525	0	0.0954998	22.525	0	0.0954998	22.525	0	0.0954998	22.525	0	0.0954998	22.525	0	0.0954998	22.525	0	0.0954998	22.525	0	0.0954998	22.525	0	0.0954998	22.525	0	0.0954998
22.55	0	0.0954998	22.55	0	0.0954998	22.55	0	0.0954998	22.55	0	0.0954998	22.55	0	0.0954998	22.55	0	0.0954998	22.55	0	0.0954998	22.55	0	0.0954998	22.55	0	0.0954998	22.55	0	0.0954998
22.575	0	0.0954998	22.575	0	0.0954998	22.575	0	0.0954998	22.575	0	0.0954998	22.575	0	0.0954998	22.575	0	0.0954998	22.575	0	0.0954998	22.575	0	0.0954998	22.575	0	0.0954998	22.575	0	0.0954998
22.6	0	0.0954998	22.6	0	0.0954998	22.6	0	0.0954998	22.6	0	0.0954998	22.6	0	0.0954998	22.6	0	0.0954998	22.6	0	0.0954998	22.6	0	0.0954998	22.6	0	0.0954998	22.6	0	0.0954998
22.625	0	0.0954998	22.625	0	0.0954998	22.625	0	0.0954998	22.625	0	0.0954998	22.625	0	0.0954998	22.625	0	0.0954998	22.625	0	0.0954998	22.625	0	0.0954998	22.625	0	0.0954998	22.625	0	0.0954998
22.65	0	0.0954998	22.65	0	0.0954998	22.65	0	0.0954998	22.65	0	0.0954998	22.65	0	0.0954998	22.65	0	0.0954998	22.65	0	0.0954998	22.65	0	0.0954998	22.65	0	0.0954998	22.65	0	0.0954998
22.675	0	0.0954998	22.675	0	0.0954998	22.675	0	0.0954998	22.675	0	0.0954998	22.675	0	0.0954998	22.675	0	0.0954998	22.675	0	0.0954998	22.675	0	0.0954998	22.675	0	0.0954998	22.675	0	0.0954998
22.7	0	0.0954998	22.7	0	0.0954999	22.7	0	0.0954999	22.7	0	0.0954999	22.7	0	0.0954999	22.7	0	0.0954999	22.7	0	0.0954999	22.7	0	0.0954999	22.7	0	0.0954999	22.7	0	0.0954999
22.725	0	0.0954998	22.725	0	0.0954999	22.725	0	0.0954999	22.725	0	0.0954999	22.725	0	0.0954999	22.725	0	0.0954999	22.725	0	0.0954999	22.725	0	0.0954999	22.725	0	0.0954999	22.725	0	0.0954999
22.75	0	0.0954998	22.75	0	0.0954999	22.75	0	0.0954999	22.75	0	0.0954999	22.75	0	0.0954999	22.75	0	0.0954999	22.75	0	0.0954999	22.75	0	0.0954999	22.75	0	0.0954999	22.75	0	0.0954999
22.775	0	0.0954998	22.775	0	0.0954999	22.775	0	0.0954999	22.775	0	0.0954999	22.775	0	0.0954999	22.775	0	0.0954999	22.775	0	0.0954999	22.775	0	0.0954999	22.775	0	0.0954999	22.775	0	0.0954999
22.8	0	0.0954999	22.8	0	0.0954999	22.8	0	0.0954999	22.8	0	0.0954999	22.8	0	0.0954999	22.8	0	0.0954999	22.8	0	0.0954999	22.8	0	0.0954999	22.8	0	0.0954999	22.8	0	0.0954999
22.825	0	0.0954999	22.825	0	0.0954999	22.825	0	0.0954999	22.825	0	0.0954999	22.825	0	0.0954999	22.825	0	0.0954999	22.825	0	0.0954999	22.825	0	0.0954999	22.825	0	0.0954999	22.825	0	0.0954999
22.85	0	0.0954999	22.85	0	0.0954999	22.85	0	0.0954999	22.85	0	0.0954999	22.85	0	0.0954999	22.85	0	0.0954999	22.85	0	0.0954999	22.85	0	0.0954999	22.85	0	0.0954999	22.85	0	0.0954999
22.875	0	0.0954999	22.875	0	0.0954999	22.875	0	0.0954999	22.875	0	0.0954999	22.875	0	0.0954999	22.875	0	0.0954999	22.875	0	0.0954999	22.875	0	0.0954999	22.875	0	0.0954999	22.875	0	0.0954999
22.9	0	0.0954999	22.9	0	0.0954999	22.9	0	0.0954999	22.9	0	0.0954999	22.9	0	0.0954999	22.9	0	0.0954999	22.9	0	0.0954999	22.9	0	0.0954999	22.9	0	0.0954999	22.9	0	0.0954999
22.925	0	0.0954999	22.925	0	0.0954999	22.925	0	0.0954999	22.925	0	0.0954999	22.925	0	0.0954999	22.925	0	0.0954999	22.925	0	0.0954999	22.925	0	0.0954999	22.925	0	0.0954999	22.925	0	0.0954999
22.95	0	0.0954999	22.95	0	0.0954999	22.95	0	0.0954999	22.95	0	0.0954999	22.95	0	0.0954999	22.95	0	0.0954999	22.95	0	0.0954999	22.95	0	0.0954999	22.95	0	0.0954999	22.95	0	0.0954999
22.975	0	0.0954999	22.975	0	0.0954999	22.975	0	0.0954999	22.975	0	0.0954999	22.975	0	0.0954999	22.975	0	0.0954999	22.975	0	0.0954999	22.975	0	0.0954999	22.975	0	0.0954999	22.975	0	0.0954999
23	0	0.0954999	23	0	0.0954999	23	0	0.0954999	23	0	0.0954999	23	0	0.0954999	23	0	0.0954999	23	0	0.0954999	23	0	0.0954999	23	0	0.0954999	23	0	0.0954999
23.025	0	0.0954999	23.025	0	0.0954999	23.025	0	0.0954999	23.025	0	0.0954999	23.025	0	0.0954999	23.025	0	0.0954999	23.025	0	0.0954999	23.025	0	0.0954999	23.025	0	0.0954999	23.025	0	0.0954999
23.05	0	0.0954999	23.05	0	0.0954999	23.05	0	0.0954999	23.05	0	0.0954999	23.05	0	0.0954999	23.05	0	0.0954999	23.05	0	0.0954999	23.05	0	0.0954999	23.05	0	0.0954999	23.05	0	0.0954999
23.075	0	0.0954999	23.075	0	0.0954999	23.075	0	0.0954999	23.075	0	0.0954999	23.075	0	0.0954999	23.075	0	0.0954999	23.075	0	0.0954999	23.075	0	0.0954999	23.075	0	0.0954999	23.075	0	0.0954999
23.1	0	0.0954999	23.1	0	0.0955	23.1	0	0.0955	23.1	0	0.0955	23.1	0	0.0955	23.1	0	0.0955	23.1	0	0.0955	23.1	0	0.0955	23.1	0	0.0955	23.1	0	0.0955
23.125	0	0.0954999	23.125	0	0.0955	23.125	0	0.0955	23.125	0	0.0955	23.125	0	0.0955	23.125	0	0.0955	23.125	0	0.0955	23.125	0	0.0955	23.125	0	0.0955	23.125	0	0.0955
23.15	0	0.0954999	23.15	0	0.0955	23.15	0	0.0955	23.15	0	0.0955	23.15	0	0.0955	23.15	0	0.0955	23.15	0	0.0955	23.15	0	0.0955	23.15	0	0.0955	23.15	0	0.0955
23.175	0	0.0954999	23.175	0	0.0955	23.175	0	0.0955	23.175	0	0.0955	23.175	0	0.0955	23.175	0	0.0955	23.175	0	0.0955	23.175	0	0.0955	23.175	0	0.0955	23.175	0	0.0955
23.2	0	0.0955	23.2	0	0.0955	23.2	0	0.0955	23.2	0	0.0955	23.2	0	0.0955	23.2	0	0.0955	23.2	0	0.0955	23.2	0	0.0955	23.2	0	0.0955	23.2	0	0.0955
23.225	0	0.0955	23.225	0	0.0955	23.225	0	0.0955	23.225	0	0.0955	23.225	0	0.0955	23.225	0	0.0955	23.225	0	0.0955	23.225	0	0.0955	23.225	0	0.0955	23.225	0	0.0955
23.25	0	0.0955	23.25	0	0.0955	23.25	0	0.0955	23.25	0	0.0955	23.25	0	0.0955	23.25	0	0.0955	23.25	0	0.0955	23.25	0	0.0955	23.25	0	0.0955	23.25	0	0.0955
23.275	0	0.0955	23.275	0	0.0955	23.275	0	0.0955	23.275	0	0.0955	23.275	0	0.0955	23.275	0	0.0955	23.275	0	0.0955	23.275	0	0.0955	23.275	0	0.0955	23.275	0	0.0955
23.3	0	0.0955	23.3	0	0.0955	23.3	0	0.0955	23.3	0	0.0955	23.3	0	0.0955	23.3	0	0.0955	23.3	0	0.0955	23.3	0	0.0955	23.3	0	0.0955	23.3	0	0.0955
23.325	0	0.0955	23.325	0	0.0955	23.325	0	0.0955	23.325	0	0.0955	23.325	0	0.0955	23.325	0	0.0955	23.325	0	0.0955	23.325	0	0.0955	23.325	0	0.0955	23.325	0	0.0955
23.35	0	0.0955	23.35	0	0.0955	23.35	0	0.0955	23.35	0	0.0955	23.35	0	0.0955	23.35	0	0.0955	23.35	0	0.0955	23.35	0	0.0955	23.35	0	0.0955	23.35	0	0.0955
23.375	0	0.0955	23.375	0	0.0955	23.375	0	0.0955	23.375	0	0.0955	23.375	0	0.0955	23.375	0	0.0955	23.375	0	0.0955	23.375	0	0.0955	23.375	0	0.0955	23.375	0	0.0955
23.4	0	0.0955	23.4	0	0.0955	23.4	0	0.0955	23.4	0	0.0955	23.4	0	0.0955	23.4	0	0.0955	23.4	0	0.0955	23.4	0	0.0955	23.4	0	0.0955	23.4	0	0.0955
23.425	0	0.0955	23.425	0	0.0955	23.425	0	0.0955	23.425	0	0.0955	23.425	0	0.0955	23.425	0	0.0955	23.425	0	0.0955	23.425	0	0.0955	23.425	0	0.0955	23.425	0	0.0955
23.45	0	0.0955	23.45	0	0.0955	23.45	0	0.0955	23.45	0	0.0955	23.45	0	0.0955	23.45	0	0.0955	23.45	0	0.0955	23.45	0	0.0955	23.45	0	0.0955	23.45	0	0.0955
23.475	0	0.0955	23.475	0	0.0955	23.475	0	0.0955	23.475	0	0.0955	23.475	0	0.0955	23.475	0	0.0955	23.475	0	0.0955	23.475	0	0.0955	23.475	0	0.0955	23.475	0	0.0955
23.5	0	0.0955	23.5	0	0.0955001	23.5	0	0.0955001	23.5	0	0.0955001	23.5	0	0.0955001	23.5	0	0.0955001	23.5	0	0.0955001	23.5	0	0.0955001	23.5	0	0.0955001	23.5	0	0.0955001
23.525	0	0.0955	23.525	0	0.0955001	23.525	0	0.0955001	23.525	0	0.0955001	23.525	0	0.0955001	23.525	0	0.0955001	23.525	0	0.0955001	23.525	0	0.0955001	23.525	0	0.0955001	23.525	0	0.0955001
23.55	0	0.0955	23.55	0	0.0955001	23.55	0	0.0955001	23.55	0	0.0955001	23.55	0	0.0955001	23.55	0	0.0955001	23.55	0	0.0955001	23.55	0	0.0955001	23.55	0	0.0955001	23.55	0	0.0955001
23.575	0	0.0955	23.575	0	0.0955001	23.575	0	0.0955001	23.575	0	0.0955001	23.575	0	0.0955001	23.575	0	0.0955001	23.575	0	0.0955001	23.575	0	0.0955001	23.575	0	0.0955001	23.575	0	0.0955001
23.6	0	0.0955001	23.6	0	0.0955001	23.6	0	0.0955001	23.6	0	0.0955001	23.6	0	0.0955001	23.6	0	0.0955001	23.6	0	0.0955001	23.6	0	0.0955001	23.6	0	0.0955001	23.6	0	0.0955001
23.625	0	0.0955001	23.625	0	0.0955001	23.625	0	0.0955001	23.625	0	0.0955001	23.625	0	0.0955001	23.625	0	0.0955001	23.625	0	0.0955001	23.625	0	0.0955001	23.625	0	0.0955001	23.625	0	0.0955001
23.65	0	0.0955001	23.65	0	0.0955001	23.65	0	0.0955001	23.65	0	0.0955001	23.65	0	0.0955001	23.65	0	0.0955001	23.65	0	0.0955001	23.65	0	0.0955001	23.65	0	0.0955001	23.65	0	0.0955001
23.675	0	0.0955001	23.675	0	0.0955001	23.675	0	0.0955001	23.675	0	0.0955001	23.675	0	0.0955001	23.675	0	0.0955001	23.675	0	0.0955001	23.675	0	0.0955001	23.675	0	0.0955001	23.675	0	0.0955001
23.7	0	0.0955001	23.7	0	0.0955001	23.7	0	0.0955001	23.7	0	0.0955001	23.7	0	0.0955001	23.7	0	0.0955001	23.7	0	0.0955001	23.7	0	0.0955001	23.7	0	0.0955001	23.7	0	0.0955001
23.725	0	0.0955001	23.725	0	0.0955001	23.725	0	0.0955001	23.725	0	0.0955001	23.725	0	0.0955001	23.725	0	0.0955001	23.725	0	0.0955001	23.725	0	0.0955001	23.725	0	0.0955001	23.725	0	0.0955001
23.75	0	0.0955001	23.75	0	0.0955001	23.75	0	0.0955001	23.75	0	0.0955001	23.75	0	0.0955001	23.75	0	0.0955001	23.75	0	0.0955001	23.75	0	0.0955001	23.75	0	0.0955001	23.75	0	0.0955001
23.775	0	0.0955001	23.775	0	0.0955001	23.775	0	0.0955001	23.775	0	0.0955001	23.775	0	0.0955001	23.775	0	0.0955001	23.775	0	0.0955001	23.775	0	0.0955001	23.775	0	0.0955001	23.775	0	0.0955001
23.8	0	0.0955001	23.8	0	0.0955001	23.8	0	0.0955001	23.8	0	0.0955001	23.8	0	0.0955001	23.8	0	0.0955001	23.8	0	0.0955001	23.8	0	0.0955001	23.8	0	0.0955001	23.8	0	0.0955001
23.825	0	0.0955001	23.825	0	0.0955001	23.825	0	0.0955001	23.825	0	0.0955001	23.825	0	0.0955001	23.825	0	0.0955001	23.825	0	0.0955001	23.825	0	0.0955001	23.825	0	0.0955001	23.825	0	0.0955001
23.85	0	0.0955001	23.85	0	0.0955001	23.85	0	0.0955001	23.85	0	0.0955001	23.85	0	0.0955001	23.85	0	0.0955001	23.85	0	0.0955001	23.85	0	0.0955001	23.85	0	0.0955001	23.85	0	0.0955001
23.875	0	0.0955001	23.875	0	0.0955001	23.875	0	0.0955001	23.875	0	0.0955001	23.875	0	0.0955001	23.875	0	0.0955001	23.875	0	0.0955001	23.875	0	0.0955001	23.875	0	0.0955001	23.875	0	0.0955001
23.9	0	0.0955001	23.9	0	0.0955001	23.9	0	0.0955001	23.9	0	0.0955001	23.9	0	0.0955001	23.9	0	0.0955001	23.9	0	0.0955001	23.9	0	0.0955001	23.9	0	0.0955001	23.9	0	0.0955001
23.925	0	0.0955001	23.925	0	0.0955002	23.925	0	0.0955002	23.925	0	0.0955002	23.925	0	0.0955002	23.925	0	0.0955002	23.925	0	0.0955002	23.925	0	0.0955002	23.925	0	0.0955002	23.925	0	0.0955002
23.95	0	0.0955001	23.95	0	0.0955002	23.95	0	0.0955002	23.95	0	0.0955002	23.95	0	0.0955002	23.95	0	0.0955002	23.95	0	0.0955002	23.95	0	0.0955002	23.95	0	0.0955002	23.95	0	0.0955002
23.975	0	0.0955001	23.975	0	0.0955002	23.975	0	0.0955002	23.975	0	0.0955002	23.975	0	0.0955002	23.975	0	0.0955002	23.975	0	0.0955002	23.975	0	0.0955002	23.975	0	0.0955002	23.975	0	0.0955002
24	0	0.0955001	24	0	0.0955002	24	0	0.0955002	24	0	0.0955002	24	0	0.0955002	24	0	0.0955002	24	0	0.0955002	24	0	0.0955002	24	0	0.0955002	24	0	0.0955002
24.025	0	0.0955002	24.025	0	0.0955002	24.025	0	0.0955002	24.025	0	0.0955002	24.025	0	0.0955002	24.025	0	0.0955002	24.025	0	0.0955002	24.025	0	0.0955002	24.025	0	0.0955002	24.025	0	0.0955002
24.05	0	0.0955002	24.05	0	0.0955002	24.05	0	0.0955002	24.05	0	0.0955002	24.05	0	0.0955002	24.05	0	0.0955002	24.05	0	0.0955002	24.05	0	0.0955002	24.05	0	0.0955002	24.05	0	0.0955002
24.075	0	0.0955002	24.075	0	0.0955002	24.075	0	0.0955002	24.075	0	0.0955002	24.075	0	0.0955002	24.075	0	0.0955002	24.075	0	0.0955002	24.075	0	0.0955002	24.075	0	0.0955002	24.075	0	0.0955002
24.1	0	0.0955002	24.1	0	0.0955002	24.1	0	0.0955002	24.1	0	0.0955002	24.1	0	0.0955002	24.1	0	0.0955002	24.1	0	0.0955002	24.1	0	0.0955002	24.1	0	0.0955002	24.1	0	0.0955002
24.125	0	0.0955002	24.125	0	0.0955002	24.125	0	0.0955002	24.125	0	0.0955002	24.125	0	0.0955002	24.125	0	0.0955002	24.125	0	0.0955002	24.125	0	0.0955002	24.125	0	0.0955002	24.125	0	0.0955002
24.15	0	0.0955002	24.15	0	0.0955002	24.15	0	0.0955002	24.15	0	0.0955002	24.15	0	0.0955002	24.15	0	0.0955002	24.15	0	0.0955002	24.15	0	0.0955002	24.15	0	0.0955002	24.15	0	0.0955002
24.175	0	0.0955002	24.175	0	0.0955002	24.175	0	0.0955002	24.175	0	0.0955002	24.175	0	0.0955002	24.175	0	0.0955002	24.175	0	0.0955002	24.175	0	0.0955002	24.175	0	0.0955002	24.175	0	0.0955002
24.2	0	0.0955002	24.2	0	0.0955002	24.2	0	0.0955002	24.2	0	0.0955002	24.2	0	0.0955002	24.2	0	0.0955002	24.2	0	0.0955002	24.2	0	0.0955002	24.2	0	0.0955002	24.2	0	0.0955002
24.225	0	0.0955002	24.225	0	0.0955002	24.225	0	0.0955002	24.225	0	0.0955002	24.225	0	0.0955002	24.225	0	0.0955002	24.225	0	0.0955002	24.225	0	0.0955002	24.225	0	0.0955002	24.225	0	0.0955002
24.25	0	0.0955002	24.25	0	0.0955002	24.25	0	0.0955002	24.25	0	0.0955002	24.25	0	0.0955002	24.25	0	0.0955002	24.25	0	0.0955002	24.25	0	0.0955002	24.25	0	0.0955002	24.25	0	0.0955002
24.275	0	0.0955002	24.275	0	0.0955002	24.275	0	0.0955002	24.275	0	0.0955002	24.275	0	0.0955002	24.275	0	0.0955002	24.275	0	0.0955002	24.275	0	0.0955002	24.275	0	0.0955002	24.275	0	0.0955002
24.3	0	0.0955002	24.3	0	0.0955002	24.3	0	0.0955002	24.3	0	0.0955002	24.3	0	0.0955002	24.3	0	0.0955002	24.3	0	0.0955002	24.3	0	0.0955002	24.3	0	0.0955002	24.3	0	0.0955002
24.325	0	0.0955002	24.325	0	0.0955003	24.325	0	0.0955003	24.325	0	0.0955003	24.325	0	0.0955003	24.325	0	0.0955003	24.325	0	0.0955003	24.325	0	0.0955003	24.325	0	0.0955003	24.325	0	0.0955003
24.35	0	0.0955002	24.35	0	0.0955003	24.35	0	0.0955003	24.35	0	0.0955003	24.35	0	0.0955003	24.35	0	0.0955003	24.35	0	0.0955003	24.35	0	0.0955003	24.35	0	0.0955003	24.35	0	0.0955003
24.375	0	0.0955002	24.375	0	0.0955003	24.375	0	0.0955003	24.375	0	0.0955003	24.375	0	0.0955003	24.375	0	0.0955003	24.375	0	0.0955003	24.375	0	0.0955003	24.375	0	0.0955003	24.375	0	0.0955003
24.4	0	0.0955002	24.4	0	0.0955003	24.4	0	0.0955003	24.4	0	0.0955003	24.4	0	0.0955003	24.4	0	0.0955003	24.4	0	0.0955003	24.4	0	0.0955003	24.4	0	0.0955003	24.4	0	0.0955003
24.425	0	0.0955003	24.425	0	0.0955003	24.425	0	0.0955003	24.425	0	0.0955003	24.425	0	0.0955003	24.425	0	0.0955003	24.425	0	0.0955003	24.425	0	0.0955003	24.425	0	0.0955003	24.425	0	0.0955003
24.45	0	0.0955003	24.45	0	0.0955003	24.45	0	0.0955003	24.45	0	0.0955003	24.45	0	0.0955003	24.45	0	0.0955003	24.45	0	0.0955003	24.45	0	0.0955003	24.45	0	0.0955003	24.45	0	0.0955003
24.475	0	0.0955003	24.475	0	0.0955003	24.475	0	0.0955003	24.475	0	0.0955003	24.475	0	0.0955003	24.475	0	0.0955003	24.475	0	0.0955003	24.475	0	0.0955003	24.475	0	0.0955003	24.475	0	0.0955003
24.5	0	0.0955003	24.5	0	0.0955003	24.5	0	0.0955003	24.5	0	0.0955003	24.5	0	0.0955003	24.5	0	0.0955003	24.5	0	0.0955003	24.5	0	0.0955003	24.5	0	0.0955003	24.5	0	0.0955003
24.525	0	0.0955003	24.525	0	0.0955003	24.525	0	0.0955003	24.525	0	0.0955003	24.525	0	0.0955003	24.525	0	0.0955003	24.525	0	0.0955003	24.525	0	0.0955003	24.525	0	0.0955003	24.525	0	0.0955003
24.55	0	0.0955003	24.55	0	0.0955003	24.55	0	0.0955003	24.55	0	0.0955003	24.55	0	0.0955003	24.55	0	0.0955003	24.55	0	0.0955003	24.55	0	0.0955003	24.55	0	0.0955003	24.55	0	0.0955003
24.575	0	0.0955003	24.575	0	0.0955003	24.575	0	0.0955003	24.575	0	0.0955003	24.575	0	0.0955003	24.575	0	0.0955003	24.575	0	0.0955003	24.575	0	0.0955003	24.575	0	0.0955003	24.575	0	0.0955003
24.6	0	0.0955003	24.6	0	0.0955003	24.6	0	0.0955003	24.6	0	0.0955003	24.6	0	0.0955003	24.6	0	0.0955003	24.6	0	0.0955003	24.6	0	0.0955003	24.6	0	0.0955003	24.6	0	0.0955003
24.625	0	0.0955003	24.625	0	0.0955003	24.625	0	0.0955003	24.625	0	0.0955003	24.625	0	0.0955003	24.625	0	0.0955003	24.625	0	0.0955003	24.625	0	0.0955003	24.625	0	0.0955003	24.625	0	0.0955003
24.65	0	0.0955003	24.65	0	0.0955003	24.65	0	0.0955003	24.65	0	0.0955003	24.65	0	0.0955003	24.65	0	0.0955003	24.65	0	0.0955003	24.65	0	0.0955003	24.65	0	0.0955003	24.65	0	0.0955003
24.675	0	0.0955003	24.675	0	0.0955003	24.675	0	0.0955003	24.675	0	0.0955003	24.675	0	0.0955003	24.675	0	0.0955003	24.675	0	0.0955003	24.675	0	0.0955003	24.675	0	0.0955003	24.675	0	0.0955003
24.7	0	0.0955003	24.7	0	0.0955003	24.7	0	0.0955003	24.7	0	0.0955003	24.7	0	0.0955003	24.7	0	0.0955003	24.7	0	0.0955003	24.7	0	0.0955003	24.7	0	0.0955003	24.7	0	0.0955003
24.725	0	0.0955003	24.725	0	0.0955004	24.725	0	0.0955004	24.725	0	0.0955004	24.725	0	0.0955004	24.725	0	0.0955004	24.725	0	0.0955004	24.725	0	0.0955004	24.725	0	0.0955004	24.725	0	0.0955004
24.75	0	0.0955003	24.75	0	0.0955004	24.75	0	0.0955004	24.75	0	0.0955004	24.75	0	0.0955004	24.75	0	0.0955004	24.75	0	0.0955004	24.75	0	0.0955004	24.75	0	0.0955004	24.75	0	0.0955004
24.775	0	0.0955003	24.775	0	0.0955004	24.775	0	0.0955004	24.775	0	0.0955004	24.775	0	0.0955004	24.775	0	0.0955004	24.775	0	0.0955004	24.775	0	0.0955004	24.775	0	0.0955004	24.775	0	0.0955004
24.8	0	0.0955003	24.8	0	0.0955004	24.8	0	0.0955004	24.8	0	0.0955004	24.8	0	0.0955004	24.8	0	0.0955004	24.8	0	0.0955004	24.8	0	0.0955004	24.8	0	0.0955004	24.8	0	0.0955004
24.825	0	0.0955004	24.825	0	0.0955004	24.825	0	0.0955004	24.825	0	0.0955004	24.825	0	0.0955004	24.825	0	0.0955004	24.825	0	0.0955004	24.825	0	0.0955004	24.825	0	0.0955004	24.825	0	0.0955004
24.85	0	0.0955004	24.85	0	0.0955004	24.85	0	0.0955004	24.85	0	0.0955004	24.85	0	0.0955004	24.85	0	0.0955004	24.85	0	0.0955004	24.85	0	0.0955004	24.85	0	0.0955004	24.85	0	0.0955004
24.875	0	0.0955004	24.875	0	0.0955004	24.875	0	0.0955004	24.875	0	0.0955004	24.875	0	0.0955004	24.875	0	0.0955004	24.875	0	0.0955004	24.875	0	0.0955004	24.875	0	0.0955004	24.875	0	0.0955004
24.9	0	0.0955004	24.9	0	0.0955004	24.9	0	0.0955004	24.9	0	0.0955004	24.9	0	0.0955004	24.9	0	0.0955004	24.9	0	0.0955004	24.9	0	0.0955004	24.9	0	0.0955004	24.9	0	0.0955004
24.925	0	0.0955004	24.925	0	0.0955004	24.925	0	0.0955004	24.925	0	0.0955004	24.925	0	0.0955004	24.925	0	0.0955004	24.925	0	0.0955004	24.925	0	0.0955004	24.925	0	0.0955004	24.925	0	0.0955004
24.95	0	0.0955004	24.95	0	0.0955004	24.95	0	0.0955004	24.95	0	0.0955004	24.95	0	0.0955004	24.95	0	0.0955004	24.95	0	0.0955004	24.95	0	0.0955004	24.95	0	0.0955004	24.95	0	0.0955004
24.975	0	0.0955004	24.975	0	0.0955004	24.975	0	0.0955004	24.975	0	0.0955004	24.975	0	0.0955004	24.975	0	0.0955004	24.975	0	0.0955004	24.975	0	0.0955004	24.975	0	0.0955004	24.975	0	0.0955004
25	0	0.0955004	25	0	0.0955004	25	0	0.0955004	25	0	0.0955004	25	0	0.0955004	25	0	0.0955004	25	0	0.0955004	25	0	0.0955004	25	0	0.0955004	25	0	0.0955004
25.025	0	0.0955004	25.025	0	0.0955004	25.025	0	0.0955004	25.025	0	0.0955004	25.025	0	0.0955004	25.025	0	0.0955004	25.025	0	0.0955004	25.025	0	0.0955004	25.025	0	0.0955004	25.025	0	0.0955004
25.05	0	0.0955004	25.05	0	0.0955004	25.05	0	0.0955004	25.05	0	0.0955004	25.05	0	0.0955004	25.05	0	0.0955004	25.05	0	0.0955004	25.05	0	0.0955004	25.05	0	0.0955004	25.05	0	0.0955004
25.075	0	0.0955004	25.075	0	0.0955004	25.075	0	0.0955004	25.075	0	0.0955004	25.075	0	0.0955004	25.075	0	0.0955004	25.075	0	0.0955004	25.075	0	0.0955004	25.075	0	0.0955004	25.075	0	0.0955004
25.1	0	0.0955004	25.1	0	0.0955004	25.1	0	0.0955004	25.1	0	0.0955004	25.1	0	0.0955004	25.1	0	0.0955004	25.1	0	0.0955004	25.1	0	0.0955004	25.1	0	0.0955004	25.1	0	0.0955004
25.125	0	0.0955004	25.125	0	0.0955004	25.125	0	0.0955004	25.125	0	0.0955004	25.125	0	0.0955004	25.125	0	0.0955004	25.125	0	0.0955004	25.125	0	0.0955004	25.125	0	0.0955004	25.125	0	0.0955004
25.15	0	0.0955004	25.15	0	0.0955005	25.15	0	0.0955005	25.15	0	0.0955005	25.15	0	0.0955005	25.15	0	0.0955005	25.15	0	0.0955005	25.15	0	0.0955005	25.15	0	0.0955005	25.15	0	0.0955005
25.175	0	0.0955004	25.175	0	0.0955005	25.175	0	0.0955005	25.175	0	0.0955005	25.175	0	0.0955005	25.175	0	0.0955005	25.175	0	0.0955005	25.175	0	0.0955005	25.175	0	0.0955005	25.175	0	0.0955005
25.2	0	0.0955004	25.2	0	0.0955005	25.2	0	0.0955005	25.2	0	0.0955005	25.2	0	0.0955005	25.2	0	0.0955005	25.2	0	0.0955005	25.2	0	0.0955005	25.2	0	0.0955005	25.2	0	0.0955005
25.225	0	0.0955004	25.225	0	0.0955005	25.225	0	0.0955005	25.225	0	0.0955005	25.225	0	0.0955005	25.225	0	0.0955005	25.225	0	0.0955005	25.225	0	0.0955005	25.225	0	0.0955005	25.225	0	0.0955005
25.25	0	0.0955005	25.25	0	0.0955005	25.25	0	0.0955005	25.25	0	0.0955005	25.25	0	0.0955005	25.25	0	0.0955005	25.25	0	0.0955005	25.25	0	0.0955005	25.25	0	0.0955005	25.25	0	0.0955005
25.275	0	0.0955005	25.275	0	0.0955005	25.275	0	0.0955005	25.275	0	0.0955005	25.275	0	0.0955005	25.275	0	0.0955005	25.275	0	0.0955005	25.275	0	0.0955005	25.275	0	0.0955005	25.275	0	0.0955005
25.3	0	0.0955005	25.3	0	0.0955005	25.3	0	0.0955005	25.3	0	0.0955005	25.3	0	0.0955005	25.3	0	0.0955005	25.3	0	0.0955005	25.3	0	0.0955005	25.3	0	0.0955005	25.3	0	0.0955005
25.325	0	0.0955005	25.325	0	0.0955005	25.325	0	0.0955005	25.325	0	0.0955005	25.325	0	0.0955005	25.325	0	0.0955005	25.325	0	0.0955005	25.325	0	0.0955005	25.325	0	0.0955005	25.325	0	0.0955005
25.35	0	0.0955005	25.35	0	0.0955005	25.35	0	0.0955005	25.35	0	0.0955005	25.35	0	0.0955005	25.35	0	0.0955005	25.35	0	0.0955005	25.35	0	0.0955005	25.35	0	0.0955005	25.35	0	0.0955005
25.375	0	0.0955005	25.375	0	0.0955005	25.375	0	0.0955005	25.375	0	0.0955005	25.375	0	0.0955005	25.375	0	0.0955005	25.375	0	0.0955005	25.375	0	0.0955005	25.375	0	0.0955005	25.375	0	0.0955005
25.4	0	0.0955005	25.4	0	0.0955005	25.4	0	0.0955005	25.4	0	0.0955005	25.4	0	0.0955005	25.4	0	0.0955005	25.4	0	0.0955005	25.4	0	0.0955005	25.4	0	0.0955005	25.4	0	0.0955005
25.425	0	0.0955005	25.425	0	0.0955005	25.425	0	0.0955005	25.425	0	0.0955005	25.425	0	0.0955005	25.425	0	0.0955005	25.425	0	0.0955005	25.425	0	0.0955005	25.425	0	0.0955005	25.425	0	0.0955005
25.45	0	0.0955005	25.45	0	0.0955005	25.45	0	0.0955005	25.45	0	0.0955005	25.45	0	0.0955005	25.45	0	0.0955005	25.45	0	0.0955005	25.45	0	0.0955005	25.45	0	0.0955005	25.45	0	0.0955005
25.475	0	0.0955005	25.475	0	0.0955005	25.475	0	0.0955005	25.475	0	0.0955005	25.475	0	0.0955005	25.475	0	0.0955005	25.475	0	0.0955005	25.475	0	0.0955005	25.475	0	0.0955005	25.475	0	0.0955005
25.5	0	0.0955005	25.5	0	0.0955005	25.5	0	0.0955005	25.5	0	0.0955005	25.5	0	0.0955005	25.5	0	0.0955005	25.5	0	0.0955005	25.5	0	0.0955005	25.5	0	0.0955005	25.5	0	0.0955005
25.525	0	0.0955005	25.525	0	0.0955005	25.525	0	0.0955005	25.525	0	0.0955005	25.525	0	0.0955005	25.525	0	0.0955005	25.525	0	0.0955005	25.525	0	0.0955005	25.525	0	0.0955005	25.525	0	0.0955005
25.55	0	0.0955005	25.55	0	0.0955006	25.55	0	0.0955006	25.55	0	0.0955006	25.55	0	0.0955006	25.55	0	0.0955006	25.55	0	0.0955006	25.55	0	0.0955006	25.55	0	0.0955006	25.55	0	0.0955006
25.575	0	0.0955005	25.575	0	0.0955006	25.575	0	0.0955006	25.575	0	0.0955006	25.575	0	0.0955006	25.575	0	0.0955006	25.575	0	0.0955006	25.575	0	0.0955006	25.575	0	0.0955006	25.575	0	0.0955006
25.6	0	0.0955005	25.6	0	0.0955006	25.6	0	0.0955006	25.6	0	0.0955006	25.6	0	0.0955006	25.6	0	0.0955006	25.6	0	0.0955006	25.6	0	0.0955006	25.6	0	0.0955006	25.6	0	0.0955006
25.625	0	0.0955005	25.625	0	0.0955006	25.625	0	0.0955006	25.625	0	0.0955006	25.625	0	0.0955006	25.625	0	0.0955006	25.625	0	0.0955006	25.625	0	0.0955006	25.625	0	0.0955006	25.625	0	0.0955006
25.65	0	0.0955006	25.65	0	0.0955006	25.65	0	0.0955006	25.65	0	0.0955006	25.65	0	0.0955006	25.65	0	0.0955006	25.65	0	0.0955006	25.65	0	0.0955006	25.65	0	0.0955006	25.65	0	0.0955006
25.675	0	0.0955006	25.675	0	0.0955006	25.675	0	0.0955006	25.675	0	0.0955006	25.675	0	0.0955006	25.675	0	0.0955006	25.675	0	0.0955006	25.675	0	0.0955006	25.675	0	0.0955006	25.675	0	0.0955006
25.7	0	0.0955006	25.7	0	0.0955006	25.7	0	0.0955006	25.7	0	0.0955006	25.7	0	0.0955006	25.7	0	0.0955006	25.7	0	0.0955006	25.7	0	0.0955006	25.7	0	0.0955006	25.7	0	0.0955006
25.725	0	0.0955006	25.725	0	0.0955006	25.725	0	0.0955006	25.725	0	0.0955006	25.725	0	0.0955006	25.725	0	0.0955006	25.725	0	0.0955006	25.725	0	0.0955006	25.725	0	0.0955006	25.725	0	0.0955006
25.75	0	0.0955006	25.75	0	0.0955006	25.75	0	0.0955006	25.75	0	0.0955006	25.75	0	0.0955006	25.75	0	0.0955006	25.75	0	0.0955006	25.75	0	0.0955006	25.75	0	0.0955006	25.75	0	0.0955006
25.775	0	0.0955006	25.775	0	0.0955006	25.775	0	0.0955006	25.775	0	0.0955006	25.775	0	0.0955006	25.775	0	0.0955006	25.775	0	0.0955006	25.775	0	0.0955006	25.775	0	0.0955006	25.775	0	0.0955006
25.8	0	0.0955006	25.8	0	0.0955006	25.8	0	0.0955006	25.8	0	0.0955006	25.8	0	0.0955006	25.8	0	0.0955006	25.8	0	0.0955006	25.8	0	0.0955006	25.8	0	0.0955006	25.8	0	0.0955006
25.825	0	0.0955006	25.825	0	0.0955006	25.825	0	0.0955006	25.825	0	0.0955006	25.825	0	0.0955006	25.825	0	0.0955006	25.825	0	0.0955006	25.825	0	0.0955006	25.825	0	0.0955006	25.825	0	0.0955006
25.85	0	0.0955006	25.85	0	0.0955006	25.85	0	0.0955006	25.85	0	0.0955006	25.85	0	0.0955006	25.85	0	0.0955006	25.85	0	0.0955006	25.85	0	0.0955006	25.85	0	0.0955006	25.85	0	0.0955006
25.875	0	0.0955006	25.875	0	0.0955006	25.875	0	0.0955006	25.875	0	0.0955006	25.875	0	0.0955006	25.875	0	0.0955006	25.875	0	0.0955006	25.875	0	0.0955006	25.875	0	0.0955006	25.875	0	0.0955006
25.9	0	0.0955006	25.9	0	0.0955006	25.9	0	0.0955006	25.9	0	0.0955006	25.9	0	0.0955006	25.9	0	0.0955006	25.9	0	0.0955006	25.9	0	0.0955006	25.9	0	0.0955006	25.9	0	0.0955006
25.925	0	0.0955006	25.925	0	0.0955006	25.925	0	0.0955006	25.925	0	0.0955006	25.925	0	0.0955006	25.925	0	0.0955006	25.925	0	0.0955006	25.925	0	0.0955006	25.925	0	0.0955006	25.925	0	0.0955006
25.95	0	0.0955006	25.95	0	0.0955007	25.95	0	0.0955007	25.95	0	0.0955007	25.95	0	0.0955007	25.95	0	0.0955007	25.95	0	0.0955007	25.95	0	0.0955007	25.95	0	0.0955007	25.95	0	0.0955007
25.975	0	0.0955006	25.975	0	0.0955007	25.975	0	0.0955007	25.975	0	0.0955007	25.975	0	0.0955007	25.975	0	0.0955007	25.975	0	0.0955007	25.975	0	0.0955007	25.975	0	0.0955007	25.975	0	0.0955007
26	0	0.0955006	26	0	0.0955007	26	0	0.0955007	26	0	0.0955007	26	0	0.0955007	26	0	0.0955007	26	0	0.0955007	26	0	0.0955007	26	0	0.0955007	26	0	0.0955007
26.025	0	0.0955006	26.025	0	0.0955007	26.025	0	0.0955007	26.025	0	0.0955007	26.025	0	0.0955007	26.025	0	0.0955007	26.025	0	0.0955007	26.025	0	0.0955007	26.025	0	0.0955007	26.025	0	0.0955007
26.05	0	0.0955007	26.05	0	0.0955007	26.05	0	0.0955007	26.05	0	0.0955007	26.05	0	0.0955007	26.05	0	0.0955007	26.05	0	0.0955007	26.05	0	0.0955007	26.05	0	0.0955007	26.05	0	0.0955007
26.075	0	0.0955007	26.075	0	0.0955007	26.075	0	0.0955007	26.075	0	0.0955007	26.075	0	0.0955007	26.075	0	0.0955007	26.075	0	0.0955007	26.075	0	0.0955007	26.075	0	0.0955007	26.075	0	0.0955007
26.1	0	0.0955007	26.1	0	0.0955007	26.1	0	0.0955007	26.1	0	0.0955007	26.1	0	0.0955007	26.1	0	0.0955007	26.1	0	0.0955007	26.1	0	0.0955007	26.1	0	0.0955007	26.1	0	0.0955007
26.125	0	0.0955007	26.125	0	0.0955007	26.125	0	0.0955007	26.125	0	0.0955007	26.125	0	0.0955007	26.125	0	0.0955007	26.125	0	0.0955007	26.125	0	0.0955007	26.125	0	0.0955007	26.125	0	0.0955007
26.15	0	0.0955007	26.15	0	0.0955007	26.15	0	0.0955007	26.15	0	0.0955007	26.15	0	0.0955007	26.15	0	0.0955007	26.15	0	0.0955007	26.15	0	0.0955007	26.15	0	0.0955007	26.15	0	0.0955007
26.175	0	0.0955007	26.175	0	0.0955007	26.175	0	0.0955007	26.175	0	0.0955007	26.175	0	0.0955007	26.175	0	0.0955007	26.175	0	0.0955007	26.175	0	0.0955007	26.175	0	0.0955007	26.175	0	0.0955007
26.2	0	0.0955007	26.2	0	0.0955007	26.2	0	0.0955007	26.2	0	0.0955007	26.2	0	0.0955007	26.2	0	0.0955007	26.2	0	0.0955007	26.2	0	0.0955007	26.2	0	0.0955007	26.2	0	0.0955007
26.225	0	0.0955007	26.225	0	0.0955007	26.225	0	0.0955007	26.225	0	0.0955007	26.225	0	0.0955007	26.225	0	0.0955007	26.225	0	0.0955007	26.225	0	0.0955007	26.225	0	0.0955007	26.225	0	0.0955007
26.25	0	0.0955007	26.25	0	0.0955007	26.25	0	0.0955007	26.25	0	0.0955007	26.25	0	0.0955007	26.25	0	0.0955007	26.25	0	0.0955007	26.25	0	0.0955007	26.25	0	0.0955007	26.25	0	0.0955007
26.275	0	0.0955007	26.275	0	0.0955007	26.275	0	0.0955007	26.275	0	0.0955007	26.275	0	0.0955007	26.275	0	0.0955007	26.275	0	0.0955007	26.275	0	0.0955007	26.275	0	0.0955007	26.275	0	0.0955007
26.3	0	0.0955007	26.3	0	0.0955007	26.3	0	0.0955007	26.3	0	0.0955007	26.3	0	0.0955007	26.3	0	0.0955007	26.3	0	0.0955007	26.3	0	0.0955007	26.3	0	0.0955007	26.3	0	0.0955007
26.325	0	0.0955007	26.325	0	0.0955007	26.325	0	0.0955007	26.325	0	0.0955007	26.325	0	0.0955007	26.325	0	0.0955007	26.325	0	0.0955007	26.325	0	0.0955007	26.325	0	0.0955007	26.325	0	0.0955007
26.35	0	0.0955007	26.35	0	0.0955007	26.35	0	0.0955007	26.35	0	0.0955007	26.35	0	0.0955007	26.35	0	0.0955007	26.35	0	0.0955007	26.35	0	0.0955007	26.35	0	0.0955007	26.35	0	0.0955007
26.375	0	0.0955007	26.375	0	0.0955008	26.375	0	0.0955008	26.375	0	0.0955008	26.375	0	0.0955008	26.375	0	0.0955008	26.375	0	0.0955008	26.375	0	0.0955008	26.375	0	0.0955008	26.375	0	0.0955008
26.4	0	0.0955007	26.4	0	0.0955008	26.4	0	0.0955008	26.4	0	0.0955008	26.4	0	0.0955008	26.4	0	0.0955008	26.4	0	0.0955008	26.4	0	0.0955008	26.4	0	0.0955008	26.4	0	0.0955008
26.425	0	0.0955007	26.425	0	0.0955008	26.425	0	0.0955008	26.425	0	0.0955008	26.425	0	0.0955008	26.425	0	0.0955008	26.425	0	0.0955008	26.425	0	0.0955008	26.425	0	0.0955008	26.425	0	0.0955008
26.45	0	0.0955007	26.45	0	0.0955008	26.45	0	0.0955008	26.45	0	0.0955008	26.45	0	0.0955008	26.45	0	0.0955008	26.45	0	0.0955008	26.45	0	0.0955008	26.45	0	0.0955008	26.45	0	0.0955008
26.475	0	0.0955008	26.475	0	0.0955008	26.475	0	0.0955008	26.475	0	0.0955008	26.475	0	0.0955008	26.475	0	0.0955008	26.475	0	0.0955008	26.475	0	0.0955008	26.475	0	0.0955008	26.475	0	0.0955008
26.5	0	0.0955008	26.5	0	0.0955008	26.5	0	0.0955008	26.5	0	0.0955008	26.5	0	0.0955008	26.5	0	0.0955008	26.5	0	0.0955008	26.5	0	0.0955008	26.5	0	0.0955008	26.5	0	0.0955008
26.525	0	0.0955008	26.525	0	0.0955008	26.525	0	0.0955008	26.525	0	0.0955008	26.525	0	0.0955008	26.525	0	0.0955008	26.525	0	0.0955008	26.525	0	0.0955008	26.525	0	0.0955008	26.525	0	0.0955008
26.55	0	0.0955008	26.55	0	0.0955008	26.55	0	0.0955008	26.55	0	0.0955008	26.55	0	0.0955008	26.55	0	0.0955008	26.55	0	0.0955008	26.55	0	0.0955008	26.55	0	0.0955008	26.55	0	0.0955008
26.575	0	0.0955008	26.575	0	0.0955008	26.575	0	0.0955008	26.575	0	0.0955008	26.575	0	0.0955008	26.575	0	0.0955008	26.575	0	0.0955008	26.575	0	0.0955008	26.575	0	0.0955008	26.575	0	0.0955008
26.6	0	0.0955008	26.6	0	0.0955008	26.6	0	0.0955008	26.6	0	0.0955008	26.6	0	0.0955008	26.6	0	0.0955008	26.6	0	0.0955008	26.6	0	0.0955008	26.6	0	0.0955008	26.6	0	0.0955008
26.625	0	0.0955008	26.625	0	0.0955008	26.625	0	0.0955008	26.625	0	0.0955008	26.625	0	0.0955008	26.625	0	0.0955008	26.625	0	0.0955008	26.625	0	0.0955008	26.625	0	0.0955008	26.625	0	0.0955008
26.65	0	0.0955008	26.65	0	0.0955008	26.65	0	0.0955008	26.65	0	0.0955008	26.65	0	0.0955008	26.65	0	0.0955008	26.65	0	0.0955008	26.65	0	0.0955008	26.65	0	0.0955008	26.65	0	0.0955008
26.675	0	0.0955008	26.675	0	0.0955008	26.675	0	0.0955008	26.675	0	0.0955008	26.675	0	0.0955008	26.675	0	0.0955008	26.675	0	0.0955008	26.675	0	0.0955008	26.675	0	0.0955008	26.675	0	0.0955008
26.7	0	0.0955008	26.7	0	0.0955008	26.7	0	0.0955008	26.7	0	0.0955008	26.7	0	0.0955008	26.7	0	0.0955008	26.7	0	0.0955008	26.7	0	0.0955008	26.7	0	0.0955008	26.7	0	0.0955008
26.725	0	0.0955008	26.725	0	0.0955008	26.725	0	0.0955008	26.725	0	0.0955008	26.725	0	0.0955008	26.725	0	0.0955008	26.725	0	0.0955008	26.725	0	0.0955008	26.725	0	0.0955008	26.725	0	0.0955008
26.75	0	0.0955008	26.75	0	0.0955008	26.75	0	0.0955008	26.75	0	0.0955008	26.75	0	0.0955008	26.75	0	0.0955008	26.75	0	0.0955008	26.75	0	0.0955008	26.75	0	0.0955008	26.75	0	0.0955008
26.775	0	0.0955008	26.775	0	0.0955009	26.775	0	0.0955009	26.775	0	0.0955009	26.775	0	0.0955009	26.775	0	0.0955009	26.775	0	0.0955009	26.775	0	0.0955009	26.775	0	0.0955009	26.775	0	0.0955009
26.8	0	0.0955008	26.8	0	0.0955009	26.8	0	0.0955009	26.8	0	0.0955009	26.8	0	0.0955009	26.8	0	0.0955009	26.8	0	0.0955009	26.8	0	0.0955009	26.8	0	0.0955009	26.8	0	0.0955009
26.825	0	0.0955008	26.825	0	0.0955009	26.825	0	0.0955009	26.825	0	0.0955009	26.825	0	0.0955009	26.825	0	0.0955009	26.825	0	0.0955009	26.825	0	0.0955009	26.825	0	0.0955009	26.825	0	0.0955009
26.85	0	0.0955008	26.85	0	0.0955009	26.85	0	0.0955009	26.85	0	0.0955009	26.85	0	0.0955009	26.85	0	0.0955009	26.85	0	0.0955009	26.85	0	0.0955009	26.85	0	0.0955009	26.85	0	0.0955009
26.875	0	0.0955009	26.875	0	0.0955009	26.875	0	0.0955009	26.875	0	0.0955009	26.875	0	0.0955009	26.875	0	0.0955009	26.875	0	0.0955009	26.875	0	0.0955009	26.875	0	0.0955009	26.875	0	0.0955009
26.9	0	0.0955009	26.9	0	0.0955009	26.9	0	0.0955009	26.9	0	0.0955009	26.9	0	0.0955009	26.9	0	0.0955009	26.9	0	0.0955009	26.9	0	0.0955009	26.9	0	0.0955009	26.9	0	0.0955009
26.925	0	0.0955009	26.925	0	0.0955009	26.925	0	0.0955009	26.925	0	0.0955009	26.925	0	0.0955009	26.925	0	0.0955009	26.925	0	0.0955009	26.925	0	0.0955009	26.925	0	0.0955009	26.925	0	0.0955009
26.95	0	0.0955009	26.95	0	0.0955009	26.95	0	0.0955009	26.95	0	0.0955009	26.95	0	0.0955009	26.95	0	0.0955009	26.95	0	0.0955009	26.95	0	0.0955009	26.95	0	0.0955009	26.95	0	0.0955009
26.975	0	0.0955009	26.975	0	0.0955009	26.975	0	0.0955009	26.975	0	0.0955009	26.975	0	0.0955009	26.975	0	0.0955009	26.975	0	0.0955009	26.975	0	0.0955009	26.975	0	0.0955009	26.975	0	0.0955009
27	0	0.0955009	27	0	0.0955009	27	0	0.0955009	27	0	0.0955009	27	0	0.0955009	27	0	0.0955009	27	0	0.0955009	27	0	0.0955009	27	0	0.0955009	27	0	0.0955009
27.025	0	0.0955009	27.025	0	0.0955009	27.025	0	0.0955009	27.025	0	0.0955009	27.025	0	0.0955009	27.025	0	0.0955009	27.025	0	0.0955009	27.025	0	0.0955009	27.025	0	0.0955009	27.025	0	0.0955009
27.05	0	0.0955009	27.05	0	0.0955009	27.05	0	0.0955009	27.05	0	0.0955009	27.05	0	0.0955009	27.05	0	0.0955009	27.05	0	0.0955009	27.05	0	0.0955009	27.05	0	0.0955009	27.05	0	0.0955009
27.075	0	0.0955009	27.075	0	0.0955009	27.075	0	0.0955009	27.075	0	0.0955009	27.075	0	0.0955009	27.075	0	0.0955009	27.075	0	0.0955009	27.075	0	0.0955009	27.075	0	0.0955009	27.075	0	0.0955009
27.1	0	0.0955009	27.1	0	0.0955009	27.1	0	0.0955009	27.1	0	0.0955009	27.1	0	0.0955009	27.1	0	0.0955009	27.1	0	0.0955009	27.1	0	0.0955009	27.1	0	0.0955009	27.1	0	0.0955009
27.125	0	0.0955009	27.125	0	0.0955009	27.125	0	0.0955009	27.125	0	0.0955009	27.125	0	0.0955009	27.125	0	0.0955009	27.125	0	0.0955009	27.125	0	0.0955009	27.125	0	0.0955009	27.125	0	0.0955009
27.15	0	0.0955009	27.15	0	0.0955009	27.15	0	0.0955009	27.15	0	0.0955009	27.15	0	0.0955009	27.15	0	0.0955009	27.15	0	0.0955009	27.15	0	0.0955009	27.15	0	0.0955009	27.15	0	0.0955009
27.175	0	0.0955009	27.175	0	0.095501	27.175	0	0.095501	27.175	0	0.095501	27.175	0	0.095501	27.175	0	0.095501	27.175	0	0.095501	27.175	0	0.095501	27.175	0	0.095501	27.175	0	0.095501
27.2	0	0.0955009	27.2	0	0.095501	27.2	0	0.095501	27.2	0	0.095501	27.2	0	0.095501	27.2	0	0.095501	27.2	0	0.095501	27.2	0	0.095501	27.2	0	0.095501	27.2	0	0.095501
27.225	0	0.0955009	27.225	0	0.095501	27.225	0	0.095501	27.225	0	0.095501	27.225	0	0.095501	27.225	0	0.095501	27.225	0	0.095501	27.225	0	0.095501	27.225	0	0.095501	27.225	0	0.095501
27.25	0	0.0955009	27.25	0	0.095501	27.25	0	0.095501	27.25	0	0.095501	27.25	0	0.095501	27.25	0	0.095501	27.25	0	0.095501	27.25	0	0.095501	27.25	0	0.095501	27.25	0	0.095501
27.275	0	0.095501	27.275	0	0.095501	27.275	0	0.095501	27.275	0	0.095501	27.275	0	0.095501	27.275	0	0.095501	27.275	0	0.095501	27.275	0	0.095501	27.275	0	0.095501	27.275	0	0.095501
27.3	0	0.095501	27.3	0	0.095501	27.3	0	0.095501	27.3	0	0.095501	27.3	0	0.095501	27.3	0	0.095501	27.3	0	0.095501	27.3	0	0.095501	27.3	0	0.095501	27.3	0	0.095501
27.325	0	0.095501	27.325	0	0.095501	27.325	0	0.095501	27.325	0	0.095501	27.325	0	0.095501	27.325	0	0.095501	27.325	0	0.095501	27.325	0	0.095501	27.325	0	0.095501	27.325	0	0.095501
27.35	0	0.095501	27.35	0	0.095501	27.35	0	0.095501	27.35	0	0.095501	27.35	0	0.095501	27.35	0	0.095501	27.35	0	0.095501	27.35	0	0.095501	27.35	0	0.095501	27.35	0	0.095501
27.375	0	0.095501	27.375	0	0.095501	27.375	0	0.095501	27.375	0	0.095501	27.375	0	0.095501	27.375	0	0.095501	27.375	0	0.095501	27.375	0	0.095501	27.375	0	0.095501	27.375	0	0.095501
27.4	0	0.095501	27.4	0	0.095501	27.4	0	0.095501	27.4	0	0.095501	27.4	0	0.095501	27.4	0	0.095501	27.4	0	0.095501	27.4	0	0.095501	27.4	0	0.095501	27.4	0	0.095501
27.425	0	0.095501	27.425	0	0.095501	27.425	0	0.095501	27.425	0	0.095501	27.425	0	0.095501	27.425	0	0.095501	27.425	0	0.095501	27.425	0	0.095501	27.425	0	0.095501	27.425	0	0.095501
27.45	0	0.095501	27.45	0	0.095501	27.45	0	0.095501	27.45	0	0.095501	27.45	0	0.095501	27.45	0	0.095501	27.45	0	0.095501	27.45	0	0.095501	27.45	0	0.095501	27.45	0	0.095501
27.475	0	0.095501	27.475	0	0.095501	27.475	0	0.095501	27.475	0	0.095501	27.475	0	0.095501	27.475	0	0.095501	27.475	0	0.095501	27.475	0	0.095501	27.475	0	0.095501	27.475	0	0.095501
27.5	0	0.095501	27.5	0	0.095501	27.5	0	0.095501	27.5	0	0.095501	27.5	0	0.095501	27.5	0	0.095501	27.5	0	0.095501	27.5	0	0.095501	27.5	0	0.095501	27.5	0	0.095501
27.525	0	0.095501	27.525	0	0.095501	27.525	0	0.095501	27.525	0	0.095501	27.525	0	0.095501	27.525	0	0.095501	27.525	0	0.095501	27.525	0	0.095501	27.525	0	0.095501	27.525	0	0.095501
27.55	0	0.095501	27.55	0	0.095501	27.55	0	0.095501	27.55	0	0.095501	27.55	0	0.095501	27.55	0	0.095501	27.55	0	0.095501	27.55	0	0.095501	27.55	0	0.095501	27.55	0	0.095501
27.575	0	0.095501	27.575	0	0.095501	27.575	0	0.095501	27.575	0	0.095501	27.575	0	0.095501	27.575	0	0.095501	27.575	0	0.095501	27.575	0	0.095501	27.575	0	0.095501	27.575	0	0.095501
27.6	0	0.095501	27.6	0	0.0955011	27.6	0	0.0955011	27.6	0	0.0955011	27.6	0	0.0955011	27.6	0	0.0955011	27.6	0	0.0955011	27.6	0	0.0955011	27.6	0	0.0955011	27.6	0	0.0955011
27.625	0	0.095501	27.625	0	0.0955011	27.625	0	0.0955011	27.625	0	0.0955011	27.625	0	0.0955011	27.625	0	0.0955011	27.625	0	0.0955011	27.625	0	0.0955011	27.625	0	0.0955011	27.625	0	0.0955011
27.65	0	0.095501	27.65	0	0.0955011	27.65	0	0.0955011	27.65	0	0.0955011	27.65	0	0.0955011	27.65	0	0.0955011	27.65	0	0.0955011	27.65	0	0.0955011	27.65	0	0.0955011	27.65	0	0.0955011
27.675	0	0.095501	27.675	0	0.0955011	27.675	0	0.0955011	27.675	0	0.0955011	27.675	0	0.0955011	27.675	0	0.0955011	27.675	0	0.0955011	27.675	0	0.0955011	27.675	0	0.0955011	27.675	0	0.0955011
27.7	0	0.0955011	27.7	0	0.0955011	27.7	0	0.0955011	27.7	0	0.0955011	27.7	0	0.0955011	27.7	0	0.0955011	27.7	0	0.0955011	27.7	0	0.0955011	27.7	0	0.0955011	27.7	0	0.0955011
27.725	0	0.0955011	27.725	0	0.0955011	27.725	0	0.0955011	27.725	0	0.0955011	27.725	0	0.0955011	27.725	0	0.0955011	27.725	0	0.0955011	27.725	0	0.0955011	27.725	0	0.0955011	27.725	0	0.0955011
27.75	0	0.0955011	27.75	0	0.0955011	27.75	0	0.0955011	27.75	0	0.0955011	27.75	0	0.0955011	27.75	0	0.0955011	27.75	0	0.0955011	27.75	0	0.0955011	27.75	0	0.0955011	27.75	0	0.0955011
27.775	0	0.0955011	27.775	0	0.0955011	27.775	0	0.0955011	27.775	0	0.0955011	27.775	0	0.0955011	27.775	0	0.0955011	27.775	0	0.0955011	27.775	0	0.0955011	27.775	0	0.0955011	27.775	0	0.0955011
27.8	0	0.0955011	27.8	0	0.0955011	27.8	0	0.0955011	27.8	0	0.0955011	27.8	0	0.0955011	27.8	0	0.0955011	27.8	0	0.0955011	27.8	0	0.0955011	27.8	0	0.0955011	27.8	0	0.0955011
27.825	0	0.0955011	27.825	0	0.0955011	27.825	0	0.0955011	27.825	0	0.0955011	27.825	0	0.0955011	27.825	0	0.0955011	27.825	0	0.0955011	27.825	0	0.0955011	27.825	0	0.0955011	27.825	0	0.0955011
27.85	0	0.0955011	27.85	0	0.0955011	27.85	0	0.0955011	27.85	0	0.0955011	27.85	0	0.0955011	27.85	0	0.0955011	27.85	0	0.0955011	27.85	0	0.0955011	27.85	0	0.0955011	27.85	0	0.0955011
27.875	0	0.0955011	27.875	0	0.0955011	27.875	0	0.0955011	27.875	0	0.0955011	27.875	0	0.0955011	27.875	0	0.0955011	27.875	0	0.0955011	27.875	0	0.0955011	27.875	0	0.0955011	27.875	0	0.0955011
27.9	0	0.0955011	27.9	0	0.0955011	27.9	0	0.0955011	27.9	0	0.0955011	27.9	0	0.0955011	27.9	0	0.0955011	27.9	0	0.0955011	27.9	0	0.0955011	27.9	0	0.0955011	27.9	0	0.0955011
27.925	0	0.0955011	27.925	0	0.0955011	27.925	0	0.0955011	27.925	0	0.0955011	27.925	0	0.0955011	27.925	0	0.0955011	27.925	0	0.0955011	27.925	0	0.0955011	27.925	0	0.0955011	27.925	0	0.0955011
27.95	0	0.0955011	27.95	0	0.0955011	27.95	0	0.0955011	27.95	0	0.0955011	27.95	0	0.0955011	27.95	0	0.0955011	27.95	0	0.0955011	27.95	0	0.0955011	27.95	0	0.0955011	27.95	0	0.0955011
27.975	0	0.0955011	27.975	0	0.0955011	27.975	0	0.0955011	27.975	0	0.0955011	27.975	0	0.0955011	27.975	0	0.0955011	27.975	0	0.0955011	27.975	0	0.0955011	27.975	0	0.0955011	27.975	0	0.0955011
28	0	0.0955011	28	0	0.0955012	28	0	0.0955012	28	0	0.0955012	28	0	0.0955012	28	0	0.0955012	28	0	0.0955012	28	0	0.0955012	28	0	0.0955012	28	0	0.0955012
28.025	0	0.0955011	28.025	0	0.0955012	28.025	0	0.0955012	28.025	0	0.0955012	28.025	0	0.0955012	28.025	0	0.0955012	28.025	0	0.0955012	28.025	0	0.0955012	28.025	0	0.0955012	28.025	0	0.0955012
28.05	0	0.0955011	28.05	0	0.0955012	28.05	0	0.0955012	28.05	0	0.0955012	28.05	0	0.0955012	28.05	0	0.0955012	28.05	0	0.0955012	28.05	0	0.0955012	28.05	0	0.0955012	28.05	0	0.0955012
28.075	0	0.0955011	28.075	0	0.0955012	28.075	0	0.0955012	28.075	0	0.0955012	28.075	0	0.0955012	28.075	0	0.0955012	28.075	0	0.0955012	28.075	0	0.0955012	28.075	0	0.0955012	28.075	0	0.0955012
28.1	0	0.0955012	28.1	0	0.0955012	28.1	0	0.0955012	28.1	0	0.0955012	28.1	0	0.0955012	28.1	0	0.0955012	28.1	0	0.0955012	28.1	0	0.0955012	28.1	0	0.0955012	28.1	0	0.0955012
28.125	0	0.0955012	28.125	0	0.0955012	28.125	0	0.0955012	28.125	0	0.0955012	28.125	0	0.0955012	28.125	0	0.0955012	28.125	0	0.0955012	28.125	0	0.0955012	28.125	0	0.0955012	28.125	0	0.0955012
28.15	0	0.0955012	28.15	0	0.0955012	28.15	0	0.0955012	28.15	0	0.0955012	28.15	0	0.0955012	28.15	0	0.0955012	28.15	0	0.0955012	28.15	0	0.0955012	28.15	0	0.0955012	28.15	0	0.0955012
28.175	0	0.0955012	28.175	0	0.0955012	28.175	0	0.0955012	28.175	0	0.0955012	28.175	0	0.0955012	28.175	0	0.0955012	28.175	0	0.0955012	28.175	0	0.0955012	28.175	0	0.0955012	28.175	0	0.0955012
28.2	0	0.0955012	28.2	0	0.0955012	28.2	0	0.0955012	28.2	0	0.0955012	28.2	0	0.0955012	28.2	0	0.0955012	28.2	0	0.0955012	28.2	0	0.0955012	28.2	0	0.0955012	28.2	0	0.0955012
28.225	0	0.0955012	28.225	0	0.0955012	28.225	0	0.0955012	28.225	0	0.0955012	28.225	0	0.0955012	28.225	0	0.0955012	28.225	0	0.0955012	28.225	0	0.0955012	28.225	0	0.0955012	28.225	0	0.0955012
28.25	0	0.0955012	28.25	0	0.0955012	28.25	0	0.0955012	28.25	0	0.0955012	28.25	0	0.0955012	28.25	0	0.0955012	28.25	0	0.0955012	28.25	0	0.0955012	28.25	0	0.0955012	28.25	0	0.0955012
28.275	0	0.0955012	28.275	0	0.0955012	28.275	0	0.0955012	28.275	0	0.0955012	28.275	0	0.0955012	28.275	0	0.0955012	28.275	0	0.0955012	28.275	0	0.0955012	28.275	0	0.0955012	28.275	0	0.0955012
28.3	0	0.0955012	28.3	0	0.0955012	28.3	0	0.0955012	28.3	0	0.0955012	28.3	0	0.0955012	28.3	0	0.0955012	28.3	0	0.0955012	28.3	0	0.0955012	28.3	0	0.0955012	28.3	0	0.0955012
28.325	0	0.0955012	28.325	0	0.0955012	28.325	0	0.0955012	28.325	0	0.0955012	28.325	0	0.0955012	28.325	0	0.0955012	28.325	0	0.0955012	28.325	0	0.0955012	28.325	0	0.0955012	28.325	0	0.0955012
28.35	0	0.0955012	28.35	0	0.0955012	28.35	0	0.0955012	28.35	0	0.0955012	28.35	0	0.0955012	28.35	0	0.0955012	28.35	0	0.0955012	28.35	0	0.0955012	28.35	0	0.0955012	28.35	0	0.0955012
28.375	0	0.0955012	28.375	0	0.0955012	28.375	0	0.0955012	28.375	0	0.0955012	28.375	0	0.0955012	28.375	0	0.0955012	28.375	0	0.0955012	28.375	0	0.0955012	28.375	0	0.0955012	28.375	0	0.0955012
28.4	0	0.0955012	28.4	0	0.0955012	28.4	0	0.0955012	28.4	0	0.0955012	28.4	0	0.0955012	28.4	0	0.0955012	28.4	0	0.0955012	28.4	0	0.0955012	28.4	0	0.0955012	28.4	0	0.0955012
28.425	0	0.0955012	28.425	0	0.0955013	28.425	0	0.0955013	28.425	0	0.0955013	28.425	0	0.0955013	28.425	0	0.0955013	28.425	0	0.0955013	28.425	0	0.0955013	28.425	0	0.0955013	28.425	0	0.0955013
28.45	0	0.0955012	28.45	0	0.0955013	28.45	0	0.0955013	28.45	0	0.0955013	28.45	0	0.0955013	28.45	0	0.0955013	28.45	0	0.0955013	28.45	0	0.0955013	28.45	0	0.0955013	28.45	0	0.0955013
28.475	0	0.0955012	28.475	0	0.0955013	28.475	0	0.0955013	28.475	0	0.0955013	28.475	0	0.0955013	28.475	0	0.0955013	28.475	0	0.0955013	28.475	0	0.0955013	28.475	0	0.0955013	28.475	0	0.0955013
28.5	0	0.0955012	28.5	0	0.0955013	28.5	0	0.0955013	28.5	0	0.0955013	28.5	0	0.0955013	28.5	0	0.0955013	28.5	0	0.0955013	28.5	0	0.0955013	28.5	0	0.0955013	28.5	0	0.0955013
28.525	0	0.0955013	28.525	0	0.0955013	28.525	0	0.0955013	28.525	0	0.0955013	28.525	0	0.0955013	28.525	0	0.0955013	28.525	0	0.0955013	28.525	0	0.0955013	28.525	0	0.0955013	28.525	0	0.0955013
28.55	0	0.0955013	28.55	0	0.0955013	28.55	0	0.0955013	28.55	0	0.0955013	28.55	0	0.0955013	28.55	0	0.0955013	28.55	0	0.0955013	28.55	0	0.0955013	28.55	0	0.0955013	28.55	0	0.0955013
28.575	0	0.0955013	28.575	0	0.0955013	28.575	0	0.0955013	28.575	0	0.0955013	28.575	0	0.0955013	28.575	0	0.0955013	28.575	0	0.0955013	28.575	0	0.0955013	28.575	0	0.0955013	28.575	0	0.0955013
28.6	0	0.0955013	28.6	0	0.0955013	28.6	0	0.0955013	28.6	0	0.0955013	28.6	0	0.0955013	28.6	0	0.0955013	28.6	0	0.0955013	28.6	0	0.0955013	28.6	0	0.0955013	28.6	0	0.0955013
28.625	0	0.0955013	28.625	0	0.0955013	28.625	0	0.0955013	28.625	0	0.0955013	28.625	0	0.0955013	28.625	0	0.0955013	28.625	0	0.0955013	28.625	0	0.0955013	28.625	0	0.0955013	28.625	0	0.0955013
28.65	0	0.0955013	28.65	0	0.0955013	28.65	0	0.0955013	28.65	0	0.0955013	28.65	0	0.0955013	28.65	0	0.0955013	28.65	0	0.0955013	28.65	0	0.0955013	28.65	0	0.0955013	28.65	0	0.0955013
28.675	0	0.0955013	28.675	0	0.0955013	28.675	0	0.0955013	28.675	0	0.0955013	28.675	0	0.0955013	28.675	0	0.0955013	28.675	0	0.0955013	28.675	0	0.0955013	28.675	0	0.0955013	28.675	0	0.0955013
28.7	0	0.0955013	28.7	0	0.0955013	28.7	0	0.0955013	28.7	0	0.0955013	28.7	0	0.0955013	28.7	0	0.0955013	28.7	0	0.0955013	28.7	0	0.0955013	28.7	0	0.0955013	28.7	0	0.0955013
28.725	0	0.0955013	28.725	0	0.0955013	28.725	0	0.0955013	28.725	0	0.0955013	28.725	0	0.0955013	28.725	0	0.0955013	28.725	0	0.0955013	28.725	0	0.0955013	28.725	0	0.0955013	28.725	0	0.0955013
28.75	0	0.0955013	28.75	0	0.0955013	28.75	0	0.0955013	28.75	0	0.0955013	28.75	0	0.0955013	28.75	0	0.0955013	28.75	0	0.0955013	28.75	0	0.0955013	28.75	0	0.0955013	28.75	0	0.0955013
28.775	0	0.0955013	28.775	0	0.0955013	28.775	0	0.0955013	28.775	0	0.0955013	28.775	0	0.0955013	28.775	0	0.0955013	28.775	0	0.0955013	28.775	0	0.0955013	28.775	0	0.0955013	28.775	0	0.0955013
28.8	0	0.0955013	28.8	0	0.0955013	28.8	0	0.0955013	28.8	0	0.0955013	28.8	0	0.0955013	28.8	0	0.0955013	28.8	0	0.0955013	28.8	0	0.0955013	28.8	0	0.0955013	28.8	0	0.0955013
28.825	0	0.0955013	28.825	0	0.0955014	28.825	0	0.0955014	28.825	0	0.0955014	28.825	0	0.0955014	28.825	0	0.0955014	28.825	0	0.0955014	28.825	0	0.0955014	28.825	0	0.0955014	28.825	0	0.0955014
28.85	0	0.0955013	28.85	0	0.0955014	28.85	0	0.0955014	28.85	0	0.0955014	28.85	0	0.0955014	28.85	0	0.0955014	28.85	0	0.0955014	28.85	0	0.0955014	28.85	0	0.0955014	28.85	0	0.0955014
28.875	0	0.0955013	28.875	0	0.0955014	28.875	0	0.0955014	28.875	0	0.0955014	28.875	0	0.0955014	28.875	0	0.0955014	28.875	0	0.0955014	28.875	0	0.0955014	28.875	0	0.0955014	28.875	0	0.0955014
28.9	0	0.0955013	28.9	0	0.0955014	28.9	0	0.0955014	28.9	0	0.0955014	28.9	0	0.0955014	28.9	0	0.0955014	28.9	0	0.0955014	28.9	0	0.0955014	28.9	0	0.0955014	28.9	0	0.0955014
28.925	0	0.0955014	28.925	0	0.0955014	28.925	0	0.0955014	28.925	0	0.0955014	28.925	0	0.0955014	28.925	0	0.0955014	28.925	0	0.0955014	28.925	0	0.0955014	28.925	0	0.0955014	28.925	0	0.0955014
28.95	0	0.0955014	28.95	0	0.0955014	28.95	0	0.0955014	28.95	0	0.0955014	28.95	0	0.0955014	28.95	0	0.0955014	28.95	0	0.0955014	28.95	0	0.0955014	28.95	0	0.0955014	28.95	0	0.0955014
28.975	0	0.0955014	28.975	0	0.0955014	28.975	0	0.0955014	28.975	0	0.0955014	28.975	0	0.0955014	28.975	0	0.0955014	28.975	0	0.0955014	28.975	0	0.0955014	28.975	0	0.0955014	28.975	0	0.0955014
29	0	0.0955014	29	0	0.0955014	29	0	0.0955014	29	0	0.0955014	29	0	0.0955014	29	0	0.0955014	29	0	0.0955014	29	0	0.0955014	29	0	0.0955014	29	0	0.0955014
29.025	0	0.0955014	29.025	0	0.0955014	29.025	0	0.0955014	29.025	0	0.0955014	29.025	0	0.0955014	29.025	0	0.0955014	29.025	0	0.0955014	29.025	0	0.0955014	29.025	0	0.0955014	29.025	0	0.0955014
29.05	0	0.0955014	29.05	0	0.0955014	29.05	0	0.0955014	29.05	0	0.0955014	29.05	0	0.0955014	29.05	0	0.0955014	29.05	0	0.0955014	29.05	0	0.0955014	29.05	0	0.0955014	29.05	0	0.0955014
29.075	0	0.0955014	29.075	0	0.0955014	29.075	0	0.0955014	29.075	0	0.0955014	29.075	0	0.0955014	29.075	0	0.0955014	29.075	0	0.0955014	29.075	0	0.0955014	29.075	0	0.0955014	29.075	0	0.0955014
29.1	0	0.0955014	29.1	0	0.0955014	29.1	0	0.0955014	29.1	0	0.0955014	29.1	0	0.0955014	29.1	0	0.0955014	29.1	0	0.0955014	29.1	0	0.0955014	29.1	0	0.0955014	29.1	0	0.0955014
29.125	0	0.0955014	29.125	0	0.0955014	29.125	0	0.0955014	29.125	0	0.0955014	29.125	0	0.0955014	29.125	0	0.0955014	29.125	0	0.0955014	29.125	0	0.0955014	29.125	0	0.0955014	29.125	0	0.0955014
29.15	0	0.0955014	29.15	0	0.0955014	29.15	0	0.0955014	29.15	0	0.0955014	29.15	0	0.0955014	29.15	0	0.0955014	29.15	0	0.0955014	29.15	0	0.0955014	29.15	0	0.0955014	29.15	0	0.0955014
29.175	0	0.0955014	29.175	0	0.0955014	29.175	0	0.0955014	29.175	0	0.0955014	29.175	0	0.0955014	29.175	0	0.0955014	29.175	0	0.0955014	29.175	0	0.0955014	29.175	0	0.0955014	29.175	0	0.0955014
29.2	0	0.0955014	29.2	0	0.0955014	29.2	0	0.0955014	29.2	0	0.0955014	29.2	0	0.0955014	29.2	0	0.0955014	29.2	0	0.0955014	29.2	0	0.0955014	29.2	0	0.0955014	29.2	0	0.0955014
29.225	0	0.0955014	29.225	0	0.0955015	29.225	0	0.0955015	29.225	0	0.0955015	29.225	0	0.0955015	29.225	0	0.0955015	29.225	0	0.0955015	29.225	0	0.0955015	29.225	0	0.0955015	29.225	0	0.0955015
29.25	0	0.0955014	29.25	0	0.0955015	29.25	0	0.0955015	29.25	0	0.0955015	29.25	0	0.0955015	29.25	0	0.0955015	29.25	0	0.0955015	29.25	0	0.0955015	29.25	0	0.0955015	29.25	0	0.0955015
29.275	0	0.0955014	29.275	0	0.0955015	29.275	0	0.0955015	29.275	0	0.0955015	29.275	0	0.0955015	29.275	0	0.0955015	29.275	0	0.0955015	29.275	0	0.0955015	29.275	0	0.0955015	29.275	0	0.0955015
29.3	0	0.0955014	29.3	0	0.0955015	29.3	0	0.0955015	29.3	0	0.0955015	29.3	0	0.0955015	29.3	0	0.0955015	29.3	0	0.0955015	29.3	0	0.0955015	29.3	0	0.0955015	29.3	0	0.0955015
29.325	0	0.0955015	29.325	0	0.0955015	29.325	0	0.0955015	29.325	0	0.0955015	29.325	0	0.0955015	29.325	0	0.0955015	29.325	0	0.0955015	29.325	0	0.0955015	29.325	0	0.0955015	29.325	0	0.0955015
29.35	0	0.0955015	29.35	0	0.0955015	29.35	0	0.0955015	29.35	0	0.0955015	29.35	0	0.0955015	29.35	0	0.0955015	29.35	0	0.0955015	29.35	0	0.0955015	29.35	0	0.0955015	29.35	0	0.0955015
29.375	0	0.0955015	29.375	0	0.0955015	29.375	0	0.0955015	29.375	0	0.0955015	29.375	0	0.0955015	29.375	0	0.0955015	29.375	0	0.0955015	29.375	0	0.0955015	29.375	0	0.0955015	29.375	0	0.0955015
29.4	0	0.0955015	29.4	0	0.0955015	29.4	0	0.0955015	29.4	0	0.0955015	29.4	0	0.0955015	29.4	0	0.0955015	29.4	0	0.0955015	29.4	0	0.0955015	29.4	0	0.0955015	29.4	0	0.0955015
29.425	0	0.0955015	29.425	0	0.0955015	29.425	0	0.0955015	29.425	0	0.0955015	29.425	0	0.0955015	29.425	0	0.0955015	29.425	0	0.0955015	29.425	0	0.0955015	29.425	0	0.0955015	29.425	0	0.0955015
29.45	0	0.0955015	29.45	0	0.0955015	29.45	0	0.0955015	29.45	0	0.0955015	29.45	0	0.0955015	29.45	0	0.0955015	29.45	0	0.0955015	29.45	0	0.0955015	29.45	0	0.0955015	29.45	0	0.0955015
29.475	0	0.0955015	29.475	0	0.0955015	29.475	0	0.0955015	29.475	0	0.0955015	29.475	0	0.0955015	29.475	0	0.0955015	29.475	0	0.0955015	29.475	0	0.0955015	29.475	0	0.0955015	29.475	0	0.0955015
29.5	0	0.0955015	29.5	0	0.0955015	29.5	0	0.0955015	29.5	0	0.0955015	29.5	0	0.0955015	29.5	0	0.0955015	29.5	0	0.0955015	29.5	0	0.0955015	29.5	0	0.0955015	29.5	0	0.0955015
29.525	0	0.0955015	29.525	0	0.0955015	29.525	0	0.0955015	29.525	0	0.0955015	29.525	0	0.0955015	29.525	0	0.0955015	29.525	0	0.0955015	29.525	0	0.0955015	29.525	0	0.0955015	29.525	0	0.0955015
29.55	0	0.0955015	29.55	0	0.0955015	29.55	0	0.0955015	29.55	0	0.0955015	29.55	0	0.0955015	29.55	0	0.0955015	29.55	0	0.0955015	29.55	0	0.0955015	29.55	0	0.0955015	29.55	0	0.0955015
29.575	0	0.0955015	29.575	0	0.0955015	29.575	0	0.0955015	29.575	0	0.0955015	29.575	0	0.0955015	29.575	0	0.0955015	29.575	0	0.0955015	29.575	0	0.0955015	29.575	0	0.0955015	29.575	0	0.0955015
29.6	0	0.0955015	29.6	0	0.0955015	29.6	0	0.0955015	29.6	0	0.0955015	29.6	0	0.0955015	29.6	0	0.0955015	29.6	0	0.0955015	29.6	0	0.0955015	29.6	0	0.0955015	29.6	0	0.0955015
29.625	0	0.0955015	29.625	0	0.0955015	29.625	0	0.0955015	29.625	0	0.0955015	29.625	0	0.0955015	29.625	0	0.0955015	29.625	0	0.0955015	29.625	0	0.0955015	29.625	0	0.0955015	29.625	0	0.0955015
29.65	0	0.0955015	29.65	0	0.0955016	29.65	0	0.0955016	29.65	0	0.0955016	29.65	0	0.0955016	29.65	0	0.0955016	29.65	0	0.0955016	29.65	0	0.0955016	29.65	0	0.0955016	29.65	0	0.0955016
29.675	0	0.0955015	29.675	0	0.0955016	29.675	0	0.0955016	29.675	0	0.0955016	29.675	0	0.0955016	29.675	0	0.0955016	29.675	0	0.0955016	29.675	0	0.0955016	29.675	0	0.0955016	29.675	0	0.0955016
29.7	0	0.0955015	29.7	0	0.0955016	29.7	0	0.0955016	29.7	0	0.0955016	29.7	0	0.0955016	29.7	0	0.0955016	29.7	0	0.0955016	29.7	0	0.0955016	29.7	0	0.0955016	29.7	0	0.0955016
29.725	0	0.0955015	29.725	0	0.0955016	29.725	0	0.0955016	29.725	0	0.0955016	29.725	0	0.0955016	29.725	0	0.0955016	29.725	0	0.0955016	29.725	0	0.0955016	29.725	0	0.0955016	29.725	0	0.0955016
29.75	0	0.0955016	29.75	0	0.0955016	29.75	0	0.0955016	29.75	0	0.0955016	29.75	0	0.0955016	29.75	0	0.0955016	29.75	0	0.0955016	29.75	0	0.0955016	29.75	0	0.0955016	29.75	0	0.0955016
29.775	0	0.0955016	29.775	0	0.0955016	29.775	0	0.0955016	29.775	0	0.0955016	29.775	0	0.0955016	29.775	0	0.0955016	29.775	0	0.0955016	29.775	0	0.0955016	29.775	0	0.0955016	29.775	0	0.0955016
29.8	0	0.0955016	29.8	0	0.0955016	29.8	0	0.0955016	29.8	0	0.0955016	29.8	0	0.0955016	29.8	0	0.0955016	29.8	0	0.0955016	29.8	0	0.0955016	29.8	0	0.0955016	29.8	0	0.0955016
29.825	0	0.0955016	29.825	0	0.0955016	29.825	0	0.0955016	29.825	0	0.0955016	29.825	0	0.0955016	29.825	0	0.0955016	29.825	0	0.0955016	29.825	0	0.0955016	29.825	0	0.0955016	29.825	0	0.0955016
29.85	0	0.0955016	29.85	0	0.0955016	29.85	0	0.0955016	29.85	0	0.0955016	29.85	0	0.0955016	29.85	0	0.0955016	29.85	0	0.0955016	29.85	0	0.0955016	29.85	0	0.0955016	29.85	0	0.0955016
29.875	0	0.0955016	29.875	0	0.0955016	29.875	0	0.0955016	29.875	0	0.0955016	29.875	0	0.0955016	29.875	0	0.0955016	29.875	0	0.0955016	29.875	0	0.0955016	29.875	0	0.0955016	29.875	0	0.0955016
29.9	0	0.0955016	29.9	0	0.0955016	29.9	0	0.0955016	29.9	0	0.0955016	29.9	0	0.0955016	29.9	0	0.0955016	29.9	0	0.0955016	29.9	0	0.0955016	29.9	0	0.0955016	29.9	0	0.0955016
29.925	0	0.0955016	29.925	0	0.0955016	29.925	0	0.0955016	29.925	0	0.0955016	29.925	0	0.0955016	29.925	0	0.0955016	29.925	0	0.0955016	29.925	0	0.0955016	29.925	0	0.0955016	29.925	0	0.0955016
29.95	0	0.0955016	29.95	0	0.0955016	29.95	0	0.0955016	29.95	0	0.0955016	29.95	0	0.0955016	29.95	0	0.0955016	29.95	0	0.0955016	29.95	0	0.0955016	29.95	0	0.0955016	29.95	0	0.0955016
29.975	0	0.0955016	29.975	0	0.0955016	29.975	0	0.0955016	29.975	0	0.0955016	29.975	0	0.0955016	29.975	0	0.0955016	29.975	0	0.0955016	29.975	0	0.0955016	29.975	0	0.0955016	29.975	0	0.0955016
30	0	0.0955016	30	0	0.0955016	30	0	0.0955016	30	0	0.0955016	30	0	0.0955016	30	0	0.0955016	30	0	0.0955016	30	0	0.0955016	30	0	0.0955016	30	0	0.0955016
30.025	0	0.0955016	30.025	0	0.0955016	30.025	0	0.0955016	30.025	0	0.0955016	30.025	0	0.0955016	30.025	0	0.0955016	30.025	0	0.0955016	30.025	0	0.0955016	30.025	0	0.0955016	30.025	0	0.0955016
30.05	0	0.0955016	30.05	0	0.0955017	30.05	0	0.0955017	30.05	0	0.0955017	30.05	0	0.0955017	30.05	0	0.0955017	30.05	0	0.0955017	30.05	0	0.0955017	30.05	0	0.0955017	30.05	0	0.0955017
30.075	0	0.0955016	30.075	0	0.0955017	30.075	0	0.0955017	30.075	0	0.0955017	30.075	0	0.0955017	30.075	0	0.0955017	30.075	0	0.0955017	30.075	0	0.0955017	30.075	0	0.0955017	30.075	0	0.0955017
30.1	0	0.0955016	30.1	0	0.0955017	30.1	0	0.0955017	30.1	0	0.0955017	30.1	0	0.0955017	30.1	0	0.0955017	30.1	0	0.0955017	30.1	0	0.0955017	30.1	0	0.0955017	30.1	0	0.0955017
30.125	0	0.0955016	30.125	0	0.0955017	30.125	0	0.0955017	30.125	0	0.0955017	30.125	0	0.0955017	30.125	0	0.0955017	30.125	0	0.0955017	30.125	0	0.0955017	30.125	0	0.0955017	30.125	0	0.0955017
30.15	0	0.0955017	30.15	0	0.0955017	30.15	0	0.0955017	30.15	0	0.0955017	30.15	0	0.0955017	30.15	0	0.0955017	30.15	0	0.0955017	30.15	0	0.0955017	30.15	0	0.0955017	30.15	0	0.0955017
30.175	0	0.0955017	30.175	0	0.0955017	30.175	0	0.0955017	30.175	0	0.0955017	30.175	0	0.0955017	30.175	0	0.0955017	30.175	0	0.0955017	30.175	0	0.0955017	30.175	0	0.0955017	30.175	0	0.0955017
30.2	0	0.0955017	30.2	0	0.0955017	30.2	0	0.0955017	30.2	0	0.0955017	30.2	0	0.0955017	30.2	0	0.0955017	30.2	0	0.0955017	30.2	0	0.0955017	30.2	0	0.0955017	30.2	0	0.0955017
30.225	0	0.0955017	30.225	0	0.0955017	30.225	0	0.0955017	30.225	0	0.0955017	30.225	0	0.0955017	30.225	0	0.0955017	30.225	0	0.0955017	30.225	0	0.0955017	30.225	0	0.0955017	30.225	0	0.0955017
30.25	0	0.0955017	30.25	0	0.0955017	30.25	0	0.0955017	30.25	0	0.0955017	30.25	0	0.0955017	30.25	0	0.0955017	30.25	0	0.0955017	30.25	0	0.0955017	30.25	0	0.0955017	30.25	0	0.0955017
30.275	0	0.0955017	30.275	0	0.0955017	30.275	0	0.0955017	30.275	0	0.0955017	30.275	0	0.0955017	30.275	0	0.0955017	30.275	0	0.0955017	30.275	0	0.0955017	30.275	0	0.0955017	30.275	0	0.0955017
30.3	0	0.0955017	30.3	0	0.0955017	30.3	0	0.0955017	30.3	0	0.0955017	30.3	0	0.0955017	30.3	0	0.0955017	30.3	0	0.0955017	30.3	0	0.0955017	30.3	0	0.0955017	30.3	0	0.0955017
30.325	0	0.0955017	30.325	0	0.0955017	30.325	0	0.0955017	30.325	0	0.0955017	30.325	0	0.0955017	30.325	0	0.0955017	30.325	0	0.0955017	30.325	0	0.0955017	30.325	0	0.0955017	30.325	0	0.0955017
30.35	0	0.0955017	30.35	0	0.0955017	30.35	0	0.0955017	30.35	0	0.0955017	30.35	0	0.0955017	30.35	0	0.0955017	30.35	0	0.0955017	30.35	0	0.0955017	30.35	0	0.0955017	30.35	0	0.0955017
30.375	0	0.0955017	30.375	0	0.0955017	30.375	0	0.0955017	30.375	0	0.0955017	30.375	0	0.0955017	30.375	0	0.0955017	30.375	0	0.0955017	30.375	0	0.0955017	30.375	0	0.0955017	30.375	0	0.0955017
30.4	0	0.0955017	30.4	0	0.0955017	30.4	0	0.0955017	30.4	0	0.0955017	30.4	0	0.0955017	30.4	0	0.0955017	30.4	0	0.0955017	30.4	0	0.0955017	30.4	0	0.0955017	30.4	0	0.0955017
30.425	0	0.0955017	30.425	0	0.0955017	30.425	0	0.0955017	30.425	0	0.0955017	30.425	0	0.0955017	30.425	0	0.0955017	30.425	0	0.0955017	30.425	0	0.0955017	30.425	0	0.0955017	30.425	0	0.0955017
30.45	0	0.0955017	30.45	0	0.0955017	30.45	0	0.0955017	30.45	0	0.0955017	30.45	0	0.0955017	30.45	0	0.0955017	30.45	0	0.0955017	30.45	0	0.0955017	30.45	0	0.0955017	30.45	0	0.0955017
30.475	0	0.0955017	30.475	0	0.0955018	30.475	0	0.0955018	30.475	0	0.0955018	30.475	0	0.0955018	30.475	0	0.0955018	30.475	0	0.0955018	30.475	0	0.0955018	30.475	0	0.0955018	30.475	0	0.0955018
30.5	0	0.0955017	30.5	0	0.0955018	30.5	0	0.0955018	30.5	0	0.0955018	30.5	0	0.0955018	30.5	0	0.0955018	30.5	0	0.0955018	30.5	0	0.0955018	30.5	0	0.0955018	30.5	0	0.0955018
30.525	0	0.0955017	30.525	0	0.0955018	30.525	0	0.0955018	30.525	0	0.0955018	30.525	0	0.0955018	30.525	0	0.0955018	30.525	0	0.0955018	30.525	0	0.0955018	30.525	0	0.0955018	30.525	0	0.0955018
30.55	0	0.0955017	30.55	0	0.0955018	30.55	0	0.0955018	30.55	0	0.0955018	30.55	0	0.0955018	30.55	0	0.0955018	30.55	0	0.0955018	30.55	0	0.0955018	30.55	0	0.0955018	30.55	0	0.0955018
30.575	0	0.0955018	30.575	0	0.0955018	30.575	0	0.0955018	30.575	0	0.0955018	30.575	0	0.0955018	30.575	0	0.0955018	30.575	0	0.0955018	30.575	0	0.0955018	30.575	0	0.0955018	30.575	0	0.0955018
30.6	0	0.0955018	30.6	0	0.0955018	30.6	0	0.0955018	30.6	0	0.0955018	30.6	0	0.0955018	30.6	0	0.0955018	30.6	0	0.0955018	30.6	0	0.0955018	30.6	0	0.0955018	30.6	0	0.0955018
30.625	0	0.0955018	30.625	0	0.0955018	30.625	0	0.0955018	30.625	0	0.0955018	30.625	0	0.0955018	30.625	0	0.0955018	30.625	0	0.0955018	30.625	0	0.0955018	30.625	0	0.0955018	30.625	0	0.0955018
30.65	0	0.0955018	30.65	0	0.0955018	30.65	0	0.0955018	30.65	0	0.0955018	30.65	0	0.0955018	30.65	0	0.0955018	30.65	0	0.0955018	30.65	0	0.0955018	30.65	0	0.0955018	30.65	0	0.0955018
30.675	0	0.0955018	30.675	0	0.0955018	30.675	0	0.0955018	30.675	0	0.0955018	30.675	0	0.0955018	30.675	0	0.0955018	30.675	0	0.0955018	30.675	0	0.0955018	30.675	0	0.0955018	30.675	0	0.0955018
30.7	0	0.0955018	30.7	0	0.0955018	30.7	0	0.0955018	30.7	0	0.0955018	30.7	0	0.0955018	30.7	0	0.0955018	30.7	0	0.0955018	30.7	0	0.0955018	30.7	0	0.0955018	30.7	0	0.0955018
30.725	0	0.0955018	30.725	0	0.0955018	30.725	0	0.0955018	30.725	0	0.0955018	30.725	0	0.0955018	30.725	0	0.0955018	30.725	0	0.0955018	30.725	0	0.0955018	30.725	0	0.0955018	30.725	0	0.0955018
30.75	0	0.0955018	30.75	0	0.0955018	30.75	0	0.0955018	30.75	0	0.0955018	30.75	0	0.0955018	30.75	0	0.0955018	30.75	0	0.0955018	30.75	0	0.0955018	30.75	0	0.0955018	30.75	0	0.0955018
30.775	0	0.0955018	30.775	0	0.0955018	30.775	0	0.0955018	30.775	0	0.0955018	30.775	0	0.0955018	30.775	0	0.0955018	30.775	0	0.0955018	30.775	0	0.0955018	30.775	0	0.0955018	30.775	0	0.0955018
30.8	0	0.0955018	30.8	0	0.0955018	30.8	0	0.0955018	30.8	0	0.0955018	30.8	0	0.0955018	30.8	0	0.0955018	30.8	0	0.0955018	30.8	0	0.0955018	30.8	0	0.0955018	30.8	0	0.0955018
30.825	0	0.0955018	30.825	0	0.0955018	30.825	0	0.0955018	30.825	0	0.0955018	30.825	0	0.0955018	30.825	0	0.0955018	30.825	0	0.0955018	30.825	0	0.0955018	30.825	0	0.0955018	30.825	0	0.0955018
30.85	0	0.0955018	30.85	0	0.0955018	30.85	0	0.0955018	30.85	0	0.0955018	30.85	0	0.0955018	30.85	0	0.0955018	30.85	0	0.0955018	30.85	0	0.0955018	30.85	0	0.0955018	30.85	0	0.0955018
30.875	0	0.0955018	30.875	0	0.0955019	30.875	0	0.0955019	30.875	0	0.0955019	30.875	0	0.0955019	30.875	0	0.0955019	30.875	0	0.0955019	30.875	0	0.0955019	30.875	0	0.0955019	30.875	0	0.0955019
30.9	0	0.0955018	30.9	0	0.0955019	30.9	0	0.0955019	30.9	0	0.0955019	30.9	0	0.0955019	30.9	0	0.0955019	30.9	0	0.0955019	30.9	0	0.0955019	30.9	0	0.0955019	30.9	0	0.0955019
30.925	0	0.0955018	30.925	0	0.0955019	30.925	0	0.0955019	30.925	0	0.0955019	30.925	0	0.0955019	30.925	0	0.0955019	30.925	0	0.0955019	30.925	0	0.0955019	30.925	0	0.0955019	30.925	0	0.0955019
30.95	0	0.0955018	30.95	0	0.0955019	30.95	0	0.0955019	30.95	0	0.0955019	30.95	0	0.0955019	30.95	0	0.0955019	30.95	0	0.0955019	30.95	0	0.0955019	30.95	0	0.0955019	30.95	0	0.0955019
30.975	0	0.0955019	30.975	0	0.0955019	30.975	0	0.0955019	30.975	0	0.0955019	30.975	0	0.0955019	30.975	0	0.0955019	30.975	0	0.0955019	30.975	0	0.0955019	30.975	0	0.0955019	30.975	0	0.0955019
31	0	0.0955019	31	0	0.0955019	31	0	0.0955019	31	0	0.0955019	31	0	0.0955019	31	0	0.0955019	31	0	0.0955019	31	0	0.0955019	31	0	0.0955019	31	0	0.0955019
31.025	0	0.0955019	31.025	0	0.0955019	31.025	0	0.0955019	31.025	0	0.0955019	31.025	0	0.0955019	31.025	0	0.0955019	31.025	0	0.0955019	31.025	0	0.0955019	31.025	0	0.0955019	31.025	0	0.0955019
31.05	0	0.0955019	31.05	0	0.0955019	31.05	0	0.0955019	31.05	0	0.0955019	31.05	0	0.0955019	31.05	0	0.0955019	31.05	0	0.0955019	31.05	0	0.0955019	31.05	0	0.0955019	31.05	0	0.0955019
31.075	0	0.0955019	31.075	0	0.0955019	31.075	0	0.0955019	31.075	0	0.0955019	31.075	0	0.0955019	31.075	0	0.0955019	31.075	0	0.0955019	31.075	0	0.0955019	31.075	0	0.0955019	31.075	0	0.0955019
31.1	0	0.0955019	31.1	0	0.0955019	31.1	0	0.0955019	31.1	0	0.0955019	31.1	0	0.0955019	31.1	0	0.0955019	31.1	0	0.0955019	31.1	0	0.0955019	31.1	0	0.0955019	31.1	0	0.0955019
31.125	0	0.0955019	31.125	0	0.0955019	31.125	0	0.0955019	31.125	0	0.0955019	31.125	0	0.0955019	31.125	0	0.0955019	31.125	0	0.0955019	31.125	0	0.0955019	31.125	0	0.0955019	31.125	0	0.0955019
31.15	0	0.0955019	31.15	0	0.0955019	31.15	0	0.0955019	31.15	0	0.0955019	31.15	0	0.0955019	31.15	0	0.0955019	31.15	0	0.0955019	31.15	0	0.0955019	31.15	0	0.0955019	31.15	0	0.0955019
31.175	0	0.0955019	31.175	0	0.0955019	31.175	0	0.0955019	31.175	0	0.0955019	31.175	0	0.0955019	31.175	0	0.0955019	31.175	0	0.0955019	31.175	0	0.0955019	31.175	0	0.0955019	31.175	0	0.0955019
31.2	0	0.0955019	31.2	0	0.0955019	31.2	0	0.0955019	31.2	0	0.0955019	31.2	0	0.0955019	31.2	0	0.0955019	31.2	0	0.0955019	31.2	0	0.0955019	31.2	0	0.0955019	31.2	0	0.0955019
31.225	0	0.0955019	31.225	0	0.0955019	31.225	0	0.0955019	31.225	0	0.0955019	31.225	0	0.0955019	31.225	0	0.0955019	31.225	0	0.0955019	31.225	0	0.0955019	31.225	0	0.0955019	31.225	0	0.0955019
31.25	0	0.0955019	31.25	0	0.0955019	31.25	0	0.0955019	31.25	0	0.0955019	31.25	0	0.0955019	31.25	0	0.0955019	31.25	0	0.0955019	31.25	0	0.0955019	31.25	0	0.0955019	31.25	0	0.0955019
31.275	0	0.0955019	31.275	0	0.0955019	31.275	0	0.0955019	31.275	0	0.0955019	31.275	0	0.0955019	31.275	0	0.0955019	31.275	0	0.0955019	31.275	0	0.0955019	31.275	0	0.0955019	31.275	0	0.0955019
31.3	0	0.0955019	31.3	0	0.095502	31.3	0	0.095502	31.3	0	0.095502	31.3	0	0.095502	31.3	0	0.095502	31.3	0	0.095502	31.3	0	0.095502	31.3	0	0.095502	31.3	0	0.095502
31.325	0	0.0955019	31.325	0	0.095502	31.325	0	0.095502	31.325	0	0.095502	31.325	0	0.095502	31.325	0	0.095502	31.325	0	0.095502	31.325	0	0.095502	31.325	0	0.095502	31.325	0	0.095502
31.35	0	0.0955019	31.35	0	0.095502	31.35	0	0.095502	31.35	0	0.095502	31.35	0	0.095502	31.35	0	0.095502	31.35	0	0.095502	31.35	0	0.095502	31.35	0	0.095502	31.35	0	0.095502
31.375	0	0.0955019	31.375	0	0.095502	31.375	0	0.095502	31.375	0	0.095502	31.375	0	0.095502	31.375	0	0.095502	31.375	0	0.095502	31.375	0	0.095502	31.375	0	0.095502	31.375	0	0.095502
31.4	0	0.095502	31.4	0	0.095502	31.4	0	0.095502	31.4	0	0.095502	31.4	0	0.095502	31.4	0	0.095502	31.4	0	0.095502	31.4	0	0.095502	31.4	0	0.095502	31.4	0	0.095502
31.425	0	0.095502	31.425	0	0.095502	31.425	0	0.095502	31.425	0	0.095502	31.425	0	0.095502	31.425	0	0.095502	31.425	0	0.095502	31.425	0	0.095502	31.425	0	0.095502	31.425	0	0.095502
31.45	0	0.095502	31.45	0	0.095502	31.45	0	0.095502	31.45	0	0.095502	31.45	0	0.095502	31.45	0	0.095502	31.45	0	0.095502	31.45	0	0.095502	31.45	0	0.095502	31.45	0	0.095502
31.475	0	0.095502	31.475	0	0.095502	31.475	0	0.095502	31.475	0	0.095502	31.475	0	0.095502	31.475	0	0.095502	31.475	0	0.095502	31.475	0	0.095502	31.475	0	0.095502	31.475	0	0.095502
31.5	0	0.095502	31.5	0	0.095502	31.5	0	0.095502	31.5	0	0.095502	31.5	0	0.095502	31.5	0	0.095502	31.5	0	0.095502	31.5	0	0.095502	31.5	0	0.095502	31.5	0	0.095502
31.525	0	0.095502	31.525	0	0.095502	31.525	0	0.095502	31.525	0	0.095502	31.525	0	0.095502	31.525	0	0.095502	31.525	0	0.095502	31.525	0	0.095502	31.525	0	0.095502	31.525	0	0.095502
31.55	0	0.095502	31.55	0	0.095502	31.55	0	0.095502	31.55	0	0.095502	31.55	0	0.095502	31.55	0	0.095502	31.55	0	0.095502	31.55	0	0.095502	31.55	0	0.095502	31.55	0	0.095502
31.575	0	0.095502	31.575	0	0.095502	31.575	0	0.095502	31.575	0	0.095502	31.575	0	0.095502	31.575	0	0.095502	31.575	0	0.095502	31.575	0	0.095502	31.575	0	0.095502	31.575	0	0.095502
31.6	0	0.095502	31.6	0	0.095502	31.6	0	0.095502	31.6	0	0.095502	31.6	0	0.095502	31.6	0	0.095502	31.6	0	0.095502	31.6	0	0.095502	31.6	0	0.095502	31.6	0	0.095502
31.625	0	0.095502	31.625	0	0.095502	31.625	0	0.095502	31.625	0	0.095502	31.625	0	0.095502	31.625	0	0.095502	31.625	0	0.095502	31.625	0	0.095502	31.625	0	0.095502	31.625	0	0.095502
31.65	0	0.095502	31.65	0	0.095502	31.65	0	0.095502	31.65	0	0.095502	31.65	0	0.095502	31.65	0	0.095502	31.65	0	0.095502	31.65	0	0.095502	31.65	0	0.095502	31.65	0	0.095502
31.675	0	0.095502	31.675	0	0.095502	31.675	0	0.095502	31.675	0	0.095502	31.675	0	0.095502	31.675	0	0.095502	31.675	0	0.095502	31.675	0	0.095502	31.675	0	0.095502	31.675	0	0.095502
31.7	0	0.095502	31.7	0	0.0955021	31.7	0	0.0955021	31.7	0	0.0955021	31.7	0	0.0955021	31.7	0	0.0955021	31.7	0	0.0955021	31.7	0	0.0955021	31.7	0	0.0955021	31.7	0	0.0955021
31.725	0	0.095502	31.725	0	0.0955021	31.725	0	0.0955021	31.725	0	0.0955021	31.725	0	0.0955021	31.725	0	0.0955021	31.725	0	0.0955021	31.725	0	0.0955021	31.725	0	0.0955021	31.725	0	0.0955021
31.75	0	0.095502	31.75	0	0.0955021	31.75	0	0.0955021	31.75	0	0.0955021	31.75	0	0.0955021	31.75	0	0.0955021	31.75	0	0.0955021	31.75	0	0.0955021	31.75	0	0.0955021	31.75	0	0.0955021
31.775	0	0.095502	31.775	0	0.0955021	31.775	0	0.0955021	31.775	0	0.0955021	31.775	0	0.0955021	31.775	0	0.0955021	31.775	0	0.0955021	31.775	0	0.0955021	31.775	0	0.0955021	31.775	0	0.0955021
31.8	0	0.0955021	31.8	0	0.0955021	31.8	0	0.0955021	31.8	0	0.0955021	31.8	0	0.0955021	31.8	0	0.0955021	31.8	0	0.0955021	31.8	0	0.0955021	31.8	0	0.0955021	31.8	0	0.0955021
31.825	0	0.0955021	31.825	0	0.0955021	31.825	0	0.0955021	31.825	0	0.0955021	31.825	0	0.0955021	31.825	0	0.0955021	31.825	0	0.0955021	31.825	0	0.0955021	31.825	0	0.0955021	31.825	0	0.0955021
31.85	0	0.0955021	31.85	0	0.0955021	31.85	0	0.0955021	31.85	0	0.0955021	31.85	0	0.0955021	31.85	0	0.0955021	31.85	0	0.0955021	31.85	0	0.0955021	31.85	0	0.0955021	31.85	0	0.0955021
31.875	0	0.0955021	31.875	0	0.0955021	31.875	0	0.0955021	31.875	0	0.0955021	31.875	0	0.0955021	31.875	0	0.0955021	31.875	0	0.0955021	31.875	0	0.0955021	31.875	0	0.0955021	31.875	0	0.0955021
31.9	0	0.0955021	31.9	0	0.0955021	31.9	0	0.0955021	31.9	0	0.0955021	31.9	0	0.0955021	31.9	0	0.0955021	31.9	0	0.0955021	31.9	0	0.0955021	31.9	0	0.0955021	31.9	0	0.0955021
31.925	0	0.0955021	31.925	0	0.0955021	31.925	0	0.0955021	31.925	0	0.0955021	31.925	0	0.0955021	31.925	0	0.0955021	31.925	0	0.0955021	31.925	0	0.0955021	31.925	0	0.0955021	31.925	0	0.0955021
31.95	0	0.0955021	31.95	0	0.0955021	31.95	0	0.0955021	31.95	0	0.0955021	31.95	0	0.0955021	31.95	0	0.0955021	31.95	0	0.0955021	31.95	0	0.0955021	31.95	0	0.0955021	31.95	0	0.0955021
31.975	0	0.0955021	31.975	0	0.0955021	31.975	0	0.0955021	31.975	0	0.0955021	31.975	0	0.0955021	31.975	0	0.0955021	31.975	0	0.0955021	31.975	0	0.0955021	31.975	0	0.0955021	31.975	0	0.0955021
32	0	0.0955021	32	0	0.0955021	32	0	0.0955021	32	0	0.0955021	32	0	0.0955021	32	0	0.0955021	32	0	0.0955021	32	0	0.0955021	32	0	0.0955021	32	0	0.0955021
32.025	0	0.0955021	32.025	0	0.0955021	32.025	0	0.0955021	32.025	0	0.0955021	32.025	0	0.0955021	32.025	0	0.0955021	32.025	0	0.0955021	32.025	0	0.0955021	32.025	0	0.0955021	32.025	0	0.0955021
32.05	0	0.0955021	32.05	0	0.0955021	32.05	0	0.0955021	32.05	0	0.0955021	32.05	0	0.0955021	32.05	0	0.0955021	32.05	0	0.0955021	32.05	0	0.0955021	32.05	0	0.0955021	32.05	0	0.0955021
32.075	0	0.0955021	32.075	0	0.0955021	32.075	0	0.0955021	32.075	0	0.0955021	32.075	0	0.0955021	32.075	0	0.0955021	32.075	0	0.0955021	32.075	0	0.0955021	32.075	0	0.0955021	32.075	0	0.0955021
32.1	0	0.0955021	32.1	0	0.0955021	32.1	0	0.0955021	32.1	0	0.0955021	32.1	0	0.0955021	32.1	0	0.0955021	32.1	0	0.0955021	32.1	0	0.0955021	32.1	0	0.0955021	32.1	0	0.0955021
32.125	0	0.0955021	32.125	0	0.0955022	32.125	0	0.0955022	32.125	0	0.0955022	32.125	0	0.0955022	32.125	0	0.0955022	32.125	0	0.0955022	32.125	0	0.0955022	32.125	0	0.0955022	32.125	0	0.0955022
32.15	0	0.0955021	32.15	0	0.0955022	32.15	0	0.0955022	32.15	0	0.0955022	32.15	0	0.0955022	32.15	0	0.0955022	32.15	0	0.0955022	32.15	0	0.0955022	32.15	0	0.0955022	32.15	0	0.0955022
32.175	0	0.0955021	32.175	0	0.0955022	32.175	0	0.0955022	32.175	0	0.0955022	32.175	0	0.0955022	32.175	0	0.0955022	32.175	0	0.0955022	32.175	0	0.0955022	32.175	0	0.0955022	32.175	0	0.0955022
32.2	0	0.0955021	32.2	0	0.0955022	32.2	0	0.0955022	32.2	0	0.0955022	32.2	0	0.0955022	32.2	0	0.0955022	32.2	0	0.0955022	32.2	0	0.0955022	32.2	0	0.0955022	32.2	0	0.0955022
32.225	0	0.0955022	32.225	0	0.0955022	32.225	0	0.0955022	32.225	0	0.0955022	32.225	0	0.0955022	32.225	0	0.0955022	32.225	0	0.0955022	32.225	0	0.0955022	32.225	0	0.0955022	32.225	0	0.0955022
32.25	0	0.0955022	32.25	0	0.0955022	32.25	0	0.0955022	32.25	0	0.0955022	32.25	0	0.0955022	32.25	0	0.0955022	32.25	0	0.0955022	32.25	0	0.0955022	32.25	0	0.0955022	32.25	0	0.0955022
32.275	0	0.0955022	32.275	0	0.0955022	32.275	0	0.0955022	32.275	0	0.0955022	32.275	0	0.0955022	32.275	0	0.0955022	32.275	0	0.0955022	32.275	0	0.0955022	32.275	0	0.0955022	32.275	0	0.0955022
32.3	0	0.0955022	32.3	0	0.0955022	32.3	0	0.0955022	32.3	0	0.0955022	32.3	0	0.0955022	32.3	0	0.0955022	32.3	0	0.0955022	32.3	0	0.0955022	32.3	0	0.0955022	32.3	0	0.0955022
32.325	0	0.0955022	32.325	0	0.0955022	32.325	0	0.0955022	32.325	0	0.0955022	32.325	0	0.0955022	32.325	0	0.0955022	32.325	0	0.0955022	32.325	0	0.0955022	32.325	0	0.0955022	32.325	0	0.0955022
32.35	0	0.0955022	32.35	0	0.0955022	32.35	0	0.0955022	32.35	0	0.0955022	32.35	0	0.0955022	32.35	0	0.0955022	32.35	0	0.0955022	32.35	0	0.0955022	32.35	0	0.0955022	32.35	0	0.0955022
32.375	0	0.0955022	32.375	0	0.0955022	32.375	0	0.0955022	32.375	0	0.0955022	32.375	0	0.0955022	32.375	0	0.0955022	32.375	0	0.0955022	32.375	0	0.0955022	32.375	0	0.0955022	32.375	0	0.0955022
32.4	0	0.0955022	32.4	0	0.0955022	32.4	0	0.0955022	32.4	0	0.0955022	32.4	0	0.0955022	32.4	0	0.0955022	32.4	0	0.0955022	32.4	0	0.0955022	32.4	0	0.0955022	32.4	0	0.0955022
32.425	0	0.0955022	32.425	0	0.0955022	32.425	0	0.0955022	32.425	0	0.0955022	32.425	0	0.0955022	32.425	0	0.0955022	32.425	0	0.0955022	32.425	0	0.0955022	32.425	0	0.0955022	32.425	0	0.0955022
32.45	0	0.0955022	32.45	0	0.0955022	32.45	0	0.0955022	32.45	0	0.0955022	32.45	0	0.0955022	32.45	0	0.0955022	32.45	0	0.0955022	32.45	0	0.0955022	32.45	0	0.0955022	32.45	0	0.0955022
32.475	0	0.0955022	32.475	0	0.0955022	32.475	0	0.0955022	32.475	0	0.0955022	32.475	0	0.0955022	32.475	0	0.0955022	32.475	0	0.0955022	32.475	0	0.0955022	32.475	0	0.0955022	32.475	0	0.0955022
32.5	0	0.0955022	32.5	0	0.0955022	32.5	0	0.0955022	32.5	0	0.0955022	32.5	0	0.0955022	32.5	0	0.0955022	32.5	0	0.0955022	32.5	0	0.0955022	32.5	0	0.0955022	32.5	0	0.0955022
32.525	0	0.0955022	32.525	0	0.0955023	32.525	0	0.0955023	32.525	0	0.0955023	32.525	0	0.0955023	32.525	0	0.0955023	32.525	0	0.0955023	32.525	0	0.0955023	32.525	0	0.0955023	32.525	0	0.0955023
32.55	0	0.0955022	32.55	0	0.0955023	32.55	0	0.0955023	32.55	0	0.0955023	32.55	0	0.0955023	32.55	0	0.0955023	32.55	0	0.0955023	32.55	0	0.0955023	32.55	0	0.0955023	32.55	0	0.0955023
32.575	0	0.0955022	32.575	0	0.0955023	32.575	0	0.0955023	32.575	0	0.0955023	32.575	0	0.0955023	32.575	0	0.0955023	32.575	0	0.0955023	32.575	0	0.0955023	32.575	0	0.0955023	32.575	0	0.0955023
32.6	0	0.0955022	32.6	0	0.0955023	32.6	0	0.0955023	32.6	0	0.0955023	32.6	0	0.0955023	32.6	0	0.0955023	32.6	0	0.0955023	32.6	0	0.0955023	32.6	0	0.0955023	32.6	0	0.0955023
32.625	0	0.0955023	32.625	0	0.0955023	32.625	0	0.0955023	32.625	0	0.0955023	32.625	0	0.0955023	32.625	0	0.0955023	32.625	0	0.0955023	32.625	0	0.0955023	32.625	0	0.0955023	32.625	0	0.0955023
32.65	0	0.0955023	32.65	0	0.0955023	32.65	0	0.0955023	32.65	0	0.0955023	32.65	0	0.0955023	32.65	0	0.0955023	32.65	0	0.0955023	32.65	0	0.0955023	32.65	0	0.0955023	32.65	0	0.0955023
32.675	0	0.0955023	32.675	0	0.0955023	32.675	0	0.0955023	32.675	0	0.0955023	32.675	0	0.0955023	32.675	0	0.0955023	32.675	0	0.0955023	32.675	0	0.0955023	32.675	0	0.0955023	32.675	0	0.0955023
32.7	0	0.0955023	32.7	0	0.0955023	32.7	0	0.0955023	32.7	0	0.0955023	32.7	0	0.0955023	32.7	0	0.0955023	32.7	0	0.0955023	32.7	0	0.0955023	32.7	0	0.0955023	32.7	0	0.0955023
32.725	0	0.0955023	32.725	0	0.0955023	32.725	0	0.0955023	32.725	0	0.0955023	32.725	0	0.0955023	32.725	0	0.0955023	32.725	0	0.0955023	32.725	0	0.0955023	32.725	0	0.0955023	32.725	0	0.0955023
32.75	0	0.0955023	32.75	0	0.0955023	32.75	0	0.0955023	32.75	0	0.0955023	32.75	0	0.0955023	32.75	0	0.0955023	32.75	0	0.0955023	32.75	0	0.0955023	32.75	0	0.0955023	32.75	0	0.0955023
32.775	0	0.0955023	32.775	0	0.0955023	32.775	0	0.0955023	32.775	0	0.0955023	32.775	0	0.0955023	32.775	0	0.0955023	32.775	0	0.0955023	32.775	0	0.0955023	32.775	0	0.0955023	32.775	0	0.0955023
32.8	0	0.0955023	32.8	0	0.0955023	32.8	0	0.0955023	32.8	0	0.0955023	32.8	0	0.0955023	32.8	0	0.0955023	32.8	0	0.0955023	32.8	0	0.0955023	32.8	0	0.0955023	32.8	0	0.0955023
32.825	0	0.0955023	32.825	0	0.0955023	32.825	0	0.0955023	32.825	0	0.0955023	32.825	0	0.0955023	32.825	0	0.0955023	32.825	0	0.0955023	32.825	0	0.0955023	32.825	0	0.0955023	32.825	0	0.0955023
32.85	0	0.0955023	32.85	0	0.0955023	32.85	0	0.0955023	32.85	0	0.0955023	32.85	0	0.0955023	32.85	0	0.0955023	32.85	0	0.0955023	32.85	0	0.0955023	32.85	0	0.0955023	32.85	0	0.0955023
32.875	0	0.0955023	32.875	0	0.0955023	32.875	0	0.0955023	32.875	0	0.0955023	32.875	0	0.0955023	32.875	0	0.0955023	32.875	0	0.0955023	32.875	0	0.0955023	32.875	0	0.0955023	32.875	0	0.0955023
32.9	0	0.0955023	32.9	0	0.0955023	32.9	0	0.0955023	32.9	0	0.0955023	32.9	0	0.0955023	32.9	0	0.0955023	32.9	0	0.0955023	32.9	0	0.0955023	32.9	0	0.0955023	32.9	0	0.0955023
32.925	0	0.0955023	32.925	0	0.0955023	32.925	0	0.0955023	32.925	0	0.0955023	32.925	0	0.0955023	32.925	0	0.0955023	32.925	0	0.0955023	32.925	0	0.0955023	32.925	0	0.0955023	32.925	0	0.0955023
32.95	0	0.0955023	32.95	0	0.0955024	32.95	0	0.0955024	32.95	0	0.0955024	32.95	0	0.0955024	32.95	0	0.0955024	32.95	0	0.0955024	32.95	0	0.0955024	32.95	0	0.0955024	32.95	0	0.0955024
32.975	0	0.0955023	32.975	0	0.0955024	32.975	0	0.0955024	32.975	0	0.0955024	32.975	0	0.0955024	32.975	0	0.0955024	32.975	0	0.0955024	32.975	0	0.0955024	32.975	0	0.0955024	32.975	0	0.0955024
33	0	0.0955023	33	0	0.0955024	33	0	0.0955024	33	0	0.0955024	33	0	0.0955024	33	0	0.0955024	33	0	0.0955024	33	0	0.0955024	33	0	0.0955024	33	0	0.0955024
33.025	0	0.0955023	33.025	0	0.0955024	33.025	0	0.0955024	33.025	0	0.0955024	33.025	0	0.0955024	33.025	0	0.0955024	33.025	0	0.0955024	33.025	0	0.0955024	33.025	0	0.0955024	33.025	0	0.0955024
33.05	0	0.0955024	33.05	0	0.0955024	33.05	0	0.0955024	33.05	0	0.0955024	33.05	0	0.0955024	33.05	0	0.0955024	33.05	0	0.0955024	33.05	0	0.0955024	33.05	0	0.0955024	33.05	0	0.0955024
33.075	0	0.0955024	33.075	0	0.0955024	33.075	0	0.0955024	33.075	0	0.0955024	33.075	0	0.0955024	33.075	0	0.0955024	33.075	0	0.0955024	33.075	0	0.0955024	33.075	0	0.0955024	33.075	0	0.0955024
33.1	0	0.0955024	33.1	0	0.0955024	33.1	0	0.0955024	33.1	0	0.0955024	33.1	0	0.0955024	33.1	0	0.0955024	33.1	0	0.0955024	33.1	0	0.0955024	33.1	0	0.0955024	33.1	0	0.0955024
33.125	0	0.0955024	33.125	0	0.0955024	33.125	0	0.0955024	33.125	0	0.0955024	33.125	0	0.0955024	33.125	0	0.0955024	33.125	0	0.0955024	33.125	0	0.0955024	33.125	0	0.0955024	33.125	0	0.0955024
33.15	0	0.0955024	33.15	0	0.0955024	33.15	0	0.0955024	33.15	0	0.0955024	33.15	0	0.0955024	33.15	0	0.0955024	33.15	0	0.0955024	33.15	0	0.0955024	33.15	0	0.0955024	33.15	0	0.0955024
33.175	0	0.0955024	33.175	0	0.0955024	33.175	0	0.0955024	33.175	0	0.0955024	33.175	0	0.0955024	33.175	0	0.0955024	33.175	0	0.0955024	33.175	0	0.0955024	33.175	0	0.0955024	33.175	0	0.0955024
33.2	0	0.0955024	33.2	0	0.0955024	33.2	0	0.0955024	33.2	0	0.0955024	33.2	0	0.0955024	33.2	0	0.0955024	33.2	0	0.0955024	33.2	0	0.0955024	33.2	0	0.0955024	33.2	0	0.0955024
33.225	0	0.0955024	33.225	0	0.0955024	33.225	0	0.0955024	33.225	0	0.0955024	33.225	0	0.0955024	33.225	0	0.0955024	33.225	0	0.0955024	33.225	0	0.0955024	33.225	0	0.0955024	33.225	0	0.0955024
33.25	0	0.0955024	33.25	0	0.0955024	33.25	0	0.0955024	33.25	0	0.0955024	33.25	0	0.0955024	33.25	0	0.0955024	33.25	0	0.0955024	33.25	0	0.0955024	33.25	0	0.0955024	33.25	0	0.0955024
33.275	0	0.0955024	33.275	0	0.0955024	33.275	0	0.0955024	33.275	0	0.0955024	33.275	0	0.0955024	33.275	0	0.0955024	33.275	0	0.0955024	33.275	0	0.0955024	33.275	0	0.0955024	33.275	0	0.0955024
33.3	0	0.0955024	33.3	0	0.0955024	33.3	0	0.0955024	33.3	0	0.0955024	33.3	0	0.0955024	33.3	0	0.0955024	33.3	0	0.0955024	33.3	0	0.0955024	33.3	0	0.0955024	33.3	0	0.0955024
33.325	0	0.0955024	33.325	0	0.0955024	33.325	0	0.0955024	33.325	0	0.0955024	33.325	0	0.0955024	33.325	0	0.0955024	33.325	0	0.0955024	33.325	0	0.0955024	33.325	0	0.0955024	33.325	0	0.0955024
33.35	0	0.0955024	33.35	0	0.0955024	33.35	0	0.0955024	33.35	0	0.0955024	33.35	0	0.0955024	33.35	0	0.0955024	33.35	0	0.0955024	33.35	0	0.0955024	33.35	0	0.0955024	33.35	0	0.0955024
33.375	0	0.0955024	33.375	0	0.0955025	33.375	0	0.0955025	33.375	0	0.0955025	33.375	0	0.0955025	33.375	0	0.0955025	33.375	0	0.0955025	33.375	0	0.0955025	33.375	0	0.0955025	33.375	0	0.0955025
33.4	0	0.0955024	33.4	0	0.0955025	33.4	0	0.0955025	33.4	0	0.0955025	33.4	0	0.0955025	33.4	0	0.0955025	33.4	0	0.0955025	33.4	0	0.0955025	33.4	0	0.0955025	33.4	0	0.0955025
33.425	0	0.0955024	33.425	0	0.0955025	33.425	0	0.0955025	33.425	0	0.0955025	33.425	0	0.0955025	33.425	0	0.0955025	33.425	0	0.0955025	33.425	0	0.0955025	33.425	0	0.0955025	33.425	0	0.0955025
33.45	0	0.0955024	33.45	0	0.0955025	33.45	0	0.0955025	33.45	0	0.0955025	33.45	0	0.0955025	33.45	0	0.0955025	33.45	0	0.0955025	33.45	0	0.0955025	33.45	0	0.0955025	33.45	0	0.0955025
33.475	0	0.0955025	33.475	0	0.0955025	33.475	0	0.0955025	33.475	0	0.0955025	33.475	0	0.0955025	33.475	0	0.0955025	33.475	0	0.0955025	33.475	0	0.0955025	33.475	0	0.0955025	33.475	0	0.0955025
33.5	0	0.0955025	33.5	0	0.0955025	33.5	0	0.0955025	33.5	0	0.0955025	33.5	0	0.0955025	33.5	0	0.0955025	33.5	0	0.0955025	33.5	0	0.0955025	33.5	0	0.0955025	33.5	0	0.0955025
33.525	0	0.0955025	33.525	0	0.0955025	33.525	0	0.0955025	33.525	0	0.0955025	33.525	0	0.0955025	33.525	0	0.0955025	33.525	0	0.0955025	33.525	0	0.0955025	33.525	0	0.0955025	33.525	0	0.0955025
33.55	0	0.0955025	33.55	0	0.0955025	33.55	0	0.0955025	33.55	0	0.0955025	33.55	0	0.0955025	33.55	0	0.0955025	33.55	0	0.0955025	33.55	0	0.0955025	33.55	0	0.0955025	33.55	0	0.0955025
33.575	0	0.0955025	33.575	0	0.0955025	33.575	0	0.0955025	33.575	0	0.0955025	33.575	0	0.0955025	33.575	0	0.0955025	33.575	0	0.0955025	33.575	0	0.0955025	33.575	0	0.0955025	33.575	0	0.0955025
33.6	0	0.0955025	33.6	0	0.0955025	33.6	0	0.0955025	33.6	0	0.0955025	33.6	0	0.0955025	33.6	0	0.0955025	33.6	0	0.0955025	33.6	0	0.0955025	33.6	0	0.0955025	33.6	0	0.0955025
33.625	0	0.0955025	33.625	0	0.0955025	33.625	0	0.0955025	33.625	0	0.0955025	33.625	0	0.0955025	33.625	0	0.0955025	33.625	0	0.0955025	33.625	0	0.0955025	33.625	0	0.0955025	33.625	0	0.0955025
33.65	0	0.0955025	33.65	0	0.0955025	33.65	0	0.0955025	33.65	0	0.0955025	33.65	0	0.0955025	33.65	0	0.0955025	33.65	0	0.0955025	33.65	0	0.0955025	33.65	0	0.0955025	33.65	0	0.0955025
33.675	0	0.0955025	33.675	0	0.0955025	33.675	0	0.0955025	33.675	0	0.0955025	33.675	0	0.0955025	33.675	0	0.0955025	33.675	0	0.0955025	33.675	0	0.0955025	33.675	0	0.0955025	33.675	0	0.0955025
33.7	0	0.0955025	33.7	0	0.0955025	33.7	0	0.0955025	33.7	0	0.0955025	33.7	0	0.0955025	33.7	0	0.0955025	33.7	0	0.0955025	33.7	0	0.0955025	33.7	0	0.0955025	33.7	0	0.0955025
33.725	0	0.0955025	33.725	0	0.0955025	33.725	0	0.0955025	33.725	0	0.0955025	33.725	0	0.0955025	33.725	0	0.0955025	33.725	0	0.0955025	33.725	0	0.0955025	33.725	0	0.0955025	33.725	0	0.0955025
33.75	0	0.0955025	33.75	0	0.0955025	33.75	0	0.0955025	33.75	0	0.0955025	33.75	0	0.0955025	33.75	0	0.0955025	33.75	0	0.0955025	33.75	0	0.0955025	33.75	0	0.0955025	33.75	0	0.0955025
33.775	0	0.0955025	33.775	0	0.0955026	33.775	0	0.0955026	33.775	0	0.0955026	33.775	0	0.0955026	33.775	0	0.0955026	33.775	0	0.0955026	33.775	0	0.0955026	33.775	0	0.0955026	33.775	0	0.0955026
33.8	0	0.0955025	33.8	0	0.0955026	33.8	0	0.0955026	33.8	0	0.0955026	33.8	0	0.0955026	33.8	0	0.0955026	33.8	0	0.0955026	33.8	0	0.0955026	33.8	0	0.0955026	33.8	0	0.0955026
33.825	0	0.0955025	33.825	0	0.0955026	33.825	0	0.0955026	33.825	0	0.0955026	33.825	0	0.0955026	33.825	0	0.0955026	33.825	0	0.0955026	33.825	0	0.0955026	33.825	0	0.0955026	33.825	0	0.0955026
33.85	0	0.0955025	33.85	0	0.0955026	33.85	0	0.0955026	33.85	0	0.0955026	33.85	0	0.0955026	33.85	0	0.0955026	33.85	0	0.0955026	33.85	0	0.0955026	33.85	0	0.0955026	33.85	0	0.0955026
33.875	0	0.0955026	33.875	0	0.0955026	33.875	0	0.0955026	33.875	0	0.0955026	33.875	0	0.0955026	33.875	0	0.0955026	33.875	0	0.0955026	33.875	0	0.0955026	33.875	0	0.0955026	33.875	0	0.0955026
33.9	0	0.0955026	33.9	0	0.0955026	33.9	0	0.0955026	33.9	0	0.0955026	33.9	0	0.0955026	33.9	0	0.0955026	33.9	0	0.0955026	33.9	0	0.0955026	33.9	0	0.0955026	33.9	0	0.0955026
33.925	0	0.0955026	33.925	0	0.0955026	33.925	0	0.0955026	33.925	0	0.0955026	33.925	0	0.0955026	33.925	0	0.0955026	33.925	0	0.0955026	33.925	0	0.0955026	33.925	0	0.0955026	33.925	0	0.0955026
33.95	0	0.0955026	33.95	0	0.0955026	33.95	0	0.0955026	33.95	0	0.0955026	33.95	0	0.0955026	33.95	0	0.0955026	33.95	0	0.0955026	33.95	0	0.0955026	33.95	0	0.0955026	33.95	0	0.0955026
33.975	0	0.0955026	33.975	0	0.0955026	33.975	0	0.0955026	33.975	0	0.0955026	33.975	0	0.0955026	33.975	0	0.0955026	33.975	0	0.0955026	33.975	0	0.0955026	33.975	0	0.0955026	33.975	0	0.0955026
34	0	0.0955026	34	0	0.0955026	34	0	0.0955026	34	0	0.0955026	34	0	0.0955026	34	0	0.0955026	34	0	0.0955026	34	0	0.0955026	34	0	0.0955026	34	0	0.0955026
34.025	0	0.0955026	34.025	0	0.0955026	34.025	0	0.0955026	34.025	0	0.0955026	34.025	0	0.0955026	34.025	0	0.0955026	34.025	0	0.0955026	34.025	0	0.0955026	34.025	0	0.0955026	34.025	0	0.0955026
34.05	0	0.0955026	34.05	0	0.0955026	34.05	0	0.0955026	34.05	0	0.0955026	34.05	0	0.0955026	34.05	0	0.0955026	34.05	0	0.0955026	34.05	0	0.0955026	34.05	0	0.0955026	34.05	0	0.0955026
34.075	0	0.0955026	34.075	0	0.0955026	34.075	0	0.0955026	34.075	0	0.0955026	34.075	0	0.0955026	34.075	0	0.0955026	34.075	0	0.0955026	34.075	0	0.0955026	34.075	0	0.0955026	34.075	0	0.0955026
34.1	0	0.0955026	34.1	0	0.0955026	34.1	0	0.0955026	34.1	0	0.0955026	34.1	0	0.0955026	34.1	0	0.0955026	34.1	0	0.0955026	34.1	0	0.0955026	34.1	0	0.0955026	34.1	0	0.0955026
34.125	0	0.0955026	34.125	0	0.0955026	34.125	0	0.0955026	34.125	0	0.0955026	34.125	0	0.0955026	34.125	0	0.0955026	34.125	0	0.0955026	34.125	0	0.0955026	34.125	0	0.0955026	34.125	0	0.0955026
34.15	0	0.0955026	34.15	0	0.0955026	34.15	0	0.0955026	34.15	0	0.0955026	34.15	0	0.0955026	34.15	0	0.0955026	34.15	0	0.0955026	34.15	0	0.0955026	34.15	0	0.0955026	34.15	0	0.0955026
34.175	0	0.0955026	34.175	0	0.0955026	34.175	0	0.0955026	34.175	0	0.0955026	34.175	0	0.0955026	34.175	0	0.0955026	34.175	0	0.0955026	34.175	0	0.0955026	34.175	0	0.0955026	34.175	0	0.0955026
34.2	0	0.0955026	34.2	0	0.0955027	34.2	0	0.0955027	34.2	0	0.0955027	34.2	0	0.0955027	34.2	0	0.0955027	34.2	0	0.0955027	34.2	0	0.0955027	34.2	0	0.0955027	34.2	0	0.0955027
34.225	0	0.0955026	34.225	0	0.0955027	34.225	0	0.0955027	34.225	0	0.0955027	34.225	0	0.0955027	34.225	0	0.0955027	34.225	0	0.0955027	34.225	0	0.0955027	34.225	0	0.0955027	34.225	0	0.0955027
34.25	0	0.0955026	34.25	0	0.0955027	34.25	0	0.0955027	34.25	0	0.0955027	34.25	0	0.0955027	34.25	0	0.0955027	34.25	0	0.0955027	34.25	0	0.0955027	34.25	0	0.0955027	34.25	0	0.0955027
34.275	0	0.0955026	34.275	0	0.0955027	34.275	0	0.0955027	34.275	0	0.0955027	34.275	0	0.0955027	34.275	0	0.0955027	34.275	0	0.0955027	34.275	0	0.0955027	34.275	0	0.0955027	34.275	0	0.0955027
34.3	0	0.0955027	34.3	0	0.0955027	34.3	0	0.0955027	34.3	0	0.0955027	34.3	0	0.0955027	34.3	0	0.0955027	34.3	0	0.0955027	34.3	0	0.0955027	34.3	0	0.0955027	34.3	0	0.0955027
34.325	0	0.0955027	34.325	0	0.0955027	34.325	0	0.0955027	34.325	0	0.0955027	34.325	0	0.0955027	34.325	0	0.0955027	34.325	0	0.0955027	34.325	0	0.0955027	34.325	0	0.0955027	34.325	0	0.0955027
34.35	0	0.0955027	34.35	0	0.0955027	34.35	0	0.0955027	34.35	0	0.0955027	34.35	0	0.0955027	34.35	0	0.0955027	34.35	0	0.0955027	34.35	0	0.0955027	34.35	0	0.0955027	34.35	0	0.0955027
34.375	0	0.0955027	34.375	0	0.0955027	34.375	0	0.0955027	34.375	0	0.0955027	34.375	0	0.0955027	34.375	0	0.0955027	34.375	0	0.0955027	34.375	0	0.0955027	34.375	0	0.0955027	34.375	0	0.0955027
34.4	0	0.0955027	34.4	0	0.0955027	34.4	0	0.0955027	34.4	0	0.0955027	34.4	0	0.0955027	34.4	0	0.0955027	34.4	0	0.0955027	34.4	0	0.0955027	34.4	0	0.0955027	34.4	0	0.0955027
34.425	0	0.0955027	34.425	0	0.0955027	34.425	0	0.0955027	34.425	0	0.0955027	34.425	0	0.0955027	34.425	0	0.0955027	34.425	0	0.0955027	34.425	0	0.0955027	34.425	0	0.0955027	34.425	0	0.0955027
34.45	0	0.0955027	34.45	0	0.0955027	34.45	0	0.0955027	34.45	0	0.0955027	34.45	0	0.0955027	34.45	0	0.0955027	34.45	0	0.0955027	34.45	0	0.0955027	34.45	0	0.0955027	34.45	0	0.0955027
34.475	0	0.0955027	34.475	0	0.0955027	34.475	0	0.0955027	34.475	0	0.0955027	34.475	0	0.0955027	34.475	0	0.0955027	34.475	0	0.0955027	34.475	0	0.0955027	34.475	0	0.0955027	34.475	0	0.0955027
34.5	0	0.0955027	34.5	0	0.0955027	34.5	0	0.0955027	34.5	0	0.0955027	34.5	0	0.0955027	34.5	0	0.0955027	34.5	0	0.0955027	34.5	0	0.0955027	34.5	0	0.0955027	34.5	0	0.0955027
34.525	0	0.0955027	34.525	0	0.0955027	34.525	0	0.0955027	34.525	0	0.0955027	34.525	0	0.0955027	34.525	0	0.0955027	34.525	0	0.0955027	34.525	0	0.0955027	34.525	0	0.0955027	34.525	0	0.0955027
34.55	0	0.0955027	34.55	0	0.0955027	34.55	0	0.0955027	34.55	0	0.0955027	34.55	0	0.0955027	34.55	0	0.0955027	34.55	0	0.0955027	34.55	0	0.0955027	34.55	0	0.0955027	34.55	0	0.0955027
34.575	0	0.0955027	34.575	0	0.0955027	34.575	0	0.0955027	34.575	0	0.0955027	34.575	0	0.0955027	34.575	0	0.0955027	34.575	0	0.0955027	34.575	0	0.0955027	34.575	0	0.0955027	34.575	0	0.0955027
34.6	0	0.0955027	34.6	0	0.0955028	34.6	0	0.0955028	34.6	0	0.0955028	34.6	0	0.0955028	34.6	0	0.0955028	34.6	0	0.0955028	34.6	0	0.0955028	34.6	0	0.0955028	34.6	0	0.0955028
34.625	0	0.0955027	34.625	0	0.0955028	34.625	0	0.0955028	34.625	0	0.0955028	34.625	0	0.0955028	34.625	0	0.0955028	34.625	0	0.0955028	34.625	0	0.0955028	34.625	0	0.0955028	34.625	0	0.0955028
34.65	0	0.0955027	34.65	0	0.0955028	34.65	0	0.0955028	34.65	0	0.0955028	34.65	0	0.0955028	34.65	0	0.0955028	34.65	0	0.0955028	34.65	0	0.0955028	34.65	0	0.0955028	34.65	0	0.0955028
34.675	0	0.0955027	34.675	0	0.0955028	34.675	0	0.0955028	34.675	0	0.0955028	34.675	0	0.0955028	34.675	0	0.0955028	34.675	0	0.0955028	34.675	0	0.0955028	34.675	0	0.0955028	34.675	0	0.0955028
34.7	0	0.0955028	34.7	0	0.0955028	34.7	0	0.0955028	34.7	0	0.0955028	34.7	0	0.0955028	34.7	0	0.0955028	34.7	0	0.0955028	34.7	0	0.0955028	34.7	0	0.0955028	34.7	0	0.0955028
34.725	0	0.0955028	34.725	0	0.0955028	34.725	0	0.0955028	34.725	0	0.0955028	34.725	0	0.0955028	34.725	0	0.0955028	34.725	0	0.0955028	34.725	0	0.0955028	34.725	0	0.0955028	34.725	0	0.0955028
34.75	0	0.0955028	34.75	0	0.0955028	34.75	0	0.0955028	34.75	0	0.0955028	34.75	0	0.0955028	34.75	0	0.0955028	34.75	0	0.0955028	34.75	0	0.0955028	34.75	0	0.0955028	34.75	0	0.0955028
34.775	0	0.0955028	34.775	0	0.0955028	34.775	0	0.0955028	34.775	0	0.0955028	34.775	0	0.0955028	34.775	0	0.0955028	34.775	0	0.0955028	34.775	0	0.0955028	34.775	0	0.0955028	34.775	0	0.0955028
34.8	0	0.0955028	34.8	0	0.0955028	34.8	0	0.0955028	34.8	0	0.0955028	34.8	0	0.0955028	34.8	0	0.0955028	34.8	0	0.0955028	34.8	0	0.0955028	34.8	0	0.0955028	34.8	0	0.0955028
34.825	0	0.0955028	34.825	0	0.0955028	34.825	0	0.0955028	34.825	0	0.0955028	34.825	0	0.0955028	34.825	0	0.0955028	34.825	0	0.0955028	34.825	0	0.0955028	34.825	0	0.0955028	34.825	0	0.0955028
34.85	0	0.0955028	34.85	0	0.0955028	34.85	0	0.0955028	34.85	0	0.0955028	34.85	0	0.0955028	34.85	0	0.0955028	34.85	0	0.0955028	34.85	0	0.0955028	34.85	0	0.0955028	34.85	0	0.0955028
34.875	0	0.0955028	34.875	0	0.0955028	34.875	0	0.0955028	34.875	0	0.0955028	34.875	0	0.0955028	34.875	0	0.0955028	34.875	0	0.0955028	34.875	0	0.0955028	34.875	0	0.0955028	34.875	0	0.0955028
34.9	0	0.0955028	34.9	0	0.0955028	34.9	0	0.0955028	34.9	0	0.0955028	34.9	0	0.0955028	34.9	0	0.0955028	34.9	0	0.0955028	34.9	0	0.0955028	34.9	0	0.0955028	34.9	0	0.0955028
34.925	0	0.0955028	34.925	0	0.0955028	34.925	0	0.0955028	34.925	0	0.0955028	34.925	0	0.0955028	34.925	0	0.0955028	34.925	0	0.0955028	34.925	0	0.0955028	34.925	0	0.0955028	34.925	0	0.0955028
34.95	0	0.0955028	34.95	0	0.0955028	34.95	0	0.0955028	34.95	0	0.0955028	34.95	0	0.0955028	34.95	0	0.0955028	34.95	0	0.0955028	34.95	0	0.0955028	34.95	0	0.0955028	34.95	0	0.0955028
34.975	0	0.0955028	34.975	0	0.0955028	34.975	0	0.0955028	34.975	0	0.0955028	34.975	0	0.0955028	34.975	0	0.0955028	34.975	0	0.0955028	34.975	0	0.0955028	34.975	0	0.0955028	34.975	0	0.0955028
35	0	0.0955028	35	0	0.0955028	35	0	0.0955028	35	0	0.0955028	35	0	0.0955028	35	0	0.0955028	35	0	0.0955028	35	0	0.0955028	35	0	0.0955028	35	0	0.0955028
35.025	0	0.0955028	35.025	0	0.0955029	35.025	0	0.0955029	35.025	0	0.0955029	35.025	0	0.0955029	35.025	0	0.0955029	35.025	0	0.0955029	35.025	0	0.0955029	35.025	0	0.0955029	35.025	0	0.0955029
35.05	0	0.0955028	35.05	0	0.0955029	35.05	0	0.0955029	35.05	0	0.0955029	35.05	0	0.0955029	35.05	0	0.0955029	35.05	0	0.0955029	35.05	0	0.0955029	35.05	0	0.0955029	35.05	0	0.0955029
35.075	0	0.0955028	35.075	0	0.0955029	35.075	0	0.0955029	35.075	0	0.0955029	35.075	0	0.0955029	35.075	0	0.0955029	35.075	0	0.0955029	35.075	0	0.0955029	35.075	0	0.0955029	35.075	0	0.0955029
35.1	0	0.0955028	35.1	0	0.0955029	35.1	0	0.0955029	35.1	0	0.0955029	35.1	0	0.0955029	35.1	0	0.0955029	35.1	0	0.0955029	35.1	0	0.0955029	35.1	0	0.0955029	35.1	0	0.0955029
35.125	0	0.0955029	35.125	0	0.0955029	35.125	0	0.0955029	35.125	0	0.0955029	35.125	0	0.0955029	35.125	0	0.0955029	35.125	0	0.0955029	35.125	0	0.0955029	35.125	0	0.0955029	35.125	0	0.0955029
35.15	0	0.0955029	35.15	0	0.0955029	35.15	0	0.0955029	35.15	0	0.0955029	35.15	0	0.0955029	35.15	0	0.0955029	35.15	0	0.0955029	35.15	0	0.0955029	35.15	0	0.0955029	35.15	0	0.0955029
35.175	0	0.0955029	35.175	0	0.0955029	35.175	0	0.0955029	35.175	0	0.0955029	35.175	0	0.0955029	35.175	0	0.0955029	35.175	0	0.0955029	35.175	0	0.0955029	35.175	0	0.0955029	35.175	0	0.0955029
35.2	0	0.0955029	35.2	0	0.0955029	35.2	0	0.0955029	35.2	0	0.0955029	35.2	0	0.0955029	35.2	0	0.0955029	35.2	0	0.0955029	35.2	0	0.0955029	35.2	0	0.0955029	35.2	0	0.0955029
35.225	0	0.0955029	35.225	0	0.0955029	35.225	0	0.0955029	35.225	0	0.0955029	35.225	0	0.0955029	35.225	0	0.0955029	35.225	0	0.0955029	35.225	0	0.0955029	35.225	0	0.0955029	35.225	0	0.0955029
35.25	0	0.0955029	35.25	0	0.0955029	35.25	0	0.0955029	35.25	0	0.0955029	35.25	0	0.0955029	35.25	0	0.0955029	35.25	0	0.0955029	35.25	0	0.0955029	35.25	0	0.0955029	35.25	0	0.0955029
35.275	0	0.0955029	35.275	0	0.0955029	35.275	0	0.0955029	35.275	0	0.0955029	35.275	0	0.0955029	35.275	0	0.0955029	35.275	0	0.0955029	35.275	0	0.0955029	35.275	0	0.0955029	35.275	0	0.0955029
35.3	0	0.0955029	35.3	0	0.0955029	35.3	0	0.0955029	35.3	0	0.0955029	35.3	0	0.0955029	35.3	0	0.0955029	35.3	0	0.0955029	35.3	0	0.0955029	35.3	0	0.0955029	35.3	0	0.0955029
35.325	0	0.0955029	35.325	0	0.0955029	35.325	0	0.0955029	35.325	0	0.0955029	35.325	0	0.0955029	35.325	0	0.0955029	35.325	0	0.0955029	35.325	0	0.0955029	35.325	0	0.0955029	35.325	0	0.0955029
35.35	0	0.0955029	35.35	0	0.0955029	35.35	0	0.0955029	35.35	0	0.0955029	35.35	0	0.0955029	35.35	0	0.0955029	35.35	0	0.0955029	35.35	0	0.0955029	35.35	0	0.0955029	35.35	0	0.0955029
35.375	0	0.0955029	35.375	0	0.0955029	35.375	0	0.0955029	35.375	0	0.0955029	35.375	0	0.0955029	35.375	0	0.0955029	35.375	0	0.0955029	35.375	0	0.0955029	35.375	0	0.0955029	35.375	0	0.0955029
35.4	0	0.0955029	35.4	0	0.0955029	35.4	0	0.0955029	35.4	0	0.0955029	35.4	0	0.0955029	35.4	0	0.0955029	35.4	0	0.0955029	35.4	0	0.0955029	35.4	0	0.0955029	35.4	0	0.0955029
35.425	0	0.0955029	35.425	0	0.0955029	35.425	0	0.0955029	35.425	0	0.0955029	35.425	0	0.0955029	35.425	0	0.0955029	35.425	0	0.0955029	35.425	0	0.0955029	35.425	0	0.0955029	35.425	0	0.0955029
35.45	0	0.0955029	35.45	0	0.095503	35.45	0	0.095503	35.45	0	0.095503	35.45	0	0.095503	35.45	0	0.095503	35.45	0	0.095503	35.45	0	0.095503	35.45	0	0.095503	35.45	0	0.095503
35.475	0	0.0955029	35.475	0	0.095503	35.475	0	0.095503	35.475	0	0.095503	35.475	0	0.095503	35.475	0	0.095503	35.475	0	0.095503	35.475	0	0.095503	35.475	0	0.095503	35.475	0	0.095503
35.5	0	0.0955029	35.5	0	0.095503	35.5	0	0.095503	35.5	0	0.095503	35.5	0	0.095503	35.5	0	0.095503	35.5	0	0.095503	35.5	0	0.095503	35.5	0	0.095503	35.5	0	0.095503
35.525	0	0.0955029	35.525	0	0.095503	35.525	0	0.095503	35.525	0	0.095503	35.525	0	0.095503	35.525	0	0.095503	35.525	0	0.095503	35.525	0	0.095503	35.525	0	0.095503	35.525	0	0.095503
35.55	0	0.095503	35.55	0	0.095503	35.55	0	0.095503	35.55	0	0.095503	35.55	0	0.095503	35.55	0	0.095503	35.55	0	0.095503	35.55	0	0.095503	35.55	0	0.095503	35.55	0	0.095503
35.575	0	0.095503	35.575	0	0.095503	35.575	0	0.095503	35.575	0	0.095503	35.575	0	0.095503	35.575	0	0.095503	35.575	0	0.095503	35.575	0	0.095503	35.575	0	0.095503	35.575	0	0.095503
35.6	0	0.095503	35.6	0	0.095503	35.6	0	0.095503	35.6	0	0.095503	35.6	0	0.095503	35.6	0	0.095503	35.6	0	0.095503	35.6	0	0.095503	35.6	0	0.095503	35.6	0	0.095503
35.625	0	0.095503	35.625	0	0.095503	35.625	0	0.095503	35.625	0	0.095503	35.625	0	0.095503	35.625	0	0.095503	35.625	0	0.095503	35.625	0	0.095503	35.625	0	0.095503	35.625	0	0.095503
35.65	0	0.095503	35.65	0	0.095503	35.65	0	0.095503	35.65	0	0.095503	35.65	0	0.095503	35.65	0	0.095503	35.65	0	0.095503	35.65	0	0.095503	35.65	0	0.095503	35.65	0	0.095503
35.675	0	0.095503	35.675	0	0.095503	35.675	0	0.095503	35.675	0	0.095503	35.675	0	0.095503	35.675	0	0.095503	35.675	0	0.095503	35.675	0	0.095503	35.675	0	0.095503	35.675	0	0.095503
35.7	0	0.095503	35.7	0	0.095503	35.7	0	0.095503	35.7	0	0.095503	35.7	0	0.095503	35.7	0	0.095503	35.7	0	0.095503	35.7	0	0.095503	35.7	0	0.095503	35.7	0	0.095503
35.725	0	0.095503	35.725	0	0.095503	35.725	0	0.095503	35.725	0	0.095503	35.725	0	0.095503	35.725	0	0.095503	35.725	0	0.095503	35.725	0	0.095503	35.725	0	0.095503	35.725	0	0.095503
35.75	0	0.095503	35.75	0	0.095503	35.75	0	0.095503	35.75	0	0.095503	35.75	0	0.095503	35.75	0	0.095503	35.75	0	0.095503	35.75	0	0.095503	35.75	0	0.095503	35.75	0	0.095503
35.775	0	0.095503	35.775	0	0.095503	35.775	0	0.095503	35.775	0	0.095503	35.775	0	0.095503	35.775	0	0.095503	35.775	0	0.095503	35.775	0	0.095503	35.775	0	0.095503	35.775	0	0.095503
35.8	0	0.095503	35.8	0	0.095503	35.8	0	0.095503	35.8	0	0.095503	35.8	0	0.095503	35.8	0	0.095503	35.8	0	0.095503	35.8	0	0.095503	35.8	0	0.095503	35.8	0	0.095503
35.825	0	0.095503	35.825	0	0.095503	35.825	0	0.095503	35.825	0	0.095503	35.825	0	0.095503	35.825	0	0.095503	35.825	0	0.095503	35.825	0	0.095503	35.825	0	0.095503	35.825	0	0.095503
35.85	0	0.095503	35.85	0	0.0955031	35.85	0	0.0955031	35.85	0	0.0955031	35.85	0	0.0955031	35.85	0	0.0955031	35.85	0	0.0955031	35.85	0	0.0955031	35.85	0	0.0955031	35.85	0	0.0955031
35.875	0	0.095503	35.875	0	0.0955031	35.875	0	0.0955031	35.875	0	0.0955031	35.875	0	0.0955031	35.875	0	0.0955031	35.875	0	0.0955031	35.875	0	0.0955031	35.875	0	0.0955031	35.875	0	0.0955031
35.9	0	0.095503	35.9	0	0.0955031	35.9	0	0.0955031	35.9	0	0.0955031	35.9	0	0.0955031	35.9	0	0.0955031	35.9	0	0.0955031	35.9	0	0.0955031	35.9	0	0.0955031	35.9	0	0.0955031
35.925	0	0.095503	35.925	0	0.0955031	35.925	0	0.0955031	35.925	0	0.0955031	35.925	0	0.0955031	35.925	0	0.0955031	35.925	0	0.0955031	35.925	0	0.0955031	35.925	0	0.0955031	35.925	0	0.0955031
35.95	0	0.0955031	35.95	0	0.0955031	35.95	0	0.0955031	35.95	0	0.0955031	35.95	0	0.0955031	35.95	0	0.0955031	35.95	0	0.0955031	35.95	0	0.0955031	35.95	0	0.0955031	35.95	0	0.0955031
35.975	0	0.0955031	35.975	0	0.0955031	35.975	0	0.0955031	35.975	0	0.0955031	35.975	0	0.0955031	35.975	0	0.0955031	35.975	0	0.0955031	35.975	0	0.0955031	35.975	0	0.0955031	35.975	0	0.0955031
36	0	0.0955031	36	0	0.0955031	36	0	0.0955031	36	0	0.0955031	36	0	0.0955031	36	0	0.0955031	36	0	0.0955031	36	0	0.0955031	36	0	0.0955031	36	0	0.0955031
36.025	0	0.0955031	36.025	0	0.0955031	36.025	0	0.0955031	36.025	0	0.0955031	36.025	0	0.0955031	36.025	0	0.0955031	36.025	0	0.0955031	36.025	0	0.0955031	36.025	0	0.0955031	36.025	0	0.0955031
36.05	0	0.0955031	36.05	0	0.0955031	36.05	0	0.0955031	36.05	0	0.0955031	36.05	0	0.0955031	36.05	0	0.0955031	36.05	0	0.0955031	36.05	0	0.0955031	36.05	0	0.0955031	36.05	0	0.0955031
36.075	0	0.0955031	36.075	0	0.0955031	36.075	0	0.0955031	36.075	0	0.0955031	36.075	0	0.0955031	36.075	0	0.0955031	36.075	0	0.0955031	36.075	0	0.0955031	36.075	0	0.0955031	36.075	0	0.0955031
36.1	0	0.0955031	36.1	0	0.0955031	36.1	0	0.0955031	36.1	0	0.0955031	36.1	0	0.0955031	36.1	0	0.0955031	36.1	0	0.0955031	36.1	0	0.0955031	36.1	0	0.0955031	36.1	0	0.0955031
36.125	0	0.0955031	36.125	0	0.0955031	36.125	0	0.0955031	36.125	0	0.0955031	36.125	0	0.0955031	36.125	0	0.0955031	36.125	0	0.0955031	36.125	0	0.0955031	36.125	0	0.0955031	36.125	0	0.0955031
36.15	0	0.0955031	36.15	0	0.0955031	36.15	0	0.0955031	36.15	0	0.0955031	36.15	0	0.0955031	36.15	0	0.0955031	36.15	0	0.0955031	36.15	0	0.0955031	36.15	0	0.0955031	36.15	0	0.0955031
36.175	0	0.0955031	36.175	0	0.0955031	36.175	0	0.0955031	36.175	0	0.0955031	36.175	0	0.0955031	36.175	0	0.0955031	36.175	0	0.0955031	36.175	0	0.0955031	36.175	0	0.0955031	36.175	0	0.0955031
36.2	0	0.0955031	36.2	0	0.0955031	36.2	0	0.0955031	36.2	0	0.0955031	36.2	0	0.0955031	36.2	0	0.0955031	36.2	0	0.0955031	36.2	0	0.0955031	36.2	0	0.0955031	36.2	0	0.0955031
36.225	0	0.0955031	36.225	0	0.0955031	36.225	0	0.0955031	36.225	0	0.0955031	36.225	0	0.0955031	36.225	0	0.0955031	36.225	0	0.0955031	36.225	0	0.0955031	36.225	0	0.0955031	36.225	0	0.0955031
36.25	0	0.0955031	36.25	0	0.0955031	36.25	0	0.0955031	36.25	0	0.0955031	36.25	0	0.0955031	36.25	0	0.0955031	36.25	0	0.0955031	36.25	0	0.0955031	36.25	0	0.0955031	36.25	0	0.0955031
36.275	0	0.0955031	36.275	0	0.0955032	36.275	0	0.0955032	36.275	0	0.0955032	36.275	0	0.0955032	36.275	0	0.0955032	36.275	0	0.0955032	36.275	0	0.0955032	36.275	0	0.0955032	36.275	0	0.0955032
36.3	0	0.0955031	36.3	0	0.0955032	36.3	0	0.0955032	36.3	0	0.0955032	36.3	0	0.0955032	36.3	0	0.0955032	36.3	0	0.0955032	36.3	0	0.0955032	36.3	0	0.0955032	36.3	0	0.0955032
36.325	0	0.0955031	36.325	0	0.0955032	36.325	0	0.0955032	36.325	0	0.0955032	36.325	0	0.0955032	36.325	0	0.0955032	36.325	0	0.0955032	36.325	0	0.0955032	36.325	0	0.0955032	36.325	0	0.0955032
36.35	0	0.0955031	36.35	0	0.0955032	36.35	0	0.0955032	36.35	0	0.0955032	36.35	0	0.0955032	36.35	0	0.0955032	36.35	0	0.0955032	36.35	0	0.0955032	36.35	0	0.0955032	36.35	0	0.0955032
36.375	0	0.0955032	36.375	0	0.0955032	36.375	0	0.0955032	36.375	0	0.0955032	36.375	0	0.0955032	36.375	0	0.0955032	36.375	0	0.0955032	36.375	0	0.0955032	36.375	0	0.0955032	36.375	0	0.0955032
36.4	0	0.0955032	36.4	0	0.0955032	36.4	0	0.0955032	36.4	0	0.0955032	36.4	0	0.0955032	36.4	0	0.0955032	36.4	0	0.0955032	36.4	0	0.0955032	36.4	0	0.0955032	36.4	0	0.0955032
36.425	0	0.0955032	36.425	0	0.0955032	36.425	0	0.0955032	36.425	0	0.0955032	36.425	0	0.0955032	36.425	0	0.0955032	36.425	0	0.0955032	36.425	0	0.0955032	36.425	0	0.0955032	36.425	0	0.0955032
36.45	0	0.0955032	36.45	0	0.0955032	36.45	0	0.0955032	36.45	0	0.0955032	36.45	0	0.0955032	36.45	0	0.0955032	36.45	0	0.0955032	36.45	0	0.0955032	36.45	0	0.0955032	36.45	0	0.0955032
36.475	0	0.0955032	36.475	0	0.0955032	36.475	0	0.0955032	36.475	0	0.0955032	36.475	0	0.0955032	36.475	0	0.0955032	36.475	0	0.0955032	36.475	0	0.0955032	36.475	0	0.0955032	36.475	0	0.0955032
36.5	0	0.0955032	36.5	0	0.0955032	36.5	0	0.0955032	36.5	0	0.0955032	36.5	0	0.0955032	36.5	0	0.0955032	36.5	0	0.0955032	36.5	0	0.0955032	36.5	0	0.0955032	36.5	0	0.0955032
36.525	0	0.0955032	36.525	0	0.0955032	36.525	0	0.0955032	36.525	0	0.0955032	36.525	0	0.0955032	36.525	0	0.0955032	36.525	0	0.0955032	36.525	0	0.0955032	36.525	0	0.0955032	36.525	0	0.0955032
36.55	0	0.0955032	36.55	0	0.0955032	36.55	0	0.0955032	36.55	0	0.0955032	36.55	0	0.0955032	36.55	0	0.0955032	36.55	0	0.0955032	36.55	0	0.0955032	36.55	0	0.0955032	36.55	0	0.0955032
36.575	0	0.0955032	36.575	0	0.0955032	36.575	0	0.0955032	36.575	0	0.0955032	36.575	0	0.0955032	36.575	0	0.0955032	36.575	0	0.0955032	36.575	0	0.0955032	36.575	0	0.0955032	36.575	0	0.0955032
36.6	0	0.0955032	36.6	0	0.0955032	36.6	0	0.0955032	36.6	0	0.0955032	36.6	0	0.0955032	36.6	0	0.0955032	36.6	0	0.0955032	36.6	0	0.0955032	36.6	0	0.0955032	36.6	0	0.0955032
36.625	0	0.0955032	36.625	0	0.0955032	36.625	0	0.0955032	36.625	0	0.0955032	36.625	0	0.0955032	36.625	0	0.0955032	36.625	0	0.0955032	36.625	0	0.0955032	36.625	0	0.0955032	36.625	0	0.0955032
36.65	0	0.0955032	36.65	0	0.0955032	36.65	0	0.0955032	36.65	0	0.0955032	36.65	0	0.0955032	36.65	0	0.0955032	36.65	0	0.0955032	36.65	0	0.0955032	36.65	0	0.0955032	36.65	0	0.0955032
36.675	0	0.0955032	36.675	0	0.0955032	36.675	0	0.0955032	36.675	0	0.0955032	36.675	0	0.0955032	36.675	0	0.0955032	36.675	0	0.0955032	36.675	0	0.0955032	36.675	0	0.0955032	36.675	0	0.0955032
36.7	0	0.0955032	36.7	0	0.0955033	36.7	0	0.0955033	36.7	0	0.0955033	36.7	0	0.0955033	36.7	0	0.0955033	36.7	0	0.0955033	36.7	0	0.0955033	36.7	0	0.0955033	36.7	0	0.0955033
36.725	0	0.0955032	36.725	0	0.0955033	36.725	0	0.0955033	36.725	0	0.0955033	36.725	0	0.0955033	36.725	0	0.0955033	36.725	0	0.0955033	36.725	0	0.0955033	36.725	0	0.0955033	36.725	0	0.0955033
36.75	0	0.0955032	36.75	0	0.0955033	36.75	0	0.0955033	36.75	0	0.0955033	36.75	0	0.0955033	36.75	0	0.0955033	36.75	0	0.0955033	36.75	0	0.0955033	36.75	0	0.0955033	36.75	0	0.0955033
36.775	0	0.0955032	36.775	0	0.0955033	36.775	0	0.0955033	36.775	0	0.0955033	36.775	0	0.0955033	36.775	0	0.0955033	36.775	0	0.0955033	36.775	0	0.0955033	36.775	0	0.0955033	36.775	0	0.0955033
36.8	0	0.0955033	36.8	0	0.0955033	36.8	0	0.0955033	36.8	0	0.0955033	36.8	0	0.0955033	36.8	0	0.0955033	36.8	0	0.0955033	36.8	0	0.0955033	36.8	0	0.0955033	36.8	0	0.0955033
36.825	0	0.0955033	36.825	0	0.0955033	36.825	0	0.0955033	36.825	0	0.0955033	36.825	0	0.0955033	36.825	0	0.0955033	36.825	0	0.0955033	36.825	0	0.0955033	36.825	0	0.0955033	36.825	0	0.0955033
36.85	0	0.0955033	36.85	0	0.0955033	36.85	0	0.0955033	36.85	0	0.0955033	36.85	0	0.0955033	36.85	0	0.0955033	36.85	0	0.0955033	36.85	0	0.0955033	36.85	0	0.0955033	36.85	0	0.0955033
36.875	0	0.0955033	36.875	0	0.0955033	36.875	0	0.0955033	36.875	0	0.0955033	36.875	0	0.0955033	36.875	0	0.0955033	36.875	0	0.0955033	36.875	0	0.0955033	36.875	0	0.0955033	36.875	0	0.0955033
36.9	0	0.0955033	36.9	0	0.0955033	36.9	0	0.0955033	36.9	0	0.0955033	36.9	0	0.0955033	36.9	0	0.0955033	36.9	0	0.0955033	36.9	0	0.0955033	36.9	0	0.0955033	36.9	0	0.0955033
36.925	0	0.0955033	36.925	0	0.0955033	36.925	0	0.0955033	36.925	0	0.0955033	36.925	0	0.0955033	36.925	0	0.0955033	36.925	0	0.0955033	36.925	0	0.0955033	36.925	0	0.0955033	36.925	0	0.0955033
36.95	0	0.0955033	36.95	0	0.0955033	36.95	0	0.0955033	36.95	0	0.0955033	36.95	0	0.0955033	36.95	0	0.0955033	36.95	0	0.0955033	36.95	0	0.0955033	36.95	0	0.0955033	36.95	0	0.0955033
36.975	0	0.0955033	36.975	0	0.0955033	36.975	0	0.0955033	36.975	0	0.0955033	36.975	0	0.0955033	36.975	0	0.0955033	36.975	0	0.0955033	36.975	0	0.0955033	36.975	0	0.0955033	36.975	0	0.0955033
37	0	0.0955033	37	0	0.0955033	37	0	0.0955033	37	0	0.0955033	37	0	0.0955033	37	0	0.0955033	37	0	0.0955033	37	0	0.0955033	37	0	0.0955033	37	0	0.0955033
37.025	0	0.0955033	37.025	0	0.0955033	37.025	0	0.0955033	37.025	0	0.0955033	37.025	0	0.0955033	37.025	0	0.0955033	37.025	0	0.0955033	37.025	0	0.0955033	37.025	0	0.0955033	37.025	0	0.0955033
37.05	0	0.0955033	37.05	0	0.0955033	37.05	0	0.0955033	37.05	0	0.0955033	37.05	0	0.0955033	37.05	0	0.0955033	37.05	0	0.0955033	37.05	0	0.0955033	37.05	0	0.0955033	37.05	0	0.0955033
37.075	0	0.0955033	37.075	0	0.0955033	37.075	0	0.0955033	37.075	0	0.0955033	37.075	0	0.0955033	37.075	0	0.0955033	37.075	0	0.0955033	37.075	0	0.0955033	37.075	0	0.0955033	37.075	0	0.0955033
37.1	0	0.0955033	37.1	0	0.0955034	37.1	0	0.0955034	37.1	0	0.0955034	37.1	0	0.0955034	37.1	0	0.0955034	37.1	0	0.0955034	37.1	0	0.0955034	37.1	0	0.0955034	37.1	0	0.0955034
37.125	0	0.0955033	37.125	0	0.0955034	37.125	0	0.0955034	37.125	0	0.0955034	37.125	0	0.0955034	37.125	0	0.0955034	37.125	0	0.0955034	37.125	0	0.0955034	37.125	0	0.0955034	37.125	0	0.0955034
37.15	0	0.0955033	37.15	0	0.0955034	37.15	0	0.0955034	37.15	0	0.0955034	37.15	0	0.0955034	37.15	0	0.0955034	37.15	0	0.0955034	37.15	0	0.0955034	37.15	0	0.0955034	37.15	0	0.0955034
37.175	0	0.0955033	37.175	0	0.0955034	37.175	0	0.0955034	37.175	0	0.0955034	37.175	0	0.0955034	37.175	0	0.0955034	37.175	0	0.0955034	37.175	0	0.0955034	37.175	0	0.0955034	37.175	0	0.0955034
37.2	0	0.0955034	37.2	0	0.0955034	37.2	0	0.0955034	37.2	0	0.0955034	37.2	0	0.0955034	37.2	0	0.0955034	37.2	0	0.0955034	37.2	0	0.0955034	37.2	0	0.0955034	37.2	0	0.0955034
37.225	0	0.0955034	37.225	0	0.0955034	37.225	0	0.0955034	37.225	0	0.0955034	37.225	0	0.0955034	37.225	0	0.0955034	37.225	0	0.0955034	37.225	0	0.0955034	37.225	0	0.0955034	37.225	0	0.0955034
37.25	0	0.0955034	37.25	0	0.0955034	37.25	0	0.0955034	37.25	0	0.0955034	37.25	0	0.0955034	37.25	0	0.0955034	37.25	0	0.0955034	37.25	0	0.0955034	37.25	0	0.0955034	37.25	0	0.0955034
37.275	0	0.0955034	37.275	0	0.0955034	37.275	0	0.0955034	37.275	0	0.0955034	37.275	0	0.0955034	37.275	0	0.0955034	37.275	0	0.0955034	37.275	0	0.0955034	37.275	0	0.0955034	37.275	0	0.0955034
37.3	0	0.0955034	37.3	0	0.0955034	37.3	0	0.0955034	37.3	0	0.0955034	37.3	0	0.0955034	37.3	0	0.0955034	37.3	0	0.0955034	37.3	0	0.0955034	37.3	0	0.0955034	37.3	0	0.0955034
37.325	0	0.0955034	37.325	0	0.0955034	37.325	0	0.0955034	37.325	0	0.0955034	37.325	0	0.0955034	37.325	0	0.0955034	37.325	0	0.0955034	37.325	0	0.0955034	37.325	0	0.0955034	37.325	0	0.0955034
37.35	0	0.0955034	37.35	0	0.0955034	37.35	0	0.0955034	37.35	0	0.0955034	37.35	0	0.0955034	37.35	0	0.0955034	37.35	0	0.0955034	37.35	0	0.0955034	37.35	0	0.0955034	37.35	0	0.0955034
37.375	0	0.0955034	37.375	0	0.0955034	37.375	0	0.0955034	37.375	0	0.0955034	37.375	0	0.0955034	37.375	0	0.0955034	37.375	0	0.0955034	37.375	0	0.0955034	37.375	0	0.0955034	37.375	0	0.0955034
37.4	0	0.0955034	37.4	0	0.0955034	37.4	0	0.0955034	37.4	0	0.0955034	37.4	0	0.0955034	37.4	0	0.0955034	37.4	0	0.0955034	37.4	0	0.0955034	37.4	0	0.0955034	37.4	0	0.0955034
37.425	0	0.0955034	37.425	0	0.0955034	37.425	0	0.0955034	37.425	0	0.0955034	37.425	0	0.0955034	37.425	0	0.0955034	37.425	0	0.0955034	37.425	0	0.0955034	37.425	0	0.0955034	37.425	0	0.0955034
37.45	0	0.0955034	37.45	0	0.0955034	37.45	0	0.0955034	37.45	0	0.0955034	37.45	0	0.0955034	37.45	0	0.0955034	37.45	0	0.0955034	37.45	0	0.0955034	37.45	0	0.0955034	37.45	0	0.0955034
37.475	0	0.0955034	37.475	0	0.0955034	37.475	0	0.0955034	37.475	0	0.0955034	37.475	0	0.0955034	37.475	0	0.0955034	37.475	0	0.0955034	37.475	0	0.0955034	37.475	0	0.0955034	37.475	0	0.0955034
37.5	0	0.0955034	37.5	0	0.0955034	37.5	0	0.0955034	37.5	0	0.0955034	37.5	0	0.0955034	37.5	0	0.0955034	37.5	0	0.0955034	37.5	0	0.0955034	37.5	0	0.0955034	37.5	0	0.0955034
37.525	0	0.0955034	37.525	0	0.0955035	37.525	0	0.0955035	37.525	0	0.0955035	37.525	0	0.0955035	37.525	0	0.0955035	37.525	0	0.0955035	37.525	0	0.0955035	37.525	0	0.0955035	37.525	0	0.0955035
37.55	0	0.0955034	37.55	0	0.0955035	37.55	0	0.0955035	37.55	0	0.0955035	37.55	0	0.0955035	37.55	0	0.0955035	37.55	0	0.0955035	37.55	0	0.0955035	37.55	0	0.0955035	37.55	0	0.0955035
37.575	0	0.0955034	37.575	0	0.0955035	37.575	0	0.0955035	37.575	0	0.0955035	37.575	0	0.0955035	37.575	0	0.0955035	37.575	0	0.0955035	37.575	0	0.0955035	37.575	0	0.0955035	37.575	0	0.0955035
37.6	0	0.0955034	37.6	0	0.0955035	37.6	0	0.0955035	37.6	0	0.0955035	37.6	0	0.0955035	37.6	0	0.0955035	37.6	0	0.0955035	37.6	0	0.0955035	37.6	0	0.0955035	37.6	0	0.0955035
37.625	0	0.0955035	37.625	0	0.0955035	37.625	0	0.0955035	37.625	0	0.0955035	37.625	0	0.0955035	37.625	0	0.0955035	37.625	0	0.0955035	37.625	0	0.0955035	37.625	0	0.0955035	37.625	0	0.0955035
37.65	0	0.0955035	37.65	0	0.0955035	37.65	0	0.0955035	37.65	0	0.0955035	37.65	0	0.0955035	37.65	0	0.0955035	37.65	0	0.0955035	37.65	0	0.0955035	37.65	0	0.0955035	37.65	0	0.0955035
37.675	0	0.0955035	37.675	0	0.0955035	37.675	0	0.0955035	37.675	0	0.0955035	37.675	0	0.0955035	37.675	0	0.0955035	37.675	0	0.0955035	37.675	0	0.0955035	37.675	0	0.0955035	37.675	0	0.0955035
37.7	0	0.0955035	37.7	0	0.0955035	37.7	0	0.0955035	37.7	0	0.0955035	37.7	0	0.0955035	37.7	0	0.0955035	37.7	0	0.0955035	37.7	0	0.0955035	37.7	0	0.0955035	37.7	0	0.0955035
37.725	0	0.0955035	37.725	0	0.0955035	37.725	0	0.0955035	37.725	0	0.0955035	37.725	0	0.0955035	37.725	0	0.0955035	37.725	0	0.0955035	37.725	0	0.0955035	37.725	0	0.0955035	37.725	0	0.0955035
37.75	0	0.0955035	37.75	0	0.0955035	37.75	0	0.0955035	37.75	0	0.0955035	37.75	0	0.0955035	37.75	0	0.0955035	37.75	0	0.0955035	37.75	0	0.0955035	37.75	0	0.0955035	37.75	0	0.0955035
37.775	0	0.0955035	37.775	0	0.0955035	37.775	0	0.0955035	37.775	0	0.0955035	37.775	0	0.0955035	37.775	0	0.0955035	37.775	0	0.0955035	37.775	0	0.0955035	37.775	0	0.0955035	37.775	0	0.0955035
37.8	0	0.0955035	37.8	0	0.0955035	37.8	0	0.0955035	37.8	0	0.0955035	37.8	0	0.0955035	37.8	0	0.0955035	37.8	0	0.0955035	37.8	0	0.0955035	37.8	0	0.0955035	37.8	0	0.0955035
37.825	0	0.0955035	37.825	0	0.0955035	37.825	0	0.0955035	37.825	0	0.0955035	37.825	0	0.0955035	37.825	0	0.0955035	37.825	0	0.0955035	37.825	0	0.0955035	37.825	0	0.0955035	37.825	0	0.0955035
37.85	0	0.0955035	37.85	0	0.0955035	37.85	0	0.0955035	37.85	0	0.0955035	37.85	0	0.0955035	37.85	0	0.0955035	37.85	0	0.0955035	37.85	0	0.0955035	37.85	0	0.0955035	37.85	0	0.0955035
37.875	0	0.0955035	37.875	0	0.0955035	37.875	0	0.0955035	37.875	0	0.0955035	37.875	0	0.0955035	37.875	0	0.0955035	37.875	0	0.0955035	37.875	0	0.0955035	37.875	0	0.0955035	37.875	0	0.0955035
37.9	0	0.0955035	37.9	0	0.0955035	37.9	0	0.0955035	37.9	0	0.0955035	37.9	0	0.0955035	37.9	0	0.0955035	37.9	0	0.0955035	37.9	0	0.0955035	37.9	0	0.0955035	37.9	0	0.0955035
37.925	0	0.0955035	37.925	0	0.0955035	37.925	0	0.0955035	37.925	0	0.0955035	37.925	0	0.0955035	37.925	0	0.0955035	37.925	0	0.0955035	37.925	0	0.0955035	37.925	0	0.0955035	37.925	0	0.0955035
37.95	0	0.0955035	37.95	0	0.0955036	37.95	0	0.0955036	37.95	0	0.0955036	37.95	0	0.0955036	37.95	0	0.0955036	37.95	0	0.0955036	37.95	0	0.0955036	37.95	0	0.0955036	37.95	0	0.0955036
37.975	0	0.0955035	37.975	0	0.0955036	37.975	0	0.0955036	37.975	0	0.0955036	37.975	0	0.0955036	37.975	0	0.0955036	37.975	0	0.0955036	37.975	0	0.0955036	37.975	0	0.0955036	37.975	0	0.0955036
38	0	0.0955035	38	0	0.0955036	38	0	0.0955036	38	0	0.0955036	38	0	0.0955036	38	0	0.0955036	38	0	0.0955036	38	0	0.0955036	38	0	0.0955036	38	0	0.0955036
38.025	0	0.0955035	38.025	0	0.0955036	38.025	0	0.0955036	38.025	0	0.0955036	38.025	0	0.0955036	38.025	0	0.0955036	38.025	0	0.0955036	38.025	0	0.0955036	38.025	0	0.0955036	38.025	0	0.0955036
38.05	0	0.0955036	38.05	0	0.0955036	38.05	0	0.0955036	38.05	0	0.0955036	38.05	0	0.0955036	38.05	0	0.0955036	38.05	0	0.0955036	38.05	0	0.0955036	38.05	0	0.0955036	38.05	0	0.0955036
38.075	0	0.0955036	38.075	0	0.0955036	38.075	0	0.0955036	38.075	0	0.0955036	38.075	0	0.0955036	38.075	0	0.0955036	38.075	0	0.0955036	38.075	0	0.0955036	38.075	0	0.0955036	38.075	0	0.0955036
38.1	0	0.0955036	38.1	0	0.0955036	38.1	0	0.0955036	38.1	0	0.0955036	38.1	0	0.0955036	38.1	0	0.0955036	38.1	0	0.0955036	38.1	0	0.0955036	38.1	0	0.0955036	38.1	0	0.0955036
38.125	0	0.0955036	38.125	0	0.0955036	38.125	0	0.0955036	38.125	0	0.0955036	38.125	0	0.0955036	38.125	0	0.0955036	38.125	0	0.0955036	38.125	0	0.0955036	38.125	0	0.0955036	38.125	0	0.0955036
38.15	0	0.0955036	38.15	0	0.0955036	38.15	0	0.0955036	38.15	0	0.0955036	38.15	0	0.0955036	38.15	0	0.0955036	38.15	0	0.0955036	38.15	0	0.0955036	38.15	0	0.0955036	38.15	0	0.0955036
38.175	0	0.0955036	38.175	0	0.0955036	38.175	0	0.0955036	38.175	0	0.0955036	38.175	0	0.0955036	38.175	0	0.0955036	38.175	0	0.0955036	38.175	0	0.0955036	38.175	0	0.0955036	38.175	0	0.0955036
38.2	0	0.0955036	38.2	0	0.0955036	38.2	0	0.0955036	38.2	0	0.0955036	38.2	0	0.0955036	38.2	0	0.0955036	38.2	0	0.0955036	38.2	0	0.0955036	38.2	0	0.0955036	38.2	0	0.0955036
38.225	0	0.0955036	38.225	0	0.0955036	38.225	0	0.0955036	38.225	0	0.0955036	38.225	0	0.0955036	38.225	0	0.0955036	38.225	0	0.0955036	38.225	0	0.0955036	38.225	0	0.0955036	38.225	0	0.0955036
38.25	0	0.0955036	38.25	0	0.0955036	38.25	0	0.0955036	38.25	0	0.0955036	38.25	0	0.0955036	38.25	0	0.0955036	38.25	0	0.0955036	38.25	0	0.0955036	38.25	0	0.0955036	38.25	0	0.0955036
38.275	0	0.0955036	38.275	0	0.0955036	38.275	0	0.0955036	38.275	0	0.0955036	38.275	0	0.0955036	38.275	0	0.0955036	38.275	0	0.0955036	38.275	0	0.0955036	38.275	0	0.0955036	38.275	0	0.0955036
38.3	0	0.0955036	38.3	0	0.0955036	38.3	0	0.0955036	38.3	0	0.0955036	38.3	0	0.0955036	38.3	0	0.0955036	38.3	0	0.0955036	38.3	0	0.0955036	38.3	0	0.0955036	38.3	0	0.0955036
38.325	0	0.0955036	38.325	0	0.0955036	38.325	0	0.0955036	38.325	0	0.0955036	38.325	0	0.0955036	38.325	0	0.0955036	38.325	0	0.0955036	38.325	0	0.0955036	38.325	0	0.0955036	38.325	0	0.0955036
38.35	0	0.0955036	38.35	0	0.0955037	38.35	0	0.0955037	38.35	0	0.0955037	38.35	0	0.0955037	38.35	0	0.0955037	38.35	0	0.0955037	38.35	0	0.0955037	38.35	0	0.0955037	38.35	0	0.0955037
38.375	0	0.0955036	38.375	0	0.0955037	38.375	0	0.0955037	38.375	0	0.0955037	38.375	0	0.0955037	38.375	0	0.0955037	38.375	0	0.0955037	38.375	0	0.0955037	38.375	0	0.0955037	38.375	0	0.0955037
38.4	0	0.0955036	38.4	0	0.0955037	38.4	0	0.0955037	38.4	0	0.0955037	38.4	0	0.0955037	38.4	0	0.0955037	38.4	0	0.0955037	38.4	0	0.0955037	38.4	0	0.0955037	38.4	0	0.0955037
38.425	0	0.0955036	38.425	0	0.0955037	38.425	0	0.0955037	38.425	0	0.0955037	38.425	0	0.0955037	38.425	0	0.0955037	38.425	0	0.0955037	38.425	0	0.0955037	38.425	0	0.0955037	38.425	0	0.0955037
38.45	0	0.0955037	38.45	0	0.0955037	38.45	0	0.0955037	38.45	0	0.0955037	38.45	0	0.0955037	38.45	0	0.0955037	38.45	0	0.0955037	38.45	0	0.0955037	38.45	0	0.0955037	38.45	0	0.0955037
38.475	0	0.0955037	38.475	0	0.0955037	38.475	0	0.0955037	38.475	0	0.0955037	38.475	0	0.0955037	38.475	0	0.0955037	38.475	0	0.0955037	38.475	0	0.0955037	38.475	0	0.0955037	38.475	0	0.0955037
38.5	0	0.0955037	38.5	0	0.0955037	38.5	0	0.0955037	38.5	0	0.0955037	38.5	0	0.0955037	38.5	0	0.0955037	38.5	0	0.0955037	38.5	0	0.0955037	38.5	0	0.0955037	38.5	0	0.0955037
38.525	0	0.0955037	38.525	0	0.0955037	38.525	0	0.0955037	38.525	0	0.0955037	38.525	0	0.0955037	38.525	0	0.0955037	38.525	0	0.0955037	38.525	0	0.0955037	38.525	0	0.0955037	38.525	0	0.0955037
38.55	0	0.0955037	38.55	0	0.0955037	38.55	0	0.0955037	38.55	0	0.0955037	38.55	0	0.0955037	38.55	0	0.0955037	38.55	0	0.0955037	38.55	0	0.0955037	38.55	0	0.0955037	38.55	0	0.0955037
38.575	0	0.0955037	38.575	0	0.0955037	38.575	0	0.0955037	38.575	0	0.0955037	38.575	0	0.0955037	38.575	0	0.0955037	38.575	0	0.0955037	38.575	0	0.0955037	38.575	0	0.0955037	38.575	0	0.0955037
38.6	0	0.0955037	38.6	0	0.0955037	38.6	0	0.0955037	38.6	0	0.0955037	38.6	0	0.0955037	38.6	0	0.0955037	38.6	0	0.0955037	38.6	0	0.0955037	38.6	0	0.0955037	38.6	0	0.0955037
38.625	0	0.0955037	38.625	0	0.0955037	38.625	0	0.0955037	38.625	0	0.0955037	38.625	0	0.0955037	38.625	0	0.0955037	38.625	0	0.0955037	38.625	0	0.0955037	38.625	0	0.0955037	38.625	0	0.0955037
38.65	0	0.0955037	38.65	0	0.0955037	38.65	0	0.0955037	38.65	0	0.0955037	38.65	0	0.0955037	38.65	0	0.0955037	38.65	0	0.0955037	38.65	0	0.0955037	38.65	0	0.0955037	38.65	0	0.0955037
38.675	0	0.0955037	38.675	0	0.0955037	38.675	0	0.0955037	38.675	0	0.0955037	38.675	0	0.0955037	38.675	0	0.0955037	38.675	0	0.0955037	38.675	0	0.0955037	38.675	0	0.0955037	38.675	0	0.0955037
38.7	0	0.0955037	38.7	0	0.0955037	38.7	0	0.0955037	38.7	0	0.0955037	38.7	0	0.0955037	38.7	0	0.0955037	38.7	0	0.0955037	38.7	0	0.0955037	38.7	0	0.0955037	38.7	0	0.0955037
38.725	0	0.0955037	38.725	0	0.0955037	38.725	0	0.0955037	38.725	0	0.0955037	38.725	0	0.0955037	38.725	0	0.0955037	38.725	0	0.0955037	38.725	0	0.0955037	38.725	0	0.0955037	38.725	0	0.0955037
38.75	0	0.0955037	38.75	0	0.0955037	38.75	0	0.0955037	38.75	0	0.0955037	38.75	0	0.0955037	38.75	0	0.0955037	38.75	0	0.0955037	38.75	0	0.0955037	38.75	0	0.0955037	38.75	0	0.0955037
38.775	0	0.0955037	38.775	0	0.0955038	38.775	0	0.0955038	38.775	0	0.0955038	38.775	0	0.0955038	38.775	0	0.0955038	38.775	0	0.0955038	38.775	0	0.0955038	38.775	0	0.0955038	38.775	0	0.0955038
38.8	0	0.0955037	38.8	0	0.0955038	38.8	0	0.0955038	38.8	0	0.0955038	38.8	0	0.0955038	38.8	0	0.0955038	38.8	0	0.0955038	38.8	0	0.0955038	38.8	0	0.0955038	38.8	0	0.0955038
38.825	0	0.0955037	38.825	0	0.0955038	38.825	0	0.0955038	38.825	0	0.0955038	38.825	0	0.0955038	38.825	0	0.0955038	38.825	0	0.0955038	38.825	0	0.0955038	38.825	0	0.0955038	38.825	0	0.0955038
38.85	0	0.0955037	38.85	0	0.0955038	38.85	0	0.0955038	38.85	0	0.0955038	38.85	0	0.0955038	38.85	0	0.0955038	38.85	0	0.0955038	38.85	0	0.0955038	38.85	0	0.0955038	38.85	0	0.0955038
38.875	0	0.0955038	38.875	0	0.0955038	38.875	0	0.0955038	38.875	0	0.0955038	38.875	0	0.0955038	38.875	0	0.0955038	38.875	0	0.0955038	38.875	0	0.0955038	38.875	0	0.0955038	38.875	0	0.0955038
38.9	0	0.0955038	38.9	0	0.0955038	38.9	0	0.0955038	38.9	0	0.0955038	38.9	0	0.0955038	38.9	0	0.0955038	38.9	0	0.0955038	38.9	0	0.0955038	38.9	0	0.0955038	38.9	0	0.0955038
38.925	0	0.0955038	38.925	0	0.0955038	38.925	0	0.0955038	38.925	0	0.0955038	38.925	0	0.0955038	38.925	0	0.0955038	38.925	0	0.0955038	38.925	0	0.0955038	38.925	0	0.0955038	38.925	0	0.0955038
38.95	0	0.0955038	38.95	0	0.0955038	38.95	0	0.0955038	38.95	0	0.0955038	38.95	0	0.0955038	38.95	0	0.0955038	38.95	0	0.0955038	38.95	0	0.0955038	38.95	0	0.0955038	38.95	0	0.0955038
38.975	0	0.0955038	38.975	0	0.0955038	38.975	0	0.0955038	38.975	0	0.0955038	38.975	0	0.0955038	38.975	0	0.0955038	38.975	0	0.0955038	38.975	0	0.0955038	38.975	0	0.0955038	38.975	0	0.0955038
39	0	0.0955038	39	0	0.0955038	39	0	0.0955038	39	0	0.0955038	39	0	0.0955038	39	0	0.0955038	39	0	0.0955038	39	0	0.0955038	39	0	0.0955038	39	0	0.0955038
39.025	0	0.0955038	39.025	0	0.0955038	39.025	0	0.0955038	39.025	0	0.0955038	39.025	0	0.0955038	39.025	0	0.0955038	39.025	0	0.0955038	39.025	0	0.0955038	39.025	0	0.0955038	39.025	0	0.0955038
39.05	0	0.0955038	39.05	0	0.0955038	39.05	0	0.0955038	39.05	0	0.0955038	39.05	0	0.0955038	39.05	0	0.0955038	39.05	0	0.0955038	39.05	0	0.0955038	39.05	0	0.0955038	39.05	0	0.0955038
39.075	0	0.0955038	39.075	0	0.0955038	39.075	0	0.0955038	39.075	0	0.0955038	39.075	0	0.0955038	39.075	0	0.0955038	39.075	0	0.0955038	39.075	0	0.0955038	39.075	0	0.0955038	39.075	0	0.0955038
39.1	0	0.0955038	39.1	0	0.0955038	39.1	0	0.0955038	39.1	0	0.0955038	39.1	0	0.0955038	39.1	0	0.0955038	39.1	0	0.0955038	39.1	0	0.0955038	39.1	0	0.0955038	39.1	0	0.0955038
39.125	0	0.0955038	39.125	0	0.0955038	39.125	0	0.0955038	39.125	0	0.0955038	39.125	0	0.0955038	39.125	0	0.0955038	39.125	0	0.0955038	39.125	0	0.0955038	39.125	0	0.0955038	39.125	0	0.0955038
39.15	0	0.0955038	39.15	0	0.0955038	39.15	0	0.0955038	39.15	0	0.0955038	39.15	0	0.0955038	39.15	0	0.0955038	39.15	0	0.0955038	39.15	0	0.0955038	39.15	0	0.0955038	39.15	0	0.0955038
39.175	0	0.0955038	39.175	0	0.0955038	39.175	0	0.0955038	39.175	0	0.0955038	39.175	0	0.0955038	39.175	0	0.0955038	39.175	0	0.0955038	39.175	0	0.0955038	39.175	0	0.0955038	39.175	0	0.0955038
39.2	0	0.0955038	39.2	0	0.0955039	39.2	0	0.0955039	39.2	0	0.0955039	39.2	0	0.0955039	39.2	0	0.0955039	39.2	0	0.0955039	39.2	0	0.0955039	39.2	0	0.0955039	39.2	0	0.0955039
39.225	0	0.0955038	39.225	0	0.0955039	39.225	0	0.0955039	39.225	0	0.0955039	39.225	0	0.0955039	39.225	0	0.0955039	39.225	0	0.0955039	39.225	0	0.0955039	39.225	0	0.0955039	39.225	0	0.0955039
39.25	0	0.0955038	39.25	0	0.0955039	39.25	0	0.0955039	39.25	0	0.0955039	39.25	0	0.0955039	39.25	0	0.0955039	39.25	0	0.0955039	39.25	0	0.0955039	39.25	0	0.0955039	39.25	0	0.0955039
39.275	0	0.0955038	39.275	0	0.0955039	39.275	0	0.0955039	39.275	0	0.0955039	39.275	0	0.0955039	39.275	0	0.0955039	39.275	0	0.0955039	39.275	0	0.0955039	39.275	0	0.0955039	39.275	0	0.0955039
39.3	0	0.0955039	39.3	0	0.0955039	39.3	0	0.0955039	39.3	0	0.0955039	39.3	0	0.0955039	39.3	0	0.0955039	39.3	0	0.0955039	39.3	0	0.0955039	39.3	0	0.0955039	39.3	0	0.0955039
39.325	0	0.0955039	39.325	0	0.0955039	39.325	0	0.0955039	39.325	0	0.0955039	39.325	0	0.0955039	39.325	0	0.0955039	39.325	0	0.0955039	39.325	0	0.0955039	39.325	0	0.0955039	39.325	0	0.0955039
39.35	0	0.0955039	39.35	0	0.0955039	39.35	0	0.0955039	39.35	0	0.0955039	39.35	0	0.0955039	39.35	0	0.0955039	39.35	0	0.0955039	39.35	0	0.0955039	39.35	0	0.0955039	39.35	0	0.0955039
39.375	0	0.0955039	39.375	0	0.0955039	39.375	0	0.0955039	39.375	0	0.0955039	39.375	0	0.0955039	39.375	0	0.0955039	39.375	0	0.0955039	39.375	0	0.0955039	39.375	0	0.0955039	39.375	0	0.0955039
39.4	0	0.0955039	39.4	0	0.0955039	39.4	0	0.0955039	39.4	0	0.0955039	39.4	0	0.0955039	39.4	0	0.0955039	39.4	0	0.0955039	39.4	0	0.0955039	39.4	0	0.0955039	39.4	0	0.0955039
39.425	0	0.0955039	39.425	0	0.0955039	39.425	0	0.0955039	39.425	0	0.0955039	39.425	0	0.0955039	39.425	0	0.0955039	39.425	0	0.0955039	39.425	0	0.0955039	39.425	0	0.0955039	39.425	0	0.0955039
39.45	0	0.0955039	39.45	0	0.0955039	39.45	0	0.0955039	39.45	0	0.0955039	39.45	0	0.0955039	39.45	0	0.0955039	39.45	0	0.0955039	39.45	0	0.0955039	39.45	0	0.0955039	39.45	0	0.0955039
39.475	0	0.0955039	39.475	0	0.0955039	39.475	0	0.0955039	39.475	0	0.0955039	39.475	0	0.0955039	39.475	0	0.0955039	39.475	0	0.0955039	39.475	0	0.0955039	39.475	0	0.0955039	39.475	0	0.0955039
39.5	0	0.0955039	39.5	0	0.0955039	39.5	0	0.0955039	39.5	0	0.0955039	39.5	0	0.0955039	39.5	0	0.0955039	39.5	0	0.0955039	39.5	0	0.0955039	39.5	0	0.0955039	39.5	0	0.0955039
39.525	0	0.0955039	39.525	0	0.0955039	39.525	0	0.0955039	39.525	0	0.0955039	39.525	0	0.0955039	39.525	0	0.0955039	39.525	0	0.0955039	39.525	0	0.0955039	39.525	0	0.0955039	39.525	0	0.0955039
39.55	0	0.0955039	39.55	0	0.0955039	39.55	0	0.0955039	39.55	0	0.0955039	39.55	0	0.0955039	39.55	0	0.0955039	39.55	0	0.0955039	39.55	0	0.0955039	39.55	0	0.0955039	39.55	0	0.0955039
39.575	0	0.0955039	39.575	0	0.0955039	39.575	0	0.0955039	39.575	0	0.0955039	39.575	0	0.0955039	39.575	0	0.0955039	39.575	0	0.0955039	39.575	0	0.0955039	39.575	0	0.0955039	39.575	0	0.0955039
39.6	0	0.0955039	39.6	0	0.0955039	39.6	0	0.0955039	39.6	0	0.0955039	39.6	0	0.0955039	39.6	0	0.0955039	39.6	0	0.0955039	39.6	0	0.0955039	39.6	0	0.0955039	39.6	0	0.0955039
39.625	0	0.0955039	39.625	0	0.095504	39.625	0	0.095504	39.625	0	0.095504	39.625	0	0.095504	39.625	0	0.095504	39.625	0	0.095504	39.625	0	0.095504	39.625	0	0.095504	39.625	0	0.095504
39.65	0	0.0955039	39.65	0	0.095504	39.65	0	0.095504	39.65	0	0.095504	39.65	0	0.095504	39.65	0	0.095504	39.65	0	0.095504	39.65	0	0.095504	39.65	0	0.095504	39.65	0	0.095504
39.675	0	0.0955039	39.675	0	0.095504	39.675	0	0.095504	39.675	0	0.095504	39.675	0	0.095504	39.675	0	0.095504	39.675	0	0.095504	39.675	0	0.095504	39.675	0	0.095504	39.675	0	0.095504
39.7	0	0.0955039	39.7	0	0.095504	39.7	0	0.095504	39.7	0	0.095504	39.7	0	0.095504	39.7	0	0.095504	39.7	0	0.095504	39.7	0	0.095504	39.7	0	0.095504	39.7	0	0.095504
39.725	0	0.095504	39.725	0	0.095504	39.725	0	0.095504	39.725	0	0.095504	39.725	0	0.095504	39.725	0	0.095504	39.725	0	0.095504	39.725	0	0.095504	39.725	0	0.095504	39.725	0	0.095504
39.75	0	0.095504	39.75	0	0.095504	39.75	0	0.095504	39.75	0	0.095504	39.75	0	0.095504	39.75	0	0.095504	39.75	0	0.095504	39.75	0	0.095504	39.75	0	0.095504	39.75	0	0.095504
39.775	0	0.095504	39.775	0	0.095504	39.775	0	0.095504	39.775	0	0.095504	39.775	0	0.095504	39.775	0	0.095504	39.775	0	0.095504	39.775	0	0.095504	39.775	0	0.095504	39.775	0	0.095504
39.8	0	0.095504	39.8	0	0.095504	39.8	0	0.095504	39.8	0	0.095504	39.8	0	0.095504	39.8	0	0.095504	39.8	0	0.095504	39.8	0	0.095504	39.8	0	0.095504	39.8	0	0.095504
39.825	0	0.095504	39.825	0	0.095504	39.825	0	0.095504	39.825	0	0.095504	39.825	0	0.095504	39.825	0	0.095504	39.825	0	0.095504	39.825	0	0.095504	39.825	0	0.095504	39.825	0	0.095504
39.85	0	0.095504	39.85	0	0.095504	39.85	0	0.095504	39.85	0	0.095504	39.85	0	0.095504	39.85	0	0.095504	39.85	0	0.095504	39.85	0	0.095504	39.85	0	0.095504	39.85	0	0.095504
39.875	0	0.095504	39.875	0	0.095504	39.875	0	0.095504	39.875	0	0.095504	39.875	0	0.095504	39.875	0	0.095504	39.875	0	0.095504	39.875	0	0.095504	39.875	0	0.095504	39.875	0	0.095504
39.9	0	0.095504	39.9	0	0.095504	39.9	0	0.095504	39.9	0	0.095504	39.9	0	0.095504	39.9	0	0.095504	39.9	0	0.095504	39.9	0	0.095504	39.9	0	0.095504	39.9	0	0.095504
39.925	0	0.095504	39.925	0	0.095504	39.925	0	0.095504	39.925	0	0.095504	39.925	0	0.095504	39.925	0	0.095504	39.925	0	0.095504	39.925	0	0.095504	39.925	0	0.095504	39.925	0	0.095504
39.95	0	0.095504	39.95	0	0.095504	39.95	0	0.095504	39.95	0	0.095504	39.95	0	0.095504	39.95	0	0.095504	39.95	0	0.095504	39.95	0	0.095504	39.95	0	0.095504	39.95	0	0.095504
39.975	0	0.095504	39.975	0	0.095504	39.975	0	0.095504	39.975	0	0.095504	39.975	0	0.095504	39.975	0	0.095504	39.975	0	0.095504	39.975	0	0.095504	39.975	0	0.095504	39.975	0	0.095504
40	0	0.095504	40	0	0.095504	40	0	0.095504	40	0	0.095504	40	0	0.095504	40	0	0.095504	40	0	0.095504	40	0	0.095504	40	0	0.095504	40	0	0.095504
40.025	0	0.095504	40.025	0	0.0955041	40.025	0	0.0955041	40.025	0	0.0955041	40.025	0	0.0955041	40.025	0	0.0955041	40.025	0	0.0955041	40.025	0	0.0955041	40.025	0	0.0955041	40.025	0	0.0955041
40.05	0	0.095504	40.05	0	0.0955041	40.05	0	0.0955041	40.05	0	0.0955041	40.05	0	0.0955041	40.05	0	0.0955041	40.05	0	0.0955041	40.05	0	0.0955041	40.05	0	0.0955041	40.05	0	0.0955041
40.075	0	0.095504	40.075	0	0.0955041	40.075	0	0.0955041	40.075	0	0.0955041	40.075	0	0.0955041	40.075	0	0.0955041	40.075	0	0.0955041	40.075	0	0.0955041	40.075	0	0.0955041	40.075	0	0.0955041
40.1	0	0.095504	40.1	0	0.0955041	40.1	0	0.0955041	40.1	0	0.0955041	40.1	0	0.0955041	40.1	0	0.0955041	40.1	0	0.0955041	40.1	0	0.0955041	40.1	0	0.0955041	40.1	0	0.0955041
40.125	0	0.0955041	40.125	0	0.0955041	40.125	0	0.0955041	40.125	0	0.0955041	40.125	0	0.0955041	40.125	0	0.0955041	40.125	0	0.0955041	40.125	0	0.0955041	40.125	0	0.0955041	40.125	0	0.0955041
40.15	0	0.0955041	40.15	0	0.0955041	40.15	0	0.0955041	40.15	0	0.0955041	40.15	0	0.0955041	40.15	0	0.0955041	40.15	0	0.0955041	40.15	0	0.0955041	40.15	0	0.0955041	40.15	0	0.0955041
40.175	0	0.0955041	40.175	0	0.0955041	40.175	0	0.0955041	40.175	0	0.0955041	40.175	0	0.0955041	40.175	0	0.0955041	40.175	0	0.0955041	40.175	0	0.0955041	40.175	0	0.0955041	40.175	0	0.0955041
40.2	0	0.0955041	40.2	0	0.0955041	40.2	0	0.0955041	40.2	0	0.0955041	40.2	0	0.0955041	40.2	0	0.0955041	40.2	0	0.0955041	40.2	0	0.0955041	40.2	0	0.0955041	40.2	0	0.0955041
40.225	0	0.0955041	40.225	0	0.0955041	40.225	0	0.0955041	40.225	0	0.0955041	40.225	0	0.0955041	40.225	0	0.0955041	40.225	0	0.0955041	40.225	0	0.0955041	40.225	0	0.0955041	40.225	0	0.0955041
40.25	0	0.0955041	40.25	0	0.0955041	40.25	0	0.0955041	40.25	0	0.0955041	40.25	0	0.0955041	40.25	0	0.0955041	40.25	0	0.0955041	40.25	0	0.0955041	40.25	0	0.0955041	40.25	0	0.0955041
40.275	0	0.0955041	40.275	0	0.0955041	40.275	0	0.0955041	40.275	0	0.0955041	40.275	0	0.0955041	40.275	0	0.0955041	40.275	0	0.0955041	40.275	0	0.0955041	40.275	0	0.0955041	40.275	0	0.0955041
40.3	0	0.0955041	40.3	0	0.0955041	40.3	0	0.0955041	40.3	0	0.0955041	40.3	0	0.0955041	40.3	0	0.0955041	40.3	0	0.0955041	40.3	0	0.0955041	40.3	0	0.0955041	40.3	0	0.0955041
40.325	0	0.0955041	40.325	0	0.0955041	40.325	0	0.0955041	40.325	0	0.0955041	40.325	0	0.0955041	40.325	0	0.0955041	40.325	0	0.0955041	40.325	0	0.0955041	40.325	0	0.0955041	40.325	0	0.0955041
40.35	0	0.0955041	40.35	0	0.0955041	40.35	0	0.0955041	40.35	0	0.0955041	40.35	0	0.0955041	40.35	0	0.0955041	40.35	0	0.0955041	40.35	0	0.0955041	40.35	0	0.0955041	40.35	0	0.0955041
40.375	0	0.0955041	40.375	0	0.0955041	40.375	0	0.0955041	40.375	0	0.0955041	40.375	0	0.0955041	40.375	0	0.0955041	40.375	0	0.0955041	40.375	0	0.0955041	40.375	0	0.0955041	40.375	0	0.0955041
40.4	0	0.0955041	40.4	0	0.0955041	40.4	0	0.0955041	40.4	0	0.0955041	40.4	0	0.0955041	40.4	0	0.0955041	40.4	0	0.0955041	40.4	0	0.0955041	40.4	0	0.0955041	40.4	0	0.0955041
40.425	0	0.0955041	40.425	0	0.0955041	40.425	0	0.0955041	40.425	0	0.0955041	40.425	0	0.0955041	40.425	0	0.0955041	40.425	0	0.0955041	40.425	0	0.0955041	40.425	0	0.0955041	40.425	0	0.0955041
40.45	0	0.0955041	40.45	0	0.0955042	40.45	0	0.0955042	40.45	0	0.0955042	40.45	0	0.0955042	40.45	0	0.0955042	40.45	0	0.0955042	40.45	0	0.0955042	40.45	0	0.0955042	40.45	0	0.0955042
40.475	0	0.0955041	40.475	0	0.0955042	40.475	0	0.0955042	40.475	0	0.0955042	40.475	0	0.0955042	40.475	0	0.0955042	40.475	0	0.0955042	40.475	0	0.0955042	40.475	0	0.0955042	40.475	0	0.0955042
40.5	0	0.0955041	40.5	0	0.0955042	40.5	0	0.0955042	40.5	0	0.0955042	40.5	0	0.0955042	40.5	0	0.0955042	40.5	0	0.0955042	40.5	0	0.0955042	40.5	0	0.0955042	40.5	0	0.0955042
40.525	0	0.0955041	40.525	0	0.0955042	40.525	0	0.0955042	40.525	0	0.0955042	40.525	0	0.0955042	40.525	0	0.0955042	40.525	0	0.0955042	40.525	0	0.0955042	40.525	0	0.0955042	40.525	0	0.0955042
40.55	0	0.0955042	40.55	0	0.0955042	40.55	0	0.0955042	40.55	0	0.0955042	40.55	0	0.0955042	40.55	0	0.0955042	40.55	0	0.0955042	40.55	0	0.0955042	40.55	0	0.0955042	40.55	0	0.0955042
40.575	0	0.0955042	40.575	0	0.0955042	40.575	0	0.0955042	40.575	0	0.0955042	40.575	0	0.0955042	40.575	0	0.0955042	40.575	0	0.0955042	40.575	0	0.0955042	40.575	0	0.0955042	40.575	0	0.0955042
40.6	0	0.0955042	40.6	0	0.0955042	40.6	0	0.0955042	40.6	0	0.0955042	40.6	0	0.0955042	40.6	0	0.0955042	40.6	0	0.0955042	40.6	0	0.0955042	40.6	0	0.0955042	40.6	0	0.0955042
40.625	0	0.0955042	40.625	0	0.0955042	40.625	0	0.0955042	40.625	0	0.0955042	40.625	0	0.0955042	40.625	0	0.0955042	40.625	0	0.0955042	40.625	0	0.0955042	40.625	0	0.0955042	40.625	0	0.0955042
40.65	0	0.0955042	40.65	0	0.0955042	40.65	0	0.0955042	40.65	0	0.0955042	40.65	0	0.0955042	40.65	0	0.0955042	40.65	0	0.0955042	40.65	0	0.0955042	40.65	0	0.0955042	40.65	0	0.0955042
40.675	0	0.0955042	40.675	0	0.0955042	40.675	0	0.0955042	40.675	0	0.0955042	40.675	0	0.0955042	40.675	0	0.0955042	40.675	0	0.0955042	40.675	0	0.0955042	40.675	0	0.0955042	40.675	0	0.0955042
40.7	0	0.0955042	40.7	0	0.0955042	40.7	0	0.0955042	40.7	0	0.0955042	40.7	0	0.0955042	40.7	0	0.0955042	40.7	0	0.0955042	40.7	0	0.0955042	40.7	0	0.0955042	40.7	0	0.0955042
40.725	0	0.0955042	40.725	0	0.0955042	40.725	0	0.0955042	40.725	0	0.0955042	40.725	0	0.0955042	40.725	0	0.0955042	40.725	0	0.0955042	40.725	0	0.0955042	40.725	0	0.0955042	40.725	0	0.0955042
40.75	0	0.0955042	40.75	0	0.0955042	40.75	0	0.0955042	40.75	0	0.0955042	40.75	0	0.0955042	40.75	0	0.0955042	40.75	0	0.0955042	40.75	0	0.0955042	40.75	0	0.0955042	40.75	0	0.0955042
40.775	0	0.0955042	40.775	0	0.0955042	40.775	0	0.0955042	40.775	0	0.0955042	40.775	0	0.0955042	40.775	0	0.0955042	40.775	0	0.0955042	40.775	0	0.0955042	40.775	0	0.0955042	40.775	0	0.0955042
40.8	0	0.0955042	40.8	0	0.0955042	40.8	0	0.0955042	40.8	0	0.0955042	40.8	0	0.0955042	40.8	0	0.0955042	40.8	0	0.0955042	40.8	0	0.0955042	40.8	0	0.0955042	40.8	0	0.0955042
40.825	0	0.0955042	40.825	0	0.0955042	40.825	0	0.0955042	40.825	0	0.0955042	40.825	0	0.0955042	40.825	0	0.0955042	40.825	0	0.0955042	40.825	0	0.0955042	40.825	0	0.0955042	40.825	0	0.0955042
40.85	0	0.0955042	40.85	0	0.0955042	40.85	0	0.0955042	40.85	0	0.0955042	40.85	0	0.0955042	40.85	0	0.0955042	40.85	0	0.0955042	40.85	0	0.0955042	40.85	0	0.0955042	40.85	0	0.0955042
40.875	0	0.0955042	40.875	0	0.0955043	40.875	0	0.0955043	40.875	0	0.0955043	40.875	0	0.0955043	40.875	0	0.0955043	40.875	0	0.0955043	40.875	0	0.0955043	40.875	0	0.0955043	40.875	0	0.0955043
40.9	0	0.0955042	40.9	0	0.0955043	40.9	0	0.0955043	40.9	0	0.0955043	40.9	0	0.0955043	40.9	0	0.0955043	40.9	0	0.0955043	40.9	0	0.0955043	40.9	0	0.0955043	40.9	0	0.0955043
40.925	0	0.0955042	40.925	0	0.0955043	40.925	0	0.0955043	40.925	0	0.0955043	40.925	0	0.0955043	40.925	0	0.0955043	40.925	0	0.0955043	40.925	0	0.0955043	40.925	0	0.0955043	40.925	0	0.0955043
40.95	0	0.0955042	40.95	0	0.0955043	40.95	0	0.0955043	40.95	0	0.0955043	40.95	0	0.0955043	40.95	0	0.0955043	40.95	0	0.0955043	40.95	0	0.0955043	40.95	0	0.0955043	40.95	0	0.0955043
40.975	0	0.0955043	40.975	0	0.0955043	40.975	0	0.0955043	40.975	0	0.0955043	40.975	0	0.0955043	40.975	0	0.0955043	40.975	0	0.0955043	40.975	0	0.0955043	40.975	0	0.0955043	40.975	0	0.0955043
41	0	0.0955043	41	0	0.0955043	41	0	0.0955043	41	0	0.0955043	41	0	0.0955043	41	0	0.0955043	41	0	0.0955043	41	0	0.0955043	41	0	0.0955043	41	0	0.0955043
41.025	0	0.0955043	41.025	0	0.0955043	41.025	0	0.0955043	41.025	0	0.0955043	41.025	0	0.0955043	41.025	0	0.0955043	41.025	0	0.0955043	41.025	0	0.0955043	41.025	0	0.0955043	41.025	0	0.0955043
41.05	0	0.0955043	41.05	0	0.0955043	41.05	0	0.0955043	41.05	0	0.0955043	41.05	0	0.0955043	41.05	0	0.0955043	41.05	0	0.0955043	41.05	0	0.0955043	41.05	0	0.0955043	41.05	0	0.0955043
41.075	0	0.0955043	41.075	0	0.0955043	41.075	0	0.0955043	41.075	0	0.0955043	41.075	0	0.0955043	41.075	0	0.0955043	41.075	0	0.0955043	41.075	0	0.0955043	41.075	0	0.0955043	41.075	0	0.0955043
41.1	0	0.0955043	41.1	0	0.0955043	41.1	0	0.0955043	41.1	0	0.0955043	41.1	0	0.0955043	41.1	0	0.0955043	41.1	0	0.0955043	41.1	0	0.0955043	41.1	0	0.0955043	41.1	0	0.0955043
41.125	0	0.0955043	41.125	0	0.0955043	41.125	0	0.0955043	41.125	0	0.0955043	41.125	0	0.0955043	41.125	0	0.0955043	41.125	0	0.0955043	41.125	0	0.0955043	41.125	0	0.0955043	41.125	0	0.0955043
41.15	0	0.0955043	41.15	0	0.0955043	41.15	0	0.0955043	41.15	0	0.0955043	41.15	0	0.0955043	41.15	0	0.0955043	41.15	0	0.0955043	41.15	0	0.0955043	41.15	0	0.0955043	41.15	0	0.0955043
41.175	0	0.0955043	41.175	0	0.0955043	41.175	0	0.0955043	41.175	0	0.0955043	41.175	0	0.0955043	41.175	0	0.0955043	41.175	0	0.0955043	41.175	0	0.0955043	41.175	0	0.0955043	41.175	0	0.0955043
41.2	0	0.0955043	41.2	0	0.0955043	41.2	0	0.0955043	41.2	0	0.0955043	41.2	0	0.0955043	41.2	0	0.0955043	41.2	0	0.0955043	41.2	0	0.0955043	41.2	0	0.0955043	41.2	0	0.0955043
41.225	0	0.0955043	41.225	0	0.0955043	41.225	0	0.0955043	41.225	0	0.0955043	41.225	0	0.0955043	41.225	0	0.0955043	41.225	0	0.0955043	41.225	0	0.0955043	41.225	0	0.0955043	41.225	0	0.0955043
41.25	0	0.0955043	41.25	0	0.0955043	41.25	0	0.0955043	41.25	0	0.0955043	41.25	0	0.0955043	41.25	0	0.0955043	41.25	0	0.0955043	41.25	0	0.0955043	41.25	0	0.0955043	41.25	0	0.0955043
41.275	0	0.0955043	41.275	0	0.0955043	41.275	0	0.0955043	41.275	0	0.0955043	41.275	0	0.0955043	41.275	0	0.0955043	41.275	0	0.0955043	41.275	0	0.0955043	41.275	0	0.0955043	41.275	0	0.0955043
41.3	0	0.0955043	41.3	0	0.0955044	41.3	0	0.0955044	41.3	0	0.0955044	41.3	0	0.0955044	41.3	0	0.0955044	41.3	0	0.0955044	41.3	0	0.0955044	41.3	0	0.0955044	41.3	0	0.0955044
41.325	0	0.0955043	41.325	0	0.0955044	41.325	0	0.0955044	41.325	0	0.0955044	41.325	0	0.0955044	41.325	0	0.0955044	41.325	0	0.0955044	41.325	0	0.0955044	41.325	0	0.0955044	41.325	0	0.0955044
41.35	0	0.0955043	41.35	0	0.0955044	41.35	0	0.0955044	41.35	0	0.0955044	41.35	0	0.0955044	41.35	0	0.0955044	41.35	0	0.0955044	41.35	0	0.0955044	41.35	0	0.0955044	41.35	0	0.0955044
41.375	0	0.0955043	41.375	0	0.0955044	41.375	0	0.0955044	41.375	0	0.0955044	41.375	0	0.0955044	41.375	0	0.0955044	41.375	0	0.0955044	41.375	0	0.0955044	41.375	0	0.0955044	41.375	0	0.0955044
41.4	0	0.0955044	41.4	0	0.0955044	41.4	0	0.0955044	41.4	0	0.0955044	41.4	0	0.0955044	41.4	0	0.0955044	41.4	0	0.0955044	41.4	0	0.0955044	41.4	0	0.0955044	41.4	0	0.0955044
41.425	0	0.0955044	41.425	0	0.0955044	41.425	0	0.0955044	41.425	0	0.0955044	41.425	0	0.0955044	41.425	0	0.0955044	41.425	0	0.0955044	41.425	0	0.0955044	41.425	0	0.0955044	41.425	0	0.0955044
41.45	0	0.0955044	41.45	0	0.0955044	41.45	0	0.0955044	41.45	0	0.0955044	41.45	0	0.0955044	41.45	0	0.0955044	41.45	0	0.0955044	41.45	0	0.0955044	41.45	0	0.0955044	41.45	0	0.0955044
41.475	0	0.0955044	41.475	0	0.0955044	41.475	0	0.0955044	41.475	0	0.0955044	41.475	0	0.0955044	41.475	0	0.0955044	41.475	0	0.0955044	41.475	0	0.0955044	41.475	0	0.0955044	41.475	0	0.0955044
41.5	0	0.0955044	41.5	0	0.0955044	41.5	0	0.0955044	41.5	0	0.0955044	41.5	0	0.0955044	41.5	0	0.0955044	41.5	0	0.0955044	41.5	0	0.0955044	41.5	0	0.0955044	41.5	0	0.0955044
41.525	0	0.0955044	41.525	0	0.0955044	41.525	0	0.0955044	41.525	0	0.0955044	41.525	0	0.0955044	41.525	0	0.0955044	41.525	0	0.0955044	41.525	0	0.0955044	41.525	0	0.0955044	41.525	0	0.0955044
41.55	0	0.0955044	41.55	0	0.0955044	41.55	0	0.0955044	41.55	0	0.0955044	41.55	0	0.0955044	41.55	0	0.0955044	41.55	0	0.0955044	41.55	0	0.0955044	41.55	0	0.0955044	41.55	0	0.0955044
41.575	0	0.0955044	41.575	0	0.0955044	41.575	0	0.0955044	41.575	0	0.0955044	41.575	0	0.0955044	41.575	0	0.0955044	41.575	0	0.0955044	41.575	0	0.0955044	41.575	0	0.0955044	41.575	0	0.0955044
41.6	0	0.0955044	41.6	0	0.0955044	41.6	0	0.0955044	41.6	0	0.0955044	41.6	0	0.0955044	41.6	0	0.0955044	41.6	0	0.0955044	41.6	0	0.0955044	41.6	0	0.0955044	41.6	0	0.0955044
41.625	0	0.0955044	41.625	0	0.0955044	41.625	0	0.0955044	41.625	0	0.0955044	41.625	0	0.0955044	41.625	0	0.0955044	41.625	0	0.0955044	41.625	0	0.0955044	41.625	0	0.0955044	41.625	0	0.0955044
41.65	0	0.0955044	41.65	0	0.0955044	41.65	0	0.0955044	41.65	0	0.0955044	41.65	0	0.0955044	41.65	0	0.0955044	41.65	0	0.0955044	41.65	0	0.0955044	41.65	0	0.0955044	41.65	0	0.0955044
41.675	0	0.0955044	41.675	0	0.0955044	41.675	0	0.0955044	41.675	0	0.0955044	41.675	0	0.0955044	41.675	0	0.0955044	41.675	0	0.0955044	41.675	0	0.0955044	41.675	0	0.0955044	41.675	0	0.0955044
41.7	0	0.0955044	41.7	0	0.0955045	41.7	0	0.0955045	41.7	0	0.0955045	41.7	0	0.0955045	41.7	0	0.0955045	41.7	0	0.0955045	41.7	0	0.0955045	41.7	0	0.0955045	41.7	0	0.0955045
41.725	0	0.0955044	41.725	0	0.0955045	41.725	0	0.0955045	41.725	0	0.0955045	41.725	0	0.0955045	41.725	0	0.0955045	41.725	0	0.0955045	41.725	0	0.0955045	41.725	0	0.0955045	41.725	0	0.0955045
41.75	0	0.0955044	41.75	0	0.0955045	41.75	0	0.0955045	41.75	0	0.0955045	41.75	0	0.0955045	41.75	0	0.0955045	41.75	0	0.0955045	41.75	0	0.0955045	41.75	0	0.0955045	41.75	0	0.0955045
41.775	0	0.0955044	41.775	0	0.0955045	41.775	0	0.0955045	41.775	0	0.0955045	41.775	0	0.0955045	41.775	0	0.0955045	41.775	0	0.0955045	41.775	0	0.0955045	41.775	0	0.0955045	41.775	0	0.0955045
41.8	0	0.0955045	41.8	0	0.0955045	41.8	0	0.0955045	41.8	0	0.0955045	41.8	0	0.0955045	41.8	0	0.0955045	41.8	0	0.0955045	41.8	0	0.0955045	41.8	0	0.0955045	41.8	0	0.0955045
41.825	0	0.0955045	41.825	0	0.0955045	41.825	0	0.0955045	41.825	0	0.0955045	41.825	0	0.0955045	41.825	0	0.0955045	41.825	0	0.0955045	41.825	0	0.0955045	41.825	0	0.0955045	41.825	0	0.0955045
41.85	0	0.0955045	41.85	0	0.0955045	41.85	0	0.0955045	41.85	0	0.0955045	41.85	0	0.0955045	41.85	0	0.0955045	41.85	0	0.0955045	41.85	0	0.0955045	41.85	0	0.0955045	41.85	0	0.0955045
41.875	0	0.0955045	41.875	0	0.0955045	41.875	0	0.0955045	41.875	0	0.0955045	41.875	0	0.0955045	41.875	0	0.0955045	41.875	0	0.0955045	41.875	0	0.0955045	41.875	0	0.0955045	41.875	0	0.0955045
41.9	0	0.0955045	41.9	0	0.0955045	41.9	0	0.0955045	41.9	0	0.0955045	41.9	0	0.0955045	41.9	0	0.0955045	41.9	0	0.0955045	41.9	0	0.0955045	41.9	0	0.0955045	41.9	0	0.0955045
41.925	0	0.0955045	41.925	0	0.0955045	41.925	0	0.0955045	41.925	0	0.0955045	41.925	0	0.0955045	41.925	0	0.0955045	41.925	0	0.0955045	41.925	0	0.0955045	41.925	0	0.0955045	41.925	0	0.0955045
41.95	0	0.0955045	41.95	0	0.0955045	41.95	0	0.0955045	41.95	0	0.0955045	41.95	0	0.0955045	41.95	0	0.0955045	41.95	0	0.0955045	41.95	0	0.0955045	41.95	0	0.0955045	41.95	0	0.0955045
41.975	0	0.0955045	41.975	0	0.0955045	41.975	0	0.0955045	41.975	0	0.0955045	41.975	0	0.0955045	41.975	0	0.0955045	41.975	0	0.0955045	41.975	0	0.0955045	41.975	0	0.0955045	41.975	0	0.0955045
42	0	0.0955045	42	0	0.0955045	42	0	0.0955045	42	0	0.0955045	42	0	0.0955045	42	0	0.0955045	42	0	0.0955045	42	0	0.0955045	42	0	0.0955045	42	0	0.0955045
42.025	0	0.0955045	42.025	0	0.0955045	42.025	0	0.0955045	42.025	0	0.0955045	42.025	0	0.0955045	42.025	0	0.0955045	42.025	0	0.0955045	42.025	0	0.0955045	42.025	0	0.0955045	42.025	0	0.0955045
42.05	0	0.0955045	42.05	0	0.0955045	42.05	0	0.0955045	42.05	0	0.0955045	42.05	0	0.0955045	42.05	0	0.0955045	42.05	0	0.0955045	42.05	0	0.0955045	42.05	0	0.0955045	42.05	0	0.0955045
42.075	0	0.0955045	42.075	0	0.0955045	42.075	0	0.0955045	42.075	0	0.0955045	42.075	0	0.0955045	42.075	0	0.0955045	42.075	0	0.0955045	42.075	0	0.0955045	42.075	0	0.0955045	42.075	0	0.0955045
42.1	0	0.0955045	42.1	0	0.0955045	42.1	0	0.0955045	42.1	0	0.0955045	42.1	0	0.0955045	42.1	0	0.0955045	42.1	0	0.0955045	42.1	0	0.0955045	42.1	0	0.0955045	42.1	0	0.0955045
42.125	0	0.0955045	42.125	0	0.0955046	42.125	0	0.0955046	42.125	0	0.0955046	42.125	0	0.0955046	42.125	0	0.0955046	42.125	0	0.0955046	42.125	0	0.0955046	42.125	0	0.0955046	42.125	0	0.0955046
42.15	0	0.0955045	42.15	0	0.0955046	42.15	0	0.0955046	42.15	0	0.0955046	42.15	0	0.0955046	42.15	0	0.0955046	42.15	0	0.0955046	42.15	0	0.0955046	42.15	0	0.0955046	42.15	0	0.0955046
42.175	0	0.0955045	42.175	0	0.0955046	42.175	0	0.0955046	42.175	0	0.0955046	42.175	0	0.0955046	42.175	0	0.0955046	42.175	0	0.0955046	42.175	0	0.0955046	42.175	0	0.0955046	42.175	0	0.0955046
42.2	0	0.0955045	42.2	0	0.0955046	42.2	0	0.0955046	42.2	0	0.0955046	42.2	0	0.0955046	42.2	0	0.0955046	42.2	0	0.0955046	42.2	0	0.0955046	42.2	0	0.0955046	42.2	0	0.0955046
42.225	0	0.0955046	42.225	0	0.0955046	42.225	0	0.0955046	42.225	0	0.0955046	42.225	0	0.0955046	42.225	0	0.0955046	42.225	0	0.0955046	42.225	0	0.0955046	42.225	0	0.0955046	42.225	0	0.0955046
42.25	0	0.0955046	42.25	0	0.0955046	42.25	0	0.0955046	42.25	0	0.0955046	42.25	0	0.0955046	42.25	0	0.0955046	42.25	0	0.0955046	42.25	0	0.0955046	42.25	0	0.0955046	42.25	0	0.0955046
42.275	0	0.0955046	42.275	0	0.0955046	42.275	0	0.0955046	42.275	0	0.0955046	42.275	0	0.0955046	42.275	0	0.0955046	42.275	0	0.0955046	42.275	0	0.0955046	42.275	0	0.0955046	42.275	0	0.0955046
42.3	0	0.0955046	42.3	0	0.0955046	42.3	0	0.0955046	42.3	0	0.0955046	42.3	0	0.0955046	42.3	0	0.0955046	42.3	0	0.0955046	42.3	0	0.0955046	42.3	0	0.0955046	42.3	0	0.0955046
42.325	0	0.0955046	42.325	0	0.0955046	42.325	0	0.0955046	42.325	0	0.0955046	42.325	0	0.0955046	42.325	0	0.0955046	42.325	0	0.0955046	42.325	0	0.0955046	42.325	0	0.0955046	42.325	0	0.0955046
42.35	0	0.0955046	42.35	0	0.0955046	42.35	0	0.0955046	42.35	0	0.0955046	42.35	0	0.0955046	42.35	0	0.0955046	42.35	0	0.0955046	42.35	0	0.0955046	42.35	0	0.0955046	42.35	0	0.0955046
42.375	0	0.0955046	42.375	0	0.0955046	42.375	0	0.0955046	42.375	0	0.0955046	42.375	0	0.0955046	42.375	0	0.0955046	42.375	0	0.0955046	42.375	0	0.0955046	42.375	0	0.0955046	42.375	0	0.0955046
42.4	0	0.0955046	42.4	0	0.0955046	42.4	0	0.0955046	42.4	0	0.0955046	42.4	0	0.0955046	42.4	0	0.0955046	42.4	0	0.0955046	42.4	0	0.0955046	42.4	0	0.0955046	42.4	0	0.0955046
42.425	0	0.0955046	42.425	0	0.0955046	42.425	0	0.0955046	42.425	0	0.0955046	42.425	0	0.0955046	42.425	0	0.0955046	42.425	0	0.0955046	42.425	0	0.0955046	42.425	0	0.0955046	42.425	0	0.0955046
42.45	0	0.0955046	42.45	0	0.0955046	42.45	0	0.0955046	42.45	0	0.0955046	42.45	0	0.0955046	42.45	0	0.0955046	42.45	0	0.0955046	42.45	0	0.0955046	42.45	0	0.0955046	42.45	0	0.0955046
42.475	0	0.0955046	42.475	0	0.0955046	42.475	0	0.0955046	42.475	0	0.0955046	42.475	0	0.0955046	42.475	0	0.0955046	42.475	0	0.0955046	42.475	0	0.0955046	42.475	0	0.0955046	42.475	0	0.0955046
42.5	0	0.0955046	42.5	0	0.0955046	42.5	0	0.0955046	42.5	0	0.0955046	42.5	0	0.0955046	42.5	0	0.0955046	42.5	0	0.0955046	42.5	0	0.0955046	42.5	0	0.0955046	42.5	0	0.0955046
42.525	0	0.0955046	42.525	0	0.0955046	42.525	0	0.0955046	42.525	0	0.0955046	42.525	0	0.0955046	42.525	0	0.0955046	42.525	0	0.0955046	42.525	0	0.0955046	42.525	0	0.0955046	42.525	0	0.0955046
42.55	0	0.0955046	42.55	0	0.0955047	42.55	0	0.0955047	42.55	0	0.0955047	42.55	0	0.0955047	42.55	0	0.0955047	42.55	0	0.0955047	42.55	0	0.0955047	42.55	0	0.0955047	42.55	0	0.0955047
42.575	0	0.0955046	42.575	0	0.0955047	42.575	0	0.0955047	42.575	0	0.0955047	42.575	0	0.0955047	42.575	0	0.0955047	42.575	0	0.0955047	42.575	0	0.0955047	42.575	0	0.0955047	42.575	0	0.0955047
42.6	0	0.0955046	42.6	0	0.0955047	42.6	0	0.0955047	42.6	0	0.0955047	42.6	0	0.0955047	42.6	0	0.0955047	42.6	0	0.0955047	42.6	0	0.0955047	42.6	0	0.0955047	42.6	0	0.0955047
42.625	0	0.0955046	42.625	0	0.0955047	42.625	0	0.0955047	42.625	0	0.0955047	42.625	0	0.0955047	42.625	0	0.0955047	42.625	0	0.0955047	42.625	0	0.0955047	42.625	0	0.0955047	42.625	0	0.0955047
42.65	0	0.0955047	42.65	0	0.0955047	42.65	0	0.0955047	42.65	0	0.0955047	42.65	0	0.0955047	42.65	0	0.0955047	42.65	0	0.0955047	42.65	0	0.0955047	42.65	0	0.0955047	42.65	0	0.0955047
42.675	0	0.0955047	42.675	0	0.0955047	42.675	0	0.0955047	42.675	0	0.0955047	42.675	0	0.0955047	42.675	0	0.0955047	42.675	0	0.0955047	42.675	0	0.0955047	42.675	0	0.0955047	42.675	0	0.0955047
42.7	0	0.0955047	42.7	0	0.0955047	42.7	0	0.0955047	42.7	0	0.0955047	42.7	0	0.0955047	42.7	0	0.0955047	42.7	0	0.0955047	42.7	0	0.0955047	42.7	0	0.0955047	42.7	0	0.0955047
42.725	0	0.0955047	42.725	0	0.0955047	42.725	0	0.0955047	42.725	0	0.0955047	42.725	0	0.0955047	42.725	0	0.0955047	42.725	0	0.0955047	42.725	0	0.0955047	42.725	0	0.0955047	42.725	0	0.0955047
42.75	0	0.0955047	42.75	0	0.0955047	42.75	0	0.0955047	42.75	0	0.0955047	42.75	0	0.0955047	42.75	0	0.0955047	42.75	0	0.0955047	42.75	0	0.0955047	42.75	0	0.0955047	42.75	0	0.0955047
42.775	0	0.0955047	42.775	0	0.0955047	42.775	0	0.0955047	42.775	0	0.0955047	42.775	0	0.0955047	42.775	0	0.0955047	42.775	0	0.0955047	42.775	0	0.0955047	42.775	0	0.0955047	42.775	0	0.0955047
42.8	0	0.0955047	42.8	0	0.0955047	42.8	0	0.0955047	42.8	0	0.0955047	42.8	0	0.0955047	42.8	0	0.0955047	42.8	0	0.0955047	42.8	0	0.0955047	42.8	0	0.0955047	42.8	0	0.0955047
42.825	0	0.0955047	42.825	0	0.0955047	42.825	0	0.0955047	42.825	0	0.0955047	42.825	0	0.0955047	42.825	0	0.0955047	42.825	0	0.0955047	42.825	0	0.0955047	42.825	0	0.0955047	42.825	0	0.0955047
42.85	0	0.0955047	42.85	0	0.0955047	42.85	0	0.0955047	42.85	0	0.0955047	42.85	0	0.0955047	42.85	0	0.0955047	42.85	0	0.0955047	42.85	0	0.0955047	42.85	0	0.0955047	42.85	0	0.0955047
42.875	0	0.0955047	42.875	0	0.0955047	42.875	0	0.0955047	42.875	0	0.0955047	42.875	0	0.0955047	42.875	0	0.0955047	42.875	0	0.0955047	42.875	0	0.0955047	42.875	0	0.0955047	42.875	0	0.0955047
42.9	0	0.0955047	42.9	0	0.0955047	42.9	0	0.0955047	42.9	0	0.0955047	42.9	0	0.0955047	42.9	0	0.0955047	42.9	0	0.0955047	42.9	0	0.0955047	42.9	0	0.0955047	42.9	0	0.0955047
42.925	0	0.0955047	42.925	0	0.0955047	42.925	0	0.0955047	42.925	0	0.0955047	42.925	0	0.0955047	42.925	0	0.0955047	42.925	0	0.0955047	42.925	0	0.0955047	42.925	0	0.0955047	42.925	0	0.0955047
42.95	0	0.0955047	42.95	0	0.0955047	42.95	0	0.0955047	42.95	0	0.0955047	42.95	0	0.0955047	42.95	0	0.0955047	42.95	0	0.0955047	42.95	0	0.0955047	42.95	0	0.0955047	42.95	0	0.0955047
42.975	0	0.0955047	42.975	0	0.0955048	42.975	0	0.0955048	42.975	0	0.0955048	42.975	0	0.0955048	42.975	0	0.0955048	42.975	0	0.0955048	42.975	0	0.0955048	42.975	0	0.0955048	42.975	0	0.0955048
43	0	0.0955047	43	0	0.0955048	43	0	0.0955048	43	0	0.0955048	43	0	0.0955048	43	0	0.0955048	43	0	0.0955048	43	0	0.0955048	43	0	0.0955048	43	0	0.0955048
43.025	0	0.0955047	43.025	0	0.0955048	43.025	0	0.0955048	43.025	0	0.0955048	43.025	0	0.0955048	43.025	0	0.0955048	43.025	0	0.0955048	43.025	0	0.0955048	43.025	0	0.0955048	43.025	0	0.0955048
43.05	0	0.0955047	43.05	0	0.0955048	43.05	0	0.0955048	43.05	0	0.0955048	43.05	0	0.0955048	43.05	0	0.0955048	43.05	0	0.0955048	43.05	0	0.0955048	43.05	0	0.0955048	43.05	0	0.0955048
43.075	0	0.0955048	43.075	0	0.0955048	43.075	0	0.0955048	43.075	0	0.0955048	43.075	0	0.0955048	43.075	0	0.0955048	43.075	0	0.0955048	43.075	0	0.0955048	43.075	0	0.0955048	43.075	0	0.0955048
43.1	0	0.0955048	43.1	0	0.0955048	43.1	0	0.0955048	43.1	0	0.0955048	43.1	0	0.0955048	43.1	0	0.0955048	43.1	0	0.0955048	43.1	0	0.0955048	43.1	0	0.0955048	43.1	0	0.0955048
43.125	0	0.0955048	43.125	0	0.0955048	43.125	0	0.0955048	43.125	0	0.0955048	43.125	0	0.0955048	43.125	0	0.0955048	43.125	0	0.0955048	43.125	0	0.0955048	43.125	0	0.0955048	43.125	0	0.0955048
43.15	0	0.0955048	43.15	0	0.0955048	43.15	0	0.0955048	43.15	0	0.0955048	43.15	0	0.0955048	43.15	0	0.0955048	43.15	0	0.0955048	43.15	0	0.0955048	43.15	0	0.0955048	43.15	0	0.0955048
43.175	0	0.0955048	43.175	0	0.0955048	43.175	0	0.0955048	43.175	0	0.0955048	43.175	0	0.0955048	43.175	0	0.0955048	43.175	0	0.0955048	43.175	0	0.0955048	43.175	0	0.0955048	43.175	0	0.0955048
43.2	0	0.0955048	43.2	0	0.0955048	43.2	0	0.0955048	43.2	0	0.0955048	43.2	0	0.0955048	43.2	0	0.0955048	43.2	0	0.0955048	43.2	0	0.0955048	43.2	0	0.0955048	43.2	0	0.0955048
43.225	0	0.0955048	43.225	0	0.0955048	43.225	0	0.0955048	43.225	0	0.0955048	43.225	0	0.0955048	43.225	0	0.0955048	43.225	0	0.0955048	43.225	0	0.0955048	43.225	0	0.0955048	43.225	0	0.0955048
43.25	0	0.0955048	43.25	0	0.0955048	43.25	0	0.0955048	43.25	0	0.0955048	43.25	0	0.0955048	43.25	0	0.0955048	43.25	0	0.0955048	43.25	0	0.0955048	43.25	0	0.0955048	43.25	0	0.0955048
43.275	0	0.0955048	43.275	0	0.0955048	43.275	0	0.0955048	43.275	0	0.0955048	43.275	0	0.0955048	43.275	0	0.0955048	43.275	0	0.0955048	43.275	0	0.0955048	43.275	0	0.0955048	43.275	0	0.0955048
43.3	0	0.0955048	43.3	0	0.0955048	43.3	0	0.0955048	43.3	0	0.0955048	43.3	0	0.0955048	43.3	0	0.0955048	43.3	0	0.0955048	43.3	0	0.0955048	43.3	0	0.0955048	43.3	0	0.0955048
43.325	0	0.0955048	43.325	0	0.0955048	43.325	0	0.0955048	43.325	0	0.0955048	43.325	0	0.0955048	43.325	0	0.0955048	43.325	0	0.0955048	43.325	0	0.0955048	43.325	0	0.0955048	43.325	0	0.0955048
43.35	0	0.0955048	43.35	0	0.0955048	43.35	0	0.0955048	43.35	0	0.0955048	43.35	0	0.0955048	43.35	0	0.0955048	43.35	0	0.0955048	43.35	0	0.0955048	43.35	0	0.0955048	43.35	0	0.0955048
43.375	0	0.0955048	43.375	0	0.0955048	43.375	0	0.0955048	43.375	0	0.0955048	43.375	0	0.0955048	43.375	0	0.0955048	43.375	0	0.0955048	43.375	0	0.0955048	43.375	0	0.0955048	43.375	0	0.0955048
43.4	0	0.0955048	43.4	0	0.0955049	43.4	0	0.0955049	43.4	0	0.0955049	43.4	0	0.0955049	43.4	0	0.0955049	43.4	0	0.0955049	43.4	0	0.0955049	43.4	0	0.0955049	43.4	0	0.0955049
43.425	0	0.0955048	43.425	0	0.0955049	43.425	0	0.0955049	43.425	0	0.0955049	43.425	0	0.0955049	43.425	0	0.0955049	43.425	0	0.0955049	43.425	0	0.0955049	43.425	0	0.0955049	43.425	0	0.0955049
43.45	0	0.0955048	43.45	0	0.0955049	43.45	0	0.0955049	43.45	0	0.0955049	43.45	0	0.0955049	43.45	0	0.0955049	43.45	0	0.0955049	43.45	0	0.0955049	43.45	0	0.0955049	43.45	0	0.0955049
43.475	0	0.0955048	43.475	0	0.0955049	43.475	0	0.0955049	43.475	0	0.0955049	43.475	0	0.0955049	43.475	0	0.0955049	43.475	0	0.0955049	43.475	0	0.0955049	43.475	0	0.0955049	43.475	0	0.0955049
43.5	0	0.0955049	43.5	0	0.0955049	43.5	0	0.0955049	43.5	0	0.0955049	43.5	0	0.0955049	43.5	0	0.0955049	43.5	0	0.0955049	43.5	0	0.0955049	43.5	0	0.0955049	43.5	0	0.0955049
43.525	0	0.0955049	43.525	0	0.0955049	43.525	0	0.0955049	43.525	0	0.0955049	43.525	0	0.0955049	43.525	0	0.0955049	43.525	0	0.0955049	43.525	0	0.0955049	43.525	0	0.0955049	43.525	0	0.0955049
43.55	0	0.0955049	43.55	0	0.0955049	43.55	0	0.0955049	43.55	0	0.0955049	43.55	0	0.0955049	43.55	0	0.0955049	43.55	0	0.0955049	43.55	0	0.0955049	43.55	0	0.0955049	43.55	0	0.0955049
43.575	0	0.0955049	43.575	0	0.0955049	43.575	0	0.0955049	43.575	0	0.0955049	43.575	0	0.0955049	43.575	0	0.0955049	43.575	0	0.0955049	43.575	0	0.0955049	43.575	0	0.0955049	43.575	0	0.0955049
43.6	0	0.0955049	43.6	0	0.0955049	43.6	0	0.0955049	43.6	0	0.0955049	43.6	0	0.0955049	43.6	0	0.0955049	43.6	0	0.0955049	43.6	0	0.0955049	43.6	0	0.0955049	43.6	0	0.0955049
43.625	0	0.0955049	43.625	0	0.0955049	43.625	0	0.0955049	43.625	0	0.0955049	43.625	0	0.0955049	43.625	0	0.0955049	43.625	0	0.0955049	43.625	0	0.0955049	43.625	0	0.0955049	43.625	0	0.0955049
43.65	0	0.0955049	43.65	0	0.0955049	43.65	0	0.0955049	43.65	0	0.0955049	43.65	0	0.0955049	43.65	0	0.0955049	43.65	0	0.0955049	43.65	0	0.0955049	43.65	0	0.0955049	43.65	0	0.0955049
43.675	0	0.0955049	43.675	0	0.0955049	43.675	0	0.0955049	43.675	0	0.0955049	43.675	0	0.0955049	43.675	0	0.0955049	43.675	0	0.0955049	43.675	0	0.0955049	43.675	0	0.0955049	43.675	0	0.0955049
43.7	0	0.0955049	43.7	0	0.0955049	43.7	0	0.0955049	43.7	0	0.0955049	43.7	0	0.0955049	43.7	0	0.0955049	43.7	0	0.0955049	43.7	0	0.0955049	43.7	0	0.0955049	43.7	0	0.0955049
43.725	0	0.0955049	43.725	0	0.0955049	43.725	0	0.0955049	43.725	0	0.0955049	43.725	0	0.0955049	43.725	0	0.0955049	43.725	0	0.0955049	43.725	0	0.0955049	43.725	0	0.0955049	43.725	0	0.0955049
43.75	0	0.0955049	43.75	0	0.0955049	43.75	0	0.0955049	43.75	0	0.0955049	43.75	0	0.0955049	43.75	0	0.0955049	43.75	0	0.0955049	43.75	0	0.0955049	43.75	0	0.0955049	43.75	0	0.0955049
43.775	0	0.0955049	43.775	0	0.0955049	43.775	0	0.0955049	43.775	0	0.0955049	43.775	0	0.0955049	43.775	0	0.0955049	43.775	0	0.0955049	43.775	0	0.0955049	43.775	0	0.0955049	43.775	0	0.0955049
43.8	0	0.0955049	43.8	0	0.0955049	43.8	0	0.0955049	43.8	0	0.0955049	43.8	0	0.0955049	43.8	0	0.0955049	43.8	0	0.0955049	43.8	0	0.0955049	43.8	0	0.0955049	43.8	0	0.0955049
43.825	0	0.0955049	43.825	0	0.095505	43.825	0	0.095505	43.825	0	0.095505	43.825	0	0.095505	43.825	0	0.095505	43.825	0	0.095505	43.825	0	0.095505	43.825	0	0.095505	43.825	0	0.095505
43.85	0	0.0955049	43.85	0	0.095505	43.85	0	0.095505	43.85	0	0.095505	43.85	0	0.095505	43.85	0	0.095505	43.85	0	0.095505	43.85	0	0.095505	43.85	0	0.095505	43.85	0	0.095505
43.875	0	0.0955049	43.875	0	0.095505	43.875	0	0.095505	43.875	0	0.095505	43.875	0	0.095505	43.875	0	0.095505	43.875	0	0.095505	43.875	0	0.095505	43.875	0	0.095505	43.875	0	0.095505
43.9	0	0.0955049	43.9	0	0.095505	43.9	0	0.095505	43.9	0	0.095505	43.9	0	0.095505	43.9	0	0.095505	43.9	0	0.095505	43.9	0	0.095505	43.9	0	0.095505	43.9	0	0.095505
43.925	0	0.095505	43.925	0	0.095505	43.925	0	0.095505	43.925	0	0.095505	43.925	0	0.095505	43.925	0	0.095505	43.925	0	0.095505	43.925	0	0.095505	43.925	0	0.095505	43.925	0	0.095505
43.95	0	0.095505	43.95	0	0.095505	43.95	0	0.095505	43.95	0	0.095505	43.95	0	0.095505	43.95	0	0.095505	43.95	0	0.095505	43.95	0	0.095505	43.95	0	0.095505	43.95	0	0.095505
43.975	0	0.095505	43.975	0	0.095505	43.975	0	0.095505	43.975	0	0.095505	43.975	0	0.095505	43.975	0	0.095505	43.975	0	0.095505	43.975	0	0.095505	43.975	0	0.095505	43.975	0	0.095505
44	0	0.095505	44	0	0.095505	44	0	0.095505	44	0	0.095505	44	0	0.095505	44	0	0.095505	44	0	0.095505	44	0	0.095505	44	0	0.095505	44	0	0.095505
44.025	0	0.095505	44.025	0	0.095505	44.025	0	0.095505	44.025	0	0.095505	44.025	0	0.095505	44.025	0	0.095505	44.025	0	0.095505	44.025	0	0.095505	44.025	0	0.095505	44.025	0	0.095505
44.05	0	0.095505	44.05	0	0.095505	44.05	0	0.095505	44.05	0	0.095505	44.05	0	0.095505	44.05	0	0.095505	44.05	0	0.095505	44.05	0	0.095505	44.05	0	0.095505	44.05	0	0.095505
44.075	0	0.095505	44.075	0	0.095505	44.075	0	0.095505	44.075	0	0.095505	44.075	0	0.095505	44.075	0	0.095505	44.075	0	0.095505	44.075	0	0.095505	44.075	0	0.095505	44.075	0	0.095505
44.1	0	0.095505	44.1	0	0.095505	44.1	0	0.095505	44.1	0	0.095505	44.1	0	0.095505	44.1	0	0.095505	44.1	0	0.095505	44.1	0	0.095505	44.1	0	0.095505	44.1	0	0.095505
44.125	0	0.095505	44.125	0	0.095505	44.125	0	0.095505	44.125	0	0.095505	44.125	0	0.095505	44.125	0	0.095505	44.125	0	0.095505	44.125	0	0.095505	44.125	0	0.095505	44.125	0	0.095505
44.15	0	0.095505	44.15	0	0.095505	44.15	0	0.095505	44.15	0	0.095505	44.15	0	0.095505	44.15	0	0.095505	44.15	0	0.095505	44.15	0	0.095505	44.15	0	0.095505	44.15	0	0.095505
44.175	0	0.095505	44.175	0	0.095505	44.175	0	0.095505	44.175	0	0.095505	44.175	0	0.095505	44.175	0	0.095505	44.175	0	0.095505	44.175	0	0.095505	44.175	0	0.095505	44.175	0	0.095505
44.2	0	0.095505	44.2	0	0.095505	44.2	0	0.095505	44.2	0	0.095505	44.2	0	0.095505	44.2	0	0.095505	44.2	0	0.095505	44.2	0	0.095505	44.2	0	0.095505	44.2	0	0.095505
44.225	0	0.095505	44.225	0	0.0955051	44.225	0	0.0955051	44.225	0	0.0955051	44.225	0	0.0955051	44.225	0	0.0955051	44.225	0	0.0955051	44.225	0	0.0955051	44.225	0	0.0955051	44.225	0	0.0955051
44.25	0	0.095505	44.25	0	0.0955051	44.25	0	0.0955051	44.25	0	0.0955051	44.25	0	0.0955051	44.25	0	0.0955051	44.25	0	0.0955051	44.25	0	0.0955051	44.25	0	0.0955051	44.25	0	0.0955051
44.275	0	0.095505	44.275	0	0.0955051	44.275	0	0.0955051	44.275	0	0.0955051	44.275	0	0.0955051	44.275	0	0.0955051	44.275	0	0.0955051	44.275	0	0.0955051	44.275	0	0.0955051	44.275	0	0.0955051
44.3	0	0.095505	44.3	0	0.0955051	44.3	0	0.0955051	44.3	0	0.0955051	44.3	0	0.0955051	44.3	0	0.0955051	44.3	0	0.0955051	44.3	0	0.0955051	44.3	0	0.0955051	44.3	0	0.0955051
44.325	0	0.095505	44.325	0	0.0955051	44.325	0	0.0955051	44.325	0	0.0955051	44.325	0	0.0955051	44.325	0	0.0955051	44.325	0	0.0955051	44.325	0	0.0955051	44.325	0	0.0955051	44.325	0	0.0955051
44.35	0	0.0955051	44.35	0	0.0955051	44.35	0	0.0955051	44.35	0	0.0955051	44.35	0	0.0955051	44.35	0	0.0955051	44.35	0	0.0955051	44.35	0	0.0955051	44.35	0	0.0955051	44.35	0	0.0955051
44.375	0	0.0955051	44.375	0	0.0955051	44.375	0	0.0955051	44.375	0	0.0955051	44.375	0	0.0955051	44.375	0	0.0955051	44.375	0	0.0955051	44.375	0	0.0955051	44.375	0	0.0955051	44.375	0	0.0955051
44.4	0	0.0955051	44.4	0	0.0955051	44.4	0	0.0955051	44.4	0	0.0955051	44.4	0	0.0955051	44.4	0	0.0955051	44.4	0	0.0955051	44.4	0	0.0955051	44.4	0	0.0955051	44.4	0	0.0955051
44.425	0	0.0955051	44.425	0	0.0955051	44.425	0	0.0955051	44.425	0	0.0955051	44.425	0	0.0955051	44.425	0	0.0955051	44.425	0	0.0955051	44.425	0	0.0955051	44.425	0	0.0955051	44.425	0	0.0955051
44.45	0	0.0955051	44.45	0	0.0955051	44.45	0	0.0955051	44.45	0	0.0955051	44.45	0	0.0955051	44.45	0	0.0955051	44.45	0	0.0955051	44.45	0	0.0955051	44.45	0	0.0955051	44.45	0	0.0955051
44.475	0	0.0955051	44.475	0	0.0955051	44.475	0	0.0955051	44.475	0	0.0955051	44.475	0	0.0955051	44.475	0	0.0955051	44.475	0	0.0955051	44.475	0	0.0955051	44.475	0	0.0955051	44.475	0	0.0955051
44.5	0	0.0955051	44.5	0	0.0955051	44.5	0	0.0955051	44.5	0	0.0955051	44.5	0	0.0955051	44.5	0	0.0955051	44.5	0	0.0955051	44.5	0	0.0955051	44.5	0	0.0955051	44.5	0	0.0955051
44.525	0	0.0955051	44.525	0	0.0955051	44.525	0	0.0955051	44.525	0	0.0955051	44.525	0	0.0955051	44.525	0	0.0955051	44.525	0	0.0955051	44.525	0	0.0955051	44.525	0	0.0955051	44.525	0	0.0955051
44.55	0	0.0955051	44.55	0	0.0955051	44.55	0	0.0955051	44.55	0	0.0955051	44.55	0	0.0955051	44.55	0	0.0955051	44.55	0	0.0955051	44.55	0	0.0955051	44.55	0	0.0955051	44.55	0	0.0955051
44.575	0	0.0955051	44.575	0	0.0955051	44.575	0	0.0955051	44.575	0	0.0955051	44.575	0	0.0955051	44.575	0	0.0955051	44.575	0	0.0955051	44.575	0	0.0955051	44.575	0	0.0955051	44.575	0	0.0955051
44.6	0	0.0955051	44.6	0	0.0955051	44.6	0	0.0955051	44.6	0	0.0955051	44.6	0	0.0955051	44.6	0	0.0955051	44.6	0	0.0955051	44.6	0	0.0955051	44.6	0	0.0955051	44.6	0	0.0955051
44.625	0	0.0955051	44.625	0	0.0955051	44.625	0	0.0955051	44.625	0	0.0955051	44.625	0	0.0955051	44.625	0	0.0955051	44.625	0	0.0955051	44.625	0	0.0955051	44.625	0	0.0955051	44.625	0	0.0955051
44.65	0	0.0955051	44.65	0	0.0955052	44.65	0	0.0955052	44.65	0	0.0955052	44.65	0	0.0955052	44.65	0	0.0955052	44.65	0	0.0955052	44.65	0	0.0955052	44.65	0	0.0955052	44.65	0	0.0955052
44.675	0	0.0955051	44.675	0	0.0955052	44.675	0	0.0955052	44.675	0	0.0955052	44.675	0	0.0955052	44.675	0	0.0955052	44.675	0	0.0955052	44.675	0	0.0955052	44.675	0	0.0955052	44.675	0	0.0955052
44.7	0	0.0955051	44.7	0	0.0955052	44.7	0	0.0955052	44.7	0	0.0955052	44.7	0	0.0955052	44.7	0	0.0955052	44.7	0	0.0955052	44.7	0	0.0955052	44.7	0	0.0955052	44.7	0	0.0955052
44.725	0	0.0955051	44.725	0	0.0955052	44.725	0	0.0955052	44.725	0	0.0955052	44.725	0	0.0955052	44.725	0	0.0955052	44.725	0	0.0955052	44.725	0	0.0955052	44.725	0	0.0955052	44.725	0	0.0955052
44.75	0	0.0955052	44.75	0	0.0955052	44.75	0	0.0955052	44.75	0	0.0955052	44.75	0	0.0955052	44.75	0	0.0955052	44.75	0	0.0955052	44.75	0	0.0955052	44.75	0	0.0955052	44.75	0	0.0955052
44.775	0	0.0955052	44.775	0	0.0955052	44.775	0	0.0955052	44.775	0	0.0955052	44.775	0	0.0955052	44.775	0	0.0955052	44.775	0	0.0955052	44.775	0	0.0955052	44.775	0	0.0955052	44.775	0	0.0955052
44.8	0	0.0955052	44.8	0	0.0955052	44.8	0	0.0955052	44.8	0	0.0955052	44.8	0	0.0955052	44.8	0	0.0955052	44.8	0	0.0955052	44.8	0	0.0955052	44.8	0	0.0955052	44.8	0	0.0955052
44.825	0	0.0955052	44.825	0	0.0955052	44.825	0	0.0955052	44.825	0	0.0955052	44.825	0	0.0955052	44.825	0	0.0955052	44.825	0	0.0955052	44.825	0	0.0955052	44.825	0	0.0955052	44.825	0	0.0955052
44.85	0	0.0955052	44.85	0	0.0955052	44.85	0	0.0955052	44.85	0	0.0955052	44.85	0	0.0955052	44.85	0	0.0955052	44.85	0	0.0955052	44.85	0	0.0955052	44.85	0	0.0955052	44.85	0	0.0955052
44.875	0	0.0955052	44.875	0	0.0955052	44.875	0	0.0955052	44.875	0	0.0955052	44.875	0	0.0955052	44.875	0	0.0955052	44.875	0	0.0955052	44.875	0	0.0955052	44.875	0	0.0955052	44.875	0	0.0955052
44.9	0	0.0955052	44.9	0	0.0955052	44.9	0	0.0955052	44.9	0	0.0955052	44.9	0	0.0955052	44.9	0	0.0955052	44.9	0	0.0955052	44.9	0	0.0955052	44.9	0	0.0955052	44.9	0	0.0955052
44.925	0	0.0955052	44.925	0	0.0955052	44.925	0	0.0955052	44.925	0	0.0955052	44.925	0	0.0955052	44.925	0	0.0955052	44.925	0	0.0955052	44.925	0	0.0955052	44.925	0	0.0955052	44.925	0	0.0955052
44.95	0	0.0955052	44.95	0	0.0955052	44.95	0	0.0955052	44.95	0	0.0955052	44.95	0	0.0955052	44.95	0	0.0955052	44.95	0	0.0955052	44.95	0	0.0955052	44.95	0	0.0955052	44.95	0	0.0955052
44.975	0	0.0955052	44.975	0	0.0955052	44.975	0	0.0955052	44.975	0	0.0955052	44.975	0	0.0955052	44.975	0	0.0955052	44.975	0	0.0955052	44.975	0	0.0955052	44.975	0	0.0955052	44.975	0	0.0955052
45	0	0.0955052	45	0	0.0955052	45	0	0.0955052	45	0	0.0955052	45	0	0.0955052	45	0	0.0955052	45	0	0.0955052	45	0	0.0955052	45	0	0.0955052	45	0	0.0955052
45.025	0	0.0955052	45.025	0	0.0955052	45.025	0	0.0955052	45.025	0	0.0955052	45.025	0	0.0955052	45.025	0	0.0955052	45.025	0	0.0955052	45.025	0	0.0955052	45.025	0	0.0955052	45.025	0	0.0955052
45.05	0	0.0955052	45.05	0	0.0955052	45.05	0	0.0955052	45.05	0	0.0955052	45.05	0	0.0955052	45.05	0	0.0955052	45.05	0	0.0955052	45.05	0	0.0955052	45.05	0	0.0955052	45.05	0	0.0955052
45.075	0	0.0955052	45.075	0	0.0955053	45.075	0	0.0955053	45.075	0	0.0955053	45.075	0	0.0955053	45.075	0	0.0955053	45.075	0	0.0955053	45.075	0	0.0955053	45.075	0	0.0955053	45.075	0	0.0955053
45.1	0	0.0955052	45.1	0	0.0955053	45.1	0	0.0955053	45.1	0	0.0955053	45.1	0	0.0955053	45.1	0	0.0955053	45.1	0	0.0955053	45.1	0	0.0955053	45.1	0	0.0955053	45.1	0	0.0955053
45.125	0	0.0955052	45.125	0	0.0955053	45.125	0	0.0955053	45.125	0	0.0955053	45.125	0	0.0955053	45.125	0	0.0955053	45.125	0	0.0955053	45.125	0	0.0955053	45.125	0	0.0955053	45.125	0	0.0955053
45.15	0	0.0955052	45.15	0	0.0955053	45.15	0	0.0955053	45.15	0	0.0955053	45.15	0	0.0955053	45.15	0	0.0955053	45.15	0	0.0955053	45.15	0	0.0955053	45.15	0	0.0955053	45.15	0	0.0955053
45.175	0	0.0955053	45.175	0	0.0955053	45.175	0	0.0955053	45.175	0	0.0955053	45.175	0	0.0955053	45.175	0	0.0955053	45.175	0	0.0955053	45.175	0	0.0955053	45.175	0	0.0955053	45.175	0	0.0955053
45.2	0	0.0955053	45.2	0	0.0955053	45.2	0	0.0955053	45.2	0	0.0955053	45.2	0	0.0955053	45.2	0	0.0955053	45.2	0	0.0955053	45.2	0	0.0955053	45.2	0	0.0955053	45.2	0	0.0955053
45.225	0	0.0955053	45.225	0	0.0955053	45.225	0	0.0955053	45.225	0	0.0955053	45.225	0	0.0955053	45.225	0	0.0955053	45.225	0	0.0955053	45.225	0	0.0955053	45.225	0	0.0955053	45.225	0	0.0955053
45.25	0	0.0955053	45.25	0	0.0955053	45.25	0	0.0955053	45.25	0	0.0955053	45.25	0	0.0955053	45.25	0	0.0955053	45.25	0	0.0955053	45.25	0	0.0955053	45.25	0	0.0955053	45.25	0	0.0955053
45.275	0	0.0955053	45.275	0	0.0955053	45.275	0	0.0955053	45.275	0	0.0955053	45.275	0	0.0955053	45.275	0	0.0955053	45.275	0	0.0955053	45.275	0	0.0955053	45.275	0	0.0955053	45.275	0	0.0955053
45.3	0	0.0955053	45.3	0	0.0955053	45.3	0	0.0955053	45.3	0	0.0955053	45.3	0	0.0955053	45.3	0	0.0955053	45.3	0	0.0955053	45.3	0	0.0955053	45.3	0	0.0955053	45.3	0	0.0955053
45.325	0	0.0955053	45.325	0	0.0955053	45.325	0	0.0955053	45.325	0	0.0955053	45.325	0	0.0955053	45.325	0	0.0955053	45.325	0	0.0955053	45.325	0	0.0955053	45.325	0	0.0955053	45.325	0	0.0955053
45.35	0	0.0955053	45.35	0	0.0955053	45.35	0	0.0955053	45.35	0	0.0955053	45.35	0	0.0955053	45.35	0	0.0955053	45.35	0	0.0955053	45.35	0	0.0955053	45.35	0	0.0955053	45.35	0	0.0955053
45.375	0	0.0955053	45.375	0	0.0955053	45.375	0	0.0955053	45.375	0	0.0955053	45.375	0	0.0955053	45.375	0	0.0955053	45.375	0	0.0955053	45.375	0	0.0955053	45.375	0	0.0955053	45.375	0	0.0955053
45.4	0	0.0955053	45.4	0	0.0955053	45.4	0	0.0955053	45.4	0	0.0955053	45.4	0	0.0955053	45.4	0	0.0955053	45.4	0	0.0955053	45.4	0	0.0955053	45.4	0	0.0955053	45.4	0	0.0955053
45.425	0	0.0955053	45.425	0	0.0955053	45.425	0	0.0955053	45.425	0	0.0955053	45.425	0	0.0955053	45.425	0	0.0955053	45.425	0	0.0955053	45.425	0	0.0955053	45.425	0	0.0955053	45.425	0	0.0955053
45.45	0	0.0955053	45.45	0	0.0955053	45.45	0	0.0955053	45.45	0	0.0955053	45.45	0	0.0955053	45.45	0	0.0955053	45.45	0	0.0955053	45.45	0	0.0955053	45.45	0	0.0955053	45.45	0	0.0955053
45.475	0	0.0955053	45.475	0	0.0955053	45.475	0	0.0955053	45.475	0	0.0955053	45.475	0	0.0955053	45.475	0	0.0955053	45.475	0	0.0955053	45.475	0	0.0955053	45.475	0	0.0955053	45.475	0	0.0955053
45.5	0	0.0955053	45.5	0	0.0955054	45.5	0	0.0955054	45.5	0	0.0955054	45.5	0	0.0955054	45.5	0	0.0955054	45.5	0	0.0955054	45.5	0	0.0955054	45.5	0	0.0955054	45.5	0	0.0955054
45.525	0	0.0955053	45.525	0	0.0955054	45.525	0	0.0955054	45.525	0	0.0955054	45.525	0	0.0955054	45.525	0	0.0955054	45.525	0	0.0955054	45.525	0	0.0955054	45.525	0	0.0955054	45.525	0	0.0955054
45.55	0	0.0955053	45.55	0	0.0955054	45.55	0	0.0955054	45.55	0	0.0955054	45.55	0	0.0955054	45.55	0	0.0955054	45.55	0	0.0955054	45.55	0	0.0955054	45.55	0	0.0955054	45.55	0	0.0955054
45.575	0	0.0955053	45.575	0	0.0955054	45.575	0	0.0955054	45.575	0	0.0955054	45.575	0	0.0955054	45.575	0	0.0955054	45.575	0	0.0955054	45.575	0	0.0955054	45.575	0	0.0955054	45.575	0	0.0955054
45.6	0	0.0955054	45.6	0	0.0955054	45.6	0	0.0955054	45.6	0	0.0955054	45.6	0	0.0955054	45.6	0	0.0955054	45.6	0	0.0955054	45.6	0	0.0955054	45.6	0	0.0955054	45.6	0	0.0955054
45.625	0	0.0955054	45.625	0	0.0955054	45.625	0	0.0955054	45.625	0	0.0955054	45.625	0	0.0955054	45.625	0	0.0955054	45.625	0	0.0955054	45.625	0	0.0955054	45.625	0	0.0955054	45.625	0	0.0955054
45.65	0	0.0955054	45.65	0	0.0955054	45.65	0	0.0955054	45.65	0	0.0955054	45.65	0	0.0955054	45.65	0	0.0955054	45.65	0	0.0955054	45.65	0	0.0955054	45.65	0	0.0955054	45.65	0	0.0955054
45.675	0	0.0955054	45.675	0	0.0955054	45.675	0	0.0955054	45.675	0	0.0955054	45.675	0	0.0955054	45.675	0	0.0955054	45.675	0	0.0955054	45.675	0	0.0955054	45.675	0	0.0955054	45.675	0	0.0955054
45.7	0	0.0955054	45.7	0	0.0955054	45.7	0	0.0955054	45.7	0	0.0955054	45.7	0	0.0955054	45.7	0	0.0955054	45.7	0	0.0955054	45.7	0	0.0955054	45.7	0	0.0955054	45.7	0	0.0955054
45.725	0	0.0955054	45.725	0	0.0955054	45.725	0	0.0955054	45.725	0	0.0955054	45.725	0	0.0955054	45.725	0	0.0955054	45.725	0	0.0955054	45.725	0	0.0955054	45.725	0	0.0955054	45.725	0	0.0955054
45.75	0	0.0955054	45.75	0	0.0955054	45.75	0	0.0955054	45.75	0	0.0955054	45.75	0	0.0955054	45.75	0	0.0955054	45.75	0	0.0955054	45.75	0	0.0955054	45.75	0	0.0955054	45.75	0	0.0955054
45.775	0	0.0955054	45.775	0	0.0955054	45.775	0	0.0955054	45.775	0	0.0955054	45.775	0	0.0955054	45.775	0	0.0955054	45.775	0	0.0955054	45.775	0	0.0955054	45.775	0	0.0955054	45.775	0	0.0955054
45.8	0	0.0955054	45.8	0	0.0955054	45.8	0	0.0955054	45.8	0	0.0955054	45.8	0	0.0955054	45.8	0	0.0955054	45.8	0	0.0955054	45.8	0	0.0955054	45.8	0	0.0955054	45.8	0	0.0955054
45.825	0	0.0955054	45.825	0	0.0955054	45.825	0	0.0955054	45.825	0	0.0955054	45.825	0	0.0955054	45.825	0	0.0955054	45.825	0	0.0955054	45.825	0	0.0955054	45.825	0	0.0955054	45.825	0	0.0955054
45.85	0	0.0955054	45.85	0	0.0955054	45.85	0	0.0955054	45.85	0	0.0955054	45.85	0	0.0955054	45.85	0	0.0955054	45.85	0	0.0955054	45.85	0	0.0955054	45.85	0	0.0955054	45.85	0	0.0955054
45.875	0	0.0955054	45.875	0	0.0955054	45.875	0	0.0955054	45.875	0	0.0955054	45.875	0	0.0955054	45.875	0	0.0955054	45.875	0	0.0955054	45.875	0	0.0955054	45.875	0	0.0955054	45.875	0	0.0955054
45.9	0	0.0955054	45.9	0	0.0955054	45.9	0	0.0955054	45.9	0	0.0955054	45.9	0	0.0955054	45.9	0	0.0955054	45.9	0	0.0955054	45.9	0	0.0955054	45.9	0	0.0955054	45.9	0	0.0955054
45.925	0	0.0955054	45.925	0	0.0955055	45.925	0	0.0955055	45.925	0	0.0955055	45.925	0	0.0955055	45.925	0	0.0955055	45.925	0	0.0955055	45.925	0	0.0955055	45.925	0	0.0955055	45.925	0	0.0955055
45.95	0	0.0955054	45.95	0	0.0955055	45.95	0	0.0955055	45.95	0	0.0955055	45.95	0	0.0955055	45.95	0	0.0955055	45.95	0	0.0955055	45.95	0	0.0955055	45.95	0	0.0955055	45.95	0	0.0955055
45.975	0	0.0955054	45.975	0	0.0955055	45.975	0	0.0955055	45.975	0	0.0955055	45.975	0	0.0955055	45.975	0	0.0955055	45.975	0	0.0955055	45.975	0	0.0955055	45.975	0	0.0955055	45.975	0	0.0955055
46	0	0.0955054	46	0	0.0955055	46	0	0.0955055	46	0	0.0955055	46	0	0.0955055	46	0	0.0955055	46	0	0.0955055	46	0	0.0955055	46	0	0.0955055	46	0	0.0955055
46.025	0	0.0955055	46.025	0	0.0955055	46.025	0	0.0955055	46.025	0	0.0955055	46.025	0	0.0955055	46.025	0	0.0955055	46.025	0	0.0955055	46.025	0	0.0955055	46.025	0	0.0955055	46.025	0	0.0955055
46.05	0	0.0955055	46.05	0	0.0955055	46.05	0	0.0955055	46.05	0	0.0955055	46.05	0	0.0955055	46.05	0	0.0955055	46.05	0	0.0955055	46.05	0	0.0955055	46.05	0	0.0955055	46.05	0	0.0955055
46.075	0	0.0955055	46.075	0	0.0955055	46.075	0	0.0955055	46.075	0	0.0955055	46.075	0	0.0955055	46.075	0	0.0955055	46.075	0	0.0955055	46.075	0	0.0955055	46.075	0	0.0955055	46.075	0	0.0955055
46.1	0	0.0955055	46.1	0	0.0955055	46.1	0	0.0955055	46.1	0	0.0955055	46.1	0	0.0955055	46.1	0	0.0955055	46.1	0	0.0955055	46.1	0	0.0955055	46.1	0	0.0955055	46.1	0	0.0955055
46.125	0	0.0955055	46.125	0	0.0955055	46.125	0	0.0955055	46.125	0	0.0955055	46.125	0	0.0955055	46.125	0	0.0955055	46.125	0	0.0955055	46.125	0	0.0955055	46.125	0	0.0955055	46.125	0	0.0955055
46.15	0	0.0955055	46.15	0	0.0955055	46.15	0	0.0955055	46.15	0	0.0955055	46.15	0	0.0955055	46.15	0	0.0955055	46.15	0	0.0955055	46.15	0	0.0955055	46.15	0	0.0955055	46.15	0	0.0955055
46.175	0	0.0955055	46.175	0	0.0955055	46.175	0	0.0955055	46.175	0	0.0955055	46.175	0	0.0955055	46.175	0	0.0955055	46.175	0	0.0955055	46.175	0	0.0955055	46.175	0	0.0955055	46.175	0	0.0955055
46.2	0	0.0955055	46.2	0	0.0955055	46.2	0	0.0955055	46.2	0	0.0955055	46.2	0	0.0955055	46.2	0	0.0955055	46.2	0	0.0955055	46.2	0	0.0955055	46.2	0	0.0955055	46.2	0	0.0955055
46.225	0	0.0955055	46.225	0	0.0955055	46.225	0	0.0955055	46.225	0	0.0955055	46.225	0	0.0955055	46.225	0	0.0955055	46.225	0	0.0955055	46.225	0	0.0955055	46.225	0	0.0955055	46.225	0	0.0955055
46.25	0	0.0955055	46.25	0	0.0955055	46.25	0	0.0955055	46.25	0	0.0955055	46.25	0	0.0955055	46.25	0	0.0955055	46.25	0	0.0955055	46.25	0	0.0955055	46.25	0	0.0955055	46.25	0	0.0955055
46.275	0	0.0955055	46.275	0	0.0955055	46.275	0	0.0955055	46.275	0	0.0955055	46.275	0	0.0955055	46.275	0	0.0955055	46.275	0	0.0955055	46.275	0	0.0955055	46.275	0	0.0955055	46.275	0	0.0955055
46.3	0	0.0955055	46.3	0	0.0955055	46.3	0	0.0955055	46.3	0	0.0955055	46.3	0	0.0955055	46.3	0	0.0955055	46.3	0	0.0955055	46.3	0	0.0955055	46.3	0	0.0955055	46.3	0	0.0955055
46.325	0	0.0955055	46.325	0	0.0955055	46.325	0	0.0955055	46.325	0	0.0955055	46.325	0	0.0955055	46.325	0	0.0955055	46.325	0	0.0955055	46.325	0	0.0955055	46.325	0	0.0955055	46.325	0	0.0955055
46.35	0	0.0955055	46.35	0	0.0955056	46.35	0	0.0955056	46.35	0	0.0955056	46.35	0	0.0955056	46.35	0	0.0955056	46.35	0	0.0955056	46.35	0	0.0955056	46.35	0	0.0955056	46.35	0	0.0955056
46.375	0	0.0955055	46.375	0	0.0955056	46.375	0	0.0955056	46.375	0	0.0955056	46.375	0	0.0955056	46.375	0	0.0955056	46.375	0	0.0955056	46.375	0	0.0955056	46.375	0	0.0955056	46.375	0	0.0955056
46.4	0	0.0955055	46.4	0	0.0955056	46.4	0	0.0955056	46.4	0	0.0955056	46.4	0	0.0955056	46.4	0	0.0955056	46.4	0	0.0955056	46.4	0	0.0955056	46.4	0	0.0955056	46.4	0	0.0955056
46.425	0	0.0955055	46.425	0	0.0955056	46.425	0	0.0955056	46.425	0	0.0955056	46.425	0	0.0955056	46.425	0	0.0955056	46.425	0	0.0955056	46.425	0	0.0955056	46.425	0	0.0955056	46.425	0	0.0955056
46.45	0	0.0955056	46.45	0	0.0955056	46.45	0	0.0955056	46.45	0	0.0955056	46.45	0	0.0955056	46.45	0	0.0955056	46.45	0	0.0955056	46.45	0	0.0955056	46.45	0	0.0955056	46.45	0	0.0955056
46.475	0	0.0955056	46.475	0	0.0955056	46.475	0	0.0955056	46.475	0	0.0955056	46.475	0	0.0955056	46.475	0	0.0955056	46.475	0	0.0955056	46.475	0	0.0955056	46.475	0	0.0955056	46.475	0	0.0955056
46.5	0	0.0955056	46.5	0	0.0955056	46.5	0	0.0955056	46.5	0	0.0955056	46.5	0	0.0955056	46.5	0	0.0955056	46.5	0	0.0955056	46.5	0	0.0955056	46.5	0	0.0955056	46.5	0	0.0955056
46.525	0	0.0955056	46.525	0	0.0955056	46.525	0	0.0955056	46.525	0	0.0955056	46.525	0	0.0955056	46.525	0	0.0955056	46.525	0	0.0955056	46.525	0	0.0955056	46.525	0	0.0955056	46.525	0	0.0955056
46.55	0	0.0955056	46.55	0	0.0955056	46.55	0	0.0955056	46.55	0	0.0955056	46.55	0	0.0955056	46.55	0	0.0955056	46.55	0	0.0955056	46.55	0	0.0955056	46.55	0	0.0955056	46.55	0	0.0955056
46.575	0	0.0955056	46.575	0	0.0955056	46.575	0	0.0955056	46.575	0	0.0955056	46.575	0	0.0955056	46.575	0	0.0955056	46.575	0	0.0955056	46.575	0	0.0955056	46.575	0	0.0955056	46.575	0	0.0955056
46.6	0	0.0955056	46.6	0	0.0955056	46.6	0	0.0955056	46.6	0	0.0955056	46.6	0	0.0955056	46.6	0	0.0955056	46.6	0	0.0955056	46.6	0	0.0955056	46.6	0	0.0955056	46.6	0	0.0955056
46.625	0	0.0955056	46.625	0	0.0955056	46.625	0	0.0955056	46.625	0	0.0955056	46.625	0	0.0955056	46.625	0	0.0955056	46.625	0	0.0955056	46.625	0	0.0955056	46.625	0	0.0955056	46.625	0	0.0955056
46.65	0	0.0955056	46.65	0	0.0955056	46.65	0	0.0955056	46.65	0	0.0955056	46.65	0	0.0955056	46.65	0	0.0955056	46.65	0	0.0955056	46.65	0	0.0955056	46.65	0	0.0955056	46.65	0	0.0955056
46.675	0	0.0955056	46.675	0	0.0955056	46.675	0	0.0955056	46.675	0	0.0955056	46.675	0	0.0955056	46.675	0	0.0955056	46.675	0	0.0955056	46.675	0	0.0955056	46.675	0	0.0955056	46.675	0	0.0955056
46.7	0	0.0955056	46.7	0	0.0955056	46.7	0	0.0955056	46.7	0	0.0955056	46.7	0	0.0955056	46.7	0	0.0955056	46.7	0	0.0955056	46.7	0	0.0955056	46.7	0	0.0955056	46.7	0	0.0955056
46.725	0	0.0955056	46.725	0	0.0955056	46.725	0	0.0955056	46.725	0	0.0955056	46.725	0	0.0955056	46.725	0	0.0955056	46.725	0	0.0955056	46.725	0	0.0955056	46.725	0	0.0955056	46.725	0	0.0955056
46.75	0	0.0955056	46.75	0	0.0955056	46.75	0	0.0955056	46.75	0	0.0955056	46.75	0	0.0955056	46.75	0	0.0955056	46.75	0	0.0955056	46.75	0	0.0955056	46.75	0	0.0955056	46.75	0	0.0955056
46.775	0	0.0955056	46.775	0	0.0955057	46.775	0	0.0955057	46.775	0	0.0955057	46.775	0	0.0955057	46.775	0	0.0955057	46.775	0	0.0955057	46.775	0	0.0955057	46.775	0	0.0955057	46.775	0	0.0955057
46.8	0	0.0955056	46.8	0	0.0955057	46.8	0	0.0955057	46.8	0	0.0955057	46.8	0	0.0955057	46.8	0	0.0955057	46.8	0	0.0955057	46.8	0	0.0955057	46.8	0	0.0955057	46.8	0	0.0955057
46.825	0	0.0955056	46.825	0	0.0955057	46.825	0	0.0955057	46.825	0	0.0955057	46.825	0	0.0955057	46.825	0	0.0955057	46.825	0	0.0955057	46.825	0	0.0955057	46.825	0	0.0955057	46.825	0	0.0955057
46.85	0	0.0955056	46.85	0	0.0955057	46.85	0	0.0955057	46.85	0	0.0955057	46.85	0	0.0955057	46.85	0	0.0955057	46.85	0	0.0955057	46.85	0	0.0955057	46.85	0	0.0955057	46.85	0	0.0955057
46.875	0	0.0955057	46.875	0	0.0955057	46.875	0	0.0955057	46.875	0	0.0955057	46.875	0	0.0955057	46.875	0	0.0955057	46.875	0	0.0955057	46.875	0	0.0955057	46.875	0	0.0955057	46.875	0	0.0955057
46.9	0	0.0955057	46.9	0	0.0955057	46.9	0	0.0955057	46.9	0	0.0955057	46.9	0	0.0955057	46.9	0	0.0955057	46.9	0	0.0955057	46.9	0	0.0955057	46.9	0	0.0955057	46.9	0	0.0955057
46.925	0	0.0955057	46.925	0	0.0955057	46.925	0	0.0955057	46.925	0	0.0955057	46.925	0	0.0955057	46.925	0	0.0955057	46.925	0	0.0955057	46.925	0	0.0955057	46.925	0	0.0955057	46.925	0	0.0955057
46.95	0	0.0955057	46.95	0	0.0955057	46.95	0	0.0955057	46.95	0	0.0955057	46.95	0	0.0955057	46.95	0	0.0955057	46.95	0	0.0955057	46.95	0	0.0955057	46.95	0	0.0955057	46.95	0	0.0955057
46.975	0	0.0955057	46.975	0	0.0955057	46.975	0	0.0955057	46.975	0	0.0955057	46.975	0	0.0955057	46.975	0	0.0955057	46.975	0	0.0955057	46.975	0	0.0955057	46.975	0	0.0955057	46.975	0	0.0955057
47	0	0.0955057	47	0	0.0955057	47	0	0.0955057	47	0	0.0955057	47	0	0.0955057	47	0	0.0955057	47	0	0.0955057	47	0	0.0955057	47	0	0.0955057	47	0	0.0955057
47.025	0	0.0955057	47.025	0	0.0955057	47.025	0	0.0955057	47.025	0	0.0955057	47.025	0	0.0955057	47.025	0	0.0955057	47.025	0	0.0955057	47.025	0	0.0955057	47.025	0	0.0955057	47.025	0	0.0955057
47.05	0	0.0955057	47.05	0	0.0955057	47.05	0	0.0955057	47.05	0	0.0955057	47.05	0	0.0955057	47.05	0	0.0955057	47.05	0	0.0955057	47.05	0	0.0955057	47.05	0	0.0955057	47.05	0	0.0955057
47.075	0	0.0955057	47.075	0	0.0955057	47.075	0	0.0955057	47.075	0	0.0955057	47.075	0	0.0955057	47.075	0	0.0955057	47.075	0	0.0955057	47.075	0	0.0955057	47.075	0	0.0955057	47.075	0	0.0955057
47.1	0	0.0955057	47.1	0	0.0955057	47.1	0	0.0955057	47.1	0	0.0955057	47.1	0	0.0955057	47.1	0	0.0955057	47.1	0	0.0955057	47.1	0	0.0955057	47.1	0	0.0955057	47.1	0	0.0955057
47.125	0	0.0955057	47.125	0	0.0955057	47.125	0	0.0955057	47.125	0	0.0955057	47.125	0	0.0955057	47.125	0	0.0955057	47.125	0	0.0955057	47.125	0	0.0955057	47.125	0	0.0955057	47.125	0	0.0955057
47.15	0	0.0955057	47.15	0	0.0955057	47.15	0	0.0955057	47.15	0	0.0955057	47.15	0	0.0955057	47.15	0	0.0955057	47.15	0	0.0955057	47.15	0	0.0955057	47.15	0	0.0955057	47.15	0	0.0955057
47.175	0	0.0955057	47.175	0	0.0955057	47.175	0	0.0955057	47.175	0	0.0955057	47.175	0	0.0955057	47.175	0	0.0955057	47.175	0	0.0955057	47.175	0	0.0955057	47.175	0	0.0955057	47.175	0	0.0955057
47.2	0	0.0955057	47.2	0	0.0955058	47.2	0	0.0955058	47.2	0	0.0955058	47.2	0	0.0955058	47.2	0	0.0955058	47.2	0	0.0955058	47.2	0	0.0955058	47.2	0	0.0955058	47.2	0	0.0955058
47.225	0	0.0955057	47.225	0	0.0955058	47.225	0	0.0955058	47.225	0	0.0955058	47.225	0	0.0955058	47.225	0	0.0955058	47.225	0	0.0955058	47.225	0	0.0955058	47.225	0	0.0955058	47.225	0	0.0955058
47.25	0	0.0955057	47.25	0	0.0955058	47.25	0	0.0955058	47.25	0	0.0955058	47.25	0	0.0955058	47.25	0	0.0955058	47.25	0	0.0955058	47.25	0	0.0955058	47.25	0	0.0955058	47.25	0	0.0955058
47.275	0	0.0955057	47.275	0	0.0955058	47.275	0	0.0955058	47.275	0	0.0955058	47.275	0	0.0955058	47.275	0	0.0955058	47.275	0	0.0955058	47.275	0	0.0955058	47.275	0	0.0955058	47.275	0	0.0955058
47.3	0	0.0955058	47.3	0	0.0955058	47.3	0	0.0955058	47.3	0	0.0955058	47.3	0	0.0955058	47.3	0	0.0955058	47.3	0	0.0955058	47.3	0	0.0955058	47.3	0	0.0955058	47.3	0	0.0955058
47.325	0	0.0955058	47.325	0	0.0955058	47.325	0	0.0955058	47.325	0	0.0955058	47.325	0	0.0955058	47.325	0	0.0955058	47.325	0	0.0955058	47.325	0	0.0955058	47.325	0	0.0955058	47.325	0	0.0955058
47.35	0	0.0955058	47.35	0	0.0955058	47.35	0	0.0955058	47.35	0	0.0955058	47.35	0	0.0955058	47.35	0	0.0955058	47.35	0	0.0955058	47.35	0	0.0955058	47.35	0	0.0955058	47.35	0	0.0955058
47.375	0	0.0955058	47.375	0	0.0955058	47.375	0	0.0955058	47.375	0	0.0955058	47.375	0	0.0955058	47.375	0	0.0955058	47.375	0	0.0955058	47.375	0	0.0955058	47.375	0	0.0955058	47.375	0	0.0955058
47.4	0	0.0955058	47.4	0	0.0955058	47.4	0	0.0955058	47.4	0	0.0955058	47.4	0	0.0955058	47.4	0	0.0955058	47.4	0	0.0955058	47.4	0	0.0955058	47.4	0	0.0955058	47.4	0	0.0955058
47.425	0	0.0955058	47.425	0	0.0955058	47.425	0	0.0955058	47.425	0	0.0955058	47.425	0	0.0955058	47.425	0	0.0955058	47.425	0	0.0955058	47.425	0	0.0955058	47.425	0	0.0955058	47.425	0	0.0955058
47.45	0	0.0955058	47.45	0	0.0955058	47.45	0	0.0955058	47.45	0	0.0955058	47.45	0	0.0955058	47.45	0	0.0955058	47.45	0	0.0955058	47.45	0	0.0955058	47.45	0	0.0955058	47.45	0	0.0955058
47.475	0	0.0955058	47.475	0	0.0955058	47.475	0	0.0955058	47.475	0	0.0955058	47.475	0	0.0955058	47.475	0	0.0955058	47.475	0	0.0955058	47.475	0	0.0955058	47.475	0	0.0955058	47.475	0	0.0955058
47.5	0	0.0955058	47.5	0	0.0955058	47.5	0	0.0955058	47.5	0	0.0955058	47.5	0	0.0955058	47.5	0	0.0955058	47.5	0	0.0955058	47.5	0	0.0955058	47.5	0	0.0955058	47.5	0	0.0955058
47.525	0	0.0955058	47.525	0	0.0955058	47.525	0	0.0955058	47.525	0	0.0955058	47.525	0	0.0955058	47.525	0	0.0955058	47.525	0	0.0955058	47.525	0	0.0955058	47.525	0	0.0955058	47.525	0	0.0955058
47.55	0	0.0955058	47.55	0	0.0955058	47.55	0	0.0955058	47.55	0	0.0955058	47.55	0	0.0955058	47.55	0	0.0955058	47.55	0	0.0955058	47.55	0	0.0955058	47.55	0	0.0955058	47.55	0	0.0955058
47.575	0	0.0955058	47.575	0	0.0955058	47.575	0	0.0955058	47.575	0	0.0955058	47.575	0	0.0955058	47.575	0	0.0955058	47.575	0	0.0955058	47.575	0	0.0955058	47.575	0	0.0955058	47.575	0	0.0955058
47.6	0	0.0955058	47.6	0	0.0955058	47.6	0	0.0955058	47.6	0	0.0955058	47.6	0	0.0955058	47.6	0	0.0955058	47.6	0	0.0955058	47.6	0	0.0955058	47.6	0	0.0955058	47.6	0	0.0955058
47.625	0	0.0955058	47.625	0	0.0955059	47.625	0	0.0955059	47.625	0	0.0955059	47.625	0	0.0955059	47.625	0	0.0955059	47.625	0	0.0955059	47.625	0	0.0955059	47.625	0	0.0955059	47.625	0	0.0955059
47.65	0	0.0955058	47.65	0	0.0955059	47.65	0	0.0955059	47.65	0	0.0955059	47.65	0	0.0955059	47.65	0	0.0955059	47.65	0	0.0955059	47.65	0	0.0955059	47.65	0	0.0955059	47.65	0	0.0955059
47.675	0	0.0955058	47.675	0	0.0955059	47.675	0	0.0955059	47.675	0	0.0955059	47.675	0	0.0955059	47.675	0	0.0955059	47.675	0	0.0955059	47.675	0	0.0955059	47.675	0	0.0955059	47.675	0	0.0955059
47.7	0	0.0955058	47.7	0	0.0955059	47.7	0	0.0955059	47.7	0	0.0955059	47.7	0	0.0955059	47.7	0	0.0955059	47.7	0	0.0955059	47.7	0	0.0955059	47.7	0	0.0955059	47.7	0	0.0955059
47.725	0	0.0955059	47.725	0	0.0955059	47.725	0	0.0955059	47.725	0	0.0955059	47.725	0	0.0955059	47.725	0	0.0955059	47.725	0	0.0955059	47.725	0	0.0955059	47.725	0	0.0955059	47.725	0	0.0955059
47.75	0	0.0955059	47.75	0	0.0955059	47.75	0	0.0955059	47.75	0	0.0955059	47.75	0	0.0955059	47.75	0	0.0955059	47.75	0	0.0955059	47.75	0	0.0955059	47.75	0	0.0955059	47.75	0	0.0955059
47.775	0	0.0955059	47.775	0	0.0955059	47.775	0	0.0955059	47.775	0	0.0955059	47.775	0	0.0955059	47.775	0	0.0955059	47.775	0	0.0955059	47.775	0	0.0955059	47.775	0	0.0955059	47.775	0	0.0955059
47.8	0	0.0955059	47.8	0	0.0955059	47.8	0	0.0955059	47.8	0	0.0955059	47.8	0	0.0955059	47.8	0	0.0955059	47.8	0	0.0955059	47.8	0	0.0955059	47.8	0	0.0955059	47.8	0	0.0955059
47.825	0	0.0955059	47.825	0	0.0955059	47.825	0	0.0955059	47.825	0	0.0955059	47.825	0	0.0955059	47.825	0	0.0955059	47.825	0	0.0955059	47.825	0	0.0955059	47.825	0	0.0955059	47.825	0	0.0955059
47.85	0	0.0955059	47.85	0	0.0955059	47.85	0	0.0955059	47.85	0	0.0955059	47.85	0	0.0955059	47.85	0	0.0955059	47.85	0	0.0955059	47.85	0	0.0955059	47.85	0	0.0955059	47.85	0	0.0955059
47.875	0	0.0955059	47.875	0	0.0955059	47.875	0	0.0955059	47.875	0	0.0955059	47.875	0	0.0955059	47.875	0	0.0955059	47.875	0	0.0955059	47.875	0	0.0955059	47.875	0	0.0955059	47.875	0	0.0955059
47.9	0	0.0955059	47.9	0	0.0955059	47.9	0	0.0955059	47.9	0	0.0955059	47.9	0	0.0955059	47.9	0	0.0955059	47.9	0	0.0955059	47.9	0	0.0955059	47.9	0	0.0955059	47.9	0	0.0955059
47.925	0	0.0955059	47.925	0	0.0955059	47.925	0	0.0955059	47.925	0	0.0955059	47.925	0	0.0955059	47.925	0	0.0955059	47.925	0	0.0955059	47.925	0	0.0955059	47.925	0	0.0955059	47.925	0	0.0955059
47.95	0	0.0955059	47.95	0	0.0955059	47.95	0	0.0955059	47.95	0	0.0955059	47.95	0	0.0955059	47.95	0	0.0955059	47.95	0	0.0955059	47.95	0	0.0955059	47.95	0	0.0955059	47.95	0	0.0955059
47.975	0	0.0955059	47.975	0	0.0955059	47.975	0	0.0955059	47.975	0	0.0955059	47.975	0	0.0955059	47.975	0	0.0955059	47.975	0	0.0955059	47.975	0	0.0955059	47.975	0	0.0955059	47.975	0	0.0955059
48	0	0.0955059	48	0	0.0955059	48	0	0.0955059	48	0	0.0955059	48	0	0.0955059	48	0	0.0955059	48	0	0.0955059	48	0	0.0955059	48	0	0.0955059	48	0	0.0955059
48.025	0	0.0955059	48.025	0	0.0955059	48.025	0	0.0955059	48.025	0	0.0955059	48.025	0	0.0955059	48.025	0	0.0955059	48.025	0	0.0955059	48.025	0	0.0955059	48.025	0	0.0955059	48.025	0	0.0955059
48.05	0	0.0955059	48.05	0	0.095506	48.05	0	0.095506	48.05	0	0.095506	48.05	0	0.095506	48.05	0	0.095506	48.05	0	0.095506	48.05	0	0.095506	48.05	0	0.095506	48.05	0	0.095506
48.075	0	0.0955059	48.075	0	0.095506	48.075	0	0.095506	48.075	0	0.095506	48.075	0	0.095506	48.075	0	0.095506	48.075	0	0.095506	48.075	0	0.095506	48.075	0	0.095506	48.075	0	0.095506
48.1	0	0.0955059	48.1	0	0.095506	48.1	0	0.095506	48.1	0	0.095506	48.1	0	0.095506	48.1	0	0.095506	48.1	0	0.095506	48.1	0	0.095506	48.1	0	0.095506	48.1	0	0.095506
48.125	0	0.0955059	48.125	0	0.095506	48.125	0	0.095506	48.125	0	0.095506	48.125	0	0.095506	48.125	0	0.095506	48.125	0	0.095506	48.125	0	0.095506	48.125	0	0.095506	48.125	0	0.095506
48.15	0	0.095506	48.15	0	0.095506	48.15	0	0.095506	48.15	0	0.095506	48.15	0	0.095506	48.15	0	0.095506	48.15	0	0.095506	48.15	0	0.095506	48.15	0	0.095506	48.15	0	0.095506
48.175	0	0.095506	48.175	0	0.095506	48.175	0	0.095506	48.175	0	0.095506	48.175	0	0.095506	48.175	0	0.095506	48.175	0	0.095506	48.175	0	0.095506	48.175	0	0.095506	48.175	0	0.095506
48.2	0	0.095506	48.2	0	0.095506	48.2	0	0.095506	48.2	0	0.095506	48.2	0	0.095506	48.2	0	0.095506	48.2	0	0.095506	48.2	0	0.095506	48.2	0	0.095506	48.2	0	0.095506
48.225	0	0.095506	48.225	0	0.095506	48.225	0	0.095506	48.225	0	0.095506	48.225	0	0.095506	48.225	0	0.095506	48.225	0	0.095506	48.225	0	0.095506	48.225	0	0.095506	48.225	0	0.095506
48.25	0	0.095506	48.25	0	0.095506	48.25	0	0.095506	48.25	0	0.095506	48.25	0	0.095506	48.25	0	0.095506	48.25	0	0.095506	48.25	0	0.095506	48.25	0	0.095506	48.25	0	0.095506
48.275	0	0.095506	48.275	0	0.095506	48.275	0	0.095506	48.275	0	0.095506	48.275	0	0.095506	48.275	0	0.095506	48.275	0	0.095506	48.275	0	0.095506	48.275	0	0.095506	48.275	0	0.095506
48.3	0	0.095506	48.3	0	0.095506	48.3	0	0.095506	48.3	0	0.095506	48.3	0	0.095506	48.3	0	0.095506	48.3	0	0.095506	48.3	0	0.095506	48.3	0	0.095506	48.3	0	0.095506
48.325	0	0.095506	48.325	0	0.095506	48.325	0	0.095506	48.325	0	0.095506	48.325	0	0.095506	48.325	0	0.095506	48.325	0	0.095506	48.325	0	0.095506	48.325	0	0.095506	48.325	0	0.095506
48.35	0	0.095506	48.35	0	0.095506	48.35	0	0.095506	48.35	0	0.095506	48.35	0	0.095506	48.35	0	0.095506	48.35	0	0.095506	48.35	0	0.095506	48.35	0	0.095506	48.35	0	0.095506
48.375	0	0.095506	48.375	0	0.095506	48.375	0	0.095506	48.375	0	0.095506	48.375	0	0.095506	48.375	0	0.095506	48.375	0	0.095506	48.375	0	0.095506	48.375	0	0.095506	48.375	0	0.095506
48.4	0	0.095506	48.4	0	0.095506	48.4	0	0.095506	48.4	0	0.095506	48.4	0	0.095506	48.4	0	0.095506	48.4	0	0.095506	48.4	0	0.095506	48.4	0	0.095506	48.4	0	0.095506
48.425	0	0.095506	48.425	0	0.095506	48.425	0	0.095506	48.425	0	0.095506	48.425	0	0.095506	48.425	0	0.095506	48.425	0	0.095506	48.425	0	0.095506	48.425	0	0.095506	48.425	0	0.095506
48.45	0	0.095506	48.45	0	0.095506	48.45	0	0.095506	48.45	0	0.095506	48.45	0	0.095506	48.45	0	0.095506	48.45	0	0.095506	48.45	0	0.095506	48.45	0	0.095506	48.45	0	0.095506
48.475	0	0.095506	48.475	0	0.0955061	48.475	0	0.0955061	48.475	0	0.0955061	48.475	0	0.0955061	48.475	0	0.0955061	48.475	0	0.0955061	48.475	0	0.0955061	48.475	0	0.0955061	48.475	0	0.0955061
48.5	0	0.095506	48.5	0	0.0955061	48.5	0	0.0955061	48.5	0	0.0955061	48.5	0	0.0955061	48.5	0	0.0955061	48.5	0	0.0955061	48.5	0	0.0955061	48.5	0	0.0955061	48.5	0	0.0955061
48.525	0	0.095506	48.525	0	0.0955061	48.525	0	0.0955061	48.525	0	0.0955061	48.525	0	0.0955061	48.525	0	0.0955061	48.525	0	0.0955061	48.525	0	0.0955061	48.525	0	0.0955061	48.525	0	0.0955061
48.55	0	0.095506	48.55	0	0.0955061	48.55	0	0.0955061	48.55	0	0.0955061	48.55	0	0.0955061	48.55	0	0.0955061	48.55	0	0.0955061	48.55	0	0.0955061	48.55	0	0.0955061	48.55	0	0.0955061
48.575	0	0.0955061	48.575	0	0.0955061	48.575	0	0.0955061	48.575	0	0.0955061	48.575	0	0.0955061	48.575	0	0.0955061	48.575	0	0.0955061	48.575	0	0.0955061	48.575	0	0.0955061	48.575	0	0.0955061
48.6	0	0.0955061	48.6	0	0.0955061	48.6	0	0.0955061	48.6	0	0.0955061	48.6	0	0.0955061	48.6	0	0.0955061	48.6	0	0.0955061	48.6	0	0.0955061	48.6	0	0.0955061	48.6	0	0.0955061
48.625	0	0.0955061	48.625	0	0.0955061	48.625	0	0.0955061	48.625	0	0.0955061	48.625	0	0.0955061	48.625	0	0.0955061	48.625	0	0.0955061	48.625	0	0.0955061	48.625	0	0.0955061	48.625	0	0.0955061
48.65	0	0.0955061	48.65	0	0.0955061	48.65	0	0.0955061	48.65	0	0.0955061	48.65	0	0.0955061	48.65	0	0.0955061	48.65	0	0.0955061	48.65	0	0.0955061	48.65	0	0.0955061	48.65	0	0.0955061
48.675	0	0.0955061	48.675	0	0.0955061	48.675	0	0.0955061	48.675	0	0.0955061	48.675	0	0.0955061	48.675	0	0.0955061	48.675	0	0.0955061	48.675	0	0.0955061	48.675	0	0.0955061	48.675	0	0.0955061
48.7	0	0.0955061	48.7	0	0.0955061	48.7	0	0.0955061	48.7	0	0.0955061	48.7	0	0.0955061	48.7	0	0.0955061	48.7	0	0.0955061	48.7	0	0.0955061	48.7	0	0.0955061	48.7	0	0.0955061
48.725	0	0.0955061	48.725	0	0.0955061	48.725	0	0.0955061	48.725	0	0.0955061	48.725	0	0.0955061	48.725	0	0.0955061	48.725	0	0.0955061	48.725	0	0.0955061	48.725	0	0.0955061	48.725	0	0.0955061
48.75	0	0.0955061	48.75	0	0.0955061	48.75	0	0.0955061	48.75	0	0.0955061	48.75	0	0.0955061	48.75	0	0.0955061	48.75	0	0.0955061	48.75	0	0.0955061	48.75	0	0.0955061	48.75	0	0.0955061
48.775	0	0.0955061	48.775	0	0.0955061	48.775	0	0.0955061	48.775	0	0.0955061	48.775	0	0.0955061	48.775	0	0.0955061	48.775	0	0.0955061	48.775	0	0.0955061	48.775	0	0.0955061	48.775	0	0.0955061
48.8	0	0.0955061	48.8	0	0.0955061	48.8	0	0.0955061	48.8	0	0.0955061	48.8	0	0.0955061	48.8	0	0.0955061	48.8	0	0.0955061	48.8	0	0.0955061	48.8	0	0.0955061	48.8	0	0.0955061
48.825	0	0.0955061	48.825	0	0.0955061	48.825	0	0.0955061	48.825	0	0.0955061	48.825	0	0.0955061	48.825	0	0.0955061	48.825	0	0.0955061	48.825	0	0.0955061	48.825	0	0.0955061	48.825	0	0.0955061
48.85	0	0.0955061	48.85	0	0.0955061	48.85	0	0.0955061	48.85	0	0.0955061	48.85	0	0.0955061	48.85	0	0.0955061	48.85	0	0.0955061	48.85	0	0.0955061	48.85	0	0.0955061	48.85	0	0.0955061
48.875	0	0.0955061	48.875	0	0.0955061	48.875	0	0.0955061	48.875	0	0.0955061	48.875	0	0.0955061	48.875	0	0.0955061	48.875	0	0.0955061	48.875	0	0.0955061	48.875	0	0.0955061	48.875	0	0.0955061
48.9	0	0.0955061	48.9	0	0.0955062	48.9	0	0.0955062	48.9	0	0.0955062	48.9	0	0.0955062	48.9	0	0.0955062	48.9	0	0.0955062	48.9	0	0.0955062	48.9	0	0.0955062	48.9	0	0.0955062
48.925	0	0.0955061	48.925	0	0.0955062	48.925	0	0.0955062	48.925	0	0.0955062	48.925	0	0.0955062	48.925	0	0.0955062	48.925	0	0.0955062	48.925	0	0.0955062	48.925	0	0.0955062	48.925	0	0.0955062
48.95	0	0.0955061	48.95	0	0.0955062	48.95	0	0.0955062	48.95	0	0.0955062	48.95	0	0.0955062	48.95	0	0.0955062	48.95	0	0.0955062	48.95	0	0.0955062	48.95	0	0.0955062	48.95	0	0.0955062
48.975	0	0.0955061	48.975	0	0.0955062	48.975	0	0.0955062	48.975	0	0.0955062	48.975	0	0.0955062	48.975	0	0.0955062	48.975	0	0.0955062	48.975	0	0.0955062	48.975	0	0.0955062	48.975	0	0.0955062
49	0	0.0955062	49	0	0.0955062	49	0	0.0955062	49	0	0.0955062	49	0	0.0955062	49	0	0.0955062	49	0	0.0955062	49	0	0.0955062	49	0	0.0955062	49	0	0.0955062
49.025	0	0.0955062	49.025	0	0.0955062	49.025	0	0.0955062	49.025	0	0.0955062	49.025	0	0.0955062	49.025	0	0.0955062	49.025	0	0.0955062	49.025	0	0.0955062	49.025	0	0.0955062	49.025	0	0.0955062
49.05	0	0.0955062	49.05	0	0.0955062	49.05	0	0.0955062	49.05	0	0.0955062	49.05	0	0.0955062	49.05	0	0.0955062	49.05	0	0.0955062	49.05	0	0.0955062	49.05	0	0.0955062	49.05	0	0.0955062
49.075	0	0.0955062	49.075	0	0.0955062	49.075	0	0.0955062	49.075	0	0.0955062	49.075	0	0.0955062	49.075	0	0.0955062	49.075	0	0.0955062	49.075	0	0.0955062	49.075	0	0.0955062	49.075	0	0.0955062
49.1	0	0.0955062	49.1	0	0.0955062	49.1	0	0.0955062	49.1	0	0.0955062	49.1	0	0.0955062	49.1	0	0.0955062	49.1	0	0.0955062	49.1	0	0.0955062	49.1	0	0.0955062	49.1	0	0.0955062
49.125	0	0.0955062	49.125	0	0.0955062	49.125	0	0.0955062	49.125	0	0.0955062	49.125	0	0.0955062	49.125	0	0.0955062	49.125	0	0.0955062	49.125	0	0.0955062	49.125	0	0.0955062	49.125	0	0.0955062
49.15	0	0.0955062	49.15	0	0.0955062	49.15	0	0.0955062	49.15	0	0.0955062	49.15	0	0.0955062	49.15	0	0.0955062	49.15	0	0.0955062	49.15	0	0.0955062	49.15	0	0.0955062	49.15	0	0.0955062
49.175	0	0.0955062	49.175	0	0.0955062	49.175	0	0.0955062	49.175	0	0.0955062	49.175	0	0.0955062	49.175	0	0.0955062	49.175	0	0.0955062	49.175	0	0.0955062	49.175	0	0.0955062	49.175	0	0.0955062
49.2	0	0.0955062	49.2	0	0.0955062	49.2	0	0.0955062	49.2	0	0.0955062	49.2	0	0.0955062	49.2	0	0.0955062	49.2	0	0.0955062	49.2	0	0.0955062	49.2	0	0.0955062	49.2	0	0.0955062
49.225	0	0.0955062	49.225	0	0.0955062	49.225	0	0.0955062	49.225	0	0.0955062	49.225	0	0.0955062	49.225	0	0.0955062	49.225	0	0.0955062	49.225	0	0.0955062	49.225	0	0.0955062	49.225	0	0.0955062
49.25	0	0.0955062	49.25	0	0.0955062	49.25	0	0.0955062	49.25	0	0.0955062	49.25	0	0.0955062	49.25	0	0.0955062	49.25	0	0.0955062	49.25	0	0.0955062	49.25	0	0.0955062	49.25	0	0.0955062
49.275	0	0.0955062	49.275	0	0.0955062	49.275	0	0.0955062	49.275	0	0.0955062	49.275	0	0.0955062	49.275	0	0.0955062	49.275	0	0.0955062	49.275	0	0.0955062	49.275	0	0.0955062	49.275	0	0.0955062
49.3	0	0.0955062	49.3	0	0.0955062	49.3	0	0.0955062	49.3	0	0.0955062	49.3	0	0.0955062	49.3	0	0.0955062	49.3	0	0.0955062	49.3	0	0.0955062	49.3	0	0.0955062	49.3	0	0.0955062
49.325	0	0.0955062	49.325	0	0.0955063	49.325	0	0.0955063	49.325	0	0.0955063	49.325	0	0.0955063	49.325	0	0.0955063	49.325	0	0.0955063	49.325	0	0.0955063	49.325	0	0.0955063	49.325	0	0.0955063
49.35	0	0.0955062	49.35	0	0.0955063	49.35	0	0.0955063	49.35	0	0.0955063	49.35	0	0.0955063	49.35	0	0.0955063	49.35	0	0.0955063	49.35	0	0.0955063	49.35	0	0.0955063	49.35	0	0.0955063
49.375	0	0.0955062	49.375	0	0.0955063	49.375	0	0.0955063	49.375	0	0.0955063	49.375	0	0.0955063	49.375	0	0.0955063	49.375	0	0.0955063	49.375	0	0.0955063	49.375	0	0.0955063	49.375	0	0.0955063
49.4	0	0.0955062	49.4	0	0.0955063	49.4	0	0.0955063	49.4	0	0.0955063	49.4	0	0.0955063	49.4	0	0.0955063	49.4	0	0.0955063	49.4	0	0.0955063	49.4	0	0.0955063	49.4	0	0.0955063
49.425	0	0.0955063	49.425	0	0.0955063	49.425	0	0.0955063	49.425	0	0.0955063	49.425	0	0.0955063	49.425	0	0.0955063	49.425	0	0.0955063	49.425	0	0.0955063	49.425	0	0.0955063	49.425	0	0.0955063
49.45	0	0.0955063	49.45	0	0.0955063	49.45	0	0.0955063	49.45	0	0.0955063	49.45	0	0.0955063	49.45	0	0.0955063	49.45	0	0.0955063	49.45	0	0.0955063	49.45	0	0.0955063	49.45	0	0.0955063
49.475	0	0.0955063	49.475	0	0.0955063	49.475	0	0.0955063	49.475	0	0.0955063	49.475	0	0.0955063	49.475	0	0.0955063	49.475	0	0.0955063	49.475	0	0.0955063	49.475	0	0.0955063	49.475	0	0.0955063
49.5	0	0.0955063	49.5	0	0.0955063	49.5	0	0.0955063	49.5	0	0.0955063	49.5	0	0.0955063	49.5	0	0.0955063	49.5	0	0.0955063	49.5	0	0.0955063	49.5	0	0.0955063	49.5	0	0.0955063
49.525	0	0.0955063	49.525	0	0.0955063	49.525	0	0.0955063	49.525	0	0.0955063	49.525	0	0.0955063	49.525	0	0.0955063	49.525	0	0.0955063	49.525	0	0.0955063	49.525	0	0.0955063	49.525	0	0.0955063
49.55	0	0.0955063	49.55	0	0.0955063	49.55	0	0.0955063	49.55	0	0.0955063	49.55	0	0.0955063	49.55	0	0.0955063	49.55	0	0.0955063	49.55	0	0.0955063	49.55	0	0.0955063	49.55	0	0.0955063
49.575	0	0.0955063	49.575	0	0.0955063	49.575	0	0.0955063	49.575	0	0.0955063	49.575	0	0.0955063	49.575	0	0.0955063	49.575	0	0.0955063	49.575	0	0.0955063	49.575	0	0.0955063	49.575	0	0.0955063
49.6	0	0.0955063	49.6	0	0.0955063	49.6	0	0.0955063	49.6	0	0.0955063	49.6	0	0.0955063	49.6	0	0.0955063	49.6	0	0.0955063	49.6	0	0.0955063	49.6	0	0.0955063	49.6	0	0.0955063
49.625	0	0.0955063	49.625	0	0.0955063	49.625	0	0.0955063	49.625	0	0.0955063	49.625	0	0.0955063	49.625	0	0.0955063	49.625	0	0.0955063	49.625	0	0.0955063	49.625	0	0.0955063	49.625	0	0.0955063
49.65	0	0.0955063	49.65	0	0.0955063	49.65	0	0.0955063	49.65	0	0.0955063	49.65	0	0.0955063	49.65	0	0.0955063	49.65	0	0.0955063	49.65	0	0.0955063	49.65	0	0.0955063	49.65	0	0.0955063
49.675	0	0.0955063	49.675	0	0.0955063	49.675	0	0.0955063	49.675	0	0.0955063	49.675	0	0.0955063	49.675	0	0.0955063	49.675	0	0.0955063	49.675	0	0.0955063	49.675	0	0.0955063	49.675	0	0.0955063
49.7	0	0.0955063	49.7	0	0.0955063	49.7	0	0.0955063	49.7	0	0.0955063	49.7	0	0.0955063	49.7	0	0.0955063	49.7	0	0.0955063	49.7	0	0.0955063	49.7	0	0.0955063	49.7	0	0.0955063
49.725	0	0.0955063	49.725	0	0.0955063	49.725	0	0.0955063	49.725	0	0.0955063	49.725	0	0.0955063	49.725	0	0.0955063	49.725	0	0.0955063	49.725	0	0.0955063	49.725	0	0.0955063	49.725	0	0.0955063
49.75	0	0.0955063	49.75	0	0.0955064	49.75	0	0.0955064	49.75	0	0.0955064	49.75	0	0.0955064	49.75	0	0.0955064	49.75	0	0.0955064	49.75	0	0.0955064	49.75	0	0.0955064	49.75	0	0.0955064
49.775	0	0.0955063	49.775	0	0.0955064	49.775	0	0.0955064	49.775	0	0.0955064	49.775	0	0.0955064	49.775	0	0.0955064	49.775	0	0.0955064	49.775	0	0.0955064	49.775	0	0.0955064	49.775	0	0.0955064
49.8	0	0.0955063	49.8	0	0.0955064	49.8	0	0.0955064	49.8	0	0.0955064	49.8	0	0.0955064	49.8	0	0.0955064	49.8	0	0.0955064	49.8	0	0.0955064	49.8	0	0.0955064	49.8	0	0.0955064
49.825	0	0.0955063	49.825	0	0.0955064	49.825	0	0.0955064	49.825	0	0.0955064	49.825	0	0.0955064	49.825	0	0.0955064	49.825	0	0.0955064	49.825	0	0.0955064	49.825	0	0.0955064	49.825	0	0.0955064
49.85	0	0.0955064	49.85	0	0.0955064	49.85	0	0.0955064	49.85	0	0.0955064	49.85	0	0.0955064	49.85	0	0.0955064	49.85	0	0.0955064	49.85	0	0.0955064	49.85	0	0.0955064	49.85	0	0.0955064
49.875	0	0.0955064	49.875	0	0.0955064	49.875	0	0.0955064	49.875	0	0.0955064	49.875	0	0.0955064	49.875	0	0.0955064	49.875	0	0.0955064	49.875	0	0.0955064	49.875	0	0.0955064	49.875	0	0.0955064
49.9	0	0.0955064	49.9	0	0.0955064	49.9	0	0.0955064	49.9	0	0.0955064	49.9	0	0.0955064	49.9	0	0.0955064	49.9	0	0.0955064	49.9	0	0.0955064	49.9	0	0.0955064	49.9	0	0.0955064
49.925	0	0.0955064	49.925	0	0.0955064	49.925	0	0.0955064	49.925	0	0.0955064	49.925	0	0.0955064	49.925	0	0.0955064	49.925	0	0.0955064	49.925	0	0.0955064	49.925	0	0.0955064	49.925	0	0.0955064
49.95	0	0.0955064	49.95	0	0.0955064	49.95	0	0.0955064	49.95	0	0.0955064	49.95	0	0.0955064	49.95	0	0.0955064	49.95	0	0.0955064	49.95	0	0.0955064	49.95	0	0.0955064	49.95	0	0.0955064
[truncated: 6,001 more rows]
