# Supplementary material for: Interneuronal mechanisms of hippocampal theta oscillations in a full-scale model of the rodent CA1 circuit
Source: eLife. 2016 Dec 23;5:e18566. doi: 10.7554/eLife.18566 (PMC5313080; doi:10.7554/eLife.18566)
Supplement: Figure 2—source data 25. — Simulated paired recordings where the postsynaptic cell was voltage-clamped at −50 mV and the reversal potential of the synapse was kept at its physiological potential, as defined in the network model code. Sodium channels in the postsynaptic cell were blocked to prevent a suprathreshold response. A spike was triggered in the presynaptic cell and the current response was measured in the postsynaptic cell at the soma. This recording was repeated 10 times, with a randomly chosen connection location (from anatomically likely locations) each time. Each of the 10 trials are included in this file. DOI: http://dx.doi.org/10.7554/eLife.18566.030 [file elife-18566-fig2-data25.dat]

t	pre	post	t	pre	post	t	pre	post	t	pre	post	t	pre	post	t	pre	post	t	pre	post	t	pre	post	t	pre	post	t	pre	post
0	0	0.0247571	0	0	0.0247571	0	0	0.0247571	0	0	0.0247571	0	0	0.0247571	0	0	0.0247571	0	0	0.0247571	0	0	0.0247571	0	0	0.0247571	0	0	0.0247571
0.025	0	0.0248287	0.025	0	0.0248287	0.025	0	0.0248287	0.025	0	0.0248287	0.025	0	0.0248287	0.025	0	0.0248287	0.025	0	0.0248287	0.025	0	0.0248287	0.025	0	0.0248287	0.025	0	0.0248287
0.05	0	0.0248089	0.05	0	0.0248089	0.05	0	0.0248089	0.05	0	0.0248089	0.05	0	0.0248089	0.05	0	0.0248089	0.05	0	0.0248089	0.05	0	0.0248089	0.05	0	0.0248089	0.05	0	0.0248089
0.075	0	0.0248179	0.075	0	0.0248179	0.075	0	0.0248179	0.075	0	0.0248179	0.075	0	0.0248179	0.075	0	0.0248179	0.075	0	0.0248179	0.075	0	0.0248179	0.075	0	0.0248179	0.075	0	0.0248179
0.1	0	0.0248169	0.1	0	0.0248169	0.1	0	0.0248169	0.1	0	0.0248169	0.1	0	0.0248169	0.1	0	0.0248169	0.1	0	0.0248169	0.1	0	0.0248169	0.1	0	0.0248169	0.1	0	0.0248169
0.125	0	0.0248187	0.125	0	0.0248187	0.125	0	0.0248187	0.125	0	0.0248187	0.125	0	0.0248187	0.125	0	0.0248187	0.125	0	0.0248187	0.125	0	0.0248187	0.125	0	0.0248187	0.125	0	0.0248187
0.15	0	0.0248192	0.15	0	0.0248192	0.15	0	0.0248192	0.15	0	0.0248192	0.15	0	0.0248192	0.15	0	0.0248192	0.15	0	0.0248192	0.15	0	0.0248192	0.15	0	0.0248192	0.15	0	0.0248192
0.175	0	0.02482	0.175	0	0.02482	0.175	0	0.02482	0.175	0	0.02482	0.175	0	0.02482	0.175	0	0.02482	0.175	0	0.02482	0.175	0	0.02482	0.175	0	0.02482	0.175	0	0.02482
0.2	0	0.0248206	0.2	0	0.0248206	0.2	0	0.0248206	0.2	0	0.0248206	0.2	0	0.0248206	0.2	0	0.0248206	0.2	0	0.0248206	0.2	0	0.0248206	0.2	0	0.0248206	0.2	0	0.0248206
0.225	0	0.0248211	0.225	0	0.0248211	0.225	0	0.0248211	0.225	0	0.0248211	0.225	0	0.0248211	0.225	0	0.0248211	0.225	0	0.0248211	0.225	0	0.0248211	0.225	0	0.0248211	0.225	0	0.0248211
0.25	0	0.0248216	0.25	0	0.0248216	0.25	0	0.0248216	0.25	0	0.0248216	0.25	0	0.0248216	0.25	0	0.0248216	0.25	0	0.0248216	0.25	0	0.0248216	0.25	0	0.0248216	0.25	0	0.0248216
0.275	0	0.024822	0.275	0	0.024822	0.275	0	0.024822	0.275	0	0.024822	0.275	0	0.024822	0.275	0	0.024822	0.275	0	0.024822	0.275	0	0.024822	0.275	0	0.024822	0.275	0	0.024822
0.3	0	0.0248224	0.3	0	0.0248224	0.3	0	0.0248224	0.3	0	0.0248224	0.3	0	0.0248224	0.3	0	0.0248224	0.3	0	0.0248224	0.3	0	0.0248224	0.3	0	0.0248224	0.3	0	0.0248224
0.325	0	0.0248228	0.325	0	0.0248228	0.325	0	0.0248228	0.325	0	0.0248228	0.325	0	0.0248228	0.325	0	0.0248228	0.325	0	0.0248228	0.325	0	0.0248228	0.325	0	0.0248228	0.325	0	0.0248228
0.35	0	0.0248231	0.35	0	0.0248231	0.35	0	0.0248231	0.35	0	0.0248231	0.35	0	0.0248231	0.35	0	0.0248231	0.35	0	0.0248231	0.35	0	0.0248231	0.35	0	0.0248231	0.35	0	0.0248231
0.375	0	0.0248234	0.375	0	0.0248234	0.375	0	0.0248234	0.375	0	0.0248234	0.375	0	0.0248234	0.375	0	0.0248234	0.375	0	0.0248234	0.375	0	0.0248234	0.375	0	0.0248234	0.375	0	0.0248234
0.4	0	0.0248237	0.4	0	0.0248237	0.4	0	0.0248237	0.4	0	0.0248237	0.4	0	0.0248237	0.4	0	0.0248237	0.4	0	0.0248237	0.4	0	0.0248237	0.4	0	0.0248237	0.4	0	0.0248237
0.425	0	0.0248241	0.425	0	0.0248241	0.425	0	0.0248241	0.425	0	0.0248241	0.425	0	0.0248241	0.425	0	0.0248241	0.425	0	0.0248241	0.425	0	0.0248241	0.425	0	0.0248241	0.425	0	0.0248241
0.45	0	0.0248244	0.45	0	0.0248244	0.45	0	0.0248244	0.45	0	0.0248244	0.45	0	0.0248244	0.45	0	0.0248244	0.45	0	0.0248244	0.45	0	0.0248244	0.45	0	0.0248244	0.45	0	0.0248244
0.475	0	0.0248246	0.475	0	0.0248246	0.475	0	0.0248246	0.475	0	0.0248246	0.475	0	0.0248246	0.475	0	0.0248246	0.475	0	0.0248246	0.475	0	0.0248246	0.475	0	0.0248246	0.475	0	0.0248246
0.5	0	0.0248249	0.5	0	0.0248249	0.5	0	0.0248249	0.5	0	0.0248249	0.5	0	0.0248249	0.5	0	0.0248249	0.5	0	0.0248249	0.5	0	0.0248249	0.5	0	0.0248249	0.5	0	0.0248249
0.525	0	0.0248252	0.525	0	0.0248252	0.525	0	0.0248252	0.525	0	0.0248252	0.525	0	0.0248252	0.525	0	0.0248252	0.525	0	0.0248252	0.525	0	0.0248252	0.525	0	0.0248252	0.525	0	0.0248252
0.55	0	0.0248255	0.55	0	0.0248255	0.55	0	0.0248255	0.55	0	0.0248255	0.55	0	0.0248255	0.55	0	0.0248255	0.55	0	0.0248255	0.55	0	0.0248255	0.55	0	0.0248255	0.55	0	0.0248255
0.575	0	0.0248257	0.575	0	0.0248257	0.575	0	0.0248257	0.575	0	0.0248257	0.575	0	0.0248257	0.575	0	0.0248257	0.575	0	0.0248257	0.575	0	0.0248257	0.575	0	0.0248257	0.575	0	0.0248257
0.6	0	0.024826	0.6	0	0.024826	0.6	0	0.024826	0.6	0	0.024826	0.6	0	0.024826	0.6	0	0.024826	0.6	0	0.024826	0.6	0	0.024826	0.6	0	0.024826	0.6	0	0.024826
0.625	0	0.0248263	0.625	0	0.0248263	0.625	0	0.0248263	0.625	0	0.0248263	0.625	0	0.0248263	0.625	0	0.0248263	0.625	0	0.0248263	0.625	0	0.0248263	0.625	0	0.0248263	0.625	0	0.0248263
0.65	0	0.0248265	0.65	0	0.0248265	0.65	0	0.0248265	0.65	0	0.0248265	0.65	0	0.0248265	0.65	0	0.0248265	0.65	0	0.0248265	0.65	0	0.0248265	0.65	0	0.0248265	0.65	0	0.0248265
0.675	0	0.0248268	0.675	0	0.0248268	0.675	0	0.0248268	0.675	0	0.0248268	0.675	0	0.0248268	0.675	0	0.0248268	0.675	0	0.0248268	0.675	0	0.0248268	0.675	0	0.0248268	0.675	0	0.0248268
0.7	0	0.024827	0.7	0	0.024827	0.7	0	0.024827	0.7	0	0.024827	0.7	0	0.024827	0.7	0	0.024827	0.7	0	0.024827	0.7	0	0.024827	0.7	0	0.024827	0.7	0	0.024827
0.725	0	0.0248273	0.725	0	0.0248273	0.725	0	0.0248273	0.725	0	0.0248273	0.725	0	0.0248273	0.725	0	0.0248273	0.725	0	0.0248273	0.725	0	0.0248273	0.725	0	0.0248273	0.725	0	0.0248273
0.75	0	0.0248275	0.75	0	0.0248275	0.75	0	0.0248275	0.75	0	0.0248275	0.75	0	0.0248275	0.75	0	0.0248275	0.75	0	0.0248275	0.75	0	0.0248275	0.75	0	0.0248275	0.75	0	0.0248275
0.775	0	0.0248277	0.775	0	0.0248277	0.775	0	0.0248277	0.775	0	0.0248277	0.775	0	0.0248277	0.775	0	0.0248277	0.775	0	0.0248277	0.775	0	0.0248277	0.775	0	0.0248277	0.775	0	0.0248277
0.8	0	0.024828	0.8	0	0.024828	0.8	0	0.024828	0.8	0	0.024828	0.8	0	0.024828	0.8	0	0.024828	0.8	0	0.024828	0.8	0	0.024828	0.8	0	0.024828	0.8	0	0.024828
0.825	0	0.0248282	0.825	0	0.0248282	0.825	0	0.0248282	0.825	0	0.0248282	0.825	0	0.0248282	0.825	0	0.0248282	0.825	0	0.0248282	0.825	0	0.0248282	0.825	0	0.0248282	0.825	0	0.0248282
0.85	0	0.0248284	0.85	0	0.0248284	0.85	0	0.0248284	0.85	0	0.0248284	0.85	0	0.0248284	0.85	0	0.0248284	0.85	0	0.0248284	0.85	0	0.0248284	0.85	0	0.0248284	0.85	0	0.0248284
0.875	0	0.0248287	0.875	0	0.0248287	0.875	0	0.0248287	0.875	0	0.0248287	0.875	0	0.0248287	0.875	0	0.0248287	0.875	0	0.0248287	0.875	0	0.0248287	0.875	0	0.0248287	0.875	0	0.0248287
0.9	0	0.0248289	0.9	0	0.0248289	0.9	0	0.0248289	0.9	0	0.0248289	0.9	0	0.0248289	0.9	0	0.0248289	0.9	0	0.0248289	0.9	0	0.0248289	0.9	0	0.0248289	0.9	0	0.0248289
0.925	0	0.0248291	0.925	0	0.0248291	0.925	0	0.0248291	0.925	0	0.0248291	0.925	0	0.0248291	0.925	0	0.0248291	0.925	0	0.0248291	0.925	0	0.0248291	0.925	0	0.0248291	0.925	0	0.0248291
0.95	0	0.0248293	0.95	0	0.0248293	0.95	0	0.0248293	0.95	0	0.0248293	0.95	0	0.0248293	0.95	0	0.0248293	0.95	0	0.0248293	0.95	0	0.0248293	0.95	0	0.0248293	0.95	0	0.0248293
0.975	0	0.0248296	0.975	0	0.0248296	0.975	0	0.0248296	0.975	0	0.0248296	0.975	0	0.0248296	0.975	0	0.0248296	0.975	0	0.0248296	0.975	0	0.0248296	0.975	0	0.0248296	0.975	0	0.0248296
1	0	0.0248298	1	0	0.0248298	1	0	0.0248298	1	0	0.0248298	1	0	0.0248298	1	0	0.0248298	1	0	0.0248298	1	0	0.0248298	1	0	0.0248298	1	0	0.0248298
1.025	0	0.02483	1.025	0	0.02483	1.025	0	0.02483	1.025	0	0.02483	1.025	0	0.02483	1.025	0	0.02483	1.025	0	0.02483	1.025	0	0.02483	1.025	0	0.02483	1.025	0	0.02483
1.05	0	0.0248302	1.05	0	0.0248302	1.05	0	0.0248302	1.05	0	0.0248302	1.05	0	0.0248302	1.05	0	0.0248302	1.05	0	0.0248302	1.05	0	0.0248302	1.05	0	0.0248302	1.05	0	0.0248302
1.075	0	0.0248304	1.075	0	0.0248304	1.075	0	0.0248304	1.075	0	0.0248304	1.075	0	0.0248304	1.075	0	0.0248304	1.075	0	0.0248304	1.075	0	0.0248304	1.075	0	0.0248304	1.075	0	0.0248304
1.1	0	0.0248306	1.1	0	0.0248306	1.1	0	0.0248306	1.1	0	0.0248306	1.1	0	0.0248306	1.1	0	0.0248306	1.1	0	0.0248306	1.1	0	0.0248306	1.1	0	0.0248306	1.1	0	0.0248306
1.125	0	0.0248308	1.125	0	0.0248308	1.125	0	0.0248308	1.125	0	0.0248308	1.125	0	0.0248308	1.125	0	0.0248308	1.125	0	0.0248308	1.125	0	0.0248308	1.125	0	0.0248308	1.125	0	0.0248308
1.15	0	0.0248311	1.15	0	0.0248311	1.15	0	0.0248311	1.15	0	0.0248311	1.15	0	0.0248311	1.15	0	0.0248311	1.15	0	0.0248311	1.15	0	0.0248311	1.15	0	0.0248311	1.15	0	0.0248311
1.175	0	0.0248313	1.175	0	0.0248313	1.175	0	0.0248313	1.175	0	0.0248313	1.175	0	0.0248313	1.175	0	0.0248313	1.175	0	0.0248313	1.175	0	0.0248313	1.175	0	0.0248313	1.175	0	0.0248313
1.2	0	0.0248315	1.2	0	0.0248315	1.2	0	0.0248315	1.2	0	0.0248315	1.2	0	0.0248315	1.2	0	0.0248315	1.2	0	0.0248315	1.2	0	0.0248315	1.2	0	0.0248315	1.2	0	0.0248315
1.225	0	0.0248317	1.225	0	0.0248317	1.225	0	0.0248317	1.225	0	0.0248317	1.225	0	0.0248317	1.225	0	0.0248317	1.225	0	0.0248317	1.225	0	0.0248317	1.225	0	0.0248317	1.225	0	0.0248317
1.25	0	0.0248319	1.25	0	0.0248319	1.25	0	0.0248319	1.25	0	0.0248319	1.25	0	0.0248319	1.25	0	0.0248319	1.25	0	0.0248319	1.25	0	0.0248319	1.25	0	0.0248319	1.25	0	0.0248319
1.275	0	0.0248321	1.275	0	0.0248321	1.275	0	0.0248321	1.275	0	0.0248321	1.275	0	0.0248321	1.275	0	0.0248321	1.275	0	0.0248321	1.275	0	0.0248321	1.275	0	0.0248321	1.275	0	0.0248321
1.3	0	0.0248323	1.3	0	0.0248323	1.3	0	0.0248323	1.3	0	0.0248323	1.3	0	0.0248323	1.3	0	0.0248323	1.3	0	0.0248323	1.3	0	0.0248323	1.3	0	0.0248323	1.3	0	0.0248323
1.325	0	0.0248325	1.325	0	0.0248325	1.325	0	0.0248325	1.325	0	0.0248325	1.325	0	0.0248325	1.325	0	0.0248325	1.325	0	0.0248325	1.325	0	0.0248325	1.325	0	0.0248325	1.325	0	0.0248325
1.35	0	0.0248327	1.35	0	0.0248327	1.35	0	0.0248327	1.35	0	0.0248327	1.35	0	0.0248327	1.35	0	0.0248327	1.35	0	0.0248327	1.35	0	0.0248327	1.35	0	0.0248327	1.35	0	0.0248327
1.375	0	0.0248329	1.375	0	0.0248329	1.375	0	0.0248329	1.375	0	0.0248329	1.375	0	0.0248329	1.375	0	0.0248329	1.375	0	0.0248329	1.375	0	0.0248329	1.375	0	0.0248329	1.375	0	0.0248329
1.4	0	0.0248331	1.4	0	0.0248331	1.4	0	0.0248331	1.4	0	0.0248331	1.4	0	0.0248331	1.4	0	0.0248331	1.4	0	0.0248331	1.4	0	0.0248331	1.4	0	0.0248331	1.4	0	0.0248331
1.425	0	0.0248333	1.425	0	0.0248333	1.425	0	0.0248333	1.425	0	0.0248333	1.425	0	0.0248333	1.425	0	0.0248333	1.425	0	0.0248333	1.425	0	0.0248333	1.425	0	0.0248333	1.425	0	0.0248333
1.45	0	0.0248335	1.45	0	0.0248335	1.45	0	0.0248335	1.45	0	0.0248335	1.45	0	0.0248335	1.45	0	0.0248335	1.45	0	0.0248335	1.45	0	0.0248335	1.45	0	0.0248335	1.45	0	0.0248335
1.475	0	0.0248337	1.475	0	0.0248337	1.475	0	0.0248337	1.475	0	0.0248337	1.475	0	0.0248337	1.475	0	0.0248337	1.475	0	0.0248337	1.475	0	0.0248337	1.475	0	0.0248337	1.475	0	0.0248337
1.5	0	0.0248338	1.5	0	0.0248338	1.5	0	0.0248338	1.5	0	0.0248338	1.5	0	0.0248338	1.5	0	0.0248338	1.5	0	0.0248338	1.5	0	0.0248338	1.5	0	0.0248338	1.5	0	0.0248338
1.525	0	0.024834	1.525	0	0.024834	1.525	0	0.024834	1.525	0	0.024834	1.525	0	0.024834	1.525	0	0.024834	1.525	0	0.024834	1.525	0	0.024834	1.525	0	0.024834	1.525	0	0.024834
1.55	0	0.0248342	1.55	0	0.0248342	1.55	0	0.0248342	1.55	0	0.0248342	1.55	0	0.0248342	1.55	0	0.0248342	1.55	0	0.0248342	1.55	0	0.0248342	1.55	0	0.0248342	1.55	0	0.0248342
1.575	0	0.0248344	1.575	0	0.0248344	1.575	0	0.0248344	1.575	0	0.0248344	1.575	0	0.0248344	1.575	0	0.0248344	1.575	0	0.0248344	1.575	0	0.0248344	1.575	0	0.0248344	1.575	0	0.0248344
1.6	0	0.0248346	1.6	0	0.0248346	1.6	0	0.0248346	1.6	0	0.0248346	1.6	0	0.0248346	1.6	0	0.0248346	1.6	0	0.0248346	1.6	0	0.0248346	1.6	0	0.0248346	1.6	0	0.0248346
1.625	0	0.0248348	1.625	0	0.0248348	1.625	0	0.0248348	1.625	0	0.0248348	1.625	0	0.0248348	1.625	0	0.0248348	1.625	0	0.0248348	1.625	0	0.0248348	1.625	0	0.0248348	1.625	0	0.0248348
1.65	0	0.024835	1.65	0	0.024835	1.65	0	0.024835	1.65	0	0.024835	1.65	0	0.024835	1.65	0	0.024835	1.65	0	0.024835	1.65	0	0.024835	1.65	0	0.024835	1.65	0	0.024835
1.675	0	0.0248352	1.675	0	0.0248352	1.675	0	0.0248352	1.675	0	0.0248352	1.675	0	0.0248352	1.675	0	0.0248352	1.675	0	0.0248352	1.675	0	0.0248352	1.675	0	0.0248352	1.675	0	0.0248352
1.7	0	0.0248354	1.7	0	0.0248354	1.7	0	0.0248354	1.7	0	0.0248354	1.7	0	0.0248354	1.7	0	0.0248354	1.7	0	0.0248354	1.7	0	0.0248354	1.7	0	0.0248354	1.7	0	0.0248354
1.725	0	0.0248355	1.725	0	0.0248355	1.725	0	0.0248355	1.725	0	0.0248355	1.725	0	0.0248355	1.725	0	0.0248355	1.725	0	0.0248355	1.725	0	0.0248355	1.725	0	0.0248355	1.725	0	0.0248355
1.75	0	0.0248357	1.75	0	0.0248357	1.75	0	0.0248357	1.75	0	0.0248357	1.75	0	0.0248357	1.75	0	0.0248357	1.75	0	0.0248357	1.75	0	0.0248357	1.75	0	0.0248357	1.75	0	0.0248357
1.775	0	0.0248359	1.775	0	0.0248359	1.775	0	0.0248359	1.775	0	0.0248359	1.775	0	0.0248359	1.775	0	0.0248359	1.775	0	0.0248359	1.775	0	0.0248359	1.775	0	0.0248359	1.775	0	0.0248359
1.8	0	0.0248361	1.8	0	0.0248361	1.8	0	0.0248361	1.8	0	0.0248361	1.8	0	0.0248361	1.8	0	0.0248361	1.8	0	0.0248361	1.8	0	0.0248361	1.8	0	0.0248361	1.8	0	0.0248361
1.825	0	0.0248363	1.825	0	0.0248363	1.825	0	0.0248363	1.825	0	0.0248363	1.825	0	0.0248363	1.825	0	0.0248363	1.825	0	0.0248363	1.825	0	0.0248363	1.825	0	0.0248363	1.825	0	0.0248363
1.85	0	0.0248365	1.85	0	0.0248365	1.85	0	0.0248365	1.85	0	0.0248365	1.85	0	0.0248365	1.85	0	0.0248365	1.85	0	0.0248365	1.85	0	0.0248365	1.85	0	0.0248365	1.85	0	0.0248365
1.875	0	0.0248366	1.875	0	0.0248366	1.875	0	0.0248366	1.875	0	0.0248366	1.875	0	0.0248366	1.875	0	0.0248366	1.875	0	0.0248366	1.875	0	0.0248366	1.875	0	0.0248366	1.875	0	0.0248366
1.9	0	0.0248368	1.9	0	0.0248368	1.9	0	0.0248368	1.9	0	0.0248368	1.9	0	0.0248368	1.9	0	0.0248368	1.9	0	0.0248368	1.9	0	0.0248368	1.9	0	0.0248368	1.9	0	0.0248368
1.925	0	0.024837	1.925	0	0.024837	1.925	0	0.024837	1.925	0	0.024837	1.925	0	0.024837	1.925	0	0.024837	1.925	0	0.024837	1.925	0	0.024837	1.925	0	0.024837	1.925	0	0.024837
1.95	0	0.0248372	1.95	0	0.0248372	1.95	0	0.0248372	1.95	0	0.0248372	1.95	0	0.0248372	1.95	0	0.0248372	1.95	0	0.0248372	1.95	0	0.0248372	1.95	0	0.0248372	1.95	0	0.0248372
1.975	0	0.0248374	1.975	0	0.0248374	1.975	0	0.0248374	1.975	0	0.0248374	1.975	0	0.0248374	1.975	0	0.0248374	1.975	0	0.0248374	1.975	0	0.0248374	1.975	0	0.0248374	1.975	0	0.0248374
2	0	0.0248376	2	0	0.0248376	2	0	0.0248376	2	0	0.0248376	2	0	0.0248376	2	0	0.0248376	2	0	0.0248376	2	0	0.0248376	2	0	0.0248376	2	0	0.0248376
2.025	0	0.0248377	2.025	0	0.0248377	2.025	0	0.0248377	2.025	0	0.0248377	2.025	0	0.0248377	2.025	0	0.0248377	2.025	0	0.0248377	2.025	0	0.0248377	2.025	0	0.0248377	2.025	0	0.0248377
2.05	0	0.0248379	2.05	0	0.0248379	2.05	0	0.0248379	2.05	0	0.0248379	2.05	0	0.0248379	2.05	0	0.0248379	2.05	0	0.0248379	2.05	0	0.0248379	2.05	0	0.0248379	2.05	0	0.0248379
2.075	0	0.0248381	2.075	0	0.0248381	2.075	0	0.0248381	2.075	0	0.0248381	2.075	0	0.0248381	2.075	0	0.0248381	2.075	0	0.0248381	2.075	0	0.0248381	2.075	0	0.0248381	2.075	0	0.0248381
2.1	0	0.0248383	2.1	0	0.0248383	2.1	0	0.0248383	2.1	0	0.0248383	2.1	0	0.0248383	2.1	0	0.0248383	2.1	0	0.0248383	2.1	0	0.0248383	2.1	0	0.0248383	2.1	0	0.0248383
2.125	0	0.0248384	2.125	0	0.0248384	2.125	0	0.0248384	2.125	0	0.0248384	2.125	0	0.0248384	2.125	0	0.0248384	2.125	0	0.0248384	2.125	0	0.0248384	2.125	0	0.0248384	2.125	0	0.0248384
2.15	0	0.0248386	2.15	0	0.0248386	2.15	0	0.0248386	2.15	0	0.0248386	2.15	0	0.0248386	2.15	0	0.0248386	2.15	0	0.0248386	2.15	0	0.0248386	2.15	0	0.0248386	2.15	0	0.0248386
2.175	0	0.0248388	2.175	0	0.0248388	2.175	0	0.0248388	2.175	0	0.0248388	2.175	0	0.0248388	2.175	0	0.0248388	2.175	0	0.0248388	2.175	0	0.0248388	2.175	0	0.0248388	2.175	0	0.0248388
2.2	0	0.024839	2.2	0	0.024839	2.2	0	0.024839	2.2	0	0.024839	2.2	0	0.024839	2.2	0	0.024839	2.2	0	0.024839	2.2	0	0.024839	2.2	0	0.024839	2.2	0	0.024839
2.225	0	0.0248392	2.225	0	0.0248392	2.225	0	0.0248392	2.225	0	0.0248392	2.225	0	0.0248392	2.225	0	0.0248392	2.225	0	0.0248392	2.225	0	0.0248392	2.225	0	0.0248392	2.225	0	0.0248392
2.25	0	0.0248393	2.25	0	0.0248393	2.25	0	0.0248393	2.25	0	0.0248393	2.25	0	0.0248393	2.25	0	0.0248393	2.25	0	0.0248393	2.25	0	0.0248393	2.25	0	0.0248393	2.25	0	0.0248393
2.275	0	0.0248395	2.275	0	0.0248395	2.275	0	0.0248395	2.275	0	0.0248395	2.275	0	0.0248395	2.275	0	0.0248395	2.275	0	0.0248395	2.275	0	0.0248395	2.275	0	0.0248395	2.275	0	0.0248395
2.3	0	0.0248397	2.3	0	0.0248397	2.3	0	0.0248397	2.3	0	0.0248397	2.3	0	0.0248397	2.3	0	0.0248397	2.3	0	0.0248397	2.3	0	0.0248397	2.3	0	0.0248397	2.3	0	0.0248397
2.325	0	0.0248399	2.325	0	0.0248399	2.325	0	0.0248399	2.325	0	0.0248399	2.325	0	0.0248399	2.325	0	0.0248399	2.325	0	0.0248399	2.325	0	0.0248399	2.325	0	0.0248399	2.325	0	0.0248399
2.35	0	0.02484	2.35	0	0.02484	2.35	0	0.02484	2.35	0	0.02484	2.35	0	0.02484	2.35	0	0.02484	2.35	0	0.02484	2.35	0	0.02484	2.35	0	0.02484	2.35	0	0.02484
2.375	0	0.0248402	2.375	0	0.0248402	2.375	0	0.0248402	2.375	0	0.0248402	2.375	0	0.0248402	2.375	0	0.0248402	2.375	0	0.0248402	2.375	0	0.0248402	2.375	0	0.0248402	2.375	0	0.0248402
2.4	0	0.0248404	2.4	0	0.0248404	2.4	0	0.0248404	2.4	0	0.0248404	2.4	0	0.0248404	2.4	0	0.0248404	2.4	0	0.0248404	2.4	0	0.0248404	2.4	0	0.0248404	2.4	0	0.0248404
2.425	0	0.0248406	2.425	0	0.0248406	2.425	0	0.0248406	2.425	0	0.0248406	2.425	0	0.0248406	2.425	0	0.0248406	2.425	0	0.0248406	2.425	0	0.0248406	2.425	0	0.0248406	2.425	0	0.0248406
2.45	0	0.0248407	2.45	0	0.0248407	2.45	0	0.0248407	2.45	0	0.0248407	2.45	0	0.0248407	2.45	0	0.0248407	2.45	0	0.0248407	2.45	0	0.0248407	2.45	0	0.0248407	2.45	0	0.0248407
2.475	0	0.0248409	2.475	0	0.0248409	2.475	0	0.0248409	2.475	0	0.0248409	2.475	0	0.0248409	2.475	0	0.0248409	2.475	0	0.0248409	2.475	0	0.0248409	2.475	0	0.0248409	2.475	0	0.0248409
2.5	0	0.0248411	2.5	0	0.0248411	2.5	0	0.0248411	2.5	0	0.0248411	2.5	0	0.0248411	2.5	0	0.0248411	2.5	0	0.0248411	2.5	0	0.0248411	2.5	0	0.0248411	2.5	0	0.0248411
2.525	0	0.0248413	2.525	0	0.0248413	2.525	0	0.0248413	2.525	0	0.0248413	2.525	0	0.0248413	2.525	0	0.0248413	2.525	0	0.0248413	2.525	0	0.0248413	2.525	0	0.0248413	2.525	0	0.0248413
2.55	0	0.0248414	2.55	0	0.0248414	2.55	0	0.0248414	2.55	0	0.0248414	2.55	0	0.0248414	2.55	0	0.0248414	2.55	0	0.0248414	2.55	0	0.0248414	2.55	0	0.0248414	2.55	0	0.0248414
2.575	0	0.0248416	2.575	0	0.0248416	2.575	0	0.0248416	2.575	0	0.0248416	2.575	0	0.0248416	2.575	0	0.0248416	2.575	0	0.0248416	2.575	0	0.0248416	2.575	0	0.0248416	2.575	0	0.0248416
2.6	0	0.0248418	2.6	0	0.0248418	2.6	0	0.0248418	2.6	0	0.0248418	2.6	0	0.0248418	2.6	0	0.0248418	2.6	0	0.0248418	2.6	0	0.0248418	2.6	0	0.0248418	2.6	0	0.0248418
2.625	0	0.0248419	2.625	0	0.0248419	2.625	0	0.0248419	2.625	0	0.0248419	2.625	0	0.0248419	2.625	0	0.0248419	2.625	0	0.0248419	2.625	0	0.0248419	2.625	0	0.0248419	2.625	0	0.0248419
2.65	0	0.0248421	2.65	0	0.0248421	2.65	0	0.0248421	2.65	0	0.0248421	2.65	0	0.0248421	2.65	0	0.0248421	2.65	0	0.0248421	2.65	0	0.0248421	2.65	0	0.0248421	2.65	0	0.0248421
2.675	0	0.0248423	2.675	0	0.0248423	2.675	0	0.0248423	2.675	0	0.0248423	2.675	0	0.0248423	2.675	0	0.0248423	2.675	0	0.0248423	2.675	0	0.0248423	2.675	0	0.0248423	2.675	0	0.0248423
2.7	0	0.0248425	2.7	0	0.0248425	2.7	0	0.0248425	2.7	0	0.0248425	2.7	0	0.0248425	2.7	0	0.0248425	2.7	0	0.0248425	2.7	0	0.0248425	2.7	0	0.0248425	2.7	0	0.0248425
2.725	0	0.0248426	2.725	0	0.0248426	2.725	0	0.0248426	2.725	0	0.0248426	2.725	0	0.0248426	2.725	0	0.0248426	2.725	0	0.0248426	2.725	0	0.0248426	2.725	0	0.0248426	2.725	0	0.0248426
2.75	0	0.0248428	2.75	0	0.0248428	2.75	0	0.0248428	2.75	0	0.0248428	2.75	0	0.0248428	2.75	0	0.0248428	2.75	0	0.0248428	2.75	0	0.0248428	2.75	0	0.0248428	2.75	0	0.0248428
2.775	0	0.024843	2.775	0	0.024843	2.775	0	0.024843	2.775	0	0.024843	2.775	0	0.024843	2.775	0	0.024843	2.775	0	0.024843	2.775	0	0.024843	2.775	0	0.024843	2.775	0	0.024843
2.8	0	0.0248432	2.8	0	0.0248432	2.8	0	0.0248432	2.8	0	0.0248432	2.8	0	0.0248432	2.8	0	0.0248432	2.8	0	0.0248432	2.8	0	0.0248432	2.8	0	0.0248432	2.8	0	0.0248432
2.825	0	0.0248433	2.825	0	0.0248433	2.825	0	0.0248433	2.825	0	0.0248433	2.825	0	0.0248433	2.825	0	0.0248433	2.825	0	0.0248433	2.825	0	0.0248433	2.825	0	0.0248433	2.825	0	0.0248433
2.85	0	0.0248435	2.85	0	0.0248435	2.85	0	0.0248435	2.85	0	0.0248435	2.85	0	0.0248435	2.85	0	0.0248435	2.85	0	0.0248435	2.85	0	0.0248435	2.85	0	0.0248435	2.85	0	0.0248435
2.875	0	0.0248437	2.875	0	0.0248437	2.875	0	0.0248437	2.875	0	0.0248437	2.875	0	0.0248437	2.875	0	0.0248437	2.875	0	0.0248437	2.875	0	0.0248437	2.875	0	0.0248437	2.875	0	0.0248437
2.9	0	0.0248438	2.9	0	0.0248438	2.9	0	0.0248438	2.9	0	0.0248438	2.9	0	0.0248438	2.9	0	0.0248438	2.9	0	0.0248438	2.9	0	0.0248438	2.9	0	0.0248438	2.9	0	0.0248438
2.925	0	0.024844	2.925	0	0.024844	2.925	0	0.024844	2.925	0	0.024844	2.925	0	0.024844	2.925	0	0.024844	2.925	0	0.024844	2.925	0	0.024844	2.925	0	0.024844	2.925	0	0.024844
2.95	0	0.0248442	2.95	0	0.0248442	2.95	0	0.0248442	2.95	0	0.0248442	2.95	0	0.0248442	2.95	0	0.0248442	2.95	0	0.0248442	2.95	0	0.0248442	2.95	0	0.0248442	2.95	0	0.0248442
2.975	0	0.0248444	2.975	0	0.0248444	2.975	0	0.0248444	2.975	0	0.0248444	2.975	0	0.0248444	2.975	0	0.0248444	2.975	0	0.0248444	2.975	0	0.0248444	2.975	0	0.0248444	2.975	0	0.0248444
3	0	0.0248445	3	0	0.0248445	3	0	0.0248445	3	0	0.0248445	3	0	0.0248445	3	0	0.0248445	3	0	0.0248445	3	0	0.0248445	3	0	0.0248445	3	0	0.0248445
3.025	0	0.0248447	3.025	0	0.0248447	3.025	0	0.0248447	3.025	0	0.0248447	3.025	0	0.0248447	3.025	0	0.0248447	3.025	0	0.0248447	3.025	0	0.0248447	3.025	0	0.0248447	3.025	0	0.0248447
3.05	0	0.0248449	3.05	0	0.0248449	3.05	0	0.0248449	3.05	0	0.0248449	3.05	0	0.0248449	3.05	0	0.0248449	3.05	0	0.0248449	3.05	0	0.0248449	3.05	0	0.0248449	3.05	0	0.0248449
3.075	0	0.024845	3.075	0	0.024845	3.075	0	0.024845	3.075	0	0.024845	3.075	0	0.024845	3.075	0	0.024845	3.075	0	0.024845	3.075	0	0.024845	3.075	0	0.024845	3.075	0	0.024845
3.1	0	0.0248452	3.1	0	0.0248452	3.1	0	0.0248452	3.1	0	0.0248452	3.1	0	0.0248452	3.1	0	0.0248452	3.1	0	0.0248452	3.1	0	0.0248452	3.1	0	0.0248452	3.1	0	0.0248452
3.125	0	0.0248454	3.125	0	0.0248454	3.125	0	0.0248454	3.125	0	0.0248454	3.125	0	0.0248454	3.125	0	0.0248454	3.125	0	0.0248454	3.125	0	0.0248454	3.125	0	0.0248454	3.125	0	0.0248454
3.15	0	0.0248455	3.15	0	0.0248455	3.15	0	0.0248455	3.15	0	0.0248455	3.15	0	0.0248455	3.15	0	0.0248455	3.15	0	0.0248455	3.15	0	0.0248455	3.15	0	0.0248455	3.15	0	0.0248455
3.175	0	0.0248457	3.175	0	0.0248457	3.175	0	0.0248457	3.175	0	0.0248457	3.175	0	0.0248457	3.175	0	0.0248457	3.175	0	0.0248457	3.175	0	0.0248457	3.175	0	0.0248457	3.175	0	0.0248457
3.2	0	0.0248459	3.2	0	0.0248459	3.2	0	0.0248459	3.2	0	0.0248459	3.2	0	0.0248459	3.2	0	0.0248459	3.2	0	0.0248459	3.2	0	0.0248459	3.2	0	0.0248459	3.2	0	0.0248459
3.225	0	0.0248461	3.225	0	0.0248461	3.225	0	0.0248461	3.225	0	0.0248461	3.225	0	0.0248461	3.225	0	0.0248461	3.225	0	0.0248461	3.225	0	0.0248461	3.225	0	0.0248461	3.225	0	0.0248461
3.25	0	0.0248462	3.25	0	0.0248462	3.25	0	0.0248462	3.25	0	0.0248462	3.25	0	0.0248462	3.25	0	0.0248462	3.25	0	0.0248462	3.25	0	0.0248462	3.25	0	0.0248462	3.25	0	0.0248462
3.275	0	0.0248464	3.275	0	0.0248464	3.275	0	0.0248464	3.275	0	0.0248464	3.275	0	0.0248464	3.275	0	0.0248464	3.275	0	0.0248464	3.275	0	0.0248464	3.275	0	0.0248464	3.275	0	0.0248464
3.3	0	0.0248466	3.3	0	0.0248466	3.3	0	0.0248466	3.3	0	0.0248466	3.3	0	0.0248466	3.3	0	0.0248466	3.3	0	0.0248466	3.3	0	0.0248466	3.3	0	0.0248466	3.3	0	0.0248466
3.325	0	0.0248467	3.325	0	0.0248467	3.325	0	0.0248467	3.325	0	0.0248467	3.325	0	0.0248467	3.325	0	0.0248467	3.325	0	0.0248467	3.325	0	0.0248467	3.325	0	0.0248467	3.325	0	0.0248467
3.35	0	0.0248469	3.35	0	0.0248469	3.35	0	0.0248469	3.35	0	0.0248469	3.35	0	0.0248469	3.35	0	0.0248469	3.35	0	0.0248469	3.35	0	0.0248469	3.35	0	0.0248469	3.35	0	0.0248469
3.375	0	0.0248471	3.375	0	0.0248471	3.375	0	0.0248471	3.375	0	0.0248471	3.375	0	0.0248471	3.375	0	0.0248471	3.375	0	0.0248471	3.375	0	0.0248471	3.375	0	0.0248471	3.375	0	0.0248471
3.4	0	0.0248472	3.4	0	0.0248472	3.4	0	0.0248472	3.4	0	0.0248472	3.4	0	0.0248472	3.4	0	0.0248472	3.4	0	0.0248472	3.4	0	0.0248472	3.4	0	0.0248472	3.4	0	0.0248472
3.425	0	0.0248474	3.425	0	0.0248474	3.425	0	0.0248474	3.425	0	0.0248474	3.425	0	0.0248474	3.425	0	0.0248474	3.425	0	0.0248474	3.425	0	0.0248474	3.425	0	0.0248474	3.425	0	0.0248474
3.45	0	0.0248476	3.45	0	0.0248476	3.45	0	0.0248476	3.45	0	0.0248476	3.45	0	0.0248476	3.45	0	0.0248476	3.45	0	0.0248476	3.45	0	0.0248476	3.45	0	0.0248476	3.45	0	0.0248476
3.475	0	0.0248477	3.475	0	0.0248477	3.475	0	0.0248477	3.475	0	0.0248477	3.475	0	0.0248477	3.475	0	0.0248477	3.475	0	0.0248477	3.475	0	0.0248477	3.475	0	0.0248477	3.475	0	0.0248477
3.5	0	0.0248479	3.5	0	0.0248479	3.5	0	0.0248479	3.5	0	0.0248479	3.5	0	0.0248479	3.5	0	0.0248479	3.5	0	0.0248479	3.5	0	0.0248479	3.5	0	0.0248479	3.5	0	0.0248479
3.525	0	0.0248481	3.525	0	0.0248481	3.525	0	0.0248481	3.525	0	0.0248481	3.525	0	0.0248481	3.525	0	0.0248481	3.525	0	0.0248481	3.525	0	0.0248481	3.525	0	0.0248481	3.525	0	0.0248481
3.55	0	0.0248483	3.55	0	0.0248483	3.55	0	0.0248483	3.55	0	0.0248483	3.55	0	0.0248483	3.55	0	0.0248483	3.55	0	0.0248483	3.55	0	0.0248483	3.55	0	0.0248483	3.55	0	0.0248483
3.575	0	0.0248484	3.575	0	0.0248484	3.575	0	0.0248484	3.575	0	0.0248484	3.575	0	0.0248484	3.575	0	0.0248484	3.575	0	0.0248484	3.575	0	0.0248484	3.575	0	0.0248484	3.575	0	0.0248484
3.6	0	0.0248486	3.6	0	0.0248486	3.6	0	0.0248486	3.6	0	0.0248486	3.6	0	0.0248486	3.6	0	0.0248486	3.6	0	0.0248486	3.6	0	0.0248486	3.6	0	0.0248486	3.6	0	0.0248486
3.625	0	0.0248488	3.625	0	0.0248488	3.625	0	0.0248488	3.625	0	0.0248488	3.625	0	0.0248488	3.625	0	0.0248488	3.625	0	0.0248488	3.625	0	0.0248488	3.625	0	0.0248488	3.625	0	0.0248488
3.65	0	0.0248489	3.65	0	0.0248489	3.65	0	0.0248489	3.65	0	0.0248489	3.65	0	0.0248489	3.65	0	0.0248489	3.65	0	0.0248489	3.65	0	0.0248489	3.65	0	0.0248489	3.65	0	0.0248489
3.675	0	0.0248491	3.675	0	0.0248491	3.675	0	0.0248491	3.675	0	0.0248491	3.675	0	0.0248491	3.675	0	0.0248491	3.675	0	0.0248491	3.675	0	0.0248491	3.675	0	0.0248491	3.675	0	0.0248491
3.7	0	0.0248493	3.7	0	0.0248493	3.7	0	0.0248493	3.7	0	0.0248493	3.7	0	0.0248493	3.7	0	0.0248493	3.7	0	0.0248493	3.7	0	0.0248493	3.7	0	0.0248493	3.7	0	0.0248493
3.725	0	0.0248494	3.725	0	0.0248494	3.725	0	0.0248494	3.725	0	0.0248494	3.725	0	0.0248494	3.725	0	0.0248494	3.725	0	0.0248494	3.725	0	0.0248494	3.725	0	0.0248494	3.725	0	0.0248494
3.75	0	0.0248496	3.75	0	0.0248496	3.75	0	0.0248496	3.75	0	0.0248496	3.75	0	0.0248496	3.75	0	0.0248496	3.75	0	0.0248496	3.75	0	0.0248496	3.75	0	0.0248496	3.75	0	0.0248496
3.775	0	0.0248498	3.775	0	0.0248498	3.775	0	0.0248498	3.775	0	0.0248498	3.775	0	0.0248498	3.775	0	0.0248498	3.775	0	0.0248498	3.775	0	0.0248498	3.775	0	0.0248498	3.775	0	0.0248498
3.8	0	0.0248499	3.8	0	0.0248499	3.8	0	0.0248499	3.8	0	0.0248499	3.8	0	0.0248499	3.8	0	0.0248499	3.8	0	0.0248499	3.8	0	0.0248499	3.8	0	0.0248499	3.8	0	0.0248499
3.825	0	0.0248501	3.825	0	0.0248501	3.825	0	0.0248501	3.825	0	0.0248501	3.825	0	0.0248501	3.825	0	0.0248501	3.825	0	0.0248501	3.825	0	0.0248501	3.825	0	0.0248501	3.825	0	0.0248501
3.85	0	0.0248503	3.85	0	0.0248503	3.85	0	0.0248503	3.85	0	0.0248503	3.85	0	0.0248503	3.85	0	0.0248503	3.85	0	0.0248503	3.85	0	0.0248503	3.85	0	0.0248503	3.85	0	0.0248503
3.875	0	0.0248504	3.875	0	0.0248504	3.875	0	0.0248504	3.875	0	0.0248504	3.875	0	0.0248504	3.875	0	0.0248504	3.875	0	0.0248504	3.875	0	0.0248504	3.875	0	0.0248504	3.875	0	0.0248504
3.9	0	0.0248506	3.9	0	0.0248506	3.9	0	0.0248506	3.9	0	0.0248506	3.9	0	0.0248506	3.9	0	0.0248506	3.9	0	0.0248506	3.9	0	0.0248506	3.9	0	0.0248506	3.9	0	0.0248506
3.925	0	0.0248508	3.925	0	0.0248508	3.925	0	0.0248508	3.925	0	0.0248508	3.925	0	0.0248508	3.925	0	0.0248508	3.925	0	0.0248508	3.925	0	0.0248508	3.925	0	0.0248508	3.925	0	0.0248508
3.95	0	0.024851	3.95	0	0.024851	3.95	0	0.024851	3.95	0	0.024851	3.95	0	0.024851	3.95	0	0.024851	3.95	0	0.024851	3.95	0	0.024851	3.95	0	0.024851	3.95	0	0.024851
3.975	0	0.0248511	3.975	0	0.0248511	3.975	0	0.0248511	3.975	0	0.0248511	3.975	0	0.0248511	3.975	0	0.0248511	3.975	0	0.0248511	3.975	0	0.0248511	3.975	0	0.0248511	3.975	0	0.0248511
4	0	0.0248513	4	0	0.0248513	4	0	0.0248513	4	0	0.0248513	4	0	0.0248513	4	0	0.0248513	4	0	0.0248513	4	0	0.0248513	4	0	0.0248513	4	0	0.0248513
4.025	0	0.0248515	4.025	0	0.0248515	4.025	0	0.0248515	4.025	0	0.0248515	4.025	0	0.0248515	4.025	0	0.0248515	4.025	0	0.0248515	4.025	0	0.0248515	4.025	0	0.0248515	4.025	0	0.0248515
4.05	0	0.0248516	4.05	0	0.0248516	4.05	0	0.0248516	4.05	0	0.0248516	4.05	0	0.0248516	4.05	0	0.0248516	4.05	0	0.0248516	4.05	0	0.0248516	4.05	0	0.0248516	4.05	0	0.0248516
4.075	0	0.0248518	4.075	0	0.0248518	4.075	0	0.0248518	4.075	0	0.0248518	4.075	0	0.0248518	4.075	0	0.0248518	4.075	0	0.0248518	4.075	0	0.0248518	4.075	0	0.0248518	4.075	0	0.0248518
4.1	0	0.024852	4.1	0	0.024852	4.1	0	0.024852	4.1	0	0.024852	4.1	0	0.024852	4.1	0	0.024852	4.1	0	0.024852	4.1	0	0.024852	4.1	0	0.024852	4.1	0	0.024852
4.125	0	0.0248521	4.125	0	0.0248521	4.125	0	0.0248521	4.125	0	0.0248521	4.125	0	0.0248521	4.125	0	0.0248521	4.125	0	0.0248521	4.125	0	0.0248521	4.125	0	0.0248521	4.125	0	0.0248521
4.15	0	0.0248523	4.15	0	0.0248523	4.15	0	0.0248523	4.15	0	0.0248523	4.15	0	0.0248523	4.15	0	0.0248523	4.15	0	0.0248523	4.15	0	0.0248523	4.15	0	0.0248523	4.15	0	0.0248523
4.175	0	0.0248525	4.175	0	0.0248525	4.175	0	0.0248525	4.175	0	0.0248525	4.175	0	0.0248525	4.175	0	0.0248525	4.175	0	0.0248525	4.175	0	0.0248525	4.175	0	0.0248525	4.175	0	0.0248525
4.2	0	0.0248526	4.2	0	0.0248526	4.2	0	0.0248526	4.2	0	0.0248526	4.2	0	0.0248526	4.2	0	0.0248526	4.2	0	0.0248526	4.2	0	0.0248526	4.2	0	0.0248526	4.2	0	0.0248526
4.225	0	0.0248528	4.225	0	0.0248528	4.225	0	0.0248528	4.225	0	0.0248528	4.225	0	0.0248528	4.225	0	0.0248528	4.225	0	0.0248528	4.225	0	0.0248528	4.225	0	0.0248528	4.225	0	0.0248528
4.25	0	0.024853	4.25	0	0.024853	4.25	0	0.024853	4.25	0	0.024853	4.25	0	0.024853	4.25	0	0.024853	4.25	0	0.024853	4.25	0	0.024853	4.25	0	0.024853	4.25	0	0.024853
4.275	0	0.0248531	4.275	0	0.0248531	4.275	0	0.0248531	4.275	0	0.0248531	4.275	0	0.0248531	4.275	0	0.0248531	4.275	0	0.0248531	4.275	0	0.0248531	4.275	0	0.0248531	4.275	0	0.0248531
4.3	0	0.0248533	4.3	0	0.0248533	4.3	0	0.0248533	4.3	0	0.0248533	4.3	0	0.0248533	4.3	0	0.0248533	4.3	0	0.0248533	4.3	0	0.0248533	4.3	0	0.0248533	4.3	0	0.0248533
4.325	0	0.0248535	4.325	0	0.0248535	4.325	0	0.0248535	4.325	0	0.0248535	4.325	0	0.0248535	4.325	0	0.0248535	4.325	0	0.0248535	4.325	0	0.0248535	4.325	0	0.0248535	4.325	0	0.0248535
4.35	0	0.0248536	4.35	0	0.0248536	4.35	0	0.0248536	4.35	0	0.0248536	4.35	0	0.0248536	4.35	0	0.0248536	4.35	0	0.0248536	4.35	0	0.0248536	4.35	0	0.0248536	4.35	0	0.0248536
4.375	0	0.0248538	4.375	0	0.0248538	4.375	0	0.0248538	4.375	0	0.0248538	4.375	0	0.0248538	4.375	0	0.0248538	4.375	0	0.0248538	4.375	0	0.0248538	4.375	0	0.0248538	4.375	0	0.0248538
4.4	0	0.024854	4.4	0	0.024854	4.4	0	0.024854	4.4	0	0.024854	4.4	0	0.024854	4.4	0	0.024854	4.4	0	0.024854	4.4	0	0.024854	4.4	0	0.024854	4.4	0	0.024854
4.425	0	0.0248541	4.425	0	0.0248541	4.425	0	0.0248541	4.425	0	0.0248541	4.425	0	0.0248541	4.425	0	0.0248541	4.425	0	0.0248541	4.425	0	0.0248541	4.425	0	0.0248541	4.425	0	0.0248541
4.45	0	0.0248543	4.45	0	0.0248543	4.45	0	0.0248543	4.45	0	0.0248543	4.45	0	0.0248543	4.45	0	0.0248543	4.45	0	0.0248543	4.45	0	0.0248543	4.45	0	0.0248543	4.45	0	0.0248543
4.475	0	0.0248545	4.475	0	0.0248545	4.475	0	0.0248545	4.475	0	0.0248545	4.475	0	0.0248545	4.475	0	0.0248545	4.475	0	0.0248545	4.475	0	0.0248545	4.475	0	0.0248545	4.475	0	0.0248545
4.5	0	0.0248546	4.5	0	0.0248546	4.5	0	0.0248546	4.5	0	0.0248546	4.5	0	0.0248546	4.5	0	0.0248546	4.5	0	0.0248546	4.5	0	0.0248546	4.5	0	0.0248546	4.5	0	0.0248546
4.525	0	0.0248548	4.525	0	0.0248548	4.525	0	0.0248548	4.525	0	0.0248548	4.525	0	0.0248548	4.525	0	0.0248548	4.525	0	0.0248548	4.525	0	0.0248548	4.525	0	0.0248548	4.525	0	0.0248548
4.55	0	0.024855	4.55	0	0.024855	4.55	0	0.024855	4.55	0	0.024855	4.55	0	0.024855	4.55	0	0.024855	4.55	0	0.024855	4.55	0	0.024855	4.55	0	0.024855	4.55	0	0.024855
4.575	0	0.0248551	4.575	0	0.0248551	4.575	0	0.0248551	4.575	0	0.0248551	4.575	0	0.0248551	4.575	0	0.0248551	4.575	0	0.0248551	4.575	0	0.0248551	4.575	0	0.0248551	4.575	0	0.0248551
4.6	0	0.0248553	4.6	0	0.0248553	4.6	0	0.0248553	4.6	0	0.0248553	4.6	0	0.0248553	4.6	0	0.0248553	4.6	0	0.0248553	4.6	0	0.0248553	4.6	0	0.0248553	4.6	0	0.0248553
4.625	0	0.0248555	4.625	0	0.0248555	4.625	0	0.0248555	4.625	0	0.0248555	4.625	0	0.0248555	4.625	0	0.0248555	4.625	0	0.0248555	4.625	0	0.0248555	4.625	0	0.0248555	4.625	0	0.0248555
4.65	0	0.0248557	4.65	0	0.0248557	4.65	0	0.0248557	4.65	0	0.0248557	4.65	0	0.0248557	4.65	0	0.0248557	4.65	0	0.0248557	4.65	0	0.0248557	4.65	0	0.0248557	4.65	0	0.0248557
4.675	0	0.0248558	4.675	0	0.0248558	4.675	0	0.0248558	4.675	0	0.0248558	4.675	0	0.0248558	4.675	0	0.0248558	4.675	0	0.0248558	4.675	0	0.0248558	4.675	0	0.0248558	4.675	0	0.0248558
4.7	0	0.024856	4.7	0	0.024856	4.7	0	0.024856	4.7	0	0.024856	4.7	0	0.024856	4.7	0	0.024856	4.7	0	0.024856	4.7	0	0.024856	4.7	0	0.024856	4.7	0	0.024856
4.725	0	0.0248562	4.725	0	0.0248562	4.725	0	0.0248562	4.725	0	0.0248562	4.725	0	0.0248562	4.725	0	0.0248562	4.725	0	0.0248562	4.725	0	0.0248562	4.725	0	0.0248562	4.725	0	0.0248562
4.75	0	0.0248563	4.75	0	0.0248563	4.75	0	0.0248563	4.75	0	0.0248563	4.75	0	0.0248563	4.75	0	0.0248563	4.75	0	0.0248563	4.75	0	0.0248563	4.75	0	0.0248563	4.75	0	0.0248563
4.775	0	0.0248565	4.775	0	0.0248565	4.775	0	0.0248565	4.775	0	0.0248565	4.775	0	0.0248565	4.775	0	0.0248565	4.775	0	0.0248565	4.775	0	0.0248565	4.775	0	0.0248565	4.775	0	0.0248565
4.8	0	0.0248567	4.8	0	0.0248567	4.8	0	0.0248567	4.8	0	0.0248567	4.8	0	0.0248567	4.8	0	0.0248567	4.8	0	0.0248567	4.8	0	0.0248567	4.8	0	0.0248567	4.8	0	0.0248567
4.825	0	0.0248568	4.825	0	0.0248568	4.825	0	0.0248568	4.825	0	0.0248568	4.825	0	0.0248568	4.825	0	0.0248568	4.825	0	0.0248568	4.825	0	0.0248568	4.825	0	0.0248568	4.825	0	0.0248568
4.85	0	0.024857	4.85	0	0.024857	4.85	0	0.024857	4.85	0	0.024857	4.85	0	0.024857	4.85	0	0.024857	4.85	0	0.024857	4.85	0	0.024857	4.85	0	0.024857	4.85	0	0.024857
4.875	0	0.0248572	4.875	0	0.0248572	4.875	0	0.0248572	4.875	0	0.0248572	4.875	0	0.0248572	4.875	0	0.0248572	4.875	0	0.0248572	4.875	0	0.0248572	4.875	0	0.0248572	4.875	0	0.0248572
4.9	0	0.0248573	4.9	0	0.0248573	4.9	0	0.0248573	4.9	0	0.0248573	4.9	0	0.0248573	4.9	0	0.0248573	4.9	0	0.0248573	4.9	0	0.0248573	4.9	0	0.0248573	4.9	0	0.0248573
4.925	0	0.0248575	4.925	0	0.0248575	4.925	0	0.0248575	4.925	0	0.0248575	4.925	0	0.0248575	4.925	0	0.0248575	4.925	0	0.0248575	4.925	0	0.0248575	4.925	0	0.0248575	4.925	0	0.0248575
4.95	0	0.0248577	4.95	0	0.0248577	4.95	0	0.0248577	4.95	0	0.0248577	4.95	0	0.0248577	4.95	0	0.0248577	4.95	0	0.0248577	4.95	0	0.0248577	4.95	0	0.0248577	4.95	0	0.0248577
4.975	0	0.0248578	4.975	0	0.0248578	4.975	0	0.0248578	4.975	0	0.0248578	4.975	0	0.0248578	4.975	0	0.0248578	4.975	0	0.0248578	4.975	0	0.0248578	4.975	0	0.0248578	4.975	0	0.0248578
5	0	0.024858	5	0	0.024858	5	0	0.024858	5	0	0.024858	5	0	0.024858	5	0	0.024858	5	0	0.024858	5	0	0.024858	5	0	0.024858	5	0	0.024858
5.025	0	0.0248582	5.025	0	0.0248582	5.025	0	0.0248582	5.025	0	0.0248582	5.025	0	0.0248582	5.025	0	0.0248582	5.025	0	0.0248582	5.025	0	0.0248582	5.025	0	0.0248582	5.025	0	0.0248582
5.05	0	0.0248583	5.05	0	0.0248583	5.05	0	0.0248583	5.05	0	0.0248583	5.05	0	0.0248583	5.05	0	0.0248583	5.05	0	0.0248583	5.05	0	0.0248583	5.05	0	0.0248583	5.05	0	0.0248583
5.075	0	0.0248585	5.075	0	0.0248585	5.075	0	0.0248585	5.075	0	0.0248585	5.075	0	0.0248585	5.075	0	0.0248585	5.075	0	0.0248585	5.075	0	0.0248585	5.075	0	0.0248585	5.075	0	0.0248585
5.1	0	0.0248587	5.1	0	0.0248587	5.1	0	0.0248587	5.1	0	0.0248587	5.1	0	0.0248587	5.1	0	0.0248587	5.1	0	0.0248587	5.1	0	0.0248587	5.1	0	0.0248587	5.1	0	0.0248587
5.125	0	0.0248588	5.125	0	0.0248588	5.125	0	0.0248588	5.125	0	0.0248588	5.125	0	0.0248588	5.125	0	0.0248588	5.125	0	0.0248588	5.125	0	0.0248588	5.125	0	0.0248588	5.125	0	0.0248588
5.15	0	0.024859	5.15	0	0.024859	5.15	0	0.024859	5.15	0	0.024859	5.15	0	0.024859	5.15	0	0.024859	5.15	0	0.024859	5.15	0	0.024859	5.15	0	0.024859	5.15	0	0.024859
5.175	0	0.0248592	5.175	0	0.0248592	5.175	0	0.0248592	5.175	0	0.0248592	5.175	0	0.0248592	5.175	0	0.0248592	5.175	0	0.0248592	5.175	0	0.0248592	5.175	0	0.0248592	5.175	0	0.0248592
5.2	0	0.0248593	5.2	0	0.0248593	5.2	0	0.0248593	5.2	0	0.0248593	5.2	0	0.0248593	5.2	0	0.0248593	5.2	0	0.0248593	5.2	0	0.0248593	5.2	0	0.0248593	5.2	0	0.0248593
5.225	0	0.0248595	5.225	0	0.0248595	5.225	0	0.0248595	5.225	0	0.0248595	5.225	0	0.0248595	5.225	0	0.0248595	5.225	0	0.0248595	5.225	0	0.0248595	5.225	0	0.0248595	5.225	0	0.0248595
5.25	0	0.0248597	5.25	0	0.0248597	5.25	0	0.0248597	5.25	0	0.0248597	5.25	0	0.0248597	5.25	0	0.0248597	5.25	0	0.0248597	5.25	0	0.0248597	5.25	0	0.0248597	5.25	0	0.0248597
5.275	0	0.0248598	5.275	0	0.0248598	5.275	0	0.0248598	5.275	0	0.0248598	5.275	0	0.0248598	5.275	0	0.0248598	5.275	0	0.0248598	5.275	0	0.0248598	5.275	0	0.0248598	5.275	0	0.0248598
5.3	0	0.02486	5.3	0	0.02486	5.3	0	0.02486	5.3	0	0.02486	5.3	0	0.02486	5.3	0	0.02486	5.3	0	0.02486	5.3	0	0.02486	5.3	0	0.02486	5.3	0	0.02486
5.325	0	0.0248602	5.325	0	0.0248602	5.325	0	0.0248602	5.325	0	0.0248602	5.325	0	0.0248602	5.325	0	0.0248602	5.325	0	0.0248602	5.325	0	0.0248602	5.325	0	0.0248602	5.325	0	0.0248602
5.35	0	0.0248603	5.35	0	0.0248603	5.35	0	0.0248603	5.35	0	0.0248603	5.35	0	0.0248603	5.35	0	0.0248603	5.35	0	0.0248603	5.35	0	0.0248603	5.35	0	0.0248603	5.35	0	0.0248603
5.375	0	0.0248605	5.375	0	0.0248605	5.375	0	0.0248605	5.375	0	0.0248605	5.375	0	0.0248605	5.375	0	0.0248605	5.375	0	0.0248605	5.375	0	0.0248605	5.375	0	0.0248605	5.375	0	0.0248605
5.4	0	0.0248607	5.4	0	0.0248607	5.4	0	0.0248607	5.4	0	0.0248607	5.4	0	0.0248607	5.4	0	0.0248607	5.4	0	0.0248607	5.4	0	0.0248607	5.4	0	0.0248607	5.4	0	0.0248607
5.425	0	0.0248608	5.425	0	0.0248608	5.425	0	0.0248608	5.425	0	0.0248608	5.425	0	0.0248608	5.425	0	0.0248608	5.425	0	0.0248608	5.425	0	0.0248608	5.425	0	0.0248608	5.425	0	0.0248608
5.45	0	0.024861	5.45	0	0.024861	5.45	0	0.024861	5.45	0	0.024861	5.45	0	0.024861	5.45	0	0.024861	5.45	0	0.024861	5.45	0	0.024861	5.45	0	0.024861	5.45	0	0.024861
5.475	0	0.0248612	5.475	0	0.0248612	5.475	0	0.0248612	5.475	0	0.0248612	5.475	0	0.0248612	5.475	0	0.0248612	5.475	0	0.0248612	5.475	0	0.0248612	5.475	0	0.0248612	5.475	0	0.0248612
5.5	0	0.0248613	5.5	0	0.0248613	5.5	0	0.0248613	5.5	0	0.0248613	5.5	0	0.0248613	5.5	0	0.0248613	5.5	0	0.0248613	5.5	0	0.0248613	5.5	0	0.0248613	5.5	0	0.0248613
5.525	0	0.0248615	5.525	0	0.0248615	5.525	0	0.0248615	5.525	0	0.0248615	5.525	0	0.0248615	5.525	0	0.0248615	5.525	0	0.0248615	5.525	0	0.0248615	5.525	0	0.0248615	5.525	0	0.0248615
5.55	0	0.0248617	5.55	0	0.0248617	5.55	0	0.0248617	5.55	0	0.0248617	5.55	0	0.0248617	5.55	0	0.0248617	5.55	0	0.0248617	5.55	0	0.0248617	5.55	0	0.0248617	5.55	0	0.0248617
5.575	0	0.0248618	5.575	0	0.0248618	5.575	0	0.0248618	5.575	0	0.0248618	5.575	0	0.0248618	5.575	0	0.0248618	5.575	0	0.0248618	5.575	0	0.0248618	5.575	0	0.0248618	5.575	0	0.0248618
5.6	0	0.024862	5.6	0	0.024862	5.6	0	0.024862	5.6	0	0.024862	5.6	0	0.024862	5.6	0	0.024862	5.6	0	0.024862	5.6	0	0.024862	5.6	0	0.024862	5.6	0	0.024862
5.625	0	0.0248622	5.625	0	0.0248622	5.625	0	0.0248622	5.625	0	0.0248622	5.625	0	0.0248622	5.625	0	0.0248622	5.625	0	0.0248622	5.625	0	0.0248622	5.625	0	0.0248622	5.625	0	0.0248622
5.65	0	0.0248623	5.65	0	0.0248623	5.65	0	0.0248623	5.65	0	0.0248623	5.65	0	0.0248623	5.65	0	0.0248623	5.65	0	0.0248623	5.65	0	0.0248623	5.65	0	0.0248623	5.65	0	0.0248623
5.675	0	0.0248625	5.675	0	0.0248625	5.675	0	0.0248625	5.675	0	0.0248625	5.675	0	0.0248625	5.675	0	0.0248625	5.675	0	0.0248625	5.675	0	0.0248625	5.675	0	0.0248625	5.675	0	0.0248625
5.7	0	0.0248627	5.7	0	0.0248627	5.7	0	0.0248627	5.7	0	0.0248627	5.7	0	0.0248627	5.7	0	0.0248627	5.7	0	0.0248627	5.7	0	0.0248627	5.7	0	0.0248627	5.7	0	0.0248627
5.725	0	0.0248628	5.725	0	0.0248628	5.725	0	0.0248628	5.725	0	0.0248628	5.725	0	0.0248628	5.725	0	0.0248628	5.725	0	0.0248628	5.725	0	0.0248628	5.725	0	0.0248628	5.725	0	0.0248628
5.75	0	0.024863	5.75	0	0.024863	5.75	0	0.024863	5.75	0	0.024863	5.75	0	0.024863	5.75	0	0.024863	5.75	0	0.024863	5.75	0	0.024863	5.75	0	0.024863	5.75	0	0.024863
5.775	0	0.0248632	5.775	0	0.0248632	5.775	0	0.0248632	5.775	0	0.0248632	5.775	0	0.0248632	5.775	0	0.0248632	5.775	0	0.0248632	5.775	0	0.0248632	5.775	0	0.0248632	5.775	0	0.0248632
5.8	0	0.0248633	5.8	0	0.0248633	5.8	0	0.0248633	5.8	0	0.0248633	5.8	0	0.0248633	5.8	0	0.0248633	5.8	0	0.0248633	5.8	0	0.0248633	5.8	0	0.0248633	5.8	0	0.0248633
5.825	0	0.0248635	5.825	0	0.0248635	5.825	0	0.0248635	5.825	0	0.0248635	5.825	0	0.0248635	5.825	0	0.0248635	5.825	0	0.0248635	5.825	0	0.0248635	5.825	0	0.0248635	5.825	0	0.0248635
5.85	0	0.0248637	5.85	0	0.0248637	5.85	0	0.0248637	5.85	0	0.0248637	5.85	0	0.0248637	5.85	0	0.0248637	5.85	0	0.0248637	5.85	0	0.0248637	5.85	0	0.0248637	5.85	0	0.0248637
5.875	0	0.0248638	5.875	0	0.0248638	5.875	0	0.0248638	5.875	0	0.0248638	5.875	0	0.0248638	5.875	0	0.0248638	5.875	0	0.0248638	5.875	0	0.0248638	5.875	0	0.0248638	5.875	0	0.0248638
5.9	0	0.024864	5.9	0	0.024864	5.9	0	0.024864	5.9	0	0.024864	5.9	0	0.024864	5.9	0	0.024864	5.9	0	0.024864	5.9	0	0.024864	5.9	0	0.024864	5.9	0	0.024864
5.925	0	0.0248642	5.925	0	0.0248642	5.925	0	0.0248642	5.925	0	0.0248642	5.925	0	0.0248642	5.925	0	0.0248642	5.925	0	0.0248642	5.925	0	0.0248642	5.925	0	0.0248642	5.925	0	0.0248642
5.95	0	0.0248644	5.95	0	0.0248644	5.95	0	0.0248644	5.95	0	0.0248644	5.95	0	0.0248644	5.95	0	0.0248644	5.95	0	0.0248644	5.95	0	0.0248644	5.95	0	0.0248644	5.95	0	0.0248644
5.975	0	0.0248645	5.975	0	0.0248645	5.975	0	0.0248645	5.975	0	0.0248645	5.975	0	0.0248645	5.975	0	0.0248645	5.975	0	0.0248645	5.975	0	0.0248645	5.975	0	0.0248645	5.975	0	0.0248645
6	0	0.0248647	6	0	0.0248647	6	0	0.0248647	6	0	0.0248647	6	0	0.0248647	6	0	0.0248647	6	0	0.0248647	6	0	0.0248647	6	0	0.0248647	6	0	0.0248647
6.025	0	0.0248649	6.025	0	0.0248649	6.025	0	0.0248649	6.025	0	0.0248649	6.025	0	0.0248649	6.025	0	0.0248649	6.025	0	0.0248649	6.025	0	0.0248649	6.025	0	0.0248649	6.025	0	0.0248649
6.05	0	0.024865	6.05	0	0.024865	6.05	0	0.024865	6.05	0	0.024865	6.05	0	0.024865	6.05	0	0.024865	6.05	0	0.024865	6.05	0	0.024865	6.05	0	0.024865	6.05	0	0.024865
6.075	0	0.0248652	6.075	0	0.0248652	6.075	0	0.0248652	6.075	0	0.0248652	6.075	0	0.0248652	6.075	0	0.0248652	6.075	0	0.0248652	6.075	0	0.0248652	6.075	0	0.0248652	6.075	0	0.0248652
6.1	0	0.0248654	6.1	0	0.0248654	6.1	0	0.0248654	6.1	0	0.0248654	6.1	0	0.0248654	6.1	0	0.0248654	6.1	0	0.0248654	6.1	0	0.0248654	6.1	0	0.0248654	6.1	0	0.0248654
6.125	0	0.0248655	6.125	0	0.0248655	6.125	0	0.0248655	6.125	0	0.0248655	6.125	0	0.0248655	6.125	0	0.0248655	6.125	0	0.0248655	6.125	0	0.0248655	6.125	0	0.0248655	6.125	0	0.0248655
6.15	0	0.0248657	6.15	0	0.0248657	6.15	0	0.0248657	6.15	0	0.0248657	6.15	0	0.0248657	6.15	0	0.0248657	6.15	0	0.0248657	6.15	0	0.0248657	6.15	0	0.0248657	6.15	0	0.0248657
6.175	0	0.0248659	6.175	0	0.0248659	6.175	0	0.0248659	6.175	0	0.0248659	6.175	0	0.0248659	6.175	0	0.0248659	6.175	0	0.0248659	6.175	0	0.0248659	6.175	0	0.0248659	6.175	0	0.0248659
6.2	0	0.024866	6.2	0	0.024866	6.2	0	0.024866	6.2	0	0.024866	6.2	0	0.024866	6.2	0	0.024866	6.2	0	0.024866	6.2	0	0.024866	6.2	0	0.024866	6.2	0	0.024866
6.225	0	0.0248662	6.225	0	0.0248662	6.225	0	0.0248662	6.225	0	0.0248662	6.225	0	0.0248662	6.225	0	0.0248662	6.225	0	0.0248662	6.225	0	0.0248662	6.225	0	0.0248662	6.225	0	0.0248662
6.25	0	0.0248664	6.25	0	0.0248664	6.25	0	0.0248664	6.25	0	0.0248664	6.25	0	0.0248664	6.25	0	0.0248664	6.25	0	0.0248664	6.25	0	0.0248664	6.25	0	0.0248664	6.25	0	0.0248664
6.275	0	0.0248665	6.275	0	0.0248665	6.275	0	0.0248665	6.275	0	0.0248665	6.275	0	0.0248665	6.275	0	0.0248665	6.275	0	0.0248665	6.275	0	0.0248665	6.275	0	0.0248665	6.275	0	0.0248665
6.3	0	0.0248667	6.3	0	0.0248667	6.3	0	0.0248667	6.3	0	0.0248667	6.3	0	0.0248667	6.3	0	0.0248667	6.3	0	0.0248667	6.3	0	0.0248667	6.3	0	0.0248667	6.3	0	0.0248667
6.325	0	0.0248669	6.325	0	0.0248669	6.325	0	0.0248669	6.325	0	0.0248669	6.325	0	0.0248669	6.325	0	0.0248669	6.325	0	0.0248669	6.325	0	0.0248669	6.325	0	0.0248669	6.325	0	0.0248669
6.35	0	0.024867	6.35	0	0.024867	6.35	0	0.024867	6.35	0	0.024867	6.35	0	0.024867	6.35	0	0.024867	6.35	0	0.024867	6.35	0	0.024867	6.35	0	0.024867	6.35	0	0.024867
6.375	0	0.0248672	6.375	0	0.0248672	6.375	0	0.0248672	6.375	0	0.0248672	6.375	0	0.0248672	6.375	0	0.0248672	6.375	0	0.0248672	6.375	0	0.0248672	6.375	0	0.0248672	6.375	0	0.0248672
6.4	0	0.0248674	6.4	0	0.0248674	6.4	0	0.0248674	6.4	0	0.0248674	6.4	0	0.0248674	6.4	0	0.0248674	6.4	0	0.0248674	6.4	0	0.0248674	6.4	0	0.0248674	6.4	0	0.0248674
6.425	0	0.0248675	6.425	0	0.0248675	6.425	0	0.0248675	6.425	0	0.0248675	6.425	0	0.0248675	6.425	0	0.0248675	6.425	0	0.0248675	6.425	0	0.0248675	6.425	0	0.0248675	6.425	0	0.0248675
6.45	0	0.0248677	6.45	0	0.0248677	6.45	0	0.0248677	6.45	0	0.0248677	6.45	0	0.0248677	6.45	0	0.0248677	6.45	0	0.0248677	6.45	0	0.0248677	6.45	0	0.0248677	6.45	0	0.0248677
6.475	0	0.0248679	6.475	0	0.0248679	6.475	0	0.0248679	6.475	0	0.0248679	6.475	0	0.0248679	6.475	0	0.0248679	6.475	0	0.0248679	6.475	0	0.0248679	6.475	0	0.0248679	6.475	0	0.0248679
6.5	0	0.024868	6.5	0	0.024868	6.5	0	0.024868	6.5	0	0.024868	6.5	0	0.024868	6.5	0	0.024868	6.5	0	0.024868	6.5	0	0.024868	6.5	0	0.024868	6.5	0	0.024868
6.525	0	0.0248682	6.525	0	0.0248682	6.525	0	0.0248682	6.525	0	0.0248682	6.525	0	0.0248682	6.525	0	0.0248682	6.525	0	0.0248682	6.525	0	0.0248682	6.525	0	0.0248682	6.525	0	0.0248682
6.55	0	0.0248684	6.55	0	0.0248684	6.55	0	0.0248684	6.55	0	0.0248684	6.55	0	0.0248684	6.55	0	0.0248684	6.55	0	0.0248684	6.55	0	0.0248684	6.55	0	0.0248684	6.55	0	0.0248684
6.575	0	0.0248685	6.575	0	0.0248685	6.575	0	0.0248685	6.575	0	0.0248685	6.575	0	0.0248685	6.575	0	0.0248685	6.575	0	0.0248685	6.575	0	0.0248685	6.575	0	0.0248685	6.575	0	0.0248685
6.6	0	0.0248687	6.6	0	0.0248687	6.6	0	0.0248687	6.6	0	0.0248687	6.6	0	0.0248687	6.6	0	0.0248687	6.6	0	0.0248687	6.6	0	0.0248687	6.6	0	0.0248687	6.6	0	0.0248687
6.625	0	0.0248689	6.625	0	0.0248689	6.625	0	0.0248689	6.625	0	0.0248689	6.625	0	0.0248689	6.625	0	0.0248689	6.625	0	0.0248689	6.625	0	0.0248689	6.625	0	0.0248689	6.625	0	0.0248689
6.65	0	0.024869	6.65	0	0.024869	6.65	0	0.024869	6.65	0	0.024869	6.65	0	0.024869	6.65	0	0.024869	6.65	0	0.024869	6.65	0	0.024869	6.65	0	0.024869	6.65	0	0.024869
6.675	0	0.0248692	6.675	0	0.0248692	6.675	0	0.0248692	6.675	0	0.0248692	6.675	0	0.0248692	6.675	0	0.0248692	6.675	0	0.0248692	6.675	0	0.0248692	6.675	0	0.0248692	6.675	0	0.0248692
6.7	0	0.0248694	6.7	0	0.0248694	6.7	0	0.0248694	6.7	0	0.0248694	6.7	0	0.0248694	6.7	0	0.0248694	6.7	0	0.0248694	6.7	0	0.0248694	6.7	0	0.0248694	6.7	0	0.0248694
6.725	0	0.0248695	6.725	0	0.0248695	6.725	0	0.0248695	6.725	0	0.0248695	6.725	0	0.0248695	6.725	0	0.0248695	6.725	0	0.0248695	6.725	0	0.0248695	6.725	0	0.0248695	6.725	0	0.0248695
6.75	0	0.0248697	6.75	0	0.0248697	6.75	0	0.0248697	6.75	0	0.0248697	6.75	0	0.0248697	6.75	0	0.0248697	6.75	0	0.0248697	6.75	0	0.0248697	6.75	0	0.0248697	6.75	0	0.0248697
6.775	0	0.0248699	6.775	0	0.0248699	6.775	0	0.0248699	6.775	0	0.0248699	6.775	0	0.0248699	6.775	0	0.0248699	6.775	0	0.0248699	6.775	0	0.0248699	6.775	0	0.0248699	6.775	0	0.0248699
6.8	0	0.02487	6.8	0	0.02487	6.8	0	0.02487	6.8	0	0.02487	6.8	0	0.02487	6.8	0	0.02487	6.8	0	0.02487	6.8	0	0.02487	6.8	0	0.02487	6.8	0	0.02487
6.825	0	0.0248702	6.825	0	0.0248702	6.825	0	0.0248702	6.825	0	0.0248702	6.825	0	0.0248702	6.825	0	0.0248702	6.825	0	0.0248702	6.825	0	0.0248702	6.825	0	0.0248702	6.825	0	0.0248702
6.85	0	0.0248704	6.85	0	0.0248704	6.85	0	0.0248704	6.85	0	0.0248704	6.85	0	0.0248704	6.85	0	0.0248704	6.85	0	0.0248704	6.85	0	0.0248704	6.85	0	0.0248704	6.85	0	0.0248704
6.875	0	0.0248705	6.875	0	0.0248705	6.875	0	0.0248705	6.875	0	0.0248705	6.875	0	0.0248705	6.875	0	0.0248705	6.875	0	0.0248705	6.875	0	0.0248705	6.875	0	0.0248705	6.875	0	0.0248705
6.9	0	0.0248707	6.9	0	0.0248707	6.9	0	0.0248707	6.9	0	0.0248707	6.9	0	0.0248707	6.9	0	0.0248707	6.9	0	0.0248707	6.9	0	0.0248707	6.9	0	0.0248707	6.9	0	0.0248707
6.925	0	0.0248709	6.925	0	0.0248709	6.925	0	0.0248709	6.925	0	0.0248709	6.925	0	0.0248709	6.925	0	0.0248709	6.925	0	0.0248709	6.925	0	0.0248709	6.925	0	0.0248709	6.925	0	0.0248709
6.95	0	0.024871	6.95	0	0.024871	6.95	0	0.024871	6.95	0	0.024871	6.95	0	0.024871	6.95	0	0.024871	6.95	0	0.024871	6.95	0	0.024871	6.95	0	0.024871	6.95	0	0.024871
6.975	0	0.0248712	6.975	0	0.0248712	6.975	0	0.0248712	6.975	0	0.0248712	6.975	0	0.0248712	6.975	0	0.0248712	6.975	0	0.0248712	6.975	0	0.0248712	6.975	0	0.0248712	6.975	0	0.0248712
7	0	0.0248714	7	0	0.0248714	7	0	0.0248714	7	0	0.0248714	7	0	0.0248714	7	0	0.0248714	7	0	0.0248714	7	0	0.0248714	7	0	0.0248714	7	0	0.0248714
7.025	0	0.0248715	7.025	0	0.0248715	7.025	0	0.0248715	7.025	0	0.0248715	7.025	0	0.0248715	7.025	0	0.0248715	7.025	0	0.0248715	7.025	0	0.0248715	7.025	0	0.0248715	7.025	0	0.0248715
7.05	0	0.0248717	7.05	0	0.0248717	7.05	0	0.0248717	7.05	0	0.0248717	7.05	0	0.0248717	7.05	0	0.0248717	7.05	0	0.0248717	7.05	0	0.0248717	7.05	0	0.0248717	7.05	0	0.0248717
7.075	0	0.0248719	7.075	0	0.0248719	7.075	0	0.0248719	7.075	0	0.0248719	7.075	0	0.0248719	7.075	0	0.0248719	7.075	0	0.0248719	7.075	0	0.0248719	7.075	0	0.0248719	7.075	0	0.0248719
7.1	0	0.024872	7.1	0	0.024872	7.1	0	0.024872	7.1	0	0.024872	7.1	0	0.024872	7.1	0	0.024872	7.1	0	0.024872	7.1	0	0.024872	7.1	0	0.024872	7.1	0	0.024872
7.125	0	0.0248722	7.125	0	0.0248722	7.125	0	0.0248722	7.125	0	0.0248722	7.125	0	0.0248722	7.125	0	0.0248722	7.125	0	0.0248722	7.125	0	0.0248722	7.125	0	0.0248722	7.125	0	0.0248722
7.15	0	0.0248724	7.15	0	0.0248724	7.15	0	0.0248724	7.15	0	0.0248724	7.15	0	0.0248724	7.15	0	0.0248724	7.15	0	0.0248724	7.15	0	0.0248724	7.15	0	0.0248724	7.15	0	0.0248724
7.175	0	0.0248725	7.175	0	0.0248725	7.175	0	0.0248725	7.175	0	0.0248725	7.175	0	0.0248725	7.175	0	0.0248725	7.175	0	0.0248725	7.175	0	0.0248725	7.175	0	0.0248725	7.175	0	0.0248725
7.2	0	0.0248727	7.2	0	0.0248727	7.2	0	0.0248727	7.2	0	0.0248727	7.2	0	0.0248727	7.2	0	0.0248727	7.2	0	0.0248727	7.2	0	0.0248727	7.2	0	0.0248727	7.2	0	0.0248727
7.225	0	0.0248729	7.225	0	0.0248729	7.225	0	0.0248729	7.225	0	0.0248729	7.225	0	0.0248729	7.225	0	0.0248729	7.225	0	0.0248729	7.225	0	0.0248729	7.225	0	0.0248729	7.225	0	0.0248729
7.25	0	0.024873	7.25	0	0.024873	7.25	0	0.024873	7.25	0	0.024873	7.25	0	0.024873	7.25	0	0.024873	7.25	0	0.024873	7.25	0	0.024873	7.25	0	0.024873	7.25	0	0.024873
7.275	0	0.0248732	7.275	0	0.0248732	7.275	0	0.0248732	7.275	0	0.0248732	7.275	0	0.0248732	7.275	0	0.0248732	7.275	0	0.0248732	7.275	0	0.0248732	7.275	0	0.0248732	7.275	0	0.0248732
7.3	0	0.0248734	7.3	0	0.0248734	7.3	0	0.0248734	7.3	0	0.0248734	7.3	0	0.0248734	7.3	0	0.0248734	7.3	0	0.0248734	7.3	0	0.0248734	7.3	0	0.0248734	7.3	0	0.0248734
7.325	0	0.0248735	7.325	0	0.0248735	7.325	0	0.0248735	7.325	0	0.0248735	7.325	0	0.0248735	7.325	0	0.0248735	7.325	0	0.0248735	7.325	0	0.0248735	7.325	0	0.0248735	7.325	0	0.0248735
7.35	0	0.0248737	7.35	0	0.0248737	7.35	0	0.0248737	7.35	0	0.0248737	7.35	0	0.0248737	7.35	0	0.0248737	7.35	0	0.0248737	7.35	0	0.0248737	7.35	0	0.0248737	7.35	0	0.0248737
7.375	0	0.0248739	7.375	0	0.0248739	7.375	0	0.0248739	7.375	0	0.0248739	7.375	0	0.0248739	7.375	0	0.0248739	7.375	0	0.0248739	7.375	0	0.0248739	7.375	0	0.0248739	7.375	0	0.0248739
7.4	0	0.024874	7.4	0	0.024874	7.4	0	0.024874	7.4	0	0.024874	7.4	0	0.024874	7.4	0	0.024874	7.4	0	0.024874	7.4	0	0.024874	7.4	0	0.024874	7.4	0	0.024874
7.425	0	0.0248742	7.425	0	0.0248742	7.425	0	0.0248742	7.425	0	0.0248742	7.425	0	0.0248742	7.425	0	0.0248742	7.425	0	0.0248742	7.425	0	0.0248742	7.425	0	0.0248742	7.425	0	0.0248742
7.45	0	0.0248744	7.45	0	0.0248744	7.45	0	0.0248744	7.45	0	0.0248744	7.45	0	0.0248744	7.45	0	0.0248744	7.45	0	0.0248744	7.45	0	0.0248744	7.45	0	0.0248744	7.45	0	0.0248744
7.475	0	0.0248745	7.475	0	0.0248745	7.475	0	0.0248745	7.475	0	0.0248745	7.475	0	0.0248745	7.475	0	0.0248745	7.475	0	0.0248745	7.475	0	0.0248745	7.475	0	0.0248745	7.475	0	0.0248745
7.5	0	0.0248747	7.5	0	0.0248747	7.5	0	0.0248747	7.5	0	0.0248747	7.5	0	0.0248747	7.5	0	0.0248747	7.5	0	0.0248747	7.5	0	0.0248747	7.5	0	0.0248747	7.5	0	0.0248747
7.525	0	0.0248749	7.525	0	0.0248749	7.525	0	0.0248749	7.525	0	0.0248749	7.525	0	0.0248749	7.525	0	0.0248749	7.525	0	0.0248749	7.525	0	0.0248749	7.525	0	0.0248749	7.525	0	0.0248749
7.55	0	0.024875	7.55	0	0.024875	7.55	0	0.024875	7.55	0	0.024875	7.55	0	0.024875	7.55	0	0.024875	7.55	0	0.024875	7.55	0	0.024875	7.55	0	0.024875	7.55	0	0.024875
7.575	0	0.0248752	7.575	0	0.0248752	7.575	0	0.0248752	7.575	0	0.0248752	7.575	0	0.0248752	7.575	0	0.0248752	7.575	0	0.0248752	7.575	0	0.0248752	7.575	0	0.0248752	7.575	0	0.0248752
7.6	0	0.0248754	7.6	0	0.0248754	7.6	0	0.0248754	7.6	0	0.0248754	7.6	0	0.0248754	7.6	0	0.0248754	7.6	0	0.0248754	7.6	0	0.0248754	7.6	0	0.0248754	7.6	0	0.0248754
7.625	0	0.0248755	7.625	0	0.0248755	7.625	0	0.0248755	7.625	0	0.0248755	7.625	0	0.0248755	7.625	0	0.0248755	7.625	0	0.0248755	7.625	0	0.0248755	7.625	0	0.0248755	7.625	0	0.0248755
7.65	0	0.0248757	7.65	0	0.0248757	7.65	0	0.0248757	7.65	0	0.0248757	7.65	0	0.0248757	7.65	0	0.0248757	7.65	0	0.0248757	7.65	0	0.0248757	7.65	0	0.0248757	7.65	0	0.0248757
7.675	0	0.0248759	7.675	0	0.0248759	7.675	0	0.0248759	7.675	0	0.0248759	7.675	0	0.0248759	7.675	0	0.0248759	7.675	0	0.0248759	7.675	0	0.0248759	7.675	0	0.0248759	7.675	0	0.0248759
7.7	0	0.024876	7.7	0	0.024876	7.7	0	0.024876	7.7	0	0.024876	7.7	0	0.024876	7.7	0	0.024876	7.7	0	0.024876	7.7	0	0.024876	7.7	0	0.024876	7.7	0	0.024876
7.725	0	0.0248762	7.725	0	0.0248762	7.725	0	0.0248762	7.725	0	0.0248762	7.725	0	0.0248762	7.725	0	0.0248762	7.725	0	0.0248762	7.725	0	0.0248762	7.725	0	0.0248762	7.725	0	0.0248762
7.75	0	0.0248764	7.75	0	0.0248764	7.75	0	0.0248764	7.75	0	0.0248764	7.75	0	0.0248764	7.75	0	0.0248764	7.75	0	0.0248764	7.75	0	0.0248764	7.75	0	0.0248764	7.75	0	0.0248764
7.775	0	0.0248765	7.775	0	0.0248765	7.775	0	0.0248765	7.775	0	0.0248765	7.775	0	0.0248765	7.775	0	0.0248765	7.775	0	0.0248765	7.775	0	0.0248765	7.775	0	0.0248765	7.775	0	0.0248765
7.8	0	0.0248767	7.8	0	0.0248767	7.8	0	0.0248767	7.8	0	0.0248767	7.8	0	0.0248767	7.8	0	0.0248767	7.8	0	0.0248767	7.8	0	0.0248767	7.8	0	0.0248767	7.8	0	0.0248767
7.825	0	0.0248769	7.825	0	0.0248769	7.825	0	0.0248769	7.825	0	0.0248769	7.825	0	0.0248769	7.825	0	0.0248769	7.825	0	0.0248769	7.825	0	0.0248769	7.825	0	0.0248769	7.825	0	0.0248769
7.85	0	0.024877	7.85	0	0.024877	7.85	0	0.024877	7.85	0	0.024877	7.85	0	0.024877	7.85	0	0.024877	7.85	0	0.024877	7.85	0	0.024877	7.85	0	0.024877	7.85	0	0.024877
7.875	0	0.0248772	7.875	0	0.0248772	7.875	0	0.0248772	7.875	0	0.0248772	7.875	0	0.0248772	7.875	0	0.0248772	7.875	0	0.0248772	7.875	0	0.0248772	7.875	0	0.0248772	7.875	0	0.0248772
7.9	0	0.0248774	7.9	0	0.0248774	7.9	0	0.0248774	7.9	0	0.0248774	7.9	0	0.0248774	7.9	0	0.0248774	7.9	0	0.0248774	7.9	0	0.0248774	7.9	0	0.0248774	7.9	0	0.0248774
7.925	0	0.0248775	7.925	0	0.0248775	7.925	0	0.0248775	7.925	0	0.0248775	7.925	0	0.0248775	7.925	0	0.0248775	7.925	0	0.0248775	7.925	0	0.0248775	7.925	0	0.0248775	7.925	0	0.0248775
7.95	0	0.0248777	7.95	0	0.0248777	7.95	0	0.0248777	7.95	0	0.0248777	7.95	0	0.0248777	7.95	0	0.0248777	7.95	0	0.0248777	7.95	0	0.0248777	7.95	0	0.0248777	7.95	0	0.0248777
7.975	0	0.0248779	7.975	0	0.0248779	7.975	0	0.0248779	7.975	0	0.0248779	7.975	0	0.0248779	7.975	0	0.0248779	7.975	0	0.0248779	7.975	0	0.0248779	7.975	0	0.0248779	7.975	0	0.0248779
8	0	0.024878	8	0	0.024878	8	0	0.024878	8	0	0.024878	8	0	0.024878	8	0	0.024878	8	0	0.024878	8	0	0.024878	8	0	0.024878	8	0	0.024878
8.025	0	0.0248782	8.025	0	0.0248782	8.025	0	0.0248782	8.025	0	0.0248782	8.025	0	0.0248782	8.025	0	0.0248782	8.025	0	0.0248782	8.025	0	0.0248782	8.025	0	0.0248782	8.025	0	0.0248782
8.05	0	0.0248784	8.05	0	0.0248784	8.05	0	0.0248784	8.05	0	0.0248784	8.05	0	0.0248784	8.05	0	0.0248784	8.05	0	0.0248784	8.05	0	0.0248784	8.05	0	0.0248784	8.05	0	0.0248784
8.075	0	0.0248785	8.075	0	0.0248785	8.075	0	0.0248785	8.075	0	0.0248785	8.075	0	0.0248785	8.075	0	0.0248785	8.075	0	0.0248785	8.075	0	0.0248785	8.075	0	0.0248785	8.075	0	0.0248785
8.1	0	0.0248787	8.1	0	0.0248787	8.1	0	0.0248787	8.1	0	0.0248787	8.1	0	0.0248787	8.1	0	0.0248787	8.1	0	0.0248787	8.1	0	0.0248787	8.1	0	0.0248787	8.1	0	0.0248787
8.125	0	0.0248789	8.125	0	0.0248789	8.125	0	0.0248789	8.125	0	0.0248789	8.125	0	0.0248789	8.125	0	0.0248789	8.125	0	0.0248789	8.125	0	0.0248789	8.125	0	0.0248789	8.125	0	0.0248789
8.15	0	0.024879	8.15	0	0.024879	8.15	0	0.024879	8.15	0	0.024879	8.15	0	0.024879	8.15	0	0.024879	8.15	0	0.024879	8.15	0	0.024879	8.15	0	0.024879	8.15	0	0.024879
8.175	0	0.0248792	8.175	0	0.0248792	8.175	0	0.0248792	8.175	0	0.0248792	8.175	0	0.0248792	8.175	0	0.0248792	8.175	0	0.0248792	8.175	0	0.0248792	8.175	0	0.0248792	8.175	0	0.0248792
8.2	0	0.0248794	8.2	0	0.0248794	8.2	0	0.0248794	8.2	0	0.0248794	8.2	0	0.0248794	8.2	0	0.0248794	8.2	0	0.0248794	8.2	0	0.0248794	8.2	0	0.0248794	8.2	0	0.0248794
8.225	0	0.0248795	8.225	0	0.0248795	8.225	0	0.0248795	8.225	0	0.0248795	8.225	0	0.0248795	8.225	0	0.0248795	8.225	0	0.0248795	8.225	0	0.0248795	8.225	0	0.0248795	8.225	0	0.0248795
8.25	0	0.0248797	8.25	0	0.0248797	8.25	0	0.0248797	8.25	0	0.0248797	8.25	0	0.0248797	8.25	0	0.0248797	8.25	0	0.0248797	8.25	0	0.0248797	8.25	0	0.0248797	8.25	0	0.0248797
8.275	0	0.0248799	8.275	0	0.0248799	8.275	0	0.0248799	8.275	0	0.0248799	8.275	0	0.0248799	8.275	0	0.0248799	8.275	0	0.0248799	8.275	0	0.0248799	8.275	0	0.0248799	8.275	0	0.0248799
8.3	0	0.02488	8.3	0	0.02488	8.3	0	0.02488	8.3	0	0.02488	8.3	0	0.02488	8.3	0	0.02488	8.3	0	0.02488	8.3	0	0.02488	8.3	0	0.02488	8.3	0	0.02488
8.325	0	0.0248802	8.325	0	0.0248802	8.325	0	0.0248802	8.325	0	0.0248802	8.325	0	0.0248802	8.325	0	0.0248802	8.325	0	0.0248802	8.325	0	0.0248802	8.325	0	0.0248802	8.325	0	0.0248802
8.35	0	0.0248804	8.35	0	0.0248804	8.35	0	0.0248804	8.35	0	0.0248804	8.35	0	0.0248804	8.35	0	0.0248804	8.35	0	0.0248804	8.35	0	0.0248804	8.35	0	0.0248804	8.35	0	0.0248804
8.375	0	0.0248805	8.375	0	0.0248805	8.375	0	0.0248805	8.375	0	0.0248805	8.375	0	0.0248805	8.375	0	0.0248805	8.375	0	0.0248805	8.375	0	0.0248805	8.375	0	0.0248805	8.375	0	0.0248805
8.4	0	0.0248807	8.4	0	0.0248807	8.4	0	0.0248807	8.4	0	0.0248807	8.4	0	0.0248807	8.4	0	0.0248807	8.4	0	0.0248807	8.4	0	0.0248807	8.4	0	0.0248807	8.4	0	0.0248807
8.425	0	0.0248809	8.425	0	0.0248809	8.425	0	0.0248809	8.425	0	0.0248809	8.425	0	0.0248809	8.425	0	0.0248809	8.425	0	0.0248809	8.425	0	0.0248809	8.425	0	0.0248809	8.425	0	0.0248809
8.45	0	0.024881	8.45	0	0.024881	8.45	0	0.024881	8.45	0	0.024881	8.45	0	0.024881	8.45	0	0.024881	8.45	0	0.024881	8.45	0	0.024881	8.45	0	0.024881	8.45	0	0.024881
8.475	0	0.0248812	8.475	0	0.0248812	8.475	0	0.0248812	8.475	0	0.0248812	8.475	0	0.0248812	8.475	0	0.0248812	8.475	0	0.0248812	8.475	0	0.0248812	8.475	0	0.0248812	8.475	0	0.0248812
8.5	0	0.0248814	8.5	0	0.0248814	8.5	0	0.0248814	8.5	0	0.0248814	8.5	0	0.0248814	8.5	0	0.0248814	8.5	0	0.0248814	8.5	0	0.0248814	8.5	0	0.0248814	8.5	0	0.0248814
8.525	0	0.0248815	8.525	0	0.0248815	8.525	0	0.0248815	8.525	0	0.0248815	8.525	0	0.0248815	8.525	0	0.0248815	8.525	0	0.0248815	8.525	0	0.0248815	8.525	0	0.0248815	8.525	0	0.0248815
8.55	0	0.0248817	8.55	0	0.0248817	8.55	0	0.0248817	8.55	0	0.0248817	8.55	0	0.0248817	8.55	0	0.0248817	8.55	0	0.0248817	8.55	0	0.0248817	8.55	0	0.0248817	8.55	0	0.0248817
8.575	0	0.0248819	8.575	0	0.0248819	8.575	0	0.0248819	8.575	0	0.0248819	8.575	0	0.0248819	8.575	0	0.0248819	8.575	0	0.0248819	8.575	0	0.0248819	8.575	0	0.0248819	8.575	0	0.0248819
8.6	0	0.024882	8.6	0	0.024882	8.6	0	0.024882	8.6	0	0.024882	8.6	0	0.024882	8.6	0	0.024882	8.6	0	0.024882	8.6	0	0.024882	8.6	0	0.024882	8.6	0	0.024882
8.625	0	0.0248822	8.625	0	0.0248822	8.625	0	0.0248822	8.625	0	0.0248822	8.625	0	0.0248822	8.625	0	0.0248822	8.625	0	0.0248822	8.625	0	0.0248822	8.625	0	0.0248822	8.625	0	0.0248822
8.65	0	0.0248824	8.65	0	0.0248824	8.65	0	0.0248824	8.65	0	0.0248824	8.65	0	0.0248824	8.65	0	0.0248824	8.65	0	0.0248824	8.65	0	0.0248824	8.65	0	0.0248824	8.65	0	0.0248824
8.675	0	0.0248825	8.675	0	0.0248825	8.675	0	0.0248825	8.675	0	0.0248825	8.675	0	0.0248825	8.675	0	0.0248825	8.675	0	0.0248825	8.675	0	0.0248825	8.675	0	0.0248825	8.675	0	0.0248825
8.7	0	0.0248827	8.7	0	0.0248827	8.7	0	0.0248827	8.7	0	0.0248827	8.7	0	0.0248827	8.7	0	0.0248827	8.7	0	0.0248827	8.7	0	0.0248827	8.7	0	0.0248827	8.7	0	0.0248827
8.725	0	0.0248829	8.725	0	0.0248829	8.725	0	0.0248829	8.725	0	0.0248829	8.725	0	0.0248829	8.725	0	0.0248829	8.725	0	0.0248829	8.725	0	0.0248829	8.725	0	0.0248829	8.725	0	0.0248829
8.75	0	0.024883	8.75	0	0.024883	8.75	0	0.024883	8.75	0	0.024883	8.75	0	0.024883	8.75	0	0.024883	8.75	0	0.024883	8.75	0	0.024883	8.75	0	0.024883	8.75	0	0.024883
8.775	0	0.0248832	8.775	0	0.0248832	8.775	0	0.0248832	8.775	0	0.0248832	8.775	0	0.0248832	8.775	0	0.0248832	8.775	0	0.0248832	8.775	0	0.0248832	8.775	0	0.0248832	8.775	0	0.0248832
8.8	0	0.0248834	8.8	0	0.0248834	8.8	0	0.0248834	8.8	0	0.0248834	8.8	0	0.0248834	8.8	0	0.0248834	8.8	0	0.0248834	8.8	0	0.0248834	8.8	0	0.0248834	8.8	0	0.0248834
8.825	0	0.0248835	8.825	0	0.0248835	8.825	0	0.0248835	8.825	0	0.0248835	8.825	0	0.0248835	8.825	0	0.0248835	8.825	0	0.0248835	8.825	0	0.0248835	8.825	0	0.0248835	8.825	0	0.0248835
8.85	0	0.0248837	8.85	0	0.0248837	8.85	0	0.0248837	8.85	0	0.0248837	8.85	0	0.0248837	8.85	0	0.0248837	8.85	0	0.0248837	8.85	0	0.0248837	8.85	0	0.0248837	8.85	0	0.0248837
8.875	0	0.0248839	8.875	0	0.0248839	8.875	0	0.0248839	8.875	0	0.0248839	8.875	0	0.0248839	8.875	0	0.0248839	8.875	0	0.0248839	8.875	0	0.0248839	8.875	0	0.0248839	8.875	0	0.0248839
8.9	0	0.024884	8.9	0	0.024884	8.9	0	0.024884	8.9	0	0.024884	8.9	0	0.024884	8.9	0	0.024884	8.9	0	0.024884	8.9	0	0.024884	8.9	0	0.024884	8.9	0	0.024884
8.925	0	0.0248842	8.925	0	0.0248842	8.925	0	0.0248842	8.925	0	0.0248842	8.925	0	0.0248842	8.925	0	0.0248842	8.925	0	0.0248842	8.925	0	0.0248842	8.925	0	0.0248842	8.925	0	0.0248842
8.95	0	0.0248844	8.95	0	0.0248844	8.95	0	0.0248844	8.95	0	0.0248844	8.95	0	0.0248844	8.95	0	0.0248844	8.95	0	0.0248844	8.95	0	0.0248844	8.95	0	0.0248844	8.95	0	0.0248844
8.975	0	0.0248845	8.975	0	0.0248845	8.975	0	0.0248845	8.975	0	0.0248845	8.975	0	0.0248845	8.975	0	0.0248845	8.975	0	0.0248845	8.975	0	0.0248845	8.975	0	0.0248845	8.975	0	0.0248845
9	0	0.0248847	9	0	0.0248847	9	0	0.0248847	9	0	0.0248847	9	0	0.0248847	9	0	0.0248847	9	0	0.0248847	9	0	0.0248847	9	0	0.0248847	9	0	0.0248847
9.025	0	0.0248848	9.025	0	0.0248848	9.025	0	0.0248848	9.025	0	0.0248848	9.025	0	0.0248848	9.025	0	0.0248848	9.025	0	0.0248848	9.025	0	0.0248848	9.025	0	0.0248848	9.025	0	0.0248848
9.05	0	0.024885	9.05	0	0.024885	9.05	0	0.024885	9.05	0	0.024885	9.05	0	0.024885	9.05	0	0.024885	9.05	0	0.024885	9.05	0	0.024885	9.05	0	0.024885	9.05	0	0.024885
9.075	0	0.0248852	9.075	0	0.0248852	9.075	0	0.0248852	9.075	0	0.0248852	9.075	0	0.0248852	9.075	0	0.0248852	9.075	0	0.0248852	9.075	0	0.0248852	9.075	0	0.0248852	9.075	0	0.0248852
9.1	0	0.0248853	9.1	0	0.0248853	9.1	0	0.0248853	9.1	0	0.0248853	9.1	0	0.0248853	9.1	0	0.0248853	9.1	0	0.0248853	9.1	0	0.0248853	9.1	0	0.0248853	9.1	0	0.0248853
9.125	0	0.0248855	9.125	0	0.0248855	9.125	0	0.0248855	9.125	0	0.0248855	9.125	0	0.0248855	9.125	0	0.0248855	9.125	0	0.0248855	9.125	0	0.0248855	9.125	0	0.0248855	9.125	0	0.0248855
9.15	0	0.0248857	9.15	0	0.0248857	9.15	0	0.0248857	9.15	0	0.0248857	9.15	0	0.0248857	9.15	0	0.0248857	9.15	0	0.0248857	9.15	0	0.0248857	9.15	0	0.0248857	9.15	0	0.0248857
9.175	0	0.0248858	9.175	0	0.0248858	9.175	0	0.0248858	9.175	0	0.0248858	9.175	0	0.0248858	9.175	0	0.0248858	9.175	0	0.0248858	9.175	0	0.0248858	9.175	0	0.0248858	9.175	0	0.0248858
9.2	0	0.024886	9.2	0	0.024886	9.2	0	0.024886	9.2	0	0.024886	9.2	0	0.024886	9.2	0	0.024886	9.2	0	0.024886	9.2	0	0.024886	9.2	0	0.024886	9.2	0	0.024886
9.225	0	0.0248862	9.225	0	0.0248862	9.225	0	0.0248862	9.225	0	0.0248862	9.225	0	0.0248862	9.225	0	0.0248862	9.225	0	0.0248862	9.225	0	0.0248862	9.225	0	0.0248862	9.225	0	0.0248862
9.25	0	0.0248863	9.25	0	0.0248863	9.25	0	0.0248863	9.25	0	0.0248863	9.25	0	0.0248863	9.25	0	0.0248863	9.25	0	0.0248863	9.25	0	0.0248863	9.25	0	0.0248863	9.25	0	0.0248863
9.275	0	0.0248865	9.275	0	0.0248865	9.275	0	0.0248865	9.275	0	0.0248865	9.275	0	0.0248865	9.275	0	0.0248865	9.275	0	0.0248865	9.275	0	0.0248865	9.275	0	0.0248865	9.275	0	0.0248865
9.3	0	0.0248867	9.3	0	0.0248867	9.3	0	0.0248867	9.3	0	0.0248867	9.3	0	0.0248867	9.3	0	0.0248867	9.3	0	0.0248867	9.3	0	0.0248867	9.3	0	0.0248867	9.3	0	0.0248867
9.325	0	0.0248868	9.325	0	0.0248868	9.325	0	0.0248868	9.325	0	0.0248868	9.325	0	0.0248868	9.325	0	0.0248868	9.325	0	0.0248868	9.325	0	0.0248868	9.325	0	0.0248868	9.325	0	0.0248868
9.35	0	0.024887	9.35	0	0.024887	9.35	0	0.024887	9.35	0	0.024887	9.35	0	0.024887	9.35	0	0.024887	9.35	0	0.024887	9.35	0	0.024887	9.35	0	0.024887	9.35	0	0.024887
9.375	0	0.0248872	9.375	0	0.0248872	9.375	0	0.0248872	9.375	0	0.0248872	9.375	0	0.0248872	9.375	0	0.0248872	9.375	0	0.0248872	9.375	0	0.0248872	9.375	0	0.0248872	9.375	0	0.0248872
9.4	0	0.0248873	9.4	0	0.0248873	9.4	0	0.0248873	9.4	0	0.0248873	9.4	0	0.0248873	9.4	0	0.0248873	9.4	0	0.0248873	9.4	0	0.0248873	9.4	0	0.0248873	9.4	0	0.0248873
9.425	0	0.0248875	9.425	0	0.0248875	9.425	0	0.0248875	9.425	0	0.0248875	9.425	0	0.0248875	9.425	0	0.0248875	9.425	0	0.0248875	9.425	0	0.0248875	9.425	0	0.0248875	9.425	0	0.0248875
9.45	0	0.0248877	9.45	0	0.0248877	9.45	0	0.0248877	9.45	0	0.0248877	9.45	0	0.0248877	9.45	0	0.0248877	9.45	0	0.0248877	9.45	0	0.0248877	9.45	0	0.0248877	9.45	0	0.0248877
9.475	0	0.0248878	9.475	0	0.0248878	9.475	0	0.0248878	9.475	0	0.0248878	9.475	0	0.0248878	9.475	0	0.0248878	9.475	0	0.0248878	9.475	0	0.0248878	9.475	0	0.0248878	9.475	0	0.0248878
9.5	0	0.024888	9.5	0	0.024888	9.5	0	0.024888	9.5	0	0.024888	9.5	0	0.024888	9.5	0	0.024888	9.5	0	0.024888	9.5	0	0.024888	9.5	0	0.024888	9.5	0	0.024888
9.525	0	0.0248882	9.525	0	0.0248882	9.525	0	0.0248882	9.525	0	0.0248882	9.525	0	0.0248882	9.525	0	0.0248882	9.525	0	0.0248882	9.525	0	0.0248882	9.525	0	0.0248882	9.525	0	0.0248882
9.55	0	0.0248883	9.55	0	0.0248883	9.55	0	0.0248883	9.55	0	0.0248883	9.55	0	0.0248883	9.55	0	0.0248883	9.55	0	0.0248883	9.55	0	0.0248883	9.55	0	0.0248883	9.55	0	0.0248883
9.575	0	0.0248885	9.575	0	0.0248885	9.575	0	0.0248885	9.575	0	0.0248885	9.575	0	0.0248885	9.575	0	0.0248885	9.575	0	0.0248885	9.575	0	0.0248885	9.575	0	0.0248885	9.575	0	0.0248885
9.6	0	0.0248887	9.6	0	0.0248887	9.6	0	0.0248887	9.6	0	0.0248887	9.6	0	0.0248887	9.6	0	0.0248887	9.6	0	0.0248887	9.6	0	0.0248887	9.6	0	0.0248887	9.6	0	0.0248887
9.625	0	0.0248888	9.625	0	0.0248888	9.625	0	0.0248888	9.625	0	0.0248888	9.625	0	0.0248888	9.625	0	0.0248888	9.625	0	0.0248888	9.625	0	0.0248888	9.625	0	0.0248888	9.625	0	0.0248888
9.65	0	0.024889	9.65	0	0.024889	9.65	0	0.024889	9.65	0	0.024889	9.65	0	0.024889	9.65	0	0.024889	9.65	0	0.024889	9.65	0	0.024889	9.65	0	0.024889	9.65	0	0.024889
9.675	0	0.0248892	9.675	0	0.0248892	9.675	0	0.0248892	9.675	0	0.0248892	9.675	0	0.0248892	9.675	0	0.0248892	9.675	0	0.0248892	9.675	0	0.0248892	9.675	0	0.0248892	9.675	0	0.0248892
9.7	0	0.0248893	9.7	0	0.0248893	9.7	0	0.0248893	9.7	0	0.0248893	9.7	0	0.0248893	9.7	0	0.0248893	9.7	0	0.0248893	9.7	0	0.0248893	9.7	0	0.0248893	9.7	0	0.0248893
9.725	0	0.0248895	9.725	0	0.0248895	9.725	0	0.0248895	9.725	0	0.0248895	9.725	0	0.0248895	9.725	0	0.0248895	9.725	0	0.0248895	9.725	0	0.0248895	9.725	0	0.0248895	9.725	0	0.0248895
9.75	0	0.0248897	9.75	0	0.0248897	9.75	0	0.0248897	9.75	0	0.0248897	9.75	0	0.0248897	9.75	0	0.0248897	9.75	0	0.0248897	9.75	0	0.0248897	9.75	0	0.0248897	9.75	0	0.0248897
9.775	0	0.0248898	9.775	0	0.0248898	9.775	0	0.0248898	9.775	0	0.0248898	9.775	0	0.0248898	9.775	0	0.0248898	9.775	0	0.0248898	9.775	0	0.0248898	9.775	0	0.0248898	9.775	0	0.0248898
9.8	0	0.02489	9.8	0	0.02489	9.8	0	0.02489	9.8	0	0.02489	9.8	0	0.02489	9.8	0	0.02489	9.8	0	0.02489	9.8	0	0.02489	9.8	0	0.02489	9.8	0	0.02489
9.825	0	0.0248902	9.825	0	0.0248902	9.825	0	0.0248902	9.825	0	0.0248902	9.825	0	0.0248902	9.825	0	0.0248902	9.825	0	0.0248902	9.825	0	0.0248902	9.825	0	0.0248902	9.825	0	0.0248902
9.85	0	0.0248903	9.85	0	0.0248903	9.85	0	0.0248903	9.85	0	0.0248903	9.85	0	0.0248903	9.85	0	0.0248903	9.85	0	0.0248903	9.85	0	0.0248903	9.85	0	0.0248903	9.85	0	0.0248903
9.875	0	0.0248905	9.875	0	0.0248905	9.875	0	0.0248905	9.875	0	0.0248905	9.875	0	0.0248905	9.875	0	0.0248905	9.875	0	0.0248905	9.875	0	0.0248905	9.875	0	0.0248905	9.875	0	0.0248905
9.9	0	0.0248907	9.9	0	0.0248907	9.9	0	0.0248907	9.9	0	0.0248907	9.9	0	0.0248907	9.9	0	0.0248907	9.9	0	0.0248907	9.9	0	0.0248907	9.9	0	0.0248907	9.9	0	0.0248907
9.925	0	0.0248908	9.925	0	0.0248908	9.925	0	0.0248908	9.925	0	0.0248908	9.925	0	0.0248908	9.925	0	0.0248908	9.925	0	0.0248908	9.925	0	0.0248908	9.925	0	0.0248908	9.925	0	0.0248908
9.95	0	0.024891	9.95	0	0.024891	9.95	0	0.024891	9.95	0	0.024891	9.95	0	0.024891	9.95	0	0.024891	9.95	0	0.024891	9.95	0	0.024891	9.95	0	0.024891	9.95	0	0.024891
9.975	0	0.0248912	9.975	0	0.0248912	9.975	0	0.0248912	9.975	0	0.0248912	9.975	0	0.0248912	9.975	0	0.0248912	9.975	0	0.0248912	9.975	0	0.0248912	9.975	0	0.0248912	9.975	0	0.0248912
10	0	0.0248913	10	0	0.0248913	10	0	0.0248913	10	0	0.0248913	10	0	0.0248913	10	0	0.0248913	10	0	0.0248913	10	0	0.0248913	10	0	0.0248913	10	0	0.0248913
10.025	0	0.0248915	10.025	0	0.0248915	10.025	0	0.0248915	10.025	0	0.0248915	10.025	0	0.0248915	10.025	0	0.0248915	10.025	0	0.0248915	10.025	0	0.0248915	10.025	0	0.0248915	10.025	0	0.0248915
10.05	0	0.0248917	10.05	0	0.0248917	10.05	0	0.0248917	10.05	0	0.0248917	10.05	0	0.0248917	10.05	0	0.0248917	10.05	0	0.0248917	10.05	0	0.0248917	10.05	0	0.0248917	10.05	0	0.0248917
10.075	0	0.0248918	10.075	0	0.0248918	10.075	0	0.0248918	10.075	0	0.0248918	10.075	0	0.0248918	10.075	0	0.0248918	10.075	0	0.0248918	10.075	0	0.0248918	10.075	0	0.0248918	10.075	0	0.0248918
10.1	0	0.024892	10.1	0	0.024892	10.1	0	0.024892	10.1	0	0.024892	10.1	0	0.024892	10.1	0	0.024892	10.1	0	0.024892	10.1	0	0.024892	10.1	0	0.024892	10.1	0	0.024892
10.125	0	0.0248922	10.125	0	0.0248922	10.125	0	0.0248922	10.125	0	0.0248922	10.125	0	0.0248922	10.125	0	0.0248922	10.125	0	0.0248922	10.125	0	0.0248922	10.125	0	0.0248922	10.125	0	0.0248922
10.15	0	0.0248923	10.15	0	0.0248923	10.15	0	0.0248923	10.15	0	0.0248923	10.15	0	0.0248923	10.15	0	0.0248923	10.15	0	0.0248923	10.15	0	0.0248923	10.15	0	0.0248923	10.15	0	0.0248923
10.175	0	0.0248925	10.175	0	0.0248925	10.175	0	0.0248925	10.175	0	0.0248925	10.175	0	0.0248925	10.175	0	0.0248925	10.175	0	0.0248925	10.175	0	0.0248925	10.175	0	0.0248925	10.175	0	0.0248925
10.2	0	0.0248927	10.2	0	0.0248927	10.2	0	0.0248927	10.2	0	0.0248927	10.2	0	0.0248927	10.2	0	0.0248927	10.2	0	0.0248927	10.2	0	0.0248927	10.2	0	0.0248927	10.2	0	0.0248927
10.225	0	0.0248928	10.225	0	0.0248928	10.225	0	0.0248928	10.225	0	0.0248928	10.225	0	0.0248928	10.225	0	0.0248928	10.225	0	0.0248928	10.225	0	0.0248928	10.225	0	0.0248928	10.225	0	0.0248928
10.25	0	0.024893	10.25	0	0.024893	10.25	0	0.024893	10.25	0	0.024893	10.25	0	0.024893	10.25	0	0.024893	10.25	0	0.024893	10.25	0	0.024893	10.25	0	0.024893	10.25	0	0.024893
10.275	0	0.0248932	10.275	0	0.0248932	10.275	0	0.0248932	10.275	0	0.0248932	10.275	0	0.0248932	10.275	0	0.0248932	10.275	0	0.0248932	10.275	0	0.0248932	10.275	0	0.0248932	10.275	0	0.0248932
10.3	0	0.0248933	10.3	0	0.0248933	10.3	0	0.0248933	10.3	0	0.0248933	10.3	0	0.0248933	10.3	0	0.0248933	10.3	0	0.0248933	10.3	0	0.0248933	10.3	0	0.0248933	10.3	0	0.0248933
10.325	0	0.0248935	10.325	0	0.0248935	10.325	0	0.0248935	10.325	0	0.0248935	10.325	0	0.0248935	10.325	0	0.0248935	10.325	0	0.0248935	10.325	0	0.0248935	10.325	0	0.0248935	10.325	0	0.0248935
10.35	0	0.0248937	10.35	0	0.0248937	10.35	0	0.0248937	10.35	0	0.0248937	10.35	0	0.0248937	10.35	0	0.0248937	10.35	0	0.0248937	10.35	0	0.0248937	10.35	0	0.0248937	10.35	0	0.0248937
10.375	0	0.0248938	10.375	0	0.0248938	10.375	0	0.0248938	10.375	0	0.0248938	10.375	0	0.0248938	10.375	0	0.0248938	10.375	0	0.0248938	10.375	0	0.0248938	10.375	0	0.0248938	10.375	0	0.0248938
10.4	0	0.024894	10.4	0	0.024894	10.4	0	0.024894	10.4	0	0.024894	10.4	0	0.024894	10.4	0	0.024894	10.4	0	0.024894	10.4	0	0.024894	10.4	0	0.024894	10.4	0	0.024894
10.425	0	0.0248942	10.425	0	0.0248942	10.425	0	0.0248942	10.425	0	0.0248942	10.425	0	0.0248942	10.425	0	0.0248942	10.425	0	0.0248942	10.425	0	0.0248942	10.425	0	0.0248942	10.425	0	0.0248942
10.45	0	0.0248943	10.45	0	0.0248943	10.45	0	0.0248943	10.45	0	0.0248943	10.45	0	0.0248943	10.45	0	0.0248943	10.45	0	0.0248943	10.45	0	0.0248943	10.45	0	0.0248943	10.45	0	0.0248943
10.475	0	0.0248945	10.475	0	0.0248945	10.475	0	0.0248945	10.475	0	0.0248945	10.475	0	0.0248945	10.475	0	0.0248945	10.475	0	0.0248945	10.475	0	0.0248945	10.475	0	0.0248945	10.475	0	0.0248945
10.5	0	0.0248947	10.5	0	0.0248947	10.5	0	0.0248947	10.5	0	0.0248947	10.5	0	0.0248947	10.5	0	0.0248947	10.5	0	0.0248947	10.5	0	0.0248947	10.5	0	0.0248947	10.5	0	0.0248947
10.525	0	0.0248948	10.525	0	0.0248948	10.525	0	0.0248948	10.525	0	0.0248948	10.525	0	0.0248948	10.525	0	0.0248948	10.525	0	0.0248948	10.525	0	0.0248948	10.525	0	0.0248948	10.525	0	0.0248948
10.55	0	0.024895	10.55	0	0.024895	10.55	0	0.024895	10.55	0	0.024895	10.55	0	0.024895	10.55	0	0.024895	10.55	0	0.024895	10.55	0	0.024895	10.55	0	0.024895	10.55	0	0.024895
10.575	0	0.0248951	10.575	0	0.0248951	10.575	0	0.0248951	10.575	0	0.0248951	10.575	0	0.0248951	10.575	0	0.0248951	10.575	0	0.0248951	10.575	0	0.0248951	10.575	0	0.0248951	10.575	0	0.0248951
10.6	0	0.0248953	10.6	0	0.0248953	10.6	0	0.0248953	10.6	0	0.0248953	10.6	0	0.0248953	10.6	0	0.0248953	10.6	0	0.0248953	10.6	0	0.0248953	10.6	0	0.0248953	10.6	0	0.0248953
10.625	0	0.0248955	10.625	0	0.0248955	10.625	0	0.0248955	10.625	0	0.0248955	10.625	0	0.0248955	10.625	0	0.0248955	10.625	0	0.0248955	10.625	0	0.0248955	10.625	0	0.0248955	10.625	0	0.0248955
10.65	0	0.0248956	10.65	0	0.0248956	10.65	0	0.0248956	10.65	0	0.0248956	10.65	0	0.0248956	10.65	0	0.0248956	10.65	0	0.0248956	10.65	0	0.0248956	10.65	0	0.0248956	10.65	0	0.0248956
10.675	0	0.0248958	10.675	0	0.0248958	10.675	0	0.0248958	10.675	0	0.0248958	10.675	0	0.0248958	10.675	0	0.0248958	10.675	0	0.0248958	10.675	0	0.0248958	10.675	0	0.0248958	10.675	0	0.0248958
10.7	0	0.024896	10.7	0	0.024896	10.7	0	0.024896	10.7	0	0.024896	10.7	0	0.024896	10.7	0	0.024896	10.7	0	0.024896	10.7	0	0.024896	10.7	0	0.024896	10.7	0	0.024896
10.725	0	0.0248961	10.725	0	0.0248961	10.725	0	0.0248961	10.725	0	0.0248961	10.725	0	0.0248961	10.725	0	0.0248961	10.725	0	0.0248961	10.725	0	0.0248961	10.725	0	0.0248961	10.725	0	0.0248961
10.75	0	0.0248963	10.75	0	0.0248963	10.75	0	0.0248963	10.75	0	0.0248963	10.75	0	0.0248963	10.75	0	0.0248963	10.75	0	0.0248963	10.75	0	0.0248963	10.75	0	0.0248963	10.75	0	0.0248963
10.775	0	0.0248965	10.775	0	0.0248965	10.775	0	0.0248965	10.775	0	0.0248965	10.775	0	0.0248965	10.775	0	0.0248965	10.775	0	0.0248965	10.775	0	0.0248965	10.775	0	0.0248965	10.775	0	0.0248965
10.8	0	0.0248966	10.8	0	0.0248966	10.8	0	0.0248966	10.8	0	0.0248966	10.8	0	0.0248966	10.8	0	0.0248966	10.8	0	0.0248966	10.8	0	0.0248966	10.8	0	0.0248966	10.8	0	0.0248966
10.825	0	0.0248968	10.825	0	0.0248968	10.825	0	0.0248968	10.825	0	0.0248968	10.825	0	0.0248968	10.825	0	0.0248968	10.825	0	0.0248968	10.825	0	0.0248968	10.825	0	0.0248968	10.825	0	0.0248968
10.85	0	0.024897	10.85	0	0.024897	10.85	0	0.024897	10.85	0	0.024897	10.85	0	0.024897	10.85	0	0.024897	10.85	0	0.024897	10.85	0	0.024897	10.85	0	0.024897	10.85	0	0.024897
10.875	0	0.0248971	10.875	0	0.0248971	10.875	0	0.0248971	10.875	0	0.0248971	10.875	0	0.0248971	10.875	0	0.0248971	10.875	0	0.0248971	10.875	0	0.0248971	10.875	0	0.0248971	10.875	0	0.0248971
10.9	0	0.0248973	10.9	0	0.0248973	10.9	0	0.0248973	10.9	0	0.0248973	10.9	0	0.0248973	10.9	0	0.0248973	10.9	0	0.0248973	10.9	0	0.0248973	10.9	0	0.0248973	10.9	0	0.0248973
10.925	0	0.0248975	10.925	0	0.0248975	10.925	0	0.0248975	10.925	0	0.0248975	10.925	0	0.0248975	10.925	0	0.0248975	10.925	0	0.0248975	10.925	0	0.0248975	10.925	0	0.0248975	10.925	0	0.0248975
10.95	0	0.0248976	10.95	0	0.0248976	10.95	0	0.0248976	10.95	0	0.0248976	10.95	0	0.0248976	10.95	0	0.0248976	10.95	0	0.0248976	10.95	0	0.0248976	10.95	0	0.0248976	10.95	0	0.0248976
10.975	0	0.0248978	10.975	0	0.0248978	10.975	0	0.0248978	10.975	0	0.0248978	10.975	0	0.0248978	10.975	0	0.0248978	10.975	0	0.0248978	10.975	0	0.0248978	10.975	0	0.0248978	10.975	0	0.0248978
11	0	0.024898	11	0	0.024898	11	0	0.024898	11	0	0.024898	11	0	0.024898	11	0	0.024898	11	0	0.024898	11	0	0.024898	11	0	0.024898	11	0	0.024898
11.025	0	0.0248981	11.025	0	0.0248981	11.025	0	0.0248981	11.025	0	0.0248981	11.025	0	0.0248981	11.025	0	0.0248981	11.025	0	0.0248981	11.025	0	0.0248981	11.025	0	0.0248981	11.025	0	0.0248981
11.05	0	0.0248983	11.05	0	0.0248983	11.05	0	0.0248983	11.05	0	0.0248983	11.05	0	0.0248983	11.05	0	0.0248983	11.05	0	0.0248983	11.05	0	0.0248983	11.05	0	0.0248983	11.05	0	0.0248983
11.075	0	0.0248985	11.075	0	0.0248985	11.075	0	0.0248985	11.075	0	0.0248985	11.075	0	0.0248985	11.075	0	0.0248985	11.075	0	0.0248985	11.075	0	0.0248985	11.075	0	0.0248985	11.075	0	0.0248985
11.1	0	0.0248986	11.1	0	0.0248986	11.1	0	0.0248986	11.1	0	0.0248986	11.1	0	0.0248986	11.1	0	0.0248986	11.1	0	0.0248986	11.1	0	0.0248986	11.1	0	0.0248986	11.1	0	0.0248986
11.125	0	0.0248988	11.125	0	0.0248988	11.125	0	0.0248988	11.125	0	0.0248988	11.125	0	0.0248988	11.125	0	0.0248988	11.125	0	0.0248988	11.125	0	0.0248988	11.125	0	0.0248988	11.125	0	0.0248988
11.15	0	0.024899	11.15	0	0.024899	11.15	0	0.024899	11.15	0	0.024899	11.15	0	0.024899	11.15	0	0.024899	11.15	0	0.024899	11.15	0	0.024899	11.15	0	0.024899	11.15	0	0.024899
11.175	0	0.0248991	11.175	0	0.0248991	11.175	0	0.0248991	11.175	0	0.0248991	11.175	0	0.0248991	11.175	0	0.0248991	11.175	0	0.0248991	11.175	0	0.0248991	11.175	0	0.0248991	11.175	0	0.0248991
11.2	0	0.0248993	11.2	0	0.0248993	11.2	0	0.0248993	11.2	0	0.0248993	11.2	0	0.0248993	11.2	0	0.0248993	11.2	0	0.0248993	11.2	0	0.0248993	11.2	0	0.0248993	11.2	0	0.0248993
11.225	0	0.0248995	11.225	0	0.0248995	11.225	0	0.0248995	11.225	0	0.0248995	11.225	0	0.0248995	11.225	0	0.0248995	11.225	0	0.0248995	11.225	0	0.0248995	11.225	0	0.0248995	11.225	0	0.0248995
11.25	0	0.0248996	11.25	0	0.0248996	11.25	0	0.0248996	11.25	0	0.0248996	11.25	0	0.0248996	11.25	0	0.0248996	11.25	0	0.0248996	11.25	0	0.0248996	11.25	0	0.0248996	11.25	0	0.0248996
11.275	0	0.0248998	11.275	0	0.0248998	11.275	0	0.0248998	11.275	0	0.0248998	11.275	0	0.0248998	11.275	0	0.0248998	11.275	0	0.0248998	11.275	0	0.0248998	11.275	0	0.0248998	11.275	0	0.0248998
11.3	0	0.0249	11.3	0	0.0249	11.3	0	0.0249	11.3	0	0.0249	11.3	0	0.0249	11.3	0	0.0249	11.3	0	0.0249	11.3	0	0.0249	11.3	0	0.0249	11.3	0	0.0249
11.325	0	0.0249001	11.325	0	0.0249001	11.325	0	0.0249001	11.325	0	0.0249001	11.325	0	0.0249001	11.325	0	0.0249001	11.325	0	0.0249001	11.325	0	0.0249001	11.325	0	0.0249001	11.325	0	0.0249001
11.35	0	0.0249003	11.35	0	0.0249003	11.35	0	0.0249003	11.35	0	0.0249003	11.35	0	0.0249003	11.35	0	0.0249003	11.35	0	0.0249003	11.35	0	0.0249003	11.35	0	0.0249003	11.35	0	0.0249003
11.375	0	0.0249005	11.375	0	0.0249005	11.375	0	0.0249005	11.375	0	0.0249005	11.375	0	0.0249005	11.375	0	0.0249005	11.375	0	0.0249005	11.375	0	0.0249005	11.375	0	0.0249005	11.375	0	0.0249005
11.4	0	0.0249006	11.4	0	0.0249006	11.4	0	0.0249006	11.4	0	0.0249006	11.4	0	0.0249006	11.4	0	0.0249006	11.4	0	0.0249006	11.4	0	0.0249006	11.4	0	0.0249006	11.4	0	0.0249006
11.425	0	0.0249008	11.425	0	0.0249008	11.425	0	0.0249008	11.425	0	0.0249008	11.425	0	0.0249008	11.425	0	0.0249008	11.425	0	0.0249008	11.425	0	0.0249008	11.425	0	0.0249008	11.425	0	0.0249008
11.45	0	0.024901	11.45	0	0.024901	11.45	0	0.024901	11.45	0	0.024901	11.45	0	0.024901	11.45	0	0.024901	11.45	0	0.024901	11.45	0	0.024901	11.45	0	0.024901	11.45	0	0.024901
11.475	0	0.0249011	11.475	0	0.0249011	11.475	0	0.0249011	11.475	0	0.0249011	11.475	0	0.0249011	11.475	0	0.0249011	11.475	0	0.0249011	11.475	0	0.0249011	11.475	0	0.0249011	11.475	0	0.0249011
11.5	0	0.0249013	11.5	0	0.0249013	11.5	0	0.0249013	11.5	0	0.0249013	11.5	0	0.0249013	11.5	0	0.0249013	11.5	0	0.0249013	11.5	0	0.0249013	11.5	0	0.0249013	11.5	0	0.0249013
11.525	0	0.0249015	11.525	0	0.0249015	11.525	0	0.0249015	11.525	0	0.0249015	11.525	0	0.0249015	11.525	0	0.0249015	11.525	0	0.0249015	11.525	0	0.0249015	11.525	0	0.0249015	11.525	0	0.0249015
11.55	0	0.0249016	11.55	0	0.0249016	11.55	0	0.0249016	11.55	0	0.0249016	11.55	0	0.0249016	11.55	0	0.0249016	11.55	0	0.0249016	11.55	0	0.0249016	11.55	0	0.0249016	11.55	0	0.0249016
11.575	0	0.0249018	11.575	0	0.0249018	11.575	0	0.0249018	11.575	0	0.0249018	11.575	0	0.0249018	11.575	0	0.0249018	11.575	0	0.0249018	11.575	0	0.0249018	11.575	0	0.0249018	11.575	0	0.0249018
11.6	0	0.0249019	11.6	0	0.0249019	11.6	0	0.0249019	11.6	0	0.0249019	11.6	0	0.0249019	11.6	0	0.0249019	11.6	0	0.0249019	11.6	0	0.0249019	11.6	0	0.0249019	11.6	0	0.0249019
11.625	0	0.0249021	11.625	0	0.0249021	11.625	0	0.0249021	11.625	0	0.0249021	11.625	0	0.0249021	11.625	0	0.0249021	11.625	0	0.0249021	11.625	0	0.0249021	11.625	0	0.0249021	11.625	0	0.0249021
11.65	0	0.0249023	11.65	0	0.0249023	11.65	0	0.0249023	11.65	0	0.0249023	11.65	0	0.0249023	11.65	0	0.0249023	11.65	0	0.0249023	11.65	0	0.0249023	11.65	0	0.0249023	11.65	0	0.0249023
11.675	0	0.0249024	11.675	0	0.0249024	11.675	0	0.0249024	11.675	0	0.0249024	11.675	0	0.0249024	11.675	0	0.0249024	11.675	0	0.0249024	11.675	0	0.0249024	11.675	0	0.0249024	11.675	0	0.0249024
11.7	0	0.0249026	11.7	0	0.0249026	11.7	0	0.0249026	11.7	0	0.0249026	11.7	0	0.0249026	11.7	0	0.0249026	11.7	0	0.0249026	11.7	0	0.0249026	11.7	0	0.0249026	11.7	0	0.0249026
11.725	0	0.0249028	11.725	0	0.0249028	11.725	0	0.0249028	11.725	0	0.0249028	11.725	0	0.0249028	11.725	0	0.0249028	11.725	0	0.0249028	11.725	0	0.0249028	11.725	0	0.0249028	11.725	0	0.0249028
11.75	0	0.0249029	11.75	0	0.0249029	11.75	0	0.0249029	11.75	0	0.0249029	11.75	0	0.0249029	11.75	0	0.0249029	11.75	0	0.0249029	11.75	0	0.0249029	11.75	0	0.0249029	11.75	0	0.0249029
11.775	0	0.0249031	11.775	0	0.0249031	11.775	0	0.0249031	11.775	0	0.0249031	11.775	0	0.0249031	11.775	0	0.0249031	11.775	0	0.0249031	11.775	0	0.0249031	11.775	0	0.0249031	11.775	0	0.0249031
11.8	0	0.0249033	11.8	0	0.0249033	11.8	0	0.0249033	11.8	0	0.0249033	11.8	0	0.0249033	11.8	0	0.0249033	11.8	0	0.0249033	11.8	0	0.0249033	11.8	0	0.0249033	11.8	0	0.0249033
11.825	0	0.0249034	11.825	0	0.0249034	11.825	0	0.0249034	11.825	0	0.0249034	11.825	0	0.0249034	11.825	0	0.0249034	11.825	0	0.0249034	11.825	0	0.0249034	11.825	0	0.0249034	11.825	0	0.0249034
11.85	0	0.0249036	11.85	0	0.0249036	11.85	0	0.0249036	11.85	0	0.0249036	11.85	0	0.0249036	11.85	0	0.0249036	11.85	0	0.0249036	11.85	0	0.0249036	11.85	0	0.0249036	11.85	0	0.0249036
11.875	0	0.0249038	11.875	0	0.0249038	11.875	0	0.0249038	11.875	0	0.0249038	11.875	0	0.0249038	11.875	0	0.0249038	11.875	0	0.0249038	11.875	0	0.0249038	11.875	0	0.0249038	11.875	0	0.0249038
11.9	0	0.0249039	11.9	0	0.0249039	11.9	0	0.0249039	11.9	0	0.0249039	11.9	0	0.0249039	11.9	0	0.0249039	11.9	0	0.0249039	11.9	0	0.0249039	11.9	0	0.0249039	11.9	0	0.0249039
11.925	0	0.0249041	11.925	0	0.0249041	11.925	0	0.0249041	11.925	0	0.0249041	11.925	0	0.0249041	11.925	0	0.0249041	11.925	0	0.0249041	11.925	0	0.0249041	11.925	0	0.0249041	11.925	0	0.0249041
11.95	0	0.0249043	11.95	0	0.0249043	11.95	0	0.0249043	11.95	0	0.0249043	11.95	0	0.0249043	11.95	0	0.0249043	11.95	0	0.0249043	11.95	0	0.0249043	11.95	0	0.0249043	11.95	0	0.0249043
11.975	0	0.0249044	11.975	0	0.0249044	11.975	0	0.0249044	11.975	0	0.0249044	11.975	0	0.0249044	11.975	0	0.0249044	11.975	0	0.0249044	11.975	0	0.0249044	11.975	0	0.0249044	11.975	0	0.0249044
12	0	0.0249046	12	0	0.0249046	12	0	0.0249046	12	0	0.0249046	12	0	0.0249046	12	0	0.0249046	12	0	0.0249046	12	0	0.0249046	12	0	0.0249046	12	0	0.0249046
12.025	0	0.0249048	12.025	0	0.0249048	12.025	0	0.0249048	12.025	0	0.0249048	12.025	0	0.0249048	12.025	0	0.0249048	12.025	0	0.0249048	12.025	0	0.0249048	12.025	0	0.0249048	12.025	0	0.0249048
12.05	0	0.0249049	12.05	0	0.0249049	12.05	0	0.0249049	12.05	0	0.0249049	12.05	0	0.0249049	12.05	0	0.0249049	12.05	0	0.0249049	12.05	0	0.0249049	12.05	0	0.0249049	12.05	0	0.0249049
12.075	0	0.0249051	12.075	0	0.0249051	12.075	0	0.0249051	12.075	0	0.0249051	12.075	0	0.0249051	12.075	0	0.0249051	12.075	0	0.0249051	12.075	0	0.0249051	12.075	0	0.0249051	12.075	0	0.0249051
12.1	0	0.0249053	12.1	0	0.0249053	12.1	0	0.0249053	12.1	0	0.0249053	12.1	0	0.0249053	12.1	0	0.0249053	12.1	0	0.0249053	12.1	0	0.0249053	12.1	0	0.0249053	12.1	0	0.0249053
12.125	0	0.0249054	12.125	0	0.0249054	12.125	0	0.0249054	12.125	0	0.0249054	12.125	0	0.0249054	12.125	0	0.0249054	12.125	0	0.0249054	12.125	0	0.0249054	12.125	0	0.0249054	12.125	0	0.0249054
12.15	0	0.0249056	12.15	0	0.0249056	12.15	0	0.0249056	12.15	0	0.0249056	12.15	0	0.0249056	12.15	0	0.0249056	12.15	0	0.0249056	12.15	0	0.0249056	12.15	0	0.0249056	12.15	0	0.0249056
12.175	0	0.0249058	12.175	0	0.0249058	12.175	0	0.0249058	12.175	0	0.0249058	12.175	0	0.0249058	12.175	0	0.0249058	12.175	0	0.0249058	12.175	0	0.0249058	12.175	0	0.0249058	12.175	0	0.0249058
12.2	0	0.0249059	12.2	0	0.0249059	12.2	0	0.0249059	12.2	0	0.0249059	12.2	0	0.0249059	12.2	0	0.0249059	12.2	0	0.0249059	12.2	0	0.0249059	12.2	0	0.0249059	12.2	0	0.0249059
12.225	0	0.0249061	12.225	0	0.0249061	12.225	0	0.0249061	12.225	0	0.0249061	12.225	0	0.0249061	12.225	0	0.0249061	12.225	0	0.0249061	12.225	0	0.0249061	12.225	0	0.0249061	12.225	0	0.0249061
12.25	0	0.0249063	12.25	0	0.0249063	12.25	0	0.0249063	12.25	0	0.0249063	12.25	0	0.0249063	12.25	0	0.0249063	12.25	0	0.0249063	12.25	0	0.0249063	12.25	0	0.0249063	12.25	0	0.0249063
12.275	0	0.0249064	12.275	0	0.0249064	12.275	0	0.0249064	12.275	0	0.0249064	12.275	0	0.0249064	12.275	0	0.0249064	12.275	0	0.0249064	12.275	0	0.0249064	12.275	0	0.0249064	12.275	0	0.0249064
12.3	0	0.0249066	12.3	0	0.0249066	12.3	0	0.0249066	12.3	0	0.0249066	12.3	0	0.0249066	12.3	0	0.0249066	12.3	0	0.0249066	12.3	0	0.0249066	12.3	0	0.0249066	12.3	0	0.0249066
12.325	0	0.0249067	12.325	0	0.0249067	12.325	0	0.0249067	12.325	0	0.0249067	12.325	0	0.0249067	12.325	0	0.0249067	12.325	0	0.0249067	12.325	0	0.0249067	12.325	0	0.0249067	12.325	0	0.0249067
12.35	0	0.0249069	12.35	0	0.0249069	12.35	0	0.0249069	12.35	0	0.0249069	12.35	0	0.0249069	12.35	0	0.0249069	12.35	0	0.0249069	12.35	0	0.0249069	12.35	0	0.0249069	12.35	0	0.0249069
12.375	0	0.0249071	12.375	0	0.0249071	12.375	0	0.0249071	12.375	0	0.0249071	12.375	0	0.0249071	12.375	0	0.0249071	12.375	0	0.0249071	12.375	0	0.0249071	12.375	0	0.0249071	12.375	0	0.0249071
12.4	0	0.0249072	12.4	0	0.0249072	12.4	0	0.0249072	12.4	0	0.0249072	12.4	0	0.0249072	12.4	0	0.0249072	12.4	0	0.0249072	12.4	0	0.0249072	12.4	0	0.0249072	12.4	0	0.0249072
12.425	0	0.0249074	12.425	0	0.0249074	12.425	0	0.0249074	12.425	0	0.0249074	12.425	0	0.0249074	12.425	0	0.0249074	12.425	0	0.0249074	12.425	0	0.0249074	12.425	0	0.0249074	12.425	0	0.0249074
12.45	0	0.0249076	12.45	0	0.0249076	12.45	0	0.0249076	12.45	0	0.0249076	12.45	0	0.0249076	12.45	0	0.0249076	12.45	0	0.0249076	12.45	0	0.0249076	12.45	0	0.0249076	12.45	0	0.0249076
12.475	0	0.0249077	12.475	0	0.0249077	12.475	0	0.0249077	12.475	0	0.0249077	12.475	0	0.0249077	12.475	0	0.0249077	12.475	0	0.0249077	12.475	0	0.0249077	12.475	0	0.0249077	12.475	0	0.0249077
12.5	0	0.0249079	12.5	0	0.0249079	12.5	0	0.0249079	12.5	0	0.0249079	12.5	0	0.0249079	12.5	0	0.0249079	12.5	0	0.0249079	12.5	0	0.0249079	12.5	0	0.0249079	12.5	0	0.0249079
12.525	0	0.0249081	12.525	0	0.0249081	12.525	0	0.0249081	12.525	0	0.0249081	12.525	0	0.0249081	12.525	0	0.0249081	12.525	0	0.0249081	12.525	0	0.0249081	12.525	0	0.0249081	12.525	0	0.0249081
12.55	0	0.0249082	12.55	0	0.0249082	12.55	0	0.0249082	12.55	0	0.0249082	12.55	0	0.0249082	12.55	0	0.0249082	12.55	0	0.0249082	12.55	0	0.0249082	12.55	0	0.0249082	12.55	0	0.0249082
12.575	0	0.0249084	12.575	0	0.0249084	12.575	0	0.0249084	12.575	0	0.0249084	12.575	0	0.0249084	12.575	0	0.0249084	12.575	0	0.0249084	12.575	0	0.0249084	12.575	0	0.0249084	12.575	0	0.0249084
12.6	0	0.0249086	12.6	0	0.0249086	12.6	0	0.0249086	12.6	0	0.0249086	12.6	0	0.0249086	12.6	0	0.0249086	12.6	0	0.0249086	12.6	0	0.0249086	12.6	0	0.0249086	12.6	0	0.0249086
12.625	0	0.0249087	12.625	0	0.0249087	12.625	0	0.0249087	12.625	0	0.0249087	12.625	0	0.0249087	12.625	0	0.0249087	12.625	0	0.0249087	12.625	0	0.0249087	12.625	0	0.0249087	12.625	0	0.0249087
12.65	0	0.0249089	12.65	0	0.0249089	12.65	0	0.0249089	12.65	0	0.0249089	12.65	0	0.0249089	12.65	0	0.0249089	12.65	0	0.0249089	12.65	0	0.0249089	12.65	0	0.0249089	12.65	0	0.0249089
12.675	0	0.0249091	12.675	0	0.0249091	12.675	0	0.0249091	12.675	0	0.0249091	12.675	0	0.0249091	12.675	0	0.0249091	12.675	0	0.0249091	12.675	0	0.0249091	12.675	0	0.0249091	12.675	0	0.0249091
12.7	0	0.0249092	12.7	0	0.0249092	12.7	0	0.0249092	12.7	0	0.0249092	12.7	0	0.0249092	12.7	0	0.0249092	12.7	0	0.0249092	12.7	0	0.0249092	12.7	0	0.0249092	12.7	0	0.0249092
12.725	0	0.0249094	12.725	0	0.0249094	12.725	0	0.0249094	12.725	0	0.0249094	12.725	0	0.0249094	12.725	0	0.0249094	12.725	0	0.0249094	12.725	0	0.0249094	12.725	0	0.0249094	12.725	0	0.0249094
12.75	0	0.0249096	12.75	0	0.0249096	12.75	0	0.0249096	12.75	0	0.0249096	12.75	0	0.0249096	12.75	0	0.0249096	12.75	0	0.0249096	12.75	0	0.0249096	12.75	0	0.0249096	12.75	0	0.0249096
12.775	0	0.0249097	12.775	0	0.0249097	12.775	0	0.0249097	12.775	0	0.0249097	12.775	0	0.0249097	12.775	0	0.0249097	12.775	0	0.0249097	12.775	0	0.0249097	12.775	0	0.0249097	12.775	0	0.0249097
12.8	0	0.0249099	12.8	0	0.0249099	12.8	0	0.0249099	12.8	0	0.0249099	12.8	0	0.0249099	12.8	0	0.0249099	12.8	0	0.0249099	12.8	0	0.0249099	12.8	0	0.0249099	12.8	0	0.0249099
12.825	0	0.0249101	12.825	0	0.0249101	12.825	0	0.0249101	12.825	0	0.0249101	12.825	0	0.0249101	12.825	0	0.0249101	12.825	0	0.0249101	12.825	0	0.0249101	12.825	0	0.0249101	12.825	0	0.0249101
12.85	0	0.0249102	12.85	0	0.0249102	12.85	0	0.0249102	12.85	0	0.0249102	12.85	0	0.0249102	12.85	0	0.0249102	12.85	0	0.0249102	12.85	0	0.0249102	12.85	0	0.0249102	12.85	0	0.0249102
12.875	0	0.0249104	12.875	0	0.0249104	12.875	0	0.0249104	12.875	0	0.0249104	12.875	0	0.0249104	12.875	0	0.0249104	12.875	0	0.0249104	12.875	0	0.0249104	12.875	0	0.0249104	12.875	0	0.0249104
12.9	0	0.0249106	12.9	0	0.0249106	12.9	0	0.0249106	12.9	0	0.0249106	12.9	0	0.0249106	12.9	0	0.0249106	12.9	0	0.0249106	12.9	0	0.0249106	12.9	0	0.0249106	12.9	0	0.0249106
12.925	0	0.0249107	12.925	0	0.0249107	12.925	0	0.0249107	12.925	0	0.0249107	12.925	0	0.0249107	12.925	0	0.0249107	12.925	0	0.0249107	12.925	0	0.0249107	12.925	0	0.0249107	12.925	0	0.0249107
12.95	0	0.0249109	12.95	0	0.0249109	12.95	0	0.0249109	12.95	0	0.0249109	12.95	0	0.0249109	12.95	0	0.0249109	12.95	0	0.0249109	12.95	0	0.0249109	12.95	0	0.0249109	12.95	0	0.0249109
12.975	0	0.0249111	12.975	0	0.0249111	12.975	0	0.0249111	12.975	0	0.0249111	12.975	0	0.0249111	12.975	0	0.0249111	12.975	0	0.0249111	12.975	0	0.0249111	12.975	0	0.0249111	12.975	0	0.0249111
13	0	0.0249112	13	0	0.0249112	13	0	0.0249112	13	0	0.0249112	13	0	0.0249112	13	0	0.0249112	13	0	0.0249112	13	0	0.0249112	13	0	0.0249112	13	0	0.0249112
13.025	0	0.0249114	13.025	0	0.0249114	13.025	0	0.0249114	13.025	0	0.0249114	13.025	0	0.0249114	13.025	0	0.0249114	13.025	0	0.0249114	13.025	0	0.0249114	13.025	0	0.0249114	13.025	0	0.0249114
13.05	0	0.0249115	13.05	0	0.0249115	13.05	0	0.0249115	13.05	0	0.0249115	13.05	0	0.0249115	13.05	0	0.0249115	13.05	0	0.0249115	13.05	0	0.0249115	13.05	0	0.0249115	13.05	0	0.0249115
13.075	0	0.0249117	13.075	0	0.0249117	13.075	0	0.0249117	13.075	0	0.0249117	13.075	0	0.0249117	13.075	0	0.0249117	13.075	0	0.0249117	13.075	0	0.0249117	13.075	0	0.0249117	13.075	0	0.0249117
13.1	0	0.0249119	13.1	0	0.0249119	13.1	0	0.0249119	13.1	0	0.0249119	13.1	0	0.0249119	13.1	0	0.0249119	13.1	0	0.0249119	13.1	0	0.0249119	13.1	0	0.0249119	13.1	0	0.0249119
13.125	0	0.024912	13.125	0	0.024912	13.125	0	0.024912	13.125	0	0.024912	13.125	0	0.024912	13.125	0	0.024912	13.125	0	0.024912	13.125	0	0.024912	13.125	0	0.024912	13.125	0	0.024912
13.15	0	0.0249122	13.15	0	0.0249122	13.15	0	0.0249122	13.15	0	0.0249122	13.15	0	0.0249122	13.15	0	0.0249122	13.15	0	0.0249122	13.15	0	0.0249122	13.15	0	0.0249122	13.15	0	0.0249122
13.175	0	0.0249124	13.175	0	0.0249124	13.175	0	0.0249124	13.175	0	0.0249124	13.175	0	0.0249124	13.175	0	0.0249124	13.175	0	0.0249124	13.175	0	0.0249124	13.175	0	0.0249124	13.175	0	0.0249124
13.2	0	0.0249125	13.2	0	0.0249125	13.2	0	0.0249125	13.2	0	0.0249125	13.2	0	0.0249125	13.2	0	0.0249125	13.2	0	0.0249125	13.2	0	0.0249125	13.2	0	0.0249125	13.2	0	0.0249125
13.225	0	0.0249127	13.225	0	0.0249127	13.225	0	0.0249127	13.225	0	0.0249127	13.225	0	0.0249127	13.225	0	0.0249127	13.225	0	0.0249127	13.225	0	0.0249127	13.225	0	0.0249127	13.225	0	0.0249127
13.25	0	0.0249129	13.25	0	0.0249129	13.25	0	0.0249129	13.25	0	0.0249129	13.25	0	0.0249129	13.25	0	0.0249129	13.25	0	0.0249129	13.25	0	0.0249129	13.25	0	0.0249129	13.25	0	0.0249129
13.275	0	0.024913	13.275	0	0.024913	13.275	0	0.024913	13.275	0	0.024913	13.275	0	0.024913	13.275	0	0.024913	13.275	0	0.024913	13.275	0	0.024913	13.275	0	0.024913	13.275	0	0.024913
13.3	0	0.0249132	13.3	0	0.0249132	13.3	0	0.0249132	13.3	0	0.0249132	13.3	0	0.0249132	13.3	0	0.0249132	13.3	0	0.0249132	13.3	0	0.0249132	13.3	0	0.0249132	13.3	0	0.0249132
13.325	0	0.0249134	13.325	0	0.0249134	13.325	0	0.0249134	13.325	0	0.0249134	13.325	0	0.0249134	13.325	0	0.0249134	13.325	0	0.0249134	13.325	0	0.0249134	13.325	0	0.0249134	13.325	0	0.0249134
13.35	0	0.0249135	13.35	0	0.0249135	13.35	0	0.0249135	13.35	0	0.0249135	13.35	0	0.0249135	13.35	0	0.0249135	13.35	0	0.0249135	13.35	0	0.0249135	13.35	0	0.0249135	13.35	0	0.0249135
13.375	0	0.0249137	13.375	0	0.0249137	13.375	0	0.0249137	13.375	0	0.0249137	13.375	0	0.0249137	13.375	0	0.0249137	13.375	0	0.0249137	13.375	0	0.0249137	13.375	0	0.0249137	13.375	0	0.0249137
13.4	0	0.0249139	13.4	0	0.0249139	13.4	0	0.0249139	13.4	0	0.0249139	13.4	0	0.0249139	13.4	0	0.0249139	13.4	0	0.0249139	13.4	0	0.0249139	13.4	0	0.0249139	13.4	0	0.0249139
13.425	0	0.024914	13.425	0	0.024914	13.425	0	0.024914	13.425	0	0.024914	13.425	0	0.024914	13.425	0	0.024914	13.425	0	0.024914	13.425	0	0.024914	13.425	0	0.024914	13.425	0	0.024914
13.45	0	0.0249142	13.45	0	0.0249142	13.45	0	0.0249142	13.45	0	0.0249142	13.45	0	0.0249142	13.45	0	0.0249142	13.45	0	0.0249142	13.45	0	0.0249142	13.45	0	0.0249142	13.45	0	0.0249142
13.475	0	0.0249144	13.475	0	0.0249144	13.475	0	0.0249144	13.475	0	0.0249144	13.475	0	0.0249144	13.475	0	0.0249144	13.475	0	0.0249144	13.475	0	0.0249144	13.475	0	0.0249144	13.475	0	0.0249144
13.5	0	0.0249145	13.5	0	0.0249145	13.5	0	0.0249145	13.5	0	0.0249145	13.5	0	0.0249145	13.5	0	0.0249145	13.5	0	0.0249145	13.5	0	0.0249145	13.5	0	0.0249145	13.5	0	0.0249145
13.525	0	0.0249147	13.525	0	0.0249147	13.525	0	0.0249147	13.525	0	0.0249147	13.525	0	0.0249147	13.525	0	0.0249147	13.525	0	0.0249147	13.525	0	0.0249147	13.525	0	0.0249147	13.525	0	0.0249147
13.55	0	0.0249149	13.55	0	0.0249149	13.55	0	0.0249149	13.55	0	0.0249149	13.55	0	0.0249149	13.55	0	0.0249149	13.55	0	0.0249149	13.55	0	0.0249149	13.55	0	0.0249149	13.55	0	0.0249149
13.575	0	0.024915	13.575	0	0.024915	13.575	0	0.024915	13.575	0	0.024915	13.575	0	0.024915	13.575	0	0.024915	13.575	0	0.024915	13.575	0	0.024915	13.575	0	0.024915	13.575	0	0.024915
13.6	0	0.0249152	13.6	0	0.0249152	13.6	0	0.0249152	13.6	0	0.0249152	13.6	0	0.0249152	13.6	0	0.0249152	13.6	0	0.0249152	13.6	0	0.0249152	13.6	0	0.0249152	13.6	0	0.0249152
13.625	0	0.0249153	13.625	0	0.0249153	13.625	0	0.0249153	13.625	0	0.0249153	13.625	0	0.0249153	13.625	0	0.0249153	13.625	0	0.0249153	13.625	0	0.0249153	13.625	0	0.0249153	13.625	0	0.0249153
13.65	0	0.0249155	13.65	0	0.0249155	13.65	0	0.0249155	13.65	0	0.0249155	13.65	0	0.0249155	13.65	0	0.0249155	13.65	0	0.0249155	13.65	0	0.0249155	13.65	0	0.0249155	13.65	0	0.0249155
13.675	0	0.0249157	13.675	0	0.0249157	13.675	0	0.0249157	13.675	0	0.0249157	13.675	0	0.0249157	13.675	0	0.0249157	13.675	0	0.0249157	13.675	0	0.0249157	13.675	0	0.0249157	13.675	0	0.0249157
13.7	0	0.0249158	13.7	0	0.0249158	13.7	0	0.0249158	13.7	0	0.0249158	13.7	0	0.0249158	13.7	0	0.0249158	13.7	0	0.0249158	13.7	0	0.0249158	13.7	0	0.0249158	13.7	0	0.0249158
13.725	0	0.024916	13.725	0	0.024916	13.725	0	0.024916	13.725	0	0.024916	13.725	0	0.024916	13.725	0	0.024916	13.725	0	0.024916	13.725	0	0.024916	13.725	0	0.024916	13.725	0	0.024916
13.75	0	0.0249162	13.75	0	0.0249162	13.75	0	0.0249162	13.75	0	0.0249162	13.75	0	0.0249162	13.75	0	0.0249162	13.75	0	0.0249162	13.75	0	0.0249162	13.75	0	0.0249162	13.75	0	0.0249162
13.775	0	0.0249163	13.775	0	0.0249163	13.775	0	0.0249163	13.775	0	0.0249163	13.775	0	0.0249163	13.775	0	0.0249163	13.775	0	0.0249163	13.775	0	0.0249163	13.775	0	0.0249163	13.775	0	0.0249163
13.8	0	0.0249165	13.8	0	0.0249165	13.8	0	0.0249165	13.8	0	0.0249165	13.8	0	0.0249165	13.8	0	0.0249165	13.8	0	0.0249165	13.8	0	0.0249165	13.8	0	0.0249165	13.8	0	0.0249165
13.825	0	0.0249167	13.825	0	0.0249167	13.825	0	0.0249167	13.825	0	0.0249167	13.825	0	0.0249167	13.825	0	0.0249167	13.825	0	0.0249167	13.825	0	0.0249167	13.825	0	0.0249167	13.825	0	0.0249167
13.85	0	0.0249168	13.85	0	0.0249168	13.85	0	0.0249168	13.85	0	0.0249168	13.85	0	0.0249168	13.85	0	0.0249168	13.85	0	0.0249168	13.85	0	0.0249168	13.85	0	0.0249168	13.85	0	0.0249168
13.875	0	0.024917	13.875	0	0.024917	13.875	0	0.024917	13.875	0	0.024917	13.875	0	0.024917	13.875	0	0.024917	13.875	0	0.024917	13.875	0	0.024917	13.875	0	0.024917	13.875	0	0.024917
13.9	0	0.0249172	13.9	0	0.0249172	13.9	0	0.0249172	13.9	0	0.0249172	13.9	0	0.0249172	13.9	0	0.0249172	13.9	0	0.0249172	13.9	0	0.0249172	13.9	0	0.0249172	13.9	0	0.0249172
13.925	0	0.0249173	13.925	0	0.0249173	13.925	0	0.0249173	13.925	0	0.0249173	13.925	0	0.0249173	13.925	0	0.0249173	13.925	0	0.0249173	13.925	0	0.0249173	13.925	0	0.0249173	13.925	0	0.0249173
13.95	0	0.0249175	13.95	0	0.0249175	13.95	0	0.0249175	13.95	0	0.0249175	13.95	0	0.0249175	13.95	0	0.0249175	13.95	0	0.0249175	13.95	0	0.0249175	13.95	0	0.0249175	13.95	0	0.0249175
13.975	0	0.0249177	13.975	0	0.0249177	13.975	0	0.0249177	13.975	0	0.0249177	13.975	0	0.0249177	13.975	0	0.0249177	13.975	0	0.0249177	13.975	0	0.0249177	13.975	0	0.0249177	13.975	0	0.0249177
14	0	0.0249178	14	0	0.0249178	14	0	0.0249178	14	0	0.0249178	14	0	0.0249178	14	0	0.0249178	14	0	0.0249178	14	0	0.0249178	14	0	0.0249178	14	0	0.0249178
14.025	0	0.024918	14.025	0	0.024918	14.025	0	0.024918	14.025	0	0.024918	14.025	0	0.024918	14.025	0	0.024918	14.025	0	0.024918	14.025	0	0.024918	14.025	0	0.024918	14.025	0	0.024918
14.05	0	0.0249182	14.05	0	0.0249182	14.05	0	0.0249182	14.05	0	0.0249182	14.05	0	0.0249182	14.05	0	0.0249182	14.05	0	0.0249182	14.05	0	0.0249182	14.05	0	0.0249182	14.05	0	0.0249182
14.075	0	0.0249183	14.075	0	0.0249183	14.075	0	0.0249183	14.075	0	0.0249183	14.075	0	0.0249183	14.075	0	0.0249183	14.075	0	0.0249183	14.075	0	0.0249183	14.075	0	0.0249183	14.075	0	0.0249183
14.1	0	0.0249185	14.1	0	0.0249185	14.1	0	0.0249185	14.1	0	0.0249185	14.1	0	0.0249185	14.1	0	0.0249185	14.1	0	0.0249185	14.1	0	0.0249185	14.1	0	0.0249185	14.1	0	0.0249185
14.125	0	0.0249187	14.125	0	0.0249187	14.125	0	0.0249187	14.125	0	0.0249187	14.125	0	0.0249187	14.125	0	0.0249187	14.125	0	0.0249187	14.125	0	0.0249187	14.125	0	0.0249187	14.125	0	0.0249187
14.15	0	0.0249188	14.15	0	0.0249188	14.15	0	0.0249188	14.15	0	0.0249188	14.15	0	0.0249188	14.15	0	0.0249188	14.15	0	0.0249188	14.15	0	0.0249188	14.15	0	0.0249188	14.15	0	0.0249188
14.175	0	0.024919	14.175	0	0.024919	14.175	0	0.024919	14.175	0	0.024919	14.175	0	0.024919	14.175	0	0.024919	14.175	0	0.024919	14.175	0	0.024919	14.175	0	0.024919	14.175	0	0.024919
14.2	0	0.0249191	14.2	0	0.0249191	14.2	0	0.0249191	14.2	0	0.0249191	14.2	0	0.0249191	14.2	0	0.0249191	14.2	0	0.0249191	14.2	0	0.0249191	14.2	0	0.0249191	14.2	0	0.0249191
14.225	0	0.0249193	14.225	0	0.0249193	14.225	0	0.0249193	14.225	0	0.0249193	14.225	0	0.0249193	14.225	0	0.0249193	14.225	0	0.0249193	14.225	0	0.0249193	14.225	0	0.0249193	14.225	0	0.0249193
14.25	0	0.0249195	14.25	0	0.0249195	14.25	0	0.0249195	14.25	0	0.0249195	14.25	0	0.0249195	14.25	0	0.0249195	14.25	0	0.0249195	14.25	0	0.0249195	14.25	0	0.0249195	14.25	0	0.0249195
14.275	0	0.0249196	14.275	0	0.0249196	14.275	0	0.0249196	14.275	0	0.0249196	14.275	0	0.0249196	14.275	0	0.0249196	14.275	0	0.0249196	14.275	0	0.0249196	14.275	0	0.0249196	14.275	0	0.0249196
14.3	0	0.0249198	14.3	0	0.0249198	14.3	0	0.0249198	14.3	0	0.0249198	14.3	0	0.0249198	14.3	0	0.0249198	14.3	0	0.0249198	14.3	0	0.0249198	14.3	0	0.0249198	14.3	0	0.0249198
14.325	0	0.02492	14.325	0	0.02492	14.325	0	0.02492	14.325	0	0.02492	14.325	0	0.02492	14.325	0	0.02492	14.325	0	0.02492	14.325	0	0.02492	14.325	0	0.02492	14.325	0	0.02492
14.35	0	0.0249201	14.35	0	0.0249201	14.35	0	0.0249201	14.35	0	0.0249201	14.35	0	0.0249201	14.35	0	0.0249201	14.35	0	0.0249201	14.35	0	0.0249201	14.35	0	0.0249201	14.35	0	0.0249201
14.375	0	0.0249203	14.375	0	0.0249203	14.375	0	0.0249203	14.375	0	0.0249203	14.375	0	0.0249203	14.375	0	0.0249203	14.375	0	0.0249203	14.375	0	0.0249203	14.375	0	0.0249203	14.375	0	0.0249203
14.4	0	0.0249205	14.4	0	0.0249205	14.4	0	0.0249205	14.4	0	0.0249205	14.4	0	0.0249205	14.4	0	0.0249205	14.4	0	0.0249205	14.4	0	0.0249205	14.4	0	0.0249205	14.4	0	0.0249205
14.425	0	0.0249206	14.425	0	0.0249206	14.425	0	0.0249206	14.425	0	0.0249206	14.425	0	0.0249206	14.425	0	0.0249206	14.425	0	0.0249206	14.425	0	0.0249206	14.425	0	0.0249206	14.425	0	0.0249206
14.45	0	0.0249208	14.45	0	0.0249208	14.45	0	0.0249208	14.45	0	0.0249208	14.45	0	0.0249208	14.45	0	0.0249208	14.45	0	0.0249208	14.45	0	0.0249208	14.45	0	0.0249208	14.45	0	0.0249208
14.475	0	0.024921	14.475	0	0.024921	14.475	0	0.024921	14.475	0	0.024921	14.475	0	0.024921	14.475	0	0.024921	14.475	0	0.024921	14.475	0	0.024921	14.475	0	0.024921	14.475	0	0.024921
14.5	0	0.0249211	14.5	0	0.0249211	14.5	0	0.0249211	14.5	0	0.0249211	14.5	0	0.0249211	14.5	0	0.0249211	14.5	0	0.0249211	14.5	0	0.0249211	14.5	0	0.0249211	14.5	0	0.0249211
14.525	0	0.0249213	14.525	0	0.0249213	14.525	0	0.0249213	14.525	0	0.0249213	14.525	0	0.0249213	14.525	0	0.0249213	14.525	0	0.0249213	14.525	0	0.0249213	14.525	0	0.0249213	14.525	0	0.0249213
14.55	0	0.0249215	14.55	0	0.0249215	14.55	0	0.0249215	14.55	0	0.0249215	14.55	0	0.0249215	14.55	0	0.0249215	14.55	0	0.0249215	14.55	0	0.0249215	14.55	0	0.0249215	14.55	0	0.0249215
14.575	0	0.0249216	14.575	0	0.0249216	14.575	0	0.0249216	14.575	0	0.0249216	14.575	0	0.0249216	14.575	0	0.0249216	14.575	0	0.0249216	14.575	0	0.0249216	14.575	0	0.0249216	14.575	0	0.0249216
14.6	0	0.0249218	14.6	0	0.0249218	14.6	0	0.0249218	14.6	0	0.0249218	14.6	0	0.0249218	14.6	0	0.0249218	14.6	0	0.0249218	14.6	0	0.0249218	14.6	0	0.0249218	14.6	0	0.0249218
14.625	0	0.024922	14.625	0	0.024922	14.625	0	0.024922	14.625	0	0.024922	14.625	0	0.024922	14.625	0	0.024922	14.625	0	0.024922	14.625	0	0.024922	14.625	0	0.024922	14.625	0	0.024922
14.65	0	0.0249221	14.65	0	0.0249221	14.65	0	0.0249221	14.65	0	0.0249221	14.65	0	0.0249221	14.65	0	0.0249221	14.65	0	0.0249221	14.65	0	0.0249221	14.65	0	0.0249221	14.65	0	0.0249221
14.675	0	0.0249223	14.675	0	0.0249223	14.675	0	0.0249223	14.675	0	0.0249223	14.675	0	0.0249223	14.675	0	0.0249223	14.675	0	0.0249223	14.675	0	0.0249223	14.675	0	0.0249223	14.675	0	0.0249223
14.7	0	0.0249224	14.7	0	0.0249224	14.7	0	0.0249224	14.7	0	0.0249224	14.7	0	0.0249224	14.7	0	0.0249224	14.7	0	0.0249224	14.7	0	0.0249224	14.7	0	0.0249224	14.7	0	0.0249224
14.725	0	0.0249226	14.725	0	0.0249226	14.725	0	0.0249226	14.725	0	0.0249226	14.725	0	0.0249226	14.725	0	0.0249226	14.725	0	0.0249226	14.725	0	0.0249226	14.725	0	0.0249226	14.725	0	0.0249226
14.75	0	0.0249228	14.75	0	0.0249228	14.75	0	0.0249228	14.75	0	0.0249228	14.75	0	0.0249228	14.75	0	0.0249228	14.75	0	0.0249228	14.75	0	0.0249228	14.75	0	0.0249228	14.75	0	0.0249228
14.775	0	0.0249229	14.775	0	0.0249229	14.775	0	0.0249229	14.775	0	0.0249229	14.775	0	0.0249229	14.775	0	0.0249229	14.775	0	0.0249229	14.775	0	0.0249229	14.775	0	0.0249229	14.775	0	0.0249229
14.8	0	0.0249231	14.8	0	0.0249231	14.8	0	0.0249231	14.8	0	0.0249231	14.8	0	0.0249231	14.8	0	0.0249231	14.8	0	0.0249231	14.8	0	0.0249231	14.8	0	0.0249231	14.8	0	0.0249231
14.825	0	0.0249233	14.825	0	0.0249233	14.825	0	0.0249233	14.825	0	0.0249233	14.825	0	0.0249233	14.825	0	0.0249233	14.825	0	0.0249233	14.825	0	0.0249233	14.825	0	0.0249233	14.825	0	0.0249233
14.85	0	0.0249234	14.85	0	0.0249234	14.85	0	0.0249234	14.85	0	0.0249234	14.85	0	0.0249234	14.85	0	0.0249234	14.85	0	0.0249234	14.85	0	0.0249234	14.85	0	0.0249234	14.85	0	0.0249234
14.875	0	0.0249236	14.875	0	0.0249236	14.875	0	0.0249236	14.875	0	0.0249236	14.875	0	0.0249236	14.875	0	0.0249236	14.875	0	0.0249236	14.875	0	0.0249236	14.875	0	0.0249236	14.875	0	0.0249236
14.9	0	0.0249238	14.9	0	0.0249238	14.9	0	0.0249238	14.9	0	0.0249238	14.9	0	0.0249238	14.9	0	0.0249238	14.9	0	0.0249238	14.9	0	0.0249238	14.9	0	0.0249238	14.9	0	0.0249238
14.925	0	0.0249239	14.925	0	0.0249239	14.925	0	0.0249239	14.925	0	0.0249239	14.925	0	0.0249239	14.925	0	0.0249239	14.925	0	0.0249239	14.925	0	0.0249239	14.925	0	0.0249239	14.925	0	0.0249239
14.95	0	0.0249241	14.95	0	0.0249241	14.95	0	0.0249241	14.95	0	0.0249241	14.95	0	0.0249241	14.95	0	0.0249241	14.95	0	0.0249241	14.95	0	0.0249241	14.95	0	0.0249241	14.95	0	0.0249241
14.975	0	0.0249243	14.975	0	0.0249243	14.975	0	0.0249243	14.975	0	0.0249243	14.975	0	0.0249243	14.975	0	0.0249243	14.975	0	0.0249243	14.975	0	0.0249243	14.975	0	0.0249243	14.975	0	0.0249243
15	0	0.0249244	15	0	0.0249244	15	0	0.0249244	15	0	0.0249244	15	0	0.0249244	15	0	0.0249244	15	0	0.0249244	15	0	0.0249244	15	0	0.0249244	15	0	0.0249244
15.025	0	0.0249246	15.025	0	0.0249246	15.025	0	0.0249246	15.025	0	0.0249246	15.025	0	0.0249246	15.025	0	0.0249246	15.025	0	0.0249246	15.025	0	0.0249246	15.025	0	0.0249246	15.025	0	0.0249246
15.05	0	0.0249248	15.05	0	0.0249248	15.05	0	0.0249248	15.05	0	0.0249248	15.05	0	0.0249248	15.05	0	0.0249248	15.05	0	0.0249248	15.05	0	0.0249248	15.05	0	0.0249248	15.05	0	0.0249248
15.075	0	0.0249249	15.075	0	0.0249249	15.075	0	0.0249249	15.075	0	0.0249249	15.075	0	0.0249249	15.075	0	0.0249249	15.075	0	0.0249249	15.075	0	0.0249249	15.075	0	0.0249249	15.075	0	0.0249249
15.1	0	0.0249251	15.1	0	0.0249251	15.1	0	0.0249251	15.1	0	0.0249251	15.1	0	0.0249251	15.1	0	0.0249251	15.1	0	0.0249251	15.1	0	0.0249251	15.1	0	0.0249251	15.1	0	0.0249251
15.125	0	0.0249252	15.125	0	0.0249252	15.125	0	0.0249252	15.125	0	0.0249252	15.125	0	0.0249252	15.125	0	0.0249252	15.125	0	0.0249252	15.125	0	0.0249252	15.125	0	0.0249252	15.125	0	0.0249252
15.15	0	0.0249254	15.15	0	0.0249254	15.15	0	0.0249254	15.15	0	0.0249254	15.15	0	0.0249254	15.15	0	0.0249254	15.15	0	0.0249254	15.15	0	0.0249254	15.15	0	0.0249254	15.15	0	0.0249254
15.175	0	0.0249256	15.175	0	0.0249256	15.175	0	0.0249256	15.175	0	0.0249256	15.175	0	0.0249256	15.175	0	0.0249256	15.175	0	0.0249256	15.175	0	0.0249256	15.175	0	0.0249256	15.175	0	0.0249256
15.2	0	0.0249257	15.2	0	0.0249257	15.2	0	0.0249257	15.2	0	0.0249257	15.2	0	0.0249257	15.2	0	0.0249257	15.2	0	0.0249257	15.2	0	0.0249257	15.2	0	0.0249257	15.2	0	0.0249257
15.225	0	0.0249259	15.225	0	0.0249259	15.225	0	0.0249259	15.225	0	0.0249259	15.225	0	0.0249259	15.225	0	0.0249259	15.225	0	0.0249259	15.225	0	0.0249259	15.225	0	0.0249259	15.225	0	0.0249259
15.25	0	0.0249261	15.25	0	0.0249261	15.25	0	0.0249261	15.25	0	0.0249261	15.25	0	0.0249261	15.25	0	0.0249261	15.25	0	0.0249261	15.25	0	0.0249261	15.25	0	0.0249261	15.25	0	0.0249261
15.275	0	0.0249262	15.275	0	0.0249262	15.275	0	0.0249262	15.275	0	0.0249262	15.275	0	0.0249262	15.275	0	0.0249262	15.275	0	0.0249262	15.275	0	0.0249262	15.275	0	0.0249262	15.275	0	0.0249262
15.3	0	0.0249264	15.3	0	0.0249264	15.3	0	0.0249264	15.3	0	0.0249264	15.3	0	0.0249264	15.3	0	0.0249264	15.3	0	0.0249264	15.3	0	0.0249264	15.3	0	0.0249264	15.3	0	0.0249264
15.325	0	0.0249266	15.325	0	0.0249266	15.325	0	0.0249266	15.325	0	0.0249266	15.325	0	0.0249266	15.325	0	0.0249266	15.325	0	0.0249266	15.325	0	0.0249266	15.325	0	0.0249266	15.325	0	0.0249266
15.35	0	0.0249267	15.35	0	0.0249267	15.35	0	0.0249267	15.35	0	0.0249267	15.35	0	0.0249267	15.35	0	0.0249267	15.35	0	0.0249267	15.35	0	0.0249267	15.35	0	0.0249267	15.35	0	0.0249267
15.375	0	0.0249269	15.375	0	0.0249269	15.375	0	0.0249269	15.375	0	0.0249269	15.375	0	0.0249269	15.375	0	0.0249269	15.375	0	0.0249269	15.375	0	0.0249269	15.375	0	0.0249269	15.375	0	0.0249269
15.4	0	0.0249271	15.4	0	0.0249271	15.4	0	0.0249271	15.4	0	0.0249271	15.4	0	0.0249271	15.4	0	0.0249271	15.4	0	0.0249271	15.4	0	0.0249271	15.4	0	0.0249271	15.4	0	0.0249271
15.425	0	0.0249272	15.425	0	0.0249272	15.425	0	0.0249272	15.425	0	0.0249272	15.425	0	0.0249272	15.425	0	0.0249272	15.425	0	0.0249272	15.425	0	0.0249272	15.425	0	0.0249272	15.425	0	0.0249272
15.45	0	0.0249274	15.45	0	0.0249274	15.45	0	0.0249274	15.45	0	0.0249274	15.45	0	0.0249274	15.45	0	0.0249274	15.45	0	0.0249274	15.45	0	0.0249274	15.45	0	0.0249274	15.45	0	0.0249274
15.475	0	0.0249276	15.475	0	0.0249276	15.475	0	0.0249276	15.475	0	0.0249276	15.475	0	0.0249276	15.475	0	0.0249276	15.475	0	0.0249276	15.475	0	0.0249276	15.475	0	0.0249276	15.475	0	0.0249276
15.5	0	0.0249277	15.5	0	0.0249277	15.5	0	0.0249277	15.5	0	0.0249277	15.5	0	0.0249277	15.5	0	0.0249277	15.5	0	0.0249277	15.5	0	0.0249277	15.5	0	0.0249277	15.5	0	0.0249277
15.525	0	0.0249279	15.525	0	0.0249279	15.525	0	0.0249279	15.525	0	0.0249279	15.525	0	0.0249279	15.525	0	0.0249279	15.525	0	0.0249279	15.525	0	0.0249279	15.525	0	0.0249279	15.525	0	0.0249279
15.55	0	0.0249281	15.55	0	0.0249281	15.55	0	0.0249281	15.55	0	0.0249281	15.55	0	0.0249281	15.55	0	0.0249281	15.55	0	0.0249281	15.55	0	0.0249281	15.55	0	0.0249281	15.55	0	0.0249281
15.575	0	0.0249282	15.575	0	0.0249282	15.575	0	0.0249282	15.575	0	0.0249282	15.575	0	0.0249282	15.575	0	0.0249282	15.575	0	0.0249282	15.575	0	0.0249282	15.575	0	0.0249282	15.575	0	0.0249282
15.6	0	0.0249284	15.6	0	0.0249284	15.6	0	0.0249284	15.6	0	0.0249284	15.6	0	0.0249284	15.6	0	0.0249284	15.6	0	0.0249284	15.6	0	0.0249284	15.6	0	0.0249284	15.6	0	0.0249284
15.625	0	0.0249285	15.625	0	0.0249285	15.625	0	0.0249285	15.625	0	0.0249285	15.625	0	0.0249285	15.625	0	0.0249285	15.625	0	0.0249285	15.625	0	0.0249285	15.625	0	0.0249285	15.625	0	0.0249285
15.65	0	0.0249287	15.65	0	0.0249287	15.65	0	0.0249287	15.65	0	0.0249287	15.65	0	0.0249287	15.65	0	0.0249287	15.65	0	0.0249287	15.65	0	0.0249287	15.65	0	0.0249287	15.65	0	0.0249287
15.675	0	0.0249289	15.675	0	0.0249289	15.675	0	0.0249289	15.675	0	0.0249289	15.675	0	0.0249289	15.675	0	0.0249289	15.675	0	0.0249289	15.675	0	0.0249289	15.675	0	0.0249289	15.675	0	0.0249289
15.7	0	0.024929	15.7	0	0.024929	15.7	0	0.024929	15.7	0	0.024929	15.7	0	0.024929	15.7	0	0.024929	15.7	0	0.024929	15.7	0	0.024929	15.7	0	0.024929	15.7	0	0.024929
15.725	0	0.0249292	15.725	0	0.0249292	15.725	0	0.0249292	15.725	0	0.0249292	15.725	0	0.0249292	15.725	0	0.0249292	15.725	0	0.0249292	15.725	0	0.0249292	15.725	0	0.0249292	15.725	0	0.0249292
15.75	0	0.0249294	15.75	0	0.0249294	15.75	0	0.0249294	15.75	0	0.0249294	15.75	0	0.0249294	15.75	0	0.0249294	15.75	0	0.0249294	15.75	0	0.0249294	15.75	0	0.0249294	15.75	0	0.0249294
15.775	0	0.0249295	15.775	0	0.0249295	15.775	0	0.0249295	15.775	0	0.0249295	15.775	0	0.0249295	15.775	0	0.0249295	15.775	0	0.0249295	15.775	0	0.0249295	15.775	0	0.0249295	15.775	0	0.0249295
15.8	0	0.0249297	15.8	0	0.0249297	15.8	0	0.0249297	15.8	0	0.0249297	15.8	0	0.0249297	15.8	0	0.0249297	15.8	0	0.0249297	15.8	0	0.0249297	15.8	0	0.0249297	15.8	0	0.0249297
15.825	0	0.0249299	15.825	0	0.0249299	15.825	0	0.0249299	15.825	0	0.0249299	15.825	0	0.0249299	15.825	0	0.0249299	15.825	0	0.0249299	15.825	0	0.0249299	15.825	0	0.0249299	15.825	0	0.0249299
15.85	0	0.02493	15.85	0	0.02493	15.85	0	0.02493	15.85	0	0.02493	15.85	0	0.02493	15.85	0	0.02493	15.85	0	0.02493	15.85	0	0.02493	15.85	0	0.02493	15.85	0	0.02493
15.875	0	0.0249302	15.875	0	0.0249302	15.875	0	0.0249302	15.875	0	0.0249302	15.875	0	0.0249302	15.875	0	0.0249302	15.875	0	0.0249302	15.875	0	0.0249302	15.875	0	0.0249302	15.875	0	0.0249302
15.9	0	0.0249304	15.9	0	0.0249304	15.9	0	0.0249304	15.9	0	0.0249304	15.9	0	0.0249304	15.9	0	0.0249304	15.9	0	0.0249304	15.9	0	0.0249304	15.9	0	0.0249304	15.9	0	0.0249304
15.925	0	0.0249305	15.925	0	0.0249305	15.925	0	0.0249305	15.925	0	0.0249305	15.925	0	0.0249305	15.925	0	0.0249305	15.925	0	0.0249305	15.925	0	0.0249305	15.925	0	0.0249305	15.925	0	0.0249305
15.95	0	0.0249307	15.95	0	0.0249307	15.95	0	0.0249307	15.95	0	0.0249307	15.95	0	0.0249307	15.95	0	0.0249307	15.95	0	0.0249307	15.95	0	0.0249307	15.95	0	0.0249307	15.95	0	0.0249307
15.975	0	0.0249309	15.975	0	0.0249309	15.975	0	0.0249309	15.975	0	0.0249309	15.975	0	0.0249309	15.975	0	0.0249309	15.975	0	0.0249309	15.975	0	0.0249309	15.975	0	0.0249309	15.975	0	0.0249309
16	0	0.024931	16	0	0.024931	16	0	0.024931	16	0	0.024931	16	0	0.024931	16	0	0.024931	16	0	0.024931	16	0	0.024931	16	0	0.024931	16	0	0.024931
16.025	0	0.0249312	16.025	0	0.0249312	16.025	0	0.0249312	16.025	0	0.0249312	16.025	0	0.0249312	16.025	0	0.0249312	16.025	0	0.0249312	16.025	0	0.0249312	16.025	0	0.0249312	16.025	0	0.0249312
16.05	0	0.0249313	16.05	0	0.0249313	16.05	0	0.0249313	16.05	0	0.0249313	16.05	0	0.0249313	16.05	0	0.0249313	16.05	0	0.0249313	16.05	0	0.0249313	16.05	0	0.0249313	16.05	0	0.0249313
16.075	0	0.0249315	16.075	0	0.0249315	16.075	0	0.0249315	16.075	0	0.0249315	16.075	0	0.0249315	16.075	0	0.0249315	16.075	0	0.0249315	16.075	0	0.0249315	16.075	0	0.0249315	16.075	0	0.0249315
16.1	0	0.0249317	16.1	0	0.0249317	16.1	0	0.0249317	16.1	0	0.0249317	16.1	0	0.0249317	16.1	0	0.0249317	16.1	0	0.0249317	16.1	0	0.0249317	16.1	0	0.0249317	16.1	0	0.0249317
16.125	0	0.0249318	16.125	0	0.0249318	16.125	0	0.0249318	16.125	0	0.0249318	16.125	0	0.0249318	16.125	0	0.0249318	16.125	0	0.0249318	16.125	0	0.0249318	16.125	0	0.0249318	16.125	0	0.0249318
16.15	0	0.024932	16.15	0	0.024932	16.15	0	0.024932	16.15	0	0.024932	16.15	0	0.024932	16.15	0	0.024932	16.15	0	0.024932	16.15	0	0.024932	16.15	0	0.024932	16.15	0	0.024932
16.175	0	0.0249322	16.175	0	0.0249322	16.175	0	0.0249322	16.175	0	0.0249322	16.175	0	0.0249322	16.175	0	0.0249322	16.175	0	0.0249322	16.175	0	0.0249322	16.175	0	0.0249322	16.175	0	0.0249322
16.2	0	0.0249323	16.2	0	0.0249323	16.2	0	0.0249323	16.2	0	0.0249323	16.2	0	0.0249323	16.2	0	0.0249323	16.2	0	0.0249323	16.2	0	0.0249323	16.2	0	0.0249323	16.2	0	0.0249323
16.225	0	0.0249325	16.225	0	0.0249325	16.225	0	0.0249325	16.225	0	0.0249325	16.225	0	0.0249325	16.225	0	0.0249325	16.225	0	0.0249325	16.225	0	0.0249325	16.225	0	0.0249325	16.225	0	0.0249325
16.25	0	0.0249327	16.25	0	0.0249327	16.25	0	0.0249327	16.25	0	0.0249327	16.25	0	0.0249327	16.25	0	0.0249327	16.25	0	0.0249327	16.25	0	0.0249327	16.25	0	0.0249327	16.25	0	0.0249327
16.275	0	0.0249328	16.275	0	0.0249328	16.275	0	0.0249328	16.275	0	0.0249328	16.275	0	0.0249328	16.275	0	0.0249328	16.275	0	0.0249328	16.275	0	0.0249328	16.275	0	0.0249328	16.275	0	0.0249328
16.3	0	0.024933	16.3	0	0.024933	16.3	0	0.024933	16.3	0	0.024933	16.3	0	0.024933	16.3	0	0.024933	16.3	0	0.024933	16.3	0	0.024933	16.3	0	0.024933	16.3	0	0.024933
16.325	0	0.0249332	16.325	0	0.0249332	16.325	0	0.0249332	16.325	0	0.0249332	16.325	0	0.0249332	16.325	0	0.0249332	16.325	0	0.0249332	16.325	0	0.0249332	16.325	0	0.0249332	16.325	0	0.0249332
16.35	0	0.0249333	16.35	0	0.0249333	16.35	0	0.0249333	16.35	0	0.0249333	16.35	0	0.0249333	16.35	0	0.0249333	16.35	0	0.0249333	16.35	0	0.0249333	16.35	0	0.0249333	16.35	0	0.0249333
16.375	0	0.0249335	16.375	0	0.0249335	16.375	0	0.0249335	16.375	0	0.0249335	16.375	0	0.0249335	16.375	0	0.0249335	16.375	0	0.0249335	16.375	0	0.0249335	16.375	0	0.0249335	16.375	0	0.0249335
16.4	0	0.0249336	16.4	0	0.0249336	16.4	0	0.0249336	16.4	0	0.0249336	16.4	0	0.0249336	16.4	0	0.0249336	16.4	0	0.0249336	16.4	0	0.0249336	16.4	0	0.0249336	16.4	0	0.0249336
16.425	0	0.0249338	16.425	0	0.0249338	16.425	0	0.0249338	16.425	0	0.0249338	16.425	0	0.0249338	16.425	0	0.0249338	16.425	0	0.0249338	16.425	0	0.0249338	16.425	0	0.0249338	16.425	0	0.0249338
16.45	0	0.024934	16.45	0	0.024934	16.45	0	0.024934	16.45	0	0.024934	16.45	0	0.024934	16.45	0	0.024934	16.45	0	0.024934	16.45	0	0.024934	16.45	0	0.024934	16.45	0	0.024934
16.475	0	0.0249341	16.475	0	0.0249341	16.475	0	0.0249341	16.475	0	0.0249341	16.475	0	0.0249341	16.475	0	0.0249341	16.475	0	0.0249341	16.475	0	0.0249341	16.475	0	0.0249341	16.475	0	0.0249341
16.5	0	0.0249343	16.5	0	0.0249343	16.5	0	0.0249343	16.5	0	0.0249343	16.5	0	0.0249343	16.5	0	0.0249343	16.5	0	0.0249343	16.5	0	0.0249343	16.5	0	0.0249343	16.5	0	0.0249343
16.525	0	0.0249345	16.525	0	0.0249345	16.525	0	0.0249345	16.525	0	0.0249345	16.525	0	0.0249345	16.525	0	0.0249345	16.525	0	0.0249345	16.525	0	0.0249345	16.525	0	0.0249345	16.525	0	0.0249345
16.55	0	0.0249346	16.55	0	0.0249346	16.55	0	0.0249346	16.55	0	0.0249346	16.55	0	0.0249346	16.55	0	0.0249346	16.55	0	0.0249346	16.55	0	0.0249346	16.55	0	0.0249346	16.55	0	0.0249346
16.575	0	0.0249348	16.575	0	0.0249348	16.575	0	0.0249348	16.575	0	0.0249348	16.575	0	0.0249348	16.575	0	0.0249348	16.575	0	0.0249348	16.575	0	0.0249348	16.575	0	0.0249348	16.575	0	0.0249348
16.6	0	0.024935	16.6	0	0.024935	16.6	0	0.024935	16.6	0	0.024935	16.6	0	0.024935	16.6	0	0.024935	16.6	0	0.024935	16.6	0	0.024935	16.6	0	0.024935	16.6	0	0.024935
16.625	0	0.0249351	16.625	0	0.0249351	16.625	0	0.0249351	16.625	0	0.0249351	16.625	0	0.0249351	16.625	0	0.0249351	16.625	0	0.0249351	16.625	0	0.0249351	16.625	0	0.0249351	16.625	0	0.0249351
16.65	0	0.0249353	16.65	0	0.0249353	16.65	0	0.0249353	16.65	0	0.0249353	16.65	0	0.0249353	16.65	0	0.0249353	16.65	0	0.0249353	16.65	0	0.0249353	16.65	0	0.0249353	16.65	0	0.0249353
16.675	0	0.0249355	16.675	0	0.0249355	16.675	0	0.0249355	16.675	0	0.0249355	16.675	0	0.0249355	16.675	0	0.0249355	16.675	0	0.0249355	16.675	0	0.0249355	16.675	0	0.0249355	16.675	0	0.0249355
16.7	0	0.0249356	16.7	0	0.0249356	16.7	0	0.0249356	16.7	0	0.0249356	16.7	0	0.0249356	16.7	0	0.0249356	16.7	0	0.0249356	16.7	0	0.0249356	16.7	0	0.0249356	16.7	0	0.0249356
16.725	0	0.0249358	16.725	0	0.0249358	16.725	0	0.0249358	16.725	0	0.0249358	16.725	0	0.0249358	16.725	0	0.0249358	16.725	0	0.0249358	16.725	0	0.0249358	16.725	0	0.0249358	16.725	0	0.0249358
16.75	0	0.024936	16.75	0	0.024936	16.75	0	0.024936	16.75	0	0.024936	16.75	0	0.024936	16.75	0	0.024936	16.75	0	0.024936	16.75	0	0.024936	16.75	0	0.024936	16.75	0	0.024936
16.775	0	0.0249361	16.775	0	0.0249361	16.775	0	0.0249361	16.775	0	0.0249361	16.775	0	0.0249361	16.775	0	0.0249361	16.775	0	0.0249361	16.775	0	0.0249361	16.775	0	0.0249361	16.775	0	0.0249361
16.8	0	0.0249363	16.8	0	0.0249363	16.8	0	0.0249363	16.8	0	0.0249363	16.8	0	0.0249363	16.8	0	0.0249363	16.8	0	0.0249363	16.8	0	0.0249363	16.8	0	0.0249363	16.8	0	0.0249363
16.825	0	0.0249364	16.825	0	0.0249364	16.825	0	0.0249364	16.825	0	0.0249364	16.825	0	0.0249364	16.825	0	0.0249364	16.825	0	0.0249364	16.825	0	0.0249364	16.825	0	0.0249364	16.825	0	0.0249364
16.85	0	0.0249366	16.85	0	0.0249366	16.85	0	0.0249366	16.85	0	0.0249366	16.85	0	0.0249366	16.85	0	0.0249366	16.85	0	0.0249366	16.85	0	0.0249366	16.85	0	0.0249366	16.85	0	0.0249366
16.875	0	0.0249368	16.875	0	0.0249368	16.875	0	0.0249368	16.875	0	0.0249368	16.875	0	0.0249368	16.875	0	0.0249368	16.875	0	0.0249368	16.875	0	0.0249368	16.875	0	0.0249368	16.875	0	0.0249368
16.9	0	0.0249369	16.9	0	0.0249369	16.9	0	0.0249369	16.9	0	0.0249369	16.9	0	0.0249369	16.9	0	0.0249369	16.9	0	0.0249369	16.9	0	0.0249369	16.9	0	0.0249369	16.9	0	0.0249369
16.925	0	0.0249371	16.925	0	0.0249371	16.925	0	0.0249371	16.925	0	0.0249371	16.925	0	0.0249371	16.925	0	0.0249371	16.925	0	0.0249371	16.925	0	0.0249371	16.925	0	0.0249371	16.925	0	0.0249371
16.95	0	0.0249373	16.95	0	0.0249373	16.95	0	0.0249373	16.95	0	0.0249373	16.95	0	0.0249373	16.95	0	0.0249373	16.95	0	0.0249373	16.95	0	0.0249373	16.95	0	0.0249373	16.95	0	0.0249373
16.975	0	0.0249374	16.975	0	0.0249374	16.975	0	0.0249374	16.975	0	0.0249374	16.975	0	0.0249374	16.975	0	0.0249374	16.975	0	0.0249374	16.975	0	0.0249374	16.975	0	0.0249374	16.975	0	0.0249374
17	0	0.0249376	17	0	0.0249376	17	0	0.0249376	17	0	0.0249376	17	0	0.0249376	17	0	0.0249376	17	0	0.0249376	17	0	0.0249376	17	0	0.0249376	17	0	0.0249376
17.025	0	0.0249378	17.025	0	0.0249378	17.025	0	0.0249378	17.025	0	0.0249378	17.025	0	0.0249378	17.025	0	0.0249378	17.025	0	0.0249378	17.025	0	0.0249378	17.025	0	0.0249378	17.025	0	0.0249378
17.05	0	0.0249379	17.05	0	0.0249379	17.05	0	0.0249379	17.05	0	0.0249379	17.05	0	0.0249379	17.05	0	0.0249379	17.05	0	0.0249379	17.05	0	0.0249379	17.05	0	0.0249379	17.05	0	0.0249379
17.075	0	0.0249381	17.075	0	0.0249381	17.075	0	0.0249381	17.075	0	0.0249381	17.075	0	0.0249381	17.075	0	0.0249381	17.075	0	0.0249381	17.075	0	0.0249381	17.075	0	0.0249381	17.075	0	0.0249381
17.1	0	0.0249383	17.1	0	0.0249383	17.1	0	0.0249383	17.1	0	0.0249383	17.1	0	0.0249383	17.1	0	0.0249383	17.1	0	0.0249383	17.1	0	0.0249383	17.1	0	0.0249383	17.1	0	0.0249383
17.125	0	0.0249384	17.125	0	0.0249384	17.125	0	0.0249384	17.125	0	0.0249384	17.125	0	0.0249384	17.125	0	0.0249384	17.125	0	0.0249384	17.125	0	0.0249384	17.125	0	0.0249384	17.125	0	0.0249384
17.15	0	0.0249386	17.15	0	0.0249386	17.15	0	0.0249386	17.15	0	0.0249386	17.15	0	0.0249386	17.15	0	0.0249386	17.15	0	0.0249386	17.15	0	0.0249386	17.15	0	0.0249386	17.15	0	0.0249386
17.175	0	0.0249387	17.175	0	0.0249387	17.175	0	0.0249387	17.175	0	0.0249387	17.175	0	0.0249387	17.175	0	0.0249387	17.175	0	0.0249387	17.175	0	0.0249387	17.175	0	0.0249387	17.175	0	0.0249387
17.2	0	0.0249389	17.2	0	0.0249389	17.2	0	0.0249389	17.2	0	0.0249389	17.2	0	0.0249389	17.2	0	0.0249389	17.2	0	0.0249389	17.2	0	0.0249389	17.2	0	0.0249389	17.2	0	0.0249389
17.225	0	0.0249391	17.225	0	0.0249391	17.225	0	0.0249391	17.225	0	0.0249391	17.225	0	0.0249391	17.225	0	0.0249391	17.225	0	0.0249391	17.225	0	0.0249391	17.225	0	0.0249391	17.225	0	0.0249391
17.25	0	0.0249392	17.25	0	0.0249392	17.25	0	0.0249392	17.25	0	0.0249392	17.25	0	0.0249392	17.25	0	0.0249392	17.25	0	0.0249392	17.25	0	0.0249392	17.25	0	0.0249392	17.25	0	0.0249392
17.275	0	0.0249394	17.275	0	0.0249394	17.275	0	0.0249394	17.275	0	0.0249394	17.275	0	0.0249394	17.275	0	0.0249394	17.275	0	0.0249394	17.275	0	0.0249394	17.275	0	0.0249394	17.275	0	0.0249394
17.3	0	0.0249396	17.3	0	0.0249396	17.3	0	0.0249396	17.3	0	0.0249396	17.3	0	0.0249396	17.3	0	0.0249396	17.3	0	0.0249396	17.3	0	0.0249396	17.3	0	0.0249396	17.3	0	0.0249396
17.325	0	0.0249397	17.325	0	0.0249397	17.325	0	0.0249397	17.325	0	0.0249397	17.325	0	0.0249397	17.325	0	0.0249397	17.325	0	0.0249397	17.325	0	0.0249397	17.325	0	0.0249397	17.325	0	0.0249397
17.35	0	0.0249399	17.35	0	0.0249399	17.35	0	0.0249399	17.35	0	0.0249399	17.35	0	0.0249399	17.35	0	0.0249399	17.35	0	0.0249399	17.35	0	0.0249399	17.35	0	0.0249399	17.35	0	0.0249399
17.375	0	0.0249401	17.375	0	0.0249401	17.375	0	0.0249401	17.375	0	0.0249401	17.375	0	0.0249401	17.375	0	0.0249401	17.375	0	0.0249401	17.375	0	0.0249401	17.375	0	0.0249401	17.375	0	0.0249401
17.4	0	0.0249402	17.4	0	0.0249402	17.4	0	0.0249402	17.4	0	0.0249402	17.4	0	0.0249402	17.4	0	0.0249402	17.4	0	0.0249402	17.4	0	0.0249402	17.4	0	0.0249402	17.4	0	0.0249402
17.425	0	0.0249404	17.425	0	0.0249404	17.425	0	0.0249404	17.425	0	0.0249404	17.425	0	0.0249404	17.425	0	0.0249404	17.425	0	0.0249404	17.425	0	0.0249404	17.425	0	0.0249404	17.425	0	0.0249404
17.45	0	0.0249406	17.45	0	0.0249406	17.45	0	0.0249406	17.45	0	0.0249406	17.45	0	0.0249406	17.45	0	0.0249406	17.45	0	0.0249406	17.45	0	0.0249406	17.45	0	0.0249406	17.45	0	0.0249406
17.475	0	0.0249407	17.475	0	0.0249407	17.475	0	0.0249407	17.475	0	0.0249407	17.475	0	0.0249407	17.475	0	0.0249407	17.475	0	0.0249407	17.475	0	0.0249407	17.475	0	0.0249407	17.475	0	0.0249407
17.5	0	0.0249409	17.5	0	0.0249409	17.5	0	0.0249409	17.5	0	0.0249409	17.5	0	0.0249409	17.5	0	0.0249409	17.5	0	0.0249409	17.5	0	0.0249409	17.5	0	0.0249409	17.5	0	0.0249409
17.525	0	0.024941	17.525	0	0.024941	17.525	0	0.024941	17.525	0	0.024941	17.525	0	0.024941	17.525	0	0.024941	17.525	0	0.024941	17.525	0	0.024941	17.525	0	0.024941	17.525	0	0.024941
17.55	0	0.0249412	17.55	0	0.0249412	17.55	0	0.0249412	17.55	0	0.0249412	17.55	0	0.0249412	17.55	0	0.0249412	17.55	0	0.0249412	17.55	0	0.0249412	17.55	0	0.0249412	17.55	0	0.0249412
17.575	0	0.0249414	17.575	0	0.0249414	17.575	0	0.0249414	17.575	0	0.0249414	17.575	0	0.0249414	17.575	0	0.0249414	17.575	0	0.0249414	17.575	0	0.0249414	17.575	0	0.0249414	17.575	0	0.0249414
17.6	0	0.0249415	17.6	0	0.0249415	17.6	0	0.0249415	17.6	0	0.0249415	17.6	0	0.0249415	17.6	0	0.0249415	17.6	0	0.0249415	17.6	0	0.0249415	17.6	0	0.0249415	17.6	0	0.0249415
17.625	0	0.0249417	17.625	0	0.0249417	17.625	0	0.0249417	17.625	0	0.0249417	17.625	0	0.0249417	17.625	0	0.0249417	17.625	0	0.0249417	17.625	0	0.0249417	17.625	0	0.0249417	17.625	0	0.0249417
17.65	0	0.0249419	17.65	0	0.0249419	17.65	0	0.0249419	17.65	0	0.0249419	17.65	0	0.0249419	17.65	0	0.0249419	17.65	0	0.0249419	17.65	0	0.0249419	17.65	0	0.0249419	17.65	0	0.0249419
17.675	0	0.024942	17.675	0	0.024942	17.675	0	0.024942	17.675	0	0.024942	17.675	0	0.024942	17.675	0	0.024942	17.675	0	0.024942	17.675	0	0.024942	17.675	0	0.024942	17.675	0	0.024942
17.7	0	0.0249422	17.7	0	0.0249422	17.7	0	0.0249422	17.7	0	0.0249422	17.7	0	0.0249422	17.7	0	0.0249422	17.7	0	0.0249422	17.7	0	0.0249422	17.7	0	0.0249422	17.7	0	0.0249422
17.725	0	0.0249424	17.725	0	0.0249424	17.725	0	0.0249424	17.725	0	0.0249424	17.725	0	0.0249424	17.725	0	0.0249424	17.725	0	0.0249424	17.725	0	0.0249424	17.725	0	0.0249424	17.725	0	0.0249424
17.75	0	0.0249425	17.75	0	0.0249425	17.75	0	0.0249425	17.75	0	0.0249425	17.75	0	0.0249425	17.75	0	0.0249425	17.75	0	0.0249425	17.75	0	0.0249425	17.75	0	0.0249425	17.75	0	0.0249425
17.775	0	0.0249427	17.775	0	0.0249427	17.775	0	0.0249427	17.775	0	0.0249427	17.775	0	0.0249427	17.775	0	0.0249427	17.775	0	0.0249427	17.775	0	0.0249427	17.775	0	0.0249427	17.775	0	0.0249427
17.8	0	0.0249429	17.8	0	0.0249429	17.8	0	0.0249429	17.8	0	0.0249429	17.8	0	0.0249429	17.8	0	0.0249429	17.8	0	0.0249429	17.8	0	0.0249429	17.8	0	0.0249429	17.8	0	0.0249429
17.825	0	0.024943	17.825	0	0.024943	17.825	0	0.024943	17.825	0	0.024943	17.825	0	0.024943	17.825	0	0.024943	17.825	0	0.024943	17.825	0	0.024943	17.825	0	0.024943	17.825	0	0.024943
17.85	0	0.0249432	17.85	0	0.0249432	17.85	0	0.0249432	17.85	0	0.0249432	17.85	0	0.0249432	17.85	0	0.0249432	17.85	0	0.0249432	17.85	0	0.0249432	17.85	0	0.0249432	17.85	0	0.0249432
17.875	0	0.0249433	17.875	0	0.0249433	17.875	0	0.0249433	17.875	0	0.0249433	17.875	0	0.0249433	17.875	0	0.0249433	17.875	0	0.0249433	17.875	0	0.0249433	17.875	0	0.0249433	17.875	0	0.0249433
17.9	0	0.0249435	17.9	0	0.0249435	17.9	0	0.0249435	17.9	0	0.0249435	17.9	0	0.0249435	17.9	0	0.0249435	17.9	0	0.0249435	17.9	0	0.0249435	17.9	0	0.0249435	17.9	0	0.0249435
17.925	0	0.0249437	17.925	0	0.0249437	17.925	0	0.0249437	17.925	0	0.0249437	17.925	0	0.0249437	17.925	0	0.0249437	17.925	0	0.0249437	17.925	0	0.0249437	17.925	0	0.0249437	17.925	0	0.0249437
17.95	0	0.0249438	17.95	0	0.0249438	17.95	0	0.0249438	17.95	0	0.0249438	17.95	0	0.0249438	17.95	0	0.0249438	17.95	0	0.0249438	17.95	0	0.0249438	17.95	0	0.0249438	17.95	0	0.0249438
17.975	0	0.024944	17.975	0	0.024944	17.975	0	0.024944	17.975	0	0.024944	17.975	0	0.024944	17.975	0	0.024944	17.975	0	0.024944	17.975	0	0.024944	17.975	0	0.024944	17.975	0	0.024944
18	0	0.0249442	18	0	0.0249442	18	0	0.0249442	18	0	0.0249442	18	0	0.0249442	18	0	0.0249442	18	0	0.0249442	18	0	0.0249442	18	0	0.0249442	18	0	0.0249442
18.025	0	0.0249443	18.025	0	0.0249443	18.025	0	0.0249443	18.025	0	0.0249443	18.025	0	0.0249443	18.025	0	0.0249443	18.025	0	0.0249443	18.025	0	0.0249443	18.025	0	0.0249443	18.025	0	0.0249443
18.05	0	0.0249445	18.05	0	0.0249445	18.05	0	0.0249445	18.05	0	0.0249445	18.05	0	0.0249445	18.05	0	0.0249445	18.05	0	0.0249445	18.05	0	0.0249445	18.05	0	0.0249445	18.05	0	0.0249445
18.075	0	0.0249447	18.075	0	0.0249447	18.075	0	0.0249447	18.075	0	0.0249447	18.075	0	0.0249447	18.075	0	0.0249447	18.075	0	0.0249447	18.075	0	0.0249447	18.075	0	0.0249447	18.075	0	0.0249447
18.1	0	0.0249448	18.1	0	0.0249448	18.1	0	0.0249448	18.1	0	0.0249448	18.1	0	0.0249448	18.1	0	0.0249448	18.1	0	0.0249448	18.1	0	0.0249448	18.1	0	0.0249448	18.1	0	0.0249448
18.125	0	0.024945	18.125	0	0.024945	18.125	0	0.024945	18.125	0	0.024945	18.125	0	0.024945	18.125	0	0.024945	18.125	0	0.024945	18.125	0	0.024945	18.125	0	0.024945	18.125	0	0.024945
18.15	0	0.0249452	18.15	0	0.0249452	18.15	0	0.0249452	18.15	0	0.0249452	18.15	0	0.0249452	18.15	0	0.0249452	18.15	0	0.0249452	18.15	0	0.0249452	18.15	0	0.0249452	18.15	0	0.0249452
18.175	0	0.0249453	18.175	0	0.0249453	18.175	0	0.0249453	18.175	0	0.0249453	18.175	0	0.0249453	18.175	0	0.0249453	18.175	0	0.0249453	18.175	0	0.0249453	18.175	0	0.0249453	18.175	0	0.0249453
18.2	0	0.0249455	18.2	0	0.0249455	18.2	0	0.0249455	18.2	0	0.0249455	18.2	0	0.0249455	18.2	0	0.0249455	18.2	0	0.0249455	18.2	0	0.0249455	18.2	0	0.0249455	18.2	0	0.0249455
18.225	0	0.0249456	18.225	0	0.0249456	18.225	0	0.0249456	18.225	0	0.0249456	18.225	0	0.0249456	18.225	0	0.0249456	18.225	0	0.0249456	18.225	0	0.0249456	18.225	0	0.0249456	18.225	0	0.0249456
18.25	0	0.0249458	18.25	0	0.0249458	18.25	0	0.0249458	18.25	0	0.0249458	18.25	0	0.0249458	18.25	0	0.0249458	18.25	0	0.0249458	18.25	0	0.0249458	18.25	0	0.0249458	18.25	0	0.0249458
18.275	0	0.024946	18.275	0	0.024946	18.275	0	0.024946	18.275	0	0.024946	18.275	0	0.024946	18.275	0	0.024946	18.275	0	0.024946	18.275	0	0.024946	18.275	0	0.024946	18.275	0	0.024946
18.3	0	0.0249461	18.3	0	0.0249461	18.3	0	0.0249461	18.3	0	0.0249461	18.3	0	0.0249461	18.3	0	0.0249461	18.3	0	0.0249461	18.3	0	0.0249461	18.3	0	0.0249461	18.3	0	0.0249461
18.325	0	0.0249463	18.325	0	0.0249463	18.325	0	0.0249463	18.325	0	0.0249463	18.325	0	0.0249463	18.325	0	0.0249463	18.325	0	0.0249463	18.325	0	0.0249463	18.325	0	0.0249463	18.325	0	0.0249463
18.35	0	0.0249465	18.35	0	0.0249465	18.35	0	0.0249465	18.35	0	0.0249465	18.35	0	0.0249465	18.35	0	0.0249465	18.35	0	0.0249465	18.35	0	0.0249465	18.35	0	0.0249465	18.35	0	0.0249465
18.375	0	0.0249466	18.375	0	0.0249466	18.375	0	0.0249466	18.375	0	0.0249466	18.375	0	0.0249466	18.375	0	0.0249466	18.375	0	0.0249466	18.375	0	0.0249466	18.375	0	0.0249466	18.375	0	0.0249466
18.4	0	0.0249468	18.4	0	0.0249468	18.4	0	0.0249468	18.4	0	0.0249468	18.4	0	0.0249468	18.4	0	0.0249468	18.4	0	0.0249468	18.4	0	0.0249468	18.4	0	0.0249468	18.4	0	0.0249468
18.425	0	0.024947	18.425	0	0.024947	18.425	0	0.024947	18.425	0	0.024947	18.425	0	0.024947	18.425	0	0.024947	18.425	0	0.024947	18.425	0	0.024947	18.425	0	0.024947	18.425	0	0.024947
18.45	0	0.0249471	18.45	0	0.0249471	18.45	0	0.0249471	18.45	0	0.0249471	18.45	0	0.0249471	18.45	0	0.0249471	18.45	0	0.0249471	18.45	0	0.0249471	18.45	0	0.0249471	18.45	0	0.0249471
18.475	0	0.0249473	18.475	0	0.0249473	18.475	0	0.0249473	18.475	0	0.0249473	18.475	0	0.0249473	18.475	0	0.0249473	18.475	0	0.0249473	18.475	0	0.0249473	18.475	0	0.0249473	18.475	0	0.0249473
18.5	0	0.0249474	18.5	0	0.0249474	18.5	0	0.0249474	18.5	0	0.0249474	18.5	0	0.0249474	18.5	0	0.0249474	18.5	0	0.0249474	18.5	0	0.0249474	18.5	0	0.0249474	18.5	0	0.0249474
18.525	0	0.0249476	18.525	0	0.0249476	18.525	0	0.0249476	18.525	0	0.0249476	18.525	0	0.0249476	18.525	0	0.0249476	18.525	0	0.0249476	18.525	0	0.0249476	18.525	0	0.0249476	18.525	0	0.0249476
18.55	0	0.0249478	18.55	0	0.0249478	18.55	0	0.0249478	18.55	0	0.0249478	18.55	0	0.0249478	18.55	0	0.0249478	18.55	0	0.0249478	18.55	0	0.0249478	18.55	0	0.0249478	18.55	0	0.0249478
18.575	0	0.0249479	18.575	0	0.0249479	18.575	0	0.0249479	18.575	0	0.0249479	18.575	0	0.0249479	18.575	0	0.0249479	18.575	0	0.0249479	18.575	0	0.0249479	18.575	0	0.0249479	18.575	0	0.0249479
18.6	0	0.0249481	18.6	0	0.0249481	18.6	0	0.0249481	18.6	0	0.0249481	18.6	0	0.0249481	18.6	0	0.0249481	18.6	0	0.0249481	18.6	0	0.0249481	18.6	0	0.0249481	18.6	0	0.0249481
18.625	0	0.0249483	18.625	0	0.0249483	18.625	0	0.0249483	18.625	0	0.0249483	18.625	0	0.0249483	18.625	0	0.0249483	18.625	0	0.0249483	18.625	0	0.0249483	18.625	0	0.0249483	18.625	0	0.0249483
18.65	0	0.0249484	18.65	0	0.0249484	18.65	0	0.0249484	18.65	0	0.0249484	18.65	0	0.0249484	18.65	0	0.0249484	18.65	0	0.0249484	18.65	0	0.0249484	18.65	0	0.0249484	18.65	0	0.0249484
18.675	0	0.0249486	18.675	0	0.0249486	18.675	0	0.0249486	18.675	0	0.0249486	18.675	0	0.0249486	18.675	0	0.0249486	18.675	0	0.0249486	18.675	0	0.0249486	18.675	0	0.0249486	18.675	0	0.0249486
18.7	0	0.0249488	18.7	0	0.0249488	18.7	0	0.0249488	18.7	0	0.0249488	18.7	0	0.0249488	18.7	0	0.0249488	18.7	0	0.0249488	18.7	0	0.0249488	18.7	0	0.0249488	18.7	0	0.0249488
18.725	0	0.0249489	18.725	0	0.0249489	18.725	0	0.0249489	18.725	0	0.0249489	18.725	0	0.0249489	18.725	0	0.0249489	18.725	0	0.0249489	18.725	0	0.0249489	18.725	0	0.0249489	18.725	0	0.0249489
18.75	0	0.0249491	18.75	0	0.0249491	18.75	0	0.0249491	18.75	0	0.0249491	18.75	0	0.0249491	18.75	0	0.0249491	18.75	0	0.0249491	18.75	0	0.0249491	18.75	0	0.0249491	18.75	0	0.0249491
18.775	0	0.0249493	18.775	0	0.0249493	18.775	0	0.0249493	18.775	0	0.0249493	18.775	0	0.0249493	18.775	0	0.0249493	18.775	0	0.0249493	18.775	0	0.0249493	18.775	0	0.0249493	18.775	0	0.0249493
18.8	0	0.0249494	18.8	0	0.0249494	18.8	0	0.0249494	18.8	0	0.0249494	18.8	0	0.0249494	18.8	0	0.0249494	18.8	0	0.0249494	18.8	0	0.0249494	18.8	0	0.0249494	18.8	0	0.0249494
18.825	0	0.0249496	18.825	0	0.0249496	18.825	0	0.0249496	18.825	0	0.0249496	18.825	0	0.0249496	18.825	0	0.0249496	18.825	0	0.0249496	18.825	0	0.0249496	18.825	0	0.0249496	18.825	0	0.0249496
18.85	0	0.0249497	18.85	0	0.0249497	18.85	0	0.0249497	18.85	0	0.0249497	18.85	0	0.0249497	18.85	0	0.0249497	18.85	0	0.0249497	18.85	0	0.0249497	18.85	0	0.0249497	18.85	0	0.0249497
18.875	0	0.0249499	18.875	0	0.0249499	18.875	0	0.0249499	18.875	0	0.0249499	18.875	0	0.0249499	18.875	0	0.0249499	18.875	0	0.0249499	18.875	0	0.0249499	18.875	0	0.0249499	18.875	0	0.0249499
18.9	0	0.0249501	18.9	0	0.0249501	18.9	0	0.0249501	18.9	0	0.0249501	18.9	0	0.0249501	18.9	0	0.0249501	18.9	0	0.0249501	18.9	0	0.0249501	18.9	0	0.0249501	18.9	0	0.0249501
18.925	0	0.0249502	18.925	0	0.0249502	18.925	0	0.0249502	18.925	0	0.0249502	18.925	0	0.0249502	18.925	0	0.0249502	18.925	0	0.0249502	18.925	0	0.0249502	18.925	0	0.0249502	18.925	0	0.0249502
18.95	0	0.0249504	18.95	0	0.0249504	18.95	0	0.0249504	18.95	0	0.0249504	18.95	0	0.0249504	18.95	0	0.0249504	18.95	0	0.0249504	18.95	0	0.0249504	18.95	0	0.0249504	18.95	0	0.0249504
18.975	0	0.0249506	18.975	0	0.0249506	18.975	0	0.0249506	18.975	0	0.0249506	18.975	0	0.0249506	18.975	0	0.0249506	18.975	0	0.0249506	18.975	0	0.0249506	18.975	0	0.0249506	18.975	0	0.0249506
19	0	0.0249507	19	0	0.0249507	19	0	0.0249507	19	0	0.0249507	19	0	0.0249507	19	0	0.0249507	19	0	0.0249507	19	0	0.0249507	19	0	0.0249507	19	0	0.0249507
19.025	0	0.0249509	19.025	0	0.0249509	19.025	0	0.0249509	19.025	0	0.0249509	19.025	0	0.0249509	19.025	0	0.0249509	19.025	0	0.0249509	19.025	0	0.0249509	19.025	0	0.0249509	19.025	0	0.0249509
19.05	0	0.0249511	19.05	0	0.0249511	19.05	0	0.0249511	19.05	0	0.0249511	19.05	0	0.0249511	19.05	0	0.0249511	19.05	0	0.0249511	19.05	0	0.0249511	19.05	0	0.0249511	19.05	0	0.0249511
19.075	0	0.0249512	19.075	0	0.0249512	19.075	0	0.0249512	19.075	0	0.0249512	19.075	0	0.0249512	19.075	0	0.0249512	19.075	0	0.0249512	19.075	0	0.0249512	19.075	0	0.0249512	19.075	0	0.0249512
19.1	0	0.0249514	19.1	0	0.0249514	19.1	0	0.0249514	19.1	0	0.0249514	19.1	0	0.0249514	19.1	0	0.0249514	19.1	0	0.0249514	19.1	0	0.0249514	19.1	0	0.0249514	19.1	0	0.0249514
19.125	0	0.0249515	19.125	0	0.0249515	19.125	0	0.0249515	19.125	0	0.0249515	19.125	0	0.0249515	19.125	0	0.0249515	19.125	0	0.0249515	19.125	0	0.0249515	19.125	0	0.0249515	19.125	0	0.0249515
19.15	0	0.0249517	19.15	0	0.0249517	19.15	0	0.0249517	19.15	0	0.0249517	19.15	0	0.0249517	19.15	0	0.0249517	19.15	0	0.0249517	19.15	0	0.0249517	19.15	0	0.0249517	19.15	0	0.0249517
19.175	0	0.0249519	19.175	0	0.0249519	19.175	0	0.0249519	19.175	0	0.0249519	19.175	0	0.0249519	19.175	0	0.0249519	19.175	0	0.0249519	19.175	0	0.0249519	19.175	0	0.0249519	19.175	0	0.0249519
19.2	0	0.024952	19.2	0	0.024952	19.2	0	0.024952	19.2	0	0.024952	19.2	0	0.024952	19.2	0	0.024952	19.2	0	0.024952	19.2	0	0.024952	19.2	0	0.024952	19.2	0	0.024952
19.225	0	0.0249522	19.225	0	0.0249522	19.225	0	0.0249522	19.225	0	0.0249522	19.225	0	0.0249522	19.225	0	0.0249522	19.225	0	0.0249522	19.225	0	0.0249522	19.225	0	0.0249522	19.225	0	0.0249522
19.25	0	0.0249524	19.25	0	0.0249524	19.25	0	0.0249524	19.25	0	0.0249524	19.25	0	0.0249524	19.25	0	0.0249524	19.25	0	0.0249524	19.25	0	0.0249524	19.25	0	0.0249524	19.25	0	0.0249524
19.275	0	0.0249525	19.275	0	0.0249525	19.275	0	0.0249525	19.275	0	0.0249525	19.275	0	0.0249525	19.275	0	0.0249525	19.275	0	0.0249525	19.275	0	0.0249525	19.275	0	0.0249525	19.275	0	0.0249525
19.3	0	0.0249527	19.3	0	0.0249527	19.3	0	0.0249527	19.3	0	0.0249527	19.3	0	0.0249527	19.3	0	0.0249527	19.3	0	0.0249527	19.3	0	0.0249527	19.3	0	0.0249527	19.3	0	0.0249527
19.325	0	0.0249529	19.325	0	0.0249529	19.325	0	0.0249529	19.325	0	0.0249529	19.325	0	0.0249529	19.325	0	0.0249529	19.325	0	0.0249529	19.325	0	0.0249529	19.325	0	0.0249529	19.325	0	0.0249529
19.35	0	0.024953	19.35	0	0.024953	19.35	0	0.024953	19.35	0	0.024953	19.35	0	0.024953	19.35	0	0.024953	19.35	0	0.024953	19.35	0	0.024953	19.35	0	0.024953	19.35	0	0.024953
19.375	0	0.0249532	19.375	0	0.0249532	19.375	0	0.0249532	19.375	0	0.0249532	19.375	0	0.0249532	19.375	0	0.0249532	19.375	0	0.0249532	19.375	0	0.0249532	19.375	0	0.0249532	19.375	0	0.0249532
19.4	0	0.0249533	19.4	0	0.0249533	19.4	0	0.0249533	19.4	0	0.0249533	19.4	0	0.0249533	19.4	0	0.0249533	19.4	0	0.0249533	19.4	0	0.0249533	19.4	0	0.0249533	19.4	0	0.0249533
19.425	0	0.0249535	19.425	0	0.0249535	19.425	0	0.0249535	19.425	0	0.0249535	19.425	0	0.0249535	19.425	0	0.0249535	19.425	0	0.0249535	19.425	0	0.0249535	19.425	0	0.0249535	19.425	0	0.0249535
19.45	0	0.0249537	19.45	0	0.0249537	19.45	0	0.0249537	19.45	0	0.0249537	19.45	0	0.0249537	19.45	0	0.0249537	19.45	0	0.0249537	19.45	0	0.0249537	19.45	0	0.0249537	19.45	0	0.0249537
19.475	0	0.0249538	19.475	0	0.0249538	19.475	0	0.0249538	19.475	0	0.0249538	19.475	0	0.0249538	19.475	0	0.0249538	19.475	0	0.0249538	19.475	0	0.0249538	19.475	0	0.0249538	19.475	0	0.0249538
19.5	0	0.024954	19.5	0	0.024954	19.5	0	0.024954	19.5	0	0.024954	19.5	0	0.024954	19.5	0	0.024954	19.5	0	0.024954	19.5	0	0.024954	19.5	0	0.024954	19.5	0	0.024954
19.525	0	0.0249542	19.525	0	0.0249542	19.525	0	0.0249542	19.525	0	0.0249542	19.525	0	0.0249542	19.525	0	0.0249542	19.525	0	0.0249542	19.525	0	0.0249542	19.525	0	0.0249542	19.525	0	0.0249542
19.55	0	0.0249543	19.55	0	0.0249543	19.55	0	0.0249543	19.55	0	0.0249543	19.55	0	0.0249543	19.55	0	0.0249543	19.55	0	0.0249543	19.55	0	0.0249543	19.55	0	0.0249543	19.55	0	0.0249543
19.575	0	0.0249545	19.575	0	0.0249545	19.575	0	0.0249545	19.575	0	0.0249545	19.575	0	0.0249545	19.575	0	0.0249545	19.575	0	0.0249545	19.575	0	0.0249545	19.575	0	0.0249545	19.575	0	0.0249545
19.6	0	0.0249547	19.6	0	0.0249547	19.6	0	0.0249547	19.6	0	0.0249547	19.6	0	0.0249547	19.6	0	0.0249547	19.6	0	0.0249547	19.6	0	0.0249547	19.6	0	0.0249547	19.6	0	0.0249547
19.625	0	0.0249548	19.625	0	0.0249548	19.625	0	0.0249548	19.625	0	0.0249548	19.625	0	0.0249548	19.625	0	0.0249548	19.625	0	0.0249548	19.625	0	0.0249548	19.625	0	0.0249548	19.625	0	0.0249548
19.65	0	0.024955	19.65	0	0.024955	19.65	0	0.024955	19.65	0	0.024955	19.65	0	0.024955	19.65	0	0.024955	19.65	0	0.024955	19.65	0	0.024955	19.65	0	0.024955	19.65	0	0.024955
19.675	0	0.0249551	19.675	0	0.0249551	19.675	0	0.0249551	19.675	0	0.0249551	19.675	0	0.0249551	19.675	0	0.0249551	19.675	0	0.0249551	19.675	0	0.0249551	19.675	0	0.0249551	19.675	0	0.0249551
19.7	0	0.0249553	19.7	0	0.0249553	19.7	0	0.0249553	19.7	0	0.0249553	19.7	0	0.0249553	19.7	0	0.0249553	19.7	0	0.0249553	19.7	0	0.0249553	19.7	0	0.0249553	19.7	0	0.0249553
19.725	0	0.0249555	19.725	0	0.0249555	19.725	0	0.0249555	19.725	0	0.0249555	19.725	0	0.0249555	19.725	0	0.0249555	19.725	0	0.0249555	19.725	0	0.0249555	19.725	0	0.0249555	19.725	0	0.0249555
19.75	0	0.0249556	19.75	0	0.0249556	19.75	0	0.0249556	19.75	0	0.0249556	19.75	0	0.0249556	19.75	0	0.0249556	19.75	0	0.0249556	19.75	0	0.0249556	19.75	0	0.0249556	19.75	0	0.0249556
19.775	0	0.0249558	19.775	0	0.0249558	19.775	0	0.0249558	19.775	0	0.0249558	19.775	0	0.0249558	19.775	0	0.0249558	19.775	0	0.0249558	19.775	0	0.0249558	19.775	0	0.0249558	19.775	0	0.0249558
19.8	0	0.024956	19.8	0	0.024956	19.8	0	0.024956	19.8	0	0.024956	19.8	0	0.024956	19.8	0	0.024956	19.8	0	0.024956	19.8	0	0.024956	19.8	0	0.024956	19.8	0	0.024956
19.825	0	0.0249561	19.825	0	0.0249561	19.825	0	0.0249561	19.825	0	0.0249561	19.825	0	0.0249561	19.825	0	0.0249561	19.825	0	0.0249561	19.825	0	0.0249561	19.825	0	0.0249561	19.825	0	0.0249561
19.85	0	0.0249563	19.85	0	0.0249563	19.85	0	0.0249563	19.85	0	0.0249563	19.85	0	0.0249563	19.85	0	0.0249563	19.85	0	0.0249563	19.85	0	0.0249563	19.85	0	0.0249563	19.85	0	0.0249563
19.875	0	0.0249565	19.875	0	0.0249565	19.875	0	0.0249565	19.875	0	0.0249565	19.875	0	0.0249565	19.875	0	0.0249565	19.875	0	0.0249565	19.875	0	0.0249565	19.875	0	0.0249565	19.875	0	0.0249565
19.9	0	0.0249566	19.9	0	0.0249566	19.9	0	0.0249566	19.9	0	0.0249566	19.9	0	0.0249566	19.9	0	0.0249566	19.9	0	0.0249566	19.9	0	0.0249566	19.9	0	0.0249566	19.9	0	0.0249566
19.925	0	0.0249568	19.925	0	0.0249568	19.925	0	0.0249568	19.925	0	0.0249568	19.925	0	0.0249568	19.925	0	0.0249568	19.925	0	0.0249568	19.925	0	0.0249568	19.925	0	0.0249568	19.925	0	0.0249568
19.95	0	0.0249569	19.95	0	0.0249569	19.95	0	0.0249569	19.95	0	0.0249569	19.95	0	0.0249569	19.95	0	0.0249569	19.95	0	0.0249569	19.95	0	0.0249569	19.95	0	0.0249569	19.95	0	0.0249569
19.975	0	0.0249571	19.975	0	0.0249571	19.975	0	0.0249571	19.975	0	0.0249571	19.975	0	0.0249571	19.975	0	0.0249571	19.975	0	0.0249571	19.975	0	0.0249571	19.975	0	0.0249571	19.975	0	0.0249571
20	0	0.0249573	20	0	0.0249573	20	0	0.0249573	20	0	0.0249573	20	0	0.0249573	20	0	0.0249573	20	0	0.0249573	20	0	0.0249573	20	0	0.0249573	20	0	0.0249573
20.025	0	0.0249574	20.025	0	0.0249574	20.025	0	0.0249574	20.025	0	0.0249574	20.025	0	0.0249574	20.025	0	0.0249574	20.025	0	0.0249574	20.025	0	0.0249574	20.025	0	0.0249574	20.025	0	0.0249574
20.05	0	0.0249576	20.05	0	0.0249576	20.05	0	0.0249576	20.05	0	0.0249576	20.05	0	0.0249576	20.05	0	0.0249576	20.05	0	0.0249576	20.05	0	0.0249576	20.05	0	0.0249576	20.05	0	0.0249576
20.075	0	0.0249578	20.075	0	0.0249578	20.075	0	0.0249578	20.075	0	0.0249578	20.075	0	0.0249578	20.075	0	0.0249578	20.075	0	0.0249578	20.075	0	0.0249578	20.075	0	0.0249578	20.075	0	0.0249578
20.1	0	0.0249579	20.1	0	0.0249579	20.1	0	0.0249579	20.1	0	0.0249579	20.1	0	0.0249579	20.1	0	0.0249579	20.1	0	0.0249579	20.1	0	0.0249579	20.1	0	0.0249579	20.1	0	0.0249579
20.125	0	0.0249581	20.125	0	0.0249581	20.125	0	0.0249581	20.125	0	0.0249581	20.125	0	0.0249581	20.125	0	0.0249581	20.125	0	0.0249581	20.125	0	0.0249581	20.125	0	0.0249581	20.125	0	0.0249581
20.15	0	0.0249583	20.15	0	0.0249583	20.15	0	0.0249583	20.15	0	0.0249583	20.15	0	0.0249583	20.15	0	0.0249583	20.15	0	0.0249583	20.15	0	0.0249583	20.15	0	0.0249583	20.15	0	0.0249583
20.175	0	0.0249584	20.175	0	0.0249584	20.175	0	0.0249584	20.175	0	0.0249584	20.175	0	0.0249584	20.175	0	0.0249584	20.175	0	0.0249584	20.175	0	0.0249584	20.175	0	0.0249584	20.175	0	0.0249584
20.2	0	0.0249586	20.2	0	0.0249586	20.2	0	0.0249586	20.2	0	0.0249586	20.2	0	0.0249586	20.2	0	0.0249586	20.2	0	0.0249586	20.2	0	0.0249586	20.2	0	0.0249586	20.2	0	0.0249586
20.225	0	0.0249587	20.225	0	0.0249587	20.225	0	0.0249587	20.225	0	0.0249587	20.225	0	0.0249587	20.225	0	0.0249587	20.225	0	0.0249587	20.225	0	0.0249587	20.225	0	0.0249587	20.225	0	0.0249587
20.25	0	0.0249589	20.25	0	0.0249589	20.25	0	0.0249589	20.25	0	0.0249589	20.25	0	0.0249589	20.25	0	0.0249589	20.25	0	0.0249589	20.25	0	0.0249589	20.25	0	0.0249589	20.25	0	0.0249589
20.275	0	0.0249591	20.275	0	0.0249591	20.275	0	0.0249591	20.275	0	0.0249591	20.275	0	0.0249591	20.275	0	0.0249591	20.275	0	0.0249591	20.275	0	0.0249591	20.275	0	0.0249591	20.275	0	0.0249591
20.3	0	0.0249592	20.3	0	0.0249592	20.3	0	0.0249592	20.3	0	0.0249592	20.3	0	0.0249592	20.3	0	0.0249592	20.3	0	0.0249592	20.3	0	0.0249592	20.3	0	0.0249592	20.3	0	0.0249592
20.325	0	0.0249594	20.325	0	0.0249594	20.325	0	0.0249594	20.325	0	0.0249594	20.325	0	0.0249594	20.325	0	0.0249594	20.325	0	0.0249594	20.325	0	0.0249594	20.325	0	0.0249594	20.325	0	0.0249594
20.35	0	0.0249596	20.35	0	0.0249596	20.35	0	0.0249596	20.35	0	0.0249596	20.35	0	0.0249596	20.35	0	0.0249596	20.35	0	0.0249596	20.35	0	0.0249596	20.35	0	0.0249596	20.35	0	0.0249596
20.375	0	0.0249597	20.375	0	0.0249597	20.375	0	0.0249597	20.375	0	0.0249597	20.375	0	0.0249597	20.375	0	0.0249597	20.375	0	0.0249597	20.375	0	0.0249597	20.375	0	0.0249597	20.375	0	0.0249597
20.4	0	0.0249599	20.4	0	0.0249599	20.4	0	0.0249599	20.4	0	0.0249599	20.4	0	0.0249599	20.4	0	0.0249599	20.4	0	0.0249599	20.4	0	0.0249599	20.4	0	0.0249599	20.4	0	0.0249599
20.425	0	0.0249601	20.425	0	0.0249601	20.425	0	0.0249601	20.425	0	0.0249601	20.425	0	0.0249601	20.425	0	0.0249601	20.425	0	0.0249601	20.425	0	0.0249601	20.425	0	0.0249601	20.425	0	0.0249601
20.45	0	0.0249602	20.45	0	0.0249602	20.45	0	0.0249602	20.45	0	0.0249602	20.45	0	0.0249602	20.45	0	0.0249602	20.45	0	0.0249602	20.45	0	0.0249602	20.45	0	0.0249602	20.45	0	0.0249602
20.475	0	0.0249604	20.475	0	0.0249604	20.475	0	0.0249604	20.475	0	0.0249604	20.475	0	0.0249604	20.475	0	0.0249604	20.475	0	0.0249604	20.475	0	0.0249604	20.475	0	0.0249604	20.475	0	0.0249604
20.5	0	0.0249605	20.5	0	0.0249605	20.5	0	0.0249605	20.5	0	0.0249605	20.5	0	0.0249605	20.5	0	0.0249605	20.5	0	0.0249605	20.5	0	0.0249605	20.5	0	0.0249605	20.5	0	0.0249605
20.525	0	0.0249607	20.525	0	0.0249607	20.525	0	0.0249607	20.525	0	0.0249607	20.525	0	0.0249607	20.525	0	0.0249607	20.525	0	0.0249607	20.525	0	0.0249607	20.525	0	0.0249607	20.525	0	0.0249607
20.55	0	0.0249609	20.55	0	0.0249609	20.55	0	0.0249609	20.55	0	0.0249609	20.55	0	0.0249609	20.55	0	0.0249609	20.55	0	0.0249609	20.55	0	0.0249609	20.55	0	0.0249609	20.55	0	0.0249609
20.575	0	0.024961	20.575	0	0.024961	20.575	0	0.024961	20.575	0	0.024961	20.575	0	0.024961	20.575	0	0.024961	20.575	0	0.024961	20.575	0	0.024961	20.575	0	0.024961	20.575	0	0.024961
20.6	0	0.0249612	20.6	0	0.0249612	20.6	0	0.0249612	20.6	0	0.0249612	20.6	0	0.0249612	20.6	0	0.0249612	20.6	0	0.0249612	20.6	0	0.0249612	20.6	0	0.0249612	20.6	0	0.0249612
20.625	0	0.0249614	20.625	0	0.0249614	20.625	0	0.0249614	20.625	0	0.0249614	20.625	0	0.0249614	20.625	0	0.0249614	20.625	0	0.0249614	20.625	0	0.0249614	20.625	0	0.0249614	20.625	0	0.0249614
20.65	0	0.0249615	20.65	0	0.0249615	20.65	0	0.0249615	20.65	0	0.0249615	20.65	0	0.0249615	20.65	0	0.0249615	20.65	0	0.0249615	20.65	0	0.0249615	20.65	0	0.0249615	20.65	0	0.0249615
20.675	0	0.0249617	20.675	0	0.0249617	20.675	0	0.0249617	20.675	0	0.0249617	20.675	0	0.0249617	20.675	0	0.0249617	20.675	0	0.0249617	20.675	0	0.0249617	20.675	0	0.0249617	20.675	0	0.0249617
20.7	0	0.0249619	20.7	0	0.0249619	20.7	0	0.0249619	20.7	0	0.0249619	20.7	0	0.0249619	20.7	0	0.0249619	20.7	0	0.0249619	20.7	0	0.0249619	20.7	0	0.0249619	20.7	0	0.0249619
20.725	0	0.024962	20.725	0	0.024962	20.725	0	0.024962	20.725	0	0.024962	20.725	0	0.024962	20.725	0	0.024962	20.725	0	0.024962	20.725	0	0.024962	20.725	0	0.024962	20.725	0	0.024962
20.75	0	0.0249622	20.75	0	0.0249622	20.75	0	0.0249622	20.75	0	0.0249622	20.75	0	0.0249622	20.75	0	0.0249622	20.75	0	0.0249622	20.75	0	0.0249622	20.75	0	0.0249622	20.75	0	0.0249622
20.775	0	0.0249623	20.775	0	0.0249623	20.775	0	0.0249623	20.775	0	0.0249623	20.775	0	0.0249623	20.775	0	0.0249623	20.775	0	0.0249623	20.775	0	0.0249623	20.775	0	0.0249623	20.775	0	0.0249623
20.8	0	0.0249625	20.8	0	0.0249625	20.8	0	0.0249625	20.8	0	0.0249625	20.8	0	0.0249625	20.8	0	0.0249625	20.8	0	0.0249625	20.8	0	0.0249625	20.8	0	0.0249625	20.8	0	0.0249625
20.825	0	0.0249627	20.825	0	0.0249627	20.825	0	0.0249627	20.825	0	0.0249627	20.825	0	0.0249627	20.825	0	0.0249627	20.825	0	0.0249627	20.825	0	0.0249627	20.825	0	0.0249627	20.825	0	0.0249627
20.85	0	0.0249628	20.85	0	0.0249628	20.85	0	0.0249628	20.85	0	0.0249628	20.85	0	0.0249628	20.85	0	0.0249628	20.85	0	0.0249628	20.85	0	0.0249628	20.85	0	0.0249628	20.85	0	0.0249628
20.875	0	0.024963	20.875	0	0.024963	20.875	0	0.024963	20.875	0	0.024963	20.875	0	0.024963	20.875	0	0.024963	20.875	0	0.024963	20.875	0	0.024963	20.875	0	0.024963	20.875	0	0.024963
20.9	0	0.0249632	20.9	0	0.0249632	20.9	0	0.0249632	20.9	0	0.0249632	20.9	0	0.0249632	20.9	0	0.0249632	20.9	0	0.0249632	20.9	0	0.0249632	20.9	0	0.0249632	20.9	0	0.0249632
20.925	0	0.0249633	20.925	0	0.0249633	20.925	0	0.0249633	20.925	0	0.0249633	20.925	0	0.0249633	20.925	0	0.0249633	20.925	0	0.0249633	20.925	0	0.0249633	20.925	0	0.0249633	20.925	0	0.0249633
20.95	0	0.0249635	20.95	0	0.0249635	20.95	0	0.0249635	20.95	0	0.0249635	20.95	0	0.0249635	20.95	0	0.0249635	20.95	0	0.0249635	20.95	0	0.0249635	20.95	0	0.0249635	20.95	0	0.0249635
20.975	0	0.0249637	20.975	0	0.0249637	20.975	0	0.0249637	20.975	0	0.0249637	20.975	0	0.0249637	20.975	0	0.0249637	20.975	0	0.0249637	20.975	0	0.0249637	20.975	0	0.0249637	20.975	0	0.0249637
21	0	0.0249638	21	0	0.0249638	21	0	0.0249638	21	0	0.0249638	21	0	0.0249638	21	0	0.0249638	21	0	0.0249638	21	0	0.0249638	21	0	0.0249638	21	0	0.0249638
21.025	0	0.024964	21.025	0	0.024964	21.025	0	0.024964	21.025	0	0.024964	21.025	0	0.024964	21.025	0	0.024964	21.025	0	0.024964	21.025	0	0.024964	21.025	0	0.024964	21.025	0	0.024964
21.05	0	0.0249641	21.05	0	0.0249641	21.05	0	0.0249641	21.05	0	0.0249641	21.05	0	0.0249641	21.05	0	0.0249641	21.05	0	0.0249641	21.05	0	0.0249641	21.05	0	0.0249641	21.05	0	0.0249641
21.075	0	0.0249643	21.075	0	0.0249643	21.075	0	0.0249643	21.075	0	0.0249643	21.075	0	0.0249643	21.075	0	0.0249643	21.075	0	0.0249643	21.075	0	0.0249643	21.075	0	0.0249643	21.075	0	0.0249643
21.1	0	0.0249645	21.1	0	0.0249645	21.1	0	0.0249645	21.1	0	0.0249645	21.1	0	0.0249645	21.1	0	0.0249645	21.1	0	0.0249645	21.1	0	0.0249645	21.1	0	0.0249645	21.1	0	0.0249645
21.125	0	0.0249646	21.125	0	0.0249646	21.125	0	0.0249646	21.125	0	0.0249646	21.125	0	0.0249646	21.125	0	0.0249646	21.125	0	0.0249646	21.125	0	0.0249646	21.125	0	0.0249646	21.125	0	0.0249646
21.15	0	0.0249648	21.15	0	0.0249648	21.15	0	0.0249648	21.15	0	0.0249648	21.15	0	0.0249648	21.15	0	0.0249648	21.15	0	0.0249648	21.15	0	0.0249648	21.15	0	0.0249648	21.15	0	0.0249648
21.175	0	0.024965	21.175	0	0.024965	21.175	0	0.024965	21.175	0	0.024965	21.175	0	0.024965	21.175	0	0.024965	21.175	0	0.024965	21.175	0	0.024965	21.175	0	0.024965	21.175	0	0.024965
21.2	0	0.0249651	21.2	0	0.0249651	21.2	0	0.0249651	21.2	0	0.0249651	21.2	0	0.0249651	21.2	0	0.0249651	21.2	0	0.0249651	21.2	0	0.0249651	21.2	0	0.0249651	21.2	0	0.0249651
21.225	0	0.0249653	21.225	0	0.0249653	21.225	0	0.0249653	21.225	0	0.0249653	21.225	0	0.0249653	21.225	0	0.0249653	21.225	0	0.0249653	21.225	0	0.0249653	21.225	0	0.0249653	21.225	0	0.0249653
21.25	0	0.0249655	21.25	0	0.0249655	21.25	0	0.0249655	21.25	0	0.0249655	21.25	0	0.0249655	21.25	0	0.0249655	21.25	0	0.0249655	21.25	0	0.0249655	21.25	0	0.0249655	21.25	0	0.0249655
21.275	0	0.0249656	21.275	0	0.0249656	21.275	0	0.0249656	21.275	0	0.0249656	21.275	0	0.0249656	21.275	0	0.0249656	21.275	0	0.0249656	21.275	0	0.0249656	21.275	0	0.0249656	21.275	0	0.0249656
21.3	0	0.0249658	21.3	0	0.0249658	21.3	0	0.0249658	21.3	0	0.0249658	21.3	0	0.0249658	21.3	0	0.0249658	21.3	0	0.0249658	21.3	0	0.0249658	21.3	0	0.0249658	21.3	0	0.0249658
21.325	0	0.0249659	21.325	0	0.0249659	21.325	0	0.0249659	21.325	0	0.0249659	21.325	0	0.0249659	21.325	0	0.0249659	21.325	0	0.0249659	21.325	0	0.0249659	21.325	0	0.0249659	21.325	0	0.0249659
21.35	0	0.0249661	21.35	0	0.0249661	21.35	0	0.0249661	21.35	0	0.0249661	21.35	0	0.0249661	21.35	0	0.0249661	21.35	0	0.0249661	21.35	0	0.0249661	21.35	0	0.0249661	21.35	0	0.0249661
21.375	0	0.0249663	21.375	0	0.0249663	21.375	0	0.0249663	21.375	0	0.0249663	21.375	0	0.0249663	21.375	0	0.0249663	21.375	0	0.0249663	21.375	0	0.0249663	21.375	0	0.0249663	21.375	0	0.0249663
21.4	0	0.0249664	21.4	0	0.0249664	21.4	0	0.0249664	21.4	0	0.0249664	21.4	0	0.0249664	21.4	0	0.0249664	21.4	0	0.0249664	21.4	0	0.0249664	21.4	0	0.0249664	21.4	0	0.0249664
21.425	0	0.0249666	21.425	0	0.0249666	21.425	0	0.0249666	21.425	0	0.0249666	21.425	0	0.0249666	21.425	0	0.0249666	21.425	0	0.0249666	21.425	0	0.0249666	21.425	0	0.0249666	21.425	0	0.0249666
21.45	0	0.0249668	21.45	0	0.0249668	21.45	0	0.0249668	21.45	0	0.0249668	21.45	0	0.0249668	21.45	0	0.0249668	21.45	0	0.0249668	21.45	0	0.0249668	21.45	0	0.0249668	21.45	0	0.0249668
21.475	0	0.0249669	21.475	0	0.0249669	21.475	0	0.0249669	21.475	0	0.0249669	21.475	0	0.0249669	21.475	0	0.0249669	21.475	0	0.0249669	21.475	0	0.0249669	21.475	0	0.0249669	21.475	0	0.0249669
21.5	0	0.0249671	21.5	0	0.0249671	21.5	0	0.0249671	21.5	0	0.0249671	21.5	0	0.0249671	21.5	0	0.0249671	21.5	0	0.0249671	21.5	0	0.0249671	21.5	0	0.0249671	21.5	0	0.0249671
21.525	0	0.0249672	21.525	0	0.0249672	21.525	0	0.0249672	21.525	0	0.0249672	21.525	0	0.0249672	21.525	0	0.0249672	21.525	0	0.0249672	21.525	0	0.0249672	21.525	0	0.0249672	21.525	0	0.0249672
21.55	0	0.0249674	21.55	0	0.0249674	21.55	0	0.0249674	21.55	0	0.0249674	21.55	0	0.0249674	21.55	0	0.0249674	21.55	0	0.0249674	21.55	0	0.0249674	21.55	0	0.0249674	21.55	0	0.0249674
21.575	0	0.0249676	21.575	0	0.0249676	21.575	0	0.0249676	21.575	0	0.0249676	21.575	0	0.0249676	21.575	0	0.0249676	21.575	0	0.0249676	21.575	0	0.0249676	21.575	0	0.0249676	21.575	0	0.0249676
21.6	0	0.0249677	21.6	0	0.0249677	21.6	0	0.0249677	21.6	0	0.0249677	21.6	0	0.0249677	21.6	0	0.0249677	21.6	0	0.0249677	21.6	0	0.0249677	21.6	0	0.0249677	21.6	0	0.0249677
21.625	0	0.0249679	21.625	0	0.0249679	21.625	0	0.0249679	21.625	0	0.0249679	21.625	0	0.0249679	21.625	0	0.0249679	21.625	0	0.0249679	21.625	0	0.0249679	21.625	0	0.0249679	21.625	0	0.0249679
21.65	0	0.0249681	21.65	0	0.0249681	21.65	0	0.0249681	21.65	0	0.0249681	21.65	0	0.0249681	21.65	0	0.0249681	21.65	0	0.0249681	21.65	0	0.0249681	21.65	0	0.0249681	21.65	0	0.0249681
21.675	0	0.0249682	21.675	0	0.0249682	21.675	0	0.0249682	21.675	0	0.0249682	21.675	0	0.0249682	21.675	0	0.0249682	21.675	0	0.0249682	21.675	0	0.0249682	21.675	0	0.0249682	21.675	0	0.0249682
21.7	0	0.0249684	21.7	0	0.0249684	21.7	0	0.0249684	21.7	0	0.0249684	21.7	0	0.0249684	21.7	0	0.0249684	21.7	0	0.0249684	21.7	0	0.0249684	21.7	0	0.0249684	21.7	0	0.0249684
21.725	0	0.0249686	21.725	0	0.0249686	21.725	0	0.0249686	21.725	0	0.0249686	21.725	0	0.0249686	21.725	0	0.0249686	21.725	0	0.0249686	21.725	0	0.0249686	21.725	0	0.0249686	21.725	0	0.0249686
21.75	0	0.0249687	21.75	0	0.0249687	21.75	0	0.0249687	21.75	0	0.0249687	21.75	0	0.0249687	21.75	0	0.0249687	21.75	0	0.0249687	21.75	0	0.0249687	21.75	0	0.0249687	21.75	0	0.0249687
21.775	0	0.0249689	21.775	0	0.0249689	21.775	0	0.0249689	21.775	0	0.0249689	21.775	0	0.0249689	21.775	0	0.0249689	21.775	0	0.0249689	21.775	0	0.0249689	21.775	0	0.0249689	21.775	0	0.0249689
21.8	0	0.024969	21.8	0	0.024969	21.8	0	0.024969	21.8	0	0.024969	21.8	0	0.024969	21.8	0	0.024969	21.8	0	0.024969	21.8	0	0.024969	21.8	0	0.024969	21.8	0	0.024969
21.825	0	0.0249692	21.825	0	0.0249692	21.825	0	0.0249692	21.825	0	0.0249692	21.825	0	0.0249692	21.825	0	0.0249692	21.825	0	0.0249692	21.825	0	0.0249692	21.825	0	0.0249692	21.825	0	0.0249692
21.85	0	0.0249694	21.85	0	0.0249694	21.85	0	0.0249694	21.85	0	0.0249694	21.85	0	0.0249694	21.85	0	0.0249694	21.85	0	0.0249694	21.85	0	0.0249694	21.85	0	0.0249694	21.85	0	0.0249694
21.875	0	0.0249695	21.875	0	0.0249695	21.875	0	0.0249695	21.875	0	0.0249695	21.875	0	0.0249695	21.875	0	0.0249695	21.875	0	0.0249695	21.875	0	0.0249695	21.875	0	0.0249695	21.875	0	0.0249695
21.9	0	0.0249697	21.9	0	0.0249697	21.9	0	0.0249697	21.9	0	0.0249697	21.9	0	0.0249697	21.9	0	0.0249697	21.9	0	0.0249697	21.9	0	0.0249697	21.9	0	0.0249697	21.9	0	0.0249697
21.925	0	0.0249699	21.925	0	0.0249699	21.925	0	0.0249699	21.925	0	0.0249699	21.925	0	0.0249699	21.925	0	0.0249699	21.925	0	0.0249699	21.925	0	0.0249699	21.925	0	0.0249699	21.925	0	0.0249699
21.95	0	0.02497	21.95	0	0.02497	21.95	0	0.02497	21.95	0	0.02497	21.95	0	0.02497	21.95	0	0.02497	21.95	0	0.02497	21.95	0	0.02497	21.95	0	0.02497	21.95	0	0.02497
21.975	0	0.0249702	21.975	0	0.0249702	21.975	0	0.0249702	21.975	0	0.0249702	21.975	0	0.0249702	21.975	0	0.0249702	21.975	0	0.0249702	21.975	0	0.0249702	21.975	0	0.0249702	21.975	0	0.0249702
22	0	0.0249703	22	0	0.0249703	22	0	0.0249703	22	0	0.0249703	22	0	0.0249703	22	0	0.0249703	22	0	0.0249703	22	0	0.0249703	22	0	0.0249703	22	0	0.0249703
22.025	0	0.0249705	22.025	0	0.0249705	22.025	0	0.0249705	22.025	0	0.0249705	22.025	0	0.0249705	22.025	0	0.0249705	22.025	0	0.0249705	22.025	0	0.0249705	22.025	0	0.0249705	22.025	0	0.0249705
22.05	0	0.0249707	22.05	0	0.0249707	22.05	0	0.0249707	22.05	0	0.0249707	22.05	0	0.0249707	22.05	0	0.0249707	22.05	0	0.0249707	22.05	0	0.0249707	22.05	0	0.0249707	22.05	0	0.0249707
22.075	0	0.0249708	22.075	0	0.0249708	22.075	0	0.0249708	22.075	0	0.0249708	22.075	0	0.0249708	22.075	0	0.0249708	22.075	0	0.0249708	22.075	0	0.0249708	22.075	0	0.0249708	22.075	0	0.0249708
22.1	0	0.024971	22.1	0	0.024971	22.1	0	0.024971	22.1	0	0.024971	22.1	0	0.024971	22.1	0	0.024971	22.1	0	0.024971	22.1	0	0.024971	22.1	0	0.024971	22.1	0	0.024971
22.125	0	0.0249712	22.125	0	0.0249712	22.125	0	0.0249712	22.125	0	0.0249712	22.125	0	0.0249712	22.125	0	0.0249712	22.125	0	0.0249712	22.125	0	0.0249712	22.125	0	0.0249712	22.125	0	0.0249712
22.15	0	0.0249713	22.15	0	0.0249713	22.15	0	0.0249713	22.15	0	0.0249713	22.15	0	0.0249713	22.15	0	0.0249713	22.15	0	0.0249713	22.15	0	0.0249713	22.15	0	0.0249713	22.15	0	0.0249713
22.175	0	0.0249715	22.175	0	0.0249715	22.175	0	0.0249715	22.175	0	0.0249715	22.175	0	0.0249715	22.175	0	0.0249715	22.175	0	0.0249715	22.175	0	0.0249715	22.175	0	0.0249715	22.175	0	0.0249715
22.2	0	0.0249717	22.2	0	0.0249717	22.2	0	0.0249717	22.2	0	0.0249717	22.2	0	0.0249717	22.2	0	0.0249717	22.2	0	0.0249717	22.2	0	0.0249717	22.2	0	0.0249717	22.2	0	0.0249717
22.225	0	0.0249718	22.225	0	0.0249718	22.225	0	0.0249718	22.225	0	0.0249718	22.225	0	0.0249718	22.225	0	0.0249718	22.225	0	0.0249718	22.225	0	0.0249718	22.225	0	0.0249718	22.225	0	0.0249718
22.25	0	0.024972	22.25	0	0.024972	22.25	0	0.024972	22.25	0	0.024972	22.25	0	0.024972	22.25	0	0.024972	22.25	0	0.024972	22.25	0	0.024972	22.25	0	0.024972	22.25	0	0.024972
22.275	0	0.0249721	22.275	0	0.0249721	22.275	0	0.0249721	22.275	0	0.0249721	22.275	0	0.0249721	22.275	0	0.0249721	22.275	0	0.0249721	22.275	0	0.0249721	22.275	0	0.0249721	22.275	0	0.0249721
22.3	0	0.0249723	22.3	0	0.0249723	22.3	0	0.0249723	22.3	0	0.0249723	22.3	0	0.0249723	22.3	0	0.0249723	22.3	0	0.0249723	22.3	0	0.0249723	22.3	0	0.0249723	22.3	0	0.0249723
22.325	0	0.0249725	22.325	0	0.0249725	22.325	0	0.0249725	22.325	0	0.0249725	22.325	0	0.0249725	22.325	0	0.0249725	22.325	0	0.0249725	22.325	0	0.0249725	22.325	0	0.0249725	22.325	0	0.0249725
22.35	0	0.0249726	22.35	0	0.0249726	22.35	0	0.0249726	22.35	0	0.0249726	22.35	0	0.0249726	22.35	0	0.0249726	22.35	0	0.0249726	22.35	0	0.0249726	22.35	0	0.0249726	22.35	0	0.0249726
22.375	0	0.0249728	22.375	0	0.0249728	22.375	0	0.0249728	22.375	0	0.0249728	22.375	0	0.0249728	22.375	0	0.0249728	22.375	0	0.0249728	22.375	0	0.0249728	22.375	0	0.0249728	22.375	0	0.0249728
22.4	0	0.024973	22.4	0	0.024973	22.4	0	0.024973	22.4	0	0.024973	22.4	0	0.024973	22.4	0	0.024973	22.4	0	0.024973	22.4	0	0.024973	22.4	0	0.024973	22.4	0	0.024973
22.425	0	0.0249731	22.425	0	0.0249731	22.425	0	0.0249731	22.425	0	0.0249731	22.425	0	0.0249731	22.425	0	0.0249731	22.425	0	0.0249731	22.425	0	0.0249731	22.425	0	0.0249731	22.425	0	0.0249731
22.45	0	0.0249733	22.45	0	0.0249733	22.45	0	0.0249733	22.45	0	0.0249733	22.45	0	0.0249733	22.45	0	0.0249733	22.45	0	0.0249733	22.45	0	0.0249733	22.45	0	0.0249733	22.45	0	0.0249733
22.475	0	0.0249734	22.475	0	0.0249734	22.475	0	0.0249734	22.475	0	0.0249734	22.475	0	0.0249734	22.475	0	0.0249734	22.475	0	0.0249734	22.475	0	0.0249734	22.475	0	0.0249734	22.475	0	0.0249734
22.5	0	0.0249736	22.5	0	0.0249736	22.5	0	0.0249736	22.5	0	0.0249736	22.5	0	0.0249736	22.5	0	0.0249736	22.5	0	0.0249736	22.5	0	0.0249736	22.5	0	0.0249736	22.5	0	0.0249736
22.525	0	0.0249738	22.525	0	0.0249738	22.525	0	0.0249738	22.525	0	0.0249738	22.525	0	0.0249738	22.525	0	0.0249738	22.525	0	0.0249738	22.525	0	0.0249738	22.525	0	0.0249738	22.525	0	0.0249738
22.55	0	0.0249739	22.55	0	0.0249739	22.55	0	0.0249739	22.55	0	0.0249739	22.55	0	0.0249739	22.55	0	0.0249739	22.55	0	0.0249739	22.55	0	0.0249739	22.55	0	0.0249739	22.55	0	0.0249739
22.575	0	0.0249741	22.575	0	0.0249741	22.575	0	0.0249741	22.575	0	0.0249741	22.575	0	0.0249741	22.575	0	0.0249741	22.575	0	0.0249741	22.575	0	0.0249741	22.575	0	0.0249741	22.575	0	0.0249741
22.6	0	0.0249743	22.6	0	0.0249743	22.6	0	0.0249743	22.6	0	0.0249743	22.6	0	0.0249743	22.6	0	0.0249743	22.6	0	0.0249743	22.6	0	0.0249743	22.6	0	0.0249743	22.6	0	0.0249743
22.625	0	0.0249744	22.625	0	0.0249744	22.625	0	0.0249744	22.625	0	0.0249744	22.625	0	0.0249744	22.625	0	0.0249744	22.625	0	0.0249744	22.625	0	0.0249744	22.625	0	0.0249744	22.625	0	0.0249744
22.65	0	0.0249746	22.65	0	0.0249746	22.65	0	0.0249746	22.65	0	0.0249746	22.65	0	0.0249746	22.65	0	0.0249746	22.65	0	0.0249746	22.65	0	0.0249746	22.65	0	0.0249746	22.65	0	0.0249746
22.675	0	0.0249748	22.675	0	0.0249748	22.675	0	0.0249748	22.675	0	0.0249748	22.675	0	0.0249748	22.675	0	0.0249748	22.675	0	0.0249748	22.675	0	0.0249748	22.675	0	0.0249748	22.675	0	0.0249748
22.7	0	0.0249749	22.7	0	0.0249749	22.7	0	0.0249749	22.7	0	0.0249749	22.7	0	0.0249749	22.7	0	0.0249749	22.7	0	0.0249749	22.7	0	0.0249749	22.7	0	0.0249749	22.7	0	0.0249749
22.725	0	0.0249751	22.725	0	0.0249751	22.725	0	0.0249751	22.725	0	0.0249751	22.725	0	0.0249751	22.725	0	0.0249751	22.725	0	0.0249751	22.725	0	0.0249751	22.725	0	0.0249751	22.725	0	0.0249751
22.75	0	0.0249752	22.75	0	0.0249752	22.75	0	0.0249752	22.75	0	0.0249752	22.75	0	0.0249752	22.75	0	0.0249752	22.75	0	0.0249752	22.75	0	0.0249752	22.75	0	0.0249752	22.75	0	0.0249752
22.775	0	0.0249754	22.775	0	0.0249754	22.775	0	0.0249754	22.775	0	0.0249754	22.775	0	0.0249754	22.775	0	0.0249754	22.775	0	0.0249754	22.775	0	0.0249754	22.775	0	0.0249754	22.775	0	0.0249754
22.8	0	0.0249756	22.8	0	0.0249756	22.8	0	0.0249756	22.8	0	0.0249756	22.8	0	0.0249756	22.8	0	0.0249756	22.8	0	0.0249756	22.8	0	0.0249756	22.8	0	0.0249756	22.8	0	0.0249756
22.825	0	0.0249757	22.825	0	0.0249757	22.825	0	0.0249757	22.825	0	0.0249757	22.825	0	0.0249757	22.825	0	0.0249757	22.825	0	0.0249757	22.825	0	0.0249757	22.825	0	0.0249757	22.825	0	0.0249757
22.85	0	0.0249759	22.85	0	0.0249759	22.85	0	0.0249759	22.85	0	0.0249759	22.85	0	0.0249759	22.85	0	0.0249759	22.85	0	0.0249759	22.85	0	0.0249759	22.85	0	0.0249759	22.85	0	0.0249759
22.875	0	0.0249761	22.875	0	0.0249761	22.875	0	0.0249761	22.875	0	0.0249761	22.875	0	0.0249761	22.875	0	0.0249761	22.875	0	0.0249761	22.875	0	0.0249761	22.875	0	0.0249761	22.875	0	0.0249761
22.9	0	0.0249762	22.9	0	0.0249762	22.9	0	0.0249762	22.9	0	0.0249762	22.9	0	0.0249762	22.9	0	0.0249762	22.9	0	0.0249762	22.9	0	0.0249762	22.9	0	0.0249762	22.9	0	0.0249762
22.925	0	0.0249764	22.925	0	0.0249764	22.925	0	0.0249764	22.925	0	0.0249764	22.925	0	0.0249764	22.925	0	0.0249764	22.925	0	0.0249764	22.925	0	0.0249764	22.925	0	0.0249764	22.925	0	0.0249764
22.95	0	0.0249765	22.95	0	0.0249765	22.95	0	0.0249765	22.95	0	0.0249765	22.95	0	0.0249765	22.95	0	0.0249765	22.95	0	0.0249765	22.95	0	0.0249765	22.95	0	0.0249765	22.95	0	0.0249765
22.975	0	0.0249767	22.975	0	0.0249767	22.975	0	0.0249767	22.975	0	0.0249767	22.975	0	0.0249767	22.975	0	0.0249767	22.975	0	0.0249767	22.975	0	0.0249767	22.975	0	0.0249767	22.975	0	0.0249767
23	0	0.0249769	23	0	0.0249769	23	0	0.0249769	23	0	0.0249769	23	0	0.0249769	23	0	0.0249769	23	0	0.0249769	23	0	0.0249769	23	0	0.0249769	23	0	0.0249769
23.025	0	0.024977	23.025	0	0.024977	23.025	0	0.024977	23.025	0	0.024977	23.025	0	0.024977	23.025	0	0.024977	23.025	0	0.024977	23.025	0	0.024977	23.025	0	0.024977	23.025	0	0.024977
23.05	0	0.0249772	23.05	0	0.0249772	23.05	0	0.0249772	23.05	0	0.0249772	23.05	0	0.0249772	23.05	0	0.0249772	23.05	0	0.0249772	23.05	0	0.0249772	23.05	0	0.0249772	23.05	0	0.0249772
23.075	0	0.0249774	23.075	0	0.0249774	23.075	0	0.0249774	23.075	0	0.0249774	23.075	0	0.0249774	23.075	0	0.0249774	23.075	0	0.0249774	23.075	0	0.0249774	23.075	0	0.0249774	23.075	0	0.0249774
23.1	0	0.0249775	23.1	0	0.0249775	23.1	0	0.0249775	23.1	0	0.0249775	23.1	0	0.0249775	23.1	0	0.0249775	23.1	0	0.0249775	23.1	0	0.0249775	23.1	0	0.0249775	23.1	0	0.0249775
23.125	0	0.0249777	23.125	0	0.0249777	23.125	0	0.0249777	23.125	0	0.0249777	23.125	0	0.0249777	23.125	0	0.0249777	23.125	0	0.0249777	23.125	0	0.0249777	23.125	0	0.0249777	23.125	0	0.0249777
23.15	0	0.0249778	23.15	0	0.0249778	23.15	0	0.0249778	23.15	0	0.0249778	23.15	0	0.0249778	23.15	0	0.0249778	23.15	0	0.0249778	23.15	0	0.0249778	23.15	0	0.0249778	23.15	0	0.0249778
23.175	0	0.024978	23.175	0	0.024978	23.175	0	0.024978	23.175	0	0.024978	23.175	0	0.024978	23.175	0	0.024978	23.175	0	0.024978	23.175	0	0.024978	23.175	0	0.024978	23.175	0	0.024978
23.2	0	0.0249782	23.2	0	0.0249782	23.2	0	0.0249782	23.2	0	0.0249782	23.2	0	0.0249782	23.2	0	0.0249782	23.2	0	0.0249782	23.2	0	0.0249782	23.2	0	0.0249782	23.2	0	0.0249782
23.225	0	0.0249783	23.225	0	0.0249783	23.225	0	0.0249783	23.225	0	0.0249783	23.225	0	0.0249783	23.225	0	0.0249783	23.225	0	0.0249783	23.225	0	0.0249783	23.225	0	0.0249783	23.225	0	0.0249783
23.25	0	0.0249785	23.25	0	0.0249785	23.25	0	0.0249785	23.25	0	0.0249785	23.25	0	0.0249785	23.25	0	0.0249785	23.25	0	0.0249785	23.25	0	0.0249785	23.25	0	0.0249785	23.25	0	0.0249785
23.275	0	0.0249787	23.275	0	0.0249787	23.275	0	0.0249787	23.275	0	0.0249787	23.275	0	0.0249787	23.275	0	0.0249787	23.275	0	0.0249787	23.275	0	0.0249787	23.275	0	0.0249787	23.275	0	0.0249787
23.3	0	0.0249788	23.3	0	0.0249788	23.3	0	0.0249788	23.3	0	0.0249788	23.3	0	0.0249788	23.3	0	0.0249788	23.3	0	0.0249788	23.3	0	0.0249788	23.3	0	0.0249788	23.3	0	0.0249788
23.325	0	0.024979	23.325	0	0.024979	23.325	0	0.024979	23.325	0	0.024979	23.325	0	0.024979	23.325	0	0.024979	23.325	0	0.024979	23.325	0	0.024979	23.325	0	0.024979	23.325	0	0.024979
23.35	0	0.0249792	23.35	0	0.0249792	23.35	0	0.0249792	23.35	0	0.0249792	23.35	0	0.0249792	23.35	0	0.0249792	23.35	0	0.0249792	23.35	0	0.0249792	23.35	0	0.0249792	23.35	0	0.0249792
23.375	0	0.0249793	23.375	0	0.0249793	23.375	0	0.0249793	23.375	0	0.0249793	23.375	0	0.0249793	23.375	0	0.0249793	23.375	0	0.0249793	23.375	0	0.0249793	23.375	0	0.0249793	23.375	0	0.0249793
23.4	0	0.0249795	23.4	0	0.0249795	23.4	0	0.0249795	23.4	0	0.0249795	23.4	0	0.0249795	23.4	0	0.0249795	23.4	0	0.0249795	23.4	0	0.0249795	23.4	0	0.0249795	23.4	0	0.0249795
23.425	0	0.0249796	23.425	0	0.0249796	23.425	0	0.0249796	23.425	0	0.0249796	23.425	0	0.0249796	23.425	0	0.0249796	23.425	0	0.0249796	23.425	0	0.0249796	23.425	0	0.0249796	23.425	0	0.0249796
23.45	0	0.0249798	23.45	0	0.0249798	23.45	0	0.0249798	23.45	0	0.0249798	23.45	0	0.0249798	23.45	0	0.0249798	23.45	0	0.0249798	23.45	0	0.0249798	23.45	0	0.0249798	23.45	0	0.0249798
23.475	0	0.02498	23.475	0	0.02498	23.475	0	0.02498	23.475	0	0.02498	23.475	0	0.02498	23.475	0	0.02498	23.475	0	0.02498	23.475	0	0.02498	23.475	0	0.02498	23.475	0	0.02498
23.5	0	0.0249801	23.5	0	0.0249801	23.5	0	0.0249801	23.5	0	0.0249801	23.5	0	0.0249801	23.5	0	0.0249801	23.5	0	0.0249801	23.5	0	0.0249801	23.5	0	0.0249801	23.5	0	0.0249801
23.525	0	0.0249803	23.525	0	0.0249803	23.525	0	0.0249803	23.525	0	0.0249803	23.525	0	0.0249803	23.525	0	0.0249803	23.525	0	0.0249803	23.525	0	0.0249803	23.525	0	0.0249803	23.525	0	0.0249803
23.55	0	0.0249805	23.55	0	0.0249805	23.55	0	0.0249805	23.55	0	0.0249805	23.55	0	0.0249805	23.55	0	0.0249805	23.55	0	0.0249805	23.55	0	0.0249805	23.55	0	0.0249805	23.55	0	0.0249805
23.575	0	0.0249806	23.575	0	0.0249806	23.575	0	0.0249806	23.575	0	0.0249806	23.575	0	0.0249806	23.575	0	0.0249806	23.575	0	0.0249806	23.575	0	0.0249806	23.575	0	0.0249806	23.575	0	0.0249806
23.6	0	0.0249808	23.6	0	0.0249808	23.6	0	0.0249808	23.6	0	0.0249808	23.6	0	0.0249808	23.6	0	0.0249808	23.6	0	0.0249808	23.6	0	0.0249808	23.6	0	0.0249808	23.6	0	0.0249808
23.625	0	0.0249809	23.625	0	0.0249809	23.625	0	0.0249809	23.625	0	0.0249809	23.625	0	0.0249809	23.625	0	0.0249809	23.625	0	0.0249809	23.625	0	0.0249809	23.625	0	0.0249809	23.625	0	0.0249809
23.65	0	0.0249811	23.65	0	0.0249811	23.65	0	0.0249811	23.65	0	0.0249811	23.65	0	0.0249811	23.65	0	0.0249811	23.65	0	0.0249811	23.65	0	0.0249811	23.65	0	0.0249811	23.65	0	0.0249811
23.675	0	0.0249813	23.675	0	0.0249813	23.675	0	0.0249813	23.675	0	0.0249813	23.675	0	0.0249813	23.675	0	0.0249813	23.675	0	0.0249813	23.675	0	0.0249813	23.675	0	0.0249813	23.675	0	0.0249813
23.7	0	0.0249814	23.7	0	0.0249814	23.7	0	0.0249814	23.7	0	0.0249814	23.7	0	0.0249814	23.7	0	0.0249814	23.7	0	0.0249814	23.7	0	0.0249814	23.7	0	0.0249814	23.7	0	0.0249814
23.725	0	0.0249816	23.725	0	0.0249816	23.725	0	0.0249816	23.725	0	0.0249816	23.725	0	0.0249816	23.725	0	0.0249816	23.725	0	0.0249816	23.725	0	0.0249816	23.725	0	0.0249816	23.725	0	0.0249816
23.75	0	0.0249818	23.75	0	0.0249818	23.75	0	0.0249818	23.75	0	0.0249818	23.75	0	0.0249818	23.75	0	0.0249818	23.75	0	0.0249818	23.75	0	0.0249818	23.75	0	0.0249818	23.75	0	0.0249818
23.775	0	0.0249819	23.775	0	0.0249819	23.775	0	0.0249819	23.775	0	0.0249819	23.775	0	0.0249819	23.775	0	0.0249819	23.775	0	0.0249819	23.775	0	0.0249819	23.775	0	0.0249819	23.775	0	0.0249819
23.8	0	0.0249821	23.8	0	0.0249821	23.8	0	0.0249821	23.8	0	0.0249821	23.8	0	0.0249821	23.8	0	0.0249821	23.8	0	0.0249821	23.8	0	0.0249821	23.8	0	0.0249821	23.8	0	0.0249821
23.825	0	0.0249822	23.825	0	0.0249822	23.825	0	0.0249822	23.825	0	0.0249822	23.825	0	0.0249822	23.825	0	0.0249822	23.825	0	0.0249822	23.825	0	0.0249822	23.825	0	0.0249822	23.825	0	0.0249822
23.85	0	0.0249824	23.85	0	0.0249824	23.85	0	0.0249824	23.85	0	0.0249824	23.85	0	0.0249824	23.85	0	0.0249824	23.85	0	0.0249824	23.85	0	0.0249824	23.85	0	0.0249824	23.85	0	0.0249824
23.875	0	0.0249826	23.875	0	0.0249826	23.875	0	0.0249826	23.875	0	0.0249826	23.875	0	0.0249826	23.875	0	0.0249826	23.875	0	0.0249826	23.875	0	0.0249826	23.875	0	0.0249826	23.875	0	0.0249826
23.9	0	0.0249827	23.9	0	0.0249827	23.9	0	0.0249827	23.9	0	0.0249827	23.9	0	0.0249827	23.9	0	0.0249827	23.9	0	0.0249827	23.9	0	0.0249827	23.9	0	0.0249827	23.9	0	0.0249827
23.925	0	0.0249829	23.925	0	0.0249829	23.925	0	0.0249829	23.925	0	0.0249829	23.925	0	0.0249829	23.925	0	0.0249829	23.925	0	0.0249829	23.925	0	0.0249829	23.925	0	0.0249829	23.925	0	0.0249829
23.95	0	0.0249831	23.95	0	0.0249831	23.95	0	0.0249831	23.95	0	0.0249831	23.95	0	0.0249831	23.95	0	0.0249831	23.95	0	0.0249831	23.95	0	0.0249831	23.95	0	0.0249831	23.95	0	0.0249831
23.975	0	0.0249832	23.975	0	0.0249832	23.975	0	0.0249832	23.975	0	0.0249832	23.975	0	0.0249832	23.975	0	0.0249832	23.975	0	0.0249832	23.975	0	0.0249832	23.975	0	0.0249832	23.975	0	0.0249832
24	0	0.0249834	24	0	0.0249834	24	0	0.0249834	24	0	0.0249834	24	0	0.0249834	24	0	0.0249834	24	0	0.0249834	24	0	0.0249834	24	0	0.0249834	24	0	0.0249834
24.025	0	0.0249835	24.025	0	0.0249835	24.025	0	0.0249835	24.025	0	0.0249835	24.025	0	0.0249835	24.025	0	0.0249835	24.025	0	0.0249835	24.025	0	0.0249835	24.025	0	0.0249835	24.025	0	0.0249835
24.05	0	0.0249837	24.05	0	0.0249837	24.05	0	0.0249837	24.05	0	0.0249837	24.05	0	0.0249837	24.05	0	0.0249837	24.05	0	0.0249837	24.05	0	0.0249837	24.05	0	0.0249837	24.05	0	0.0249837
24.075	0	0.0249839	24.075	0	0.0249839	24.075	0	0.0249839	24.075	0	0.0249839	24.075	0	0.0249839	24.075	0	0.0249839	24.075	0	0.0249839	24.075	0	0.0249839	24.075	0	0.0249839	24.075	0	0.0249839
24.1	0	0.024984	24.1	0	0.024984	24.1	0	0.024984	24.1	0	0.024984	24.1	0	0.024984	24.1	0	0.024984	24.1	0	0.024984	24.1	0	0.024984	24.1	0	0.024984	24.1	0	0.024984
24.125	0	0.0249842	24.125	0	0.0249842	24.125	0	0.0249842	24.125	0	0.0249842	24.125	0	0.0249842	24.125	0	0.0249842	24.125	0	0.0249842	24.125	0	0.0249842	24.125	0	0.0249842	24.125	0	0.0249842
24.15	0	0.0249844	24.15	0	0.0249844	24.15	0	0.0249844	24.15	0	0.0249844	24.15	0	0.0249844	24.15	0	0.0249844	24.15	0	0.0249844	24.15	0	0.0249844	24.15	0	0.0249844	24.15	0	0.0249844
24.175	0	0.0249845	24.175	0	0.0249845	24.175	0	0.0249845	24.175	0	0.0249845	24.175	0	0.0249845	24.175	0	0.0249845	24.175	0	0.0249845	24.175	0	0.0249845	24.175	0	0.0249845	24.175	0	0.0249845
24.2	0	0.0249847	24.2	0	0.0249847	24.2	0	0.0249847	24.2	0	0.0249847	24.2	0	0.0249847	24.2	0	0.0249847	24.2	0	0.0249847	24.2	0	0.0249847	24.2	0	0.0249847	24.2	0	0.0249847
24.225	0	0.0249848	24.225	0	0.0249848	24.225	0	0.0249848	24.225	0	0.0249848	24.225	0	0.0249848	24.225	0	0.0249848	24.225	0	0.0249848	24.225	0	0.0249848	24.225	0	0.0249848	24.225	0	0.0249848
24.25	0	0.024985	24.25	0	0.024985	24.25	0	0.024985	24.25	0	0.024985	24.25	0	0.024985	24.25	0	0.024985	24.25	0	0.024985	24.25	0	0.024985	24.25	0	0.024985	24.25	0	0.024985
24.275	0	0.0249852	24.275	0	0.0249852	24.275	0	0.0249852	24.275	0	0.0249852	24.275	0	0.0249852	24.275	0	0.0249852	24.275	0	0.0249852	24.275	0	0.0249852	24.275	0	0.0249852	24.275	0	0.0249852
24.3	0	0.0249853	24.3	0	0.0249853	24.3	0	0.0249853	24.3	0	0.0249853	24.3	0	0.0249853	24.3	0	0.0249853	24.3	0	0.0249853	24.3	0	0.0249853	24.3	0	0.0249853	24.3	0	0.0249853
24.325	0	0.0249855	24.325	0	0.0249855	24.325	0	0.0249855	24.325	0	0.0249855	24.325	0	0.0249855	24.325	0	0.0249855	24.325	0	0.0249855	24.325	0	0.0249855	24.325	0	0.0249855	24.325	0	0.0249855
24.35	0	0.0249857	24.35	0	0.0249857	24.35	0	0.0249857	24.35	0	0.0249857	24.35	0	0.0249857	24.35	0	0.0249857	24.35	0	0.0249857	24.35	0	0.0249857	24.35	0	0.0249857	24.35	0	0.0249857
24.375	0	0.0249858	24.375	0	0.0249858	24.375	0	0.0249858	24.375	0	0.0249858	24.375	0	0.0249858	24.375	0	0.0249858	24.375	0	0.0249858	24.375	0	0.0249858	24.375	0	0.0249858	24.375	0	0.0249858
24.4	0	0.024986	24.4	0	0.024986	24.4	0	0.024986	24.4	0	0.024986	24.4	0	0.024986	24.4	0	0.024986	24.4	0	0.024986	24.4	0	0.024986	24.4	0	0.024986	24.4	0	0.024986
24.425	0	0.0249861	24.425	0	0.0249861	24.425	0	0.0249861	24.425	0	0.0249861	24.425	0	0.0249861	24.425	0	0.0249861	24.425	0	0.0249861	24.425	0	0.0249861	24.425	0	0.0249861	24.425	0	0.0249861
24.45	0	0.0249863	24.45	0	0.0249863	24.45	0	0.0249863	24.45	0	0.0249863	24.45	0	0.0249863	24.45	0	0.0249863	24.45	0	0.0249863	24.45	0	0.0249863	24.45	0	0.0249863	24.45	0	0.0249863
24.475	0	0.0249865	24.475	0	0.0249865	24.475	0	0.0249865	24.475	0	0.0249865	24.475	0	0.0249865	24.475	0	0.0249865	24.475	0	0.0249865	24.475	0	0.0249865	24.475	0	0.0249865	24.475	0	0.0249865
24.5	0	0.0249866	24.5	0	0.0249866	24.5	0	0.0249866	24.5	0	0.0249866	24.5	0	0.0249866	24.5	0	0.0249866	24.5	0	0.0249866	24.5	0	0.0249866	24.5	0	0.0249866	24.5	0	0.0249866
24.525	0	0.0249868	24.525	0	0.0249868	24.525	0	0.0249868	24.525	0	0.0249868	24.525	0	0.0249868	24.525	0	0.0249868	24.525	0	0.0249868	24.525	0	0.0249868	24.525	0	0.0249868	24.525	0	0.0249868
24.55	0	0.024987	24.55	0	0.024987	24.55	0	0.024987	24.55	0	0.024987	24.55	0	0.024987	24.55	0	0.024987	24.55	0	0.024987	24.55	0	0.024987	24.55	0	0.024987	24.55	0	0.024987
24.575	0	0.0249871	24.575	0	0.0249871	24.575	0	0.0249871	24.575	0	0.0249871	24.575	0	0.0249871	24.575	0	0.0249871	24.575	0	0.0249871	24.575	0	0.0249871	24.575	0	0.0249871	24.575	0	0.0249871
24.6	0	0.0249873	24.6	0	0.0249873	24.6	0	0.0249873	24.6	0	0.0249873	24.6	0	0.0249873	24.6	0	0.0249873	24.6	0	0.0249873	24.6	0	0.0249873	24.6	0	0.0249873	24.6	0	0.0249873
24.625	0	0.0249874	24.625	0	0.0249874	24.625	0	0.0249874	24.625	0	0.0249874	24.625	0	0.0249874	24.625	0	0.0249874	24.625	0	0.0249874	24.625	0	0.0249874	24.625	0	0.0249874	24.625	0	0.0249874
24.65	0	0.0249876	24.65	0	0.0249876	24.65	0	0.0249876	24.65	0	0.0249876	24.65	0	0.0249876	24.65	0	0.0249876	24.65	0	0.0249876	24.65	0	0.0249876	24.65	0	0.0249876	24.65	0	0.0249876
24.675	0	0.0249878	24.675	0	0.0249878	24.675	0	0.0249878	24.675	0	0.0249878	24.675	0	0.0249878	24.675	0	0.0249878	24.675	0	0.0249878	24.675	0	0.0249878	24.675	0	0.0249878	24.675	0	0.0249878
24.7	0	0.0249879	24.7	0	0.0249879	24.7	0	0.0249879	24.7	0	0.0249879	24.7	0	0.0249879	24.7	0	0.0249879	24.7	0	0.0249879	24.7	0	0.0249879	24.7	0	0.0249879	24.7	0	0.0249879
24.725	0	0.0249881	24.725	0	0.0249881	24.725	0	0.0249881	24.725	0	0.0249881	24.725	0	0.0249881	24.725	0	0.0249881	24.725	0	0.0249881	24.725	0	0.0249881	24.725	0	0.0249881	24.725	0	0.0249881
24.75	0	0.0249883	24.75	0	0.0249883	24.75	0	0.0249883	24.75	0	0.0249883	24.75	0	0.0249883	24.75	0	0.0249883	24.75	0	0.0249883	24.75	0	0.0249883	24.75	0	0.0249883	24.75	0	0.0249883
24.775	0	0.0249884	24.775	0	0.0249884	24.775	0	0.0249884	24.775	0	0.0249884	24.775	0	0.0249884	24.775	0	0.0249884	24.775	0	0.0249884	24.775	0	0.0249884	24.775	0	0.0249884	24.775	0	0.0249884
24.8	0	0.0249886	24.8	0	0.0249886	24.8	0	0.0249886	24.8	0	0.0249886	24.8	0	0.0249886	24.8	0	0.0249886	24.8	0	0.0249886	24.8	0	0.0249886	24.8	0	0.0249886	24.8	0	0.0249886
24.825	0	0.0249887	24.825	0	0.0249887	24.825	0	0.0249887	24.825	0	0.0249887	24.825	0	0.0249887	24.825	0	0.0249887	24.825	0	0.0249887	24.825	0	0.0249887	24.825	0	0.0249887	24.825	0	0.0249887
24.85	0	0.0249889	24.85	0	0.0249889	24.85	0	0.0249889	24.85	0	0.0249889	24.85	0	0.0249889	24.85	0	0.0249889	24.85	0	0.0249889	24.85	0	0.0249889	24.85	0	0.0249889	24.85	0	0.0249889
24.875	0	0.0249891	24.875	0	0.0249891	24.875	0	0.0249891	24.875	0	0.0249891	24.875	0	0.0249891	24.875	0	0.0249891	24.875	0	0.0249891	24.875	0	0.0249891	24.875	0	0.0249891	24.875	0	0.0249891
24.9	0	0.0249892	24.9	0	0.0249892	24.9	0	0.0249892	24.9	0	0.0249892	24.9	0	0.0249892	24.9	0	0.0249892	24.9	0	0.0249892	24.9	0	0.0249892	24.9	0	0.0249892	24.9	0	0.0249892
24.925	0	0.0249894	24.925	0	0.0249894	24.925	0	0.0249894	24.925	0	0.0249894	24.925	0	0.0249894	24.925	0	0.0249894	24.925	0	0.0249894	24.925	0	0.0249894	24.925	0	0.0249894	24.925	0	0.0249894
24.95	0	0.0249896	24.95	0	0.0249896	24.95	0	0.0249896	24.95	0	0.0249896	24.95	0	0.0249896	24.95	0	0.0249896	24.95	0	0.0249896	24.95	0	0.0249896	24.95	0	0.0249896	24.95	0	0.0249896
24.975	0	0.0249897	24.975	0	0.0249897	24.975	0	0.0249897	24.975	0	0.0249897	24.975	0	0.0249897	24.975	0	0.0249897	24.975	0	0.0249897	24.975	0	0.0249897	24.975	0	0.0249897	24.975	0	0.0249897
25	0	0.0249899	25	0	0.0249899	25	0	0.0249899	25	0	0.0249899	25	0	0.0249899	25	0	0.0249899	25	0	0.0249899	25	0	0.0249899	25	0	0.0249899	25	0	0.0249899
25.025	0	0.02499	25.025	0	0.02499	25.025	0	0.02499	25.025	0	0.02499	25.025	0	0.02499	25.025	0	0.02499	25.025	0	0.02499	25.025	0	0.02499	25.025	0	0.02499	25.025	0	0.02499
25.05	0	0.0249902	25.05	0	0.0249902	25.05	0	0.0249902	25.05	0	0.0249902	25.05	0	0.0249902	25.05	0	0.0249902	25.05	0	0.0249902	25.05	0	0.0249902	25.05	0	0.0249902	25.05	0	0.0249902
25.075	0	0.0249904	25.075	0	0.0249904	25.075	0	0.0249904	25.075	0	0.0249904	25.075	0	0.0249904	25.075	0	0.0249904	25.075	0	0.0249904	25.075	0	0.0249904	25.075	0	0.0249904	25.075	0	0.0249904
25.1	0	0.0249905	25.1	0	0.0249905	25.1	0	0.0249905	25.1	0	0.0249905	25.1	0	0.0249905	25.1	0	0.0249905	25.1	0	0.0249905	25.1	0	0.0249905	25.1	0	0.0249905	25.1	0	0.0249905
25.125	0	0.0249907	25.125	0	0.0249907	25.125	0	0.0249907	25.125	0	0.0249907	25.125	0	0.0249907	25.125	0	0.0249907	25.125	0	0.0249907	25.125	0	0.0249907	25.125	0	0.0249907	25.125	0	0.0249907
25.15	0	0.0249909	25.15	0	0.0249909	25.15	0	0.0249909	25.15	0	0.0249909	25.15	0	0.0249909	25.15	0	0.0249909	25.15	0	0.0249909	25.15	0	0.0249909	25.15	0	0.0249909	25.15	0	0.0249909
25.175	0	0.024991	25.175	0	0.024991	25.175	0	0.024991	25.175	0	0.024991	25.175	0	0.024991	25.175	0	0.024991	25.175	0	0.024991	25.175	0	0.024991	25.175	0	0.024991	25.175	0	0.024991
25.2	0	0.0249912	25.2	0	0.0249912	25.2	0	0.0249912	25.2	0	0.0249912	25.2	0	0.0249912	25.2	0	0.0249912	25.2	0	0.0249912	25.2	0	0.0249912	25.2	0	0.0249912	25.2	0	0.0249912
25.225	0	0.0249913	25.225	0	0.0249913	25.225	0	0.0249913	25.225	0	0.0249913	25.225	0	0.0249913	25.225	0	0.0249913	25.225	0	0.0249913	25.225	0	0.0249913	25.225	0	0.0249913	25.225	0	0.0249913
25.25	0	0.0249915	25.25	0	0.0249915	25.25	0	0.0249915	25.25	0	0.0249915	25.25	0	0.0249915	25.25	0	0.0249915	25.25	0	0.0249915	25.25	0	0.0249915	25.25	0	0.0249915	25.25	0	0.0249915
25.275	0	0.0249917	25.275	0	0.0249917	25.275	0	0.0249917	25.275	0	0.0249917	25.275	0	0.0249917	25.275	0	0.0249917	25.275	0	0.0249917	25.275	0	0.0249917	25.275	0	0.0249917	25.275	0	0.0249917
25.3	0	0.0249918	25.3	0	0.0249918	25.3	0	0.0249918	25.3	0	0.0249918	25.3	0	0.0249918	25.3	0	0.0249918	25.3	0	0.0249918	25.3	0	0.0249918	25.3	0	0.0249918	25.3	0	0.0249918
25.325	0	0.024992	25.325	0	0.024992	25.325	0	0.024992	25.325	0	0.024992	25.325	0	0.024992	25.325	0	0.024992	25.325	0	0.024992	25.325	0	0.024992	25.325	0	0.024992	25.325	0	0.024992
25.35	0	0.0249922	25.35	0	0.0249922	25.35	0	0.0249922	25.35	0	0.0249922	25.35	0	0.0249922	25.35	0	0.0249922	25.35	0	0.0249922	25.35	0	0.0249922	25.35	0	0.0249922	25.35	0	0.0249922
25.375	0	0.0249923	25.375	0	0.0249923	25.375	0	0.0249923	25.375	0	0.0249923	25.375	0	0.0249923	25.375	0	0.0249923	25.375	0	0.0249923	25.375	0	0.0249923	25.375	0	0.0249923	25.375	0	0.0249923
25.4	0	0.0249925	25.4	0	0.0249925	25.4	0	0.0249925	25.4	0	0.0249925	25.4	0	0.0249925	25.4	0	0.0249925	25.4	0	0.0249925	25.4	0	0.0249925	25.4	0	0.0249925	25.4	0	0.0249925
25.425	0	0.0249926	25.425	0	0.0249926	25.425	0	0.0249926	25.425	0	0.0249926	25.425	0	0.0249926	25.425	0	0.0249926	25.425	0	0.0249926	25.425	0	0.0249926	25.425	0	0.0249926	25.425	0	0.0249926
25.45	0	0.0249928	25.45	0	0.0249928	25.45	0	0.0249928	25.45	0	0.0249928	25.45	0	0.0249928	25.45	0	0.0249928	25.45	0	0.0249928	25.45	0	0.0249928	25.45	0	0.0249928	25.45	0	0.0249928
25.475	0	0.024993	25.475	0	0.024993	25.475	0	0.024993	25.475	0	0.024993	25.475	0	0.024993	25.475	0	0.024993	25.475	0	0.024993	25.475	0	0.024993	25.475	0	0.024993	25.475	0	0.024993
25.5	0	0.0249931	25.5	0	0.0249931	25.5	0	0.0249931	25.5	0	0.0249931	25.5	0	0.0249931	25.5	0	0.0249931	25.5	0	0.0249931	25.5	0	0.0249931	25.5	0	0.0249931	25.5	0	0.0249931
25.525	0	0.0249933	25.525	0	0.0249933	25.525	0	0.0249933	25.525	0	0.0249933	25.525	0	0.0249933	25.525	0	0.0249933	25.525	0	0.0249933	25.525	0	0.0249933	25.525	0	0.0249933	25.525	0	0.0249933
25.55	0	0.0249935	25.55	0	0.0249935	25.55	0	0.0249935	25.55	0	0.0249935	25.55	0	0.0249935	25.55	0	0.0249935	25.55	0	0.0249935	25.55	0	0.0249935	25.55	0	0.0249935	25.55	0	0.0249935
25.575	0	0.0249936	25.575	0	0.0249936	25.575	0	0.0249936	25.575	0	0.0249936	25.575	0	0.0249936	25.575	0	0.0249936	25.575	0	0.0249936	25.575	0	0.0249936	25.575	0	0.0249936	25.575	0	0.0249936
25.6	0	0.0249938	25.6	0	0.0249938	25.6	0	0.0249938	25.6	0	0.0249938	25.6	0	0.0249938	25.6	0	0.0249938	25.6	0	0.0249938	25.6	0	0.0249938	25.6	0	0.0249938	25.6	0	0.0249938
25.625	0	0.0249939	25.625	0	0.0249939	25.625	0	0.0249939	25.625	0	0.0249939	25.625	0	0.0249939	25.625	0	0.0249939	25.625	0	0.0249939	25.625	0	0.0249939	25.625	0	0.0249939	25.625	0	0.0249939
25.65	0	0.0249941	25.65	0	0.0249941	25.65	0	0.0249941	25.65	0	0.0249941	25.65	0	0.0249941	25.65	0	0.0249941	25.65	0	0.0249941	25.65	0	0.0249941	25.65	0	0.0249941	25.65	0	0.0249941
25.675	0	0.0249943	25.675	0	0.0249943	25.675	0	0.0249943	25.675	0	0.0249943	25.675	0	0.0249943	25.675	0	0.0249943	25.675	0	0.0249943	25.675	0	0.0249943	25.675	0	0.0249943	25.675	0	0.0249943
25.7	0	0.0249944	25.7	0	0.0249944	25.7	0	0.0249944	25.7	0	0.0249944	25.7	0	0.0249944	25.7	0	0.0249944	25.7	0	0.0249944	25.7	0	0.0249944	25.7	0	0.0249944	25.7	0	0.0249944
25.725	0	0.0249946	25.725	0	0.0249946	25.725	0	0.0249946	25.725	0	0.0249946	25.725	0	0.0249946	25.725	0	0.0249946	25.725	0	0.0249946	25.725	0	0.0249946	25.725	0	0.0249946	25.725	0	0.0249946
25.75	0	0.0249948	25.75	0	0.0249948	25.75	0	0.0249948	25.75	0	0.0249948	25.75	0	0.0249948	25.75	0	0.0249948	25.75	0	0.0249948	25.75	0	0.0249948	25.75	0	0.0249948	25.75	0	0.0249948
25.775	0	0.0249949	25.775	0	0.0249949	25.775	0	0.0249949	25.775	0	0.0249949	25.775	0	0.0249949	25.775	0	0.0249949	25.775	0	0.0249949	25.775	0	0.0249949	25.775	0	0.0249949	25.775	0	0.0249949
25.8	0	0.0249951	25.8	0	0.0249951	25.8	0	0.0249951	25.8	0	0.0249951	25.8	0	0.0249951	25.8	0	0.0249951	25.8	0	0.0249951	25.8	0	0.0249951	25.8	0	0.0249951	25.8	0	0.0249951
25.825	0	0.0249952	25.825	0	0.0249952	25.825	0	0.0249952	25.825	0	0.0249952	25.825	0	0.0249952	25.825	0	0.0249952	25.825	0	0.0249952	25.825	0	0.0249952	25.825	0	0.0249952	25.825	0	0.0249952
25.85	0	0.0249954	25.85	0	0.0249954	25.85	0	0.0249954	25.85	0	0.0249954	25.85	0	0.0249954	25.85	0	0.0249954	25.85	0	0.0249954	25.85	0	0.0249954	25.85	0	0.0249954	25.85	0	0.0249954
25.875	0	0.0249956	25.875	0	0.0249956	25.875	0	0.0249956	25.875	0	0.0249956	25.875	0	0.0249956	25.875	0	0.0249956	25.875	0	0.0249956	25.875	0	0.0249956	25.875	0	0.0249956	25.875	0	0.0249956
25.9	0	0.0249957	25.9	0	0.0249957	25.9	0	0.0249957	25.9	0	0.0249957	25.9	0	0.0249957	25.9	0	0.0249957	25.9	0	0.0249957	25.9	0	0.0249957	25.9	0	0.0249957	25.9	0	0.0249957
25.925	0	0.0249959	25.925	0	0.0249959	25.925	0	0.0249959	25.925	0	0.0249959	25.925	0	0.0249959	25.925	0	0.0249959	25.925	0	0.0249959	25.925	0	0.0249959	25.925	0	0.0249959	25.925	0	0.0249959
25.95	0	0.0249961	25.95	0	0.0249961	25.95	0	0.0249961	25.95	0	0.0249961	25.95	0	0.0249961	25.95	0	0.0249961	25.95	0	0.0249961	25.95	0	0.0249961	25.95	0	0.0249961	25.95	0	0.0249961
25.975	0	0.0249962	25.975	0	0.0249962	25.975	0	0.0249962	25.975	0	0.0249962	25.975	0	0.0249962	25.975	0	0.0249962	25.975	0	0.0249962	25.975	0	0.0249962	25.975	0	0.0249962	25.975	0	0.0249962
26	0	0.0249964	26	0	0.0249964	26	0	0.0249964	26	0	0.0249964	26	0	0.0249964	26	0	0.0249964	26	0	0.0249964	26	0	0.0249964	26	0	0.0249964	26	0	0.0249964
26.025	0	0.0249965	26.025	0	0.0249965	26.025	0	0.0249965	26.025	0	0.0249965	26.025	0	0.0249965	26.025	0	0.0249965	26.025	0	0.0249965	26.025	0	0.0249965	26.025	0	0.0249965	26.025	0	0.0249965
26.05	0	0.0249967	26.05	0	0.0249967	26.05	0	0.0249967	26.05	0	0.0249967	26.05	0	0.0249967	26.05	0	0.0249967	26.05	0	0.0249967	26.05	0	0.0249967	26.05	0	0.0249967	26.05	0	0.0249967
26.075	0	0.0249969	26.075	0	0.0249969	26.075	0	0.0249969	26.075	0	0.0249969	26.075	0	0.0249969	26.075	0	0.0249969	26.075	0	0.0249969	26.075	0	0.0249969	26.075	0	0.0249969	26.075	0	0.0249969
26.1	0	0.024997	26.1	0	0.024997	26.1	0	0.024997	26.1	0	0.024997	26.1	0	0.024997	26.1	0	0.024997	26.1	0	0.024997	26.1	0	0.024997	26.1	0	0.024997	26.1	0	0.024997
26.125	0	0.0249972	26.125	0	0.0249972	26.125	0	0.0249972	26.125	0	0.0249972	26.125	0	0.0249972	26.125	0	0.0249972	26.125	0	0.0249972	26.125	0	0.0249972	26.125	0	0.0249972	26.125	0	0.0249972
26.15	0	0.0249973	26.15	0	0.0249973	26.15	0	0.0249973	26.15	0	0.0249973	26.15	0	0.0249973	26.15	0	0.0249973	26.15	0	0.0249973	26.15	0	0.0249973	26.15	0	0.0249973	26.15	0	0.0249973
26.175	0	0.0249975	26.175	0	0.0249975	26.175	0	0.0249975	26.175	0	0.0249975	26.175	0	0.0249975	26.175	0	0.0249975	26.175	0	0.0249975	26.175	0	0.0249975	26.175	0	0.0249975	26.175	0	0.0249975
26.2	0	0.0249977	26.2	0	0.0249977	26.2	0	0.0249977	26.2	0	0.0249977	26.2	0	0.0249977	26.2	0	0.0249977	26.2	0	0.0249977	26.2	0	0.0249977	26.2	0	0.0249977	26.2	0	0.0249977
26.225	0	0.0249978	26.225	0	0.0249978	26.225	0	0.0249978	26.225	0	0.0249978	26.225	0	0.0249978	26.225	0	0.0249978	26.225	0	0.0249978	26.225	0	0.0249978	26.225	0	0.0249978	26.225	0	0.0249978
26.25	0	0.024998	26.25	0	0.024998	26.25	0	0.024998	26.25	0	0.024998	26.25	0	0.024998	26.25	0	0.024998	26.25	0	0.024998	26.25	0	0.024998	26.25	0	0.024998	26.25	0	0.024998
26.275	0	0.0249982	26.275	0	0.0249982	26.275	0	0.0249982	26.275	0	0.0249982	26.275	0	0.0249982	26.275	0	0.0249982	26.275	0	0.0249982	26.275	0	0.0249982	26.275	0	0.0249982	26.275	0	0.0249982
26.3	0	0.0249983	26.3	0	0.0249983	26.3	0	0.0249983	26.3	0	0.0249983	26.3	0	0.0249983	26.3	0	0.0249983	26.3	0	0.0249983	26.3	0	0.0249983	26.3	0	0.0249983	26.3	0	0.0249983
26.325	0	0.0249985	26.325	0	0.0249985	26.325	0	0.0249985	26.325	0	0.0249985	26.325	0	0.0249985	26.325	0	0.0249985	26.325	0	0.0249985	26.325	0	0.0249985	26.325	0	0.0249985	26.325	0	0.0249985
26.35	0	0.0249986	26.35	0	0.0249986	26.35	0	0.0249986	26.35	0	0.0249986	26.35	0	0.0249986	26.35	0	0.0249986	26.35	0	0.0249986	26.35	0	0.0249986	26.35	0	0.0249986	26.35	0	0.0249986
26.375	0	0.0249988	26.375	0	0.0249988	26.375	0	0.0249988	26.375	0	0.0249988	26.375	0	0.0249988	26.375	0	0.0249988	26.375	0	0.0249988	26.375	0	0.0249988	26.375	0	0.0249988	26.375	0	0.0249988
26.4	0	0.024999	26.4	0	0.024999	26.4	0	0.024999	26.4	0	0.024999	26.4	0	0.024999	26.4	0	0.024999	26.4	0	0.024999	26.4	0	0.024999	26.4	0	0.024999	26.4	0	0.024999
26.425	0	0.0249991	26.425	0	0.0249991	26.425	0	0.0249991	26.425	0	0.0249991	26.425	0	0.0249991	26.425	0	0.0249991	26.425	0	0.0249991	26.425	0	0.0249991	26.425	0	0.0249991	26.425	0	0.0249991
26.45	0	0.0249993	26.45	0	0.0249993	26.45	0	0.0249993	26.45	0	0.0249993	26.45	0	0.0249993	26.45	0	0.0249993	26.45	0	0.0249993	26.45	0	0.0249993	26.45	0	0.0249993	26.45	0	0.0249993
26.475	0	0.0249995	26.475	0	0.0249995	26.475	0	0.0249995	26.475	0	0.0249995	26.475	0	0.0249995	26.475	0	0.0249995	26.475	0	0.0249995	26.475	0	0.0249995	26.475	0	0.0249995	26.475	0	0.0249995
26.5	0	0.0249996	26.5	0	0.0249996	26.5	0	0.0249996	26.5	0	0.0249996	26.5	0	0.0249996	26.5	0	0.0249996	26.5	0	0.0249996	26.5	0	0.0249996	26.5	0	0.0249996	26.5	0	0.0249996
26.525	0	0.0249998	26.525	0	0.0249998	26.525	0	0.0249998	26.525	0	0.0249998	26.525	0	0.0249998	26.525	0	0.0249998	26.525	0	0.0249998	26.525	0	0.0249998	26.525	0	0.0249998	26.525	0	0.0249998
26.55	0	0.0249999	26.55	0	0.0249999	26.55	0	0.0249999	26.55	0	0.0249999	26.55	0	0.0249999	26.55	0	0.0249999	26.55	0	0.0249999	26.55	0	0.0249999	26.55	0	0.0249999	26.55	0	0.0249999
26.575	0	0.0250001	26.575	0	0.0250001	26.575	0	0.0250001	26.575	0	0.0250001	26.575	0	0.0250001	26.575	0	0.0250001	26.575	0	0.0250001	26.575	0	0.0250001	26.575	0	0.0250001	26.575	0	0.0250001
26.6	0	0.0250003	26.6	0	0.0250003	26.6	0	0.0250003	26.6	0	0.0250003	26.6	0	0.0250003	26.6	0	0.0250003	26.6	0	0.0250003	26.6	0	0.0250003	26.6	0	0.0250003	26.6	0	0.0250003
26.625	0	0.0250004	26.625	0	0.0250004	26.625	0	0.0250004	26.625	0	0.0250004	26.625	0	0.0250004	26.625	0	0.0250004	26.625	0	0.0250004	26.625	0	0.0250004	26.625	0	0.0250004	26.625	0	0.0250004
26.65	0	0.0250006	26.65	0	0.0250006	26.65	0	0.0250006	26.65	0	0.0250006	26.65	0	0.0250006	26.65	0	0.0250006	26.65	0	0.0250006	26.65	0	0.0250006	26.65	0	0.0250006	26.65	0	0.0250006
26.675	0	0.0250008	26.675	0	0.0250008	26.675	0	0.0250008	26.675	0	0.0250008	26.675	0	0.0250008	26.675	0	0.0250008	26.675	0	0.0250008	26.675	0	0.0250008	26.675	0	0.0250008	26.675	0	0.0250008
26.7	0	0.0250009	26.7	0	0.0250009	26.7	0	0.0250009	26.7	0	0.0250009	26.7	0	0.0250009	26.7	0	0.0250009	26.7	0	0.0250009	26.7	0	0.0250009	26.7	0	0.0250009	26.7	0	0.0250009
26.725	0	0.0250011	26.725	0	0.0250011	26.725	0	0.0250011	26.725	0	0.0250011	26.725	0	0.0250011	26.725	0	0.0250011	26.725	0	0.0250011	26.725	0	0.0250011	26.725	0	0.0250011	26.725	0	0.0250011
26.75	0	0.0250012	26.75	0	0.0250012	26.75	0	0.0250012	26.75	0	0.0250012	26.75	0	0.0250012	26.75	0	0.0250012	26.75	0	0.0250012	26.75	0	0.0250012	26.75	0	0.0250012	26.75	0	0.0250012
26.775	0	0.0250014	26.775	0	0.0250014	26.775	0	0.0250014	26.775	0	0.0250014	26.775	0	0.0250014	26.775	0	0.0250014	26.775	0	0.0250014	26.775	0	0.0250014	26.775	0	0.0250014	26.775	0	0.0250014
26.8	0	0.0250016	26.8	0	0.0250016	26.8	0	0.0250016	26.8	0	0.0250016	26.8	0	0.0250016	26.8	0	0.0250016	26.8	0	0.0250016	26.8	0	0.0250016	26.8	0	0.0250016	26.8	0	0.0250016
26.825	0	0.0250017	26.825	0	0.0250017	26.825	0	0.0250017	26.825	0	0.0250017	26.825	0	0.0250017	26.825	0	0.0250017	26.825	0	0.0250017	26.825	0	0.0250017	26.825	0	0.0250017	26.825	0	0.0250017
26.85	0	0.0250019	26.85	0	0.0250019	26.85	0	0.0250019	26.85	0	0.0250019	26.85	0	0.0250019	26.85	0	0.0250019	26.85	0	0.0250019	26.85	0	0.0250019	26.85	0	0.0250019	26.85	0	0.0250019
26.875	0	0.025002	26.875	0	0.025002	26.875	0	0.025002	26.875	0	0.025002	26.875	0	0.025002	26.875	0	0.025002	26.875	0	0.025002	26.875	0	0.025002	26.875	0	0.025002	26.875	0	0.025002
26.9	0	0.0250022	26.9	0	0.0250022	26.9	0	0.0250022	26.9	0	0.0250022	26.9	0	0.0250022	26.9	0	0.0250022	26.9	0	0.0250022	26.9	0	0.0250022	26.9	0	0.0250022	26.9	0	0.0250022
26.925	0	0.0250024	26.925	0	0.0250024	26.925	0	0.0250024	26.925	0	0.0250024	26.925	0	0.0250024	26.925	0	0.0250024	26.925	0	0.0250024	26.925	0	0.0250024	26.925	0	0.0250024	26.925	0	0.0250024
26.95	0	0.0250025	26.95	0	0.0250025	26.95	0	0.0250025	26.95	0	0.0250025	26.95	0	0.0250025	26.95	0	0.0250025	26.95	0	0.0250025	26.95	0	0.0250025	26.95	0	0.0250025	26.95	0	0.0250025
26.975	0	0.0250027	26.975	0	0.0250027	26.975	0	0.0250027	26.975	0	0.0250027	26.975	0	0.0250027	26.975	0	0.0250027	26.975	0	0.0250027	26.975	0	0.0250027	26.975	0	0.0250027	26.975	0	0.0250027
27	0	0.0250029	27	0	0.0250029	27	0	0.0250029	27	0	0.0250029	27	0	0.0250029	27	0	0.0250029	27	0	0.0250029	27	0	0.0250029	27	0	0.0250029	27	0	0.0250029
27.025	0	0.025003	27.025	0	0.025003	27.025	0	0.025003	27.025	0	0.025003	27.025	0	0.025003	27.025	0	0.025003	27.025	0	0.025003	27.025	0	0.025003	27.025	0	0.025003	27.025	0	0.025003
27.05	0	0.0250032	27.05	0	0.0250032	27.05	0	0.0250032	27.05	0	0.0250032	27.05	0	0.0250032	27.05	0	0.0250032	27.05	0	0.0250032	27.05	0	0.0250032	27.05	0	0.0250032	27.05	0	0.0250032
27.075	0	0.0250033	27.075	0	0.0250033	27.075	0	0.0250033	27.075	0	0.0250033	27.075	0	0.0250033	27.075	0	0.0250033	27.075	0	0.0250033	27.075	0	0.0250033	27.075	0	0.0250033	27.075	0	0.0250033
27.1	0	0.0250035	27.1	0	0.0250035	27.1	0	0.0250035	27.1	0	0.0250035	27.1	0	0.0250035	27.1	0	0.0250035	27.1	0	0.0250035	27.1	0	0.0250035	27.1	0	0.0250035	27.1	0	0.0250035
27.125	0	0.0250037	27.125	0	0.0250037	27.125	0	0.0250037	27.125	0	0.0250037	27.125	0	0.0250037	27.125	0	0.0250037	27.125	0	0.0250037	27.125	0	0.0250037	27.125	0	0.0250037	27.125	0	0.0250037
27.15	0	0.0250038	27.15	0	0.0250038	27.15	0	0.0250038	27.15	0	0.0250038	27.15	0	0.0250038	27.15	0	0.0250038	27.15	0	0.0250038	27.15	0	0.0250038	27.15	0	0.0250038	27.15	0	0.0250038
27.175	0	0.025004	27.175	0	0.025004	27.175	0	0.025004	27.175	0	0.025004	27.175	0	0.025004	27.175	0	0.025004	27.175	0	0.025004	27.175	0	0.025004	27.175	0	0.025004	27.175	0	0.025004
27.2	0	0.0250042	27.2	0	0.0250042	27.2	0	0.0250042	27.2	0	0.0250042	27.2	0	0.0250042	27.2	0	0.0250042	27.2	0	0.0250042	27.2	0	0.0250042	27.2	0	0.0250042	27.2	0	0.0250042
27.225	0	0.0250043	27.225	0	0.0250043	27.225	0	0.0250043	27.225	0	0.0250043	27.225	0	0.0250043	27.225	0	0.0250043	27.225	0	0.0250043	27.225	0	0.0250043	27.225	0	0.0250043	27.225	0	0.0250043
27.25	0	0.0250045	27.25	0	0.0250045	27.25	0	0.0250045	27.25	0	0.0250045	27.25	0	0.0250045	27.25	0	0.0250045	27.25	0	0.0250045	27.25	0	0.0250045	27.25	0	0.0250045	27.25	0	0.0250045
27.275	0	0.0250046	27.275	0	0.0250046	27.275	0	0.0250046	27.275	0	0.0250046	27.275	0	0.0250046	27.275	0	0.0250046	27.275	0	0.0250046	27.275	0	0.0250046	27.275	0	0.0250046	27.275	0	0.0250046
27.3	0	0.0250048	27.3	0	0.0250048	27.3	0	0.0250048	27.3	0	0.0250048	27.3	0	0.0250048	27.3	0	0.0250048	27.3	0	0.0250048	27.3	0	0.0250048	27.3	0	0.0250048	27.3	0	0.0250048
27.325	0	0.025005	27.325	0	0.025005	27.325	0	0.025005	27.325	0	0.025005	27.325	0	0.025005	27.325	0	0.025005	27.325	0	0.025005	27.325	0	0.025005	27.325	0	0.025005	27.325	0	0.025005
27.35	0	0.0250051	27.35	0	0.0250051	27.35	0	0.0250051	27.35	0	0.0250051	27.35	0	0.0250051	27.35	0	0.0250051	27.35	0	0.0250051	27.35	0	0.0250051	27.35	0	0.0250051	27.35	0	0.0250051
27.375	0	0.0250053	27.375	0	0.0250053	27.375	0	0.0250053	27.375	0	0.0250053	27.375	0	0.0250053	27.375	0	0.0250053	27.375	0	0.0250053	27.375	0	0.0250053	27.375	0	0.0250053	27.375	0	0.0250053
27.4	0	0.0250054	27.4	0	0.0250054	27.4	0	0.0250054	27.4	0	0.0250054	27.4	0	0.0250054	27.4	0	0.0250054	27.4	0	0.0250054	27.4	0	0.0250054	27.4	0	0.0250054	27.4	0	0.0250054
27.425	0	0.0250056	27.425	0	0.0250056	27.425	0	0.0250056	27.425	0	0.0250056	27.425	0	0.0250056	27.425	0	0.0250056	27.425	0	0.0250056	27.425	0	0.0250056	27.425	0	0.0250056	27.425	0	0.0250056
27.45	0	0.0250058	27.45	0	0.0250058	27.45	0	0.0250058	27.45	0	0.0250058	27.45	0	0.0250058	27.45	0	0.0250058	27.45	0	0.0250058	27.45	0	0.0250058	27.45	0	0.0250058	27.45	0	0.0250058
27.475	0	0.0250059	27.475	0	0.0250059	27.475	0	0.0250059	27.475	0	0.0250059	27.475	0	0.0250059	27.475	0	0.0250059	27.475	0	0.0250059	27.475	0	0.0250059	27.475	0	0.0250059	27.475	0	0.0250059
27.5	0	0.0250061	27.5	0	0.0250061	27.5	0	0.0250061	27.5	0	0.0250061	27.5	0	0.0250061	27.5	0	0.0250061	27.5	0	0.0250061	27.5	0	0.0250061	27.5	0	0.0250061	27.5	0	0.0250061
27.525	0	0.0250063	27.525	0	0.0250063	27.525	0	0.0250063	27.525	0	0.0250063	27.525	0	0.0250063	27.525	0	0.0250063	27.525	0	0.0250063	27.525	0	0.0250063	27.525	0	0.0250063	27.525	0	0.0250063
27.55	0	0.0250064	27.55	0	0.0250064	27.55	0	0.0250064	27.55	0	0.0250064	27.55	0	0.0250064	27.55	0	0.0250064	27.55	0	0.0250064	27.55	0	0.0250064	27.55	0	0.0250064	27.55	0	0.0250064
27.575	0	0.0250066	27.575	0	0.0250066	27.575	0	0.0250066	27.575	0	0.0250066	27.575	0	0.0250066	27.575	0	0.0250066	27.575	0	0.0250066	27.575	0	0.0250066	27.575	0	0.0250066	27.575	0	0.0250066
27.6	0	0.0250067	27.6	0	0.0250067	27.6	0	0.0250067	27.6	0	0.0250067	27.6	0	0.0250067	27.6	0	0.0250067	27.6	0	0.0250067	27.6	0	0.0250067	27.6	0	0.0250067	27.6	0	0.0250067
27.625	0	0.0250069	27.625	0	0.0250069	27.625	0	0.0250069	27.625	0	0.0250069	27.625	0	0.0250069	27.625	0	0.0250069	27.625	0	0.0250069	27.625	0	0.0250069	27.625	0	0.0250069	27.625	0	0.0250069
27.65	0	0.0250071	27.65	0	0.0250071	27.65	0	0.0250071	27.65	0	0.0250071	27.65	0	0.0250071	27.65	0	0.0250071	27.65	0	0.0250071	27.65	0	0.0250071	27.65	0	0.0250071	27.65	0	0.0250071
27.675	0	0.0250072	27.675	0	0.0250072	27.675	0	0.0250072	27.675	0	0.0250072	27.675	0	0.0250072	27.675	0	0.0250072	27.675	0	0.0250072	27.675	0	0.0250072	27.675	0	0.0250072	27.675	0	0.0250072
27.7	0	0.0250074	27.7	0	0.0250074	27.7	0	0.0250074	27.7	0	0.0250074	27.7	0	0.0250074	27.7	0	0.0250074	27.7	0	0.0250074	27.7	0	0.0250074	27.7	0	0.0250074	27.7	0	0.0250074
27.725	0	0.0250076	27.725	0	0.0250076	27.725	0	0.0250076	27.725	0	0.0250076	27.725	0	0.0250076	27.725	0	0.0250076	27.725	0	0.0250076	27.725	0	0.0250076	27.725	0	0.0250076	27.725	0	0.0250076
27.75	0	0.0250077	27.75	0	0.0250077	27.75	0	0.0250077	27.75	0	0.0250077	27.75	0	0.0250077	27.75	0	0.0250077	27.75	0	0.0250077	27.75	0	0.0250077	27.75	0	0.0250077	27.75	0	0.0250077
27.775	0	0.0250079	27.775	0	0.0250079	27.775	0	0.0250079	27.775	0	0.0250079	27.775	0	0.0250079	27.775	0	0.0250079	27.775	0	0.0250079	27.775	0	0.0250079	27.775	0	0.0250079	27.775	0	0.0250079
27.8	0	0.025008	27.8	0	0.025008	27.8	0	0.025008	27.8	0	0.025008	27.8	0	0.025008	27.8	0	0.025008	27.8	0	0.025008	27.8	0	0.025008	27.8	0	0.025008	27.8	0	0.025008
27.825	0	0.0250082	27.825	0	0.0250082	27.825	0	0.0250082	27.825	0	0.0250082	27.825	0	0.0250082	27.825	0	0.0250082	27.825	0	0.0250082	27.825	0	0.0250082	27.825	0	0.0250082	27.825	0	0.0250082
27.85	0	0.0250084	27.85	0	0.0250084	27.85	0	0.0250084	27.85	0	0.0250084	27.85	0	0.0250084	27.85	0	0.0250084	27.85	0	0.0250084	27.85	0	0.0250084	27.85	0	0.0250084	27.85	0	0.0250084
27.875	0	0.0250085	27.875	0	0.0250085	27.875	0	0.0250085	27.875	0	0.0250085	27.875	0	0.0250085	27.875	0	0.0250085	27.875	0	0.0250085	27.875	0	0.0250085	27.875	0	0.0250085	27.875	0	0.0250085
27.9	0	0.0250087	27.9	0	0.0250087	27.9	0	0.0250087	27.9	0	0.0250087	27.9	0	0.0250087	27.9	0	0.0250087	27.9	0	0.0250087	27.9	0	0.0250087	27.9	0	0.0250087	27.9	0	0.0250087
27.925	0	0.0250088	27.925	0	0.0250088	27.925	0	0.0250088	27.925	0	0.0250088	27.925	0	0.0250088	27.925	0	0.0250088	27.925	0	0.0250088	27.925	0	0.0250088	27.925	0	0.0250088	27.925	0	0.0250088
27.95	0	0.025009	27.95	0	0.025009	27.95	0	0.025009	27.95	0	0.025009	27.95	0	0.025009	27.95	0	0.025009	27.95	0	0.025009	27.95	0	0.025009	27.95	0	0.025009	27.95	0	0.025009
27.975	0	0.0250092	27.975	0	0.0250092	27.975	0	0.0250092	27.975	0	0.0250092	27.975	0	0.0250092	27.975	0	0.0250092	27.975	0	0.0250092	27.975	0	0.0250092	27.975	0	0.0250092	27.975	0	0.0250092
28	0	0.0250093	28	0	0.0250093	28	0	0.0250093	28	0	0.0250093	28	0	0.0250093	28	0	0.0250093	28	0	0.0250093	28	0	0.0250093	28	0	0.0250093	28	0	0.0250093
28.025	0	0.0250095	28.025	0	0.0250095	28.025	0	0.0250095	28.025	0	0.0250095	28.025	0	0.0250095	28.025	0	0.0250095	28.025	0	0.0250095	28.025	0	0.0250095	28.025	0	0.0250095	28.025	0	0.0250095
28.05	0	0.0250097	28.05	0	0.0250097	28.05	0	0.0250097	28.05	0	0.0250097	28.05	0	0.0250097	28.05	0	0.0250097	28.05	0	0.0250097	28.05	0	0.0250097	28.05	0	0.0250097	28.05	0	0.0250097
28.075	0	0.0250098	28.075	0	0.0250098	28.075	0	0.0250098	28.075	0	0.0250098	28.075	0	0.0250098	28.075	0	0.0250098	28.075	0	0.0250098	28.075	0	0.0250098	28.075	0	0.0250098	28.075	0	0.0250098
28.1	0	0.02501	28.1	0	0.02501	28.1	0	0.02501	28.1	0	0.02501	28.1	0	0.02501	28.1	0	0.02501	28.1	0	0.02501	28.1	0	0.02501	28.1	0	0.02501	28.1	0	0.02501
28.125	0	0.0250101	28.125	0	0.0250101	28.125	0	0.0250101	28.125	0	0.0250101	28.125	0	0.0250101	28.125	0	0.0250101	28.125	0	0.0250101	28.125	0	0.0250101	28.125	0	0.0250101	28.125	0	0.0250101
28.15	0	0.0250103	28.15	0	0.0250103	28.15	0	0.0250103	28.15	0	0.0250103	28.15	0	0.0250103	28.15	0	0.0250103	28.15	0	0.0250103	28.15	0	0.0250103	28.15	0	0.0250103	28.15	0	0.0250103
28.175	0	0.0250105	28.175	0	0.0250105	28.175	0	0.0250105	28.175	0	0.0250105	28.175	0	0.0250105	28.175	0	0.0250105	28.175	0	0.0250105	28.175	0	0.0250105	28.175	0	0.0250105	28.175	0	0.0250105
28.2	0	0.0250106	28.2	0	0.0250106	28.2	0	0.0250106	28.2	0	0.0250106	28.2	0	0.0250106	28.2	0	0.0250106	28.2	0	0.0250106	28.2	0	0.0250106	28.2	0	0.0250106	28.2	0	0.0250106
28.225	0	0.0250108	28.225	0	0.0250108	28.225	0	0.0250108	28.225	0	0.0250108	28.225	0	0.0250108	28.225	0	0.0250108	28.225	0	0.0250108	28.225	0	0.0250108	28.225	0	0.0250108	28.225	0	0.0250108
28.25	0	0.0250109	28.25	0	0.0250109	28.25	0	0.0250109	28.25	0	0.0250109	28.25	0	0.0250109	28.25	0	0.0250109	28.25	0	0.0250109	28.25	0	0.0250109	28.25	0	0.0250109	28.25	0	0.0250109
28.275	0	0.0250111	28.275	0	0.0250111	28.275	0	0.0250111	28.275	0	0.0250111	28.275	0	0.0250111	28.275	0	0.0250111	28.275	0	0.0250111	28.275	0	0.0250111	28.275	0	0.0250111	28.275	0	0.0250111
28.3	0	0.0250113	28.3	0	0.0250113	28.3	0	0.0250113	28.3	0	0.0250113	28.3	0	0.0250113	28.3	0	0.0250113	28.3	0	0.0250113	28.3	0	0.0250113	28.3	0	0.0250113	28.3	0	0.0250113
28.325	0	0.0250114	28.325	0	0.0250114	28.325	0	0.0250114	28.325	0	0.0250114	28.325	0	0.0250114	28.325	0	0.0250114	28.325	0	0.0250114	28.325	0	0.0250114	28.325	0	0.0250114	28.325	0	0.0250114
28.35	0	0.0250116	28.35	0	0.0250116	28.35	0	0.0250116	28.35	0	0.0250116	28.35	0	0.0250116	28.35	0	0.0250116	28.35	0	0.0250116	28.35	0	0.0250116	28.35	0	0.0250116	28.35	0	0.0250116
28.375	0	0.0250118	28.375	0	0.0250118	28.375	0	0.0250118	28.375	0	0.0250118	28.375	0	0.0250118	28.375	0	0.0250118	28.375	0	0.0250118	28.375	0	0.0250118	28.375	0	0.0250118	28.375	0	0.0250118
28.4	0	0.0250119	28.4	0	0.0250119	28.4	0	0.0250119	28.4	0	0.0250119	28.4	0	0.0250119	28.4	0	0.0250119	28.4	0	0.0250119	28.4	0	0.0250119	28.4	0	0.0250119	28.4	0	0.0250119
28.425	0	0.0250121	28.425	0	0.0250121	28.425	0	0.0250121	28.425	0	0.0250121	28.425	0	0.0250121	28.425	0	0.0250121	28.425	0	0.0250121	28.425	0	0.0250121	28.425	0	0.0250121	28.425	0	0.0250121
28.45	0	0.0250122	28.45	0	0.0250122	28.45	0	0.0250122	28.45	0	0.0250122	28.45	0	0.0250122	28.45	0	0.0250122	28.45	0	0.0250122	28.45	0	0.0250122	28.45	0	0.0250122	28.45	0	0.0250122
28.475	0	0.0250124	28.475	0	0.0250124	28.475	0	0.0250124	28.475	0	0.0250124	28.475	0	0.0250124	28.475	0	0.0250124	28.475	0	0.0250124	28.475	0	0.0250124	28.475	0	0.0250124	28.475	0	0.0250124
28.5	0	0.0250126	28.5	0	0.0250126	28.5	0	0.0250126	28.5	0	0.0250126	28.5	0	0.0250126	28.5	0	0.0250126	28.5	0	0.0250126	28.5	0	0.0250126	28.5	0	0.0250126	28.5	0	0.0250126
28.525	0	0.0250127	28.525	0	0.0250127	28.525	0	0.0250127	28.525	0	0.0250127	28.525	0	0.0250127	28.525	0	0.0250127	28.525	0	0.0250127	28.525	0	0.0250127	28.525	0	0.0250127	28.525	0	0.0250127
28.55	0	0.0250129	28.55	0	0.0250129	28.55	0	0.0250129	28.55	0	0.0250129	28.55	0	0.0250129	28.55	0	0.0250129	28.55	0	0.0250129	28.55	0	0.0250129	28.55	0	0.0250129	28.55	0	0.0250129
28.575	0	0.025013	28.575	0	0.025013	28.575	0	0.025013	28.575	0	0.025013	28.575	0	0.025013	28.575	0	0.025013	28.575	0	0.025013	28.575	0	0.025013	28.575	0	0.025013	28.575	0	0.025013
28.6	0	0.0250132	28.6	0	0.0250132	28.6	0	0.0250132	28.6	0	0.0250132	28.6	0	0.0250132	28.6	0	0.0250132	28.6	0	0.0250132	28.6	0	0.0250132	28.6	0	0.0250132	28.6	0	0.0250132
28.625	0	0.0250134	28.625	0	0.0250134	28.625	0	0.0250134	28.625	0	0.0250134	28.625	0	0.0250134	28.625	0	0.0250134	28.625	0	0.0250134	28.625	0	0.0250134	28.625	0	0.0250134	28.625	0	0.0250134
28.65	0	0.0250135	28.65	0	0.0250135	28.65	0	0.0250135	28.65	0	0.0250135	28.65	0	0.0250135	28.65	0	0.0250135	28.65	0	0.0250135	28.65	0	0.0250135	28.65	0	0.0250135	28.65	0	0.0250135
28.675	0	0.0250137	28.675	0	0.0250137	28.675	0	0.0250137	28.675	0	0.0250137	28.675	0	0.0250137	28.675	0	0.0250137	28.675	0	0.0250137	28.675	0	0.0250137	28.675	0	0.0250137	28.675	0	0.0250137
28.7	0	0.0250139	28.7	0	0.0250139	28.7	0	0.0250139	28.7	0	0.0250139	28.7	0	0.0250139	28.7	0	0.0250139	28.7	0	0.0250139	28.7	0	0.0250139	28.7	0	0.0250139	28.7	0	0.0250139
28.725	0	0.025014	28.725	0	0.025014	28.725	0	0.025014	28.725	0	0.025014	28.725	0	0.025014	28.725	0	0.025014	28.725	0	0.025014	28.725	0	0.025014	28.725	0	0.025014	28.725	0	0.025014
28.75	0	0.0250142	28.75	0	0.0250142	28.75	0	0.0250142	28.75	0	0.0250142	28.75	0	0.0250142	28.75	0	0.0250142	28.75	0	0.0250142	28.75	0	0.0250142	28.75	0	0.0250142	28.75	0	0.0250142
28.775	0	0.0250143	28.775	0	0.0250143	28.775	0	0.0250143	28.775	0	0.0250143	28.775	0	0.0250143	28.775	0	0.0250143	28.775	0	0.0250143	28.775	0	0.0250143	28.775	0	0.0250143	28.775	0	0.0250143
28.8	0	0.0250145	28.8	0	0.0250145	28.8	0	0.0250145	28.8	0	0.0250145	28.8	0	0.0250145	28.8	0	0.0250145	28.8	0	0.0250145	28.8	0	0.0250145	28.8	0	0.0250145	28.8	0	0.0250145
28.825	0	0.0250147	28.825	0	0.0250147	28.825	0	0.0250147	28.825	0	0.0250147	28.825	0	0.0250147	28.825	0	0.0250147	28.825	0	0.0250147	28.825	0	0.0250147	28.825	0	0.0250147	28.825	0	0.0250147
28.85	0	0.0250148	28.85	0	0.0250148	28.85	0	0.0250148	28.85	0	0.0250148	28.85	0	0.0250148	28.85	0	0.0250148	28.85	0	0.0250148	28.85	0	0.0250148	28.85	0	0.0250148	28.85	0	0.0250148
28.875	0	0.025015	28.875	0	0.025015	28.875	0	0.025015	28.875	0	0.025015	28.875	0	0.025015	28.875	0	0.025015	28.875	0	0.025015	28.875	0	0.025015	28.875	0	0.025015	28.875	0	0.025015
28.9	0	0.0250151	28.9	0	0.0250151	28.9	0	0.0250151	28.9	0	0.0250151	28.9	0	0.0250151	28.9	0	0.0250151	28.9	0	0.0250151	28.9	0	0.0250151	28.9	0	0.0250151	28.9	0	0.0250151
28.925	0	0.0250153	28.925	0	0.0250153	28.925	0	0.0250153	28.925	0	0.0250153	28.925	0	0.0250153	28.925	0	0.0250153	28.925	0	0.0250153	28.925	0	0.0250153	28.925	0	0.0250153	28.925	0	0.0250153
28.95	0	0.0250155	28.95	0	0.0250155	28.95	0	0.0250155	28.95	0	0.0250155	28.95	0	0.0250155	28.95	0	0.0250155	28.95	0	0.0250155	28.95	0	0.0250155	28.95	0	0.0250155	28.95	0	0.0250155
28.975	0	0.0250156	28.975	0	0.0250156	28.975	0	0.0250156	28.975	0	0.0250156	28.975	0	0.0250156	28.975	0	0.0250156	28.975	0	0.0250156	28.975	0	0.0250156	28.975	0	0.0250156	28.975	0	0.0250156
29	0	0.0250158	29	0	0.0250158	29	0	0.0250158	29	0	0.0250158	29	0	0.0250158	29	0	0.0250158	29	0	0.0250158	29	0	0.0250158	29	0	0.0250158	29	0	0.0250158
29.025	0	0.025016	29.025	0	0.025016	29.025	0	0.025016	29.025	0	0.025016	29.025	0	0.025016	29.025	0	0.025016	29.025	0	0.025016	29.025	0	0.025016	29.025	0	0.025016	29.025	0	0.025016
29.05	0	0.0250161	29.05	0	0.0250161	29.05	0	0.0250161	29.05	0	0.0250161	29.05	0	0.0250161	29.05	0	0.0250161	29.05	0	0.0250161	29.05	0	0.0250161	29.05	0	0.0250161	29.05	0	0.0250161
29.075	0	0.0250163	29.075	0	0.0250163	29.075	0	0.0250163	29.075	0	0.0250163	29.075	0	0.0250163	29.075	0	0.0250163	29.075	0	0.0250163	29.075	0	0.0250163	29.075	0	0.0250163	29.075	0	0.0250163
29.1	0	0.0250164	29.1	0	0.0250164	29.1	0	0.0250164	29.1	0	0.0250164	29.1	0	0.0250164	29.1	0	0.0250164	29.1	0	0.0250164	29.1	0	0.0250164	29.1	0	0.0250164	29.1	0	0.0250164
29.125	0	0.0250166	29.125	0	0.0250166	29.125	0	0.0250166	29.125	0	0.0250166	29.125	0	0.0250166	29.125	0	0.0250166	29.125	0	0.0250166	29.125	0	0.0250166	29.125	0	0.0250166	29.125	0	0.0250166
29.15	0	0.0250168	29.15	0	0.0250168	29.15	0	0.0250168	29.15	0	0.0250168	29.15	0	0.0250168	29.15	0	0.0250168	29.15	0	0.0250168	29.15	0	0.0250168	29.15	0	0.0250168	29.15	0	0.0250168
29.175	0	0.0250169	29.175	0	0.0250169	29.175	0	0.0250169	29.175	0	0.0250169	29.175	0	0.0250169	29.175	0	0.0250169	29.175	0	0.0250169	29.175	0	0.0250169	29.175	0	0.0250169	29.175	0	0.0250169
29.2	0	0.0250171	29.2	0	0.0250171	29.2	0	0.0250171	29.2	0	0.0250171	29.2	0	0.0250171	29.2	0	0.0250171	29.2	0	0.0250171	29.2	0	0.0250171	29.2	0	0.0250171	29.2	0	0.0250171
29.225	0	0.0250172	29.225	0	0.0250172	29.225	0	0.0250172	29.225	0	0.0250172	29.225	0	0.0250172	29.225	0	0.0250172	29.225	0	0.0250172	29.225	0	0.0250172	29.225	0	0.0250172	29.225	0	0.0250172
29.25	0	0.0250174	29.25	0	0.0250174	29.25	0	0.0250174	29.25	0	0.0250174	29.25	0	0.0250174	29.25	0	0.0250174	29.25	0	0.0250174	29.25	0	0.0250174	29.25	0	0.0250174	29.25	0	0.0250174
29.275	0	0.0250176	29.275	0	0.0250176	29.275	0	0.0250176	29.275	0	0.0250176	29.275	0	0.0250176	29.275	0	0.0250176	29.275	0	0.0250176	29.275	0	0.0250176	29.275	0	0.0250176	29.275	0	0.0250176
29.3	0	0.0250177	29.3	0	0.0250177	29.3	0	0.0250177	29.3	0	0.0250177	29.3	0	0.0250177	29.3	0	0.0250177	29.3	0	0.0250177	29.3	0	0.0250177	29.3	0	0.0250177	29.3	0	0.0250177
29.325	0	0.0250179	29.325	0	0.0250179	29.325	0	0.0250179	29.325	0	0.0250179	29.325	0	0.0250179	29.325	0	0.0250179	29.325	0	0.0250179	29.325	0	0.0250179	29.325	0	0.0250179	29.325	0	0.0250179
29.35	0	0.0250181	29.35	0	0.0250181	29.35	0	0.0250181	29.35	0	0.0250181	29.35	0	0.0250181	29.35	0	0.0250181	29.35	0	0.0250181	29.35	0	0.0250181	29.35	0	0.0250181	29.35	0	0.0250181
29.375	0	0.0250182	29.375	0	0.0250182	29.375	0	0.0250182	29.375	0	0.0250182	29.375	0	0.0250182	29.375	0	0.0250182	29.375	0	0.0250182	29.375	0	0.0250182	29.375	0	0.0250182	29.375	0	0.0250182
29.4	0	0.0250184	29.4	0	0.0250184	29.4	0	0.0250184	29.4	0	0.0250184	29.4	0	0.0250184	29.4	0	0.0250184	29.4	0	0.0250184	29.4	0	0.0250184	29.4	0	0.0250184	29.4	0	0.0250184
29.425	0	0.0250185	29.425	0	0.0250185	29.425	0	0.0250185	29.425	0	0.0250185	29.425	0	0.0250185	29.425	0	0.0250185	29.425	0	0.0250185	29.425	0	0.0250185	29.425	0	0.0250185	29.425	0	0.0250185
29.45	0	0.0250187	29.45	0	0.0250187	29.45	0	0.0250187	29.45	0	0.0250187	29.45	0	0.0250187	29.45	0	0.0250187	29.45	0	0.0250187	29.45	0	0.0250187	29.45	0	0.0250187	29.45	0	0.0250187
29.475	0	0.0250189	29.475	0	0.0250189	29.475	0	0.0250189	29.475	0	0.0250189	29.475	0	0.0250189	29.475	0	0.0250189	29.475	0	0.0250189	29.475	0	0.0250189	29.475	0	0.0250189	29.475	0	0.0250189
29.5	0	0.025019	29.5	0	0.025019	29.5	0	0.025019	29.5	0	0.025019	29.5	0	0.025019	29.5	0	0.025019	29.5	0	0.025019	29.5	0	0.025019	29.5	0	0.025019	29.5	0	0.025019
29.525	0	0.0250192	29.525	0	0.0250192	29.525	0	0.0250192	29.525	0	0.0250192	29.525	0	0.0250192	29.525	0	0.0250192	29.525	0	0.0250192	29.525	0	0.0250192	29.525	0	0.0250192	29.525	0	0.0250192
29.55	0	0.0250193	29.55	0	0.0250193	29.55	0	0.0250193	29.55	0	0.0250193	29.55	0	0.0250193	29.55	0	0.0250193	29.55	0	0.0250193	29.55	0	0.0250193	29.55	0	0.0250193	29.55	0	0.0250193
29.575	0	0.0250195	29.575	0	0.0250195	29.575	0	0.0250195	29.575	0	0.0250195	29.575	0	0.0250195	29.575	0	0.0250195	29.575	0	0.0250195	29.575	0	0.0250195	29.575	0	0.0250195	29.575	0	0.0250195
29.6	0	0.0250197	29.6	0	0.0250197	29.6	0	0.0250197	29.6	0	0.0250197	29.6	0	0.0250197	29.6	0	0.0250197	29.6	0	0.0250197	29.6	0	0.0250197	29.6	0	0.0250197	29.6	0	0.0250197
29.625	0	0.0250198	29.625	0	0.0250198	29.625	0	0.0250198	29.625	0	0.0250198	29.625	0	0.0250198	29.625	0	0.0250198	29.625	0	0.0250198	29.625	0	0.0250198	29.625	0	0.0250198	29.625	0	0.0250198
29.65	0	0.02502	29.65	0	0.02502	29.65	0	0.02502	29.65	0	0.02502	29.65	0	0.02502	29.65	0	0.02502	29.65	0	0.02502	29.65	0	0.02502	29.65	0	0.02502	29.65	0	0.02502
29.675	0	0.0250202	29.675	0	0.0250202	29.675	0	0.0250202	29.675	0	0.0250202	29.675	0	0.0250202	29.675	0	0.0250202	29.675	0	0.0250202	29.675	0	0.0250202	29.675	0	0.0250202	29.675	0	0.0250202
29.7	0	0.0250203	29.7	0	0.0250203	29.7	0	0.0250203	29.7	0	0.0250203	29.7	0	0.0250203	29.7	0	0.0250203	29.7	0	0.0250203	29.7	0	0.0250203	29.7	0	0.0250203	29.7	0	0.0250203
29.725	0	0.0250205	29.725	0	0.0250205	29.725	0	0.0250205	29.725	0	0.0250205	29.725	0	0.0250205	29.725	0	0.0250205	29.725	0	0.0250205	29.725	0	0.0250205	29.725	0	0.0250205	29.725	0	0.0250205
29.75	0	0.0250206	29.75	0	0.0250206	29.75	0	0.0250206	29.75	0	0.0250206	29.75	0	0.0250206	29.75	0	0.0250206	29.75	0	0.0250206	29.75	0	0.0250206	29.75	0	0.0250206	29.75	0	0.0250206
29.775	0	0.0250208	29.775	0	0.0250208	29.775	0	0.0250208	29.775	0	0.0250208	29.775	0	0.0250208	29.775	0	0.0250208	29.775	0	0.0250208	29.775	0	0.0250208	29.775	0	0.0250208	29.775	0	0.0250208
29.8	0	0.025021	29.8	0	0.025021	29.8	0	0.025021	29.8	0	0.025021	29.8	0	0.025021	29.8	0	0.025021	29.8	0	0.025021	29.8	0	0.025021	29.8	0	0.025021	29.8	0	0.025021
29.825	0	0.0250211	29.825	0	0.0250211	29.825	0	0.0250211	29.825	0	0.0250211	29.825	0	0.0250211	29.825	0	0.0250211	29.825	0	0.0250211	29.825	0	0.0250211	29.825	0	0.0250211	29.825	0	0.0250211
29.85	0	0.0250213	29.85	0	0.0250213	29.85	0	0.0250213	29.85	0	0.0250213	29.85	0	0.0250213	29.85	0	0.0250213	29.85	0	0.0250213	29.85	0	0.0250213	29.85	0	0.0250213	29.85	0	0.0250213
29.875	0	0.0250214	29.875	0	0.0250214	29.875	0	0.0250214	29.875	0	0.0250214	29.875	0	0.0250214	29.875	0	0.0250214	29.875	0	0.0250214	29.875	0	0.0250214	29.875	0	0.0250214	29.875	0	0.0250214
29.9	0	0.0250216	29.9	0	0.0250216	29.9	0	0.0250216	29.9	0	0.0250216	29.9	0	0.0250216	29.9	0	0.0250216	29.9	0	0.0250216	29.9	0	0.0250216	29.9	0	0.0250216	29.9	0	0.0250216
29.925	0	0.0250218	29.925	0	0.0250218	29.925	0	0.0250218	29.925	0	0.0250218	29.925	0	0.0250218	29.925	0	0.0250218	29.925	0	0.0250218	29.925	0	0.0250218	29.925	0	0.0250218	29.925	0	0.0250218
29.95	0	0.0250219	29.95	0	0.0250219	29.95	0	0.0250219	29.95	0	0.0250219	29.95	0	0.0250219	29.95	0	0.0250219	29.95	0	0.0250219	29.95	0	0.0250219	29.95	0	0.0250219	29.95	0	0.0250219
29.975	0	0.0250221	29.975	0	0.0250221	29.975	0	0.0250221	29.975	0	0.0250221	29.975	0	0.0250221	29.975	0	0.0250221	29.975	0	0.0250221	29.975	0	0.0250221	29.975	0	0.0250221	29.975	0	0.0250221
30	0	0.0250222	30	0	0.0250222	30	0	0.0250222	30	0	0.0250222	30	0	0.0250222	30	0	0.0250222	30	0	0.0250222	30	0	0.0250222	30	0	0.0250222	30	0	0.0250222
30.025	0	0.0250224	30.025	0	0.0250224	30.025	0	0.0250224	30.025	0	0.0250224	30.025	0	0.0250224	30.025	0	0.0250224	30.025	0	0.0250224	30.025	0	0.0250224	30.025	0	0.0250224	30.025	0	0.0250224
30.05	0	0.0250226	30.05	0	0.0250226	30.05	0	0.0250226	30.05	0	0.0250226	30.05	0	0.0250226	30.05	0	0.0250226	30.05	0	0.0250226	30.05	0	0.0250226	30.05	0	0.0250226	30.05	0	0.0250226
30.075	0	0.0250227	30.075	0	0.0250227	30.075	0	0.0250227	30.075	0	0.0250227	30.075	0	0.0250227	30.075	0	0.0250227	30.075	0	0.0250227	30.075	0	0.0250227	30.075	0	0.0250227	30.075	0	0.0250227
30.1	0	0.0250229	30.1	0	0.0250229	30.1	0	0.0250229	30.1	0	0.0250229	30.1	0	0.0250229	30.1	0	0.0250229	30.1	0	0.0250229	30.1	0	0.0250229	30.1	0	0.0250229	30.1	0	0.0250229
30.125	0	0.0250231	30.125	0	0.0250231	30.125	0	0.0250231	30.125	0	0.0250231	30.125	0	0.0250231	30.125	0	0.0250231	30.125	0	0.0250231	30.125	0	0.0250231	30.125	0	0.0250231	30.125	0	0.0250231
30.15	0	0.0250232	30.15	0	0.0250232	30.15	0	0.0250232	30.15	0	0.0250232	30.15	0	0.0250232	30.15	0	0.0250232	30.15	0	0.0250232	30.15	0	0.0250232	30.15	0	0.0250232	30.15	0	0.0250232
30.175	0	0.0250234	30.175	0	0.0250234	30.175	0	0.0250234	30.175	0	0.0250234	30.175	0	0.0250234	30.175	0	0.0250234	30.175	0	0.0250234	30.175	0	0.0250234	30.175	0	0.0250234	30.175	0	0.0250234
30.2	0	0.0250235	30.2	0	0.0250235	30.2	0	0.0250235	30.2	0	0.0250235	30.2	0	0.0250235	30.2	0	0.0250235	30.2	0	0.0250235	30.2	0	0.0250235	30.2	0	0.0250235	30.2	0	0.0250235
30.225	0	0.0250237	30.225	0	0.0250237	30.225	0	0.0250237	30.225	0	0.0250237	30.225	0	0.0250237	30.225	0	0.0250237	30.225	0	0.0250237	30.225	0	0.0250237	30.225	0	0.0250237	30.225	0	0.0250237
30.25	0	0.0250239	30.25	0	0.0250239	30.25	0	0.0250239	30.25	0	0.0250239	30.25	0	0.0250239	30.25	0	0.0250239	30.25	0	0.0250239	30.25	0	0.0250239	30.25	0	0.0250239	30.25	0	0.0250239
30.275	0	0.025024	30.275	0	0.025024	30.275	0	0.025024	30.275	0	0.025024	30.275	0	0.025024	30.275	0	0.025024	30.275	0	0.025024	30.275	0	0.025024	30.275	0	0.025024	30.275	0	0.025024
30.3	0	0.0250242	30.3	0	0.0250242	30.3	0	0.0250242	30.3	0	0.0250242	30.3	0	0.0250242	30.3	0	0.0250242	30.3	0	0.0250242	30.3	0	0.0250242	30.3	0	0.0250242	30.3	0	0.0250242
30.325	0	0.0250243	30.325	0	0.0250243	30.325	0	0.0250243	30.325	0	0.0250243	30.325	0	0.0250243	30.325	0	0.0250243	30.325	0	0.0250243	30.325	0	0.0250243	30.325	0	0.0250243	30.325	0	0.0250243
30.35	0	0.0250245	30.35	0	0.0250245	30.35	0	0.0250245	30.35	0	0.0250245	30.35	0	0.0250245	30.35	0	0.0250245	30.35	0	0.0250245	30.35	0	0.0250245	30.35	0	0.0250245	30.35	0	0.0250245
30.375	0	0.0250247	30.375	0	0.0250247	30.375	0	0.0250247	30.375	0	0.0250247	30.375	0	0.0250247	30.375	0	0.0250247	30.375	0	0.0250247	30.375	0	0.0250247	30.375	0	0.0250247	30.375	0	0.0250247
30.4	0	0.0250248	30.4	0	0.0250248	30.4	0	0.0250248	30.4	0	0.0250248	30.4	0	0.0250248	30.4	0	0.0250248	30.4	0	0.0250248	30.4	0	0.0250248	30.4	0	0.0250248	30.4	0	0.0250248
30.425	0	0.025025	30.425	0	0.025025	30.425	0	0.025025	30.425	0	0.025025	30.425	0	0.025025	30.425	0	0.025025	30.425	0	0.025025	30.425	0	0.025025	30.425	0	0.025025	30.425	0	0.025025
30.45	0	0.0250251	30.45	0	0.0250251	30.45	0	0.0250251	30.45	0	0.0250251	30.45	0	0.0250251	30.45	0	0.0250251	30.45	0	0.0250251	30.45	0	0.0250251	30.45	0	0.0250251	30.45	0	0.0250251
30.475	0	0.0250253	30.475	0	0.0250253	30.475	0	0.0250253	30.475	0	0.0250253	30.475	0	0.0250253	30.475	0	0.0250253	30.475	0	0.0250253	30.475	0	0.0250253	30.475	0	0.0250253	30.475	0	0.0250253
30.5	0	0.0250255	30.5	0	0.0250255	30.5	0	0.0250255	30.5	0	0.0250255	30.5	0	0.0250255	30.5	0	0.0250255	30.5	0	0.0250255	30.5	0	0.0250255	30.5	0	0.0250255	30.5	0	0.0250255
30.525	0	0.0250256	30.525	0	0.0250256	30.525	0	0.0250256	30.525	0	0.0250256	30.525	0	0.0250256	30.525	0	0.0250256	30.525	0	0.0250256	30.525	0	0.0250256	30.525	0	0.0250256	30.525	0	0.0250256
30.55	0	0.0250258	30.55	0	0.0250258	30.55	0	0.0250258	30.55	0	0.0250258	30.55	0	0.0250258	30.55	0	0.0250258	30.55	0	0.0250258	30.55	0	0.0250258	30.55	0	0.0250258	30.55	0	0.0250258
30.575	0	0.025026	30.575	0	0.025026	30.575	0	0.025026	30.575	0	0.025026	30.575	0	0.025026	30.575	0	0.025026	30.575	0	0.025026	30.575	0	0.025026	30.575	0	0.025026	30.575	0	0.025026
30.6	0	0.0250261	30.6	0	0.0250261	30.6	0	0.0250261	30.6	0	0.0250261	30.6	0	0.0250261	30.6	0	0.0250261	30.6	0	0.0250261	30.6	0	0.0250261	30.6	0	0.0250261	30.6	0	0.0250261
30.625	0	0.0250263	30.625	0	0.0250263	30.625	0	0.0250263	30.625	0	0.0250263	30.625	0	0.0250263	30.625	0	0.0250263	30.625	0	0.0250263	30.625	0	0.0250263	30.625	0	0.0250263	30.625	0	0.0250263
30.65	0	0.0250264	30.65	0	0.0250264	30.65	0	0.0250264	30.65	0	0.0250264	30.65	0	0.0250264	30.65	0	0.0250264	30.65	0	0.0250264	30.65	0	0.0250264	30.65	0	0.0250264	30.65	0	0.0250264
30.675	0	0.0250266	30.675	0	0.0250266	30.675	0	0.0250266	30.675	0	0.0250266	30.675	0	0.0250266	30.675	0	0.0250266	30.675	0	0.0250266	30.675	0	0.0250266	30.675	0	0.0250266	30.675	0	0.0250266
30.7	0	0.0250268	30.7	0	0.0250268	30.7	0	0.0250268	30.7	0	0.0250268	30.7	0	0.0250268	30.7	0	0.0250268	30.7	0	0.0250268	30.7	0	0.0250268	30.7	0	0.0250268	30.7	0	0.0250268
30.725	0	0.0250269	30.725	0	0.0250269	30.725	0	0.0250269	30.725	0	0.0250269	30.725	0	0.0250269	30.725	0	0.0250269	30.725	0	0.0250269	30.725	0	0.0250269	30.725	0	0.0250269	30.725	0	0.0250269
30.75	0	0.0250271	30.75	0	0.0250271	30.75	0	0.0250271	30.75	0	0.0250271	30.75	0	0.0250271	30.75	0	0.0250271	30.75	0	0.0250271	30.75	0	0.0250271	30.75	0	0.0250271	30.75	0	0.0250271
30.775	0	0.0250272	30.775	0	0.0250272	30.775	0	0.0250272	30.775	0	0.0250272	30.775	0	0.0250272	30.775	0	0.0250272	30.775	0	0.0250272	30.775	0	0.0250272	30.775	0	0.0250272	30.775	0	0.0250272
30.8	0	0.0250274	30.8	0	0.0250274	30.8	0	0.0250274	30.8	0	0.0250274	30.8	0	0.0250274	30.8	0	0.0250274	30.8	0	0.0250274	30.8	0	0.0250274	30.8	0	0.0250274	30.8	0	0.0250274
30.825	0	0.0250276	30.825	0	0.0250276	30.825	0	0.0250276	30.825	0	0.0250276	30.825	0	0.0250276	30.825	0	0.0250276	30.825	0	0.0250276	30.825	0	0.0250276	30.825	0	0.0250276	30.825	0	0.0250276
30.85	0	0.0250277	30.85	0	0.0250277	30.85	0	0.0250277	30.85	0	0.0250277	30.85	0	0.0250277	30.85	0	0.0250277	30.85	0	0.0250277	30.85	0	0.0250277	30.85	0	0.0250277	30.85	0	0.0250277
30.875	0	0.0250279	30.875	0	0.0250279	30.875	0	0.0250279	30.875	0	0.0250279	30.875	0	0.0250279	30.875	0	0.0250279	30.875	0	0.0250279	30.875	0	0.0250279	30.875	0	0.0250279	30.875	0	0.0250279
30.9	0	0.025028	30.9	0	0.025028	30.9	0	0.025028	30.9	0	0.025028	30.9	0	0.025028	30.9	0	0.025028	30.9	0	0.025028	30.9	0	0.025028	30.9	0	0.025028	30.9	0	0.025028
30.925	0	0.0250282	30.925	0	0.0250282	30.925	0	0.0250282	30.925	0	0.0250282	30.925	0	0.0250282	30.925	0	0.0250282	30.925	0	0.0250282	30.925	0	0.0250282	30.925	0	0.0250282	30.925	0	0.0250282
30.95	0	0.0250284	30.95	0	0.0250284	30.95	0	0.0250284	30.95	0	0.0250284	30.95	0	0.0250284	30.95	0	0.0250284	30.95	0	0.0250284	30.95	0	0.0250284	30.95	0	0.0250284	30.95	0	0.0250284
30.975	0	0.0250285	30.975	0	0.0250285	30.975	0	0.0250285	30.975	0	0.0250285	30.975	0	0.0250285	30.975	0	0.0250285	30.975	0	0.0250285	30.975	0	0.0250285	30.975	0	0.0250285	30.975	0	0.0250285
31	0	0.0250287	31	0	0.0250287	31	0	0.0250287	31	0	0.0250287	31	0	0.0250287	31	0	0.0250287	31	0	0.0250287	31	0	0.0250287	31	0	0.0250287	31	0	0.0250287
31.025	0	0.0250289	31.025	0	0.0250289	31.025	0	0.0250289	31.025	0	0.0250289	31.025	0	0.0250289	31.025	0	0.0250289	31.025	0	0.0250289	31.025	0	0.0250289	31.025	0	0.0250289	31.025	0	0.0250289
31.05	0	0.025029	31.05	0	0.025029	31.05	0	0.025029	31.05	0	0.025029	31.05	0	0.025029	31.05	0	0.025029	31.05	0	0.025029	31.05	0	0.025029	31.05	0	0.025029	31.05	0	0.025029
31.075	0	0.0250292	31.075	0	0.0250292	31.075	0	0.0250292	31.075	0	0.0250292	31.075	0	0.0250292	31.075	0	0.0250292	31.075	0	0.0250292	31.075	0	0.0250292	31.075	0	0.0250292	31.075	0	0.0250292
31.1	0	0.0250293	31.1	0	0.0250293	31.1	0	0.0250293	31.1	0	0.0250293	31.1	0	0.0250293	31.1	0	0.0250293	31.1	0	0.0250293	31.1	0	0.0250293	31.1	0	0.0250293	31.1	0	0.0250293
31.125	0	0.0250295	31.125	0	0.0250295	31.125	0	0.0250295	31.125	0	0.0250295	31.125	0	0.0250295	31.125	0	0.0250295	31.125	0	0.0250295	31.125	0	0.0250295	31.125	0	0.0250295	31.125	0	0.0250295
31.15	0	0.0250297	31.15	0	0.0250297	31.15	0	0.0250297	31.15	0	0.0250297	31.15	0	0.0250297	31.15	0	0.0250297	31.15	0	0.0250297	31.15	0	0.0250297	31.15	0	0.0250297	31.15	0	0.0250297
31.175	0	0.0250298	31.175	0	0.0250298	31.175	0	0.0250298	31.175	0	0.0250298	31.175	0	0.0250298	31.175	0	0.0250298	31.175	0	0.0250298	31.175	0	0.0250298	31.175	0	0.0250298	31.175	0	0.0250298
31.2	0	0.02503	31.2	0	0.02503	31.2	0	0.02503	31.2	0	0.02503	31.2	0	0.02503	31.2	0	0.02503	31.2	0	0.02503	31.2	0	0.02503	31.2	0	0.02503	31.2	0	0.02503
31.225	0	0.0250301	31.225	0	0.0250301	31.225	0	0.0250301	31.225	0	0.0250301	31.225	0	0.0250301	31.225	0	0.0250301	31.225	0	0.0250301	31.225	0	0.0250301	31.225	0	0.0250301	31.225	0	0.0250301
31.25	0	0.0250303	31.25	0	0.0250303	31.25	0	0.0250303	31.25	0	0.0250303	31.25	0	0.0250303	31.25	0	0.0250303	31.25	0	0.0250303	31.25	0	0.0250303	31.25	0	0.0250303	31.25	0	0.0250303
31.275	0	0.0250305	31.275	0	0.0250305	31.275	0	0.0250305	31.275	0	0.0250305	31.275	0	0.0250305	31.275	0	0.0250305	31.275	0	0.0250305	31.275	0	0.0250305	31.275	0	0.0250305	31.275	0	0.0250305
31.3	0	0.0250306	31.3	0	0.0250306	31.3	0	0.0250306	31.3	0	0.0250306	31.3	0	0.0250306	31.3	0	0.0250306	31.3	0	0.0250306	31.3	0	0.0250306	31.3	0	0.0250306	31.3	0	0.0250306
31.325	0	0.0250308	31.325	0	0.0250308	31.325	0	0.0250308	31.325	0	0.0250308	31.325	0	0.0250308	31.325	0	0.0250308	31.325	0	0.0250308	31.325	0	0.0250308	31.325	0	0.0250308	31.325	0	0.0250308
31.35	0	0.0250309	31.35	0	0.0250309	31.35	0	0.0250309	31.35	0	0.0250309	31.35	0	0.0250309	31.35	0	0.0250309	31.35	0	0.0250309	31.35	0	0.0250309	31.35	0	0.0250309	31.35	0	0.0250309
31.375	0	0.0250311	31.375	0	0.0250311	31.375	0	0.0250311	31.375	0	0.0250311	31.375	0	0.0250311	31.375	0	0.0250311	31.375	0	0.0250311	31.375	0	0.0250311	31.375	0	0.0250311	31.375	0	0.0250311
31.4	0	0.0250313	31.4	0	0.0250313	31.4	0	0.0250313	31.4	0	0.0250313	31.4	0	0.0250313	31.4	0	0.0250313	31.4	0	0.0250313	31.4	0	0.0250313	31.4	0	0.0250313	31.4	0	0.0250313
31.425	0	0.0250314	31.425	0	0.0250314	31.425	0	0.0250314	31.425	0	0.0250314	31.425	0	0.0250314	31.425	0	0.0250314	31.425	0	0.0250314	31.425	0	0.0250314	31.425	0	0.0250314	31.425	0	0.0250314
31.45	0	0.0250316	31.45	0	0.0250316	31.45	0	0.0250316	31.45	0	0.0250316	31.45	0	0.0250316	31.45	0	0.0250316	31.45	0	0.0250316	31.45	0	0.0250316	31.45	0	0.0250316	31.45	0	0.0250316
31.475	0	0.0250317	31.475	0	0.0250317	31.475	0	0.0250317	31.475	0	0.0250317	31.475	0	0.0250317	31.475	0	0.0250317	31.475	0	0.0250317	31.475	0	0.0250317	31.475	0	0.0250317	31.475	0	0.0250317
31.5	0	0.0250319	31.5	0	0.0250319	31.5	0	0.0250319	31.5	0	0.0250319	31.5	0	0.0250319	31.5	0	0.0250319	31.5	0	0.0250319	31.5	0	0.0250319	31.5	0	0.0250319	31.5	0	0.0250319
31.525	0	0.0250321	31.525	0	0.0250321	31.525	0	0.0250321	31.525	0	0.0250321	31.525	0	0.0250321	31.525	0	0.0250321	31.525	0	0.0250321	31.525	0	0.0250321	31.525	0	0.0250321	31.525	0	0.0250321
31.55	0	0.0250322	31.55	0	0.0250322	31.55	0	0.0250322	31.55	0	0.0250322	31.55	0	0.0250322	31.55	0	0.0250322	31.55	0	0.0250322	31.55	0	0.0250322	31.55	0	0.0250322	31.55	0	0.0250322
31.575	0	0.0250324	31.575	0	0.0250324	31.575	0	0.0250324	31.575	0	0.0250324	31.575	0	0.0250324	31.575	0	0.0250324	31.575	0	0.0250324	31.575	0	0.0250324	31.575	0	0.0250324	31.575	0	0.0250324
31.6	0	0.0250326	31.6	0	0.0250326	31.6	0	0.0250326	31.6	0	0.0250326	31.6	0	0.0250326	31.6	0	0.0250326	31.6	0	0.0250326	31.6	0	0.0250326	31.6	0	0.0250326	31.6	0	0.0250326
31.625	0	0.0250327	31.625	0	0.0250327	31.625	0	0.0250327	31.625	0	0.0250327	31.625	0	0.0250327	31.625	0	0.0250327	31.625	0	0.0250327	31.625	0	0.0250327	31.625	0	0.0250327	31.625	0	0.0250327
31.65	0	0.0250329	31.65	0	0.0250329	31.65	0	0.0250329	31.65	0	0.0250329	31.65	0	0.0250329	31.65	0	0.0250329	31.65	0	0.0250329	31.65	0	0.0250329	31.65	0	0.0250329	31.65	0	0.0250329
31.675	0	0.025033	31.675	0	0.025033	31.675	0	0.025033	31.675	0	0.025033	31.675	0	0.025033	31.675	0	0.025033	31.675	0	0.025033	31.675	0	0.025033	31.675	0	0.025033	31.675	0	0.025033
31.7	0	0.0250332	31.7	0	0.0250332	31.7	0	0.0250332	31.7	0	0.0250332	31.7	0	0.0250332	31.7	0	0.0250332	31.7	0	0.0250332	31.7	0	0.0250332	31.7	0	0.0250332	31.7	0	0.0250332
31.725	0	0.0250334	31.725	0	0.0250334	31.725	0	0.0250334	31.725	0	0.0250334	31.725	0	0.0250334	31.725	0	0.0250334	31.725	0	0.0250334	31.725	0	0.0250334	31.725	0	0.0250334	31.725	0	0.0250334
31.75	0	0.0250335	31.75	0	0.0250335	31.75	0	0.0250335	31.75	0	0.0250335	31.75	0	0.0250335	31.75	0	0.0250335	31.75	0	0.0250335	31.75	0	0.0250335	31.75	0	0.0250335	31.75	0	0.0250335
31.775	0	0.0250337	31.775	0	0.0250337	31.775	0	0.0250337	31.775	0	0.0250337	31.775	0	0.0250337	31.775	0	0.0250337	31.775	0	0.0250337	31.775	0	0.0250337	31.775	0	0.0250337	31.775	0	0.0250337
31.8	0	0.0250338	31.8	0	0.0250338	31.8	0	0.0250338	31.8	0	0.0250338	31.8	0	0.0250338	31.8	0	0.0250338	31.8	0	0.0250338	31.8	0	0.0250338	31.8	0	0.0250338	31.8	0	0.0250338
31.825	0	0.025034	31.825	0	0.025034	31.825	0	0.025034	31.825	0	0.025034	31.825	0	0.025034	31.825	0	0.025034	31.825	0	0.025034	31.825	0	0.025034	31.825	0	0.025034	31.825	0	0.025034
31.85	0	0.0250342	31.85	0	0.0250342	31.85	0	0.0250342	31.85	0	0.0250342	31.85	0	0.0250342	31.85	0	0.0250342	31.85	0	0.0250342	31.85	0	0.0250342	31.85	0	0.0250342	31.85	0	0.0250342
31.875	0	0.0250343	31.875	0	0.0250343	31.875	0	0.0250343	31.875	0	0.0250343	31.875	0	0.0250343	31.875	0	0.0250343	31.875	0	0.0250343	31.875	0	0.0250343	31.875	0	0.0250343	31.875	0	0.0250343
31.9	0	0.0250345	31.9	0	0.0250345	31.9	0	0.0250345	31.9	0	0.0250345	31.9	0	0.0250345	31.9	0	0.0250345	31.9	0	0.0250345	31.9	0	0.0250345	31.9	0	0.0250345	31.9	0	0.0250345
31.925	0	0.0250346	31.925	0	0.0250346	31.925	0	0.0250346	31.925	0	0.0250346	31.925	0	0.0250346	31.925	0	0.0250346	31.925	0	0.0250346	31.925	0	0.0250346	31.925	0	0.0250346	31.925	0	0.0250346
31.95	0	0.0250348	31.95	0	0.0250348	31.95	0	0.0250348	31.95	0	0.0250348	31.95	0	0.0250348	31.95	0	0.0250348	31.95	0	0.0250348	31.95	0	0.0250348	31.95	0	0.0250348	31.95	0	0.0250348
31.975	0	0.025035	31.975	0	0.025035	31.975	0	0.025035	31.975	0	0.025035	31.975	0	0.025035	31.975	0	0.025035	31.975	0	0.025035	31.975	0	0.025035	31.975	0	0.025035	31.975	0	0.025035
32	0	0.0250351	32	0	0.0250351	32	0	0.0250351	32	0	0.0250351	32	0	0.0250351	32	0	0.0250351	32	0	0.0250351	32	0	0.0250351	32	0	0.0250351	32	0	0.0250351
32.025	0	0.0250353	32.025	0	0.0250353	32.025	0	0.0250353	32.025	0	0.0250353	32.025	0	0.0250353	32.025	0	0.0250353	32.025	0	0.0250353	32.025	0	0.0250353	32.025	0	0.0250353	32.025	0	0.0250353
32.05	0	0.0250354	32.05	0	0.0250354	32.05	0	0.0250354	32.05	0	0.0250354	32.05	0	0.0250354	32.05	0	0.0250354	32.05	0	0.0250354	32.05	0	0.0250354	32.05	0	0.0250354	32.05	0	0.0250354
32.075	0	0.0250356	32.075	0	0.0250356	32.075	0	0.0250356	32.075	0	0.0250356	32.075	0	0.0250356	32.075	0	0.0250356	32.075	0	0.0250356	32.075	0	0.0250356	32.075	0	0.0250356	32.075	0	0.0250356
32.1	0	0.0250358	32.1	0	0.0250358	32.1	0	0.0250358	32.1	0	0.0250358	32.1	0	0.0250358	32.1	0	0.0250358	32.1	0	0.0250358	32.1	0	0.0250358	32.1	0	0.0250358	32.1	0	0.0250358
32.125	0	0.0250359	32.125	0	0.0250359	32.125	0	0.0250359	32.125	0	0.0250359	32.125	0	0.0250359	32.125	0	0.0250359	32.125	0	0.0250359	32.125	0	0.0250359	32.125	0	0.0250359	32.125	0	0.0250359
32.15	0	0.0250361	32.15	0	0.0250361	32.15	0	0.0250361	32.15	0	0.0250361	32.15	0	0.0250361	32.15	0	0.0250361	32.15	0	0.0250361	32.15	0	0.0250361	32.15	0	0.0250361	32.15	0	0.0250361
32.175	0	0.0250362	32.175	0	0.0250362	32.175	0	0.0250362	32.175	0	0.0250362	32.175	0	0.0250362	32.175	0	0.0250362	32.175	0	0.0250362	32.175	0	0.0250362	32.175	0	0.0250362	32.175	0	0.0250362
32.2	0	0.0250364	32.2	0	0.0250364	32.2	0	0.0250364	32.2	0	0.0250364	32.2	0	0.0250364	32.2	0	0.0250364	32.2	0	0.0250364	32.2	0	0.0250364	32.2	0	0.0250364	32.2	0	0.0250364
32.225	0	0.0250366	32.225	0	0.0250366	32.225	0	0.0250366	32.225	0	0.0250366	32.225	0	0.0250366	32.225	0	0.0250366	32.225	0	0.0250366	32.225	0	0.0250366	32.225	0	0.0250366	32.225	0	0.0250366
32.25	0	0.0250367	32.25	0	0.0250367	32.25	0	0.0250367	32.25	0	0.0250367	32.25	0	0.0250367	32.25	0	0.0250367	32.25	0	0.0250367	32.25	0	0.0250367	32.25	0	0.0250367	32.25	0	0.0250367
32.275	0	0.0250369	32.275	0	0.0250369	32.275	0	0.0250369	32.275	0	0.0250369	32.275	0	0.0250369	32.275	0	0.0250369	32.275	0	0.0250369	32.275	0	0.0250369	32.275	0	0.0250369	32.275	0	0.0250369
32.3	0	0.0250371	32.3	0	0.0250371	32.3	0	0.0250371	32.3	0	0.0250371	32.3	0	0.0250371	32.3	0	0.0250371	32.3	0	0.0250371	32.3	0	0.0250371	32.3	0	0.0250371	32.3	0	0.0250371
32.325	0	0.0250372	32.325	0	0.0250372	32.325	0	0.0250372	32.325	0	0.0250372	32.325	0	0.0250372	32.325	0	0.0250372	32.325	0	0.0250372	32.325	0	0.0250372	32.325	0	0.0250372	32.325	0	0.0250372
32.35	0	0.0250374	32.35	0	0.0250374	32.35	0	0.0250374	32.35	0	0.0250374	32.35	0	0.0250374	32.35	0	0.0250374	32.35	0	0.0250374	32.35	0	0.0250374	32.35	0	0.0250374	32.35	0	0.0250374
32.375	0	0.0250375	32.375	0	0.0250375	32.375	0	0.0250375	32.375	0	0.0250375	32.375	0	0.0250375	32.375	0	0.0250375	32.375	0	0.0250375	32.375	0	0.0250375	32.375	0	0.0250375	32.375	0	0.0250375
32.4	0	0.0250377	32.4	0	0.0250377	32.4	0	0.0250377	32.4	0	0.0250377	32.4	0	0.0250377	32.4	0	0.0250377	32.4	0	0.0250377	32.4	0	0.0250377	32.4	0	0.0250377	32.4	0	0.0250377
32.425	0	0.0250379	32.425	0	0.0250379	32.425	0	0.0250379	32.425	0	0.0250379	32.425	0	0.0250379	32.425	0	0.0250379	32.425	0	0.0250379	32.425	0	0.0250379	32.425	0	0.0250379	32.425	0	0.0250379
32.45	0	0.025038	32.45	0	0.025038	32.45	0	0.025038	32.45	0	0.025038	32.45	0	0.025038	32.45	0	0.025038	32.45	0	0.025038	32.45	0	0.025038	32.45	0	0.025038	32.45	0	0.025038
32.475	0	0.0250382	32.475	0	0.0250382	32.475	0	0.0250382	32.475	0	0.0250382	32.475	0	0.0250382	32.475	0	0.0250382	32.475	0	0.0250382	32.475	0	0.0250382	32.475	0	0.0250382	32.475	0	0.0250382
32.5	0	0.0250383	32.5	0	0.0250383	32.5	0	0.0250383	32.5	0	0.0250383	32.5	0	0.0250383	32.5	0	0.0250383	32.5	0	0.0250383	32.5	0	0.0250383	32.5	0	0.0250383	32.5	0	0.0250383
32.525	0	0.0250385	32.525	0	0.0250385	32.525	0	0.0250385	32.525	0	0.0250385	32.525	0	0.0250385	32.525	0	0.0250385	32.525	0	0.0250385	32.525	0	0.0250385	32.525	0	0.0250385	32.525	0	0.0250385
32.55	0	0.0250387	32.55	0	0.0250387	32.55	0	0.0250387	32.55	0	0.0250387	32.55	0	0.0250387	32.55	0	0.0250387	32.55	0	0.0250387	32.55	0	0.0250387	32.55	0	0.0250387	32.55	0	0.0250387
32.575	0	0.0250388	32.575	0	0.0250388	32.575	0	0.0250388	32.575	0	0.0250388	32.575	0	0.0250388	32.575	0	0.0250388	32.575	0	0.0250388	32.575	0	0.0250388	32.575	0	0.0250388	32.575	0	0.0250388
32.6	0	0.025039	32.6	0	0.025039	32.6	0	0.025039	32.6	0	0.025039	32.6	0	0.025039	32.6	0	0.025039	32.6	0	0.025039	32.6	0	0.025039	32.6	0	0.025039	32.6	0	0.025039
32.625	0	0.0250391	32.625	0	0.0250391	32.625	0	0.0250391	32.625	0	0.0250391	32.625	0	0.0250391	32.625	0	0.0250391	32.625	0	0.0250391	32.625	0	0.0250391	32.625	0	0.0250391	32.625	0	0.0250391
32.65	0	0.0250393	32.65	0	0.0250393	32.65	0	0.0250393	32.65	0	0.0250393	32.65	0	0.0250393	32.65	0	0.0250393	32.65	0	0.0250393	32.65	0	0.0250393	32.65	0	0.0250393	32.65	0	0.0250393
32.675	0	0.0250395	32.675	0	0.0250395	32.675	0	0.0250395	32.675	0	0.0250395	32.675	0	0.0250395	32.675	0	0.0250395	32.675	0	0.0250395	32.675	0	0.0250395	32.675	0	0.0250395	32.675	0	0.0250395
32.7	0	0.0250396	32.7	0	0.0250396	32.7	0	0.0250396	32.7	0	0.0250396	32.7	0	0.0250396	32.7	0	0.0250396	32.7	0	0.0250396	32.7	0	0.0250396	32.7	0	0.0250396	32.7	0	0.0250396
32.725	0	0.0250398	32.725	0	0.0250398	32.725	0	0.0250398	32.725	0	0.0250398	32.725	0	0.0250398	32.725	0	0.0250398	32.725	0	0.0250398	32.725	0	0.0250398	32.725	0	0.0250398	32.725	0	0.0250398
32.75	0	0.0250399	32.75	0	0.0250399	32.75	0	0.0250399	32.75	0	0.0250399	32.75	0	0.0250399	32.75	0	0.0250399	32.75	0	0.0250399	32.75	0	0.0250399	32.75	0	0.0250399	32.75	0	0.0250399
32.775	0	0.0250401	32.775	0	0.0250401	32.775	0	0.0250401	32.775	0	0.0250401	32.775	0	0.0250401	32.775	0	0.0250401	32.775	0	0.0250401	32.775	0	0.0250401	32.775	0	0.0250401	32.775	0	0.0250401
32.8	0	0.0250403	32.8	0	0.0250403	32.8	0	0.0250403	32.8	0	0.0250403	32.8	0	0.0250403	32.8	0	0.0250403	32.8	0	0.0250403	32.8	0	0.0250403	32.8	0	0.0250403	32.8	0	0.0250403
32.825	0	0.0250404	32.825	0	0.0250404	32.825	0	0.0250404	32.825	0	0.0250404	32.825	0	0.0250404	32.825	0	0.0250404	32.825	0	0.0250404	32.825	0	0.0250404	32.825	0	0.0250404	32.825	0	0.0250404
32.85	0	0.0250406	32.85	0	0.0250406	32.85	0	0.0250406	32.85	0	0.0250406	32.85	0	0.0250406	32.85	0	0.0250406	32.85	0	0.0250406	32.85	0	0.0250406	32.85	0	0.0250406	32.85	0	0.0250406
32.875	0	0.0250407	32.875	0	0.0250407	32.875	0	0.0250407	32.875	0	0.0250407	32.875	0	0.0250407	32.875	0	0.0250407	32.875	0	0.0250407	32.875	0	0.0250407	32.875	0	0.0250407	32.875	0	0.0250407
32.9	0	0.0250409	32.9	0	0.0250409	32.9	0	0.0250409	32.9	0	0.0250409	32.9	0	0.0250409	32.9	0	0.0250409	32.9	0	0.0250409	32.9	0	0.0250409	32.9	0	0.0250409	32.9	0	0.0250409
32.925	0	0.0250411	32.925	0	0.0250411	32.925	0	0.0250411	32.925	0	0.0250411	32.925	0	0.0250411	32.925	0	0.0250411	32.925	0	0.0250411	32.925	0	0.0250411	32.925	0	0.0250411	32.925	0	0.0250411
32.95	0	0.0250412	32.95	0	0.0250412	32.95	0	0.0250412	32.95	0	0.0250412	32.95	0	0.0250412	32.95	0	0.0250412	32.95	0	0.0250412	32.95	0	0.0250412	32.95	0	0.0250412	32.95	0	0.0250412
32.975	0	0.0250414	32.975	0	0.0250414	32.975	0	0.0250414	32.975	0	0.0250414	32.975	0	0.0250414	32.975	0	0.0250414	32.975	0	0.0250414	32.975	0	0.0250414	32.975	0	0.0250414	32.975	0	0.0250414
33	0	0.0250415	33	0	0.0250415	33	0	0.0250415	33	0	0.0250415	33	0	0.0250415	33	0	0.0250415	33	0	0.0250415	33	0	0.0250415	33	0	0.0250415	33	0	0.0250415
33.025	0	0.0250417	33.025	0	0.0250417	33.025	0	0.0250417	33.025	0	0.0250417	33.025	0	0.0250417	33.025	0	0.0250417	33.025	0	0.0250417	33.025	0	0.0250417	33.025	0	0.0250417	33.025	0	0.0250417
33.05	0	0.0250419	33.05	0	0.0250419	33.05	0	0.0250419	33.05	0	0.0250419	33.05	0	0.0250419	33.05	0	0.0250419	33.05	0	0.0250419	33.05	0	0.0250419	33.05	0	0.0250419	33.05	0	0.0250419
33.075	0	0.025042	33.075	0	0.025042	33.075	0	0.025042	33.075	0	0.025042	33.075	0	0.025042	33.075	0	0.025042	33.075	0	0.025042	33.075	0	0.025042	33.075	0	0.025042	33.075	0	0.025042
33.1	0	0.0250422	33.1	0	0.0250422	33.1	0	0.0250422	33.1	0	0.0250422	33.1	0	0.0250422	33.1	0	0.0250422	33.1	0	0.0250422	33.1	0	0.0250422	33.1	0	0.0250422	33.1	0	0.0250422
33.125	0	0.0250424	33.125	0	0.0250424	33.125	0	0.0250424	33.125	0	0.0250424	33.125	0	0.0250424	33.125	0	0.0250424	33.125	0	0.0250424	33.125	0	0.0250424	33.125	0	0.0250424	33.125	0	0.0250424
33.15	0	0.0250425	33.15	0	0.0250425	33.15	0	0.0250425	33.15	0	0.0250425	33.15	0	0.0250425	33.15	0	0.0250425	33.15	0	0.0250425	33.15	0	0.0250425	33.15	0	0.0250425	33.15	0	0.0250425
33.175	0	0.0250427	33.175	0	0.0250427	33.175	0	0.0250427	33.175	0	0.0250427	33.175	0	0.0250427	33.175	0	0.0250427	33.175	0	0.0250427	33.175	0	0.0250427	33.175	0	0.0250427	33.175	0	0.0250427
33.2	0	0.0250428	33.2	0	0.0250428	33.2	0	0.0250428	33.2	0	0.0250428	33.2	0	0.0250428	33.2	0	0.0250428	33.2	0	0.0250428	33.2	0	0.0250428	33.2	0	0.0250428	33.2	0	0.0250428
33.225	0	0.025043	33.225	0	0.025043	33.225	0	0.025043	33.225	0	0.025043	33.225	0	0.025043	33.225	0	0.025043	33.225	0	0.025043	33.225	0	0.025043	33.225	0	0.025043	33.225	0	0.025043
33.25	0	0.0250432	33.25	0	0.0250432	33.25	0	0.0250432	33.25	0	0.0250432	33.25	0	0.0250432	33.25	0	0.0250432	33.25	0	0.0250432	33.25	0	0.0250432	33.25	0	0.0250432	33.25	0	0.0250432
33.275	0	0.0250433	33.275	0	0.0250433	33.275	0	0.0250433	33.275	0	0.0250433	33.275	0	0.0250433	33.275	0	0.0250433	33.275	0	0.0250433	33.275	0	0.0250433	33.275	0	0.0250433	33.275	0	0.0250433
33.3	0	0.0250435	33.3	0	0.0250435	33.3	0	0.0250435	33.3	0	0.0250435	33.3	0	0.0250435	33.3	0	0.0250435	33.3	0	0.0250435	33.3	0	0.0250435	33.3	0	0.0250435	33.3	0	0.0250435
33.325	0	0.0250436	33.325	0	0.0250436	33.325	0	0.0250436	33.325	0	0.0250436	33.325	0	0.0250436	33.325	0	0.0250436	33.325	0	0.0250436	33.325	0	0.0250436	33.325	0	0.0250436	33.325	0	0.0250436
33.35	0	0.0250438	33.35	0	0.0250438	33.35	0	0.0250438	33.35	0	0.0250438	33.35	0	0.0250438	33.35	0	0.0250438	33.35	0	0.0250438	33.35	0	0.0250438	33.35	0	0.0250438	33.35	0	0.0250438
33.375	0	0.025044	33.375	0	0.025044	33.375	0	0.025044	33.375	0	0.025044	33.375	0	0.025044	33.375	0	0.025044	33.375	0	0.025044	33.375	0	0.025044	33.375	0	0.025044	33.375	0	0.025044
33.4	0	0.0250441	33.4	0	0.0250441	33.4	0	0.0250441	33.4	0	0.0250441	33.4	0	0.0250441	33.4	0	0.0250441	33.4	0	0.0250441	33.4	0	0.0250441	33.4	0	0.0250441	33.4	0	0.0250441
33.425	0	0.0250443	33.425	0	0.0250443	33.425	0	0.0250443	33.425	0	0.0250443	33.425	0	0.0250443	33.425	0	0.0250443	33.425	0	0.0250443	33.425	0	0.0250443	33.425	0	0.0250443	33.425	0	0.0250443
33.45	0	0.0250444	33.45	0	0.0250444	33.45	0	0.0250444	33.45	0	0.0250444	33.45	0	0.0250444	33.45	0	0.0250444	33.45	0	0.0250444	33.45	0	0.0250444	33.45	0	0.0250444	33.45	0	0.0250444
33.475	0	0.0250446	33.475	0	0.0250446	33.475	0	0.0250446	33.475	0	0.0250446	33.475	0	0.0250446	33.475	0	0.0250446	33.475	0	0.0250446	33.475	0	0.0250446	33.475	0	0.0250446	33.475	0	0.0250446
33.5	0	0.0250448	33.5	0	0.0250448	33.5	0	0.0250448	33.5	0	0.0250448	33.5	0	0.0250448	33.5	0	0.0250448	33.5	0	0.0250448	33.5	0	0.0250448	33.5	0	0.0250448	33.5	0	0.0250448
33.525	0	0.0250449	33.525	0	0.0250449	33.525	0	0.0250449	33.525	0	0.0250449	33.525	0	0.0250449	33.525	0	0.0250449	33.525	0	0.0250449	33.525	0	0.0250449	33.525	0	0.0250449	33.525	0	0.0250449
33.55	0	0.0250451	33.55	0	0.0250451	33.55	0	0.0250451	33.55	0	0.0250451	33.55	0	0.0250451	33.55	0	0.0250451	33.55	0	0.0250451	33.55	0	0.0250451	33.55	0	0.0250451	33.55	0	0.0250451
33.575	0	0.0250452	33.575	0	0.0250452	33.575	0	0.0250452	33.575	0	0.0250452	33.575	0	0.0250452	33.575	0	0.0250452	33.575	0	0.0250452	33.575	0	0.0250452	33.575	0	0.0250452	33.575	0	0.0250452
33.6	0	0.0250454	33.6	0	0.0250454	33.6	0	0.0250454	33.6	0	0.0250454	33.6	0	0.0250454	33.6	0	0.0250454	33.6	0	0.0250454	33.6	0	0.0250454	33.6	0	0.0250454	33.6	0	0.0250454
33.625	0	0.0250456	33.625	0	0.0250456	33.625	0	0.0250456	33.625	0	0.0250456	33.625	0	0.0250456	33.625	0	0.0250456	33.625	0	0.0250456	33.625	0	0.0250456	33.625	0	0.0250456	33.625	0	0.0250456
33.65	0	0.0250457	33.65	0	0.0250457	33.65	0	0.0250457	33.65	0	0.0250457	33.65	0	0.0250457	33.65	0	0.0250457	33.65	0	0.0250457	33.65	0	0.0250457	33.65	0	0.0250457	33.65	0	0.0250457
33.675	0	0.0250459	33.675	0	0.0250459	33.675	0	0.0250459	33.675	0	0.0250459	33.675	0	0.0250459	33.675	0	0.0250459	33.675	0	0.0250459	33.675	0	0.0250459	33.675	0	0.0250459	33.675	0	0.0250459
33.7	0	0.025046	33.7	0	0.025046	33.7	0	0.025046	33.7	0	0.025046	33.7	0	0.025046	33.7	0	0.025046	33.7	0	0.025046	33.7	0	0.025046	33.7	0	0.025046	33.7	0	0.025046
33.725	0	0.0250462	33.725	0	0.0250462	33.725	0	0.0250462	33.725	0	0.0250462	33.725	0	0.0250462	33.725	0	0.0250462	33.725	0	0.0250462	33.725	0	0.0250462	33.725	0	0.0250462	33.725	0	0.0250462
33.75	0	0.0250464	33.75	0	0.0250464	33.75	0	0.0250464	33.75	0	0.0250464	33.75	0	0.0250464	33.75	0	0.0250464	33.75	0	0.0250464	33.75	0	0.0250464	33.75	0	0.0250464	33.75	0	0.0250464
33.775	0	0.0250465	33.775	0	0.0250465	33.775	0	0.0250465	33.775	0	0.0250465	33.775	0	0.0250465	33.775	0	0.0250465	33.775	0	0.0250465	33.775	0	0.0250465	33.775	0	0.0250465	33.775	0	0.0250465
33.8	0	0.0250467	33.8	0	0.0250467	33.8	0	0.0250467	33.8	0	0.0250467	33.8	0	0.0250467	33.8	0	0.0250467	33.8	0	0.0250467	33.8	0	0.0250467	33.8	0	0.0250467	33.8	0	0.0250467
33.825	0	0.0250468	33.825	0	0.0250468	33.825	0	0.0250468	33.825	0	0.0250468	33.825	0	0.0250468	33.825	0	0.0250468	33.825	0	0.0250468	33.825	0	0.0250468	33.825	0	0.0250468	33.825	0	0.0250468
33.85	0	0.025047	33.85	0	0.025047	33.85	0	0.025047	33.85	0	0.025047	33.85	0	0.025047	33.85	0	0.025047	33.85	0	0.025047	33.85	0	0.025047	33.85	0	0.025047	33.85	0	0.025047
33.875	0	0.0250472	33.875	0	0.0250472	33.875	0	0.0250472	33.875	0	0.0250472	33.875	0	0.0250472	33.875	0	0.0250472	33.875	0	0.0250472	33.875	0	0.0250472	33.875	0	0.0250472	33.875	0	0.0250472
33.9	0	0.0250473	33.9	0	0.0250473	33.9	0	0.0250473	33.9	0	0.0250473	33.9	0	0.0250473	33.9	0	0.0250473	33.9	0	0.0250473	33.9	0	0.0250473	33.9	0	0.0250473	33.9	0	0.0250473
33.925	0	0.0250475	33.925	0	0.0250475	33.925	0	0.0250475	33.925	0	0.0250475	33.925	0	0.0250475	33.925	0	0.0250475	33.925	0	0.0250475	33.925	0	0.0250475	33.925	0	0.0250475	33.925	0	0.0250475
33.95	0	0.0250476	33.95	0	0.0250476	33.95	0	0.0250476	33.95	0	0.0250476	33.95	0	0.0250476	33.95	0	0.0250476	33.95	0	0.0250476	33.95	0	0.0250476	33.95	0	0.0250476	33.95	0	0.0250476
33.975	0	0.0250478	33.975	0	0.0250478	33.975	0	0.0250478	33.975	0	0.0250478	33.975	0	0.0250478	33.975	0	0.0250478	33.975	0	0.0250478	33.975	0	0.0250478	33.975	0	0.0250478	33.975	0	0.0250478
34	0	0.025048	34	0	0.025048	34	0	0.025048	34	0	0.025048	34	0	0.025048	34	0	0.025048	34	0	0.025048	34	0	0.025048	34	0	0.025048	34	0	0.025048
34.025	0	0.0250481	34.025	0	0.0250481	34.025	0	0.0250481	34.025	0	0.0250481	34.025	0	0.0250481	34.025	0	0.0250481	34.025	0	0.0250481	34.025	0	0.0250481	34.025	0	0.0250481	34.025	0	0.0250481
34.05	0	0.0250483	34.05	0	0.0250483	34.05	0	0.0250483	34.05	0	0.0250483	34.05	0	0.0250483	34.05	0	0.0250483	34.05	0	0.0250483	34.05	0	0.0250483	34.05	0	0.0250483	34.05	0	0.0250483
34.075	0	0.0250484	34.075	0	0.0250484	34.075	0	0.0250484	34.075	0	0.0250484	34.075	0	0.0250484	34.075	0	0.0250484	34.075	0	0.0250484	34.075	0	0.0250484	34.075	0	0.0250484	34.075	0	0.0250484
34.1	0	0.0250486	34.1	0	0.0250486	34.1	0	0.0250486	34.1	0	0.0250486	34.1	0	0.0250486	34.1	0	0.0250486	34.1	0	0.0250486	34.1	0	0.0250486	34.1	0	0.0250486	34.1	0	0.0250486
34.125	0	0.0250488	34.125	0	0.0250488	34.125	0	0.0250488	34.125	0	0.0250488	34.125	0	0.0250488	34.125	0	0.0250488	34.125	0	0.0250488	34.125	0	0.0250488	34.125	0	0.0250488	34.125	0	0.0250488
34.15	0	0.0250489	34.15	0	0.0250489	34.15	0	0.0250489	34.15	0	0.0250489	34.15	0	0.0250489	34.15	0	0.0250489	34.15	0	0.0250489	34.15	0	0.0250489	34.15	0	0.0250489	34.15	0	0.0250489
34.175	0	0.0250491	34.175	0	0.0250491	34.175	0	0.0250491	34.175	0	0.0250491	34.175	0	0.0250491	34.175	0	0.0250491	34.175	0	0.0250491	34.175	0	0.0250491	34.175	0	0.0250491	34.175	0	0.0250491
34.2	0	0.0250492	34.2	0	0.0250492	34.2	0	0.0250492	34.2	0	0.0250492	34.2	0	0.0250492	34.2	0	0.0250492	34.2	0	0.0250492	34.2	0	0.0250492	34.2	0	0.0250492	34.2	0	0.0250492
34.225	0	0.0250494	34.225	0	0.0250494	34.225	0	0.0250494	34.225	0	0.0250494	34.225	0	0.0250494	34.225	0	0.0250494	34.225	0	0.0250494	34.225	0	0.0250494	34.225	0	0.0250494	34.225	0	0.0250494
34.25	0	0.0250496	34.25	0	0.0250496	34.25	0	0.0250496	34.25	0	0.0250496	34.25	0	0.0250496	34.25	0	0.0250496	34.25	0	0.0250496	34.25	0	0.0250496	34.25	0	0.0250496	34.25	0	0.0250496
34.275	0	0.0250497	34.275	0	0.0250497	34.275	0	0.0250497	34.275	0	0.0250497	34.275	0	0.0250497	34.275	0	0.0250497	34.275	0	0.0250497	34.275	0	0.0250497	34.275	0	0.0250497	34.275	0	0.0250497
34.3	0	0.0250499	34.3	0	0.0250499	34.3	0	0.0250499	34.3	0	0.0250499	34.3	0	0.0250499	34.3	0	0.0250499	34.3	0	0.0250499	34.3	0	0.0250499	34.3	0	0.0250499	34.3	0	0.0250499
34.325	0	0.02505	34.325	0	0.02505	34.325	0	0.02505	34.325	0	0.02505	34.325	0	0.02505	34.325	0	0.02505	34.325	0	0.02505	34.325	0	0.02505	34.325	0	0.02505	34.325	0	0.02505
34.35	0	0.0250502	34.35	0	0.0250502	34.35	0	0.0250502	34.35	0	0.0250502	34.35	0	0.0250502	34.35	0	0.0250502	34.35	0	0.0250502	34.35	0	0.0250502	34.35	0	0.0250502	34.35	0	0.0250502
34.375	0	0.0250504	34.375	0	0.0250504	34.375	0	0.0250504	34.375	0	0.0250504	34.375	0	0.0250504	34.375	0	0.0250504	34.375	0	0.0250504	34.375	0	0.0250504	34.375	0	0.0250504	34.375	0	0.0250504
34.4	0	0.0250505	34.4	0	0.0250505	34.4	0	0.0250505	34.4	0	0.0250505	34.4	0	0.0250505	34.4	0	0.0250505	34.4	0	0.0250505	34.4	0	0.0250505	34.4	0	0.0250505	34.4	0	0.0250505
34.425	0	0.0250507	34.425	0	0.0250507	34.425	0	0.0250507	34.425	0	0.0250507	34.425	0	0.0250507	34.425	0	0.0250507	34.425	0	0.0250507	34.425	0	0.0250507	34.425	0	0.0250507	34.425	0	0.0250507
34.45	0	0.0250508	34.45	0	0.0250508	34.45	0	0.0250508	34.45	0	0.0250508	34.45	0	0.0250508	34.45	0	0.0250508	34.45	0	0.0250508	34.45	0	0.0250508	34.45	0	0.0250508	34.45	0	0.0250508
34.475	0	0.025051	34.475	0	0.025051	34.475	0	0.025051	34.475	0	0.025051	34.475	0	0.025051	34.475	0	0.025051	34.475	0	0.025051	34.475	0	0.025051	34.475	0	0.025051	34.475	0	0.025051
34.5	0	0.0250512	34.5	0	0.0250512	34.5	0	0.0250512	34.5	0	0.0250512	34.5	0	0.0250512	34.5	0	0.0250512	34.5	0	0.0250512	34.5	0	0.0250512	34.5	0	0.0250512	34.5	0	0.0250512
34.525	0	0.0250513	34.525	0	0.0250513	34.525	0	0.0250513	34.525	0	0.0250513	34.525	0	0.0250513	34.525	0	0.0250513	34.525	0	0.0250513	34.525	0	0.0250513	34.525	0	0.0250513	34.525	0	0.0250513
34.55	0	0.0250515	34.55	0	0.0250515	34.55	0	0.0250515	34.55	0	0.0250515	34.55	0	0.0250515	34.55	0	0.0250515	34.55	0	0.0250515	34.55	0	0.0250515	34.55	0	0.0250515	34.55	0	0.0250515
34.575	0	0.0250516	34.575	0	0.0250516	34.575	0	0.0250516	34.575	0	0.0250516	34.575	0	0.0250516	34.575	0	0.0250516	34.575	0	0.0250516	34.575	0	0.0250516	34.575	0	0.0250516	34.575	0	0.0250516
34.6	0	0.0250518	34.6	0	0.0250518	34.6	0	0.0250518	34.6	0	0.0250518	34.6	0	0.0250518	34.6	0	0.0250518	34.6	0	0.0250518	34.6	0	0.0250518	34.6	0	0.0250518	34.6	0	0.0250518
34.625	0	0.025052	34.625	0	0.025052	34.625	0	0.025052	34.625	0	0.025052	34.625	0	0.025052	34.625	0	0.025052	34.625	0	0.025052	34.625	0	0.025052	34.625	0	0.025052	34.625	0	0.025052
34.65	0	0.0250521	34.65	0	0.0250521	34.65	0	0.0250521	34.65	0	0.0250521	34.65	0	0.0250521	34.65	0	0.0250521	34.65	0	0.0250521	34.65	0	0.0250521	34.65	0	0.0250521	34.65	0	0.0250521
34.675	0	0.0250523	34.675	0	0.0250523	34.675	0	0.0250523	34.675	0	0.0250523	34.675	0	0.0250523	34.675	0	0.0250523	34.675	0	0.0250523	34.675	0	0.0250523	34.675	0	0.0250523	34.675	0	0.0250523
34.7	0	0.0250524	34.7	0	0.0250524	34.7	0	0.0250524	34.7	0	0.0250524	34.7	0	0.0250524	34.7	0	0.0250524	34.7	0	0.0250524	34.7	0	0.0250524	34.7	0	0.0250524	34.7	0	0.0250524
34.725	0	0.0250526	34.725	0	0.0250526	34.725	0	0.0250526	34.725	0	0.0250526	34.725	0	0.0250526	34.725	0	0.0250526	34.725	0	0.0250526	34.725	0	0.0250526	34.725	0	0.0250526	34.725	0	0.0250526
34.75	0	0.0250528	34.75	0	0.0250528	34.75	0	0.0250528	34.75	0	0.0250528	34.75	0	0.0250528	34.75	0	0.0250528	34.75	0	0.0250528	34.75	0	0.0250528	34.75	0	0.0250528	34.75	0	0.0250528
34.775	0	0.0250529	34.775	0	0.0250529	34.775	0	0.0250529	34.775	0	0.0250529	34.775	0	0.0250529	34.775	0	0.0250529	34.775	0	0.0250529	34.775	0	0.0250529	34.775	0	0.0250529	34.775	0	0.0250529
34.8	0	0.0250531	34.8	0	0.0250531	34.8	0	0.0250531	34.8	0	0.0250531	34.8	0	0.0250531	34.8	0	0.0250531	34.8	0	0.0250531	34.8	0	0.0250531	34.8	0	0.0250531	34.8	0	0.0250531
34.825	0	0.0250532	34.825	0	0.0250532	34.825	0	0.0250532	34.825	0	0.0250532	34.825	0	0.0250532	34.825	0	0.0250532	34.825	0	0.0250532	34.825	0	0.0250532	34.825	0	0.0250532	34.825	0	0.0250532
34.85	0	0.0250534	34.85	0	0.0250534	34.85	0	0.0250534	34.85	0	0.0250534	34.85	0	0.0250534	34.85	0	0.0250534	34.85	0	0.0250534	34.85	0	0.0250534	34.85	0	0.0250534	34.85	0	0.0250534
34.875	0	0.0250536	34.875	0	0.0250536	34.875	0	0.0250536	34.875	0	0.0250536	34.875	0	0.0250536	34.875	0	0.0250536	34.875	0	0.0250536	34.875	0	0.0250536	34.875	0	0.0250536	34.875	0	0.0250536
34.9	0	0.0250537	34.9	0	0.0250537	34.9	0	0.0250537	34.9	0	0.0250537	34.9	0	0.0250537	34.9	0	0.0250537	34.9	0	0.0250537	34.9	0	0.0250537	34.9	0	0.0250537	34.9	0	0.0250537
34.925	0	0.0250539	34.925	0	0.0250539	34.925	0	0.0250539	34.925	0	0.0250539	34.925	0	0.0250539	34.925	0	0.0250539	34.925	0	0.0250539	34.925	0	0.0250539	34.925	0	0.0250539	34.925	0	0.0250539
34.95	0	0.025054	34.95	0	0.025054	34.95	0	0.025054	34.95	0	0.025054	34.95	0	0.025054	34.95	0	0.025054	34.95	0	0.025054	34.95	0	0.025054	34.95	0	0.025054	34.95	0	0.025054
34.975	0	0.0250542	34.975	0	0.0250542	34.975	0	0.0250542	34.975	0	0.0250542	34.975	0	0.0250542	34.975	0	0.0250542	34.975	0	0.0250542	34.975	0	0.0250542	34.975	0	0.0250542	34.975	0	0.0250542
35	0	0.0250544	35	0	0.0250544	35	0	0.0250544	35	0	0.0250544	35	0	0.0250544	35	0	0.0250544	35	0	0.0250544	35	0	0.0250544	35	0	0.0250544	35	0	0.0250544
35.025	0	0.0250545	35.025	0	0.0250545	35.025	0	0.0250545	35.025	0	0.0250545	35.025	0	0.0250545	35.025	0	0.0250545	35.025	0	0.0250545	35.025	0	0.0250545	35.025	0	0.0250545	35.025	0	0.0250545
35.05	0	0.0250547	35.05	0	0.0250547	35.05	0	0.0250547	35.05	0	0.0250547	35.05	0	0.0250547	35.05	0	0.0250547	35.05	0	0.0250547	35.05	0	0.0250547	35.05	0	0.0250547	35.05	0	0.0250547
35.075	0	0.0250548	35.075	0	0.0250548	35.075	0	0.0250548	35.075	0	0.0250548	35.075	0	0.0250548	35.075	0	0.0250548	35.075	0	0.0250548	35.075	0	0.0250548	35.075	0	0.0250548	35.075	0	0.0250548
35.1	0	0.025055	35.1	0	0.025055	35.1	0	0.025055	35.1	0	0.025055	35.1	0	0.025055	35.1	0	0.025055	35.1	0	0.025055	35.1	0	0.025055	35.1	0	0.025055	35.1	0	0.025055
35.125	0	0.0250552	35.125	0	0.0250552	35.125	0	0.0250552	35.125	0	0.0250552	35.125	0	0.0250552	35.125	0	0.0250552	35.125	0	0.0250552	35.125	0	0.0250552	35.125	0	0.0250552	35.125	0	0.0250552
35.15	0	0.0250553	35.15	0	0.0250553	35.15	0	0.0250553	35.15	0	0.0250553	35.15	0	0.0250553	35.15	0	0.0250553	35.15	0	0.0250553	35.15	0	0.0250553	35.15	0	0.0250553	35.15	0	0.0250553
35.175	0	0.0250555	35.175	0	0.0250555	35.175	0	0.0250555	35.175	0	0.0250555	35.175	0	0.0250555	35.175	0	0.0250555	35.175	0	0.0250555	35.175	0	0.0250555	35.175	0	0.0250555	35.175	0	0.0250555
35.2	0	0.0250556	35.2	0	0.0250556	35.2	0	0.0250556	35.2	0	0.0250556	35.2	0	0.0250556	35.2	0	0.0250556	35.2	0	0.0250556	35.2	0	0.0250556	35.2	0	0.0250556	35.2	0	0.0250556
35.225	0	0.0250558	35.225	0	0.0250558	35.225	0	0.0250558	35.225	0	0.0250558	35.225	0	0.0250558	35.225	0	0.0250558	35.225	0	0.0250558	35.225	0	0.0250558	35.225	0	0.0250558	35.225	0	0.0250558
35.25	0	0.025056	35.25	0	0.025056	35.25	0	0.025056	35.25	0	0.025056	35.25	0	0.025056	35.25	0	0.025056	35.25	0	0.025056	35.25	0	0.025056	35.25	0	0.025056	35.25	0	0.025056
35.275	0	0.0250561	35.275	0	0.0250561	35.275	0	0.0250561	35.275	0	0.0250561	35.275	0	0.0250561	35.275	0	0.0250561	35.275	0	0.0250561	35.275	0	0.0250561	35.275	0	0.0250561	35.275	0	0.0250561
35.3	0	0.0250563	35.3	0	0.0250563	35.3	0	0.0250563	35.3	0	0.0250563	35.3	0	0.0250563	35.3	0	0.0250563	35.3	0	0.0250563	35.3	0	0.0250563	35.3	0	0.0250563	35.3	0	0.0250563
35.325	0	0.0250564	35.325	0	0.0250564	35.325	0	0.0250564	35.325	0	0.0250564	35.325	0	0.0250564	35.325	0	0.0250564	35.325	0	0.0250564	35.325	0	0.0250564	35.325	0	0.0250564	35.325	0	0.0250564
35.35	0	0.0250566	35.35	0	0.0250566	35.35	0	0.0250566	35.35	0	0.0250566	35.35	0	0.0250566	35.35	0	0.0250566	35.35	0	0.0250566	35.35	0	0.0250566	35.35	0	0.0250566	35.35	0	0.0250566
35.375	0	0.0250568	35.375	0	0.0250568	35.375	0	0.0250568	35.375	0	0.0250568	35.375	0	0.0250568	35.375	0	0.0250568	35.375	0	0.0250568	35.375	0	0.0250568	35.375	0	0.0250568	35.375	0	0.0250568
35.4	0	0.0250569	35.4	0	0.0250569	35.4	0	0.0250569	35.4	0	0.0250569	35.4	0	0.0250569	35.4	0	0.0250569	35.4	0	0.0250569	35.4	0	0.0250569	35.4	0	0.0250569	35.4	0	0.0250569
35.425	0	0.0250571	35.425	0	0.0250571	35.425	0	0.0250571	35.425	0	0.0250571	35.425	0	0.0250571	35.425	0	0.0250571	35.425	0	0.0250571	35.425	0	0.0250571	35.425	0	0.0250571	35.425	0	0.0250571
35.45	0	0.0250572	35.45	0	0.0250572	35.45	0	0.0250572	35.45	0	0.0250572	35.45	0	0.0250572	35.45	0	0.0250572	35.45	0	0.0250572	35.45	0	0.0250572	35.45	0	0.0250572	35.45	0	0.0250572
35.475	0	0.0250574	35.475	0	0.0250574	35.475	0	0.0250574	35.475	0	0.0250574	35.475	0	0.0250574	35.475	0	0.0250574	35.475	0	0.0250574	35.475	0	0.0250574	35.475	0	0.0250574	35.475	0	0.0250574
35.5	0	0.0250576	35.5	0	0.0250576	35.5	0	0.0250576	35.5	0	0.0250576	35.5	0	0.0250576	35.5	0	0.0250576	35.5	0	0.0250576	35.5	0	0.0250576	35.5	0	0.0250576	35.5	0	0.0250576
35.525	0	0.0250577	35.525	0	0.0250577	35.525	0	0.0250577	35.525	0	0.0250577	35.525	0	0.0250577	35.525	0	0.0250577	35.525	0	0.0250577	35.525	0	0.0250577	35.525	0	0.0250577	35.525	0	0.0250577
35.55	0	0.0250579	35.55	0	0.0250579	35.55	0	0.0250579	35.55	0	0.0250579	35.55	0	0.0250579	35.55	0	0.0250579	35.55	0	0.0250579	35.55	0	0.0250579	35.55	0	0.0250579	35.55	0	0.0250579
35.575	0	0.025058	35.575	0	0.025058	35.575	0	0.025058	35.575	0	0.025058	35.575	0	0.025058	35.575	0	0.025058	35.575	0	0.025058	35.575	0	0.025058	35.575	0	0.025058	35.575	0	0.025058
35.6	0	0.0250582	35.6	0	0.0250582	35.6	0	0.0250582	35.6	0	0.0250582	35.6	0	0.0250582	35.6	0	0.0250582	35.6	0	0.0250582	35.6	0	0.0250582	35.6	0	0.0250582	35.6	0	0.0250582
35.625	0	0.0250584	35.625	0	0.0250584	35.625	0	0.0250584	35.625	0	0.0250584	35.625	0	0.0250584	35.625	0	0.0250584	35.625	0	0.0250584	35.625	0	0.0250584	35.625	0	0.0250584	35.625	0	0.0250584
35.65	0	0.0250585	35.65	0	0.0250585	35.65	0	0.0250585	35.65	0	0.0250585	35.65	0	0.0250585	35.65	0	0.0250585	35.65	0	0.0250585	35.65	0	0.0250585	35.65	0	0.0250585	35.65	0	0.0250585
35.675	0	0.0250587	35.675	0	0.0250587	35.675	0	0.0250587	35.675	0	0.0250587	35.675	0	0.0250587	35.675	0	0.0250587	35.675	0	0.0250587	35.675	0	0.0250587	35.675	0	0.0250587	35.675	0	0.0250587
35.7	0	0.0250588	35.7	0	0.0250588	35.7	0	0.0250588	35.7	0	0.0250588	35.7	0	0.0250588	35.7	0	0.0250588	35.7	0	0.0250588	35.7	0	0.0250588	35.7	0	0.0250588	35.7	0	0.0250588
35.725	0	0.025059	35.725	0	0.025059	35.725	0	0.025059	35.725	0	0.025059	35.725	0	0.025059	35.725	0	0.025059	35.725	0	0.025059	35.725	0	0.025059	35.725	0	0.025059	35.725	0	0.025059
35.75	0	0.0250592	35.75	0	0.0250592	35.75	0	0.0250592	35.75	0	0.0250592	35.75	0	0.0250592	35.75	0	0.0250592	35.75	0	0.0250592	35.75	0	0.0250592	35.75	0	0.0250592	35.75	0	0.0250592
35.775	0	0.0250593	35.775	0	0.0250593	35.775	0	0.0250593	35.775	0	0.0250593	35.775	0	0.0250593	35.775	0	0.0250593	35.775	0	0.0250593	35.775	0	0.0250593	35.775	0	0.0250593	35.775	0	0.0250593
35.8	0	0.0250595	35.8	0	0.0250595	35.8	0	0.0250595	35.8	0	0.0250595	35.8	0	0.0250595	35.8	0	0.0250595	35.8	0	0.0250595	35.8	0	0.0250595	35.8	0	0.0250595	35.8	0	0.0250595
35.825	0	0.0250596	35.825	0	0.0250596	35.825	0	0.0250596	35.825	0	0.0250596	35.825	0	0.0250596	35.825	0	0.0250596	35.825	0	0.0250596	35.825	0	0.0250596	35.825	0	0.0250596	35.825	0	0.0250596
35.85	0	0.0250598	35.85	0	0.0250598	35.85	0	0.0250598	35.85	0	0.0250598	35.85	0	0.0250598	35.85	0	0.0250598	35.85	0	0.0250598	35.85	0	0.0250598	35.85	0	0.0250598	35.85	0	0.0250598
35.875	0	0.02506	35.875	0	0.02506	35.875	0	0.02506	35.875	0	0.02506	35.875	0	0.02506	35.875	0	0.02506	35.875	0	0.02506	35.875	0	0.02506	35.875	0	0.02506	35.875	0	0.02506
35.9	0	0.0250601	35.9	0	0.0250601	35.9	0	0.0250601	35.9	0	0.0250601	35.9	0	0.0250601	35.9	0	0.0250601	35.9	0	0.0250601	35.9	0	0.0250601	35.9	0	0.0250601	35.9	0	0.0250601
35.925	0	0.0250603	35.925	0	0.0250603	35.925	0	0.0250603	35.925	0	0.0250603	35.925	0	0.0250603	35.925	0	0.0250603	35.925	0	0.0250603	35.925	0	0.0250603	35.925	0	0.0250603	35.925	0	0.0250603
35.95	0	0.0250604	35.95	0	0.0250604	35.95	0	0.0250604	35.95	0	0.0250604	35.95	0	0.0250604	35.95	0	0.0250604	35.95	0	0.0250604	35.95	0	0.0250604	35.95	0	0.0250604	35.95	0	0.0250604
35.975	0	0.0250606	35.975	0	0.0250606	35.975	0	0.0250606	35.975	0	0.0250606	35.975	0	0.0250606	35.975	0	0.0250606	35.975	0	0.0250606	35.975	0	0.0250606	35.975	0	0.0250606	35.975	0	0.0250606
36	0	0.0250608	36	0	0.0250608	36	0	0.0250608	36	0	0.0250608	36	0	0.0250608	36	0	0.0250608	36	0	0.0250608	36	0	0.0250608	36	0	0.0250608	36	0	0.0250608
36.025	0	0.0250609	36.025	0	0.0250609	36.025	0	0.0250609	36.025	0	0.0250609	36.025	0	0.0250609	36.025	0	0.0250609	36.025	0	0.0250609	36.025	0	0.0250609	36.025	0	0.0250609	36.025	0	0.0250609
36.05	0	0.0250611	36.05	0	0.0250611	36.05	0	0.0250611	36.05	0	0.0250611	36.05	0	0.0250611	36.05	0	0.0250611	36.05	0	0.0250611	36.05	0	0.0250611	36.05	0	0.0250611	36.05	0	0.0250611
36.075	0	0.0250612	36.075	0	0.0250612	36.075	0	0.0250612	36.075	0	0.0250612	36.075	0	0.0250612	36.075	0	0.0250612	36.075	0	0.0250612	36.075	0	0.0250612	36.075	0	0.0250612	36.075	0	0.0250612
36.1	0	0.0250614	36.1	0	0.0250614	36.1	0	0.0250614	36.1	0	0.0250614	36.1	0	0.0250614	36.1	0	0.0250614	36.1	0	0.0250614	36.1	0	0.0250614	36.1	0	0.0250614	36.1	0	0.0250614
36.125	0	0.0250616	36.125	0	0.0250616	36.125	0	0.0250616	36.125	0	0.0250616	36.125	0	0.0250616	36.125	0	0.0250616	36.125	0	0.0250616	36.125	0	0.0250616	36.125	0	0.0250616	36.125	0	0.0250616
36.15	0	0.0250617	36.15	0	0.0250617	36.15	0	0.0250617	36.15	0	0.0250617	36.15	0	0.0250617	36.15	0	0.0250617	36.15	0	0.0250617	36.15	0	0.0250617	36.15	0	0.0250617	36.15	0	0.0250617
36.175	0	0.0250619	36.175	0	0.0250619	36.175	0	0.0250619	36.175	0	0.0250619	36.175	0	0.0250619	36.175	0	0.0250619	36.175	0	0.0250619	36.175	0	0.0250619	36.175	0	0.0250619	36.175	0	0.0250619
36.2	0	0.025062	36.2	0	0.025062	36.2	0	0.025062	36.2	0	0.025062	36.2	0	0.025062	36.2	0	0.025062	36.2	0	0.025062	36.2	0	0.025062	36.2	0	0.025062	36.2	0	0.025062
36.225	0	0.0250622	36.225	0	0.0250622	36.225	0	0.0250622	36.225	0	0.0250622	36.225	0	0.0250622	36.225	0	0.0250622	36.225	0	0.0250622	36.225	0	0.0250622	36.225	0	0.0250622	36.225	0	0.0250622
36.25	0	0.0250624	36.25	0	0.0250624	36.25	0	0.0250624	36.25	0	0.0250624	36.25	0	0.0250624	36.25	0	0.0250624	36.25	0	0.0250624	36.25	0	0.0250624	36.25	0	0.0250624	36.25	0	0.0250624
36.275	0	0.0250625	36.275	0	0.0250625	36.275	0	0.0250625	36.275	0	0.0250625	36.275	0	0.0250625	36.275	0	0.0250625	36.275	0	0.0250625	36.275	0	0.0250625	36.275	0	0.0250625	36.275	0	0.0250625
36.3	0	0.0250627	36.3	0	0.0250627	36.3	0	0.0250627	36.3	0	0.0250627	36.3	0	0.0250627	36.3	0	0.0250627	36.3	0	0.0250627	36.3	0	0.0250627	36.3	0	0.0250627	36.3	0	0.0250627
36.325	0	0.0250628	36.325	0	0.0250628	36.325	0	0.0250628	36.325	0	0.0250628	36.325	0	0.0250628	36.325	0	0.0250628	36.325	0	0.0250628	36.325	0	0.0250628	36.325	0	0.0250628	36.325	0	0.0250628
36.35	0	0.025063	36.35	0	0.025063	36.35	0	0.025063	36.35	0	0.025063	36.35	0	0.025063	36.35	0	0.025063	36.35	0	0.025063	36.35	0	0.025063	36.35	0	0.025063	36.35	0	0.025063
36.375	0	0.0250632	36.375	0	0.0250632	36.375	0	0.0250632	36.375	0	0.0250632	36.375	0	0.0250632	36.375	0	0.0250632	36.375	0	0.0250632	36.375	0	0.0250632	36.375	0	0.0250632	36.375	0	0.0250632
36.4	0	0.0250633	36.4	0	0.0250633	36.4	0	0.0250633	36.4	0	0.0250633	36.4	0	0.0250633	36.4	0	0.0250633	36.4	0	0.0250633	36.4	0	0.0250633	36.4	0	0.0250633	36.4	0	0.0250633
36.425	0	0.0250635	36.425	0	0.0250635	36.425	0	0.0250635	36.425	0	0.0250635	36.425	0	0.0250635	36.425	0	0.0250635	36.425	0	0.0250635	36.425	0	0.0250635	36.425	0	0.0250635	36.425	0	0.0250635
36.45	0	0.0250636	36.45	0	0.0250636	36.45	0	0.0250636	36.45	0	0.0250636	36.45	0	0.0250636	36.45	0	0.0250636	36.45	0	0.0250636	36.45	0	0.0250636	36.45	0	0.0250636	36.45	0	0.0250636
36.475	0	0.0250638	36.475	0	0.0250638	36.475	0	0.0250638	36.475	0	0.0250638	36.475	0	0.0250638	36.475	0	0.0250638	36.475	0	0.0250638	36.475	0	0.0250638	36.475	0	0.0250638	36.475	0	0.0250638
36.5	0	0.025064	36.5	0	0.025064	36.5	0	0.025064	36.5	0	0.025064	36.5	0	0.025064	36.5	0	0.025064	36.5	0	0.025064	36.5	0	0.025064	36.5	0	0.025064	36.5	0	0.025064
36.525	0	0.0250641	36.525	0	0.0250641	36.525	0	0.0250641	36.525	0	0.0250641	36.525	0	0.0250641	36.525	0	0.0250641	36.525	0	0.0250641	36.525	0	0.0250641	36.525	0	0.0250641	36.525	0	0.0250641
36.55	0	0.0250643	36.55	0	0.0250643	36.55	0	0.0250643	36.55	0	0.0250643	36.55	0	0.0250643	36.55	0	0.0250643	36.55	0	0.0250643	36.55	0	0.0250643	36.55	0	0.0250643	36.55	0	0.0250643
36.575	0	0.0250644	36.575	0	0.0250644	36.575	0	0.0250644	36.575	0	0.0250644	36.575	0	0.0250644	36.575	0	0.0250644	36.575	0	0.0250644	36.575	0	0.0250644	36.575	0	0.0250644	36.575	0	0.0250644
36.6	0	0.0250646	36.6	0	0.0250646	36.6	0	0.0250646	36.6	0	0.0250646	36.6	0	0.0250646	36.6	0	0.0250646	36.6	0	0.0250646	36.6	0	0.0250646	36.6	0	0.0250646	36.6	0	0.0250646
36.625	0	0.0250648	36.625	0	0.0250648	36.625	0	0.0250648	36.625	0	0.0250648	36.625	0	0.0250648	36.625	0	0.0250648	36.625	0	0.0250648	36.625	0	0.0250648	36.625	0	0.0250648	36.625	0	0.0250648
36.65	0	0.0250649	36.65	0	0.0250649	36.65	0	0.0250649	36.65	0	0.0250649	36.65	0	0.0250649	36.65	0	0.0250649	36.65	0	0.0250649	36.65	0	0.0250649	36.65	0	0.0250649	36.65	0	0.0250649
36.675	0	0.0250651	36.675	0	0.0250651	36.675	0	0.0250651	36.675	0	0.0250651	36.675	0	0.0250651	36.675	0	0.0250651	36.675	0	0.0250651	36.675	0	0.0250651	36.675	0	0.0250651	36.675	0	0.0250651
36.7	0	0.0250652	36.7	0	0.0250652	36.7	0	0.0250652	36.7	0	0.0250652	36.7	0	0.0250652	36.7	0	0.0250652	36.7	0	0.0250652	36.7	0	0.0250652	36.7	0	0.0250652	36.7	0	0.0250652
36.725	0	0.0250654	36.725	0	0.0250654	36.725	0	0.0250654	36.725	0	0.0250654	36.725	0	0.0250654	36.725	0	0.0250654	36.725	0	0.0250654	36.725	0	0.0250654	36.725	0	0.0250654	36.725	0	0.0250654
36.75	0	0.0250656	36.75	0	0.0250656	36.75	0	0.0250656	36.75	0	0.0250656	36.75	0	0.0250656	36.75	0	0.0250656	36.75	0	0.0250656	36.75	0	0.0250656	36.75	0	0.0250656	36.75	0	0.0250656
36.775	0	0.0250657	36.775	0	0.0250657	36.775	0	0.0250657	36.775	0	0.0250657	36.775	0	0.0250657	36.775	0	0.0250657	36.775	0	0.0250657	36.775	0	0.0250657	36.775	0	0.0250657	36.775	0	0.0250657
36.8	0	0.0250659	36.8	0	0.0250659	36.8	0	0.0250659	36.8	0	0.0250659	36.8	0	0.0250659	36.8	0	0.0250659	36.8	0	0.0250659	36.8	0	0.0250659	36.8	0	0.0250659	36.8	0	0.0250659
36.825	0	0.025066	36.825	0	0.025066	36.825	0	0.025066	36.825	0	0.025066	36.825	0	0.025066	36.825	0	0.025066	36.825	0	0.025066	36.825	0	0.025066	36.825	0	0.025066	36.825	0	0.025066
36.85	0	0.0250662	36.85	0	0.0250662	36.85	0	0.0250662	36.85	0	0.0250662	36.85	0	0.0250662	36.85	0	0.0250662	36.85	0	0.0250662	36.85	0	0.0250662	36.85	0	0.0250662	36.85	0	0.0250662
36.875	0	0.0250664	36.875	0	0.0250664	36.875	0	0.0250664	36.875	0	0.0250664	36.875	0	0.0250664	36.875	0	0.0250664	36.875	0	0.0250664	36.875	0	0.0250664	36.875	0	0.0250664	36.875	0	0.0250664
36.9	0	0.0250665	36.9	0	0.0250665	36.9	0	0.0250665	36.9	0	0.0250665	36.9	0	0.0250665	36.9	0	0.0250665	36.9	0	0.0250665	36.9	0	0.0250665	36.9	0	0.0250665	36.9	0	0.0250665
36.925	0	0.0250667	36.925	0	0.0250667	36.925	0	0.0250667	36.925	0	0.0250667	36.925	0	0.0250667	36.925	0	0.0250667	36.925	0	0.0250667	36.925	0	0.0250667	36.925	0	0.0250667	36.925	0	0.0250667
36.95	0	0.0250668	36.95	0	0.0250668	36.95	0	0.0250668	36.95	0	0.0250668	36.95	0	0.0250668	36.95	0	0.0250668	36.95	0	0.0250668	36.95	0	0.0250668	36.95	0	0.0250668	36.95	0	0.0250668
36.975	0	0.025067	36.975	0	0.025067	36.975	0	0.025067	36.975	0	0.025067	36.975	0	0.025067	36.975	0	0.025067	36.975	0	0.025067	36.975	0	0.025067	36.975	0	0.025067	36.975	0	0.025067
37	0	0.0250671	37	0	0.0250671	37	0	0.0250671	37	0	0.0250671	37	0	0.0250671	37	0	0.0250671	37	0	0.0250671	37	0	0.0250671	37	0	0.0250671	37	0	0.0250671
37.025	0	0.0250673	37.025	0	0.0250673	37.025	0	0.0250673	37.025	0	0.0250673	37.025	0	0.0250673	37.025	0	0.0250673	37.025	0	0.0250673	37.025	0	0.0250673	37.025	0	0.0250673	37.025	0	0.0250673
37.05	0	0.0250675	37.05	0	0.0250675	37.05	0	0.0250675	37.05	0	0.0250675	37.05	0	0.0250675	37.05	0	0.0250675	37.05	0	0.0250675	37.05	0	0.0250675	37.05	0	0.0250675	37.05	0	0.0250675
37.075	0	0.0250676	37.075	0	0.0250676	37.075	0	0.0250676	37.075	0	0.0250676	37.075	0	0.0250676	37.075	0	0.0250676	37.075	0	0.0250676	37.075	0	0.0250676	37.075	0	0.0250676	37.075	0	0.0250676
37.1	0	0.0250678	37.1	0	0.0250678	37.1	0	0.0250678	37.1	0	0.0250678	37.1	0	0.0250678	37.1	0	0.0250678	37.1	0	0.0250678	37.1	0	0.0250678	37.1	0	0.0250678	37.1	0	0.0250678
37.125	0	0.0250679	37.125	0	0.0250679	37.125	0	0.0250679	37.125	0	0.0250679	37.125	0	0.0250679	37.125	0	0.0250679	37.125	0	0.0250679	37.125	0	0.0250679	37.125	0	0.0250679	37.125	0	0.0250679
37.15	0	0.0250681	37.15	0	0.0250681	37.15	0	0.0250681	37.15	0	0.0250681	37.15	0	0.0250681	37.15	0	0.0250681	37.15	0	0.0250681	37.15	0	0.0250681	37.15	0	0.0250681	37.15	0	0.0250681
37.175	0	0.0250683	37.175	0	0.0250683	37.175	0	0.0250683	37.175	0	0.0250683	37.175	0	0.0250683	37.175	0	0.0250683	37.175	0	0.0250683	37.175	0	0.0250683	37.175	0	0.0250683	37.175	0	0.0250683
37.2	0	0.0250684	37.2	0	0.0250684	37.2	0	0.0250684	37.2	0	0.0250684	37.2	0	0.0250684	37.2	0	0.0250684	37.2	0	0.0250684	37.2	0	0.0250684	37.2	0	0.0250684	37.2	0	0.0250684
37.225	0	0.0250686	37.225	0	0.0250686	37.225	0	0.0250686	37.225	0	0.0250686	37.225	0	0.0250686	37.225	0	0.0250686	37.225	0	0.0250686	37.225	0	0.0250686	37.225	0	0.0250686	37.225	0	0.0250686
37.25	0	0.0250687	37.25	0	0.0250687	37.25	0	0.0250687	37.25	0	0.0250687	37.25	0	0.0250687	37.25	0	0.0250687	37.25	0	0.0250687	37.25	0	0.0250687	37.25	0	0.0250687	37.25	0	0.0250687
37.275	0	0.0250689	37.275	0	0.0250689	37.275	0	0.0250689	37.275	0	0.0250689	37.275	0	0.0250689	37.275	0	0.0250689	37.275	0	0.0250689	37.275	0	0.0250689	37.275	0	0.0250689	37.275	0	0.0250689
37.3	0	0.0250691	37.3	0	0.0250691	37.3	0	0.0250691	37.3	0	0.0250691	37.3	0	0.0250691	37.3	0	0.0250691	37.3	0	0.0250691	37.3	0	0.0250691	37.3	0	0.0250691	37.3	0	0.0250691
37.325	0	0.0250692	37.325	0	0.0250692	37.325	0	0.0250692	37.325	0	0.0250692	37.325	0	0.0250692	37.325	0	0.0250692	37.325	0	0.0250692	37.325	0	0.0250692	37.325	0	0.0250692	37.325	0	0.0250692
37.35	0	0.0250694	37.35	0	0.0250694	37.35	0	0.0250694	37.35	0	0.0250694	37.35	0	0.0250694	37.35	0	0.0250694	37.35	0	0.0250694	37.35	0	0.0250694	37.35	0	0.0250694	37.35	0	0.0250694
37.375	0	0.0250695	37.375	0	0.0250695	37.375	0	0.0250695	37.375	0	0.0250695	37.375	0	0.0250695	37.375	0	0.0250695	37.375	0	0.0250695	37.375	0	0.0250695	37.375	0	0.0250695	37.375	0	0.0250695
37.4	0	0.0250697	37.4	0	0.0250697	37.4	0	0.0250697	37.4	0	0.0250697	37.4	0	0.0250697	37.4	0	0.0250697	37.4	0	0.0250697	37.4	0	0.0250697	37.4	0	0.0250697	37.4	0	0.0250697
37.425	0	0.0250699	37.425	0	0.0250699	37.425	0	0.0250699	37.425	0	0.0250699	37.425	0	0.0250699	37.425	0	0.0250699	37.425	0	0.0250699	37.425	0	0.0250699	37.425	0	0.0250699	37.425	0	0.0250699
37.45	0	0.02507	37.45	0	0.02507	37.45	0	0.02507	37.45	0	0.02507	37.45	0	0.02507	37.45	0	0.02507	37.45	0	0.02507	37.45	0	0.02507	37.45	0	0.02507	37.45	0	0.02507
37.475	0	0.0250702	37.475	0	0.0250702	37.475	0	0.0250702	37.475	0	0.0250702	37.475	0	0.0250702	37.475	0	0.0250702	37.475	0	0.0250702	37.475	0	0.0250702	37.475	0	0.0250702	37.475	0	0.0250702
37.5	0	0.0250703	37.5	0	0.0250703	37.5	0	0.0250703	37.5	0	0.0250703	37.5	0	0.0250703	37.5	0	0.0250703	37.5	0	0.0250703	37.5	0	0.0250703	37.5	0	0.0250703	37.5	0	0.0250703
37.525	0	0.0250705	37.525	0	0.0250705	37.525	0	0.0250705	37.525	0	0.0250705	37.525	0	0.0250705	37.525	0	0.0250705	37.525	0	0.0250705	37.525	0	0.0250705	37.525	0	0.0250705	37.525	0	0.0250705
37.55	0	0.0250707	37.55	0	0.0250707	37.55	0	0.0250707	37.55	0	0.0250707	37.55	0	0.0250707	37.55	0	0.0250707	37.55	0	0.0250707	37.55	0	0.0250707	37.55	0	0.0250707	37.55	0	0.0250707
37.575	0	0.0250708	37.575	0	0.0250708	37.575	0	0.0250708	37.575	0	0.0250708	37.575	0	0.0250708	37.575	0	0.0250708	37.575	0	0.0250708	37.575	0	0.0250708	37.575	0	0.0250708	37.575	0	0.0250708
37.6	0	0.025071	37.6	0	0.025071	37.6	0	0.025071	37.6	0	0.025071	37.6	0	0.025071	37.6	0	0.025071	37.6	0	0.025071	37.6	0	0.025071	37.6	0	0.025071	37.6	0	0.025071
37.625	0	0.0250711	37.625	0	0.0250711	37.625	0	0.0250711	37.625	0	0.0250711	37.625	0	0.0250711	37.625	0	0.0250711	37.625	0	0.0250711	37.625	0	0.0250711	37.625	0	0.0250711	37.625	0	0.0250711
37.65	0	0.0250713	37.65	0	0.0250713	37.65	0	0.0250713	37.65	0	0.0250713	37.65	0	0.0250713	37.65	0	0.0250713	37.65	0	0.0250713	37.65	0	0.0250713	37.65	0	0.0250713	37.65	0	0.0250713
37.675	0	0.0250715	37.675	0	0.0250715	37.675	0	0.0250715	37.675	0	0.0250715	37.675	0	0.0250715	37.675	0	0.0250715	37.675	0	0.0250715	37.675	0	0.0250715	37.675	0	0.0250715	37.675	0	0.0250715
37.7	0	0.0250716	37.7	0	0.0250716	37.7	0	0.0250716	37.7	0	0.0250716	37.7	0	0.0250716	37.7	0	0.0250716	37.7	0	0.0250716	37.7	0	0.0250716	37.7	0	0.0250716	37.7	0	0.0250716
37.725	0	0.0250718	37.725	0	0.0250718	37.725	0	0.0250718	37.725	0	0.0250718	37.725	0	0.0250718	37.725	0	0.0250718	37.725	0	0.0250718	37.725	0	0.0250718	37.725	0	0.0250718	37.725	0	0.0250718
37.75	0	0.0250719	37.75	0	0.0250719	37.75	0	0.0250719	37.75	0	0.0250719	37.75	0	0.0250719	37.75	0	0.0250719	37.75	0	0.0250719	37.75	0	0.0250719	37.75	0	0.0250719	37.75	0	0.0250719
37.775	0	0.0250721	37.775	0	0.0250721	37.775	0	0.0250721	37.775	0	0.0250721	37.775	0	0.0250721	37.775	0	0.0250721	37.775	0	0.0250721	37.775	0	0.0250721	37.775	0	0.0250721	37.775	0	0.0250721
37.8	0	0.0250722	37.8	0	0.0250722	37.8	0	0.0250722	37.8	0	0.0250722	37.8	0	0.0250722	37.8	0	0.0250722	37.8	0	0.0250722	37.8	0	0.0250722	37.8	0	0.0250722	37.8	0	0.0250722
37.825	0	0.0250724	37.825	0	0.0250724	37.825	0	0.0250724	37.825	0	0.0250724	37.825	0	0.0250724	37.825	0	0.0250724	37.825	0	0.0250724	37.825	0	0.0250724	37.825	0	0.0250724	37.825	0	0.0250724
37.85	0	0.0250726	37.85	0	0.0250726	37.85	0	0.0250726	37.85	0	0.0250726	37.85	0	0.0250726	37.85	0	0.0250726	37.85	0	0.0250726	37.85	0	0.0250726	37.85	0	0.0250726	37.85	0	0.0250726
37.875	0	0.0250727	37.875	0	0.0250727	37.875	0	0.0250727	37.875	0	0.0250727	37.875	0	0.0250727	37.875	0	0.0250727	37.875	0	0.0250727	37.875	0	0.0250727	37.875	0	0.0250727	37.875	0	0.0250727
37.9	0	0.0250729	37.9	0	0.0250729	37.9	0	0.0250729	37.9	0	0.0250729	37.9	0	0.0250729	37.9	0	0.0250729	37.9	0	0.0250729	37.9	0	0.0250729	37.9	0	0.0250729	37.9	0	0.0250729
37.925	0	0.025073	37.925	0	0.025073	37.925	0	0.025073	37.925	0	0.025073	37.925	0	0.025073	37.925	0	0.025073	37.925	0	0.025073	37.925	0	0.025073	37.925	0	0.025073	37.925	0	0.025073
37.95	0	0.0250732	37.95	0	0.0250732	37.95	0	0.0250732	37.95	0	0.0250732	37.95	0	0.0250732	37.95	0	0.0250732	37.95	0	0.0250732	37.95	0	0.0250732	37.95	0	0.0250732	37.95	0	0.0250732
37.975	0	0.0250734	37.975	0	0.0250734	37.975	0	0.0250734	37.975	0	0.0250734	37.975	0	0.0250734	37.975	0	0.0250734	37.975	0	0.0250734	37.975	0	0.0250734	37.975	0	0.0250734	37.975	0	0.0250734
38	0	0.0250735	38	0	0.0250735	38	0	0.0250735	38	0	0.0250735	38	0	0.0250735	38	0	0.0250735	38	0	0.0250735	38	0	0.0250735	38	0	0.0250735	38	0	0.0250735
38.025	0	0.0250737	38.025	0	0.0250737	38.025	0	0.0250737	38.025	0	0.0250737	38.025	0	0.0250737	38.025	0	0.0250737	38.025	0	0.0250737	38.025	0	0.0250737	38.025	0	0.0250737	38.025	0	0.0250737
38.05	0	0.0250738	38.05	0	0.0250738	38.05	0	0.0250738	38.05	0	0.0250738	38.05	0	0.0250738	38.05	0	0.0250738	38.05	0	0.0250738	38.05	0	0.0250738	38.05	0	0.0250738	38.05	0	0.0250738
38.075	0	0.025074	38.075	0	0.025074	38.075	0	0.025074	38.075	0	0.025074	38.075	0	0.025074	38.075	0	0.025074	38.075	0	0.025074	38.075	0	0.025074	38.075	0	0.025074	38.075	0	0.025074
38.1	0	0.0250742	38.1	0	0.0250742	38.1	0	0.0250742	38.1	0	0.0250742	38.1	0	0.0250742	38.1	0	0.0250742	38.1	0	0.0250742	38.1	0	0.0250742	38.1	0	0.0250742	38.1	0	0.0250742
38.125	0	0.0250743	38.125	0	0.0250743	38.125	0	0.0250743	38.125	0	0.0250743	38.125	0	0.0250743	38.125	0	0.0250743	38.125	0	0.0250743	38.125	0	0.0250743	38.125	0	0.0250743	38.125	0	0.0250743
38.15	0	0.0250745	38.15	0	0.0250745	38.15	0	0.0250745	38.15	0	0.0250745	38.15	0	0.0250745	38.15	0	0.0250745	38.15	0	0.0250745	38.15	0	0.0250745	38.15	0	0.0250745	38.15	0	0.0250745
38.175	0	0.0250746	38.175	0	0.0250746	38.175	0	0.0250746	38.175	0	0.0250746	38.175	0	0.0250746	38.175	0	0.0250746	38.175	0	0.0250746	38.175	0	0.0250746	38.175	0	0.0250746	38.175	0	0.0250746
38.2	0	0.0250748	38.2	0	0.0250748	38.2	0	0.0250748	38.2	0	0.0250748	38.2	0	0.0250748	38.2	0	0.0250748	38.2	0	0.0250748	38.2	0	0.0250748	38.2	0	0.0250748	38.2	0	0.0250748
38.225	0	0.025075	38.225	0	0.025075	38.225	0	0.025075	38.225	0	0.025075	38.225	0	0.025075	38.225	0	0.025075	38.225	0	0.025075	38.225	0	0.025075	38.225	0	0.025075	38.225	0	0.025075
38.25	0	0.0250751	38.25	0	0.0250751	38.25	0	0.0250751	38.25	0	0.0250751	38.25	0	0.0250751	38.25	0	0.0250751	38.25	0	0.0250751	38.25	0	0.0250751	38.25	0	0.0250751	38.25	0	0.0250751
38.275	0	0.0250753	38.275	0	0.0250753	38.275	0	0.0250753	38.275	0	0.0250753	38.275	0	0.0250753	38.275	0	0.0250753	38.275	0	0.0250753	38.275	0	0.0250753	38.275	0	0.0250753	38.275	0	0.0250753
38.3	0	0.0250754	38.3	0	0.0250754	38.3	0	0.0250754	38.3	0	0.0250754	38.3	0	0.0250754	38.3	0	0.0250754	38.3	0	0.0250754	38.3	0	0.0250754	38.3	0	0.0250754	38.3	0	0.0250754
38.325	0	0.0250756	38.325	0	0.0250756	38.325	0	0.0250756	38.325	0	0.0250756	38.325	0	0.0250756	38.325	0	0.0250756	38.325	0	0.0250756	38.325	0	0.0250756	38.325	0	0.0250756	38.325	0	0.0250756
38.35	0	0.0250758	38.35	0	0.0250758	38.35	0	0.0250758	38.35	0	0.0250758	38.35	0	0.0250758	38.35	0	0.0250758	38.35	0	0.0250758	38.35	0	0.0250758	38.35	0	0.0250758	38.35	0	0.0250758
38.375	0	0.0250759	38.375	0	0.0250759	38.375	0	0.0250759	38.375	0	0.0250759	38.375	0	0.0250759	38.375	0	0.0250759	38.375	0	0.0250759	38.375	0	0.0250759	38.375	0	0.0250759	38.375	0	0.0250759
38.4	0	0.0250761	38.4	0	0.0250761	38.4	0	0.0250761	38.4	0	0.0250761	38.4	0	0.0250761	38.4	0	0.0250761	38.4	0	0.0250761	38.4	0	0.0250761	38.4	0	0.0250761	38.4	0	0.0250761
38.425	0	0.0250762	38.425	0	0.0250762	38.425	0	0.0250762	38.425	0	0.0250762	38.425	0	0.0250762	38.425	0	0.0250762	38.425	0	0.0250762	38.425	0	0.0250762	38.425	0	0.0250762	38.425	0	0.0250762
38.45	0	0.0250764	38.45	0	0.0250764	38.45	0	0.0250764	38.45	0	0.0250764	38.45	0	0.0250764	38.45	0	0.0250764	38.45	0	0.0250764	38.45	0	0.0250764	38.45	0	0.0250764	38.45	0	0.0250764
38.475	0	0.0250765	38.475	0	0.0250765	38.475	0	0.0250765	38.475	0	0.0250765	38.475	0	0.0250765	38.475	0	0.0250765	38.475	0	0.0250765	38.475	0	0.0250765	38.475	0	0.0250765	38.475	0	0.0250765
38.5	0	0.0250767	38.5	0	0.0250767	38.5	0	0.0250767	38.5	0	0.0250767	38.5	0	0.0250767	38.5	0	0.0250767	38.5	0	0.0250767	38.5	0	0.0250767	38.5	0	0.0250767	38.5	0	0.0250767
38.525	0	0.0250769	38.525	0	0.0250769	38.525	0	0.0250769	38.525	0	0.0250769	38.525	0	0.0250769	38.525	0	0.0250769	38.525	0	0.0250769	38.525	0	0.0250769	38.525	0	0.0250769	38.525	0	0.0250769
38.55	0	0.025077	38.55	0	0.025077	38.55	0	0.025077	38.55	0	0.025077	38.55	0	0.025077	38.55	0	0.025077	38.55	0	0.025077	38.55	0	0.025077	38.55	0	0.025077	38.55	0	0.025077
38.575	0	0.0250772	38.575	0	0.0250772	38.575	0	0.0250772	38.575	0	0.0250772	38.575	0	0.0250772	38.575	0	0.0250772	38.575	0	0.0250772	38.575	0	0.0250772	38.575	0	0.0250772	38.575	0	0.0250772
38.6	0	0.0250773	38.6	0	0.0250773	38.6	0	0.0250773	38.6	0	0.0250773	38.6	0	0.0250773	38.6	0	0.0250773	38.6	0	0.0250773	38.6	0	0.0250773	38.6	0	0.0250773	38.6	0	0.0250773
38.625	0	0.0250775	38.625	0	0.0250775	38.625	0	0.0250775	38.625	0	0.0250775	38.625	0	0.0250775	38.625	0	0.0250775	38.625	0	0.0250775	38.625	0	0.0250775	38.625	0	0.0250775	38.625	0	0.0250775
38.65	0	0.0250777	38.65	0	0.0250777	38.65	0	0.0250777	38.65	0	0.0250777	38.65	0	0.0250777	38.65	0	0.0250777	38.65	0	0.0250777	38.65	0	0.0250777	38.65	0	0.0250777	38.65	0	0.0250777
38.675	0	0.0250778	38.675	0	0.0250778	38.675	0	0.0250778	38.675	0	0.0250778	38.675	0	0.0250778	38.675	0	0.0250778	38.675	0	0.0250778	38.675	0	0.0250778	38.675	0	0.0250778	38.675	0	0.0250778
38.7	0	0.025078	38.7	0	0.025078	38.7	0	0.025078	38.7	0	0.025078	38.7	0	0.025078	38.7	0	0.025078	38.7	0	0.025078	38.7	0	0.025078	38.7	0	0.025078	38.7	0	0.025078
38.725	0	0.0250781	38.725	0	0.0250781	38.725	0	0.0250781	38.725	0	0.0250781	38.725	0	0.0250781	38.725	0	0.0250781	38.725	0	0.0250781	38.725	0	0.0250781	38.725	0	0.0250781	38.725	0	0.0250781
38.75	0	0.0250783	38.75	0	0.0250783	38.75	0	0.0250783	38.75	0	0.0250783	38.75	0	0.0250783	38.75	0	0.0250783	38.75	0	0.0250783	38.75	0	0.0250783	38.75	0	0.0250783	38.75	0	0.0250783
38.775	0	0.0250785	38.775	0	0.0250785	38.775	0	0.0250785	38.775	0	0.0250785	38.775	0	0.0250785	38.775	0	0.0250785	38.775	0	0.0250785	38.775	0	0.0250785	38.775	0	0.0250785	38.775	0	0.0250785
38.8	0	0.0250786	38.8	0	0.0250786	38.8	0	0.0250786	38.8	0	0.0250786	38.8	0	0.0250786	38.8	0	0.0250786	38.8	0	0.0250786	38.8	0	0.0250786	38.8	0	0.0250786	38.8	0	0.0250786
38.825	0	0.0250788	38.825	0	0.0250788	38.825	0	0.0250788	38.825	0	0.0250788	38.825	0	0.0250788	38.825	0	0.0250788	38.825	0	0.0250788	38.825	0	0.0250788	38.825	0	0.0250788	38.825	0	0.0250788
38.85	0	0.0250789	38.85	0	0.0250789	38.85	0	0.0250789	38.85	0	0.0250789	38.85	0	0.0250789	38.85	0	0.0250789	38.85	0	0.0250789	38.85	0	0.0250789	38.85	0	0.0250789	38.85	0	0.0250789
38.875	0	0.0250791	38.875	0	0.0250791	38.875	0	0.0250791	38.875	0	0.0250791	38.875	0	0.0250791	38.875	0	0.0250791	38.875	0	0.0250791	38.875	0	0.0250791	38.875	0	0.0250791	38.875	0	0.0250791
38.9	0	0.0250793	38.9	0	0.0250793	38.9	0	0.0250793	38.9	0	0.0250793	38.9	0	0.0250793	38.9	0	0.0250793	38.9	0	0.0250793	38.9	0	0.0250793	38.9	0	0.0250793	38.9	0	0.0250793
38.925	0	0.0250794	38.925	0	0.0250794	38.925	0	0.0250794	38.925	0	0.0250794	38.925	0	0.0250794	38.925	0	0.0250794	38.925	0	0.0250794	38.925	0	0.0250794	38.925	0	0.0250794	38.925	0	0.0250794
38.95	0	0.0250796	38.95	0	0.0250796	38.95	0	0.0250796	38.95	0	0.0250796	38.95	0	0.0250796	38.95	0	0.0250796	38.95	0	0.0250796	38.95	0	0.0250796	38.95	0	0.0250796	38.95	0	0.0250796
38.975	0	0.0250797	38.975	0	0.0250797	38.975	0	0.0250797	38.975	0	0.0250797	38.975	0	0.0250797	38.975	0	0.0250797	38.975	0	0.0250797	38.975	0	0.0250797	38.975	0	0.0250797	38.975	0	0.0250797
39	0	0.0250799	39	0	0.0250799	39	0	0.0250799	39	0	0.0250799	39	0	0.0250799	39	0	0.0250799	39	0	0.0250799	39	0	0.0250799	39	0	0.0250799	39	0	0.0250799
39.025	0	0.02508	39.025	0	0.02508	39.025	0	0.02508	39.025	0	0.02508	39.025	0	0.02508	39.025	0	0.02508	39.025	0	0.02508	39.025	0	0.02508	39.025	0	0.02508	39.025	0	0.02508
39.05	0	0.0250802	39.05	0	0.0250802	39.05	0	0.0250802	39.05	0	0.0250802	39.05	0	0.0250802	39.05	0	0.0250802	39.05	0	0.0250802	39.05	0	0.0250802	39.05	0	0.0250802	39.05	0	0.0250802
39.075	0	0.0250804	39.075	0	0.0250804	39.075	0	0.0250804	39.075	0	0.0250804	39.075	0	0.0250804	39.075	0	0.0250804	39.075	0	0.0250804	39.075	0	0.0250804	39.075	0	0.0250804	39.075	0	0.0250804
39.1	0	0.0250805	39.1	0	0.0250805	39.1	0	0.0250805	39.1	0	0.0250805	39.1	0	0.0250805	39.1	0	0.0250805	39.1	0	0.0250805	39.1	0	0.0250805	39.1	0	0.0250805	39.1	0	0.0250805
39.125	0	0.0250807	39.125	0	0.0250807	39.125	0	0.0250807	39.125	0	0.0250807	39.125	0	0.0250807	39.125	0	0.0250807	39.125	0	0.0250807	39.125	0	0.0250807	39.125	0	0.0250807	39.125	0	0.0250807
39.15	0	0.0250808	39.15	0	0.0250808	39.15	0	0.0250808	39.15	0	0.0250808	39.15	0	0.0250808	39.15	0	0.0250808	39.15	0	0.0250808	39.15	0	0.0250808	39.15	0	0.0250808	39.15	0	0.0250808
39.175	0	0.025081	39.175	0	0.025081	39.175	0	0.025081	39.175	0	0.025081	39.175	0	0.025081	39.175	0	0.025081	39.175	0	0.025081	39.175	0	0.025081	39.175	0	0.025081	39.175	0	0.025081
39.2	0	0.0250812	39.2	0	0.0250812	39.2	0	0.0250812	39.2	0	0.0250812	39.2	0	0.0250812	39.2	0	0.0250812	39.2	0	0.0250812	39.2	0	0.0250812	39.2	0	0.0250812	39.2	0	0.0250812
39.225	0	0.0250813	39.225	0	0.0250813	39.225	0	0.0250813	39.225	0	0.0250813	39.225	0	0.0250813	39.225	0	0.0250813	39.225	0	0.0250813	39.225	0	0.0250813	39.225	0	0.0250813	39.225	0	0.0250813
39.25	0	0.0250815	39.25	0	0.0250815	39.25	0	0.0250815	39.25	0	0.0250815	39.25	0	0.0250815	39.25	0	0.0250815	39.25	0	0.0250815	39.25	0	0.0250815	39.25	0	0.0250815	39.25	0	0.0250815
39.275	0	0.0250816	39.275	0	0.0250816	39.275	0	0.0250816	39.275	0	0.0250816	39.275	0	0.0250816	39.275	0	0.0250816	39.275	0	0.0250816	39.275	0	0.0250816	39.275	0	0.0250816	39.275	0	0.0250816
39.3	0	0.0250818	39.3	0	0.0250818	39.3	0	0.0250818	39.3	0	0.0250818	39.3	0	0.0250818	39.3	0	0.0250818	39.3	0	0.0250818	39.3	0	0.0250818	39.3	0	0.0250818	39.3	0	0.0250818
39.325	0	0.025082	39.325	0	0.025082	39.325	0	0.025082	39.325	0	0.025082	39.325	0	0.025082	39.325	0	0.025082	39.325	0	0.025082	39.325	0	0.025082	39.325	0	0.025082	39.325	0	0.025082
39.35	0	0.0250821	39.35	0	0.0250821	39.35	0	0.0250821	39.35	0	0.0250821	39.35	0	0.0250821	39.35	0	0.0250821	39.35	0	0.0250821	39.35	0	0.0250821	39.35	0	0.0250821	39.35	0	0.0250821
39.375	0	0.0250823	39.375	0	0.0250823	39.375	0	0.0250823	39.375	0	0.0250823	39.375	0	0.0250823	39.375	0	0.0250823	39.375	0	0.0250823	39.375	0	0.0250823	39.375	0	0.0250823	39.375	0	0.0250823
39.4	0	0.0250824	39.4	0	0.0250824	39.4	0	0.0250824	39.4	0	0.0250824	39.4	0	0.0250824	39.4	0	0.0250824	39.4	0	0.0250824	39.4	0	0.0250824	39.4	0	0.0250824	39.4	0	0.0250824
39.425	0	0.0250826	39.425	0	0.0250826	39.425	0	0.0250826	39.425	0	0.0250826	39.425	0	0.0250826	39.425	0	0.0250826	39.425	0	0.0250826	39.425	0	0.0250826	39.425	0	0.0250826	39.425	0	0.0250826
39.45	0	0.0250828	39.45	0	0.0250828	39.45	0	0.0250828	39.45	0	0.0250828	39.45	0	0.0250828	39.45	0	0.0250828	39.45	0	0.0250828	39.45	0	0.0250828	39.45	0	0.0250828	39.45	0	0.0250828
39.475	0	0.0250829	39.475	0	0.0250829	39.475	0	0.0250829	39.475	0	0.0250829	39.475	0	0.0250829	39.475	0	0.0250829	39.475	0	0.0250829	39.475	0	0.0250829	39.475	0	0.0250829	39.475	0	0.0250829
39.5	0	0.0250831	39.5	0	0.0250831	39.5	0	0.0250831	39.5	0	0.0250831	39.5	0	0.0250831	39.5	0	0.0250831	39.5	0	0.0250831	39.5	0	0.0250831	39.5	0	0.0250831	39.5	0	0.0250831
39.525	0	0.0250832	39.525	0	0.0250832	39.525	0	0.0250832	39.525	0	0.0250832	39.525	0	0.0250832	39.525	0	0.0250832	39.525	0	0.0250832	39.525	0	0.0250832	39.525	0	0.0250832	39.525	0	0.0250832
39.55	0	0.0250834	39.55	0	0.0250834	39.55	0	0.0250834	39.55	0	0.0250834	39.55	0	0.0250834	39.55	0	0.0250834	39.55	0	0.0250834	39.55	0	0.0250834	39.55	0	0.0250834	39.55	0	0.0250834
39.575	0	0.0250835	39.575	0	0.0250835	39.575	0	0.0250835	39.575	0	0.0250835	39.575	0	0.0250835	39.575	0	0.0250835	39.575	0	0.0250835	39.575	0	0.0250835	39.575	0	0.0250835	39.575	0	0.0250835
39.6	0	0.0250837	39.6	0	0.0250837	39.6	0	0.0250837	39.6	0	0.0250837	39.6	0	0.0250837	39.6	0	0.0250837	39.6	0	0.0250837	39.6	0	0.0250837	39.6	0	0.0250837	39.6	0	0.0250837
39.625	0	0.0250839	39.625	0	0.0250839	39.625	0	0.0250839	39.625	0	0.0250839	39.625	0	0.0250839	39.625	0	0.0250839	39.625	0	0.0250839	39.625	0	0.0250839	39.625	0	0.0250839	39.625	0	0.0250839
39.65	0	0.025084	39.65	0	0.025084	39.65	0	0.025084	39.65	0	0.025084	39.65	0	0.025084	39.65	0	0.025084	39.65	0	0.025084	39.65	0	0.025084	39.65	0	0.025084	39.65	0	0.025084
39.675	0	0.0250842	39.675	0	0.0250842	39.675	0	0.0250842	39.675	0	0.0250842	39.675	0	0.0250842	39.675	0	0.0250842	39.675	0	0.0250842	39.675	0	0.0250842	39.675	0	0.0250842	39.675	0	0.0250842
39.7	0	0.0250843	39.7	0	0.0250843	39.7	0	0.0250843	39.7	0	0.0250843	39.7	0	0.0250843	39.7	0	0.0250843	39.7	0	0.0250843	39.7	0	0.0250843	39.7	0	0.0250843	39.7	0	0.0250843
39.725	0	0.0250845	39.725	0	0.0250845	39.725	0	0.0250845	39.725	0	0.0250845	39.725	0	0.0250845	39.725	0	0.0250845	39.725	0	0.0250845	39.725	0	0.0250845	39.725	0	0.0250845	39.725	0	0.0250845
39.75	0	0.0250847	39.75	0	0.0250847	39.75	0	0.0250847	39.75	0	0.0250847	39.75	0	0.0250847	39.75	0	0.0250847	39.75	0	0.0250847	39.75	0	0.0250847	39.75	0	0.0250847	39.75	0	0.0250847
39.775	0	0.0250848	39.775	0	0.0250848	39.775	0	0.0250848	39.775	0	0.0250848	39.775	0	0.0250848	39.775	0	0.0250848	39.775	0	0.0250848	39.775	0	0.0250848	39.775	0	0.0250848	39.775	0	0.0250848
39.8	0	0.025085	39.8	0	0.025085	39.8	0	0.025085	39.8	0	0.025085	39.8	0	0.025085	39.8	0	0.025085	39.8	0	0.025085	39.8	0	0.025085	39.8	0	0.025085	39.8	0	0.025085
39.825	0	0.0250851	39.825	0	0.0250851	39.825	0	0.0250851	39.825	0	0.0250851	39.825	0	0.0250851	39.825	0	0.0250851	39.825	0	0.0250851	39.825	0	0.0250851	39.825	0	0.0250851	39.825	0	0.0250851
39.85	0	0.0250853	39.85	0	0.0250853	39.85	0	0.0250853	39.85	0	0.0250853	39.85	0	0.0250853	39.85	0	0.0250853	39.85	0	0.0250853	39.85	0	0.0250853	39.85	0	0.0250853	39.85	0	0.0250853
39.875	0	0.0250855	39.875	0	0.0250855	39.875	0	0.0250855	39.875	0	0.0250855	39.875	0	0.0250855	39.875	0	0.0250855	39.875	0	0.0250855	39.875	0	0.0250855	39.875	0	0.0250855	39.875	0	0.0250855
39.9	0	0.0250856	39.9	0	0.0250856	39.9	0	0.0250856	39.9	0	0.0250856	39.9	0	0.0250856	39.9	0	0.0250856	39.9	0	0.0250856	39.9	0	0.0250856	39.9	0	0.0250856	39.9	0	0.0250856
39.925	0	0.0250858	39.925	0	0.0250858	39.925	0	0.0250858	39.925	0	0.0250858	39.925	0	0.0250858	39.925	0	0.0250858	39.925	0	0.0250858	39.925	0	0.0250858	39.925	0	0.0250858	39.925	0	0.0250858
39.95	0	0.0250859	39.95	0	0.0250859	39.95	0	0.0250859	39.95	0	0.0250859	39.95	0	0.0250859	39.95	0	0.0250859	39.95	0	0.0250859	39.95	0	0.0250859	39.95	0	0.0250859	39.95	0	0.0250859
39.975	0	0.0250861	39.975	0	0.0250861	39.975	0	0.0250861	39.975	0	0.0250861	39.975	0	0.0250861	39.975	0	0.0250861	39.975	0	0.0250861	39.975	0	0.0250861	39.975	0	0.0250861	39.975	0	0.0250861
40	0	0.0250862	40	0	0.0250862	40	0	0.0250862	40	0	0.0250862	40	0	0.0250862	40	0	0.0250862	40	0	0.0250862	40	0	0.0250862	40	0	0.0250862	40	0	0.0250862
40.025	0	0.0250864	40.025	0	0.0250864	40.025	0	0.0250864	40.025	0	0.0250864	40.025	0	0.0250864	40.025	0	0.0250864	40.025	0	0.0250864	40.025	0	0.0250864	40.025	0	0.0250864	40.025	0	0.0250864
40.05	0	0.0250866	40.05	0	0.0250866	40.05	0	0.0250866	40.05	0	0.0250866	40.05	0	0.0250866	40.05	0	0.0250866	40.05	0	0.0250866	40.05	0	0.0250866	40.05	0	0.0250866	40.05	0	0.0250866
40.075	0	0.0250867	40.075	0	0.0250867	40.075	0	0.0250867	40.075	0	0.0250867	40.075	0	0.0250867	40.075	0	0.0250867	40.075	0	0.0250867	40.075	0	0.0250867	40.075	0	0.0250867	40.075	0	0.0250867
40.1	0	0.0250869	40.1	0	0.0250869	40.1	0	0.0250869	40.1	0	0.0250869	40.1	0	0.0250869	40.1	0	0.0250869	40.1	0	0.0250869	40.1	0	0.0250869	40.1	0	0.0250869	40.1	0	0.0250869
40.125	0	0.025087	40.125	0	0.025087	40.125	0	0.025087	40.125	0	0.025087	40.125	0	0.025087	40.125	0	0.025087	40.125	0	0.025087	40.125	0	0.025087	40.125	0	0.025087	40.125	0	0.025087
40.15	0	0.0250872	40.15	0	0.0250872	40.15	0	0.0250872	40.15	0	0.0250872	40.15	0	0.0250872	40.15	0	0.0250872	40.15	0	0.0250872	40.15	0	0.0250872	40.15	0	0.0250872	40.15	0	0.0250872
40.175	0	0.0250874	40.175	0	0.0250874	40.175	0	0.0250874	40.175	0	0.0250874	40.175	0	0.0250874	40.175	0	0.0250874	40.175	0	0.0250874	40.175	0	0.0250874	40.175	0	0.0250874	40.175	0	0.0250874
40.2	0	0.0250875	40.2	0	0.0250875	40.2	0	0.0250875	40.2	0	0.0250875	40.2	0	0.0250875	40.2	0	0.0250875	40.2	0	0.0250875	40.2	0	0.0250875	40.2	0	0.0250875	40.2	0	0.0250875
40.225	0	0.0250877	40.225	0	0.0250877	40.225	0	0.0250877	40.225	0	0.0250877	40.225	0	0.0250877	40.225	0	0.0250877	40.225	0	0.0250877	40.225	0	0.0250877	40.225	0	0.0250877	40.225	0	0.0250877
40.25	0	0.0250878	40.25	0	0.0250878	40.25	0	0.0250878	40.25	0	0.0250878	40.25	0	0.0250878	40.25	0	0.0250878	40.25	0	0.0250878	40.25	0	0.0250878	40.25	0	0.0250878	40.25	0	0.0250878
40.275	0	0.025088	40.275	0	0.025088	40.275	0	0.025088	40.275	0	0.025088	40.275	0	0.025088	40.275	0	0.025088	40.275	0	0.025088	40.275	0	0.025088	40.275	0	0.025088	40.275	0	0.025088
40.3	0	0.0250882	40.3	0	0.0250882	40.3	0	0.0250882	40.3	0	0.0250882	40.3	0	0.0250882	40.3	0	0.0250882	40.3	0	0.0250882	40.3	0	0.0250882	40.3	0	0.0250882	40.3	0	0.0250882
40.325	0	0.0250883	40.325	0	0.0250883	40.325	0	0.0250883	40.325	0	0.0250883	40.325	0	0.0250883	40.325	0	0.0250883	40.325	0	0.0250883	40.325	0	0.0250883	40.325	0	0.0250883	40.325	0	0.0250883
40.35	0	0.0250885	40.35	0	0.0250885	40.35	0	0.0250885	40.35	0	0.0250885	40.35	0	0.0250885	40.35	0	0.0250885	40.35	0	0.0250885	40.35	0	0.0250885	40.35	0	0.0250885	40.35	0	0.0250885
40.375	0	0.0250886	40.375	0	0.0250886	40.375	0	0.0250886	40.375	0	0.0250886	40.375	0	0.0250886	40.375	0	0.0250886	40.375	0	0.0250886	40.375	0	0.0250886	40.375	0	0.0250886	40.375	0	0.0250886
40.4	0	0.0250888	40.4	0	0.0250888	40.4	0	0.0250888	40.4	0	0.0250888	40.4	0	0.0250888	40.4	0	0.0250888	40.4	0	0.0250888	40.4	0	0.0250888	40.4	0	0.0250888	40.4	0	0.0250888
40.425	0	0.0250889	40.425	0	0.0250889	40.425	0	0.0250889	40.425	0	0.0250889	40.425	0	0.0250889	40.425	0	0.0250889	40.425	0	0.0250889	40.425	0	0.0250889	40.425	0	0.0250889	40.425	0	0.0250889
40.45	0	0.0250891	40.45	0	0.0250891	40.45	0	0.0250891	40.45	0	0.0250891	40.45	0	0.0250891	40.45	0	0.0250891	40.45	0	0.0250891	40.45	0	0.0250891	40.45	0	0.0250891	40.45	0	0.0250891
40.475	0	0.0250893	40.475	0	0.0250893	40.475	0	0.0250893	40.475	0	0.0250893	40.475	0	0.0250893	40.475	0	0.0250893	40.475	0	0.0250893	40.475	0	0.0250893	40.475	0	0.0250893	40.475	0	0.0250893
40.5	0	0.0250894	40.5	0	0.0250894	40.5	0	0.0250894	40.5	0	0.0250894	40.5	0	0.0250894	40.5	0	0.0250894	40.5	0	0.0250894	40.5	0	0.0250894	40.5	0	0.0250894	40.5	0	0.0250894
40.525	0	0.0250896	40.525	0	0.0250896	40.525	0	0.0250896	40.525	0	0.0250896	40.525	0	0.0250896	40.525	0	0.0250896	40.525	0	0.0250896	40.525	0	0.0250896	40.525	0	0.0250896	40.525	0	0.0250896
40.55	0	0.0250897	40.55	0	0.0250897	40.55	0	0.0250897	40.55	0	0.0250897	40.55	0	0.0250897	40.55	0	0.0250897	40.55	0	0.0250897	40.55	0	0.0250897	40.55	0	0.0250897	40.55	0	0.0250897
40.575	0	0.0250899	40.575	0	0.0250899	40.575	0	0.0250899	40.575	0	0.0250899	40.575	0	0.0250899	40.575	0	0.0250899	40.575	0	0.0250899	40.575	0	0.0250899	40.575	0	0.0250899	40.575	0	0.0250899
40.6	0	0.0250901	40.6	0	0.0250901	40.6	0	0.0250901	40.6	0	0.0250901	40.6	0	0.0250901	40.6	0	0.0250901	40.6	0	0.0250901	40.6	0	0.0250901	40.6	0	0.0250901	40.6	0	0.0250901
40.625	0	0.0250902	40.625	0	0.0250902	40.625	0	0.0250902	40.625	0	0.0250902	40.625	0	0.0250902	40.625	0	0.0250902	40.625	0	0.0250902	40.625	0	0.0250902	40.625	0	0.0250902	40.625	0	0.0250902
40.65	0	0.0250904	40.65	0	0.0250904	40.65	0	0.0250904	40.65	0	0.0250904	40.65	0	0.0250904	40.65	0	0.0250904	40.65	0	0.0250904	40.65	0	0.0250904	40.65	0	0.0250904	40.65	0	0.0250904
40.675	0	0.0250905	40.675	0	0.0250905	40.675	0	0.0250905	40.675	0	0.0250905	40.675	0	0.0250905	40.675	0	0.0250905	40.675	0	0.0250905	40.675	0	0.0250905	40.675	0	0.0250905	40.675	0	0.0250905
40.7	0	0.0250907	40.7	0	0.0250907	40.7	0	0.0250907	40.7	0	0.0250907	40.7	0	0.0250907	40.7	0	0.0250907	40.7	0	0.0250907	40.7	0	0.0250907	40.7	0	0.0250907	40.7	0	0.0250907
40.725	0	0.0250908	40.725	0	0.0250908	40.725	0	0.0250908	40.725	0	0.0250908	40.725	0	0.0250908	40.725	0	0.0250908	40.725	0	0.0250908	40.725	0	0.0250908	40.725	0	0.0250908	40.725	0	0.0250908
40.75	0	0.025091	40.75	0	0.025091	40.75	0	0.025091	40.75	0	0.025091	40.75	0	0.025091	40.75	0	0.025091	40.75	0	0.025091	40.75	0	0.025091	40.75	0	0.025091	40.75	0	0.025091
40.775	0	0.0250912	40.775	0	0.0250912	40.775	0	0.0250912	40.775	0	0.0250912	40.775	0	0.0250912	40.775	0	0.0250912	40.775	0	0.0250912	40.775	0	0.0250912	40.775	0	0.0250912	40.775	0	0.0250912
40.8	0	0.0250913	40.8	0	0.0250913	40.8	0	0.0250913	40.8	0	0.0250913	40.8	0	0.0250913	40.8	0	0.0250913	40.8	0	0.0250913	40.8	0	0.0250913	40.8	0	0.0250913	40.8	0	0.0250913
40.825	0	0.0250915	40.825	0	0.0250915	40.825	0	0.0250915	40.825	0	0.0250915	40.825	0	0.0250915	40.825	0	0.0250915	40.825	0	0.0250915	40.825	0	0.0250915	40.825	0	0.0250915	40.825	0	0.0250915
40.85	0	0.0250916	40.85	0	0.0250916	40.85	0	0.0250916	40.85	0	0.0250916	40.85	0	0.0250916	40.85	0	0.0250916	40.85	0	0.0250916	40.85	0	0.0250916	40.85	0	0.0250916	40.85	0	0.0250916
40.875	0	0.0250918	40.875	0	0.0250918	40.875	0	0.0250918	40.875	0	0.0250918	40.875	0	0.0250918	40.875	0	0.0250918	40.875	0	0.0250918	40.875	0	0.0250918	40.875	0	0.0250918	40.875	0	0.0250918
40.9	0	0.025092	40.9	0	0.025092	40.9	0	0.025092	40.9	0	0.025092	40.9	0	0.025092	40.9	0	0.025092	40.9	0	0.025092	40.9	0	0.025092	40.9	0	0.025092	40.9	0	0.025092
40.925	0	0.0250921	40.925	0	0.0250921	40.925	0	0.0250921	40.925	0	0.0250921	40.925	0	0.0250921	40.925	0	0.0250921	40.925	0	0.0250921	40.925	0	0.0250921	40.925	0	0.0250921	40.925	0	0.0250921
40.95	0	0.0250923	40.95	0	0.0250923	40.95	0	0.0250923	40.95	0	0.0250923	40.95	0	0.0250923	40.95	0	0.0250923	40.95	0	0.0250923	40.95	0	0.0250923	40.95	0	0.0250923	40.95	0	0.0250923
40.975	0	0.0250924	40.975	0	0.0250924	40.975	0	0.0250924	40.975	0	0.0250924	40.975	0	0.0250924	40.975	0	0.0250924	40.975	0	0.0250924	40.975	0	0.0250924	40.975	0	0.0250924	40.975	0	0.0250924
41	0	0.0250926	41	0	0.0250926	41	0	0.0250926	41	0	0.0250926	41	0	0.0250926	41	0	0.0250926	41	0	0.0250926	41	0	0.0250926	41	0	0.0250926	41	0	0.0250926
41.025	0	0.0250928	41.025	0	0.0250928	41.025	0	0.0250928	41.025	0	0.0250928	41.025	0	0.0250928	41.025	0	0.0250928	41.025	0	0.0250928	41.025	0	0.0250928	41.025	0	0.0250928	41.025	0	0.0250928
41.05	0	0.0250929	41.05	0	0.0250929	41.05	0	0.0250929	41.05	0	0.0250929	41.05	0	0.0250929	41.05	0	0.0250929	41.05	0	0.0250929	41.05	0	0.0250929	41.05	0	0.0250929	41.05	0	0.0250929
41.075	0	0.0250931	41.075	0	0.0250931	41.075	0	0.0250931	41.075	0	0.0250931	41.075	0	0.0250931	41.075	0	0.0250931	41.075	0	0.0250931	41.075	0	0.0250931	41.075	0	0.0250931	41.075	0	0.0250931
41.1	0	0.0250932	41.1	0	0.0250932	41.1	0	0.0250932	41.1	0	0.0250932	41.1	0	0.0250932	41.1	0	0.0250932	41.1	0	0.0250932	41.1	0	0.0250932	41.1	0	0.0250932	41.1	0	0.0250932
41.125	0	0.0250934	41.125	0	0.0250934	41.125	0	0.0250934	41.125	0	0.0250934	41.125	0	0.0250934	41.125	0	0.0250934	41.125	0	0.0250934	41.125	0	0.0250934	41.125	0	0.0250934	41.125	0	0.0250934
41.15	0	0.0250935	41.15	0	0.0250935	41.15	0	0.0250935	41.15	0	0.0250935	41.15	0	0.0250935	41.15	0	0.0250935	41.15	0	0.0250935	41.15	0	0.0250935	41.15	0	0.0250935	41.15	0	0.0250935
41.175	0	0.0250937	41.175	0	0.0250937	41.175	0	0.0250937	41.175	0	0.0250937	41.175	0	0.0250937	41.175	0	0.0250937	41.175	0	0.0250937	41.175	0	0.0250937	41.175	0	0.0250937	41.175	0	0.0250937
41.2	0	0.0250939	41.2	0	0.0250939	41.2	0	0.0250939	41.2	0	0.0250939	41.2	0	0.0250939	41.2	0	0.0250939	41.2	0	0.0250939	41.2	0	0.0250939	41.2	0	0.0250939	41.2	0	0.0250939
41.225	0	0.025094	41.225	0	0.025094	41.225	0	0.025094	41.225	0	0.025094	41.225	0	0.025094	41.225	0	0.025094	41.225	0	0.025094	41.225	0	0.025094	41.225	0	0.025094	41.225	0	0.025094
41.25	0	0.0250942	41.25	0	0.0250942	41.25	0	0.0250942	41.25	0	0.0250942	41.25	0	0.0250942	41.25	0	0.0250942	41.25	0	0.0250942	41.25	0	0.0250942	41.25	0	0.0250942	41.25	0	0.0250942
41.275	0	0.0250943	41.275	0	0.0250943	41.275	0	0.0250943	41.275	0	0.0250943	41.275	0	0.0250943	41.275	0	0.0250943	41.275	0	0.0250943	41.275	0	0.0250943	41.275	0	0.0250943	41.275	0	0.0250943
41.3	0	0.0250945	41.3	0	0.0250945	41.3	0	0.0250945	41.3	0	0.0250945	41.3	0	0.0250945	41.3	0	0.0250945	41.3	0	0.0250945	41.3	0	0.0250945	41.3	0	0.0250945	41.3	0	0.0250945
41.325	0	0.0250947	41.325	0	0.0250947	41.325	0	0.0250947	41.325	0	0.0250947	41.325	0	0.0250947	41.325	0	0.0250947	41.325	0	0.0250947	41.325	0	0.0250947	41.325	0	0.0250947	41.325	0	0.0250947
41.35	0	0.0250948	41.35	0	0.0250948	41.35	0	0.0250948	41.35	0	0.0250948	41.35	0	0.0250948	41.35	0	0.0250948	41.35	0	0.0250948	41.35	0	0.0250948	41.35	0	0.0250948	41.35	0	0.0250948
41.375	0	0.025095	41.375	0	0.025095	41.375	0	0.025095	41.375	0	0.025095	41.375	0	0.025095	41.375	0	0.025095	41.375	0	0.025095	41.375	0	0.025095	41.375	0	0.025095	41.375	0	0.025095
41.4	0	0.0250951	41.4	0	0.0250951	41.4	0	0.0250951	41.4	0	0.0250951	41.4	0	0.0250951	41.4	0	0.0250951	41.4	0	0.0250951	41.4	0	0.0250951	41.4	0	0.0250951	41.4	0	0.0250951
41.425	0	0.0250953	41.425	0	0.0250953	41.425	0	0.0250953	41.425	0	0.0250953	41.425	0	0.0250953	41.425	0	0.0250953	41.425	0	0.0250953	41.425	0	0.0250953	41.425	0	0.0250953	41.425	0	0.0250953
41.45	0	0.0250954	41.45	0	0.0250954	41.45	0	0.0250954	41.45	0	0.0250954	41.45	0	0.0250954	41.45	0	0.0250954	41.45	0	0.0250954	41.45	0	0.0250954	41.45	0	0.0250954	41.45	0	0.0250954
41.475	0	0.0250956	41.475	0	0.0250956	41.475	0	0.0250956	41.475	0	0.0250956	41.475	0	0.0250956	41.475	0	0.0250956	41.475	0	0.0250956	41.475	0	0.0250956	41.475	0	0.0250956	41.475	0	0.0250956
41.5	0	0.0250958	41.5	0	0.0250958	41.5	0	0.0250958	41.5	0	0.0250958	41.5	0	0.0250958	41.5	0	0.0250958	41.5	0	0.0250958	41.5	0	0.0250958	41.5	0	0.0250958	41.5	0	0.0250958
41.525	0	0.0250959	41.525	0	0.0250959	41.525	0	0.0250959	41.525	0	0.0250959	41.525	0	0.0250959	41.525	0	0.0250959	41.525	0	0.0250959	41.525	0	0.0250959	41.525	0	0.0250959	41.525	0	0.0250959
41.55	0	0.0250961	41.55	0	0.0250961	41.55	0	0.0250961	41.55	0	0.0250961	41.55	0	0.0250961	41.55	0	0.0250961	41.55	0	0.0250961	41.55	0	0.0250961	41.55	0	0.0250961	41.55	0	0.0250961
41.575	0	0.0250962	41.575	0	0.0250962	41.575	0	0.0250962	41.575	0	0.0250962	41.575	0	0.0250962	41.575	0	0.0250962	41.575	0	0.0250962	41.575	0	0.0250962	41.575	0	0.0250962	41.575	0	0.0250962
41.6	0	0.0250964	41.6	0	0.0250964	41.6	0	0.0250964	41.6	0	0.0250964	41.6	0	0.0250964	41.6	0	0.0250964	41.6	0	0.0250964	41.6	0	0.0250964	41.6	0	0.0250964	41.6	0	0.0250964
41.625	0	0.0250966	41.625	0	0.0250966	41.625	0	0.0250966	41.625	0	0.0250966	41.625	0	0.0250966	41.625	0	0.0250966	41.625	0	0.0250966	41.625	0	0.0250966	41.625	0	0.0250966	41.625	0	0.0250966
41.65	0	0.0250967	41.65	0	0.0250967	41.65	0	0.0250967	41.65	0	0.0250967	41.65	0	0.0250967	41.65	0	0.0250967	41.65	0	0.0250967	41.65	0	0.0250967	41.65	0	0.0250967	41.65	0	0.0250967
41.675	0	0.0250969	41.675	0	0.0250969	41.675	0	0.0250969	41.675	0	0.0250969	41.675	0	0.0250969	41.675	0	0.0250969	41.675	0	0.0250969	41.675	0	0.0250969	41.675	0	0.0250969	41.675	0	0.0250969
41.7	0	0.025097	41.7	0	0.025097	41.7	0	0.025097	41.7	0	0.025097	41.7	0	0.025097	41.7	0	0.025097	41.7	0	0.025097	41.7	0	0.025097	41.7	0	0.025097	41.7	0	0.025097
41.725	0	0.0250972	41.725	0	0.0250972	41.725	0	0.0250972	41.725	0	0.0250972	41.725	0	0.0250972	41.725	0	0.0250972	41.725	0	0.0250972	41.725	0	0.0250972	41.725	0	0.0250972	41.725	0	0.0250972
41.75	0	0.0250973	41.75	0	0.0250973	41.75	0	0.0250973	41.75	0	0.0250973	41.75	0	0.0250973	41.75	0	0.0250973	41.75	0	0.0250973	41.75	0	0.0250973	41.75	0	0.0250973	41.75	0	0.0250973
41.775	0	0.0250975	41.775	0	0.0250975	41.775	0	0.0250975	41.775	0	0.0250975	41.775	0	0.0250975	41.775	0	0.0250975	41.775	0	0.0250975	41.775	0	0.0250975	41.775	0	0.0250975	41.775	0	0.0250975
41.8	0	0.0250977	41.8	0	0.0250977	41.8	0	0.0250977	41.8	0	0.0250977	41.8	0	0.0250977	41.8	0	0.0250977	41.8	0	0.0250977	41.8	0	0.0250977	41.8	0	0.0250977	41.8	0	0.0250977
41.825	0	0.0250978	41.825	0	0.0250978	41.825	0	0.0250978	41.825	0	0.0250978	41.825	0	0.0250978	41.825	0	0.0250978	41.825	0	0.0250978	41.825	0	0.0250978	41.825	0	0.0250978	41.825	0	0.0250978
41.85	0	0.025098	41.85	0	0.025098	41.85	0	0.025098	41.85	0	0.025098	41.85	0	0.025098	41.85	0	0.025098	41.85	0	0.025098	41.85	0	0.025098	41.85	0	0.025098	41.85	0	0.025098
41.875	0	0.0250981	41.875	0	0.0250981	41.875	0	0.0250981	41.875	0	0.0250981	41.875	0	0.0250981	41.875	0	0.0250981	41.875	0	0.0250981	41.875	0	0.0250981	41.875	0	0.0250981	41.875	0	0.0250981
41.9	0	0.0250983	41.9	0	0.0250983	41.9	0	0.0250983	41.9	0	0.0250983	41.9	0	0.0250983	41.9	0	0.0250983	41.9	0	0.0250983	41.9	0	0.0250983	41.9	0	0.0250983	41.9	0	0.0250983
41.925	0	0.0250985	41.925	0	0.0250985	41.925	0	0.0250985	41.925	0	0.0250985	41.925	0	0.0250985	41.925	0	0.0250985	41.925	0	0.0250985	41.925	0	0.0250985	41.925	0	0.0250985	41.925	0	0.0250985
41.95	0	0.0250986	41.95	0	0.0250986	41.95	0	0.0250986	41.95	0	0.0250986	41.95	0	0.0250986	41.95	0	0.0250986	41.95	0	0.0250986	41.95	0	0.0250986	41.95	0	0.0250986	41.95	0	0.0250986
41.975	0	0.0250988	41.975	0	0.0250988	41.975	0	0.0250988	41.975	0	0.0250988	41.975	0	0.0250988	41.975	0	0.0250988	41.975	0	0.0250988	41.975	0	0.0250988	41.975	0	0.0250988	41.975	0	0.0250988
42	0	0.0250989	42	0	0.0250989	42	0	0.0250989	42	0	0.0250989	42	0	0.0250989	42	0	0.0250989	42	0	0.0250989	42	0	0.0250989	42	0	0.0250989	42	0	0.0250989
42.025	0	0.0250991	42.025	0	0.0250991	42.025	0	0.0250991	42.025	0	0.0250991	42.025	0	0.0250991	42.025	0	0.0250991	42.025	0	0.0250991	42.025	0	0.0250991	42.025	0	0.0250991	42.025	0	0.0250991
42.05	0	0.0250992	42.05	0	0.0250992	42.05	0	0.0250992	42.05	0	0.0250992	42.05	0	0.0250992	42.05	0	0.0250992	42.05	0	0.0250992	42.05	0	0.0250992	42.05	0	0.0250992	42.05	0	0.0250992
42.075	0	0.0250994	42.075	0	0.0250994	42.075	0	0.0250994	42.075	0	0.0250994	42.075	0	0.0250994	42.075	0	0.0250994	42.075	0	0.0250994	42.075	0	0.0250994	42.075	0	0.0250994	42.075	0	0.0250994
42.1	0	0.0250996	42.1	0	0.0250996	42.1	0	0.0250996	42.1	0	0.0250996	42.1	0	0.0250996	42.1	0	0.0250996	42.1	0	0.0250996	42.1	0	0.0250996	42.1	0	0.0250996	42.1	0	0.0250996
42.125	0	0.0250997	42.125	0	0.0250997	42.125	0	0.0250997	42.125	0	0.0250997	42.125	0	0.0250997	42.125	0	0.0250997	42.125	0	0.0250997	42.125	0	0.0250997	42.125	0	0.0250997	42.125	0	0.0250997
42.15	0	0.0250999	42.15	0	0.0250999	42.15	0	0.0250999	42.15	0	0.0250999	42.15	0	0.0250999	42.15	0	0.0250999	42.15	0	0.0250999	42.15	0	0.0250999	42.15	0	0.0250999	42.15	0	0.0250999
42.175	0	0.0251	42.175	0	0.0251	42.175	0	0.0251	42.175	0	0.0251	42.175	0	0.0251	42.175	0	0.0251	42.175	0	0.0251	42.175	0	0.0251	42.175	0	0.0251	42.175	0	0.0251
42.2	0	0.0251002	42.2	0	0.0251002	42.2	0	0.0251002	42.2	0	0.0251002	42.2	0	0.0251002	42.2	0	0.0251002	42.2	0	0.0251002	42.2	0	0.0251002	42.2	0	0.0251002	42.2	0	0.0251002
42.225	0	0.0251004	42.225	0	0.0251004	42.225	0	0.0251004	42.225	0	0.0251004	42.225	0	0.0251004	42.225	0	0.0251004	42.225	0	0.0251004	42.225	0	0.0251004	42.225	0	0.0251004	42.225	0	0.0251004
42.25	0	0.0251005	42.25	0	0.0251005	42.25	0	0.0251005	42.25	0	0.0251005	42.25	0	0.0251005	42.25	0	0.0251005	42.25	0	0.0251005	42.25	0	0.0251005	42.25	0	0.0251005	42.25	0	0.0251005
42.275	0	0.0251007	42.275	0	0.0251007	42.275	0	0.0251007	42.275	0	0.0251007	42.275	0	0.0251007	42.275	0	0.0251007	42.275	0	0.0251007	42.275	0	0.0251007	42.275	0	0.0251007	42.275	0	0.0251007
42.3	0	0.0251008	42.3	0	0.0251008	42.3	0	0.0251008	42.3	0	0.0251008	42.3	0	0.0251008	42.3	0	0.0251008	42.3	0	0.0251008	42.3	0	0.0251008	42.3	0	0.0251008	42.3	0	0.0251008
42.325	0	0.025101	42.325	0	0.025101	42.325	0	0.025101	42.325	0	0.025101	42.325	0	0.025101	42.325	0	0.025101	42.325	0	0.025101	42.325	0	0.025101	42.325	0	0.025101	42.325	0	0.025101
42.35	0	0.0251011	42.35	0	0.0251011	42.35	0	0.0251011	42.35	0	0.0251011	42.35	0	0.0251011	42.35	0	0.0251011	42.35	0	0.0251011	42.35	0	0.0251011	42.35	0	0.0251011	42.35	0	0.0251011
42.375	0	0.0251013	42.375	0	0.0251013	42.375	0	0.0251013	42.375	0	0.0251013	42.375	0	0.0251013	42.375	0	0.0251013	42.375	0	0.0251013	42.375	0	0.0251013	42.375	0	0.0251013	42.375	0	0.0251013
42.4	0	0.0251015	42.4	0	0.0251015	42.4	0	0.0251015	42.4	0	0.0251015	42.4	0	0.0251015	42.4	0	0.0251015	42.4	0	0.0251015	42.4	0	0.0251015	42.4	0	0.0251015	42.4	0	0.0251015
42.425	0	0.0251016	42.425	0	0.0251016	42.425	0	0.0251016	42.425	0	0.0251016	42.425	0	0.0251016	42.425	0	0.0251016	42.425	0	0.0251016	42.425	0	0.0251016	42.425	0	0.0251016	42.425	0	0.0251016
42.45	0	0.0251018	42.45	0	0.0251018	42.45	0	0.0251018	42.45	0	0.0251018	42.45	0	0.0251018	42.45	0	0.0251018	42.45	0	0.0251018	42.45	0	0.0251018	42.45	0	0.0251018	42.45	0	0.0251018
42.475	0	0.0251019	42.475	0	0.0251019	42.475	0	0.0251019	42.475	0	0.0251019	42.475	0	0.0251019	42.475	0	0.0251019	42.475	0	0.0251019	42.475	0	0.0251019	42.475	0	0.0251019	42.475	0	0.0251019
42.5	0	0.0251021	42.5	0	0.0251021	42.5	0	0.0251021	42.5	0	0.0251021	42.5	0	0.0251021	42.5	0	0.0251021	42.5	0	0.0251021	42.5	0	0.0251021	42.5	0	0.0251021	42.5	0	0.0251021
42.525	0	0.0251023	42.525	0	0.0251023	42.525	0	0.0251023	42.525	0	0.0251023	42.525	0	0.0251023	42.525	0	0.0251023	42.525	0	0.0251023	42.525	0	0.0251023	42.525	0	0.0251023	42.525	0	0.0251023
42.55	0	0.0251024	42.55	0	0.0251024	42.55	0	0.0251024	42.55	0	0.0251024	42.55	0	0.0251024	42.55	0	0.0251024	42.55	0	0.0251024	42.55	0	0.0251024	42.55	0	0.0251024	42.55	0	0.0251024
42.575	0	0.0251026	42.575	0	0.0251026	42.575	0	0.0251026	42.575	0	0.0251026	42.575	0	0.0251026	42.575	0	0.0251026	42.575	0	0.0251026	42.575	0	0.0251026	42.575	0	0.0251026	42.575	0	0.0251026
42.6	0	0.0251027	42.6	0	0.0251027	42.6	0	0.0251027	42.6	0	0.0251027	42.6	0	0.0251027	42.6	0	0.0251027	42.6	0	0.0251027	42.6	0	0.0251027	42.6	0	0.0251027	42.6	0	0.0251027
42.625	0	0.0251029	42.625	0	0.0251029	42.625	0	0.0251029	42.625	0	0.0251029	42.625	0	0.0251029	42.625	0	0.0251029	42.625	0	0.0251029	42.625	0	0.0251029	42.625	0	0.0251029	42.625	0	0.0251029
42.65	0	0.025103	42.65	0	0.025103	42.65	0	0.025103	42.65	0	0.025103	42.65	0	0.025103	42.65	0	0.025103	42.65	0	0.025103	42.65	0	0.025103	42.65	0	0.025103	42.65	0	0.025103
42.675	0	0.0251032	42.675	0	0.0251032	42.675	0	0.0251032	42.675	0	0.0251032	42.675	0	0.0251032	42.675	0	0.0251032	42.675	0	0.0251032	42.675	0	0.0251032	42.675	0	0.0251032	42.675	0	0.0251032
42.7	0	0.0251034	42.7	0	0.0251034	42.7	0	0.0251034	42.7	0	0.0251034	42.7	0	0.0251034	42.7	0	0.0251034	42.7	0	0.0251034	42.7	0	0.0251034	42.7	0	0.0251034	42.7	0	0.0251034
42.725	0	0.0251035	42.725	0	0.0251035	42.725	0	0.0251035	42.725	0	0.0251035	42.725	0	0.0251035	42.725	0	0.0251035	42.725	0	0.0251035	42.725	0	0.0251035	42.725	0	0.0251035	42.725	0	0.0251035
42.75	0	0.0251037	42.75	0	0.0251037	42.75	0	0.0251037	42.75	0	0.0251037	42.75	0	0.0251037	42.75	0	0.0251037	42.75	0	0.0251037	42.75	0	0.0251037	42.75	0	0.0251037	42.75	0	0.0251037
42.775	0	0.0251038	42.775	0	0.0251038	42.775	0	0.0251038	42.775	0	0.0251038	42.775	0	0.0251038	42.775	0	0.0251038	42.775	0	0.0251038	42.775	0	0.0251038	42.775	0	0.0251038	42.775	0	0.0251038
42.8	0	0.025104	42.8	0	0.025104	42.8	0	0.025104	42.8	0	0.025104	42.8	0	0.025104	42.8	0	0.025104	42.8	0	0.025104	42.8	0	0.025104	42.8	0	0.025104	42.8	0	0.025104
42.825	0	0.0251042	42.825	0	0.0251042	42.825	0	0.0251042	42.825	0	0.0251042	42.825	0	0.0251042	42.825	0	0.0251042	42.825	0	0.0251042	42.825	0	0.0251042	42.825	0	0.0251042	42.825	0	0.0251042
42.85	0	0.0251043	42.85	0	0.0251043	42.85	0	0.0251043	42.85	0	0.0251043	42.85	0	0.0251043	42.85	0	0.0251043	42.85	0	0.0251043	42.85	0	0.0251043	42.85	0	0.0251043	42.85	0	0.0251043
42.875	0	0.0251045	42.875	0	0.0251045	42.875	0	0.0251045	42.875	0	0.0251045	42.875	0	0.0251045	42.875	0	0.0251045	42.875	0	0.0251045	42.875	0	0.0251045	42.875	0	0.0251045	42.875	0	0.0251045
42.9	0	0.0251046	42.9	0	0.0251046	42.9	0	0.0251046	42.9	0	0.0251046	42.9	0	0.0251046	42.9	0	0.0251046	42.9	0	0.0251046	42.9	0	0.0251046	42.9	0	0.0251046	42.9	0	0.0251046
42.925	0	0.0251048	42.925	0	0.0251048	42.925	0	0.0251048	42.925	0	0.0251048	42.925	0	0.0251048	42.925	0	0.0251048	42.925	0	0.0251048	42.925	0	0.0251048	42.925	0	0.0251048	42.925	0	0.0251048
42.95	0	0.0251049	42.95	0	0.0251049	42.95	0	0.0251049	42.95	0	0.0251049	42.95	0	0.0251049	42.95	0	0.0251049	42.95	0	0.0251049	42.95	0	0.0251049	42.95	0	0.0251049	42.95	0	0.0251049
42.975	0	0.0251051	42.975	0	0.0251051	42.975	0	0.0251051	42.975	0	0.0251051	42.975	0	0.0251051	42.975	0	0.0251051	42.975	0	0.0251051	42.975	0	0.0251051	42.975	0	0.0251051	42.975	0	0.0251051
43	0	0.0251053	43	0	0.0251053	43	0	0.0251053	43	0	0.0251053	43	0	0.0251053	43	0	0.0251053	43	0	0.0251053	43	0	0.0251053	43	0	0.0251053	43	0	0.0251053
43.025	0	0.0251054	43.025	0	0.0251054	43.025	0	0.0251054	43.025	0	0.0251054	43.025	0	0.0251054	43.025	0	0.0251054	43.025	0	0.0251054	43.025	0	0.0251054	43.025	0	0.0251054	43.025	0	0.0251054
43.05	0	0.0251056	43.05	0	0.0251056	43.05	0	0.0251056	43.05	0	0.0251056	43.05	0	0.0251056	43.05	0	0.0251056	43.05	0	0.0251056	43.05	0	0.0251056	43.05	0	0.0251056	43.05	0	0.0251056
43.075	0	0.0251057	43.075	0	0.0251057	43.075	0	0.0251057	43.075	0	0.0251057	43.075	0	0.0251057	43.075	0	0.0251057	43.075	0	0.0251057	43.075	0	0.0251057	43.075	0	0.0251057	43.075	0	0.0251057
43.1	0	0.0251059	43.1	0	0.0251059	43.1	0	0.0251059	43.1	0	0.0251059	43.1	0	0.0251059	43.1	0	0.0251059	43.1	0	0.0251059	43.1	0	0.0251059	43.1	0	0.0251059	43.1	0	0.0251059
43.125	0	0.0251061	43.125	0	0.0251061	43.125	0	0.0251061	43.125	0	0.0251061	43.125	0	0.0251061	43.125	0	0.0251061	43.125	0	0.0251061	43.125	0	0.0251061	43.125	0	0.0251061	43.125	0	0.0251061
43.15	0	0.0251062	43.15	0	0.0251062	43.15	0	0.0251062	43.15	0	0.0251062	43.15	0	0.0251062	43.15	0	0.0251062	43.15	0	0.0251062	43.15	0	0.0251062	43.15	0	0.0251062	43.15	0	0.0251062
43.175	0	0.0251064	43.175	0	0.0251064	43.175	0	0.0251064	43.175	0	0.0251064	43.175	0	0.0251064	43.175	0	0.0251064	43.175	0	0.0251064	43.175	0	0.0251064	43.175	0	0.0251064	43.175	0	0.0251064
43.2	0	0.0251065	43.2	0	0.0251065	43.2	0	0.0251065	43.2	0	0.0251065	43.2	0	0.0251065	43.2	0	0.0251065	43.2	0	0.0251065	43.2	0	0.0251065	43.2	0	0.0251065	43.2	0	0.0251065
43.225	0	0.0251067	43.225	0	0.0251067	43.225	0	0.0251067	43.225	0	0.0251067	43.225	0	0.0251067	43.225	0	0.0251067	43.225	0	0.0251067	43.225	0	0.0251067	43.225	0	0.0251067	43.225	0	0.0251067
43.25	0	0.0251068	43.25	0	0.0251068	43.25	0	0.0251068	43.25	0	0.0251068	43.25	0	0.0251068	43.25	0	0.0251068	43.25	0	0.0251068	43.25	0	0.0251068	43.25	0	0.0251068	43.25	0	0.0251068
43.275	0	0.025107	43.275	0	0.025107	43.275	0	0.025107	43.275	0	0.025107	43.275	0	0.025107	43.275	0	0.025107	43.275	0	0.025107	43.275	0	0.025107	43.275	0	0.025107	43.275	0	0.025107
43.3	0	0.0251072	43.3	0	0.0251072	43.3	0	0.0251072	43.3	0	0.0251072	43.3	0	0.0251072	43.3	0	0.0251072	43.3	0	0.0251072	43.3	0	0.0251072	43.3	0	0.0251072	43.3	0	0.0251072
43.325	0	0.0251073	43.325	0	0.0251073	43.325	0	0.0251073	43.325	0	0.0251073	43.325	0	0.0251073	43.325	0	0.0251073	43.325	0	0.0251073	43.325	0	0.0251073	43.325	0	0.0251073	43.325	0	0.0251073
43.35	0	0.0251075	43.35	0	0.0251075	43.35	0	0.0251075	43.35	0	0.0251075	43.35	0	0.0251075	43.35	0	0.0251075	43.35	0	0.0251075	43.35	0	0.0251075	43.35	0	0.0251075	43.35	0	0.0251075
43.375	0	0.0251076	43.375	0	0.0251076	43.375	0	0.0251076	43.375	0	0.0251076	43.375	0	0.0251076	43.375	0	0.0251076	43.375	0	0.0251076	43.375	0	0.0251076	43.375	0	0.0251076	43.375	0	0.0251076
43.4	0	0.0251078	43.4	0	0.0251078	43.4	0	0.0251078	43.4	0	0.0251078	43.4	0	0.0251078	43.4	0	0.0251078	43.4	0	0.0251078	43.4	0	0.0251078	43.4	0	0.0251078	43.4	0	0.0251078
43.425	0	0.0251079	43.425	0	0.0251079	43.425	0	0.0251079	43.425	0	0.0251079	43.425	0	0.0251079	43.425	0	0.0251079	43.425	0	0.0251079	43.425	0	0.0251079	43.425	0	0.0251079	43.425	0	0.0251079
43.45	0	0.0251081	43.45	0	0.0251081	43.45	0	0.0251081	43.45	0	0.0251081	43.45	0	0.0251081	43.45	0	0.0251081	43.45	0	0.0251081	43.45	0	0.0251081	43.45	0	0.0251081	43.45	0	0.0251081
43.475	0	0.0251083	43.475	0	0.0251083	43.475	0	0.0251083	43.475	0	0.0251083	43.475	0	0.0251083	43.475	0	0.0251083	43.475	0	0.0251083	43.475	0	0.0251083	43.475	0	0.0251083	43.475	0	0.0251083
43.5	0	0.0251084	43.5	0	0.0251084	43.5	0	0.0251084	43.5	0	0.0251084	43.5	0	0.0251084	43.5	0	0.0251084	43.5	0	0.0251084	43.5	0	0.0251084	43.5	0	0.0251084	43.5	0	0.0251084
43.525	0	0.0251086	43.525	0	0.0251086	43.525	0	0.0251086	43.525	0	0.0251086	43.525	0	0.0251086	43.525	0	0.0251086	43.525	0	0.0251086	43.525	0	0.0251086	43.525	0	0.0251086	43.525	0	0.0251086
43.55	0	0.0251087	43.55	0	0.0251087	43.55	0	0.0251087	43.55	0	0.0251087	43.55	0	0.0251087	43.55	0	0.0251087	43.55	0	0.0251087	43.55	0	0.0251087	43.55	0	0.0251087	43.55	0	0.0251087
43.575	0	0.0251089	43.575	0	0.0251089	43.575	0	0.0251089	43.575	0	0.0251089	43.575	0	0.0251089	43.575	0	0.0251089	43.575	0	0.0251089	43.575	0	0.0251089	43.575	0	0.0251089	43.575	0	0.0251089
43.6	0	0.0251091	43.6	0	0.0251091	43.6	0	0.0251091	43.6	0	0.0251091	43.6	0	0.0251091	43.6	0	0.0251091	43.6	0	0.0251091	43.6	0	0.0251091	43.6	0	0.0251091	43.6	0	0.0251091
43.625	0	0.0251092	43.625	0	0.0251092	43.625	0	0.0251092	43.625	0	0.0251092	43.625	0	0.0251092	43.625	0	0.0251092	43.625	0	0.0251092	43.625	0	0.0251092	43.625	0	0.0251092	43.625	0	0.0251092
43.65	0	0.0251094	43.65	0	0.0251094	43.65	0	0.0251094	43.65	0	0.0251094	43.65	0	0.0251094	43.65	0	0.0251094	43.65	0	0.0251094	43.65	0	0.0251094	43.65	0	0.0251094	43.65	0	0.0251094
43.675	0	0.0251095	43.675	0	0.0251095	43.675	0	0.0251095	43.675	0	0.0251095	43.675	0	0.0251095	43.675	0	0.0251095	43.675	0	0.0251095	43.675	0	0.0251095	43.675	0	0.0251095	43.675	0	0.0251095
43.7	0	0.0251097	43.7	0	0.0251097	43.7	0	0.0251097	43.7	0	0.0251097	43.7	0	0.0251097	43.7	0	0.0251097	43.7	0	0.0251097	43.7	0	0.0251097	43.7	0	0.0251097	43.7	0	0.0251097
43.725	0	0.0251098	43.725	0	0.0251098	43.725	0	0.0251098	43.725	0	0.0251098	43.725	0	0.0251098	43.725	0	0.0251098	43.725	0	0.0251098	43.725	0	0.0251098	43.725	0	0.0251098	43.725	0	0.0251098
43.75	0	0.02511	43.75	0	0.02511	43.75	0	0.02511	43.75	0	0.02511	43.75	0	0.02511	43.75	0	0.02511	43.75	0	0.02511	43.75	0	0.02511	43.75	0	0.02511	43.75	0	0.02511
43.775	0	0.0251102	43.775	0	0.0251102	43.775	0	0.0251102	43.775	0	0.0251102	43.775	0	0.0251102	43.775	0	0.0251102	43.775	0	0.0251102	43.775	0	0.0251102	43.775	0	0.0251102	43.775	0	0.0251102
43.8	0	0.0251103	43.8	0	0.0251103	43.8	0	0.0251103	43.8	0	0.0251103	43.8	0	0.0251103	43.8	0	0.0251103	43.8	0	0.0251103	43.8	0	0.0251103	43.8	0	0.0251103	43.8	0	0.0251103
43.825	0	0.0251105	43.825	0	0.0251105	43.825	0	0.0251105	43.825	0	0.0251105	43.825	0	0.0251105	43.825	0	0.0251105	43.825	0	0.0251105	43.825	0	0.0251105	43.825	0	0.0251105	43.825	0	0.0251105
43.85	0	0.0251106	43.85	0	0.0251106	43.85	0	0.0251106	43.85	0	0.0251106	43.85	0	0.0251106	43.85	0	0.0251106	43.85	0	0.0251106	43.85	0	0.0251106	43.85	0	0.0251106	43.85	0	0.0251106
43.875	0	0.0251108	43.875	0	0.0251108	43.875	0	0.0251108	43.875	0	0.0251108	43.875	0	0.0251108	43.875	0	0.0251108	43.875	0	0.0251108	43.875	0	0.0251108	43.875	0	0.0251108	43.875	0	0.0251108
43.9	0	0.0251109	43.9	0	0.0251109	43.9	0	0.0251109	43.9	0	0.0251109	43.9	0	0.0251109	43.9	0	0.0251109	43.9	0	0.0251109	43.9	0	0.0251109	43.9	0	0.0251109	43.9	0	0.0251109
43.925	0	0.0251111	43.925	0	0.0251111	43.925	0	0.0251111	43.925	0	0.0251111	43.925	0	0.0251111	43.925	0	0.0251111	43.925	0	0.0251111	43.925	0	0.0251111	43.925	0	0.0251111	43.925	0	0.0251111
43.95	0	0.0251113	43.95	0	0.0251113	43.95	0	0.0251113	43.95	0	0.0251113	43.95	0	0.0251113	43.95	0	0.0251113	43.95	0	0.0251113	43.95	0	0.0251113	43.95	0	0.0251113	43.95	0	0.0251113
43.975	0	0.0251114	43.975	0	0.0251114	43.975	0	0.0251114	43.975	0	0.0251114	43.975	0	0.0251114	43.975	0	0.0251114	43.975	0	0.0251114	43.975	0	0.0251114	43.975	0	0.0251114	43.975	0	0.0251114
44	0	0.0251116	44	0	0.0251116	44	0	0.0251116	44	0	0.0251116	44	0	0.0251116	44	0	0.0251116	44	0	0.0251116	44	0	0.0251116	44	0	0.0251116	44	0	0.0251116
44.025	0	0.0251117	44.025	0	0.0251117	44.025	0	0.0251117	44.025	0	0.0251117	44.025	0	0.0251117	44.025	0	0.0251117	44.025	0	0.0251117	44.025	0	0.0251117	44.025	0	0.0251117	44.025	0	0.0251117
44.05	0	0.0251119	44.05	0	0.0251119	44.05	0	0.0251119	44.05	0	0.0251119	44.05	0	0.0251119	44.05	0	0.0251119	44.05	0	0.0251119	44.05	0	0.0251119	44.05	0	0.0251119	44.05	0	0.0251119
44.075	0	0.0251121	44.075	0	0.0251121	44.075	0	0.0251121	44.075	0	0.0251121	44.075	0	0.0251121	44.075	0	0.0251121	44.075	0	0.0251121	44.075	0	0.0251121	44.075	0	0.0251121	44.075	0	0.0251121
44.1	0	0.0251122	44.1	0	0.0251122	44.1	0	0.0251122	44.1	0	0.0251122	44.1	0	0.0251122	44.1	0	0.0251122	44.1	0	0.0251122	44.1	0	0.0251122	44.1	0	0.0251122	44.1	0	0.0251122
44.125	0	0.0251124	44.125	0	0.0251124	44.125	0	0.0251124	44.125	0	0.0251124	44.125	0	0.0251124	44.125	0	0.0251124	44.125	0	0.0251124	44.125	0	0.0251124	44.125	0	0.0251124	44.125	0	0.0251124
44.15	0	0.0251125	44.15	0	0.0251125	44.15	0	0.0251125	44.15	0	0.0251125	44.15	0	0.0251125	44.15	0	0.0251125	44.15	0	0.0251125	44.15	0	0.0251125	44.15	0	0.0251125	44.15	0	0.0251125
44.175	0	0.0251127	44.175	0	0.0251127	44.175	0	0.0251127	44.175	0	0.0251127	44.175	0	0.0251127	44.175	0	0.0251127	44.175	0	0.0251127	44.175	0	0.0251127	44.175	0	0.0251127	44.175	0	0.0251127
44.2	0	0.0251128	44.2	0	0.0251128	44.2	0	0.0251128	44.2	0	0.0251128	44.2	0	0.0251128	44.2	0	0.0251128	44.2	0	0.0251128	44.2	0	0.0251128	44.2	0	0.0251128	44.2	0	0.0251128
44.225	0	0.025113	44.225	0	0.025113	44.225	0	0.025113	44.225	0	0.025113	44.225	0	0.025113	44.225	0	0.025113	44.225	0	0.025113	44.225	0	0.025113	44.225	0	0.025113	44.225	0	0.025113
44.25	0	0.0251132	44.25	0	0.0251132	44.25	0	0.0251132	44.25	0	0.0251132	44.25	0	0.0251132	44.25	0	0.0251132	44.25	0	0.0251132	44.25	0	0.0251132	44.25	0	0.0251132	44.25	0	0.0251132
44.275	0	0.0251133	44.275	0	0.0251133	44.275	0	0.0251133	44.275	0	0.0251133	44.275	0	0.0251133	44.275	0	0.0251133	44.275	0	0.0251133	44.275	0	0.0251133	44.275	0	0.0251133	44.275	0	0.0251133
44.3	0	0.0251135	44.3	0	0.0251135	44.3	0	0.0251135	44.3	0	0.0251135	44.3	0	0.0251135	44.3	0	0.0251135	44.3	0	0.0251135	44.3	0	0.0251135	44.3	0	0.0251135	44.3	0	0.0251135
44.325	0	0.0251136	44.325	0	0.0251136	44.325	0	0.0251136	44.325	0	0.0251136	44.325	0	0.0251136	44.325	0	0.0251136	44.325	0	0.0251136	44.325	0	0.0251136	44.325	0	0.0251136	44.325	0	0.0251136
44.35	0	0.0251138	44.35	0	0.0251138	44.35	0	0.0251138	44.35	0	0.0251138	44.35	0	0.0251138	44.35	0	0.0251138	44.35	0	0.0251138	44.35	0	0.0251138	44.35	0	0.0251138	44.35	0	0.0251138
44.375	0	0.0251139	44.375	0	0.0251139	44.375	0	0.0251139	44.375	0	0.0251139	44.375	0	0.0251139	44.375	0	0.0251139	44.375	0	0.0251139	44.375	0	0.0251139	44.375	0	0.0251139	44.375	0	0.0251139
44.4	0	0.0251141	44.4	0	0.0251141	44.4	0	0.0251141	44.4	0	0.0251141	44.4	0	0.0251141	44.4	0	0.0251141	44.4	0	0.0251141	44.4	0	0.0251141	44.4	0	0.0251141	44.4	0	0.0251141
44.425	0	0.0251143	44.425	0	0.0251143	44.425	0	0.0251143	44.425	0	0.0251143	44.425	0	0.0251143	44.425	0	0.0251143	44.425	0	0.0251143	44.425	0	0.0251143	44.425	0	0.0251143	44.425	0	0.0251143
44.45	0	0.0251144	44.45	0	0.0251144	44.45	0	0.0251144	44.45	0	0.0251144	44.45	0	0.0251144	44.45	0	0.0251144	44.45	0	0.0251144	44.45	0	0.0251144	44.45	0	0.0251144	44.45	0	0.0251144
44.475	0	0.0251146	44.475	0	0.0251146	44.475	0	0.0251146	44.475	0	0.0251146	44.475	0	0.0251146	44.475	0	0.0251146	44.475	0	0.0251146	44.475	0	0.0251146	44.475	0	0.0251146	44.475	0	0.0251146
44.5	0	0.0251147	44.5	0	0.0251147	44.5	0	0.0251147	44.5	0	0.0251147	44.5	0	0.0251147	44.5	0	0.0251147	44.5	0	0.0251147	44.5	0	0.0251147	44.5	0	0.0251147	44.5	0	0.0251147
44.525	0	0.0251149	44.525	0	0.0251149	44.525	0	0.0251149	44.525	0	0.0251149	44.525	0	0.0251149	44.525	0	0.0251149	44.525	0	0.0251149	44.525	0	0.0251149	44.525	0	0.0251149	44.525	0	0.0251149
44.55	0	0.025115	44.55	0	0.025115	44.55	0	0.025115	44.55	0	0.025115	44.55	0	0.025115	44.55	0	0.025115	44.55	0	0.025115	44.55	0	0.025115	44.55	0	0.025115	44.55	0	0.025115
44.575	0	0.0251152	44.575	0	0.0251152	44.575	0	0.0251152	44.575	0	0.0251152	44.575	0	0.0251152	44.575	0	0.0251152	44.575	0	0.0251152	44.575	0	0.0251152	44.575	0	0.0251152	44.575	0	0.0251152
44.6	0	0.0251154	44.6	0	0.0251154	44.6	0	0.0251154	44.6	0	0.0251154	44.6	0	0.0251154	44.6	0	0.0251154	44.6	0	0.0251154	44.6	0	0.0251154	44.6	0	0.0251154	44.6	0	0.0251154
44.625	0	0.0251155	44.625	0	0.0251155	44.625	0	0.0251155	44.625	0	0.0251155	44.625	0	0.0251155	44.625	0	0.0251155	44.625	0	0.0251155	44.625	0	0.0251155	44.625	0	0.0251155	44.625	0	0.0251155
44.65	0	0.0251157	44.65	0	0.0251157	44.65	0	0.0251157	44.65	0	0.0251157	44.65	0	0.0251157	44.65	0	0.0251157	44.65	0	0.0251157	44.65	0	0.0251157	44.65	0	0.0251157	44.65	0	0.0251157
44.675	0	0.0251158	44.675	0	0.0251158	44.675	0	0.0251158	44.675	0	0.0251158	44.675	0	0.0251158	44.675	0	0.0251158	44.675	0	0.0251158	44.675	0	0.0251158	44.675	0	0.0251158	44.675	0	0.0251158
44.7	0	0.025116	44.7	0	0.025116	44.7	0	0.025116	44.7	0	0.025116	44.7	0	0.025116	44.7	0	0.025116	44.7	0	0.025116	44.7	0	0.025116	44.7	0	0.025116	44.7	0	0.025116
44.725	0	0.0251162	44.725	0	0.0251162	44.725	0	0.0251162	44.725	0	0.0251162	44.725	0	0.0251162	44.725	0	0.0251162	44.725	0	0.0251162	44.725	0	0.0251162	44.725	0	0.0251162	44.725	0	0.0251162
44.75	0	0.0251163	44.75	0	0.0251163	44.75	0	0.0251163	44.75	0	0.0251163	44.75	0	0.0251163	44.75	0	0.0251163	44.75	0	0.0251163	44.75	0	0.0251163	44.75	0	0.0251163	44.75	0	0.0251163
44.775	0	0.0251165	44.775	0	0.0251165	44.775	0	0.0251165	44.775	0	0.0251165	44.775	0	0.0251165	44.775	0	0.0251165	44.775	0	0.0251165	44.775	0	0.0251165	44.775	0	0.0251165	44.775	0	0.0251165
44.8	0	0.0251166	44.8	0	0.0251166	44.8	0	0.0251166	44.8	0	0.0251166	44.8	0	0.0251166	44.8	0	0.0251166	44.8	0	0.0251166	44.8	0	0.0251166	44.8	0	0.0251166	44.8	0	0.0251166
44.825	0	0.0251168	44.825	0	0.0251168	44.825	0	0.0251168	44.825	0	0.0251168	44.825	0	0.0251168	44.825	0	0.0251168	44.825	0	0.0251168	44.825	0	0.0251168	44.825	0	0.0251168	44.825	0	0.0251168
44.85	0	0.0251169	44.85	0	0.0251169	44.85	0	0.0251169	44.85	0	0.0251169	44.85	0	0.0251169	44.85	0	0.0251169	44.85	0	0.0251169	44.85	0	0.0251169	44.85	0	0.0251169	44.85	0	0.0251169
44.875	0	0.0251171	44.875	0	0.0251171	44.875	0	0.0251171	44.875	0	0.0251171	44.875	0	0.0251171	44.875	0	0.0251171	44.875	0	0.0251171	44.875	0	0.0251171	44.875	0	0.0251171	44.875	0	0.0251171
44.9	0	0.0251173	44.9	0	0.0251173	44.9	0	0.0251173	44.9	0	0.0251173	44.9	0	0.0251173	44.9	0	0.0251173	44.9	0	0.0251173	44.9	0	0.0251173	44.9	0	0.0251173	44.9	0	0.0251173
44.925	0	0.0251174	44.925	0	0.0251174	44.925	0	0.0251174	44.925	0	0.0251174	44.925	0	0.0251174	44.925	0	0.0251174	44.925	0	0.0251174	44.925	0	0.0251174	44.925	0	0.0251174	44.925	0	0.0251174
44.95	0	0.0251176	44.95	0	0.0251176	44.95	0	0.0251176	44.95	0	0.0251176	44.95	0	0.0251176	44.95	0	0.0251176	44.95	0	0.0251176	44.95	0	0.0251176	44.95	0	0.0251176	44.95	0	0.0251176
44.975	0	0.0251177	44.975	0	0.0251177	44.975	0	0.0251177	44.975	0	0.0251177	44.975	0	0.0251177	44.975	0	0.0251177	44.975	0	0.0251177	44.975	0	0.0251177	44.975	0	0.0251177	44.975	0	0.0251177
45	0	0.0251179	45	0	0.0251179	45	0	0.0251179	45	0	0.0251179	45	0	0.0251179	45	0	0.0251179	45	0	0.0251179	45	0	0.0251179	45	0	0.0251179	45	0	0.0251179
45.025	0	0.025118	45.025	0	0.025118	45.025	0	0.025118	45.025	0	0.025118	45.025	0	0.025118	45.025	0	0.025118	45.025	0	0.025118	45.025	0	0.025118	45.025	0	0.025118	45.025	0	0.025118
45.05	0	0.0251182	45.05	0	0.0251182	45.05	0	0.0251182	45.05	0	0.0251182	45.05	0	0.0251182	45.05	0	0.0251182	45.05	0	0.0251182	45.05	0	0.0251182	45.05	0	0.0251182	45.05	0	0.0251182
45.075	0	0.0251184	45.075	0	0.0251184	45.075	0	0.0251184	45.075	0	0.0251184	45.075	0	0.0251184	45.075	0	0.0251184	45.075	0	0.0251184	45.075	0	0.0251184	45.075	0	0.0251184	45.075	0	0.0251184
45.1	0	0.0251185	45.1	0	0.0251185	45.1	0	0.0251185	45.1	0	0.0251185	45.1	0	0.0251185	45.1	0	0.0251185	45.1	0	0.0251185	45.1	0	0.0251185	45.1	0	0.0251185	45.1	0	0.0251185
45.125	0	0.0251187	45.125	0	0.0251187	45.125	0	0.0251187	45.125	0	0.0251187	45.125	0	0.0251187	45.125	0	0.0251187	45.125	0	0.0251187	45.125	0	0.0251187	45.125	0	0.0251187	45.125	0	0.0251187
45.15	0	0.0251188	45.15	0	0.0251188	45.15	0	0.0251188	45.15	0	0.0251188	45.15	0	0.0251188	45.15	0	0.0251188	45.15	0	0.0251188	45.15	0	0.0251188	45.15	0	0.0251188	45.15	0	0.0251188
45.175	0	0.025119	45.175	0	0.025119	45.175	0	0.025119	45.175	0	0.025119	45.175	0	0.025119	45.175	0	0.025119	45.175	0	0.025119	45.175	0	0.025119	45.175	0	0.025119	45.175	0	0.025119
45.2	0	0.0251191	45.2	0	0.0251191	45.2	0	0.0251191	45.2	0	0.0251191	45.2	0	0.0251191	45.2	0	0.0251191	45.2	0	0.0251191	45.2	0	0.0251191	45.2	0	0.0251191	45.2	0	0.0251191
45.225	0	0.0251193	45.225	0	0.0251193	45.225	0	0.0251193	45.225	0	0.0251193	45.225	0	0.0251193	45.225	0	0.0251193	45.225	0	0.0251193	45.225	0	0.0251193	45.225	0	0.0251193	45.225	0	0.0251193
45.25	0	0.0251195	45.25	0	0.0251195	45.25	0	0.0251195	45.25	0	0.0251195	45.25	0	0.0251195	45.25	0	0.0251195	45.25	0	0.0251195	45.25	0	0.0251195	45.25	0	0.0251195	45.25	0	0.0251195
45.275	0	0.0251196	45.275	0	0.0251196	45.275	0	0.0251196	45.275	0	0.0251196	45.275	0	0.0251196	45.275	0	0.0251196	45.275	0	0.0251196	45.275	0	0.0251196	45.275	0	0.0251196	45.275	0	0.0251196
45.3	0	0.0251198	45.3	0	0.0251198	45.3	0	0.0251198	45.3	0	0.0251198	45.3	0	0.0251198	45.3	0	0.0251198	45.3	0	0.0251198	45.3	0	0.0251198	45.3	0	0.0251198	45.3	0	0.0251198
45.325	0	0.0251199	45.325	0	0.0251199	45.325	0	0.0251199	45.325	0	0.0251199	45.325	0	0.0251199	45.325	0	0.0251199	45.325	0	0.0251199	45.325	0	0.0251199	45.325	0	0.0251199	45.325	0	0.0251199
45.35	0	0.0251201	45.35	0	0.0251201	45.35	0	0.0251201	45.35	0	0.0251201	45.35	0	0.0251201	45.35	0	0.0251201	45.35	0	0.0251201	45.35	0	0.0251201	45.35	0	0.0251201	45.35	0	0.0251201
45.375	0	0.0251203	45.375	0	0.0251203	45.375	0	0.0251203	45.375	0	0.0251203	45.375	0	0.0251203	45.375	0	0.0251203	45.375	0	0.0251203	45.375	0	0.0251203	45.375	0	0.0251203	45.375	0	0.0251203
45.4	0	0.0251204	45.4	0	0.0251204	45.4	0	0.0251204	45.4	0	0.0251204	45.4	0	0.0251204	45.4	0	0.0251204	45.4	0	0.0251204	45.4	0	0.0251204	45.4	0	0.0251204	45.4	0	0.0251204
45.425	0	0.0251206	45.425	0	0.0251206	45.425	0	0.0251206	45.425	0	0.0251206	45.425	0	0.0251206	45.425	0	0.0251206	45.425	0	0.0251206	45.425	0	0.0251206	45.425	0	0.0251206	45.425	0	0.0251206
45.45	0	0.0251207	45.45	0	0.0251207	45.45	0	0.0251207	45.45	0	0.0251207	45.45	0	0.0251207	45.45	0	0.0251207	45.45	0	0.0251207	45.45	0	0.0251207	45.45	0	0.0251207	45.45	0	0.0251207
45.475	0	0.0251209	45.475	0	0.0251209	45.475	0	0.0251209	45.475	0	0.0251209	45.475	0	0.0251209	45.475	0	0.0251209	45.475	0	0.0251209	45.475	0	0.0251209	45.475	0	0.0251209	45.475	0	0.0251209
45.5	0	0.025121	45.5	0	0.025121	45.5	0	0.025121	45.5	0	0.025121	45.5	0	0.025121	45.5	0	0.025121	45.5	0	0.025121	45.5	0	0.025121	45.5	0	0.025121	45.5	0	0.025121
45.525	0	0.0251212	45.525	0	0.0251212	45.525	0	0.0251212	45.525	0	0.0251212	45.525	0	0.0251212	45.525	0	0.0251212	45.525	0	0.0251212	45.525	0	0.0251212	45.525	0	0.0251212	45.525	0	0.0251212
45.55	0	0.0251214	45.55	0	0.0251214	45.55	0	0.0251214	45.55	0	0.0251214	45.55	0	0.0251214	45.55	0	0.0251214	45.55	0	0.0251214	45.55	0	0.0251214	45.55	0	0.0251214	45.55	0	0.0251214
45.575	0	0.0251215	45.575	0	0.0251215	45.575	0	0.0251215	45.575	0	0.0251215	45.575	0	0.0251215	45.575	0	0.0251215	45.575	0	0.0251215	45.575	0	0.0251215	45.575	0	0.0251215	45.575	0	0.0251215
45.6	0	0.0251217	45.6	0	0.0251217	45.6	0	0.0251217	45.6	0	0.0251217	45.6	0	0.0251217	45.6	0	0.0251217	45.6	0	0.0251217	45.6	0	0.0251217	45.6	0	0.0251217	45.6	0	0.0251217
45.625	0	0.0251218	45.625	0	0.0251218	45.625	0	0.0251218	45.625	0	0.0251218	45.625	0	0.0251218	45.625	0	0.0251218	45.625	0	0.0251218	45.625	0	0.0251218	45.625	0	0.0251218	45.625	0	0.0251218
45.65	0	0.025122	45.65	0	0.025122	45.65	0	0.025122	45.65	0	0.025122	45.65	0	0.025122	45.65	0	0.025122	45.65	0	0.025122	45.65	0	0.025122	45.65	0	0.025122	45.65	0	0.025122
45.675	0	0.0251221	45.675	0	0.0251221	45.675	0	0.0251221	45.675	0	0.0251221	45.675	0	0.0251221	45.675	0	0.0251221	45.675	0	0.0251221	45.675	0	0.0251221	45.675	0	0.0251221	45.675	0	0.0251221
45.7	0	0.0251223	45.7	0	0.0251223	45.7	0	0.0251223	45.7	0	0.0251223	45.7	0	0.0251223	45.7	0	0.0251223	45.7	0	0.0251223	45.7	0	0.0251223	45.7	0	0.0251223	45.7	0	0.0251223
45.725	0	0.0251225	45.725	0	0.0251225	45.725	0	0.0251225	45.725	0	0.0251225	45.725	0	0.0251225	45.725	0	0.0251225	45.725	0	0.0251225	45.725	0	0.0251225	45.725	0	0.0251225	45.725	0	0.0251225
45.75	0	0.0251226	45.75	0	0.0251226	45.75	0	0.0251226	45.75	0	0.0251226	45.75	0	0.0251226	45.75	0	0.0251226	45.75	0	0.0251226	45.75	0	0.0251226	45.75	0	0.0251226	45.75	0	0.0251226
45.775	0	0.0251228	45.775	0	0.0251228	45.775	0	0.0251228	45.775	0	0.0251228	45.775	0	0.0251228	45.775	0	0.0251228	45.775	0	0.0251228	45.775	0	0.0251228	45.775	0	0.0251228	45.775	0	0.0251228
45.8	0	0.0251229	45.8	0	0.0251229	45.8	0	0.0251229	45.8	0	0.0251229	45.8	0	0.0251229	45.8	0	0.0251229	45.8	0	0.0251229	45.8	0	0.0251229	45.8	0	0.0251229	45.8	0	0.0251229
45.825	0	0.0251231	45.825	0	0.0251231	45.825	0	0.0251231	45.825	0	0.0251231	45.825	0	0.0251231	45.825	0	0.0251231	45.825	0	0.0251231	45.825	0	0.0251231	45.825	0	0.0251231	45.825	0	0.0251231
45.85	0	0.0251232	45.85	0	0.0251232	45.85	0	0.0251232	45.85	0	0.0251232	45.85	0	0.0251232	45.85	0	0.0251232	45.85	0	0.0251232	45.85	0	0.0251232	45.85	0	0.0251232	45.85	0	0.0251232
45.875	0	0.0251234	45.875	0	0.0251234	45.875	0	0.0251234	45.875	0	0.0251234	45.875	0	0.0251234	45.875	0	0.0251234	45.875	0	0.0251234	45.875	0	0.0251234	45.875	0	0.0251234	45.875	0	0.0251234
45.9	0	0.0251236	45.9	0	0.0251236	45.9	0	0.0251236	45.9	0	0.0251236	45.9	0	0.0251236	45.9	0	0.0251236	45.9	0	0.0251236	45.9	0	0.0251236	45.9	0	0.0251236	45.9	0	0.0251236
45.925	0	0.0251237	45.925	0	0.0251237	45.925	0	0.0251237	45.925	0	0.0251237	45.925	0	0.0251237	45.925	0	0.0251237	45.925	0	0.0251237	45.925	0	0.0251237	45.925	0	0.0251237	45.925	0	0.0251237
45.95	0	0.0251239	45.95	0	0.0251239	45.95	0	0.0251239	45.95	0	0.0251239	45.95	0	0.0251239	45.95	0	0.0251239	45.95	0	0.0251239	45.95	0	0.0251239	45.95	0	0.0251239	45.95	0	0.0251239
45.975	0	0.025124	45.975	0	0.025124	45.975	0	0.025124	45.975	0	0.025124	45.975	0	0.025124	45.975	0	0.025124	45.975	0	0.025124	45.975	0	0.025124	45.975	0	0.025124	45.975	0	0.025124
46	0	0.0251242	46	0	0.0251242	46	0	0.0251242	46	0	0.0251242	46	0	0.0251242	46	0	0.0251242	46	0	0.0251242	46	0	0.0251242	46	0	0.0251242	46	0	0.0251242
46.025	0	0.0251243	46.025	0	0.0251243	46.025	0	0.0251243	46.025	0	0.0251243	46.025	0	0.0251243	46.025	0	0.0251243	46.025	0	0.0251243	46.025	0	0.0251243	46.025	0	0.0251243	46.025	0	0.0251243
46.05	0	0.0251245	46.05	0	0.0251245	46.05	0	0.0251245	46.05	0	0.0251245	46.05	0	0.0251245	46.05	0	0.0251245	46.05	0	0.0251245	46.05	0	0.0251245	46.05	0	0.0251245	46.05	0	0.0251245
46.075	0	0.0251247	46.075	0	0.0251247	46.075	0	0.0251247	46.075	0	0.0251247	46.075	0	0.0251247	46.075	0	0.0251247	46.075	0	0.0251247	46.075	0	0.0251247	46.075	0	0.0251247	46.075	0	0.0251247
46.1	0	0.0251248	46.1	0	0.0251248	46.1	0	0.0251248	46.1	0	0.0251248	46.1	0	0.0251248	46.1	0	0.0251248	46.1	0	0.0251248	46.1	0	0.0251248	46.1	0	0.0251248	46.1	0	0.0251248
46.125	0	0.025125	46.125	0	0.025125	46.125	0	0.025125	46.125	0	0.025125	46.125	0	0.025125	46.125	0	0.025125	46.125	0	0.025125	46.125	0	0.025125	46.125	0	0.025125	46.125	0	0.025125
46.15	0	0.0251251	46.15	0	0.0251251	46.15	0	0.0251251	46.15	0	0.0251251	46.15	0	0.0251251	46.15	0	0.0251251	46.15	0	0.0251251	46.15	0	0.0251251	46.15	0	0.0251251	46.15	0	0.0251251
46.175	0	0.0251253	46.175	0	0.0251253	46.175	0	0.0251253	46.175	0	0.0251253	46.175	0	0.0251253	46.175	0	0.0251253	46.175	0	0.0251253	46.175	0	0.0251253	46.175	0	0.0251253	46.175	0	0.0251253
46.2	0	0.0251254	46.2	0	0.0251254	46.2	0	0.0251254	46.2	0	0.0251254	46.2	0	0.0251254	46.2	0	0.0251254	46.2	0	0.0251254	46.2	0	0.0251254	46.2	0	0.0251254	46.2	0	0.0251254
46.225	0	0.0251256	46.225	0	0.0251256	46.225	0	0.0251256	46.225	0	0.0251256	46.225	0	0.0251256	46.225	0	0.0251256	46.225	0	0.0251256	46.225	0	0.0251256	46.225	0	0.0251256	46.225	0	0.0251256
46.25	0	0.0251258	46.25	0	0.0251258	46.25	0	0.0251258	46.25	0	0.0251258	46.25	0	0.0251258	46.25	0	0.0251258	46.25	0	0.0251258	46.25	0	0.0251258	46.25	0	0.0251258	46.25	0	0.0251258
46.275	0	0.0251259	46.275	0	0.0251259	46.275	0	0.0251259	46.275	0	0.0251259	46.275	0	0.0251259	46.275	0	0.0251259	46.275	0	0.0251259	46.275	0	0.0251259	46.275	0	0.0251259	46.275	0	0.0251259
46.3	0	0.0251261	46.3	0	0.0251261	46.3	0	0.0251261	46.3	0	0.0251261	46.3	0	0.0251261	46.3	0	0.0251261	46.3	0	0.0251261	46.3	0	0.0251261	46.3	0	0.0251261	46.3	0	0.0251261
46.325	0	0.0251262	46.325	0	0.0251262	46.325	0	0.0251262	46.325	0	0.0251262	46.325	0	0.0251262	46.325	0	0.0251262	46.325	0	0.0251262	46.325	0	0.0251262	46.325	0	0.0251262	46.325	0	0.0251262
46.35	0	0.0251264	46.35	0	0.0251264	46.35	0	0.0251264	46.35	0	0.0251264	46.35	0	0.0251264	46.35	0	0.0251264	46.35	0	0.0251264	46.35	0	0.0251264	46.35	0	0.0251264	46.35	0	0.0251264
46.375	0	0.0251265	46.375	0	0.0251265	46.375	0	0.0251265	46.375	0	0.0251265	46.375	0	0.0251265	46.375	0	0.0251265	46.375	0	0.0251265	46.375	0	0.0251265	46.375	0	0.0251265	46.375	0	0.0251265
46.4	0	0.0251267	46.4	0	0.0251267	46.4	0	0.0251267	46.4	0	0.0251267	46.4	0	0.0251267	46.4	0	0.0251267	46.4	0	0.0251267	46.4	0	0.0251267	46.4	0	0.0251267	46.4	0	0.0251267
46.425	0	0.0251269	46.425	0	0.0251269	46.425	0	0.0251269	46.425	0	0.0251269	46.425	0	0.0251269	46.425	0	0.0251269	46.425	0	0.0251269	46.425	0	0.0251269	46.425	0	0.0251269	46.425	0	0.0251269
46.45	0	0.025127	46.45	0	0.025127	46.45	0	0.025127	46.45	0	0.025127	46.45	0	0.025127	46.45	0	0.025127	46.45	0	0.025127	46.45	0	0.025127	46.45	0	0.025127	46.45	0	0.025127
46.475	0	0.0251272	46.475	0	0.0251272	46.475	0	0.0251272	46.475	0	0.0251272	46.475	0	0.0251272	46.475	0	0.0251272	46.475	0	0.0251272	46.475	0	0.0251272	46.475	0	0.0251272	46.475	0	0.0251272
46.5	0	0.0251273	46.5	0	0.0251273	46.5	0	0.0251273	46.5	0	0.0251273	46.5	0	0.0251273	46.5	0	0.0251273	46.5	0	0.0251273	46.5	0	0.0251273	46.5	0	0.0251273	46.5	0	0.0251273
46.525	0	0.0251275	46.525	0	0.0251275	46.525	0	0.0251275	46.525	0	0.0251275	46.525	0	0.0251275	46.525	0	0.0251275	46.525	0	0.0251275	46.525	0	0.0251275	46.525	0	0.0251275	46.525	0	0.0251275
46.55	0	0.0251276	46.55	0	0.0251276	46.55	0	0.0251276	46.55	0	0.0251276	46.55	0	0.0251276	46.55	0	0.0251276	46.55	0	0.0251276	46.55	0	0.0251276	46.55	0	0.0251276	46.55	0	0.0251276
46.575	0	0.0251278	46.575	0	0.0251278	46.575	0	0.0251278	46.575	0	0.0251278	46.575	0	0.0251278	46.575	0	0.0251278	46.575	0	0.0251278	46.575	0	0.0251278	46.575	0	0.0251278	46.575	0	0.0251278
46.6	0	0.025128	46.6	0	0.025128	46.6	0	0.025128	46.6	0	0.025128	46.6	0	0.025128	46.6	0	0.025128	46.6	0	0.025128	46.6	0	0.025128	46.6	0	0.025128	46.6	0	0.025128
46.625	0	0.0251281	46.625	0	0.0251281	46.625	0	0.0251281	46.625	0	0.0251281	46.625	0	0.0251281	46.625	0	0.0251281	46.625	0	0.0251281	46.625	0	0.0251281	46.625	0	0.0251281	46.625	0	0.0251281
46.65	0	0.0251283	46.65	0	0.0251283	46.65	0	0.0251283	46.65	0	0.0251283	46.65	0	0.0251283	46.65	0	0.0251283	46.65	0	0.0251283	46.65	0	0.0251283	46.65	0	0.0251283	46.65	0	0.0251283
46.675	0	0.0251284	46.675	0	0.0251284	46.675	0	0.0251284	46.675	0	0.0251284	46.675	0	0.0251284	46.675	0	0.0251284	46.675	0	0.0251284	46.675	0	0.0251284	46.675	0	0.0251284	46.675	0	0.0251284
46.7	0	0.0251286	46.7	0	0.0251286	46.7	0	0.0251286	46.7	0	0.0251286	46.7	0	0.0251286	46.7	0	0.0251286	46.7	0	0.0251286	46.7	0	0.0251286	46.7	0	0.0251286	46.7	0	0.0251286
46.725	0	0.0251287	46.725	0	0.0251287	46.725	0	0.0251287	46.725	0	0.0251287	46.725	0	0.0251287	46.725	0	0.0251287	46.725	0	0.0251287	46.725	0	0.0251287	46.725	0	0.0251287	46.725	0	0.0251287
46.75	0	0.0251289	46.75	0	0.0251289	46.75	0	0.0251289	46.75	0	0.0251289	46.75	0	0.0251289	46.75	0	0.0251289	46.75	0	0.0251289	46.75	0	0.0251289	46.75	0	0.0251289	46.75	0	0.0251289
46.775	0	0.0251291	46.775	0	0.0251291	46.775	0	0.0251291	46.775	0	0.0251291	46.775	0	0.0251291	46.775	0	0.0251291	46.775	0	0.0251291	46.775	0	0.0251291	46.775	0	0.0251291	46.775	0	0.0251291
46.8	0	0.0251292	46.8	0	0.0251292	46.8	0	0.0251292	46.8	0	0.0251292	46.8	0	0.0251292	46.8	0	0.0251292	46.8	0	0.0251292	46.8	0	0.0251292	46.8	0	0.0251292	46.8	0	0.0251292
46.825	0	0.0251294	46.825	0	0.0251294	46.825	0	0.0251294	46.825	0	0.0251294	46.825	0	0.0251294	46.825	0	0.0251294	46.825	0	0.0251294	46.825	0	0.0251294	46.825	0	0.0251294	46.825	0	0.0251294
46.85	0	0.0251295	46.85	0	0.0251295	46.85	0	0.0251295	46.85	0	0.0251295	46.85	0	0.0251295	46.85	0	0.0251295	46.85	0	0.0251295	46.85	0	0.0251295	46.85	0	0.0251295	46.85	0	0.0251295
46.875	0	0.0251297	46.875	0	0.0251297	46.875	0	0.0251297	46.875	0	0.0251297	46.875	0	0.0251297	46.875	0	0.0251297	46.875	0	0.0251297	46.875	0	0.0251297	46.875	0	0.0251297	46.875	0	0.0251297
46.9	0	0.0251298	46.9	0	0.0251298	46.9	0	0.0251298	46.9	0	0.0251298	46.9	0	0.0251298	46.9	0	0.0251298	46.9	0	0.0251298	46.9	0	0.0251298	46.9	0	0.0251298	46.9	0	0.0251298
46.925	0	0.02513	46.925	0	0.02513	46.925	0	0.02513	46.925	0	0.02513	46.925	0	0.02513	46.925	0	0.02513	46.925	0	0.02513	46.925	0	0.02513	46.925	0	0.02513	46.925	0	0.02513
46.95	0	0.0251302	46.95	0	0.0251302	46.95	0	0.0251302	46.95	0	0.0251302	46.95	0	0.0251302	46.95	0	0.0251302	46.95	0	0.0251302	46.95	0	0.0251302	46.95	0	0.0251302	46.95	0	0.0251302
46.975	0	0.0251303	46.975	0	0.0251303	46.975	0	0.0251303	46.975	0	0.0251303	46.975	0	0.0251303	46.975	0	0.0251303	46.975	0	0.0251303	46.975	0	0.0251303	46.975	0	0.0251303	46.975	0	0.0251303
47	0	0.0251305	47	0	0.0251305	47	0	0.0251305	47	0	0.0251305	47	0	0.0251305	47	0	0.0251305	47	0	0.0251305	47	0	0.0251305	47	0	0.0251305	47	0	0.0251305
47.025	0	0.0251306	47.025	0	0.0251306	47.025	0	0.0251306	47.025	0	0.0251306	47.025	0	0.0251306	47.025	0	0.0251306	47.025	0	0.0251306	47.025	0	0.0251306	47.025	0	0.0251306	47.025	0	0.0251306
47.05	0	0.0251308	47.05	0	0.0251308	47.05	0	0.0251308	47.05	0	0.0251308	47.05	0	0.0251308	47.05	0	0.0251308	47.05	0	0.0251308	47.05	0	0.0251308	47.05	0	0.0251308	47.05	0	0.0251308
47.075	0	0.0251309	47.075	0	0.0251309	47.075	0	0.0251309	47.075	0	0.0251309	47.075	0	0.0251309	47.075	0	0.0251309	47.075	0	0.0251309	47.075	0	0.0251309	47.075	0	0.0251309	47.075	0	0.0251309
47.1	0	0.0251311	47.1	0	0.0251311	47.1	0	0.0251311	47.1	0	0.0251311	47.1	0	0.0251311	47.1	0	0.0251311	47.1	0	0.0251311	47.1	0	0.0251311	47.1	0	0.0251311	47.1	0	0.0251311
47.125	0	0.0251313	47.125	0	0.0251313	47.125	0	0.0251313	47.125	0	0.0251313	47.125	0	0.0251313	47.125	0	0.0251313	47.125	0	0.0251313	47.125	0	0.0251313	47.125	0	0.0251313	47.125	0	0.0251313
47.15	0	0.0251314	47.15	0	0.0251314	47.15	0	0.0251314	47.15	0	0.0251314	47.15	0	0.0251314	47.15	0	0.0251314	47.15	0	0.0251314	47.15	0	0.0251314	47.15	0	0.0251314	47.15	0	0.0251314
47.175	0	0.0251316	47.175	0	0.0251316	47.175	0	0.0251316	47.175	0	0.0251316	47.175	0	0.0251316	47.175	0	0.0251316	47.175	0	0.0251316	47.175	0	0.0251316	47.175	0	0.0251316	47.175	0	0.0251316
47.2	0	0.0251317	47.2	0	0.0251317	47.2	0	0.0251317	47.2	0	0.0251317	47.2	0	0.0251317	47.2	0	0.0251317	47.2	0	0.0251317	47.2	0	0.0251317	47.2	0	0.0251317	47.2	0	0.0251317
47.225	0	0.0251319	47.225	0	0.0251319	47.225	0	0.0251319	47.225	0	0.0251319	47.225	0	0.0251319	47.225	0	0.0251319	47.225	0	0.0251319	47.225	0	0.0251319	47.225	0	0.0251319	47.225	0	0.0251319
47.25	0	0.025132	47.25	0	0.025132	47.25	0	0.025132	47.25	0	0.025132	47.25	0	0.025132	47.25	0	0.025132	47.25	0	0.025132	47.25	0	0.025132	47.25	0	0.025132	47.25	0	0.025132
47.275	0	0.0251322	47.275	0	0.0251322	47.275	0	0.0251322	47.275	0	0.0251322	47.275	0	0.0251322	47.275	0	0.0251322	47.275	0	0.0251322	47.275	0	0.0251322	47.275	0	0.0251322	47.275	0	0.0251322
47.3	0	0.0251324	47.3	0	0.0251324	47.3	0	0.0251324	47.3	0	0.0251324	47.3	0	0.0251324	47.3	0	0.0251324	47.3	0	0.0251324	47.3	0	0.0251324	47.3	0	0.0251324	47.3	0	0.0251324
47.325	0	0.0251325	47.325	0	0.0251325	47.325	0	0.0251325	47.325	0	0.0251325	47.325	0	0.0251325	47.325	0	0.0251325	47.325	0	0.0251325	47.325	0	0.0251325	47.325	0	0.0251325	47.325	0	0.0251325
47.35	0	0.0251327	47.35	0	0.0251327	47.35	0	0.0251327	47.35	0	0.0251327	47.35	0	0.0251327	47.35	0	0.0251327	47.35	0	0.0251327	47.35	0	0.0251327	47.35	0	0.0251327	47.35	0	0.0251327
47.375	0	0.0251328	47.375	0	0.0251328	47.375	0	0.0251328	47.375	0	0.0251328	47.375	0	0.0251328	47.375	0	0.0251328	47.375	0	0.0251328	47.375	0	0.0251328	47.375	0	0.0251328	47.375	0	0.0251328
47.4	0	0.025133	47.4	0	0.025133	47.4	0	0.025133	47.4	0	0.025133	47.4	0	0.025133	47.4	0	0.025133	47.4	0	0.025133	47.4	0	0.025133	47.4	0	0.025133	47.4	0	0.025133
47.425	0	0.0251331	47.425	0	0.0251331	47.425	0	0.0251331	47.425	0	0.0251331	47.425	0	0.0251331	47.425	0	0.0251331	47.425	0	0.0251331	47.425	0	0.0251331	47.425	0	0.0251331	47.425	0	0.0251331
47.45	0	0.0251333	47.45	0	0.0251333	47.45	0	0.0251333	47.45	0	0.0251333	47.45	0	0.0251333	47.45	0	0.0251333	47.45	0	0.0251333	47.45	0	0.0251333	47.45	0	0.0251333	47.45	0	0.0251333
47.475	0	0.0251335	47.475	0	0.0251335	47.475	0	0.0251335	47.475	0	0.0251335	47.475	0	0.0251335	47.475	0	0.0251335	47.475	0	0.0251335	47.475	0	0.0251335	47.475	0	0.0251335	47.475	0	0.0251335
47.5	0	0.0251336	47.5	0	0.0251336	47.5	0	0.0251336	47.5	0	0.0251336	47.5	0	0.0251336	47.5	0	0.0251336	47.5	0	0.0251336	47.5	0	0.0251336	47.5	0	0.0251336	47.5	0	0.0251336
47.525	0	0.0251338	47.525	0	0.0251338	47.525	0	0.0251338	47.525	0	0.0251338	47.525	0	0.0251338	47.525	0	0.0251338	47.525	0	0.0251338	47.525	0	0.0251338	47.525	0	0.0251338	47.525	0	0.0251338
47.55	0	0.0251339	47.55	0	0.0251339	47.55	0	0.0251339	47.55	0	0.0251339	47.55	0	0.0251339	47.55	0	0.0251339	47.55	0	0.0251339	47.55	0	0.0251339	47.55	0	0.0251339	47.55	0	0.0251339
47.575	0	0.0251341	47.575	0	0.0251341	47.575	0	0.0251341	47.575	0	0.0251341	47.575	0	0.0251341	47.575	0	0.0251341	47.575	0	0.0251341	47.575	0	0.0251341	47.575	0	0.0251341	47.575	0	0.0251341
47.6	0	0.0251342	47.6	0	0.0251342	47.6	0	0.0251342	47.6	0	0.0251342	47.6	0	0.0251342	47.6	0	0.0251342	47.6	0	0.0251342	47.6	0	0.0251342	47.6	0	0.0251342	47.6	0	0.0251342
47.625	0	0.0251344	47.625	0	0.0251344	47.625	0	0.0251344	47.625	0	0.0251344	47.625	0	0.0251344	47.625	0	0.0251344	47.625	0	0.0251344	47.625	0	0.0251344	47.625	0	0.0251344	47.625	0	0.0251344
47.65	0	0.0251346	47.65	0	0.0251346	47.65	0	0.0251346	47.65	0	0.0251346	47.65	0	0.0251346	47.65	0	0.0251346	47.65	0	0.0251346	47.65	0	0.0251346	47.65	0	0.0251346	47.65	0	0.0251346
47.675	0	0.0251347	47.675	0	0.0251347	47.675	0	0.0251347	47.675	0	0.0251347	47.675	0	0.0251347	47.675	0	0.0251347	47.675	0	0.0251347	47.675	0	0.0251347	47.675	0	0.0251347	47.675	0	0.0251347
47.7	0	0.0251349	47.7	0	0.0251349	47.7	0	0.0251349	47.7	0	0.0251349	47.7	0	0.0251349	47.7	0	0.0251349	47.7	0	0.0251349	47.7	0	0.0251349	47.7	0	0.0251349	47.7	0	0.0251349
47.725	0	0.025135	47.725	0	0.025135	47.725	0	0.025135	47.725	0	0.025135	47.725	0	0.025135	47.725	0	0.025135	47.725	0	0.025135	47.725	0	0.025135	47.725	0	0.025135	47.725	0	0.025135
47.75	0	0.0251352	47.75	0	0.0251352	47.75	0	0.0251352	47.75	0	0.0251352	47.75	0	0.0251352	47.75	0	0.0251352	47.75	0	0.0251352	47.75	0	0.0251352	47.75	0	0.0251352	47.75	0	0.0251352
47.775	0	0.0251353	47.775	0	0.0251353	47.775	0	0.0251353	47.775	0	0.0251353	47.775	0	0.0251353	47.775	0	0.0251353	47.775	0	0.0251353	47.775	0	0.0251353	47.775	0	0.0251353	47.775	0	0.0251353
47.8	0	0.0251355	47.8	0	0.0251355	47.8	0	0.0251355	47.8	0	0.0251355	47.8	0	0.0251355	47.8	0	0.0251355	47.8	0	0.0251355	47.8	0	0.0251355	47.8	0	0.0251355	47.8	0	0.0251355
47.825	0	0.0251357	47.825	0	0.0251357	47.825	0	0.0251357	47.825	0	0.0251357	47.825	0	0.0251357	47.825	0	0.0251357	47.825	0	0.0251357	47.825	0	0.0251357	47.825	0	0.0251357	47.825	0	0.0251357
47.85	0	0.0251358	47.85	0	0.0251358	47.85	0	0.0251358	47.85	0	0.0251358	47.85	0	0.0251358	47.85	0	0.0251358	47.85	0	0.0251358	47.85	0	0.0251358	47.85	0	0.0251358	47.85	0	0.0251358
47.875	0	0.025136	47.875	0	0.025136	47.875	0	0.025136	47.875	0	0.025136	47.875	0	0.025136	47.875	0	0.025136	47.875	0	0.025136	47.875	0	0.025136	47.875	0	0.025136	47.875	0	0.025136
47.9	0	0.0251361	47.9	0	0.0251361	47.9	0	0.0251361	47.9	0	0.0251361	47.9	0	0.0251361	47.9	0	0.0251361	47.9	0	0.0251361	47.9	0	0.0251361	47.9	0	0.0251361	47.9	0	0.0251361
47.925	0	0.0251363	47.925	0	0.0251363	47.925	0	0.0251363	47.925	0	0.0251363	47.925	0	0.0251363	47.925	0	0.0251363	47.925	0	0.0251363	47.925	0	0.0251363	47.925	0	0.0251363	47.925	0	0.0251363
47.95	0	0.0251364	47.95	0	0.0251364	47.95	0	0.0251364	47.95	0	0.0251364	47.95	0	0.0251364	47.95	0	0.0251364	47.95	0	0.0251364	47.95	0	0.0251364	47.95	0	0.0251364	47.95	0	0.0251364
47.975	0	0.0251366	47.975	0	0.0251366	47.975	0	0.0251366	47.975	0	0.0251366	47.975	0	0.0251366	47.975	0	0.0251366	47.975	0	0.0251366	47.975	0	0.0251366	47.975	0	0.0251366	47.975	0	0.0251366
48	0	0.0251368	48	0	0.0251368	48	0	0.0251368	48	0	0.0251368	48	0	0.0251368	48	0	0.0251368	48	0	0.0251368	48	0	0.0251368	48	0	0.0251368	48	0	0.0251368
48.025	0	0.0251369	48.025	0	0.0251369	48.025	0	0.0251369	48.025	0	0.0251369	48.025	0	0.0251369	48.025	0	0.0251369	48.025	0	0.0251369	48.025	0	0.0251369	48.025	0	0.0251369	48.025	0	0.0251369
48.05	0	0.0251371	48.05	0	0.0251371	48.05	0	0.0251371	48.05	0	0.0251371	48.05	0	0.0251371	48.05	0	0.0251371	48.05	0	0.0251371	48.05	0	0.0251371	48.05	0	0.0251371	48.05	0	0.0251371
48.075	0	0.0251372	48.075	0	0.0251372	48.075	0	0.0251372	48.075	0	0.0251372	48.075	0	0.0251372	48.075	0	0.0251372	48.075	0	0.0251372	48.075	0	0.0251372	48.075	0	0.0251372	48.075	0	0.0251372
48.1	0	0.0251374	48.1	0	0.0251374	48.1	0	0.0251374	48.1	0	0.0251374	48.1	0	0.0251374	48.1	0	0.0251374	48.1	0	0.0251374	48.1	0	0.0251374	48.1	0	0.0251374	48.1	0	0.0251374
48.125	0	0.0251375	48.125	0	0.0251375	48.125	0	0.0251375	48.125	0	0.0251375	48.125	0	0.0251375	48.125	0	0.0251375	48.125	0	0.0251375	48.125	0	0.0251375	48.125	0	0.0251375	48.125	0	0.0251375
48.15	0	0.0251377	48.15	0	0.0251377	48.15	0	0.0251377	48.15	0	0.0251377	48.15	0	0.0251377	48.15	0	0.0251377	48.15	0	0.0251377	48.15	0	0.0251377	48.15	0	0.0251377	48.15	0	0.0251377
48.175	0	0.0251379	48.175	0	0.0251379	48.175	0	0.0251379	48.175	0	0.0251379	48.175	0	0.0251379	48.175	0	0.0251379	48.175	0	0.0251379	48.175	0	0.0251379	48.175	0	0.0251379	48.175	0	0.0251379
48.2	0	0.025138	48.2	0	0.025138	48.2	0	0.025138	48.2	0	0.025138	48.2	0	0.025138	48.2	0	0.025138	48.2	0	0.025138	48.2	0	0.025138	48.2	0	0.025138	48.2	0	0.025138
48.225	0	0.0251382	48.225	0	0.0251382	48.225	0	0.0251382	48.225	0	0.0251382	48.225	0	0.0251382	48.225	0	0.0251382	48.225	0	0.0251382	48.225	0	0.0251382	48.225	0	0.0251382	48.225	0	0.0251382
48.25	0	0.0251383	48.25	0	0.0251383	48.25	0	0.0251383	48.25	0	0.0251383	48.25	0	0.0251383	48.25	0	0.0251383	48.25	0	0.0251383	48.25	0	0.0251383	48.25	0	0.0251383	48.25	0	0.0251383
48.275	0	0.0251385	48.275	0	0.0251385	48.275	0	0.0251385	48.275	0	0.0251385	48.275	0	0.0251385	48.275	0	0.0251385	48.275	0	0.0251385	48.275	0	0.0251385	48.275	0	0.0251385	48.275	0	0.0251385
48.3	0	0.0251386	48.3	0	0.0251386	48.3	0	0.0251386	48.3	0	0.0251386	48.3	0	0.0251386	48.3	0	0.0251386	48.3	0	0.0251386	48.3	0	0.0251386	48.3	0	0.0251386	48.3	0	0.0251386
48.325	0	0.0251388	48.325	0	0.0251388	48.325	0	0.0251388	48.325	0	0.0251388	48.325	0	0.0251388	48.325	0	0.0251388	48.325	0	0.0251388	48.325	0	0.0251388	48.325	0	0.0251388	48.325	0	0.0251388
48.35	0	0.025139	48.35	0	0.025139	48.35	0	0.025139	48.35	0	0.025139	48.35	0	0.025139	48.35	0	0.025139	48.35	0	0.025139	48.35	0	0.025139	48.35	0	0.025139	48.35	0	0.025139
48.375	0	0.0251391	48.375	0	0.0251391	48.375	0	0.0251391	48.375	0	0.0251391	48.375	0	0.0251391	48.375	0	0.0251391	48.375	0	0.0251391	48.375	0	0.0251391	48.375	0	0.0251391	48.375	0	0.0251391
48.4	0	0.0251393	48.4	0	0.0251393	48.4	0	0.0251393	48.4	0	0.0251393	48.4	0	0.0251393	48.4	0	0.0251393	48.4	0	0.0251393	48.4	0	0.0251393	48.4	0	0.0251393	48.4	0	0.0251393
48.425	0	0.0251394	48.425	0	0.0251394	48.425	0	0.0251394	48.425	0	0.0251394	48.425	0	0.0251394	48.425	0	0.0251394	48.425	0	0.0251394	48.425	0	0.0251394	48.425	0	0.0251394	48.425	0	0.0251394
48.45	0	0.0251396	48.45	0	0.0251396	48.45	0	0.0251396	48.45	0	0.0251396	48.45	0	0.0251396	48.45	0	0.0251396	48.45	0	0.0251396	48.45	0	0.0251396	48.45	0	0.0251396	48.45	0	0.0251396
48.475	0	0.0251397	48.475	0	0.0251397	48.475	0	0.0251397	48.475	0	0.0251397	48.475	0	0.0251397	48.475	0	0.0251397	48.475	0	0.0251397	48.475	0	0.0251397	48.475	0	0.0251397	48.475	0	0.0251397
48.5	0	0.0251399	48.5	0	0.0251399	48.5	0	0.0251399	48.5	0	0.0251399	48.5	0	0.0251399	48.5	0	0.0251399	48.5	0	0.0251399	48.5	0	0.0251399	48.5	0	0.0251399	48.5	0	0.0251399
48.525	0	0.0251401	48.525	0	0.0251401	48.525	0	0.0251401	48.525	0	0.0251401	48.525	0	0.0251401	48.525	0	0.0251401	48.525	0	0.0251401	48.525	0	0.0251401	48.525	0	0.0251401	48.525	0	0.0251401
48.55	0	0.0251402	48.55	0	0.0251402	48.55	0	0.0251402	48.55	0	0.0251402	48.55	0	0.0251402	48.55	0	0.0251402	48.55	0	0.0251402	48.55	0	0.0251402	48.55	0	0.0251402	48.55	0	0.0251402
48.575	0	0.0251404	48.575	0	0.0251404	48.575	0	0.0251404	48.575	0	0.0251404	48.575	0	0.0251404	48.575	0	0.0251404	48.575	0	0.0251404	48.575	0	0.0251404	48.575	0	0.0251404	48.575	0	0.0251404
48.6	0	0.0251405	48.6	0	0.0251405	48.6	0	0.0251405	48.6	0	0.0251405	48.6	0	0.0251405	48.6	0	0.0251405	48.6	0	0.0251405	48.6	0	0.0251405	48.6	0	0.0251405	48.6	0	0.0251405
48.625	0	0.0251407	48.625	0	0.0251407	48.625	0	0.0251407	48.625	0	0.0251407	48.625	0	0.0251407	48.625	0	0.0251407	48.625	0	0.0251407	48.625	0	0.0251407	48.625	0	0.0251407	48.625	0	0.0251407
48.65	0	0.0251408	48.65	0	0.0251408	48.65	0	0.0251408	48.65	0	0.0251408	48.65	0	0.0251408	48.65	0	0.0251408	48.65	0	0.0251408	48.65	0	0.0251408	48.65	0	0.0251408	48.65	0	0.0251408
48.675	0	0.025141	48.675	0	0.025141	48.675	0	0.025141	48.675	0	0.025141	48.675	0	0.025141	48.675	0	0.025141	48.675	0	0.025141	48.675	0	0.025141	48.675	0	0.025141	48.675	0	0.025141
48.7	0	0.0251411	48.7	0	0.0251411	48.7	0	0.0251411	48.7	0	0.0251411	48.7	0	0.0251411	48.7	0	0.0251411	48.7	0	0.0251411	48.7	0	0.0251411	48.7	0	0.0251411	48.7	0	0.0251411
48.725	0	0.0251413	48.725	0	0.0251413	48.725	0	0.0251413	48.725	0	0.0251413	48.725	0	0.0251413	48.725	0	0.0251413	48.725	0	0.0251413	48.725	0	0.0251413	48.725	0	0.0251413	48.725	0	0.0251413
48.75	0	0.0251415	48.75	0	0.0251415	48.75	0	0.0251415	48.75	0	0.0251415	48.75	0	0.0251415	48.75	0	0.0251415	48.75	0	0.0251415	48.75	0	0.0251415	48.75	0	0.0251415	48.75	0	0.0251415
48.775	0	0.0251416	48.775	0	0.0251416	48.775	0	0.0251416	48.775	0	0.0251416	48.775	0	0.0251416	48.775	0	0.0251416	48.775	0	0.0251416	48.775	0	0.0251416	48.775	0	0.0251416	48.775	0	0.0251416
48.8	0	0.0251418	48.8	0	0.0251418	48.8	0	0.0251418	48.8	0	0.0251418	48.8	0	0.0251418	48.8	0	0.0251418	48.8	0	0.0251418	48.8	0	0.0251418	48.8	0	0.0251418	48.8	0	0.0251418
48.825	0	0.0251419	48.825	0	0.0251419	48.825	0	0.0251419	48.825	0	0.0251419	48.825	0	0.0251419	48.825	0	0.0251419	48.825	0	0.0251419	48.825	0	0.0251419	48.825	0	0.0251419	48.825	0	0.0251419
48.85	0	0.0251421	48.85	0	0.0251421	48.85	0	0.0251421	48.85	0	0.0251421	48.85	0	0.0251421	48.85	0	0.0251421	48.85	0	0.0251421	48.85	0	0.0251421	48.85	0	0.0251421	48.85	0	0.0251421
48.875	0	0.0251422	48.875	0	0.0251422	48.875	0	0.0251422	48.875	0	0.0251422	48.875	0	0.0251422	48.875	0	0.0251422	48.875	0	0.0251422	48.875	0	0.0251422	48.875	0	0.0251422	48.875	0	0.0251422
48.9	0	0.0251424	48.9	0	0.0251424	48.9	0	0.0251424	48.9	0	0.0251424	48.9	0	0.0251424	48.9	0	0.0251424	48.9	0	0.0251424	48.9	0	0.0251424	48.9	0	0.0251424	48.9	0	0.0251424
48.925	0	0.0251426	48.925	0	0.0251426	48.925	0	0.0251426	48.925	0	0.0251426	48.925	0	0.0251426	48.925	0	0.0251426	48.925	0	0.0251426	48.925	0	0.0251426	48.925	0	0.0251426	48.925	0	0.0251426
48.95	0	0.0251427	48.95	0	0.0251427	48.95	0	0.0251427	48.95	0	0.0251427	48.95	0	0.0251427	48.95	0	0.0251427	48.95	0	0.0251427	48.95	0	0.0251427	48.95	0	0.0251427	48.95	0	0.0251427
48.975	0	0.0251429	48.975	0	0.0251429	48.975	0	0.0251429	48.975	0	0.0251429	48.975	0	0.0251429	48.975	0	0.0251429	48.975	0	0.0251429	48.975	0	0.0251429	48.975	0	0.0251429	48.975	0	0.0251429
49	0	0.025143	49	0	0.025143	49	0	0.025143	49	0	0.025143	49	0	0.025143	49	0	0.025143	49	0	0.025143	49	0	0.025143	49	0	0.025143	49	0	0.025143
49.025	0	0.0251432	49.025	0	0.0251432	49.025	0	0.0251432	49.025	0	0.0251432	49.025	0	0.0251432	49.025	0	0.0251432	49.025	0	0.0251432	49.025	0	0.0251432	49.025	0	0.0251432	49.025	0	0.0251432
49.05	0	0.0251433	49.05	0	0.0251433	49.05	0	0.0251433	49.05	0	0.0251433	49.05	0	0.0251433	49.05	0	0.0251433	49.05	0	0.0251433	49.05	0	0.0251433	49.05	0	0.0251433	49.05	0	0.0251433
49.075	0	0.0251435	49.075	0	0.0251435	49.075	0	0.0251435	49.075	0	0.0251435	49.075	0	0.0251435	49.075	0	0.0251435	49.075	0	0.0251435	49.075	0	0.0251435	49.075	0	0.0251435	49.075	0	0.0251435
49.1	0	0.0251437	49.1	0	0.0251437	49.1	0	0.0251437	49.1	0	0.0251437	49.1	0	0.0251437	49.1	0	0.0251437	49.1	0	0.0251437	49.1	0	0.0251437	49.1	0	0.0251437	49.1	0	0.0251437
49.125	0	0.0251438	49.125	0	0.0251438	49.125	0	0.0251438	49.125	0	0.0251438	49.125	0	0.0251438	49.125	0	0.0251438	49.125	0	0.0251438	49.125	0	0.0251438	49.125	0	0.0251438	49.125	0	0.0251438
49.15	0	0.025144	49.15	0	0.025144	49.15	0	0.025144	49.15	0	0.025144	49.15	0	0.025144	49.15	0	0.025144	49.15	0	0.025144	49.15	0	0.025144	49.15	0	0.025144	49.15	0	0.025144
49.175	0	0.0251441	49.175	0	0.0251441	49.175	0	0.0251441	49.175	0	0.0251441	49.175	0	0.0251441	49.175	0	0.0251441	49.175	0	0.0251441	49.175	0	0.0251441	49.175	0	0.0251441	49.175	0	0.0251441
49.2	0	0.0251443	49.2	0	0.0251443	49.2	0	0.0251443	49.2	0	0.0251443	49.2	0	0.0251443	49.2	0	0.0251443	49.2	0	0.0251443	49.2	0	0.0251443	49.2	0	0.0251443	49.2	0	0.0251443
49.225	0	0.0251444	49.225	0	0.0251444	49.225	0	0.0251444	49.225	0	0.0251444	49.225	0	0.0251444	49.225	0	0.0251444	49.225	0	0.0251444	49.225	0	0.0251444	49.225	0	0.0251444	49.225	0	0.0251444
49.25	0	0.0251446	49.25	0	0.0251446	49.25	0	0.0251446	49.25	0	0.0251446	49.25	0	0.0251446	49.25	0	0.0251446	49.25	0	0.0251446	49.25	0	0.0251446	49.25	0	0.0251446	49.25	0	0.0251446
49.275	0	0.0251448	49.275	0	0.0251448	49.275	0	0.0251448	49.275	0	0.0251448	49.275	0	0.0251448	49.275	0	0.0251448	49.275	0	0.0251448	49.275	0	0.0251448	49.275	0	0.0251448	49.275	0	0.0251448
49.3	0	0.0251449	49.3	0	0.0251449	49.3	0	0.0251449	49.3	0	0.0251449	49.3	0	0.0251449	49.3	0	0.0251449	49.3	0	0.0251449	49.3	0	0.0251449	49.3	0	0.0251449	49.3	0	0.0251449
49.325	0	0.0251451	49.325	0	0.0251451	49.325	0	0.0251451	49.325	0	0.0251451	49.325	0	0.0251451	49.325	0	0.0251451	49.325	0	0.0251451	49.325	0	0.0251451	49.325	0	0.0251451	49.325	0	0.0251451
49.35	0	0.0251452	49.35	0	0.0251452	49.35	0	0.0251452	49.35	0	0.0251452	49.35	0	0.0251452	49.35	0	0.0251452	49.35	0	0.0251452	49.35	0	0.0251452	49.35	0	0.0251452	49.35	0	0.0251452
49.375	0	0.0251454	49.375	0	0.0251454	49.375	0	0.0251454	49.375	0	0.0251454	49.375	0	0.0251454	49.375	0	0.0251454	49.375	0	0.0251454	49.375	0	0.0251454	49.375	0	0.0251454	49.375	0	0.0251454
49.4	0	0.0251455	49.4	0	0.0251455	49.4	0	0.0251455	49.4	0	0.0251455	49.4	0	0.0251455	49.4	0	0.0251455	49.4	0	0.0251455	49.4	0	0.0251455	49.4	0	0.0251455	49.4	0	0.0251455
49.425	0	0.0251457	49.425	0	0.0251457	49.425	0	0.0251457	49.425	0	0.0251457	49.425	0	0.0251457	49.425	0	0.0251457	49.425	0	0.0251457	49.425	0	0.0251457	49.425	0	0.0251457	49.425	0	0.0251457
49.45	0	0.0251458	49.45	0	0.0251458	49.45	0	0.0251458	49.45	0	0.0251458	49.45	0	0.0251458	49.45	0	0.0251458	49.45	0	0.0251458	49.45	0	0.0251458	49.45	0	0.0251458	49.45	0	0.0251458
49.475	0	0.025146	49.475	0	0.025146	49.475	0	0.025146	49.475	0	0.025146	49.475	0	0.025146	49.475	0	0.025146	49.475	0	0.025146	49.475	0	0.025146	49.475	0	0.025146	49.475	0	0.025146
49.5	0	0.0251462	49.5	0	0.0251462	49.5	0	0.0251462	49.5	0	0.0251462	49.5	0	0.0251462	49.5	0	0.0251462	49.5	0	0.0251462	49.5	0	0.0251462	49.5	0	0.0251462	49.5	0	0.0251462
49.525	0	0.0251463	49.525	0	0.0251463	49.525	0	0.0251463	49.525	0	0.0251463	49.525	0	0.0251463	49.525	0	0.0251463	49.525	0	0.0251463	49.525	0	0.0251463	49.525	0	0.0251463	49.525	0	0.0251463
49.55	0	0.0251465	49.55	0	0.0251465	49.55	0	0.0251465	49.55	0	0.0251465	49.55	0	0.0251465	49.55	0	0.0251465	49.55	0	0.0251465	49.55	0	0.0251465	49.55	0	0.0251465	49.55	0	0.0251465
49.575	0	0.0251466	49.575	0	0.0251466	49.575	0	0.0251466	49.575	0	0.0251466	49.575	0	0.0251466	49.575	0	0.0251466	49.575	0	0.0251466	49.575	0	0.0251466	49.575	0	0.0251466	49.575	0	0.0251466
49.6	0	0.0251468	49.6	0	0.0251468	49.6	0	0.0251468	49.6	0	0.0251468	49.6	0	0.0251468	49.6	0	0.0251468	49.6	0	0.0251468	49.6	0	0.0251468	49.6	0	0.0251468	49.6	0	0.0251468
49.625	0	0.0251469	49.625	0	0.0251469	49.625	0	0.0251469	49.625	0	0.0251469	49.625	0	0.0251469	49.625	0	0.0251469	49.625	0	0.0251469	49.625	0	0.0251469	49.625	0	0.0251469	49.625	0	0.0251469
49.65	0	0.0251471	49.65	0	0.0251471	49.65	0	0.0251471	49.65	0	0.0251471	49.65	0	0.0251471	49.65	0	0.0251471	49.65	0	0.0251471	49.65	0	0.0251471	49.65	0	0.0251471	49.65	0	0.0251471
49.675	0	0.0251473	49.675	0	0.0251473	49.675	0	0.0251473	49.675	0	0.0251473	49.675	0	0.0251473	49.675	0	0.0251473	49.675	0	0.0251473	49.675	0	0.0251473	49.675	0	0.0251473	49.675	0	0.0251473
49.7	0	0.0251474	49.7	0	0.0251474	49.7	0	0.0251474	49.7	0	0.0251474	49.7	0	0.0251474	49.7	0	0.0251474	49.7	0	0.0251474	49.7	0	0.0251474	49.7	0	0.0251474	49.7	0	0.0251474
49.725	0	0.0251476	49.725	0	0.0251476	49.725	0	0.0251476	49.725	0	0.0251476	49.725	0	0.0251476	49.725	0	0.0251476	49.725	0	0.0251476	49.725	0	0.0251476	49.725	0	0.0251476	49.725	0	0.0251476
49.75	0	0.0251477	49.75	0	0.0251477	49.75	0	0.0251477	49.75	0	0.0251477	49.75	0	0.0251477	49.75	0	0.0251477	49.75	0	0.0251477	49.75	0	0.0251477	49.75	0	0.0251477	49.75	0	0.0251477
49.775	0	0.0251479	49.775	0	0.0251479	49.775	0	0.0251479	49.775	0	0.0251479	49.775	0	0.0251479	49.775	0	0.0251479	49.775	0	0.0251479	49.775	0	0.0251479	49.775	0	0.0251479	49.775	0	0.0251479
49.8	0	0.025148	49.8	0	0.025148	49.8	0	0.025148	49.8	0	0.025148	49.8	0	0.025148	49.8	0	0.025148	49.8	0	0.025148	49.8	0	0.025148	49.8	0	0.025148	49.8	0	0.025148
49.825	0	0.0251482	49.825	0	0.0251482	49.825	0	0.0251482	49.825	0	0.0251482	49.825	0	0.0251482	49.825	0	0.0251482	49.825	0	0.0251482	49.825	0	0.0251482	49.825	0	0.0251482	49.825	0	0.0251482
49.85	0	0.0251484	49.85	0	0.0251484	49.85	0	0.0251484	49.85	0	0.0251484	49.85	0	0.0251484	49.85	0	0.0251484	49.85	0	0.0251484	49.85	0	0.0251484	49.85	0	0.0251484	49.85	0	0.0251484
49.875	0	0.0251485	49.875	0	0.0251485	49.875	0	0.0251485	49.875	0	0.0251485	49.875	0	0.0251485	49.875	0	0.0251485	49.875	0	0.0251485	49.875	0	0.0251485	49.875	0	0.0251485	49.875	0	0.0251485
49.9	0	0.0251487	49.9	0	0.0251487	49.9	0	0.0251487	49.9	0	0.0251487	49.9	0	0.0251487	49.9	0	0.0251487	49.9	0	0.0251487	49.9	0	0.0251487	49.9	0	0.0251487	49.9	0	0.0251487
49.925	0	0.0251488	49.925	0	0.0251488	49.925	0	0.0251488	49.925	0	0.0251488	49.925	0	0.0251488	49.925	0	0.0251488	49.925	0	0.0251488	49.925	0	0.0251488	49.925	0	0.0251488	49.925	0	0.0251488
49.95	0	0.025149	49.95	0	0.025149	49.95	0	0.025149	49.95	0	0.025149	49.95	0	0.025149	49.95	0	0.025149	49.95	0	0.025149	49.95	0	0.025149	49.95	0	0.025149	49.95	0	0.025149
[truncated: 6,001 more rows]
