# Supplementary material for: Interneuronal mechanisms of hippocampal theta oscillations in a full-scale model of the rodent CA1 circuit
Source: eLife. 2016 Dec 23;5:e18566. doi: 10.7554/eLife.18566 (PMC5313080; doi:10.7554/eLife.18566)
Supplement: Figure 2—source data 27. — Simulated paired recordings where the postsynaptic cell was voltage-clamped at −50 mV and the reversal potential of the synapse was kept at its physiological potential, as defined in the network model code. Sodium channels in the postsynaptic cell were blocked to prevent a suprathreshold response. A spike was triggered in the presynaptic cell and the current response was measured in the postsynaptic cell at the soma. This recording was repeated 10 times, with a randomly chosen connection location (from anatomically likely locations) each time. Each of the 10 trials are included in this file. DOI: http://dx.doi.org/10.7554/eLife.18566.032 [file elife-18566-fig2-data27.dat]

t	pre	post	t	pre	post	t	pre	post	t	pre	post	t	pre	post	t	pre	post	t	pre	post	t	pre	post	t	pre	post	t	pre	post
0	0	0.0656498	0	0	0.0656498	0	0	0.0656498	0	0	0.0656498	0	0	0.0656498	0	0	0.0656498	0	0	0.0656498	0	0	0.0656498	0	0	0.0656498	0	0	0.0656498
0.025	0	0.0656499	0.025	0	0.0656499	0.025	0	0.0656499	0.025	0	0.0656499	0.025	0	0.0656499	0.025	0	0.0656499	0.025	0	0.0656499	0.025	0	0.0656499	0.025	0	0.0656499	0.025	0	0.0656499
0.05	0	0.06565	0.05	0	0.06565	0.05	0	0.06565	0.05	0	0.06565	0.05	0	0.06565	0.05	0	0.06565	0.05	0	0.06565	0.05	0	0.06565	0.05	0	0.06565	0.05	0	0.06565
0.075	0	0.06565	0.075	0	0.06565	0.075	0	0.06565	0.075	0	0.06565	0.075	0	0.06565	0.075	0	0.06565	0.075	0	0.06565	0.075	0	0.06565	0.075	0	0.06565	0.075	0	0.06565
0.1	0	0.0656501	0.1	0	0.0656501	0.1	0	0.0656501	0.1	0	0.0656501	0.1	0	0.0656501	0.1	0	0.0656501	0.1	0	0.0656501	0.1	0	0.0656501	0.1	0	0.0656501	0.1	0	0.0656501
0.125	0	0.0656501	0.125	0	0.0656501	0.125	0	0.0656501	0.125	0	0.0656501	0.125	0	0.0656501	0.125	0	0.0656501	0.125	0	0.0656501	0.125	0	0.0656501	0.125	0	0.0656501	0.125	0	0.0656501
0.15	0	0.0656501	0.15	0	0.0656501	0.15	0	0.0656501	0.15	0	0.0656501	0.15	0	0.0656501	0.15	0	0.0656501	0.15	0	0.0656501	0.15	0	0.0656501	0.15	0	0.0656501	0.15	0	0.0656501
0.175	0	0.0656501	0.175	0	0.0656501	0.175	0	0.0656501	0.175	0	0.0656501	0.175	0	0.0656501	0.175	0	0.0656501	0.175	0	0.0656501	0.175	0	0.0656501	0.175	0	0.0656501	0.175	0	0.0656501
0.2	0	0.0656502	0.2	0	0.0656502	0.2	0	0.0656502	0.2	0	0.0656502	0.2	0	0.0656502	0.2	0	0.0656502	0.2	0	0.0656502	0.2	0	0.0656502	0.2	0	0.0656502	0.2	0	0.0656502
0.225	0	0.0656502	0.225	0	0.0656502	0.225	0	0.0656502	0.225	0	0.0656502	0.225	0	0.0656502	0.225	0	0.0656502	0.225	0	0.0656502	0.225	0	0.0656502	0.225	0	0.0656502	0.225	0	0.0656502
0.25	0	0.0656502	0.25	0	0.0656502	0.25	0	0.0656502	0.25	0	0.0656502	0.25	0	0.0656502	0.25	0	0.0656502	0.25	0	0.0656502	0.25	0	0.0656502	0.25	0	0.0656502	0.25	0	0.0656502
0.275	0	0.0656502	0.275	0	0.0656502	0.275	0	0.0656502	0.275	0	0.0656502	0.275	0	0.0656502	0.275	0	0.0656502	0.275	0	0.0656502	0.275	0	0.0656502	0.275	0	0.0656502	0.275	0	0.0656502
0.3	0	0.0656502	0.3	0	0.0656502	0.3	0	0.0656502	0.3	0	0.0656502	0.3	0	0.0656502	0.3	0	0.0656502	0.3	0	0.0656502	0.3	0	0.0656502	0.3	0	0.0656502	0.3	0	0.0656502
0.325	0	0.0656503	0.325	0	0.0656503	0.325	0	0.0656503	0.325	0	0.0656503	0.325	0	0.0656503	0.325	0	0.0656503	0.325	0	0.0656503	0.325	0	0.0656503	0.325	0	0.0656503	0.325	0	0.0656503
0.35	0	0.0656503	0.35	0	0.0656503	0.35	0	0.0656503	0.35	0	0.0656503	0.35	0	0.0656503	0.35	0	0.0656503	0.35	0	0.0656503	0.35	0	0.0656503	0.35	0	0.0656503	0.35	0	0.0656503
0.375	0	0.0656503	0.375	0	0.0656503	0.375	0	0.0656503	0.375	0	0.0656503	0.375	0	0.0656503	0.375	0	0.0656503	0.375	0	0.0656503	0.375	0	0.0656503	0.375	0	0.0656503	0.375	0	0.0656503
0.4	0	0.0656503	0.4	0	0.0656503	0.4	0	0.0656503	0.4	0	0.0656503	0.4	0	0.0656503	0.4	0	0.0656503	0.4	0	0.0656503	0.4	0	0.0656503	0.4	0	0.0656503	0.4	0	0.0656503
0.425	0	0.0656503	0.425	0	0.0656503	0.425	0	0.0656503	0.425	0	0.0656503	0.425	0	0.0656503	0.425	0	0.0656503	0.425	0	0.0656503	0.425	0	0.0656503	0.425	0	0.0656503	0.425	0	0.0656503
0.45	0	0.0656503	0.45	0	0.0656503	0.45	0	0.0656503	0.45	0	0.0656503	0.45	0	0.0656503	0.45	0	0.0656503	0.45	0	0.0656503	0.45	0	0.0656503	0.45	0	0.0656503	0.45	0	0.0656503
0.475	0	0.0656503	0.475	0	0.0656503	0.475	0	0.0656503	0.475	0	0.0656503	0.475	0	0.0656503	0.475	0	0.0656503	0.475	0	0.0656503	0.475	0	0.0656503	0.475	0	0.0656503	0.475	0	0.0656503
0.5	0	0.0656503	0.5	0	0.0656503	0.5	0	0.0656503	0.5	0	0.0656503	0.5	0	0.0656503	0.5	0	0.0656503	0.5	0	0.0656503	0.5	0	0.0656503	0.5	0	0.0656503	0.5	0	0.0656503
0.525	0	0.0656504	0.525	0	0.0656504	0.525	0	0.0656504	0.525	0	0.0656504	0.525	0	0.0656504	0.525	0	0.0656504	0.525	0	0.0656504	0.525	0	0.0656504	0.525	0	0.0656504	0.525	0	0.0656504
0.55	0	0.0656504	0.55	0	0.0656504	0.55	0	0.0656504	0.55	0	0.0656504	0.55	0	0.0656504	0.55	0	0.0656504	0.55	0	0.0656504	0.55	0	0.0656504	0.55	0	0.0656504	0.55	0	0.0656504
0.575	0	0.0656504	0.575	0	0.0656504	0.575	0	0.0656504	0.575	0	0.0656504	0.575	0	0.0656504	0.575	0	0.0656504	0.575	0	0.0656504	0.575	0	0.0656504	0.575	0	0.0656504	0.575	0	0.0656504
0.6	0	0.0656504	0.6	0	0.0656504	0.6	0	0.0656504	0.6	0	0.0656504	0.6	0	0.0656504	0.6	0	0.0656504	0.6	0	0.0656504	0.6	0	0.0656504	0.6	0	0.0656504	0.6	0	0.0656504
0.625	0	0.0656504	0.625	0	0.0656504	0.625	0	0.0656504	0.625	0	0.0656504	0.625	0	0.0656504	0.625	0	0.0656504	0.625	0	0.0656504	0.625	0	0.0656504	0.625	0	0.0656504	0.625	0	0.0656504
0.65	0	0.0656504	0.65	0	0.0656504	0.65	0	0.0656504	0.65	0	0.0656504	0.65	0	0.0656504	0.65	0	0.0656504	0.65	0	0.0656504	0.65	0	0.0656504	0.65	0	0.0656504	0.65	0	0.0656504
0.675	0	0.0656504	0.675	0	0.0656504	0.675	0	0.0656504	0.675	0	0.0656504	0.675	0	0.0656504	0.675	0	0.0656504	0.675	0	0.0656504	0.675	0	0.0656504	0.675	0	0.0656504	0.675	0	0.0656504
0.7	0	0.0656504	0.7	0	0.0656504	0.7	0	0.0656504	0.7	0	0.0656504	0.7	0	0.0656504	0.7	0	0.0656504	0.7	0	0.0656504	0.7	0	0.0656504	0.7	0	0.0656504	0.7	0	0.0656504
0.725	0	0.0656504	0.725	0	0.0656504	0.725	0	0.0656504	0.725	0	0.0656504	0.725	0	0.0656504	0.725	0	0.0656504	0.725	0	0.0656504	0.725	0	0.0656504	0.725	0	0.0656504	0.725	0	0.0656504
0.75	0	0.0656504	0.75	0	0.0656504	0.75	0	0.0656504	0.75	0	0.0656504	0.75	0	0.0656504	0.75	0	0.0656504	0.75	0	0.0656504	0.75	0	0.0656504	0.75	0	0.0656504	0.75	0	0.0656504
0.775	0	0.0656505	0.775	0	0.0656505	0.775	0	0.0656505	0.775	0	0.0656505	0.775	0	0.0656505	0.775	0	0.0656505	0.775	0	0.0656505	0.775	0	0.0656505	0.775	0	0.0656505	0.775	0	0.0656505
0.8	0	0.0656505	0.8	0	0.0656505	0.8	0	0.0656505	0.8	0	0.0656505	0.8	0	0.0656505	0.8	0	0.0656505	0.8	0	0.0656505	0.8	0	0.0656505	0.8	0	0.0656505	0.8	0	0.0656505
0.825	0	0.0656505	0.825	0	0.0656505	0.825	0	0.0656505	0.825	0	0.0656505	0.825	0	0.0656505	0.825	0	0.0656505	0.825	0	0.0656505	0.825	0	0.0656505	0.825	0	0.0656505	0.825	0	0.0656505
0.85	0	0.0656505	0.85	0	0.0656505	0.85	0	0.0656505	0.85	0	0.0656505	0.85	0	0.0656505	0.85	0	0.0656505	0.85	0	0.0656505	0.85	0	0.0656505	0.85	0	0.0656505	0.85	0	0.0656505
0.875	0	0.0656505	0.875	0	0.0656505	0.875	0	0.0656505	0.875	0	0.0656505	0.875	0	0.0656505	0.875	0	0.0656505	0.875	0	0.0656505	0.875	0	0.0656505	0.875	0	0.0656505	0.875	0	0.0656505
0.9	0	0.0656505	0.9	0	0.0656505	0.9	0	0.0656505	0.9	0	0.0656505	0.9	0	0.0656505	0.9	0	0.0656505	0.9	0	0.0656505	0.9	0	0.0656505	0.9	0	0.0656505	0.9	0	0.0656505
0.925	0	0.0656505	0.925	0	0.0656505	0.925	0	0.0656505	0.925	0	0.0656505	0.925	0	0.0656505	0.925	0	0.0656505	0.925	0	0.0656505	0.925	0	0.0656505	0.925	0	0.0656505	0.925	0	0.0656505
0.95	0	0.0656505	0.95	0	0.0656505	0.95	0	0.0656505	0.95	0	0.0656505	0.95	0	0.0656505	0.95	0	0.0656505	0.95	0	0.0656505	0.95	0	0.0656505	0.95	0	0.0656505	0.95	0	0.0656505
0.975	0	0.0656505	0.975	0	0.0656505	0.975	0	0.0656505	0.975	0	0.0656505	0.975	0	0.0656505	0.975	0	0.0656505	0.975	0	0.0656505	0.975	0	0.0656505	0.975	0	0.0656505	0.975	0	0.0656505
1	0	0.0656505	1	0	0.0656505	1	0	0.0656505	1	0	0.0656505	1	0	0.0656505	1	0	0.0656505	1	0	0.0656505	1	0	0.0656505	1	0	0.0656505	1	0	0.0656505
1.025	0	0.0656505	1.025	0	0.0656505	1.025	0	0.0656505	1.025	0	0.0656505	1.025	0	0.0656505	1.025	0	0.0656505	1.025	0	0.0656505	1.025	0	0.0656505	1.025	0	0.0656505	1.025	0	0.0656505
1.05	0	0.0656505	1.05	0	0.0656505	1.05	0	0.0656505	1.05	0	0.0656505	1.05	0	0.0656505	1.05	0	0.0656505	1.05	0	0.0656505	1.05	0	0.0656505	1.05	0	0.0656505	1.05	0	0.0656505
1.075	0	0.0656506	1.075	0	0.0656506	1.075	0	0.0656506	1.075	0	0.0656506	1.075	0	0.0656506	1.075	0	0.0656506	1.075	0	0.0656506	1.075	0	0.0656506	1.075	0	0.0656506	1.075	0	0.0656506
1.1	0	0.0656506	1.1	0	0.0656506	1.1	0	0.0656506	1.1	0	0.0656506	1.1	0	0.0656506	1.1	0	0.0656506	1.1	0	0.0656506	1.1	0	0.0656506	1.1	0	0.0656506	1.1	0	0.0656506
1.125	0	0.0656506	1.125	0	0.0656506	1.125	0	0.0656506	1.125	0	0.0656506	1.125	0	0.0656506	1.125	0	0.0656506	1.125	0	0.0656506	1.125	0	0.0656506	1.125	0	0.0656506	1.125	0	0.0656506
1.15	0	0.0656506	1.15	0	0.0656506	1.15	0	0.0656506	1.15	0	0.0656506	1.15	0	0.0656506	1.15	0	0.0656506	1.15	0	0.0656506	1.15	0	0.0656506	1.15	0	0.0656506	1.15	0	0.0656506
1.175	0	0.0656506	1.175	0	0.0656506	1.175	0	0.0656506	1.175	0	0.0656506	1.175	0	0.0656506	1.175	0	0.0656506	1.175	0	0.0656506	1.175	0	0.0656506	1.175	0	0.0656506	1.175	0	0.0656506
1.2	0	0.0656506	1.2	0	0.0656506	1.2	0	0.0656506	1.2	0	0.0656506	1.2	0	0.0656506	1.2	0	0.0656506	1.2	0	0.0656506	1.2	0	0.0656506	1.2	0	0.0656506	1.2	0	0.0656506
1.225	0	0.0656506	1.225	0	0.0656506	1.225	0	0.0656506	1.225	0	0.0656506	1.225	0	0.0656506	1.225	0	0.0656506	1.225	0	0.0656506	1.225	0	0.0656506	1.225	0	0.0656506	1.225	0	0.0656506
1.25	0	0.0656506	1.25	0	0.0656506	1.25	0	0.0656506	1.25	0	0.0656506	1.25	0	0.0656506	1.25	0	0.0656506	1.25	0	0.0656506	1.25	0	0.0656506	1.25	0	0.0656506	1.25	0	0.0656506
1.275	0	0.0656506	1.275	0	0.0656506	1.275	0	0.0656506	1.275	0	0.0656506	1.275	0	0.0656506	1.275	0	0.0656506	1.275	0	0.0656506	1.275	0	0.0656506	1.275	0	0.0656506	1.275	0	0.0656506
1.3	0	0.0656506	1.3	0	0.0656506	1.3	0	0.0656506	1.3	0	0.0656506	1.3	0	0.0656506	1.3	0	0.0656506	1.3	0	0.0656506	1.3	0	0.0656506	1.3	0	0.0656506	1.3	0	0.0656506
1.325	0	0.0656506	1.325	0	0.0656506	1.325	0	0.0656506	1.325	0	0.0656506	1.325	0	0.0656506	1.325	0	0.0656506	1.325	0	0.0656506	1.325	0	0.0656506	1.325	0	0.0656506	1.325	0	0.0656506
1.35	0	0.0656506	1.35	0	0.0656506	1.35	0	0.0656506	1.35	0	0.0656506	1.35	0	0.0656506	1.35	0	0.0656506	1.35	0	0.0656506	1.35	0	0.0656506	1.35	0	0.0656506	1.35	0	0.0656506
1.375	0	0.0656506	1.375	0	0.0656506	1.375	0	0.0656506	1.375	0	0.0656506	1.375	0	0.0656506	1.375	0	0.0656506	1.375	0	0.0656506	1.375	0	0.0656506	1.375	0	0.0656506	1.375	0	0.0656506
1.4	0	0.0656506	1.4	0	0.0656506	1.4	0	0.0656506	1.4	0	0.0656506	1.4	0	0.0656506	1.4	0	0.0656506	1.4	0	0.0656506	1.4	0	0.0656506	1.4	0	0.0656506	1.4	0	0.0656506
1.425	0	0.0656506	1.425	0	0.0656506	1.425	0	0.0656506	1.425	0	0.0656506	1.425	0	0.0656506	1.425	0	0.0656506	1.425	0	0.0656506	1.425	0	0.0656506	1.425	0	0.0656506	1.425	0	0.0656506
1.45	0	0.0656506	1.45	0	0.0656506	1.45	0	0.0656506	1.45	0	0.0656506	1.45	0	0.0656506	1.45	0	0.0656506	1.45	0	0.0656506	1.45	0	0.0656506	1.45	0	0.0656506	1.45	0	0.0656506
1.475	0	0.0656507	1.475	0	0.0656507	1.475	0	0.0656507	1.475	0	0.0656507	1.475	0	0.0656507	1.475	0	0.0656507	1.475	0	0.0656507	1.475	0	0.0656507	1.475	0	0.0656507	1.475	0	0.0656507
1.5	0	0.0656507	1.5	0	0.0656507	1.5	0	0.0656507	1.5	0	0.0656507	1.5	0	0.0656507	1.5	0	0.0656507	1.5	0	0.0656507	1.5	0	0.0656507	1.5	0	0.0656507	1.5	0	0.0656507
1.525	0	0.0656507	1.525	0	0.0656507	1.525	0	0.0656507	1.525	0	0.0656507	1.525	0	0.0656507	1.525	0	0.0656507	1.525	0	0.0656507	1.525	0	0.0656507	1.525	0	0.0656507	1.525	0	0.0656507
1.55	0	0.0656507	1.55	0	0.0656507	1.55	0	0.0656507	1.55	0	0.0656507	1.55	0	0.0656507	1.55	0	0.0656507	1.55	0	0.0656507	1.55	0	0.0656507	1.55	0	0.0656507	1.55	0	0.0656507
1.575	0	0.0656507	1.575	0	0.0656507	1.575	0	0.0656507	1.575	0	0.0656507	1.575	0	0.0656507	1.575	0	0.0656507	1.575	0	0.0656507	1.575	0	0.0656507	1.575	0	0.0656507	1.575	0	0.0656507
1.6	0	0.0656507	1.6	0	0.0656507	1.6	0	0.0656507	1.6	0	0.0656507	1.6	0	0.0656507	1.6	0	0.0656507	1.6	0	0.0656507	1.6	0	0.0656507	1.6	0	0.0656507	1.6	0	0.0656507
1.625	0	0.0656507	1.625	0	0.0656507	1.625	0	0.0656507	1.625	0	0.0656507	1.625	0	0.0656507	1.625	0	0.0656507	1.625	0	0.0656507	1.625	0	0.0656507	1.625	0	0.0656507	1.625	0	0.0656507
1.65	0	0.0656507	1.65	0	0.0656507	1.65	0	0.0656507	1.65	0	0.0656507	1.65	0	0.0656507	1.65	0	0.0656507	1.65	0	0.0656507	1.65	0	0.0656507	1.65	0	0.0656507	1.65	0	0.0656507
1.675	0	0.0656507	1.675	0	0.0656507	1.675	0	0.0656507	1.675	0	0.0656507	1.675	0	0.0656507	1.675	0	0.0656507	1.675	0	0.0656507	1.675	0	0.0656507	1.675	0	0.0656507	1.675	0	0.0656507
1.7	0	0.0656507	1.7	0	0.0656507	1.7	0	0.0656507	1.7	0	0.0656507	1.7	0	0.0656507	1.7	0	0.0656507	1.7	0	0.0656507	1.7	0	0.0656507	1.7	0	0.0656507	1.7	0	0.0656507
1.725	0	0.0656507	1.725	0	0.0656507	1.725	0	0.0656507	1.725	0	0.0656507	1.725	0	0.0656507	1.725	0	0.0656507	1.725	0	0.0656507	1.725	0	0.0656507	1.725	0	0.0656507	1.725	0	0.0656507
1.75	0	0.0656507	1.75	0	0.0656507	1.75	0	0.0656507	1.75	0	0.0656507	1.75	0	0.0656507	1.75	0	0.0656507	1.75	0	0.0656507	1.75	0	0.0656507	1.75	0	0.0656507	1.75	0	0.0656507
1.775	0	0.0656507	1.775	0	0.0656507	1.775	0	0.0656507	1.775	0	0.0656507	1.775	0	0.0656507	1.775	0	0.0656507	1.775	0	0.0656507	1.775	0	0.0656507	1.775	0	0.0656507	1.775	0	0.0656507
1.8	0	0.0656507	1.8	0	0.0656507	1.8	0	0.0656507	1.8	0	0.0656507	1.8	0	0.0656507	1.8	0	0.0656507	1.8	0	0.0656507	1.8	0	0.0656507	1.8	0	0.0656507	1.8	0	0.0656507
1.825	0	0.0656507	1.825	0	0.0656507	1.825	0	0.0656507	1.825	0	0.0656507	1.825	0	0.0656507	1.825	0	0.0656507	1.825	0	0.0656507	1.825	0	0.0656507	1.825	0	0.0656507	1.825	0	0.0656507
1.85	0	0.0656507	1.85	0	0.0656507	1.85	0	0.0656507	1.85	0	0.0656507	1.85	0	0.0656507	1.85	0	0.0656507	1.85	0	0.0656507	1.85	0	0.0656507	1.85	0	0.0656507	1.85	0	0.0656507
1.875	0	0.0656507	1.875	0	0.0656507	1.875	0	0.0656507	1.875	0	0.0656507	1.875	0	0.0656507	1.875	0	0.0656507	1.875	0	0.0656507	1.875	0	0.0656507	1.875	0	0.0656507	1.875	0	0.0656507
1.9	0	0.0656507	1.9	0	0.0656507	1.9	0	0.0656507	1.9	0	0.0656507	1.9	0	0.0656507	1.9	0	0.0656507	1.9	0	0.0656507	1.9	0	0.0656507	1.9	0	0.0656507	1.9	0	0.0656507
1.925	0	0.0656507	1.925	0	0.0656507	1.925	0	0.0656507	1.925	0	0.0656507	1.925	0	0.0656507	1.925	0	0.0656507	1.925	0	0.0656507	1.925	0	0.0656507	1.925	0	0.0656507	1.925	0	0.0656507
1.95	0	0.0656508	1.95	0	0.0656508	1.95	0	0.0656508	1.95	0	0.0656508	1.95	0	0.0656508	1.95	0	0.0656508	1.95	0	0.0656508	1.95	0	0.0656508	1.95	0	0.0656508	1.95	0	0.0656508
1.975	0	0.0656508	1.975	0	0.0656508	1.975	0	0.0656508	1.975	0	0.0656508	1.975	0	0.0656508	1.975	0	0.0656508	1.975	0	0.0656508	1.975	0	0.0656508	1.975	0	0.0656508	1.975	0	0.0656508
2	0	0.0656508	2	0	0.0656508	2	0	0.0656508	2	0	0.0656508	2	0	0.0656508	2	0	0.0656508	2	0	0.0656508	2	0	0.0656508	2	0	0.0656508	2	0	0.0656508
2.025	0	0.0656508	2.025	0	0.0656508	2.025	0	0.0656508	2.025	0	0.0656508	2.025	0	0.0656508	2.025	0	0.0656508	2.025	0	0.0656508	2.025	0	0.0656508	2.025	0	0.0656508	2.025	0	0.0656508
2.05	0	0.0656508	2.05	0	0.0656508	2.05	0	0.0656508	2.05	0	0.0656508	2.05	0	0.0656508	2.05	0	0.0656508	2.05	0	0.0656508	2.05	0	0.0656508	2.05	0	0.0656508	2.05	0	0.0656508
2.075	0	0.0656508	2.075	0	0.0656508	2.075	0	0.0656508	2.075	0	0.0656508	2.075	0	0.0656508	2.075	0	0.0656508	2.075	0	0.0656508	2.075	0	0.0656508	2.075	0	0.0656508	2.075	0	0.0656508
2.1	0	0.0656508	2.1	0	0.0656508	2.1	0	0.0656508	2.1	0	0.0656508	2.1	0	0.0656508	2.1	0	0.0656508	2.1	0	0.0656508	2.1	0	0.0656508	2.1	0	0.0656508	2.1	0	0.0656508
2.125	0	0.0656508	2.125	0	0.0656508	2.125	0	0.0656508	2.125	0	0.0656508	2.125	0	0.0656508	2.125	0	0.0656508	2.125	0	0.0656508	2.125	0	0.0656508	2.125	0	0.0656508	2.125	0	0.0656508
2.15	0	0.0656508	2.15	0	0.0656508	2.15	0	0.0656508	2.15	0	0.0656508	2.15	0	0.0656508	2.15	0	0.0656508	2.15	0	0.0656508	2.15	0	0.0656508	2.15	0	0.0656508	2.15	0	0.0656508
2.175	0	0.0656508	2.175	0	0.0656508	2.175	0	0.0656508	2.175	0	0.0656508	2.175	0	0.0656508	2.175	0	0.0656508	2.175	0	0.0656508	2.175	0	0.0656508	2.175	0	0.0656508	2.175	0	0.0656508
2.2	0	0.0656508	2.2	0	0.0656508	2.2	0	0.0656508	2.2	0	0.0656508	2.2	0	0.0656508	2.2	0	0.0656508	2.2	0	0.0656508	2.2	0	0.0656508	2.2	0	0.0656508	2.2	0	0.0656508
2.225	0	0.0656508	2.225	0	0.0656508	2.225	0	0.0656508	2.225	0	0.0656508	2.225	0	0.0656508	2.225	0	0.0656508	2.225	0	0.0656508	2.225	0	0.0656508	2.225	0	0.0656508	2.225	0	0.0656508
2.25	0	0.0656508	2.25	0	0.0656508	2.25	0	0.0656508	2.25	0	0.0656508	2.25	0	0.0656508	2.25	0	0.0656508	2.25	0	0.0656508	2.25	0	0.0656508	2.25	0	0.0656508	2.25	0	0.0656508
2.275	0	0.0656508	2.275	0	0.0656508	2.275	0	0.0656508	2.275	0	0.0656508	2.275	0	0.0656508	2.275	0	0.0656508	2.275	0	0.0656508	2.275	0	0.0656508	2.275	0	0.0656508	2.275	0	0.0656508
2.3	0	0.0656508	2.3	0	0.0656508	2.3	0	0.0656508	2.3	0	0.0656508	2.3	0	0.0656508	2.3	0	0.0656508	2.3	0	0.0656508	2.3	0	0.0656508	2.3	0	0.0656508	2.3	0	0.0656508
2.325	0	0.0656508	2.325	0	0.0656508	2.325	0	0.0656508	2.325	0	0.0656508	2.325	0	0.0656508	2.325	0	0.0656508	2.325	0	0.0656508	2.325	0	0.0656508	2.325	0	0.0656508	2.325	0	0.0656508
2.35	0	0.0656508	2.35	0	0.0656508	2.35	0	0.0656508	2.35	0	0.0656508	2.35	0	0.0656508	2.35	0	0.0656508	2.35	0	0.0656508	2.35	0	0.0656508	2.35	0	0.0656508	2.35	0	0.0656508
2.375	0	0.0656508	2.375	0	0.0656508	2.375	0	0.0656508	2.375	0	0.0656508	2.375	0	0.0656508	2.375	0	0.0656508	2.375	0	0.0656508	2.375	0	0.0656508	2.375	0	0.0656508	2.375	0	0.0656508
2.4	0	0.0656508	2.4	0	0.0656508	2.4	0	0.0656508	2.4	0	0.0656508	2.4	0	0.0656508	2.4	0	0.0656508	2.4	0	0.0656508	2.4	0	0.0656508	2.4	0	0.0656508	2.4	0	0.0656508
2.425	0	0.0656508	2.425	0	0.0656508	2.425	0	0.0656508	2.425	0	0.0656508	2.425	0	0.0656508	2.425	0	0.0656508	2.425	0	0.0656508	2.425	0	0.0656508	2.425	0	0.0656508	2.425	0	0.0656508
2.45	0	0.0656508	2.45	0	0.0656508	2.45	0	0.0656508	2.45	0	0.0656508	2.45	0	0.0656508	2.45	0	0.0656508	2.45	0	0.0656508	2.45	0	0.0656508	2.45	0	0.0656508	2.45	0	0.0656508
2.475	0	0.0656509	2.475	0	0.0656509	2.475	0	0.0656509	2.475	0	0.0656509	2.475	0	0.0656509	2.475	0	0.0656509	2.475	0	0.0656509	2.475	0	0.0656509	2.475	0	0.0656509	2.475	0	0.0656509
2.5	0	0.0656509	2.5	0	0.0656509	2.5	0	0.0656509	2.5	0	0.0656509	2.5	0	0.0656509	2.5	0	0.0656509	2.5	0	0.0656509	2.5	0	0.0656509	2.5	0	0.0656509	2.5	0	0.0656509
2.525	0	0.0656509	2.525	0	0.0656509	2.525	0	0.0656509	2.525	0	0.0656509	2.525	0	0.0656509	2.525	0	0.0656509	2.525	0	0.0656509	2.525	0	0.0656509	2.525	0	0.0656509	2.525	0	0.0656509
2.55	0	0.0656509	2.55	0	0.0656509	2.55	0	0.0656509	2.55	0	0.0656509	2.55	0	0.0656509	2.55	0	0.0656509	2.55	0	0.0656509	2.55	0	0.0656509	2.55	0	0.0656509	2.55	0	0.0656509
2.575	0	0.0656509	2.575	0	0.0656509	2.575	0	0.0656509	2.575	0	0.0656509	2.575	0	0.0656509	2.575	0	0.0656509	2.575	0	0.0656509	2.575	0	0.0656509	2.575	0	0.0656509	2.575	0	0.0656509
2.6	0	0.0656509	2.6	0	0.0656509	2.6	0	0.0656509	2.6	0	0.0656509	2.6	0	0.0656509	2.6	0	0.0656509	2.6	0	0.0656509	2.6	0	0.0656509	2.6	0	0.0656509	2.6	0	0.0656509
2.625	0	0.0656509	2.625	0	0.0656509	2.625	0	0.0656509	2.625	0	0.0656509	2.625	0	0.0656509	2.625	0	0.0656509	2.625	0	0.0656509	2.625	0	0.0656509	2.625	0	0.0656509	2.625	0	0.0656509
2.65	0	0.0656509	2.65	0	0.0656509	2.65	0	0.0656509	2.65	0	0.0656509	2.65	0	0.0656509	2.65	0	0.0656509	2.65	0	0.0656509	2.65	0	0.0656509	2.65	0	0.0656509	2.65	0	0.0656509
2.675	0	0.0656509	2.675	0	0.0656509	2.675	0	0.0656509	2.675	0	0.0656509	2.675	0	0.0656509	2.675	0	0.0656509	2.675	0	0.0656509	2.675	0	0.0656509	2.675	0	0.0656509	2.675	0	0.0656509
2.7	0	0.0656509	2.7	0	0.0656509	2.7	0	0.0656509	2.7	0	0.0656509	2.7	0	0.0656509	2.7	0	0.0656509	2.7	0	0.0656509	2.7	0	0.0656509	2.7	0	0.0656509	2.7	0	0.0656509
2.725	0	0.0656509	2.725	0	0.0656509	2.725	0	0.0656509	2.725	0	0.0656509	2.725	0	0.0656509	2.725	0	0.0656509	2.725	0	0.0656509	2.725	0	0.0656509	2.725	0	0.0656509	2.725	0	0.0656509
2.75	0	0.0656509	2.75	0	0.0656509	2.75	0	0.0656509	2.75	0	0.0656509	2.75	0	0.0656509	2.75	0	0.0656509	2.75	0	0.0656509	2.75	0	0.0656509	2.75	0	0.0656509	2.75	0	0.0656509
2.775	0	0.0656509	2.775	0	0.0656509	2.775	0	0.0656509	2.775	0	0.0656509	2.775	0	0.0656509	2.775	0	0.0656509	2.775	0	0.0656509	2.775	0	0.0656509	2.775	0	0.0656509	2.775	0	0.0656509
2.8	0	0.0656509	2.8	0	0.0656509	2.8	0	0.0656509	2.8	0	0.0656509	2.8	0	0.0656509	2.8	0	0.0656509	2.8	0	0.0656509	2.8	0	0.0656509	2.8	0	0.0656509	2.8	0	0.0656509
2.825	0	0.0656509	2.825	0	0.0656509	2.825	0	0.0656509	2.825	0	0.0656509	2.825	0	0.0656509	2.825	0	0.0656509	2.825	0	0.0656509	2.825	0	0.0656509	2.825	0	0.0656509	2.825	0	0.0656509
2.85	0	0.0656509	2.85	0	0.0656509	2.85	0	0.0656509	2.85	0	0.0656509	2.85	0	0.0656509	2.85	0	0.0656509	2.85	0	0.0656509	2.85	0	0.0656509	2.85	0	0.0656509	2.85	0	0.0656509
2.875	0	0.0656509	2.875	0	0.0656509	2.875	0	0.0656509	2.875	0	0.0656509	2.875	0	0.0656509	2.875	0	0.0656509	2.875	0	0.0656509	2.875	0	0.0656509	2.875	0	0.0656509	2.875	0	0.0656509
2.9	0	0.0656509	2.9	0	0.0656509	2.9	0	0.0656509	2.9	0	0.0656509	2.9	0	0.0656509	2.9	0	0.0656509	2.9	0	0.0656509	2.9	0	0.0656509	2.9	0	0.0656509	2.9	0	0.0656509
2.925	0	0.0656509	2.925	0	0.0656509	2.925	0	0.0656509	2.925	0	0.0656509	2.925	0	0.0656509	2.925	0	0.0656509	2.925	0	0.0656509	2.925	0	0.0656509	2.925	0	0.0656509	2.925	0	0.0656509
2.95	0	0.0656509	2.95	0	0.0656509	2.95	0	0.0656509	2.95	0	0.0656509	2.95	0	0.0656509	2.95	0	0.0656509	2.95	0	0.0656509	2.95	0	0.0656509	2.95	0	0.0656509	2.95	0	0.0656509
2.975	0	0.0656509	2.975	0	0.0656509	2.975	0	0.0656509	2.975	0	0.0656509	2.975	0	0.0656509	2.975	0	0.0656509	2.975	0	0.0656509	2.975	0	0.0656509	2.975	0	0.0656509	2.975	0	0.0656509
3	0	0.0656509	3	0	0.0656509	3	0	0.0656509	3	0	0.0656509	3	0	0.0656509	3	0	0.0656509	3	0	0.0656509	3	0	0.0656509	3	0	0.0656509	3	0	0.0656509
3.025	0	0.0656509	3.025	0	0.0656509	3.025	0	0.0656509	3.025	0	0.0656509	3.025	0	0.0656509	3.025	0	0.0656509	3.025	0	0.0656509	3.025	0	0.0656509	3.025	0	0.0656509	3.025	0	0.0656509
3.05	0	0.0656509	3.05	0	0.0656509	3.05	0	0.0656509	3.05	0	0.0656509	3.05	0	0.0656509	3.05	0	0.0656509	3.05	0	0.0656509	3.05	0	0.0656509	3.05	0	0.0656509	3.05	0	0.0656509
3.075	0	0.0656509	3.075	0	0.0656509	3.075	0	0.0656509	3.075	0	0.0656509	3.075	0	0.0656509	3.075	0	0.0656509	3.075	0	0.0656509	3.075	0	0.0656509	3.075	0	0.0656509	3.075	0	0.0656509
3.1	0	0.065651	3.1	0	0.065651	3.1	0	0.065651	3.1	0	0.065651	3.1	0	0.065651	3.1	0	0.065651	3.1	0	0.065651	3.1	0	0.065651	3.1	0	0.065651	3.1	0	0.065651
3.125	0	0.065651	3.125	0	0.065651	3.125	0	0.065651	3.125	0	0.065651	3.125	0	0.065651	3.125	0	0.065651	3.125	0	0.065651	3.125	0	0.065651	3.125	0	0.065651	3.125	0	0.065651
3.15	0	0.065651	3.15	0	0.065651	3.15	0	0.065651	3.15	0	0.065651	3.15	0	0.065651	3.15	0	0.065651	3.15	0	0.065651	3.15	0	0.065651	3.15	0	0.065651	3.15	0	0.065651
3.175	0	0.065651	3.175	0	0.065651	3.175	0	0.065651	3.175	0	0.065651	3.175	0	0.065651	3.175	0	0.065651	3.175	0	0.065651	3.175	0	0.065651	3.175	0	0.065651	3.175	0	0.065651
3.2	0	0.065651	3.2	0	0.065651	3.2	0	0.065651	3.2	0	0.065651	3.2	0	0.065651	3.2	0	0.065651	3.2	0	0.065651	3.2	0	0.065651	3.2	0	0.065651	3.2	0	0.065651
3.225	0	0.065651	3.225	0	0.065651	3.225	0	0.065651	3.225	0	0.065651	3.225	0	0.065651	3.225	0	0.065651	3.225	0	0.065651	3.225	0	0.065651	3.225	0	0.065651	3.225	0	0.065651
3.25	0	0.065651	3.25	0	0.065651	3.25	0	0.065651	3.25	0	0.065651	3.25	0	0.065651	3.25	0	0.065651	3.25	0	0.065651	3.25	0	0.065651	3.25	0	0.065651	3.25	0	0.065651
3.275	0	0.065651	3.275	0	0.065651	3.275	0	0.065651	3.275	0	0.065651	3.275	0	0.065651	3.275	0	0.065651	3.275	0	0.065651	3.275	0	0.065651	3.275	0	0.065651	3.275	0	0.065651
3.3	0	0.065651	3.3	0	0.065651	3.3	0	0.065651	3.3	0	0.065651	3.3	0	0.065651	3.3	0	0.065651	3.3	0	0.065651	3.3	0	0.065651	3.3	0	0.065651	3.3	0	0.065651
3.325	0	0.065651	3.325	0	0.065651	3.325	0	0.065651	3.325	0	0.065651	3.325	0	0.065651	3.325	0	0.065651	3.325	0	0.065651	3.325	0	0.065651	3.325	0	0.065651	3.325	0	0.065651
3.35	0	0.065651	3.35	0	0.065651	3.35	0	0.065651	3.35	0	0.065651	3.35	0	0.065651	3.35	0	0.065651	3.35	0	0.065651	3.35	0	0.065651	3.35	0	0.065651	3.35	0	0.065651
3.375	0	0.065651	3.375	0	0.065651	3.375	0	0.065651	3.375	0	0.065651	3.375	0	0.065651	3.375	0	0.065651	3.375	0	0.065651	3.375	0	0.065651	3.375	0	0.065651	3.375	0	0.065651
3.4	0	0.065651	3.4	0	0.065651	3.4	0	0.065651	3.4	0	0.065651	3.4	0	0.065651	3.4	0	0.065651	3.4	0	0.065651	3.4	0	0.065651	3.4	0	0.065651	3.4	0	0.065651
3.425	0	0.065651	3.425	0	0.065651	3.425	0	0.065651	3.425	0	0.065651	3.425	0	0.065651	3.425	0	0.065651	3.425	0	0.065651	3.425	0	0.065651	3.425	0	0.065651	3.425	0	0.065651
3.45	0	0.065651	3.45	0	0.065651	3.45	0	0.065651	3.45	0	0.065651	3.45	0	0.065651	3.45	0	0.065651	3.45	0	0.065651	3.45	0	0.065651	3.45	0	0.065651	3.45	0	0.065651
3.475	0	0.065651	3.475	0	0.065651	3.475	0	0.065651	3.475	0	0.065651	3.475	0	0.065651	3.475	0	0.065651	3.475	0	0.065651	3.475	0	0.065651	3.475	0	0.065651	3.475	0	0.065651
3.5	0	0.065651	3.5	0	0.065651	3.5	0	0.065651	3.5	0	0.065651	3.5	0	0.065651	3.5	0	0.065651	3.5	0	0.065651	3.5	0	0.065651	3.5	0	0.065651	3.5	0	0.065651
3.525	0	0.065651	3.525	0	0.065651	3.525	0	0.065651	3.525	0	0.065651	3.525	0	0.065651	3.525	0	0.065651	3.525	0	0.065651	3.525	0	0.065651	3.525	0	0.065651	3.525	0	0.065651
3.55	0	0.065651	3.55	0	0.065651	3.55	0	0.065651	3.55	0	0.065651	3.55	0	0.065651	3.55	0	0.065651	3.55	0	0.065651	3.55	0	0.065651	3.55	0	0.065651	3.55	0	0.065651
3.575	0	0.065651	3.575	0	0.065651	3.575	0	0.065651	3.575	0	0.065651	3.575	0	0.065651	3.575	0	0.065651	3.575	0	0.065651	3.575	0	0.065651	3.575	0	0.065651	3.575	0	0.065651
3.6	0	0.065651	3.6	0	0.065651	3.6	0	0.065651	3.6	0	0.065651	3.6	0	0.065651	3.6	0	0.065651	3.6	0	0.065651	3.6	0	0.065651	3.6	0	0.065651	3.6	0	0.065651
3.625	0	0.065651	3.625	0	0.065651	3.625	0	0.065651	3.625	0	0.065651	3.625	0	0.065651	3.625	0	0.065651	3.625	0	0.065651	3.625	0	0.065651	3.625	0	0.065651	3.625	0	0.065651
3.65	0	0.065651	3.65	0	0.065651	3.65	0	0.065651	3.65	0	0.065651	3.65	0	0.065651	3.65	0	0.065651	3.65	0	0.065651	3.65	0	0.065651	3.65	0	0.065651	3.65	0	0.065651
3.675	0	0.065651	3.675	0	0.065651	3.675	0	0.065651	3.675	0	0.065651	3.675	0	0.065651	3.675	0	0.065651	3.675	0	0.065651	3.675	0	0.065651	3.675	0	0.065651	3.675	0	0.065651
3.7	0	0.065651	3.7	0	0.065651	3.7	0	0.065651	3.7	0	0.065651	3.7	0	0.065651	3.7	0	0.065651	3.7	0	0.065651	3.7	0	0.065651	3.7	0	0.065651	3.7	0	0.065651
3.725	0	0.065651	3.725	0	0.065651	3.725	0	0.065651	3.725	0	0.065651	3.725	0	0.065651	3.725	0	0.065651	3.725	0	0.065651	3.725	0	0.065651	3.725	0	0.065651	3.725	0	0.065651
3.75	0	0.065651	3.75	0	0.065651	3.75	0	0.065651	3.75	0	0.065651	3.75	0	0.065651	3.75	0	0.065651	3.75	0	0.065651	3.75	0	0.065651	3.75	0	0.065651	3.75	0	0.065651
3.775	0	0.0656511	3.775	0	0.0656511	3.775	0	0.0656511	3.775	0	0.0656511	3.775	0	0.0656511	3.775	0	0.0656511	3.775	0	0.0656511	3.775	0	0.0656511	3.775	0	0.0656511	3.775	0	0.0656511
3.8	0	0.0656511	3.8	0	0.0656511	3.8	0	0.0656511	3.8	0	0.0656511	3.8	0	0.0656511	3.8	0	0.0656511	3.8	0	0.0656511	3.8	0	0.0656511	3.8	0	0.0656511	3.8	0	0.0656511
3.825	0	0.0656511	3.825	0	0.0656511	3.825	0	0.0656511	3.825	0	0.0656511	3.825	0	0.0656511	3.825	0	0.0656511	3.825	0	0.0656511	3.825	0	0.0656511	3.825	0	0.0656511	3.825	0	0.0656511
3.85	0	0.0656511	3.85	0	0.0656511	3.85	0	0.0656511	3.85	0	0.0656511	3.85	0	0.0656511	3.85	0	0.0656511	3.85	0	0.0656511	3.85	0	0.0656511	3.85	0	0.0656511	3.85	0	0.0656511
3.875	0	0.0656511	3.875	0	0.0656511	3.875	0	0.0656511	3.875	0	0.0656511	3.875	0	0.0656511	3.875	0	0.0656511	3.875	0	0.0656511	3.875	0	0.0656511	3.875	0	0.0656511	3.875	0	0.0656511
3.9	0	0.0656511	3.9	0	0.0656511	3.9	0	0.0656511	3.9	0	0.0656511	3.9	0	0.0656511	3.9	0	0.0656511	3.9	0	0.0656511	3.9	0	0.0656511	3.9	0	0.0656511	3.9	0	0.0656511
3.925	0	0.0656511	3.925	0	0.0656511	3.925	0	0.0656511	3.925	0	0.0656511	3.925	0	0.0656511	3.925	0	0.0656511	3.925	0	0.0656511	3.925	0	0.0656511	3.925	0	0.0656511	3.925	0	0.0656511
3.95	0	0.0656511	3.95	0	0.0656511	3.95	0	0.0656511	3.95	0	0.0656511	3.95	0	0.0656511	3.95	0	0.0656511	3.95	0	0.0656511	3.95	0	0.0656511	3.95	0	0.0656511	3.95	0	0.0656511
3.975	0	0.0656511	3.975	0	0.0656511	3.975	0	0.0656511	3.975	0	0.0656511	3.975	0	0.0656511	3.975	0	0.0656511	3.975	0	0.0656511	3.975	0	0.0656511	3.975	0	0.0656511	3.975	0	0.0656511
4	0	0.0656511	4	0	0.0656511	4	0	0.0656511	4	0	0.0656511	4	0	0.0656511	4	0	0.0656511	4	0	0.0656511	4	0	0.0656511	4	0	0.0656511	4	0	0.0656511
4.025	0	0.0656511	4.025	0	0.0656511	4.025	0	0.0656511	4.025	0	0.0656511	4.025	0	0.0656511	4.025	0	0.0656511	4.025	0	0.0656511	4.025	0	0.0656511	4.025	0	0.0656511	4.025	0	0.0656511
4.05	0	0.0656511	4.05	0	0.0656511	4.05	0	0.0656511	4.05	0	0.0656511	4.05	0	0.0656511	4.05	0	0.0656511	4.05	0	0.0656511	4.05	0	0.0656511	4.05	0	0.0656511	4.05	0	0.0656511
4.075	0	0.0656511	4.075	0	0.0656511	4.075	0	0.0656511	4.075	0	0.0656511	4.075	0	0.0656511	4.075	0	0.0656511	4.075	0	0.0656511	4.075	0	0.0656511	4.075	0	0.0656511	4.075	0	0.0656511
4.1	0	0.0656511	4.1	0	0.0656511	4.1	0	0.0656511	4.1	0	0.0656511	4.1	0	0.0656511	4.1	0	0.0656511	4.1	0	0.0656511	4.1	0	0.0656511	4.1	0	0.0656511	4.1	0	0.0656511
4.125	0	0.0656511	4.125	0	0.0656511	4.125	0	0.0656511	4.125	0	0.0656511	4.125	0	0.0656511	4.125	0	0.0656511	4.125	0	0.0656511	4.125	0	0.0656511	4.125	0	0.0656511	4.125	0	0.0656511
4.15	0	0.0656511	4.15	0	0.0656511	4.15	0	0.0656511	4.15	0	0.0656511	4.15	0	0.0656511	4.15	0	0.0656511	4.15	0	0.0656511	4.15	0	0.0656511	4.15	0	0.0656511	4.15	0	0.0656511
4.175	0	0.0656511	4.175	0	0.0656511	4.175	0	0.0656511	4.175	0	0.0656511	4.175	0	0.0656511	4.175	0	0.0656511	4.175	0	0.0656511	4.175	0	0.0656511	4.175	0	0.0656511	4.175	0	0.0656511
4.2	0	0.0656511	4.2	0	0.0656511	4.2	0	0.0656511	4.2	0	0.0656511	4.2	0	0.0656511	4.2	0	0.0656511	4.2	0	0.0656511	4.2	0	0.0656511	4.2	0	0.0656511	4.2	0	0.0656511
4.225	0	0.0656511	4.225	0	0.0656511	4.225	0	0.0656511	4.225	0	0.0656511	4.225	0	0.0656511	4.225	0	0.0656511	4.225	0	0.0656511	4.225	0	0.0656511	4.225	0	0.0656511	4.225	0	0.0656511
4.25	0	0.0656511	4.25	0	0.0656511	4.25	0	0.0656511	4.25	0	0.0656511	4.25	0	0.0656511	4.25	0	0.0656511	4.25	0	0.0656511	4.25	0	0.0656511	4.25	0	0.0656511	4.25	0	0.0656511
4.275	0	0.0656511	4.275	0	0.0656511	4.275	0	0.0656511	4.275	0	0.0656511	4.275	0	0.0656511	4.275	0	0.0656511	4.275	0	0.0656511	4.275	0	0.0656511	4.275	0	0.0656511	4.275	0	0.0656511
4.3	0	0.0656511	4.3	0	0.0656511	4.3	0	0.0656511	4.3	0	0.0656511	4.3	0	0.0656511	4.3	0	0.0656511	4.3	0	0.0656511	4.3	0	0.0656511	4.3	0	0.0656511	4.3	0	0.0656511
4.325	0	0.0656511	4.325	0	0.0656511	4.325	0	0.0656511	4.325	0	0.0656511	4.325	0	0.0656511	4.325	0	0.0656511	4.325	0	0.0656511	4.325	0	0.0656511	4.325	0	0.0656511	4.325	0	0.0656511
4.35	0	0.0656511	4.35	0	0.0656511	4.35	0	0.0656511	4.35	0	0.0656511	4.35	0	0.0656511	4.35	0	0.0656511	4.35	0	0.0656511	4.35	0	0.0656511	4.35	0	0.0656511	4.35	0	0.0656511
4.375	0	0.0656511	4.375	0	0.0656511	4.375	0	0.0656511	4.375	0	0.0656511	4.375	0	0.0656511	4.375	0	0.0656511	4.375	0	0.0656511	4.375	0	0.0656511	4.375	0	0.0656511	4.375	0	0.0656511
4.4	0	0.0656511	4.4	0	0.0656511	4.4	0	0.0656511	4.4	0	0.0656511	4.4	0	0.0656511	4.4	0	0.0656511	4.4	0	0.0656511	4.4	0	0.0656511	4.4	0	0.0656511	4.4	0	0.0656511
4.425	0	0.0656511	4.425	0	0.0656511	4.425	0	0.0656511	4.425	0	0.0656511	4.425	0	0.0656511	4.425	0	0.0656511	4.425	0	0.0656511	4.425	0	0.0656511	4.425	0	0.0656511	4.425	0	0.0656511
4.45	0	0.0656511	4.45	0	0.0656511	4.45	0	0.0656511	4.45	0	0.0656511	4.45	0	0.0656511	4.45	0	0.0656511	4.45	0	0.0656511	4.45	0	0.0656511	4.45	0	0.0656511	4.45	0	0.0656511
4.475	0	0.0656511	4.475	0	0.0656511	4.475	0	0.0656511	4.475	0	0.0656511	4.475	0	0.0656511	4.475	0	0.0656511	4.475	0	0.0656511	4.475	0	0.0656511	4.475	0	0.0656511	4.475	0	0.0656511
4.5	0	0.0656511	4.5	0	0.0656511	4.5	0	0.0656511	4.5	0	0.0656511	4.5	0	0.0656511	4.5	0	0.0656511	4.5	0	0.0656511	4.5	0	0.0656511	4.5	0	0.0656511	4.5	0	0.0656511
4.525	0	0.0656511	4.525	0	0.0656511	4.525	0	0.0656511	4.525	0	0.0656511	4.525	0	0.0656511	4.525	0	0.0656511	4.525	0	0.0656511	4.525	0	0.0656511	4.525	0	0.0656511	4.525	0	0.0656511
4.55	0	0.0656512	4.55	0	0.0656512	4.55	0	0.0656512	4.55	0	0.0656512	4.55	0	0.0656512	4.55	0	0.0656512	4.55	0	0.0656512	4.55	0	0.0656512	4.55	0	0.0656512	4.55	0	0.0656512
4.575	0	0.0656512	4.575	0	0.0656512	4.575	0	0.0656512	4.575	0	0.0656512	4.575	0	0.0656512	4.575	0	0.0656512	4.575	0	0.0656512	4.575	0	0.0656512	4.575	0	0.0656512	4.575	0	0.0656512
4.6	0	0.0656512	4.6	0	0.0656512	4.6	0	0.0656512	4.6	0	0.0656512	4.6	0	0.0656512	4.6	0	0.0656512	4.6	0	0.0656512	4.6	0	0.0656512	4.6	0	0.0656512	4.6	0	0.0656512
4.625	0	0.0656512	4.625	0	0.0656512	4.625	0	0.0656512	4.625	0	0.0656512	4.625	0	0.0656512	4.625	0	0.0656512	4.625	0	0.0656512	4.625	0	0.0656512	4.625	0	0.0656512	4.625	0	0.0656512
4.65	0	0.0656512	4.65	0	0.0656512	4.65	0	0.0656512	4.65	0	0.0656512	4.65	0	0.0656512	4.65	0	0.0656512	4.65	0	0.0656512	4.65	0	0.0656512	4.65	0	0.0656512	4.65	0	0.0656512
4.675	0	0.0656512	4.675	0	0.0656512	4.675	0	0.0656512	4.675	0	0.0656512	4.675	0	0.0656512	4.675	0	0.0656512	4.675	0	0.0656512	4.675	0	0.0656512	4.675	0	0.0656512	4.675	0	0.0656512
4.7	0	0.0656512	4.7	0	0.0656512	4.7	0	0.0656512	4.7	0	0.0656512	4.7	0	0.0656512	4.7	0	0.0656512	4.7	0	0.0656512	4.7	0	0.0656512	4.7	0	0.0656512	4.7	0	0.0656512
4.725	0	0.0656512	4.725	0	0.0656512	4.725	0	0.0656512	4.725	0	0.0656512	4.725	0	0.0656512	4.725	0	0.0656512	4.725	0	0.0656512	4.725	0	0.0656512	4.725	0	0.0656512	4.725	0	0.0656512
4.75	0	0.0656512	4.75	0	0.0656512	4.75	0	0.0656512	4.75	0	0.0656512	4.75	0	0.0656512	4.75	0	0.0656512	4.75	0	0.0656512	4.75	0	0.0656512	4.75	0	0.0656512	4.75	0	0.0656512
4.775	0	0.0656512	4.775	0	0.0656512	4.775	0	0.0656512	4.775	0	0.0656512	4.775	0	0.0656512	4.775	0	0.0656512	4.775	0	0.0656512	4.775	0	0.0656512	4.775	0	0.0656512	4.775	0	0.0656512
4.8	0	0.0656512	4.8	0	0.0656512	4.8	0	0.0656512	4.8	0	0.0656512	4.8	0	0.0656512	4.8	0	0.0656512	4.8	0	0.0656512	4.8	0	0.0656512	4.8	0	0.0656512	4.8	0	0.0656512
4.825	0	0.0656512	4.825	0	0.0656512	4.825	0	0.0656512	4.825	0	0.0656512	4.825	0	0.0656512	4.825	0	0.0656512	4.825	0	0.0656512	4.825	0	0.0656512	4.825	0	0.0656512	4.825	0	0.0656512
4.85	0	0.0656512	4.85	0	0.0656512	4.85	0	0.0656512	4.85	0	0.0656512	4.85	0	0.0656512	4.85	0	0.0656512	4.85	0	0.0656512	4.85	0	0.0656512	4.85	0	0.0656512	4.85	0	0.0656512
4.875	0	0.0656512	4.875	0	0.0656512	4.875	0	0.0656512	4.875	0	0.0656512	4.875	0	0.0656512	4.875	0	0.0656512	4.875	0	0.0656512	4.875	0	0.0656512	4.875	0	0.0656512	4.875	0	0.0656512
4.9	0	0.0656512	4.9	0	0.0656512	4.9	0	0.0656512	4.9	0	0.0656512	4.9	0	0.0656512	4.9	0	0.0656512	4.9	0	0.0656512	4.9	0	0.0656512	4.9	0	0.0656512	4.9	0	0.0656512
4.925	0	0.0656512	4.925	0	0.0656512	4.925	0	0.0656512	4.925	0	0.0656512	4.925	0	0.0656512	4.925	0	0.0656512	4.925	0	0.0656512	4.925	0	0.0656512	4.925	0	0.0656512	4.925	0	0.0656512
4.95	0	0.0656512	4.95	0	0.0656512	4.95	0	0.0656512	4.95	0	0.0656512	4.95	0	0.0656512	4.95	0	0.0656512	4.95	0	0.0656512	4.95	0	0.0656512	4.95	0	0.0656512	4.95	0	0.0656512
4.975	0	0.0656512	4.975	0	0.0656512	4.975	0	0.0656512	4.975	0	0.0656512	4.975	0	0.0656512	4.975	0	0.0656512	4.975	0	0.0656512	4.975	0	0.0656512	4.975	0	0.0656512	4.975	0	0.0656512
5	0	0.0656512	5	0	0.0656512	5	0	0.0656512	5	0	0.0656512	5	0	0.0656512	5	0	0.0656512	5	0	0.0656512	5	0	0.0656512	5	0	0.0656512	5	0	0.0656512
5.025	0	0.0656512	5.025	0	0.0656512	5.025	0	0.0656512	5.025	0	0.0656512	5.025	0	0.0656512	5.025	0	0.0656512	5.025	0	0.0656512	5.025	0	0.0656512	5.025	0	0.0656512	5.025	0	0.0656512
5.05	0	0.0656512	5.05	0	0.0656512	5.05	0	0.0656512	5.05	0	0.0656512	5.05	0	0.0656512	5.05	0	0.0656512	5.05	0	0.0656512	5.05	0	0.0656512	5.05	0	0.0656512	5.05	0	0.0656512
5.075	0	0.0656512	5.075	0	0.0656512	5.075	0	0.0656512	5.075	0	0.0656512	5.075	0	0.0656512	5.075	0	0.0656512	5.075	0	0.0656512	5.075	0	0.0656512	5.075	0	0.0656512	5.075	0	0.0656512
5.1	0	0.0656512	5.1	0	0.0656512	5.1	0	0.0656512	5.1	0	0.0656512	5.1	0	0.0656512	5.1	0	0.0656512	5.1	0	0.0656512	5.1	0	0.0656512	5.1	0	0.0656512	5.1	0	0.0656512
5.125	0	0.0656512	5.125	0	0.0656512	5.125	0	0.0656512	5.125	0	0.0656512	5.125	0	0.0656512	5.125	0	0.0656512	5.125	0	0.0656512	5.125	0	0.0656512	5.125	0	0.0656512	5.125	0	0.0656512
5.15	0	0.0656512	5.15	0	0.0656512	5.15	0	0.0656512	5.15	0	0.0656512	5.15	0	0.0656512	5.15	0	0.0656512	5.15	0	0.0656512	5.15	0	0.0656512	5.15	0	0.0656512	5.15	0	0.0656512
5.175	0	0.0656512	5.175	0	0.0656512	5.175	0	0.0656512	5.175	0	0.0656512	5.175	0	0.0656512	5.175	0	0.0656512	5.175	0	0.0656512	5.175	0	0.0656512	5.175	0	0.0656512	5.175	0	0.0656512
5.2	0	0.0656512	5.2	0	0.0656512	5.2	0	0.0656512	5.2	0	0.0656512	5.2	0	0.0656512	5.2	0	0.0656512	5.2	0	0.0656512	5.2	0	0.0656512	5.2	0	0.0656512	5.2	0	0.0656512
5.225	0	0.0656512	5.225	0	0.0656512	5.225	0	0.0656512	5.225	0	0.0656512	5.225	0	0.0656512	5.225	0	0.0656512	5.225	0	0.0656512	5.225	0	0.0656512	5.225	0	0.0656512	5.225	0	0.0656512
5.25	0	0.0656512	5.25	0	0.0656512	5.25	0	0.0656512	5.25	0	0.0656512	5.25	0	0.0656512	5.25	0	0.0656512	5.25	0	0.0656512	5.25	0	0.0656512	5.25	0	0.0656512	5.25	0	0.0656512
5.275	0	0.0656512	5.275	0	0.0656512	5.275	0	0.0656512	5.275	0	0.0656512	5.275	0	0.0656512	5.275	0	0.0656512	5.275	0	0.0656512	5.275	0	0.0656512	5.275	0	0.0656512	5.275	0	0.0656512
5.3	0	0.0656512	5.3	0	0.0656512	5.3	0	0.0656512	5.3	0	0.0656512	5.3	0	0.0656512	5.3	0	0.0656512	5.3	0	0.0656512	5.3	0	0.0656512	5.3	0	0.0656512	5.3	0	0.0656512
5.325	0	0.0656512	5.325	0	0.0656512	5.325	0	0.0656512	5.325	0	0.0656512	5.325	0	0.0656512	5.325	0	0.0656512	5.325	0	0.0656512	5.325	0	0.0656512	5.325	0	0.0656512	5.325	0	0.0656512
5.35	0	0.0656512	5.35	0	0.0656512	5.35	0	0.0656512	5.35	0	0.0656512	5.35	0	0.0656512	5.35	0	0.0656512	5.35	0	0.0656512	5.35	0	0.0656512	5.35	0	0.0656512	5.35	0	0.0656512
5.375	0	0.0656513	5.375	0	0.0656513	5.375	0	0.0656513	5.375	0	0.0656513	5.375	0	0.0656513	5.375	0	0.0656513	5.375	0	0.0656513	5.375	0	0.0656513	5.375	0	0.0656513	5.375	0	0.0656513
5.4	0	0.0656513	5.4	0	0.0656513	5.4	0	0.0656513	5.4	0	0.0656513	5.4	0	0.0656513	5.4	0	0.0656513	5.4	0	0.0656513	5.4	0	0.0656513	5.4	0	0.0656513	5.4	0	0.0656513
5.425	0	0.0656513	5.425	0	0.0656513	5.425	0	0.0656513	5.425	0	0.0656513	5.425	0	0.0656513	5.425	0	0.0656513	5.425	0	0.0656513	5.425	0	0.0656513	5.425	0	0.0656513	5.425	0	0.0656513
5.45	0	0.0656513	5.45	0	0.0656513	5.45	0	0.0656513	5.45	0	0.0656513	5.45	0	0.0656513	5.45	0	0.0656513	5.45	0	0.0656513	5.45	0	0.0656513	5.45	0	0.0656513	5.45	0	0.0656513
5.475	0	0.0656513	5.475	0	0.0656513	5.475	0	0.0656513	5.475	0	0.0656513	5.475	0	0.0656513	5.475	0	0.0656513	5.475	0	0.0656513	5.475	0	0.0656513	5.475	0	0.0656513	5.475	0	0.0656513
5.5	0	0.0656513	5.5	0	0.0656513	5.5	0	0.0656513	5.5	0	0.0656513	5.5	0	0.0656513	5.5	0	0.0656513	5.5	0	0.0656513	5.5	0	0.0656513	5.5	0	0.0656513	5.5	0	0.0656513
5.525	0	0.0656513	5.525	0	0.0656513	5.525	0	0.0656513	5.525	0	0.0656513	5.525	0	0.0656513	5.525	0	0.0656513	5.525	0	0.0656513	5.525	0	0.0656513	5.525	0	0.0656513	5.525	0	0.0656513
5.55	0	0.0656513	5.55	0	0.0656513	5.55	0	0.0656513	5.55	0	0.0656513	5.55	0	0.0656513	5.55	0	0.0656513	5.55	0	0.0656513	5.55	0	0.0656513	5.55	0	0.0656513	5.55	0	0.0656513
5.575	0	0.0656513	5.575	0	0.0656513	5.575	0	0.0656513	5.575	0	0.0656513	5.575	0	0.0656513	5.575	0	0.0656513	5.575	0	0.0656513	5.575	0	0.0656513	5.575	0	0.0656513	5.575	0	0.0656513
5.6	0	0.0656513	5.6	0	0.0656513	5.6	0	0.0656513	5.6	0	0.0656513	5.6	0	0.0656513	5.6	0	0.0656513	5.6	0	0.0656513	5.6	0	0.0656513	5.6	0	0.0656513	5.6	0	0.0656513
5.625	0	0.0656513	5.625	0	0.0656513	5.625	0	0.0656513	5.625	0	0.0656513	5.625	0	0.0656513	5.625	0	0.0656513	5.625	0	0.0656513	5.625	0	0.0656513	5.625	0	0.0656513	5.625	0	0.0656513
5.65	0	0.0656513	5.65	0	0.0656513	5.65	0	0.0656513	5.65	0	0.0656513	5.65	0	0.0656513	5.65	0	0.0656513	5.65	0	0.0656513	5.65	0	0.0656513	5.65	0	0.0656513	5.65	0	0.0656513
5.675	0	0.0656513	5.675	0	0.0656513	5.675	0	0.0656513	5.675	0	0.0656513	5.675	0	0.0656513	5.675	0	0.0656513	5.675	0	0.0656513	5.675	0	0.0656513	5.675	0	0.0656513	5.675	0	0.0656513
5.7	0	0.0656513	5.7	0	0.0656513	5.7	0	0.0656513	5.7	0	0.0656513	5.7	0	0.0656513	5.7	0	0.0656513	5.7	0	0.0656513	5.7	0	0.0656513	5.7	0	0.0656513	5.7	0	0.0656513
5.725	0	0.0656513	5.725	0	0.0656513	5.725	0	0.0656513	5.725	0	0.0656513	5.725	0	0.0656513	5.725	0	0.0656513	5.725	0	0.0656513	5.725	0	0.0656513	5.725	0	0.0656513	5.725	0	0.0656513
5.75	0	0.0656513	5.75	0	0.0656513	5.75	0	0.0656513	5.75	0	0.0656513	5.75	0	0.0656513	5.75	0	0.0656513	5.75	0	0.0656513	5.75	0	0.0656513	5.75	0	0.0656513	5.75	0	0.0656513
5.775	0	0.0656513	5.775	0	0.0656513	5.775	0	0.0656513	5.775	0	0.0656513	5.775	0	0.0656513	5.775	0	0.0656513	5.775	0	0.0656513	5.775	0	0.0656513	5.775	0	0.0656513	5.775	0	0.0656513
5.8	0	0.0656513	5.8	0	0.0656513	5.8	0	0.0656513	5.8	0	0.0656513	5.8	0	0.0656513	5.8	0	0.0656513	5.8	0	0.0656513	5.8	0	0.0656513	5.8	0	0.0656513	5.8	0	0.0656513
5.825	0	0.0656513	5.825	0	0.0656513	5.825	0	0.0656513	5.825	0	0.0656513	5.825	0	0.0656513	5.825	0	0.0656513	5.825	0	0.0656513	5.825	0	0.0656513	5.825	0	0.0656513	5.825	0	0.0656513
5.85	0	0.0656513	5.85	0	0.0656513	5.85	0	0.0656513	5.85	0	0.0656513	5.85	0	0.0656513	5.85	0	0.0656513	5.85	0	0.0656513	5.85	0	0.0656513	5.85	0	0.0656513	5.85	0	0.0656513
5.875	0	0.0656513	5.875	0	0.0656513	5.875	0	0.0656513	5.875	0	0.0656513	5.875	0	0.0656513	5.875	0	0.0656513	5.875	0	0.0656513	5.875	0	0.0656513	5.875	0	0.0656513	5.875	0	0.0656513
5.9	0	0.0656513	5.9	0	0.0656513	5.9	0	0.0656513	5.9	0	0.0656513	5.9	0	0.0656513	5.9	0	0.0656513	5.9	0	0.0656513	5.9	0	0.0656513	5.9	0	0.0656513	5.9	0	0.0656513
5.925	0	0.0656513	5.925	0	0.0656513	5.925	0	0.0656513	5.925	0	0.0656513	5.925	0	0.0656513	5.925	0	0.0656513	5.925	0	0.0656513	5.925	0	0.0656513	5.925	0	0.0656513	5.925	0	0.0656513
5.95	0	0.0656513	5.95	0	0.0656513	5.95	0	0.0656513	5.95	0	0.0656513	5.95	0	0.0656513	5.95	0	0.0656513	5.95	0	0.0656513	5.95	0	0.0656513	5.95	0	0.0656513	5.95	0	0.0656513
5.975	0	0.0656513	5.975	0	0.0656513	5.975	0	0.0656513	5.975	0	0.0656513	5.975	0	0.0656513	5.975	0	0.0656513	5.975	0	0.0656513	5.975	0	0.0656513	5.975	0	0.0656513	5.975	0	0.0656513
6	0	0.0656513	6	0	0.0656513	6	0	0.0656513	6	0	0.0656513	6	0	0.0656513	6	0	0.0656513	6	0	0.0656513	6	0	0.0656513	6	0	0.0656513	6	0	0.0656513
6.025	0	0.0656513	6.025	0	0.0656513	6.025	0	0.0656513	6.025	0	0.0656513	6.025	0	0.0656513	6.025	0	0.0656513	6.025	0	0.0656513	6.025	0	0.0656513	6.025	0	0.0656513	6.025	0	0.0656513
6.05	0	0.0656513	6.05	0	0.0656513	6.05	0	0.0656513	6.05	0	0.0656513	6.05	0	0.0656513	6.05	0	0.0656513	6.05	0	0.0656513	6.05	0	0.0656513	6.05	0	0.0656513	6.05	0	0.0656513
6.075	0	0.0656513	6.075	0	0.0656513	6.075	0	0.0656513	6.075	0	0.0656513	6.075	0	0.0656513	6.075	0	0.0656513	6.075	0	0.0656513	6.075	0	0.0656513	6.075	0	0.0656513	6.075	0	0.0656513
6.1	0	0.0656513	6.1	0	0.0656513	6.1	0	0.0656513	6.1	0	0.0656513	6.1	0	0.0656513	6.1	0	0.0656513	6.1	0	0.0656513	6.1	0	0.0656513	6.1	0	0.0656513	6.1	0	0.0656513
6.125	0	0.0656513	6.125	0	0.0656513	6.125	0	0.0656513	6.125	0	0.0656513	6.125	0	0.0656513	6.125	0	0.0656513	6.125	0	0.0656513	6.125	0	0.0656513	6.125	0	0.0656513	6.125	0	0.0656513
6.15	0	0.0656513	6.15	0	0.0656513	6.15	0	0.0656513	6.15	0	0.0656513	6.15	0	0.0656513	6.15	0	0.0656513	6.15	0	0.0656513	6.15	0	0.0656513	6.15	0	0.0656513	6.15	0	0.0656513
6.175	0	0.0656513	6.175	0	0.0656513	6.175	0	0.0656513	6.175	0	0.0656513	6.175	0	0.0656513	6.175	0	0.0656513	6.175	0	0.0656513	6.175	0	0.0656513	6.175	0	0.0656513	6.175	0	0.0656513
6.2	0	0.0656513	6.2	0	0.0656513	6.2	0	0.0656513	6.2	0	0.0656513	6.2	0	0.0656513	6.2	0	0.0656513	6.2	0	0.0656513	6.2	0	0.0656513	6.2	0	0.0656513	6.2	0	0.0656513
6.225	0	0.0656513	6.225	0	0.0656513	6.225	0	0.0656513	6.225	0	0.0656513	6.225	0	0.0656513	6.225	0	0.0656513	6.225	0	0.0656513	6.225	0	0.0656513	6.225	0	0.0656513	6.225	0	0.0656513
6.25	0	0.0656513	6.25	0	0.0656513	6.25	0	0.0656513	6.25	0	0.0656513	6.25	0	0.0656513	6.25	0	0.0656513	6.25	0	0.0656513	6.25	0	0.0656513	6.25	0	0.0656513	6.25	0	0.0656513
6.275	0	0.0656514	6.275	0	0.0656514	6.275	0	0.0656514	6.275	0	0.0656514	6.275	0	0.0656514	6.275	0	0.0656514	6.275	0	0.0656514	6.275	0	0.0656514	6.275	0	0.0656514	6.275	0	0.0656514
6.3	0	0.0656514	6.3	0	0.0656514	6.3	0	0.0656514	6.3	0	0.0656514	6.3	0	0.0656514	6.3	0	0.0656514	6.3	0	0.0656514	6.3	0	0.0656514	6.3	0	0.0656514	6.3	0	0.0656514
6.325	0	0.0656514	6.325	0	0.0656514	6.325	0	0.0656514	6.325	0	0.0656514	6.325	0	0.0656514	6.325	0	0.0656514	6.325	0	0.0656514	6.325	0	0.0656514	6.325	0	0.0656514	6.325	0	0.0656514
6.35	0	0.0656514	6.35	0	0.0656514	6.35	0	0.0656514	6.35	0	0.0656514	6.35	0	0.0656514	6.35	0	0.0656514	6.35	0	0.0656514	6.35	0	0.0656514	6.35	0	0.0656514	6.35	0	0.0656514
6.375	0	0.0656514	6.375	0	0.0656514	6.375	0	0.0656514	6.375	0	0.0656514	6.375	0	0.0656514	6.375	0	0.0656514	6.375	0	0.0656514	6.375	0	0.0656514	6.375	0	0.0656514	6.375	0	0.0656514
6.4	0	0.0656514	6.4	0	0.0656514	6.4	0	0.0656514	6.4	0	0.0656514	6.4	0	0.0656514	6.4	0	0.0656514	6.4	0	0.0656514	6.4	0	0.0656514	6.4	0	0.0656514	6.4	0	0.0656514
6.425	0	0.0656514	6.425	0	0.0656514	6.425	0	0.0656514	6.425	0	0.0656514	6.425	0	0.0656514	6.425	0	0.0656514	6.425	0	0.0656514	6.425	0	0.0656514	6.425	0	0.0656514	6.425	0	0.0656514
6.45	0	0.0656514	6.45	0	0.0656514	6.45	0	0.0656514	6.45	0	0.0656514	6.45	0	0.0656514	6.45	0	0.0656514	6.45	0	0.0656514	6.45	0	0.0656514	6.45	0	0.0656514	6.45	0	0.0656514
6.475	0	0.0656514	6.475	0	0.0656514	6.475	0	0.0656514	6.475	0	0.0656514	6.475	0	0.0656514	6.475	0	0.0656514	6.475	0	0.0656514	6.475	0	0.0656514	6.475	0	0.0656514	6.475	0	0.0656514
6.5	0	0.0656514	6.5	0	0.0656514	6.5	0	0.0656514	6.5	0	0.0656514	6.5	0	0.0656514	6.5	0	0.0656514	6.5	0	0.0656514	6.5	0	0.0656514	6.5	0	0.0656514	6.5	0	0.0656514
6.525	0	0.0656514	6.525	0	0.0656514	6.525	0	0.0656514	6.525	0	0.0656514	6.525	0	0.0656514	6.525	0	0.0656514	6.525	0	0.0656514	6.525	0	0.0656514	6.525	0	0.0656514	6.525	0	0.0656514
6.55	0	0.0656514	6.55	0	0.0656514	6.55	0	0.0656514	6.55	0	0.0656514	6.55	0	0.0656514	6.55	0	0.0656514	6.55	0	0.0656514	6.55	0	0.0656514	6.55	0	0.0656514	6.55	0	0.0656514
6.575	0	0.0656514	6.575	0	0.0656514	6.575	0	0.0656514	6.575	0	0.0656514	6.575	0	0.0656514	6.575	0	0.0656514	6.575	0	0.0656514	6.575	0	0.0656514	6.575	0	0.0656514	6.575	0	0.0656514
6.6	0	0.0656514	6.6	0	0.0656514	6.6	0	0.0656514	6.6	0	0.0656514	6.6	0	0.0656514	6.6	0	0.0656514	6.6	0	0.0656514	6.6	0	0.0656514	6.6	0	0.0656514	6.6	0	0.0656514
6.625	0	0.0656514	6.625	0	0.0656514	6.625	0	0.0656514	6.625	0	0.0656514	6.625	0	0.0656514	6.625	0	0.0656514	6.625	0	0.0656514	6.625	0	0.0656514	6.625	0	0.0656514	6.625	0	0.0656514
6.65	0	0.0656514	6.65	0	0.0656514	6.65	0	0.0656514	6.65	0	0.0656514	6.65	0	0.0656514	6.65	0	0.0656514	6.65	0	0.0656514	6.65	0	0.0656514	6.65	0	0.0656514	6.65	0	0.0656514
6.675	0	0.0656514	6.675	0	0.0656514	6.675	0	0.0656514	6.675	0	0.0656514	6.675	0	0.0656514	6.675	0	0.0656514	6.675	0	0.0656514	6.675	0	0.0656514	6.675	0	0.0656514	6.675	0	0.0656514
6.7	0	0.0656514	6.7	0	0.0656514	6.7	0	0.0656514	6.7	0	0.0656514	6.7	0	0.0656514	6.7	0	0.0656514	6.7	0	0.0656514	6.7	0	0.0656514	6.7	0	0.0656514	6.7	0	0.0656514
6.725	0	0.0656514	6.725	0	0.0656514	6.725	0	0.0656514	6.725	0	0.0656514	6.725	0	0.0656514	6.725	0	0.0656514	6.725	0	0.0656514	6.725	0	0.0656514	6.725	0	0.0656514	6.725	0	0.0656514
6.75	0	0.0656514	6.75	0	0.0656514	6.75	0	0.0656514	6.75	0	0.0656514	6.75	0	0.0656514	6.75	0	0.0656514	6.75	0	0.0656514	6.75	0	0.0656514	6.75	0	0.0656514	6.75	0	0.0656514
6.775	0	0.0656514	6.775	0	0.0656514	6.775	0	0.0656514	6.775	0	0.0656514	6.775	0	0.0656514	6.775	0	0.0656514	6.775	0	0.0656514	6.775	0	0.0656514	6.775	0	0.0656514	6.775	0	0.0656514
6.8	0	0.0656514	6.8	0	0.0656514	6.8	0	0.0656514	6.8	0	0.0656514	6.8	0	0.0656514	6.8	0	0.0656514	6.8	0	0.0656514	6.8	0	0.0656514	6.8	0	0.0656514	6.8	0	0.0656514
6.825	0	0.0656514	6.825	0	0.0656514	6.825	0	0.0656514	6.825	0	0.0656514	6.825	0	0.0656514	6.825	0	0.0656514	6.825	0	0.0656514	6.825	0	0.0656514	6.825	0	0.0656514	6.825	0	0.0656514
6.85	0	0.0656514	6.85	0	0.0656514	6.85	0	0.0656514	6.85	0	0.0656514	6.85	0	0.0656514	6.85	0	0.0656514	6.85	0	0.0656514	6.85	0	0.0656514	6.85	0	0.0656514	6.85	0	0.0656514
6.875	0	0.0656514	6.875	0	0.0656514	6.875	0	0.0656514	6.875	0	0.0656514	6.875	0	0.0656514	6.875	0	0.0656514	6.875	0	0.0656514	6.875	0	0.0656514	6.875	0	0.0656514	6.875	0	0.0656514
6.9	0	0.0656514	6.9	0	0.0656514	6.9	0	0.0656514	6.9	0	0.0656514	6.9	0	0.0656514	6.9	0	0.0656514	6.9	0	0.0656514	6.9	0	0.0656514	6.9	0	0.0656514	6.9	0	0.0656514
6.925	0	0.0656514	6.925	0	0.0656514	6.925	0	0.0656514	6.925	0	0.0656514	6.925	0	0.0656514	6.925	0	0.0656514	6.925	0	0.0656514	6.925	0	0.0656514	6.925	0	0.0656514	6.925	0	0.0656514
6.95	0	0.0656514	6.95	0	0.0656514	6.95	0	0.0656514	6.95	0	0.0656514	6.95	0	0.0656514	6.95	0	0.0656514	6.95	0	0.0656514	6.95	0	0.0656514	6.95	0	0.0656514	6.95	0	0.0656514
6.975	0	0.0656514	6.975	0	0.0656514	6.975	0	0.0656514	6.975	0	0.0656514	6.975	0	0.0656514	6.975	0	0.0656514	6.975	0	0.0656514	6.975	0	0.0656514	6.975	0	0.0656514	6.975	0	0.0656514
7	0	0.0656514	7	0	0.0656514	7	0	0.0656514	7	0	0.0656514	7	0	0.0656514	7	0	0.0656514	7	0	0.0656514	7	0	0.0656514	7	0	0.0656514	7	0	0.0656514
7.025	0	0.0656514	7.025	0	0.0656514	7.025	0	0.0656514	7.025	0	0.0656514	7.025	0	0.0656514	7.025	0	0.0656514	7.025	0	0.0656514	7.025	0	0.0656514	7.025	0	0.0656514	7.025	0	0.0656514
7.05	0	0.0656514	7.05	0	0.0656514	7.05	0	0.0656514	7.05	0	0.0656514	7.05	0	0.0656514	7.05	0	0.0656514	7.05	0	0.0656514	7.05	0	0.0656514	7.05	0	0.0656514	7.05	0	0.0656514
7.075	0	0.0656514	7.075	0	0.0656514	7.075	0	0.0656514	7.075	0	0.0656514	7.075	0	0.0656514	7.075	0	0.0656514	7.075	0	0.0656514	7.075	0	0.0656514	7.075	0	0.0656514	7.075	0	0.0656514
7.1	0	0.0656514	7.1	0	0.0656514	7.1	0	0.0656514	7.1	0	0.0656514	7.1	0	0.0656514	7.1	0	0.0656514	7.1	0	0.0656514	7.1	0	0.0656514	7.1	0	0.0656514	7.1	0	0.0656514
7.125	0	0.0656514	7.125	0	0.0656514	7.125	0	0.0656514	7.125	0	0.0656514	7.125	0	0.0656514	7.125	0	0.0656514	7.125	0	0.0656514	7.125	0	0.0656514	7.125	0	0.0656514	7.125	0	0.0656514
7.15	0	0.0656514	7.15	0	0.0656514	7.15	0	0.0656514	7.15	0	0.0656514	7.15	0	0.0656514	7.15	0	0.0656514	7.15	0	0.0656514	7.15	0	0.0656514	7.15	0	0.0656514	7.15	0	0.0656514
7.175	0	0.0656514	7.175	0	0.0656514	7.175	0	0.0656514	7.175	0	0.0656514	7.175	0	0.0656514	7.175	0	0.0656514	7.175	0	0.0656514	7.175	0	0.0656514	7.175	0	0.0656514	7.175	0	0.0656514
7.2	0	0.0656514	7.2	0	0.0656514	7.2	0	0.0656514	7.2	0	0.0656514	7.2	0	0.0656514	7.2	0	0.0656514	7.2	0	0.0656514	7.2	0	0.0656514	7.2	0	0.0656514	7.2	0	0.0656514
7.225	0	0.0656515	7.225	0	0.0656515	7.225	0	0.0656515	7.225	0	0.0656515	7.225	0	0.0656515	7.225	0	0.0656515	7.225	0	0.0656515	7.225	0	0.0656515	7.225	0	0.0656515	7.225	0	0.0656515
7.25	0	0.0656515	7.25	0	0.0656515	7.25	0	0.0656515	7.25	0	0.0656515	7.25	0	0.0656515	7.25	0	0.0656515	7.25	0	0.0656515	7.25	0	0.0656515	7.25	0	0.0656515	7.25	0	0.0656515
7.275	0	0.0656515	7.275	0	0.0656515	7.275	0	0.0656515	7.275	0	0.0656515	7.275	0	0.0656515	7.275	0	0.0656515	7.275	0	0.0656515	7.275	0	0.0656515	7.275	0	0.0656515	7.275	0	0.0656515
7.3	0	0.0656515	7.3	0	0.0656515	7.3	0	0.0656515	7.3	0	0.0656515	7.3	0	0.0656515	7.3	0	0.0656515	7.3	0	0.0656515	7.3	0	0.0656515	7.3	0	0.0656515	7.3	0	0.0656515
7.325	0	0.0656515	7.325	0	0.0656515	7.325	0	0.0656515	7.325	0	0.0656515	7.325	0	0.0656515	7.325	0	0.0656515	7.325	0	0.0656515	7.325	0	0.0656515	7.325	0	0.0656515	7.325	0	0.0656515
7.35	0	0.0656515	7.35	0	0.0656515	7.35	0	0.0656515	7.35	0	0.0656515	7.35	0	0.0656515	7.35	0	0.0656515	7.35	0	0.0656515	7.35	0	0.0656515	7.35	0	0.0656515	7.35	0	0.0656515
7.375	0	0.0656515	7.375	0	0.0656515	7.375	0	0.0656515	7.375	0	0.0656515	7.375	0	0.0656515	7.375	0	0.0656515	7.375	0	0.0656515	7.375	0	0.0656515	7.375	0	0.0656515	7.375	0	0.0656515
7.4	0	0.0656515	7.4	0	0.0656515	7.4	0	0.0656515	7.4	0	0.0656515	7.4	0	0.0656515	7.4	0	0.0656515	7.4	0	0.0656515	7.4	0	0.0656515	7.4	0	0.0656515	7.4	0	0.0656515
7.425	0	0.0656515	7.425	0	0.0656515	7.425	0	0.0656515	7.425	0	0.0656515	7.425	0	0.0656515	7.425	0	0.0656515	7.425	0	0.0656515	7.425	0	0.0656515	7.425	0	0.0656515	7.425	0	0.0656515
7.45	0	0.0656515	7.45	0	0.0656515	7.45	0	0.0656515	7.45	0	0.0656515	7.45	0	0.0656515	7.45	0	0.0656515	7.45	0	0.0656515	7.45	0	0.0656515	7.45	0	0.0656515	7.45	0	0.0656515
7.475	0	0.0656515	7.475	0	0.0656515	7.475	0	0.0656515	7.475	0	0.0656515	7.475	0	0.0656515	7.475	0	0.0656515	7.475	0	0.0656515	7.475	0	0.0656515	7.475	0	0.0656515	7.475	0	0.0656515
7.5	0	0.0656515	7.5	0	0.0656515	7.5	0	0.0656515	7.5	0	0.0656515	7.5	0	0.0656515	7.5	0	0.0656515	7.5	0	0.0656515	7.5	0	0.0656515	7.5	0	0.0656515	7.5	0	0.0656515
7.525	0	0.0656515	7.525	0	0.0656515	7.525	0	0.0656515	7.525	0	0.0656515	7.525	0	0.0656515	7.525	0	0.0656515	7.525	0	0.0656515	7.525	0	0.0656515	7.525	0	0.0656515	7.525	0	0.0656515
7.55	0	0.0656515	7.55	0	0.0656515	7.55	0	0.0656515	7.55	0	0.0656515	7.55	0	0.0656515	7.55	0	0.0656515	7.55	0	0.0656515	7.55	0	0.0656515	7.55	0	0.0656515	7.55	0	0.0656515
7.575	0	0.0656515	7.575	0	0.0656515	7.575	0	0.0656515	7.575	0	0.0656515	7.575	0	0.0656515	7.575	0	0.0656515	7.575	0	0.0656515	7.575	0	0.0656515	7.575	0	0.0656515	7.575	0	0.0656515
7.6	0	0.0656515	7.6	0	0.0656515	7.6	0	0.0656515	7.6	0	0.0656515	7.6	0	0.0656515	7.6	0	0.0656515	7.6	0	0.0656515	7.6	0	0.0656515	7.6	0	0.0656515	7.6	0	0.0656515
7.625	0	0.0656515	7.625	0	0.0656515	7.625	0	0.0656515	7.625	0	0.0656515	7.625	0	0.0656515	7.625	0	0.0656515	7.625	0	0.0656515	7.625	0	0.0656515	7.625	0	0.0656515	7.625	0	0.0656515
7.65	0	0.0656515	7.65	0	0.0656515	7.65	0	0.0656515	7.65	0	0.0656515	7.65	0	0.0656515	7.65	0	0.0656515	7.65	0	0.0656515	7.65	0	0.0656515	7.65	0	0.0656515	7.65	0	0.0656515
7.675	0	0.0656515	7.675	0	0.0656515	7.675	0	0.0656515	7.675	0	0.0656515	7.675	0	0.0656515	7.675	0	0.0656515	7.675	0	0.0656515	7.675	0	0.0656515	7.675	0	0.0656515	7.675	0	0.0656515
7.7	0	0.0656515	7.7	0	0.0656515	7.7	0	0.0656515	7.7	0	0.0656515	7.7	0	0.0656515	7.7	0	0.0656515	7.7	0	0.0656515	7.7	0	0.0656515	7.7	0	0.0656515	7.7	0	0.0656515
7.725	0	0.0656515	7.725	0	0.0656515	7.725	0	0.0656515	7.725	0	0.0656515	7.725	0	0.0656515	7.725	0	0.0656515	7.725	0	0.0656515	7.725	0	0.0656515	7.725	0	0.0656515	7.725	0	0.0656515
7.75	0	0.0656515	7.75	0	0.0656515	7.75	0	0.0656515	7.75	0	0.0656515	7.75	0	0.0656515	7.75	0	0.0656515	7.75	0	0.0656515	7.75	0	0.0656515	7.75	0	0.0656515	7.75	0	0.0656515
7.775	0	0.0656515	7.775	0	0.0656515	7.775	0	0.0656515	7.775	0	0.0656515	7.775	0	0.0656515	7.775	0	0.0656515	7.775	0	0.0656515	7.775	0	0.0656515	7.775	0	0.0656515	7.775	0	0.0656515
7.8	0	0.0656515	7.8	0	0.0656515	7.8	0	0.0656515	7.8	0	0.0656515	7.8	0	0.0656515	7.8	0	0.0656515	7.8	0	0.0656515	7.8	0	0.0656515	7.8	0	0.0656515	7.8	0	0.0656515
7.825	0	0.0656515	7.825	0	0.0656515	7.825	0	0.0656515	7.825	0	0.0656515	7.825	0	0.0656515	7.825	0	0.0656515	7.825	0	0.0656515	7.825	0	0.0656515	7.825	0	0.0656515	7.825	0	0.0656515
7.85	0	0.0656515	7.85	0	0.0656515	7.85	0	0.0656515	7.85	0	0.0656515	7.85	0	0.0656515	7.85	0	0.0656515	7.85	0	0.0656515	7.85	0	0.0656515	7.85	0	0.0656515	7.85	0	0.0656515
7.875	0	0.0656515	7.875	0	0.0656515	7.875	0	0.0656515	7.875	0	0.0656515	7.875	0	0.0656515	7.875	0	0.0656515	7.875	0	0.0656515	7.875	0	0.0656515	7.875	0	0.0656515	7.875	0	0.0656515
7.9	0	0.0656515	7.9	0	0.0656515	7.9	0	0.0656515	7.9	0	0.0656515	7.9	0	0.0656515	7.9	0	0.0656515	7.9	0	0.0656515	7.9	0	0.0656515	7.9	0	0.0656515	7.9	0	0.0656515
7.925	0	0.0656515	7.925	0	0.0656515	7.925	0	0.0656515	7.925	0	0.0656515	7.925	0	0.0656515	7.925	0	0.0656515	7.925	0	0.0656515	7.925	0	0.0656515	7.925	0	0.0656515	7.925	0	0.0656515
7.95	0	0.0656515	7.95	0	0.0656515	7.95	0	0.0656515	7.95	0	0.0656515	7.95	0	0.0656515	7.95	0	0.0656515	7.95	0	0.0656515	7.95	0	0.0656515	7.95	0	0.0656515	7.95	0	0.0656515
7.975	0	0.0656515	7.975	0	0.0656515	7.975	0	0.0656515	7.975	0	0.0656515	7.975	0	0.0656515	7.975	0	0.0656515	7.975	0	0.0656515	7.975	0	0.0656515	7.975	0	0.0656515	7.975	0	0.0656515
8	0	0.0656515	8	0	0.0656515	8	0	0.0656515	8	0	0.0656515	8	0	0.0656515	8	0	0.0656515	8	0	0.0656515	8	0	0.0656515	8	0	0.0656515	8	0	0.0656515
8.025	0	0.0656515	8.025	0	0.0656515	8.025	0	0.0656515	8.025	0	0.0656515	8.025	0	0.0656515	8.025	0	0.0656515	8.025	0	0.0656515	8.025	0	0.0656515	8.025	0	0.0656515	8.025	0	0.0656515
8.05	0	0.0656515	8.05	0	0.0656515	8.05	0	0.0656515	8.05	0	0.0656515	8.05	0	0.0656515	8.05	0	0.0656515	8.05	0	0.0656515	8.05	0	0.0656515	8.05	0	0.0656515	8.05	0	0.0656515
8.075	0	0.0656515	8.075	0	0.0656515	8.075	0	0.0656515	8.075	0	0.0656515	8.075	0	0.0656515	8.075	0	0.0656515	8.075	0	0.0656515	8.075	0	0.0656515	8.075	0	0.0656515	8.075	0	0.0656515
8.1	0	0.0656515	8.1	0	0.0656515	8.1	0	0.0656515	8.1	0	0.0656515	8.1	0	0.0656515	8.1	0	0.0656515	8.1	0	0.0656515	8.1	0	0.0656515	8.1	0	0.0656515	8.1	0	0.0656515
8.125	0	0.0656515	8.125	0	0.0656515	8.125	0	0.0656515	8.125	0	0.0656515	8.125	0	0.0656515	8.125	0	0.0656515	8.125	0	0.0656515	8.125	0	0.0656515	8.125	0	0.0656515	8.125	0	0.0656515
8.15	0	0.0656515	8.15	0	0.0656515	8.15	0	0.0656515	8.15	0	0.0656515	8.15	0	0.0656515	8.15	0	0.0656515	8.15	0	0.0656515	8.15	0	0.0656515	8.15	0	0.0656515	8.15	0	0.0656515
8.175	0	0.0656515	8.175	0	0.0656515	8.175	0	0.0656515	8.175	0	0.0656515	8.175	0	0.0656515	8.175	0	0.0656515	8.175	0	0.0656515	8.175	0	0.0656515	8.175	0	0.0656515	8.175	0	0.0656515
8.2	0	0.0656515	8.2	0	0.0656515	8.2	0	0.0656515	8.2	0	0.0656515	8.2	0	0.0656515	8.2	0	0.0656515	8.2	0	0.0656515	8.2	0	0.0656515	8.2	0	0.0656515	8.2	0	0.0656515
8.225	0	0.0656515	8.225	0	0.0656515	8.225	0	0.0656515	8.225	0	0.0656515	8.225	0	0.0656515	8.225	0	0.0656515	8.225	0	0.0656515	8.225	0	0.0656515	8.225	0	0.0656515	8.225	0	0.0656515
8.25	0	0.0656516	8.25	0	0.0656516	8.25	0	0.0656516	8.25	0	0.0656516	8.25	0	0.0656516	8.25	0	0.0656516	8.25	0	0.0656516	8.25	0	0.0656516	8.25	0	0.0656516	8.25	0	0.0656516
8.275	0	0.0656516	8.275	0	0.0656516	8.275	0	0.0656516	8.275	0	0.0656516	8.275	0	0.0656516	8.275	0	0.0656516	8.275	0	0.0656516	8.275	0	0.0656516	8.275	0	0.0656516	8.275	0	0.0656516
8.3	0	0.0656516	8.3	0	0.0656516	8.3	0	0.0656516	8.3	0	0.0656516	8.3	0	0.0656516	8.3	0	0.0656516	8.3	0	0.0656516	8.3	0	0.0656516	8.3	0	0.0656516	8.3	0	0.0656516
8.325	0	0.0656516	8.325	0	0.0656516	8.325	0	0.0656516	8.325	0	0.0656516	8.325	0	0.0656516	8.325	0	0.0656516	8.325	0	0.0656516	8.325	0	0.0656516	8.325	0	0.0656516	8.325	0	0.0656516
8.35	0	0.0656516	8.35	0	0.0656516	8.35	0	0.0656516	8.35	0	0.0656516	8.35	0	0.0656516	8.35	0	0.0656516	8.35	0	0.0656516	8.35	0	0.0656516	8.35	0	0.0656516	8.35	0	0.0656516
8.375	0	0.0656516	8.375	0	0.0656516	8.375	0	0.0656516	8.375	0	0.0656516	8.375	0	0.0656516	8.375	0	0.0656516	8.375	0	0.0656516	8.375	0	0.0656516	8.375	0	0.0656516	8.375	0	0.0656516
8.4	0	0.0656516	8.4	0	0.0656516	8.4	0	0.0656516	8.4	0	0.0656516	8.4	0	0.0656516	8.4	0	0.0656516	8.4	0	0.0656516	8.4	0	0.0656516	8.4	0	0.0656516	8.4	0	0.0656516
8.425	0	0.0656516	8.425	0	0.0656516	8.425	0	0.0656516	8.425	0	0.0656516	8.425	0	0.0656516	8.425	0	0.0656516	8.425	0	0.0656516	8.425	0	0.0656516	8.425	0	0.0656516	8.425	0	0.0656516
8.45	0	0.0656516	8.45	0	0.0656516	8.45	0	0.0656516	8.45	0	0.0656516	8.45	0	0.0656516	8.45	0	0.0656516	8.45	0	0.0656516	8.45	0	0.0656516	8.45	0	0.0656516	8.45	0	0.0656516
8.475	0	0.0656516	8.475	0	0.0656516	8.475	0	0.0656516	8.475	0	0.0656516	8.475	0	0.0656516	8.475	0	0.0656516	8.475	0	0.0656516	8.475	0	0.0656516	8.475	0	0.0656516	8.475	0	0.0656516
8.5	0	0.0656516	8.5	0	0.0656516	8.5	0	0.0656516	8.5	0	0.0656516	8.5	0	0.0656516	8.5	0	0.0656516	8.5	0	0.0656516	8.5	0	0.0656516	8.5	0	0.0656516	8.5	0	0.0656516
8.525	0	0.0656516	8.525	0	0.0656516	8.525	0	0.0656516	8.525	0	0.0656516	8.525	0	0.0656516	8.525	0	0.0656516	8.525	0	0.0656516	8.525	0	0.0656516	8.525	0	0.0656516	8.525	0	0.0656516
8.55	0	0.0656516	8.55	0	0.0656516	8.55	0	0.0656516	8.55	0	0.0656516	8.55	0	0.0656516	8.55	0	0.0656516	8.55	0	0.0656516	8.55	0	0.0656516	8.55	0	0.0656516	8.55	0	0.0656516
8.575	0	0.0656516	8.575	0	0.0656516	8.575	0	0.0656516	8.575	0	0.0656516	8.575	0	0.0656516	8.575	0	0.0656516	8.575	0	0.0656516	8.575	0	0.0656516	8.575	0	0.0656516	8.575	0	0.0656516
8.6	0	0.0656516	8.6	0	0.0656516	8.6	0	0.0656516	8.6	0	0.0656516	8.6	0	0.0656516	8.6	0	0.0656516	8.6	0	0.0656516	8.6	0	0.0656516	8.6	0	0.0656516	8.6	0	0.0656516
8.625	0	0.0656516	8.625	0	0.0656516	8.625	0	0.0656516	8.625	0	0.0656516	8.625	0	0.0656516	8.625	0	0.0656516	8.625	0	0.0656516	8.625	0	0.0656516	8.625	0	0.0656516	8.625	0	0.0656516
8.65	0	0.0656516	8.65	0	0.0656516	8.65	0	0.0656516	8.65	0	0.0656516	8.65	0	0.0656516	8.65	0	0.0656516	8.65	0	0.0656516	8.65	0	0.0656516	8.65	0	0.0656516	8.65	0	0.0656516
8.675	0	0.0656516	8.675	0	0.0656516	8.675	0	0.0656516	8.675	0	0.0656516	8.675	0	0.0656516	8.675	0	0.0656516	8.675	0	0.0656516	8.675	0	0.0656516	8.675	0	0.0656516	8.675	0	0.0656516
8.7	0	0.0656516	8.7	0	0.0656516	8.7	0	0.0656516	8.7	0	0.0656516	8.7	0	0.0656516	8.7	0	0.0656516	8.7	0	0.0656516	8.7	0	0.0656516	8.7	0	0.0656516	8.7	0	0.0656516
8.725	0	0.0656516	8.725	0	0.0656516	8.725	0	0.0656516	8.725	0	0.0656516	8.725	0	0.0656516	8.725	0	0.0656516	8.725	0	0.0656516	8.725	0	0.0656516	8.725	0	0.0656516	8.725	0	0.0656516
8.75	0	0.0656516	8.75	0	0.0656516	8.75	0	0.0656516	8.75	0	0.0656516	8.75	0	0.0656516	8.75	0	0.0656516	8.75	0	0.0656516	8.75	0	0.0656516	8.75	0	0.0656516	8.75	0	0.0656516
8.775	0	0.0656516	8.775	0	0.0656516	8.775	0	0.0656516	8.775	0	0.0656516	8.775	0	0.0656516	8.775	0	0.0656516	8.775	0	0.0656516	8.775	0	0.0656516	8.775	0	0.0656516	8.775	0	0.0656516
8.8	0	0.0656516	8.8	0	0.0656516	8.8	0	0.0656516	8.8	0	0.0656516	8.8	0	0.0656516	8.8	0	0.0656516	8.8	0	0.0656516	8.8	0	0.0656516	8.8	0	0.0656516	8.8	0	0.0656516
8.825	0	0.0656516	8.825	0	0.0656516	8.825	0	0.0656516	8.825	0	0.0656516	8.825	0	0.0656516	8.825	0	0.0656516	8.825	0	0.0656516	8.825	0	0.0656516	8.825	0	0.0656516	8.825	0	0.0656516
8.85	0	0.0656516	8.85	0	0.0656516	8.85	0	0.0656516	8.85	0	0.0656516	8.85	0	0.0656516	8.85	0	0.0656516	8.85	0	0.0656516	8.85	0	0.0656516	8.85	0	0.0656516	8.85	0	0.0656516
8.875	0	0.0656516	8.875	0	0.0656516	8.875	0	0.0656516	8.875	0	0.0656516	8.875	0	0.0656516	8.875	0	0.0656516	8.875	0	0.0656516	8.875	0	0.0656516	8.875	0	0.0656516	8.875	0	0.0656516
8.9	0	0.0656516	8.9	0	0.0656516	8.9	0	0.0656516	8.9	0	0.0656516	8.9	0	0.0656516	8.9	0	0.0656516	8.9	0	0.0656516	8.9	0	0.0656516	8.9	0	0.0656516	8.9	0	0.0656516
8.925	0	0.0656516	8.925	0	0.0656516	8.925	0	0.0656516	8.925	0	0.0656516	8.925	0	0.0656516	8.925	0	0.0656516	8.925	0	0.0656516	8.925	0	0.0656516	8.925	0	0.0656516	8.925	0	0.0656516
8.95	0	0.0656516	8.95	0	0.0656516	8.95	0	0.0656516	8.95	0	0.0656516	8.95	0	0.0656516	8.95	0	0.0656516	8.95	0	0.0656516	8.95	0	0.0656516	8.95	0	0.0656516	8.95	0	0.0656516
8.975	0	0.0656516	8.975	0	0.0656516	8.975	0	0.0656516	8.975	0	0.0656516	8.975	0	0.0656516	8.975	0	0.0656516	8.975	0	0.0656516	8.975	0	0.0656516	8.975	0	0.0656516	8.975	0	0.0656516
9	0	0.0656516	9	0	0.0656516	9	0	0.0656516	9	0	0.0656516	9	0	0.0656516	9	0	0.0656516	9	0	0.0656516	9	0	0.0656516	9	0	0.0656516	9	0	0.0656516
9.025	0	0.0656516	9.025	0	0.0656516	9.025	0	0.0656516	9.025	0	0.0656516	9.025	0	0.0656516	9.025	0	0.0656516	9.025	0	0.0656516	9.025	0	0.0656516	9.025	0	0.0656516	9.025	0	0.0656516
9.05	0	0.0656516	9.05	0	0.0656516	9.05	0	0.0656516	9.05	0	0.0656516	9.05	0	0.0656516	9.05	0	0.0656516	9.05	0	0.0656516	9.05	0	0.0656516	9.05	0	0.0656516	9.05	0	0.0656516
9.075	0	0.0656516	9.075	0	0.0656516	9.075	0	0.0656516	9.075	0	0.0656516	9.075	0	0.0656516	9.075	0	0.0656516	9.075	0	0.0656516	9.075	0	0.0656516	9.075	0	0.0656516	9.075	0	0.0656516
9.1	0	0.0656516	9.1	0	0.0656516	9.1	0	0.0656516	9.1	0	0.0656516	9.1	0	0.0656516	9.1	0	0.0656516	9.1	0	0.0656516	9.1	0	0.0656516	9.1	0	0.0656516	9.1	0	0.0656516
9.125	0	0.0656516	9.125	0	0.0656516	9.125	0	0.0656516	9.125	0	0.0656516	9.125	0	0.0656516	9.125	0	0.0656516	9.125	0	0.0656516	9.125	0	0.0656516	9.125	0	0.0656516	9.125	0	0.0656516
9.15	0	0.0656516	9.15	0	0.0656516	9.15	0	0.0656516	9.15	0	0.0656516	9.15	0	0.0656516	9.15	0	0.0656516	9.15	0	0.0656516	9.15	0	0.0656516	9.15	0	0.0656516	9.15	0	0.0656516
9.175	0	0.0656516	9.175	0	0.0656516	9.175	0	0.0656516	9.175	0	0.0656516	9.175	0	0.0656516	9.175	0	0.0656516	9.175	0	0.0656516	9.175	0	0.0656516	9.175	0	0.0656516	9.175	0	0.0656516
9.2	0	0.0656516	9.2	0	0.0656516	9.2	0	0.0656516	9.2	0	0.0656516	9.2	0	0.0656516	9.2	0	0.0656516	9.2	0	0.0656516	9.2	0	0.0656516	9.2	0	0.0656516	9.2	0	0.0656516
9.225	0	0.0656516	9.225	0	0.0656516	9.225	0	0.0656516	9.225	0	0.0656516	9.225	0	0.0656516	9.225	0	0.0656516	9.225	0	0.0656516	9.225	0	0.0656516	9.225	0	0.0656516	9.225	0	0.0656516
9.25	0	0.0656516	9.25	0	0.0656516	9.25	0	0.0656516	9.25	0	0.0656516	9.25	0	0.0656516	9.25	0	0.0656516	9.25	0	0.0656516	9.25	0	0.0656516	9.25	0	0.0656516	9.25	0	0.0656516
9.275	0	0.0656516	9.275	0	0.0656516	9.275	0	0.0656516	9.275	0	0.0656516	9.275	0	0.0656516	9.275	0	0.0656516	9.275	0	0.0656516	9.275	0	0.0656516	9.275	0	0.0656516	9.275	0	0.0656516
9.3	0	0.0656516	9.3	0	0.0656516	9.3	0	0.0656516	9.3	0	0.0656516	9.3	0	0.0656516	9.3	0	0.0656516	9.3	0	0.0656516	9.3	0	0.0656516	9.3	0	0.0656516	9.3	0	0.0656516
9.325	0	0.0656517	9.325	0	0.0656517	9.325	0	0.0656517	9.325	0	0.0656517	9.325	0	0.0656517	9.325	0	0.0656517	9.325	0	0.0656517	9.325	0	0.0656517	9.325	0	0.0656517	9.325	0	0.0656517
9.35	0	0.0656517	9.35	0	0.0656517	9.35	0	0.0656517	9.35	0	0.0656517	9.35	0	0.0656517	9.35	0	0.0656517	9.35	0	0.0656517	9.35	0	0.0656517	9.35	0	0.0656517	9.35	0	0.0656517
9.375	0	0.0656517	9.375	0	0.0656517	9.375	0	0.0656517	9.375	0	0.0656517	9.375	0	0.0656517	9.375	0	0.0656517	9.375	0	0.0656517	9.375	0	0.0656517	9.375	0	0.0656517	9.375	0	0.0656517
9.4	0	0.0656517	9.4	0	0.0656517	9.4	0	0.0656517	9.4	0	0.0656517	9.4	0	0.0656517	9.4	0	0.0656517	9.4	0	0.0656517	9.4	0	0.0656517	9.4	0	0.0656517	9.4	0	0.0656517
9.425	0	0.0656517	9.425	0	0.0656517	9.425	0	0.0656517	9.425	0	0.0656517	9.425	0	0.0656517	9.425	0	0.0656517	9.425	0	0.0656517	9.425	0	0.0656517	9.425	0	0.0656517	9.425	0	0.0656517
9.45	0	0.0656517	9.45	0	0.0656517	9.45	0	0.0656517	9.45	0	0.0656517	9.45	0	0.0656517	9.45	0	0.0656517	9.45	0	0.0656517	9.45	0	0.0656517	9.45	0	0.0656517	9.45	0	0.0656517
9.475	0	0.0656517	9.475	0	0.0656517	9.475	0	0.0656517	9.475	0	0.0656517	9.475	0	0.0656517	9.475	0	0.0656517	9.475	0	0.0656517	9.475	0	0.0656517	9.475	0	0.0656517	9.475	0	0.0656517
9.5	0	0.0656517	9.5	0	0.0656517	9.5	0	0.0656517	9.5	0	0.0656517	9.5	0	0.0656517	9.5	0	0.0656517	9.5	0	0.0656517	9.5	0	0.0656517	9.5	0	0.0656517	9.5	0	0.0656517
9.525	0	0.0656517	9.525	0	0.0656517	9.525	0	0.0656517	9.525	0	0.0656517	9.525	0	0.0656517	9.525	0	0.0656517	9.525	0	0.0656517	9.525	0	0.0656517	9.525	0	0.0656517	9.525	0	0.0656517
9.55	0	0.0656517	9.55	0	0.0656517	9.55	0	0.0656517	9.55	0	0.0656517	9.55	0	0.0656517	9.55	0	0.0656517	9.55	0	0.0656517	9.55	0	0.0656517	9.55	0	0.0656517	9.55	0	0.0656517
9.575	0	0.0656517	9.575	0	0.0656517	9.575	0	0.0656517	9.575	0	0.0656517	9.575	0	0.0656517	9.575	0	0.0656517	9.575	0	0.0656517	9.575	0	0.0656517	9.575	0	0.0656517	9.575	0	0.0656517
9.6	0	0.0656517	9.6	0	0.0656517	9.6	0	0.0656517	9.6	0	0.0656517	9.6	0	0.0656517	9.6	0	0.0656517	9.6	0	0.0656517	9.6	0	0.0656517	9.6	0	0.0656517	9.6	0	0.0656517
9.625	0	0.0656517	9.625	0	0.0656517	9.625	0	0.0656517	9.625	0	0.0656517	9.625	0	0.0656517	9.625	0	0.0656517	9.625	0	0.0656517	9.625	0	0.0656517	9.625	0	0.0656517	9.625	0	0.0656517
9.65	0	0.0656517	9.65	0	0.0656517	9.65	0	0.0656517	9.65	0	0.0656517	9.65	0	0.0656517	9.65	0	0.0656517	9.65	0	0.0656517	9.65	0	0.0656517	9.65	0	0.0656517	9.65	0	0.0656517
9.675	0	0.0656517	9.675	0	0.0656517	9.675	0	0.0656517	9.675	0	0.0656517	9.675	0	0.0656517	9.675	0	0.0656517	9.675	0	0.0656517	9.675	0	0.0656517	9.675	0	0.0656517	9.675	0	0.0656517
9.7	0	0.0656517	9.7	0	0.0656517	9.7	0	0.0656517	9.7	0	0.0656517	9.7	0	0.0656517	9.7	0	0.0656517	9.7	0	0.0656517	9.7	0	0.0656517	9.7	0	0.0656517	9.7	0	0.0656517
9.725	0	0.0656517	9.725	0	0.0656517	9.725	0	0.0656517	9.725	0	0.0656517	9.725	0	0.0656517	9.725	0	0.0656517	9.725	0	0.0656517	9.725	0	0.0656517	9.725	0	0.0656517	9.725	0	0.0656517
9.75	0	0.0656517	9.75	0	0.0656517	9.75	0	0.0656517	9.75	0	0.0656517	9.75	0	0.0656517	9.75	0	0.0656517	9.75	0	0.0656517	9.75	0	0.0656517	9.75	0	0.0656517	9.75	0	0.0656517
9.775	0	0.0656517	9.775	0	0.0656517	9.775	0	0.0656517	9.775	0	0.0656517	9.775	0	0.0656517	9.775	0	0.0656517	9.775	0	0.0656517	9.775	0	0.0656517	9.775	0	0.0656517	9.775	0	0.0656517
9.8	0	0.0656517	9.8	0	0.0656517	9.8	0	0.0656517	9.8	0	0.0656517	9.8	0	0.0656517	9.8	0	0.0656517	9.8	0	0.0656517	9.8	0	0.0656517	9.8	0	0.0656517	9.8	0	0.0656517
9.825	0	0.0656517	9.825	0	0.0656517	9.825	0	0.0656517	9.825	0	0.0656517	9.825	0	0.0656517	9.825	0	0.0656517	9.825	0	0.0656517	9.825	0	0.0656517	9.825	0	0.0656517	9.825	0	0.0656517
9.85	0	0.0656517	9.85	0	0.0656517	9.85	0	0.0656517	9.85	0	0.0656517	9.85	0	0.0656517	9.85	0	0.0656517	9.85	0	0.0656517	9.85	0	0.0656517	9.85	0	0.0656517	9.85	0	0.0656517
9.875	0	0.0656517	9.875	0	0.0656517	9.875	0	0.0656517	9.875	0	0.0656517	9.875	0	0.0656517	9.875	0	0.0656517	9.875	0	0.0656517	9.875	0	0.0656517	9.875	0	0.0656517	9.875	0	0.0656517
9.9	0	0.0656517	9.9	0	0.0656517	9.9	0	0.0656517	9.9	0	0.0656517	9.9	0	0.0656517	9.9	0	0.0656517	9.9	0	0.0656517	9.9	0	0.0656517	9.9	0	0.0656517	9.9	0	0.0656517
9.925	0	0.0656517	9.925	0	0.0656517	9.925	0	0.0656517	9.925	0	0.0656517	9.925	0	0.0656517	9.925	0	0.0656517	9.925	0	0.0656517	9.925	0	0.0656517	9.925	0	0.0656517	9.925	0	0.0656517
9.95	0	0.0656517	9.95	0	0.0656517	9.95	0	0.0656517	9.95	0	0.0656517	9.95	0	0.0656517	9.95	0	0.0656517	9.95	0	0.0656517	9.95	0	0.0656517	9.95	0	0.0656517	9.95	0	0.0656517
9.975	0	0.0656517	9.975	0	0.0656517	9.975	0	0.0656517	9.975	0	0.0656517	9.975	0	0.0656517	9.975	0	0.0656517	9.975	0	0.0656517	9.975	0	0.0656517	9.975	0	0.0656517	9.975	0	0.0656517
10	0	0.0656517	10	0	0.0656517	10	0	0.0656517	10	0	0.0656517	10	0	0.0656517	10	0	0.0656517	10	0	0.0656517	10	0	0.0656517	10	0	0.0656517	10	0	0.0656517
10.025	0	0.0656517	10.025	0	0.0656517	10.025	0	0.0656517	10.025	0	0.0656517	10.025	0	0.0656517	10.025	0	0.0656517	10.025	0	0.0656517	10.025	0	0.0656517	10.025	0	0.0656517	10.025	0	0.0656517
10.05	0	0.0656517	10.05	0	0.0656517	10.05	0	0.0656517	10.05	0	0.0656517	10.05	0	0.0656517	10.05	0	0.0656517	10.05	0	0.0656517	10.05	0	0.0656517	10.05	0	0.0656517	10.05	0	0.0656517
10.075	0	0.0656517	10.075	0	0.0656517	10.075	0	0.0656517	10.075	0	0.0656517	10.075	0	0.0656517	10.075	0	0.0656517	10.075	0	0.0656517	10.075	0	0.0656517	10.075	0	0.0656517	10.075	0	0.0656517
10.1	0	0.0656517	10.1	0	0.0656517	10.1	0	0.0656517	10.1	0	0.0656517	10.1	0	0.0656517	10.1	0	0.0656517	10.1	0	0.0656517	10.1	0	0.0656517	10.1	0	0.0656517	10.1	0	0.0656517
10.125	0	0.0656517	10.125	0	0.0656517	10.125	0	0.0656517	10.125	0	0.0656517	10.125	0	0.0656517	10.125	0	0.0656517	10.125	0	0.0656517	10.125	0	0.0656517	10.125	0	0.0656517	10.125	0	0.0656517
10.15	0	0.0656517	10.15	0	0.0656517	10.15	0	0.0656517	10.15	0	0.0656517	10.15	0	0.0656517	10.15	0	0.0656517	10.15	0	0.0656517	10.15	0	0.0656517	10.15	0	0.0656517	10.15	0	0.0656517
10.175	0	0.0656517	10.175	0	0.0656517	10.175	0	0.0656517	10.175	0	0.0656517	10.175	0	0.0656517	10.175	0	0.0656517	10.175	0	0.0656517	10.175	0	0.0656517	10.175	0	0.0656517	10.175	0	0.0656517
10.2	0	0.0656517	10.2	0	0.0656517	10.2	0	0.0656517	10.2	0	0.0656517	10.2	0	0.0656517	10.2	0	0.0656517	10.2	0	0.0656517	10.2	0	0.0656517	10.2	0	0.0656517	10.2	0	0.0656517
10.225	0	0.0656517	10.225	0	0.0656517	10.225	0	0.0656517	10.225	0	0.0656517	10.225	0	0.0656517	10.225	0	0.0656517	10.225	0	0.0656517	10.225	0	0.0656517	10.225	0	0.0656517	10.225	0	0.0656517
10.25	0	0.0656517	10.25	0	0.0656517	10.25	0	0.0656517	10.25	0	0.0656517	10.25	0	0.0656517	10.25	0	0.0656517	10.25	0	0.0656517	10.25	0	0.0656517	10.25	0	0.0656517	10.25	0	0.0656517
10.275	0	0.0656517	10.275	0	0.0656517	10.275	0	0.0656517	10.275	0	0.0656517	10.275	0	0.0656517	10.275	0	0.0656517	10.275	0	0.0656517	10.275	0	0.0656517	10.275	0	0.0656517	10.275	0	0.0656517
10.3	0	0.0656517	10.3	0	0.0656517	10.3	0	0.0656517	10.3	0	0.0656517	10.3	0	0.0656517	10.3	0	0.0656517	10.3	0	0.0656517	10.3	0	0.0656517	10.3	0	0.0656517	10.3	0	0.0656517
10.325	0	0.0656517	10.325	0	0.0656517	10.325	0	0.0656517	10.325	0	0.0656517	10.325	0	0.0656517	10.325	0	0.0656517	10.325	0	0.0656517	10.325	0	0.0656517	10.325	0	0.0656517	10.325	0	0.0656517
10.35	0	0.0656517	10.35	0	0.0656517	10.35	0	0.0656517	10.35	0	0.0656517	10.35	0	0.0656517	10.35	0	0.0656517	10.35	0	0.0656517	10.35	0	0.0656517	10.35	0	0.0656517	10.35	0	0.0656517
10.375	0	0.0656517	10.375	0	0.0656517	10.375	0	0.0656517	10.375	0	0.0656517	10.375	0	0.0656517	10.375	0	0.0656517	10.375	0	0.0656517	10.375	0	0.0656517	10.375	0	0.0656517	10.375	0	0.0656517
10.4	0	0.0656517	10.4	0	0.0656517	10.4	0	0.0656517	10.4	0	0.0656517	10.4	0	0.0656517	10.4	0	0.0656517	10.4	0	0.0656517	10.4	0	0.0656517	10.4	0	0.0656517	10.4	0	0.0656517
10.425	0	0.0656518	10.425	0	0.0656518	10.425	0	0.0656518	10.425	0	0.0656518	10.425	0	0.0656518	10.425	0	0.0656518	10.425	0	0.0656518	10.425	0	0.0656518	10.425	0	0.0656518	10.425	0	0.0656518
10.45	0	0.0656518	10.45	0	0.0656518	10.45	0	0.0656518	10.45	0	0.0656518	10.45	0	0.0656518	10.45	0	0.0656518	10.45	0	0.0656518	10.45	0	0.0656518	10.45	0	0.0656518	10.45	0	0.0656518
10.475	0	0.0656518	10.475	0	0.0656518	10.475	0	0.0656518	10.475	0	0.0656518	10.475	0	0.0656518	10.475	0	0.0656518	10.475	0	0.0656518	10.475	0	0.0656518	10.475	0	0.0656518	10.475	0	0.0656518
10.5	0	0.0656518	10.5	0	0.0656518	10.5	0	0.0656518	10.5	0	0.0656518	10.5	0	0.0656518	10.5	0	0.0656518	10.5	0	0.0656518	10.5	0	0.0656518	10.5	0	0.0656518	10.5	0	0.0656518
10.525	0	0.0656518	10.525	0	0.0656518	10.525	0	0.0656518	10.525	0	0.0656518	10.525	0	0.0656518	10.525	0	0.0656518	10.525	0	0.0656518	10.525	0	0.0656518	10.525	0	0.0656518	10.525	0	0.0656518
10.55	0	0.0656518	10.55	0	0.0656518	10.55	0	0.0656518	10.55	0	0.0656518	10.55	0	0.0656518	10.55	0	0.0656518	10.55	0	0.0656518	10.55	0	0.0656518	10.55	0	0.0656518	10.55	0	0.0656518
10.575	0	0.0656518	10.575	0	0.0656518	10.575	0	0.0656518	10.575	0	0.0656518	10.575	0	0.0656518	10.575	0	0.0656518	10.575	0	0.0656518	10.575	0	0.0656518	10.575	0	0.0656518	10.575	0	0.0656518
10.6	0	0.0656518	10.6	0	0.0656518	10.6	0	0.0656518	10.6	0	0.0656518	10.6	0	0.0656518	10.6	0	0.0656518	10.6	0	0.0656518	10.6	0	0.0656518	10.6	0	0.0656518	10.6	0	0.0656518
10.625	0	0.0656518	10.625	0	0.0656518	10.625	0	0.0656518	10.625	0	0.0656518	10.625	0	0.0656518	10.625	0	0.0656518	10.625	0	0.0656518	10.625	0	0.0656518	10.625	0	0.0656518	10.625	0	0.0656518
10.65	0	0.0656518	10.65	0	0.0656518	10.65	0	0.0656518	10.65	0	0.0656518	10.65	0	0.0656518	10.65	0	0.0656518	10.65	0	0.0656518	10.65	0	0.0656518	10.65	0	0.0656518	10.65	0	0.0656518
10.675	0	0.0656518	10.675	0	0.0656518	10.675	0	0.0656518	10.675	0	0.0656518	10.675	0	0.0656518	10.675	0	0.0656518	10.675	0	0.0656518	10.675	0	0.0656518	10.675	0	0.0656518	10.675	0	0.0656518
10.7	0	0.0656518	10.7	0	0.0656518	10.7	0	0.0656518	10.7	0	0.0656518	10.7	0	0.0656518	10.7	0	0.0656518	10.7	0	0.0656518	10.7	0	0.0656518	10.7	0	0.0656518	10.7	0	0.0656518
10.725	0	0.0656518	10.725	0	0.0656518	10.725	0	0.0656518	10.725	0	0.0656518	10.725	0	0.0656518	10.725	0	0.0656518	10.725	0	0.0656518	10.725	0	0.0656518	10.725	0	0.0656518	10.725	0	0.0656518
10.75	0	0.0656518	10.75	0	0.0656518	10.75	0	0.0656518	10.75	0	0.0656518	10.75	0	0.0656518	10.75	0	0.0656518	10.75	0	0.0656518	10.75	0	0.0656518	10.75	0	0.0656518	10.75	0	0.0656518
10.775	0	0.0656518	10.775	0	0.0656518	10.775	0	0.0656518	10.775	0	0.0656518	10.775	0	0.0656518	10.775	0	0.0656518	10.775	0	0.0656518	10.775	0	0.0656518	10.775	0	0.0656518	10.775	0	0.0656518
10.8	0	0.0656518	10.8	0	0.0656518	10.8	0	0.0656518	10.8	0	0.0656518	10.8	0	0.0656518	10.8	0	0.0656518	10.8	0	0.0656518	10.8	0	0.0656518	10.8	0	0.0656518	10.8	0	0.0656518
10.825	0	0.0656518	10.825	0	0.0656518	10.825	0	0.0656518	10.825	0	0.0656518	10.825	0	0.0656518	10.825	0	0.0656518	10.825	0	0.0656518	10.825	0	0.0656518	10.825	0	0.0656518	10.825	0	0.0656518
10.85	0	0.0656518	10.85	0	0.0656518	10.85	0	0.0656518	10.85	0	0.0656518	10.85	0	0.0656518	10.85	0	0.0656518	10.85	0	0.0656518	10.85	0	0.0656518	10.85	0	0.0656518	10.85	0	0.0656518
10.875	0	0.0656518	10.875	0	0.0656518	10.875	0	0.0656518	10.875	0	0.0656518	10.875	0	0.0656518	10.875	0	0.0656518	10.875	0	0.0656518	10.875	0	0.0656518	10.875	0	0.0656518	10.875	0	0.0656518
10.9	0	0.0656518	10.9	0	0.0656518	10.9	0	0.0656518	10.9	0	0.0656518	10.9	0	0.0656518	10.9	0	0.0656518	10.9	0	0.0656518	10.9	0	0.0656518	10.9	0	0.0656518	10.9	0	0.0656518
10.925	0	0.0656518	10.925	0	0.0656518	10.925	0	0.0656518	10.925	0	0.0656518	10.925	0	0.0656518	10.925	0	0.0656518	10.925	0	0.0656518	10.925	0	0.0656518	10.925	0	0.0656518	10.925	0	0.0656518
10.95	0	0.0656518	10.95	0	0.0656518	10.95	0	0.0656518	10.95	0	0.0656518	10.95	0	0.0656518	10.95	0	0.0656518	10.95	0	0.0656518	10.95	0	0.0656518	10.95	0	0.0656518	10.95	0	0.0656518
10.975	0	0.0656518	10.975	0	0.0656518	10.975	0	0.0656518	10.975	0	0.0656518	10.975	0	0.0656518	10.975	0	0.0656518	10.975	0	0.0656518	10.975	0	0.0656518	10.975	0	0.0656518	10.975	0	0.0656518
11	0	0.0656518	11	0	0.0656518	11	0	0.0656518	11	0	0.0656518	11	0	0.0656518	11	0	0.0656518	11	0	0.0656518	11	0	0.0656518	11	0	0.0656518	11	0	0.0656518
11.025	0	0.0656518	11.025	0	0.0656518	11.025	0	0.0656518	11.025	0	0.0656518	11.025	0	0.0656518	11.025	0	0.0656518	11.025	0	0.0656518	11.025	0	0.0656518	11.025	0	0.0656518	11.025	0	0.0656518
11.05	0	0.0656518	11.05	0	0.0656518	11.05	0	0.0656518	11.05	0	0.0656518	11.05	0	0.0656518	11.05	0	0.0656518	11.05	0	0.0656518	11.05	0	0.0656518	11.05	0	0.0656518	11.05	0	0.0656518
11.075	0	0.0656518	11.075	0	0.0656518	11.075	0	0.0656518	11.075	0	0.0656518	11.075	0	0.0656518	11.075	0	0.0656518	11.075	0	0.0656518	11.075	0	0.0656518	11.075	0	0.0656518	11.075	0	0.0656518
11.1	0	0.0656518	11.1	0	0.0656518	11.1	0	0.0656518	11.1	0	0.0656518	11.1	0	0.0656518	11.1	0	0.0656518	11.1	0	0.0656518	11.1	0	0.0656518	11.1	0	0.0656518	11.1	0	0.0656518
11.125	0	0.0656518	11.125	0	0.0656518	11.125	0	0.0656518	11.125	0	0.0656518	11.125	0	0.0656518	11.125	0	0.0656518	11.125	0	0.0656518	11.125	0	0.0656518	11.125	0	0.0656518	11.125	0	0.0656518
11.15	0	0.0656518	11.15	0	0.0656518	11.15	0	0.0656518	11.15	0	0.0656518	11.15	0	0.0656518	11.15	0	0.0656518	11.15	0	0.0656518	11.15	0	0.0656518	11.15	0	0.0656518	11.15	0	0.0656518
11.175	0	0.0656518	11.175	0	0.0656518	11.175	0	0.0656518	11.175	0	0.0656518	11.175	0	0.0656518	11.175	0	0.0656518	11.175	0	0.0656518	11.175	0	0.0656518	11.175	0	0.0656518	11.175	0	0.0656518
11.2	0	0.0656518	11.2	0	0.0656518	11.2	0	0.0656518	11.2	0	0.0656518	11.2	0	0.0656518	11.2	0	0.0656518	11.2	0	0.0656518	11.2	0	0.0656518	11.2	0	0.0656518	11.2	0	0.0656518
11.225	0	0.0656518	11.225	0	0.0656518	11.225	0	0.0656518	11.225	0	0.0656518	11.225	0	0.0656518	11.225	0	0.0656518	11.225	0	0.0656518	11.225	0	0.0656518	11.225	0	0.0656518	11.225	0	0.0656518
11.25	0	0.0656518	11.25	0	0.0656518	11.25	0	0.0656518	11.25	0	0.0656518	11.25	0	0.0656518	11.25	0	0.0656518	11.25	0	0.0656518	11.25	0	0.0656518	11.25	0	0.0656518	11.25	0	0.0656518
11.275	0	0.0656518	11.275	0	0.0656518	11.275	0	0.0656518	11.275	0	0.0656518	11.275	0	0.0656518	11.275	0	0.0656518	11.275	0	0.0656518	11.275	0	0.0656518	11.275	0	0.0656518	11.275	0	0.0656518
11.3	0	0.0656518	11.3	0	0.0656518	11.3	0	0.0656518	11.3	0	0.0656518	11.3	0	0.0656518	11.3	0	0.0656518	11.3	0	0.0656518	11.3	0	0.0656518	11.3	0	0.0656518	11.3	0	0.0656518
11.325	0	0.0656518	11.325	0	0.0656518	11.325	0	0.0656518	11.325	0	0.0656518	11.325	0	0.0656518	11.325	0	0.0656518	11.325	0	0.0656518	11.325	0	0.0656518	11.325	0	0.0656518	11.325	0	0.0656518
11.35	0	0.0656518	11.35	0	0.0656518	11.35	0	0.0656518	11.35	0	0.0656518	11.35	0	0.0656518	11.35	0	0.0656518	11.35	0	0.0656518	11.35	0	0.0656518	11.35	0	0.0656518	11.35	0	0.0656518
11.375	0	0.0656518	11.375	0	0.0656518	11.375	0	0.0656518	11.375	0	0.0656518	11.375	0	0.0656518	11.375	0	0.0656518	11.375	0	0.0656518	11.375	0	0.0656518	11.375	0	0.0656518	11.375	0	0.0656518
11.4	0	0.0656518	11.4	0	0.0656518	11.4	0	0.0656518	11.4	0	0.0656518	11.4	0	0.0656518	11.4	0	0.0656518	11.4	0	0.0656518	11.4	0	0.0656518	11.4	0	0.0656518	11.4	0	0.0656518
11.425	0	0.0656518	11.425	0	0.0656518	11.425	0	0.0656518	11.425	0	0.0656518	11.425	0	0.0656518	11.425	0	0.0656518	11.425	0	0.0656518	11.425	0	0.0656518	11.425	0	0.0656518	11.425	0	0.0656518
11.45	0	0.0656518	11.45	0	0.0656518	11.45	0	0.0656518	11.45	0	0.0656518	11.45	0	0.0656518	11.45	0	0.0656518	11.45	0	0.0656518	11.45	0	0.0656518	11.45	0	0.0656518	11.45	0	0.0656518
11.475	0	0.0656518	11.475	0	0.0656518	11.475	0	0.0656518	11.475	0	0.0656518	11.475	0	0.0656518	11.475	0	0.0656518	11.475	0	0.0656518	11.475	0	0.0656518	11.475	0	0.0656518	11.475	0	0.0656518
11.5	0	0.0656518	11.5	0	0.0656518	11.5	0	0.0656518	11.5	0	0.0656518	11.5	0	0.0656518	11.5	0	0.0656518	11.5	0	0.0656518	11.5	0	0.0656518	11.5	0	0.0656518	11.5	0	0.0656518
11.525	0	0.0656518	11.525	0	0.0656518	11.525	0	0.0656518	11.525	0	0.0656518	11.525	0	0.0656518	11.525	0	0.0656518	11.525	0	0.0656518	11.525	0	0.0656518	11.525	0	0.0656518	11.525	0	0.0656518
11.55	0	0.0656519	11.55	0	0.0656519	11.55	0	0.0656519	11.55	0	0.0656519	11.55	0	0.0656519	11.55	0	0.0656519	11.55	0	0.0656519	11.55	0	0.0656519	11.55	0	0.0656519	11.55	0	0.0656519
11.575	0	0.0656519	11.575	0	0.0656519	11.575	0	0.0656519	11.575	0	0.0656519	11.575	0	0.0656519	11.575	0	0.0656519	11.575	0	0.0656519	11.575	0	0.0656519	11.575	0	0.0656519	11.575	0	0.0656519
11.6	0	0.0656519	11.6	0	0.0656519	11.6	0	0.0656519	11.6	0	0.0656519	11.6	0	0.0656519	11.6	0	0.0656519	11.6	0	0.0656519	11.6	0	0.0656519	11.6	0	0.0656519	11.6	0	0.0656519
11.625	0	0.0656519	11.625	0	0.0656519	11.625	0	0.0656519	11.625	0	0.0656519	11.625	0	0.0656519	11.625	0	0.0656519	11.625	0	0.0656519	11.625	0	0.0656519	11.625	0	0.0656519	11.625	0	0.0656519
11.65	0	0.0656519	11.65	0	0.0656519	11.65	0	0.0656519	11.65	0	0.0656519	11.65	0	0.0656519	11.65	0	0.0656519	11.65	0	0.0656519	11.65	0	0.0656519	11.65	0	0.0656519	11.65	0	0.0656519
11.675	0	0.0656519	11.675	0	0.0656519	11.675	0	0.0656519	11.675	0	0.0656519	11.675	0	0.0656519	11.675	0	0.0656519	11.675	0	0.0656519	11.675	0	0.0656519	11.675	0	0.0656519	11.675	0	0.0656519
11.7	0	0.0656519	11.7	0	0.0656519	11.7	0	0.0656519	11.7	0	0.0656519	11.7	0	0.0656519	11.7	0	0.0656519	11.7	0	0.0656519	11.7	0	0.0656519	11.7	0	0.0656519	11.7	0	0.0656519
11.725	0	0.0656519	11.725	0	0.0656519	11.725	0	0.0656519	11.725	0	0.0656519	11.725	0	0.0656519	11.725	0	0.0656519	11.725	0	0.0656519	11.725	0	0.0656519	11.725	0	0.0656519	11.725	0	0.0656519
11.75	0	0.0656519	11.75	0	0.0656519	11.75	0	0.0656519	11.75	0	0.0656519	11.75	0	0.0656519	11.75	0	0.0656519	11.75	0	0.0656519	11.75	0	0.0656519	11.75	0	0.0656519	11.75	0	0.0656519
11.775	0	0.0656519	11.775	0	0.0656519	11.775	0	0.0656519	11.775	0	0.0656519	11.775	0	0.0656519	11.775	0	0.0656519	11.775	0	0.0656519	11.775	0	0.0656519	11.775	0	0.0656519	11.775	0	0.0656519
11.8	0	0.0656519	11.8	0	0.0656519	11.8	0	0.0656519	11.8	0	0.0656519	11.8	0	0.0656519	11.8	0	0.0656519	11.8	0	0.0656519	11.8	0	0.0656519	11.8	0	0.0656519	11.8	0	0.0656519
11.825	0	0.0656519	11.825	0	0.0656519	11.825	0	0.0656519	11.825	0	0.0656519	11.825	0	0.0656519	11.825	0	0.0656519	11.825	0	0.0656519	11.825	0	0.0656519	11.825	0	0.0656519	11.825	0	0.0656519
11.85	0	0.0656519	11.85	0	0.0656519	11.85	0	0.0656519	11.85	0	0.0656519	11.85	0	0.0656519	11.85	0	0.0656519	11.85	0	0.0656519	11.85	0	0.0656519	11.85	0	0.0656519	11.85	0	0.0656519
11.875	0	0.0656519	11.875	0	0.0656519	11.875	0	0.0656519	11.875	0	0.0656519	11.875	0	0.0656519	11.875	0	0.0656519	11.875	0	0.0656519	11.875	0	0.0656519	11.875	0	0.0656519	11.875	0	0.0656519
11.9	0	0.0656519	11.9	0	0.0656519	11.9	0	0.0656519	11.9	0	0.0656519	11.9	0	0.0656519	11.9	0	0.0656519	11.9	0	0.0656519	11.9	0	0.0656519	11.9	0	0.0656519	11.9	0	0.0656519
11.925	0	0.0656519	11.925	0	0.0656519	11.925	0	0.0656519	11.925	0	0.0656519	11.925	0	0.0656519	11.925	0	0.0656519	11.925	0	0.0656519	11.925	0	0.0656519	11.925	0	0.0656519	11.925	0	0.0656519
11.95	0	0.0656519	11.95	0	0.0656519	11.95	0	0.0656519	11.95	0	0.0656519	11.95	0	0.0656519	11.95	0	0.0656519	11.95	0	0.0656519	11.95	0	0.0656519	11.95	0	0.0656519	11.95	0	0.0656519
11.975	0	0.0656519	11.975	0	0.0656519	11.975	0	0.0656519	11.975	0	0.0656519	11.975	0	0.0656519	11.975	0	0.0656519	11.975	0	0.0656519	11.975	0	0.0656519	11.975	0	0.0656519	11.975	0	0.0656519
12	0	0.0656519	12	0	0.0656519	12	0	0.0656519	12	0	0.0656519	12	0	0.0656519	12	0	0.0656519	12	0	0.0656519	12	0	0.0656519	12	0	0.0656519	12	0	0.0656519
12.025	0	0.0656519	12.025	0	0.0656519	12.025	0	0.0656519	12.025	0	0.0656519	12.025	0	0.0656519	12.025	0	0.0656519	12.025	0	0.0656519	12.025	0	0.0656519	12.025	0	0.0656519	12.025	0	0.0656519
12.05	0	0.0656519	12.05	0	0.0656519	12.05	0	0.0656519	12.05	0	0.0656519	12.05	0	0.0656519	12.05	0	0.0656519	12.05	0	0.0656519	12.05	0	0.0656519	12.05	0	0.0656519	12.05	0	0.0656519
12.075	0	0.0656519	12.075	0	0.0656519	12.075	0	0.0656519	12.075	0	0.0656519	12.075	0	0.0656519	12.075	0	0.0656519	12.075	0	0.0656519	12.075	0	0.0656519	12.075	0	0.0656519	12.075	0	0.0656519
12.1	0	0.0656519	12.1	0	0.0656519	12.1	0	0.0656519	12.1	0	0.0656519	12.1	0	0.0656519	12.1	0	0.0656519	12.1	0	0.0656519	12.1	0	0.0656519	12.1	0	0.0656519	12.1	0	0.0656519
12.125	0	0.0656519	12.125	0	0.0656519	12.125	0	0.0656519	12.125	0	0.0656519	12.125	0	0.0656519	12.125	0	0.0656519	12.125	0	0.0656519	12.125	0	0.0656519	12.125	0	0.0656519	12.125	0	0.0656519
12.15	0	0.0656519	12.15	0	0.0656519	12.15	0	0.0656519	12.15	0	0.0656519	12.15	0	0.0656519	12.15	0	0.0656519	12.15	0	0.0656519	12.15	0	0.0656519	12.15	0	0.0656519	12.15	0	0.0656519
12.175	0	0.0656519	12.175	0	0.0656519	12.175	0	0.0656519	12.175	0	0.0656519	12.175	0	0.0656519	12.175	0	0.0656519	12.175	0	0.0656519	12.175	0	0.0656519	12.175	0	0.0656519	12.175	0	0.0656519
12.2	0	0.0656519	12.2	0	0.0656519	12.2	0	0.0656519	12.2	0	0.0656519	12.2	0	0.0656519	12.2	0	0.0656519	12.2	0	0.0656519	12.2	0	0.0656519	12.2	0	0.0656519	12.2	0	0.0656519
12.225	0	0.0656519	12.225	0	0.0656519	12.225	0	0.0656519	12.225	0	0.0656519	12.225	0	0.0656519	12.225	0	0.0656519	12.225	0	0.0656519	12.225	0	0.0656519	12.225	0	0.0656519	12.225	0	0.0656519
12.25	0	0.0656519	12.25	0	0.0656519	12.25	0	0.0656519	12.25	0	0.0656519	12.25	0	0.0656519	12.25	0	0.0656519	12.25	0	0.0656519	12.25	0	0.0656519	12.25	0	0.0656519	12.25	0	0.0656519
12.275	0	0.0656519	12.275	0	0.0656519	12.275	0	0.0656519	12.275	0	0.0656519	12.275	0	0.0656519	12.275	0	0.0656519	12.275	0	0.0656519	12.275	0	0.0656519	12.275	0	0.0656519	12.275	0	0.0656519
12.3	0	0.0656519	12.3	0	0.0656519	12.3	0	0.0656519	12.3	0	0.0656519	12.3	0	0.0656519	12.3	0	0.0656519	12.3	0	0.0656519	12.3	0	0.0656519	12.3	0	0.0656519	12.3	0	0.0656519
12.325	0	0.0656519	12.325	0	0.0656519	12.325	0	0.0656519	12.325	0	0.0656519	12.325	0	0.0656519	12.325	0	0.0656519	12.325	0	0.0656519	12.325	0	0.0656519	12.325	0	0.0656519	12.325	0	0.0656519
12.35	0	0.0656519	12.35	0	0.0656519	12.35	0	0.0656519	12.35	0	0.0656519	12.35	0	0.0656519	12.35	0	0.0656519	12.35	0	0.0656519	12.35	0	0.0656519	12.35	0	0.0656519	12.35	0	0.0656519
12.375	0	0.0656519	12.375	0	0.0656519	12.375	0	0.0656519	12.375	0	0.0656519	12.375	0	0.0656519	12.375	0	0.0656519	12.375	0	0.0656519	12.375	0	0.0656519	12.375	0	0.0656519	12.375	0	0.0656519
12.4	0	0.0656519	12.4	0	0.0656519	12.4	0	0.0656519	12.4	0	0.0656519	12.4	0	0.0656519	12.4	0	0.0656519	12.4	0	0.0656519	12.4	0	0.0656519	12.4	0	0.0656519	12.4	0	0.0656519
12.425	0	0.0656519	12.425	0	0.0656519	12.425	0	0.0656519	12.425	0	0.0656519	12.425	0	0.0656519	12.425	0	0.0656519	12.425	0	0.0656519	12.425	0	0.0656519	12.425	0	0.0656519	12.425	0	0.0656519
12.45	0	0.0656519	12.45	0	0.0656519	12.45	0	0.0656519	12.45	0	0.0656519	12.45	0	0.0656519	12.45	0	0.0656519	12.45	0	0.0656519	12.45	0	0.0656519	12.45	0	0.0656519	12.45	0	0.0656519
12.475	0	0.0656519	12.475	0	0.0656519	12.475	0	0.0656519	12.475	0	0.0656519	12.475	0	0.0656519	12.475	0	0.0656519	12.475	0	0.0656519	12.475	0	0.0656519	12.475	0	0.0656519	12.475	0	0.0656519
12.5	0	0.0656519	12.5	0	0.0656519	12.5	0	0.0656519	12.5	0	0.0656519	12.5	0	0.0656519	12.5	0	0.0656519	12.5	0	0.0656519	12.5	0	0.0656519	12.5	0	0.0656519	12.5	0	0.0656519
12.525	0	0.0656519	12.525	0	0.0656519	12.525	0	0.0656519	12.525	0	0.0656519	12.525	0	0.0656519	12.525	0	0.0656519	12.525	0	0.0656519	12.525	0	0.0656519	12.525	0	0.0656519	12.525	0	0.0656519
12.55	0	0.0656519	12.55	0	0.0656519	12.55	0	0.0656519	12.55	0	0.0656519	12.55	0	0.0656519	12.55	0	0.0656519	12.55	0	0.0656519	12.55	0	0.0656519	12.55	0	0.0656519	12.55	0	0.0656519
12.575	0	0.0656519	12.575	0	0.0656519	12.575	0	0.0656519	12.575	0	0.0656519	12.575	0	0.0656519	12.575	0	0.0656519	12.575	0	0.0656519	12.575	0	0.0656519	12.575	0	0.0656519	12.575	0	0.0656519
12.6	0	0.0656519	12.6	0	0.0656519	12.6	0	0.0656519	12.6	0	0.0656519	12.6	0	0.0656519	12.6	0	0.0656519	12.6	0	0.0656519	12.6	0	0.0656519	12.6	0	0.0656519	12.6	0	0.0656519
12.625	0	0.0656519	12.625	0	0.0656519	12.625	0	0.0656519	12.625	0	0.0656519	12.625	0	0.0656519	12.625	0	0.0656519	12.625	0	0.0656519	12.625	0	0.0656519	12.625	0	0.0656519	12.625	0	0.0656519
12.65	0	0.0656519	12.65	0	0.0656519	12.65	0	0.0656519	12.65	0	0.0656519	12.65	0	0.0656519	12.65	0	0.0656519	12.65	0	0.0656519	12.65	0	0.0656519	12.65	0	0.0656519	12.65	0	0.0656519
12.675	0	0.0656519	12.675	0	0.0656519	12.675	0	0.0656519	12.675	0	0.0656519	12.675	0	0.0656519	12.675	0	0.0656519	12.675	0	0.0656519	12.675	0	0.0656519	12.675	0	0.0656519	12.675	0	0.0656519
12.7	0	0.0656519	12.7	0	0.0656519	12.7	0	0.0656519	12.7	0	0.0656519	12.7	0	0.0656519	12.7	0	0.0656519	12.7	0	0.0656519	12.7	0	0.0656519	12.7	0	0.0656519	12.7	0	0.0656519
12.725	0	0.065652	12.725	0	0.065652	12.725	0	0.065652	12.725	0	0.065652	12.725	0	0.065652	12.725	0	0.065652	12.725	0	0.065652	12.725	0	0.065652	12.725	0	0.065652	12.725	0	0.065652
12.75	0	0.065652	12.75	0	0.065652	12.75	0	0.065652	12.75	0	0.065652	12.75	0	0.065652	12.75	0	0.065652	12.75	0	0.065652	12.75	0	0.065652	12.75	0	0.065652	12.75	0	0.065652
12.775	0	0.065652	12.775	0	0.065652	12.775	0	0.065652	12.775	0	0.065652	12.775	0	0.065652	12.775	0	0.065652	12.775	0	0.065652	12.775	0	0.065652	12.775	0	0.065652	12.775	0	0.065652
12.8	0	0.065652	12.8	0	0.065652	12.8	0	0.065652	12.8	0	0.065652	12.8	0	0.065652	12.8	0	0.065652	12.8	0	0.065652	12.8	0	0.065652	12.8	0	0.065652	12.8	0	0.065652
12.825	0	0.065652	12.825	0	0.065652	12.825	0	0.065652	12.825	0	0.065652	12.825	0	0.065652	12.825	0	0.065652	12.825	0	0.065652	12.825	0	0.065652	12.825	0	0.065652	12.825	0	0.065652
12.85	0	0.065652	12.85	0	0.065652	12.85	0	0.065652	12.85	0	0.065652	12.85	0	0.065652	12.85	0	0.065652	12.85	0	0.065652	12.85	0	0.065652	12.85	0	0.065652	12.85	0	0.065652
12.875	0	0.065652	12.875	0	0.065652	12.875	0	0.065652	12.875	0	0.065652	12.875	0	0.065652	12.875	0	0.065652	12.875	0	0.065652	12.875	0	0.065652	12.875	0	0.065652	12.875	0	0.065652
12.9	0	0.065652	12.9	0	0.065652	12.9	0	0.065652	12.9	0	0.065652	12.9	0	0.065652	12.9	0	0.065652	12.9	0	0.065652	12.9	0	0.065652	12.9	0	0.065652	12.9	0	0.065652
12.925	0	0.065652	12.925	0	0.065652	12.925	0	0.065652	12.925	0	0.065652	12.925	0	0.065652	12.925	0	0.065652	12.925	0	0.065652	12.925	0	0.065652	12.925	0	0.065652	12.925	0	0.065652
12.95	0	0.065652	12.95	0	0.065652	12.95	0	0.065652	12.95	0	0.065652	12.95	0	0.065652	12.95	0	0.065652	12.95	0	0.065652	12.95	0	0.065652	12.95	0	0.065652	12.95	0	0.065652
12.975	0	0.065652	12.975	0	0.065652	12.975	0	0.065652	12.975	0	0.065652	12.975	0	0.065652	12.975	0	0.065652	12.975	0	0.065652	12.975	0	0.065652	12.975	0	0.065652	12.975	0	0.065652
13	0	0.065652	13	0	0.065652	13	0	0.065652	13	0	0.065652	13	0	0.065652	13	0	0.065652	13	0	0.065652	13	0	0.065652	13	0	0.065652	13	0	0.065652
13.025	0	0.065652	13.025	0	0.065652	13.025	0	0.065652	13.025	0	0.065652	13.025	0	0.065652	13.025	0	0.065652	13.025	0	0.065652	13.025	0	0.065652	13.025	0	0.065652	13.025	0	0.065652
13.05	0	0.065652	13.05	0	0.065652	13.05	0	0.065652	13.05	0	0.065652	13.05	0	0.065652	13.05	0	0.065652	13.05	0	0.065652	13.05	0	0.065652	13.05	0	0.065652	13.05	0	0.065652
13.075	0	0.065652	13.075	0	0.065652	13.075	0	0.065652	13.075	0	0.065652	13.075	0	0.065652	13.075	0	0.065652	13.075	0	0.065652	13.075	0	0.065652	13.075	0	0.065652	13.075	0	0.065652
13.1	0	0.065652	13.1	0	0.065652	13.1	0	0.065652	13.1	0	0.065652	13.1	0	0.065652	13.1	0	0.065652	13.1	0	0.065652	13.1	0	0.065652	13.1	0	0.065652	13.1	0	0.065652
13.125	0	0.065652	13.125	0	0.065652	13.125	0	0.065652	13.125	0	0.065652	13.125	0	0.065652	13.125	0	0.065652	13.125	0	0.065652	13.125	0	0.065652	13.125	0	0.065652	13.125	0	0.065652
13.15	0	0.065652	13.15	0	0.065652	13.15	0	0.065652	13.15	0	0.065652	13.15	0	0.065652	13.15	0	0.065652	13.15	0	0.065652	13.15	0	0.065652	13.15	0	0.065652	13.15	0	0.065652
13.175	0	0.065652	13.175	0	0.065652	13.175	0	0.065652	13.175	0	0.065652	13.175	0	0.065652	13.175	0	0.065652	13.175	0	0.065652	13.175	0	0.065652	13.175	0	0.065652	13.175	0	0.065652
13.2	0	0.065652	13.2	0	0.065652	13.2	0	0.065652	13.2	0	0.065652	13.2	0	0.065652	13.2	0	0.065652	13.2	0	0.065652	13.2	0	0.065652	13.2	0	0.065652	13.2	0	0.065652
13.225	0	0.065652	13.225	0	0.065652	13.225	0	0.065652	13.225	0	0.065652	13.225	0	0.065652	13.225	0	0.065652	13.225	0	0.065652	13.225	0	0.065652	13.225	0	0.065652	13.225	0	0.065652
13.25	0	0.065652	13.25	0	0.065652	13.25	0	0.065652	13.25	0	0.065652	13.25	0	0.065652	13.25	0	0.065652	13.25	0	0.065652	13.25	0	0.065652	13.25	0	0.065652	13.25	0	0.065652
13.275	0	0.065652	13.275	0	0.065652	13.275	0	0.065652	13.275	0	0.065652	13.275	0	0.065652	13.275	0	0.065652	13.275	0	0.065652	13.275	0	0.065652	13.275	0	0.065652	13.275	0	0.065652
13.3	0	0.065652	13.3	0	0.065652	13.3	0	0.065652	13.3	0	0.065652	13.3	0	0.065652	13.3	0	0.065652	13.3	0	0.065652	13.3	0	0.065652	13.3	0	0.065652	13.3	0	0.065652
13.325	0	0.065652	13.325	0	0.065652	13.325	0	0.065652	13.325	0	0.065652	13.325	0	0.065652	13.325	0	0.065652	13.325	0	0.065652	13.325	0	0.065652	13.325	0	0.065652	13.325	0	0.065652
13.35	0	0.065652	13.35	0	0.065652	13.35	0	0.065652	13.35	0	0.065652	13.35	0	0.065652	13.35	0	0.065652	13.35	0	0.065652	13.35	0	0.065652	13.35	0	0.065652	13.35	0	0.065652
13.375	0	0.065652	13.375	0	0.065652	13.375	0	0.065652	13.375	0	0.065652	13.375	0	0.065652	13.375	0	0.065652	13.375	0	0.065652	13.375	0	0.065652	13.375	0	0.065652	13.375	0	0.065652
13.4	0	0.065652	13.4	0	0.065652	13.4	0	0.065652	13.4	0	0.065652	13.4	0	0.065652	13.4	0	0.065652	13.4	0	0.065652	13.4	0	0.065652	13.4	0	0.065652	13.4	0	0.065652
13.425	0	0.065652	13.425	0	0.065652	13.425	0	0.065652	13.425	0	0.065652	13.425	0	0.065652	13.425	0	0.065652	13.425	0	0.065652	13.425	0	0.065652	13.425	0	0.065652	13.425	0	0.065652
13.45	0	0.065652	13.45	0	0.065652	13.45	0	0.065652	13.45	0	0.065652	13.45	0	0.065652	13.45	0	0.065652	13.45	0	0.065652	13.45	0	0.065652	13.45	0	0.065652	13.45	0	0.065652
13.475	0	0.065652	13.475	0	0.065652	13.475	0	0.065652	13.475	0	0.065652	13.475	0	0.065652	13.475	0	0.065652	13.475	0	0.065652	13.475	0	0.065652	13.475	0	0.065652	13.475	0	0.065652
13.5	0	0.065652	13.5	0	0.065652	13.5	0	0.065652	13.5	0	0.065652	13.5	0	0.065652	13.5	0	0.065652	13.5	0	0.065652	13.5	0	0.065652	13.5	0	0.065652	13.5	0	0.065652
13.525	0	0.065652	13.525	0	0.065652	13.525	0	0.065652	13.525	0	0.065652	13.525	0	0.065652	13.525	0	0.065652	13.525	0	0.065652	13.525	0	0.065652	13.525	0	0.065652	13.525	0	0.065652
13.55	0	0.065652	13.55	0	0.065652	13.55	0	0.065652	13.55	0	0.065652	13.55	0	0.065652	13.55	0	0.065652	13.55	0	0.065652	13.55	0	0.065652	13.55	0	0.065652	13.55	0	0.065652
13.575	0	0.065652	13.575	0	0.065652	13.575	0	0.065652	13.575	0	0.065652	13.575	0	0.065652	13.575	0	0.065652	13.575	0	0.065652	13.575	0	0.065652	13.575	0	0.065652	13.575	0	0.065652
13.6	0	0.065652	13.6	0	0.065652	13.6	0	0.065652	13.6	0	0.065652	13.6	0	0.065652	13.6	0	0.065652	13.6	0	0.065652	13.6	0	0.065652	13.6	0	0.065652	13.6	0	0.065652
13.625	0	0.065652	13.625	0	0.065652	13.625	0	0.065652	13.625	0	0.065652	13.625	0	0.065652	13.625	0	0.065652	13.625	0	0.065652	13.625	0	0.065652	13.625	0	0.065652	13.625	0	0.065652
13.65	0	0.065652	13.65	0	0.065652	13.65	0	0.065652	13.65	0	0.065652	13.65	0	0.065652	13.65	0	0.065652	13.65	0	0.065652	13.65	0	0.065652	13.65	0	0.065652	13.65	0	0.065652
13.675	0	0.065652	13.675	0	0.065652	13.675	0	0.065652	13.675	0	0.065652	13.675	0	0.065652	13.675	0	0.065652	13.675	0	0.065652	13.675	0	0.065652	13.675	0	0.065652	13.675	0	0.065652
13.7	0	0.065652	13.7	0	0.065652	13.7	0	0.065652	13.7	0	0.065652	13.7	0	0.065652	13.7	0	0.065652	13.7	0	0.065652	13.7	0	0.065652	13.7	0	0.065652	13.7	0	0.065652
13.725	0	0.065652	13.725	0	0.065652	13.725	0	0.065652	13.725	0	0.065652	13.725	0	0.065652	13.725	0	0.065652	13.725	0	0.065652	13.725	0	0.065652	13.725	0	0.065652	13.725	0	0.065652
13.75	0	0.065652	13.75	0	0.065652	13.75	0	0.065652	13.75	0	0.065652	13.75	0	0.065652	13.75	0	0.065652	13.75	0	0.065652	13.75	0	0.065652	13.75	0	0.065652	13.75	0	0.065652
13.775	0	0.065652	13.775	0	0.065652	13.775	0	0.065652	13.775	0	0.065652	13.775	0	0.065652	13.775	0	0.065652	13.775	0	0.065652	13.775	0	0.065652	13.775	0	0.065652	13.775	0	0.065652
13.8	0	0.065652	13.8	0	0.065652	13.8	0	0.065652	13.8	0	0.065652	13.8	0	0.065652	13.8	0	0.065652	13.8	0	0.065652	13.8	0	0.065652	13.8	0	0.065652	13.8	0	0.065652
13.825	0	0.065652	13.825	0	0.065652	13.825	0	0.065652	13.825	0	0.065652	13.825	0	0.065652	13.825	0	0.065652	13.825	0	0.065652	13.825	0	0.065652	13.825	0	0.065652	13.825	0	0.065652
13.85	0	0.065652	13.85	0	0.065652	13.85	0	0.065652	13.85	0	0.065652	13.85	0	0.065652	13.85	0	0.065652	13.85	0	0.065652	13.85	0	0.065652	13.85	0	0.065652	13.85	0	0.065652
13.875	0	0.065652	13.875	0	0.065652	13.875	0	0.065652	13.875	0	0.065652	13.875	0	0.065652	13.875	0	0.065652	13.875	0	0.065652	13.875	0	0.065652	13.875	0	0.065652	13.875	0	0.065652
13.9	0	0.065652	13.9	0	0.065652	13.9	0	0.065652	13.9	0	0.065652	13.9	0	0.065652	13.9	0	0.065652	13.9	0	0.065652	13.9	0	0.065652	13.9	0	0.065652	13.9	0	0.065652
13.925	0	0.0656521	13.925	0	0.0656521	13.925	0	0.0656521	13.925	0	0.0656521	13.925	0	0.0656521	13.925	0	0.0656521	13.925	0	0.0656521	13.925	0	0.0656521	13.925	0	0.0656521	13.925	0	0.0656521
13.95	0	0.0656521	13.95	0	0.0656521	13.95	0	0.0656521	13.95	0	0.0656521	13.95	0	0.0656521	13.95	0	0.0656521	13.95	0	0.0656521	13.95	0	0.0656521	13.95	0	0.0656521	13.95	0	0.0656521
13.975	0	0.0656521	13.975	0	0.0656521	13.975	0	0.0656521	13.975	0	0.0656521	13.975	0	0.0656521	13.975	0	0.0656521	13.975	0	0.0656521	13.975	0	0.0656521	13.975	0	0.0656521	13.975	0	0.0656521
14	0	0.0656521	14	0	0.0656521	14	0	0.0656521	14	0	0.0656521	14	0	0.0656521	14	0	0.0656521	14	0	0.0656521	14	0	0.0656521	14	0	0.0656521	14	0	0.0656521
14.025	0	0.0656521	14.025	0	0.0656521	14.025	0	0.0656521	14.025	0	0.0656521	14.025	0	0.0656521	14.025	0	0.0656521	14.025	0	0.0656521	14.025	0	0.0656521	14.025	0	0.0656521	14.025	0	0.0656521
14.05	0	0.0656521	14.05	0	0.0656521	14.05	0	0.0656521	14.05	0	0.0656521	14.05	0	0.0656521	14.05	0	0.0656521	14.05	0	0.0656521	14.05	0	0.0656521	14.05	0	0.0656521	14.05	0	0.0656521
14.075	0	0.0656521	14.075	0	0.0656521	14.075	0	0.0656521	14.075	0	0.0656521	14.075	0	0.0656521	14.075	0	0.0656521	14.075	0	0.0656521	14.075	0	0.0656521	14.075	0	0.0656521	14.075	0	0.0656521
14.1	0	0.0656521	14.1	0	0.0656521	14.1	0	0.0656521	14.1	0	0.0656521	14.1	0	0.0656521	14.1	0	0.0656521	14.1	0	0.0656521	14.1	0	0.0656521	14.1	0	0.0656521	14.1	0	0.0656521
14.125	0	0.0656521	14.125	0	0.0656521	14.125	0	0.0656521	14.125	0	0.0656521	14.125	0	0.0656521	14.125	0	0.0656521	14.125	0	0.0656521	14.125	0	0.0656521	14.125	0	0.0656521	14.125	0	0.0656521
14.15	0	0.0656521	14.15	0	0.0656521	14.15	0	0.0656521	14.15	0	0.0656521	14.15	0	0.0656521	14.15	0	0.0656521	14.15	0	0.0656521	14.15	0	0.0656521	14.15	0	0.0656521	14.15	0	0.0656521
14.175	0	0.0656521	14.175	0	0.0656521	14.175	0	0.0656521	14.175	0	0.0656521	14.175	0	0.0656521	14.175	0	0.0656521	14.175	0	0.0656521	14.175	0	0.0656521	14.175	0	0.0656521	14.175	0	0.0656521
14.2	0	0.0656521	14.2	0	0.0656521	14.2	0	0.0656521	14.2	0	0.0656521	14.2	0	0.0656521	14.2	0	0.0656521	14.2	0	0.0656521	14.2	0	0.0656521	14.2	0	0.0656521	14.2	0	0.0656521
14.225	0	0.0656521	14.225	0	0.0656521	14.225	0	0.0656521	14.225	0	0.0656521	14.225	0	0.0656521	14.225	0	0.0656521	14.225	0	0.0656521	14.225	0	0.0656521	14.225	0	0.0656521	14.225	0	0.0656521
14.25	0	0.0656521	14.25	0	0.0656521	14.25	0	0.0656521	14.25	0	0.0656521	14.25	0	0.0656521	14.25	0	0.0656521	14.25	0	0.0656521	14.25	0	0.0656521	14.25	0	0.0656521	14.25	0	0.0656521
14.275	0	0.0656521	14.275	0	0.0656521	14.275	0	0.0656521	14.275	0	0.0656521	14.275	0	0.0656521	14.275	0	0.0656521	14.275	0	0.0656521	14.275	0	0.0656521	14.275	0	0.0656521	14.275	0	0.0656521
14.3	0	0.0656521	14.3	0	0.0656521	14.3	0	0.0656521	14.3	0	0.0656521	14.3	0	0.0656521	14.3	0	0.0656521	14.3	0	0.0656521	14.3	0	0.0656521	14.3	0	0.0656521	14.3	0	0.0656521
14.325	0	0.0656521	14.325	0	0.0656521	14.325	0	0.0656521	14.325	0	0.0656521	14.325	0	0.0656521	14.325	0	0.0656521	14.325	0	0.0656521	14.325	0	0.0656521	14.325	0	0.0656521	14.325	0	0.0656521
14.35	0	0.0656521	14.35	0	0.0656521	14.35	0	0.0656521	14.35	0	0.0656521	14.35	0	0.0656521	14.35	0	0.0656521	14.35	0	0.0656521	14.35	0	0.0656521	14.35	0	0.0656521	14.35	0	0.0656521
14.375	0	0.0656521	14.375	0	0.0656521	14.375	0	0.0656521	14.375	0	0.0656521	14.375	0	0.0656521	14.375	0	0.0656521	14.375	0	0.0656521	14.375	0	0.0656521	14.375	0	0.0656521	14.375	0	0.0656521
14.4	0	0.0656521	14.4	0	0.0656521	14.4	0	0.0656521	14.4	0	0.0656521	14.4	0	0.0656521	14.4	0	0.0656521	14.4	0	0.0656521	14.4	0	0.0656521	14.4	0	0.0656521	14.4	0	0.0656521
14.425	0	0.0656521	14.425	0	0.0656521	14.425	0	0.0656521	14.425	0	0.0656521	14.425	0	0.0656521	14.425	0	0.0656521	14.425	0	0.0656521	14.425	0	0.0656521	14.425	0	0.0656521	14.425	0	0.0656521
14.45	0	0.0656521	14.45	0	0.0656521	14.45	0	0.0656521	14.45	0	0.0656521	14.45	0	0.0656521	14.45	0	0.0656521	14.45	0	0.0656521	14.45	0	0.0656521	14.45	0	0.0656521	14.45	0	0.0656521
14.475	0	0.0656521	14.475	0	0.0656521	14.475	0	0.0656521	14.475	0	0.0656521	14.475	0	0.0656521	14.475	0	0.0656521	14.475	0	0.0656521	14.475	0	0.0656521	14.475	0	0.0656521	14.475	0	0.0656521
14.5	0	0.0656521	14.5	0	0.0656521	14.5	0	0.0656521	14.5	0	0.0656521	14.5	0	0.0656521	14.5	0	0.0656521	14.5	0	0.0656521	14.5	0	0.0656521	14.5	0	0.0656521	14.5	0	0.0656521
14.525	0	0.0656521	14.525	0	0.0656521	14.525	0	0.0656521	14.525	0	0.0656521	14.525	0	0.0656521	14.525	0	0.0656521	14.525	0	0.0656521	14.525	0	0.0656521	14.525	0	0.0656521	14.525	0	0.0656521
14.55	0	0.0656521	14.55	0	0.0656521	14.55	0	0.0656521	14.55	0	0.0656521	14.55	0	0.0656521	14.55	0	0.0656521	14.55	0	0.0656521	14.55	0	0.0656521	14.55	0	0.0656521	14.55	0	0.0656521
14.575	0	0.0656521	14.575	0	0.0656521	14.575	0	0.0656521	14.575	0	0.0656521	14.575	0	0.0656521	14.575	0	0.0656521	14.575	0	0.0656521	14.575	0	0.0656521	14.575	0	0.0656521	14.575	0	0.0656521
14.6	0	0.0656521	14.6	0	0.0656521	14.6	0	0.0656521	14.6	0	0.0656521	14.6	0	0.0656521	14.6	0	0.0656521	14.6	0	0.0656521	14.6	0	0.0656521	14.6	0	0.0656521	14.6	0	0.0656521
14.625	0	0.0656521	14.625	0	0.0656521	14.625	0	0.0656521	14.625	0	0.0656521	14.625	0	0.0656521	14.625	0	0.0656521	14.625	0	0.0656521	14.625	0	0.0656521	14.625	0	0.0656521	14.625	0	0.0656521
14.65	0	0.0656521	14.65	0	0.0656521	14.65	0	0.0656521	14.65	0	0.0656521	14.65	0	0.0656521	14.65	0	0.0656521	14.65	0	0.0656521	14.65	0	0.0656521	14.65	0	0.0656521	14.65	0	0.0656521
14.675	0	0.0656521	14.675	0	0.0656521	14.675	0	0.0656521	14.675	0	0.0656521	14.675	0	0.0656521	14.675	0	0.0656521	14.675	0	0.0656521	14.675	0	0.0656521	14.675	0	0.0656521	14.675	0	0.0656521
14.7	0	0.0656521	14.7	0	0.0656521	14.7	0	0.0656521	14.7	0	0.0656521	14.7	0	0.0656521	14.7	0	0.0656521	14.7	0	0.0656521	14.7	0	0.0656521	14.7	0	0.0656521	14.7	0	0.0656521
14.725	0	0.0656521	14.725	0	0.0656521	14.725	0	0.0656521	14.725	0	0.0656521	14.725	0	0.0656521	14.725	0	0.0656521	14.725	0	0.0656521	14.725	0	0.0656521	14.725	0	0.0656521	14.725	0	0.0656521
14.75	0	0.0656521	14.75	0	0.0656521	14.75	0	0.0656521	14.75	0	0.0656521	14.75	0	0.0656521	14.75	0	0.0656521	14.75	0	0.0656521	14.75	0	0.0656521	14.75	0	0.0656521	14.75	0	0.0656521
14.775	0	0.0656521	14.775	0	0.0656521	14.775	0	0.0656521	14.775	0	0.0656521	14.775	0	0.0656521	14.775	0	0.0656521	14.775	0	0.0656521	14.775	0	0.0656521	14.775	0	0.0656521	14.775	0	0.0656521
14.8	0	0.0656521	14.8	0	0.0656521	14.8	0	0.0656521	14.8	0	0.0656521	14.8	0	0.0656521	14.8	0	0.0656521	14.8	0	0.0656521	14.8	0	0.0656521	14.8	0	0.0656521	14.8	0	0.0656521
14.825	0	0.0656521	14.825	0	0.0656521	14.825	0	0.0656521	14.825	0	0.0656521	14.825	0	0.0656521	14.825	0	0.0656521	14.825	0	0.0656521	14.825	0	0.0656521	14.825	0	0.0656521	14.825	0	0.0656521
14.85	0	0.0656521	14.85	0	0.0656521	14.85	0	0.0656521	14.85	0	0.0656521	14.85	0	0.0656521	14.85	0	0.0656521	14.85	0	0.0656521	14.85	0	0.0656521	14.85	0	0.0656521	14.85	0	0.0656521
14.875	0	0.0656521	14.875	0	0.0656521	14.875	0	0.0656521	14.875	0	0.0656521	14.875	0	0.0656521	14.875	0	0.0656521	14.875	0	0.0656521	14.875	0	0.0656521	14.875	0	0.0656521	14.875	0	0.0656521
14.9	0	0.0656521	14.9	0	0.0656521	14.9	0	0.0656521	14.9	0	0.0656521	14.9	0	0.0656521	14.9	0	0.0656521	14.9	0	0.0656521	14.9	0	0.0656521	14.9	0	0.0656521	14.9	0	0.0656521
14.925	0	0.0656521	14.925	0	0.0656521	14.925	0	0.0656521	14.925	0	0.0656521	14.925	0	0.0656521	14.925	0	0.0656521	14.925	0	0.0656521	14.925	0	0.0656521	14.925	0	0.0656521	14.925	0	0.0656521
14.95	0	0.0656521	14.95	0	0.0656521	14.95	0	0.0656521	14.95	0	0.0656521	14.95	0	0.0656521	14.95	0	0.0656521	14.95	0	0.0656521	14.95	0	0.0656521	14.95	0	0.0656521	14.95	0	0.0656521
14.975	0	0.0656521	14.975	0	0.0656521	14.975	0	0.0656521	14.975	0	0.0656521	14.975	0	0.0656521	14.975	0	0.0656521	14.975	0	0.0656521	14.975	0	0.0656521	14.975	0	0.0656521	14.975	0	0.0656521
15	0	0.0656521	15	0	0.0656521	15	0	0.0656521	15	0	0.0656521	15	0	0.0656521	15	0	0.0656521	15	0	0.0656521	15	0	0.0656521	15	0	0.0656521	15	0	0.0656521
15.025	0	0.0656521	15.025	0	0.0656521	15.025	0	0.0656521	15.025	0	0.0656521	15.025	0	0.0656521	15.025	0	0.0656521	15.025	0	0.0656521	15.025	0	0.0656521	15.025	0	0.0656521	15.025	0	0.0656521
15.05	0	0.0656521	15.05	0	0.0656521	15.05	0	0.0656521	15.05	0	0.0656521	15.05	0	0.0656521	15.05	0	0.0656521	15.05	0	0.0656521	15.05	0	0.0656521	15.05	0	0.0656521	15.05	0	0.0656521
15.075	0	0.0656521	15.075	0	0.0656521	15.075	0	0.0656521	15.075	0	0.0656521	15.075	0	0.0656521	15.075	0	0.0656521	15.075	0	0.0656521	15.075	0	0.0656521	15.075	0	0.0656521	15.075	0	0.0656521
15.1	0	0.0656521	15.1	0	0.0656521	15.1	0	0.0656521	15.1	0	0.0656521	15.1	0	0.0656521	15.1	0	0.0656521	15.1	0	0.0656521	15.1	0	0.0656521	15.1	0	0.0656521	15.1	0	0.0656521
15.125	0	0.0656521	15.125	0	0.0656521	15.125	0	0.0656521	15.125	0	0.0656521	15.125	0	0.0656521	15.125	0	0.0656521	15.125	0	0.0656521	15.125	0	0.0656521	15.125	0	0.0656521	15.125	0	0.0656521
15.15	0	0.0656522	15.15	0	0.0656522	15.15	0	0.0656522	15.15	0	0.0656522	15.15	0	0.0656522	15.15	0	0.0656522	15.15	0	0.0656522	15.15	0	0.0656522	15.15	0	0.0656522	15.15	0	0.0656522
15.175	0	0.0656522	15.175	0	0.0656522	15.175	0	0.0656522	15.175	0	0.0656522	15.175	0	0.0656522	15.175	0	0.0656522	15.175	0	0.0656522	15.175	0	0.0656522	15.175	0	0.0656522	15.175	0	0.0656522
15.2	0	0.0656522	15.2	0	0.0656522	15.2	0	0.0656522	15.2	0	0.0656522	15.2	0	0.0656522	15.2	0	0.0656522	15.2	0	0.0656522	15.2	0	0.0656522	15.2	0	0.0656522	15.2	0	0.0656522
15.225	0	0.0656522	15.225	0	0.0656522	15.225	0	0.0656522	15.225	0	0.0656522	15.225	0	0.0656522	15.225	0	0.0656522	15.225	0	0.0656522	15.225	0	0.0656522	15.225	0	0.0656522	15.225	0	0.0656522
15.25	0	0.0656522	15.25	0	0.0656522	15.25	0	0.0656522	15.25	0	0.0656522	15.25	0	0.0656522	15.25	0	0.0656522	15.25	0	0.0656522	15.25	0	0.0656522	15.25	0	0.0656522	15.25	0	0.0656522
15.275	0	0.0656522	15.275	0	0.0656522	15.275	0	0.0656522	15.275	0	0.0656522	15.275	0	0.0656522	15.275	0	0.0656522	15.275	0	0.0656522	15.275	0	0.0656522	15.275	0	0.0656522	15.275	0	0.0656522
15.3	0	0.0656522	15.3	0	0.0656522	15.3	0	0.0656522	15.3	0	0.0656522	15.3	0	0.0656522	15.3	0	0.0656522	15.3	0	0.0656522	15.3	0	0.0656522	15.3	0	0.0656522	15.3	0	0.0656522
15.325	0	0.0656522	15.325	0	0.0656522	15.325	0	0.0656522	15.325	0	0.0656522	15.325	0	0.0656522	15.325	0	0.0656522	15.325	0	0.0656522	15.325	0	0.0656522	15.325	0	0.0656522	15.325	0	0.0656522
15.35	0	0.0656522	15.35	0	0.0656522	15.35	0	0.0656522	15.35	0	0.0656522	15.35	0	0.0656522	15.35	0	0.0656522	15.35	0	0.0656522	15.35	0	0.0656522	15.35	0	0.0656522	15.35	0	0.0656522
15.375	0	0.0656522	15.375	0	0.0656522	15.375	0	0.0656522	15.375	0	0.0656522	15.375	0	0.0656522	15.375	0	0.0656522	15.375	0	0.0656522	15.375	0	0.0656522	15.375	0	0.0656522	15.375	0	0.0656522
15.4	0	0.0656522	15.4	0	0.0656522	15.4	0	0.0656522	15.4	0	0.0656522	15.4	0	0.0656522	15.4	0	0.0656522	15.4	0	0.0656522	15.4	0	0.0656522	15.4	0	0.0656522	15.4	0	0.0656522
15.425	0	0.0656522	15.425	0	0.0656522	15.425	0	0.0656522	15.425	0	0.0656522	15.425	0	0.0656522	15.425	0	0.0656522	15.425	0	0.0656522	15.425	0	0.0656522	15.425	0	0.0656522	15.425	0	0.0656522
15.45	0	0.0656522	15.45	0	0.0656522	15.45	0	0.0656522	15.45	0	0.0656522	15.45	0	0.0656522	15.45	0	0.0656522	15.45	0	0.0656522	15.45	0	0.0656522	15.45	0	0.0656522	15.45	0	0.0656522
15.475	0	0.0656522	15.475	0	0.0656522	15.475	0	0.0656522	15.475	0	0.0656522	15.475	0	0.0656522	15.475	0	0.0656522	15.475	0	0.0656522	15.475	0	0.0656522	15.475	0	0.0656522	15.475	0	0.0656522
15.5	0	0.0656522	15.5	0	0.0656522	15.5	0	0.0656522	15.5	0	0.0656522	15.5	0	0.0656522	15.5	0	0.0656522	15.5	0	0.0656522	15.5	0	0.0656522	15.5	0	0.0656522	15.5	0	0.0656522
15.525	0	0.0656522	15.525	0	0.0656522	15.525	0	0.0656522	15.525	0	0.0656522	15.525	0	0.0656522	15.525	0	0.0656522	15.525	0	0.0656522	15.525	0	0.0656522	15.525	0	0.0656522	15.525	0	0.0656522
15.55	0	0.0656522	15.55	0	0.0656522	15.55	0	0.0656522	15.55	0	0.0656522	15.55	0	0.0656522	15.55	0	0.0656522	15.55	0	0.0656522	15.55	0	0.0656522	15.55	0	0.0656522	15.55	0	0.0656522
15.575	0	0.0656522	15.575	0	0.0656522	15.575	0	0.0656522	15.575	0	0.0656522	15.575	0	0.0656522	15.575	0	0.0656522	15.575	0	0.0656522	15.575	0	0.0656522	15.575	0	0.0656522	15.575	0	0.0656522
15.6	0	0.0656522	15.6	0	0.0656522	15.6	0	0.0656522	15.6	0	0.0656522	15.6	0	0.0656522	15.6	0	0.0656522	15.6	0	0.0656522	15.6	0	0.0656522	15.6	0	0.0656522	15.6	0	0.0656522
15.625	0	0.0656522	15.625	0	0.0656522	15.625	0	0.0656522	15.625	0	0.0656522	15.625	0	0.0656522	15.625	0	0.0656522	15.625	0	0.0656522	15.625	0	0.0656522	15.625	0	0.0656522	15.625	0	0.0656522
15.65	0	0.0656522	15.65	0	0.0656522	15.65	0	0.0656522	15.65	0	0.0656522	15.65	0	0.0656522	15.65	0	0.0656522	15.65	0	0.0656522	15.65	0	0.0656522	15.65	0	0.0656522	15.65	0	0.0656522
15.675	0	0.0656522	15.675	0	0.0656522	15.675	0	0.0656522	15.675	0	0.0656522	15.675	0	0.0656522	15.675	0	0.0656522	15.675	0	0.0656522	15.675	0	0.0656522	15.675	0	0.0656522	15.675	0	0.0656522
15.7	0	0.0656522	15.7	0	0.0656522	15.7	0	0.0656522	15.7	0	0.0656522	15.7	0	0.0656522	15.7	0	0.0656522	15.7	0	0.0656522	15.7	0	0.0656522	15.7	0	0.0656522	15.7	0	0.0656522
15.725	0	0.0656522	15.725	0	0.0656522	15.725	0	0.0656522	15.725	0	0.0656522	15.725	0	0.0656522	15.725	0	0.0656522	15.725	0	0.0656522	15.725	0	0.0656522	15.725	0	0.0656522	15.725	0	0.0656522
15.75	0	0.0656522	15.75	0	0.0656522	15.75	0	0.0656522	15.75	0	0.0656522	15.75	0	0.0656522	15.75	0	0.0656522	15.75	0	0.0656522	15.75	0	0.0656522	15.75	0	0.0656522	15.75	0	0.0656522
15.775	0	0.0656522	15.775	0	0.0656522	15.775	0	0.0656522	15.775	0	0.0656522	15.775	0	0.0656522	15.775	0	0.0656522	15.775	0	0.0656522	15.775	0	0.0656522	15.775	0	0.0656522	15.775	0	0.0656522
15.8	0	0.0656522	15.8	0	0.0656522	15.8	0	0.0656522	15.8	0	0.0656522	15.8	0	0.0656522	15.8	0	0.0656522	15.8	0	0.0656522	15.8	0	0.0656522	15.8	0	0.0656522	15.8	0	0.0656522
15.825	0	0.0656522	15.825	0	0.0656522	15.825	0	0.0656522	15.825	0	0.0656522	15.825	0	0.0656522	15.825	0	0.0656522	15.825	0	0.0656522	15.825	0	0.0656522	15.825	0	0.0656522	15.825	0	0.0656522
15.85	0	0.0656522	15.85	0	0.0656522	15.85	0	0.0656522	15.85	0	0.0656522	15.85	0	0.0656522	15.85	0	0.0656522	15.85	0	0.0656522	15.85	0	0.0656522	15.85	0	0.0656522	15.85	0	0.0656522
15.875	0	0.0656522	15.875	0	0.0656522	15.875	0	0.0656522	15.875	0	0.0656522	15.875	0	0.0656522	15.875	0	0.0656522	15.875	0	0.0656522	15.875	0	0.0656522	15.875	0	0.0656522	15.875	0	0.0656522
15.9	0	0.0656522	15.9	0	0.0656522	15.9	0	0.0656522	15.9	0	0.0656522	15.9	0	0.0656522	15.9	0	0.0656522	15.9	0	0.0656522	15.9	0	0.0656522	15.9	0	0.0656522	15.9	0	0.0656522
15.925	0	0.0656522	15.925	0	0.0656522	15.925	0	0.0656522	15.925	0	0.0656522	15.925	0	0.0656522	15.925	0	0.0656522	15.925	0	0.0656522	15.925	0	0.0656522	15.925	0	0.0656522	15.925	0	0.0656522
15.95	0	0.0656522	15.95	0	0.0656522	15.95	0	0.0656522	15.95	0	0.0656522	15.95	0	0.0656522	15.95	0	0.0656522	15.95	0	0.0656522	15.95	0	0.0656522	15.95	0	0.0656522	15.95	0	0.0656522
15.975	0	0.0656522	15.975	0	0.0656522	15.975	0	0.0656522	15.975	0	0.0656522	15.975	0	0.0656522	15.975	0	0.0656522	15.975	0	0.0656522	15.975	0	0.0656522	15.975	0	0.0656522	15.975	0	0.0656522
16	0	0.0656522	16	0	0.0656522	16	0	0.0656522	16	0	0.0656522	16	0	0.0656522	16	0	0.0656522	16	0	0.0656522	16	0	0.0656522	16	0	0.0656522	16	0	0.0656522
16.025	0	0.0656522	16.025	0	0.0656522	16.025	0	0.0656522	16.025	0	0.0656522	16.025	0	0.0656522	16.025	0	0.0656522	16.025	0	0.0656522	16.025	0	0.0656522	16.025	0	0.0656522	16.025	0	0.0656522
16.05	0	0.0656522	16.05	0	0.0656522	16.05	0	0.0656522	16.05	0	0.0656522	16.05	0	0.0656522	16.05	0	0.0656522	16.05	0	0.0656522	16.05	0	0.0656522	16.05	0	0.0656522	16.05	0	0.0656522
16.075	0	0.0656522	16.075	0	0.0656522	16.075	0	0.0656522	16.075	0	0.0656522	16.075	0	0.0656522	16.075	0	0.0656522	16.075	0	0.0656522	16.075	0	0.0656522	16.075	0	0.0656522	16.075	0	0.0656522
16.1	0	0.0656522	16.1	0	0.0656522	16.1	0	0.0656522	16.1	0	0.0656522	16.1	0	0.0656522	16.1	0	0.0656522	16.1	0	0.0656522	16.1	0	0.0656522	16.1	0	0.0656522	16.1	0	0.0656522
16.125	0	0.0656522	16.125	0	0.0656522	16.125	0	0.0656522	16.125	0	0.0656522	16.125	0	0.0656522	16.125	0	0.0656522	16.125	0	0.0656522	16.125	0	0.0656522	16.125	0	0.0656522	16.125	0	0.0656522
16.15	0	0.0656522	16.15	0	0.0656522	16.15	0	0.0656522	16.15	0	0.0656522	16.15	0	0.0656522	16.15	0	0.0656522	16.15	0	0.0656522	16.15	0	0.0656522	16.15	0	0.0656522	16.15	0	0.0656522
16.175	0	0.0656522	16.175	0	0.0656522	16.175	0	0.0656522	16.175	0	0.0656522	16.175	0	0.0656522	16.175	0	0.0656522	16.175	0	0.0656522	16.175	0	0.0656522	16.175	0	0.0656522	16.175	0	0.0656522
16.2	0	0.0656522	16.2	0	0.0656522	16.2	0	0.0656522	16.2	0	0.0656522	16.2	0	0.0656522	16.2	0	0.0656522	16.2	0	0.0656522	16.2	0	0.0656522	16.2	0	0.0656522	16.2	0	0.0656522
16.225	0	0.0656522	16.225	0	0.0656522	16.225	0	0.0656522	16.225	0	0.0656522	16.225	0	0.0656522	16.225	0	0.0656522	16.225	0	0.0656522	16.225	0	0.0656522	16.225	0	0.0656522	16.225	0	0.0656522
16.25	0	0.0656522	16.25	0	0.0656522	16.25	0	0.0656522	16.25	0	0.0656522	16.25	0	0.0656522	16.25	0	0.0656522	16.25	0	0.0656522	16.25	0	0.0656522	16.25	0	0.0656522	16.25	0	0.0656522
16.275	0	0.0656522	16.275	0	0.0656522	16.275	0	0.0656522	16.275	0	0.0656522	16.275	0	0.0656522	16.275	0	0.0656522	16.275	0	0.0656522	16.275	0	0.0656522	16.275	0	0.0656522	16.275	0	0.0656522
16.3	0	0.0656522	16.3	0	0.0656522	16.3	0	0.0656522	16.3	0	0.0656522	16.3	0	0.0656522	16.3	0	0.0656522	16.3	0	0.0656522	16.3	0	0.0656522	16.3	0	0.0656522	16.3	0	0.0656522
16.325	0	0.0656522	16.325	0	0.0656522	16.325	0	0.0656522	16.325	0	0.0656522	16.325	0	0.0656522	16.325	0	0.0656522	16.325	0	0.0656522	16.325	0	0.0656522	16.325	0	0.0656522	16.325	0	0.0656522
16.35	0	0.0656522	16.35	0	0.0656522	16.35	0	0.0656522	16.35	0	0.0656522	16.35	0	0.0656522	16.35	0	0.0656522	16.35	0	0.0656522	16.35	0	0.0656522	16.35	0	0.0656522	16.35	0	0.0656522
16.375	0	0.0656523	16.375	0	0.0656523	16.375	0	0.0656523	16.375	0	0.0656523	16.375	0	0.0656523	16.375	0	0.0656523	16.375	0	0.0656523	16.375	0	0.0656523	16.375	0	0.0656523	16.375	0	0.0656523
16.4	0	0.0656523	16.4	0	0.0656523	16.4	0	0.0656523	16.4	0	0.0656523	16.4	0	0.0656523	16.4	0	0.0656523	16.4	0	0.0656523	16.4	0	0.0656523	16.4	0	0.0656523	16.4	0	0.0656523
16.425	0	0.0656523	16.425	0	0.0656523	16.425	0	0.0656523	16.425	0	0.0656523	16.425	0	0.0656523	16.425	0	0.0656523	16.425	0	0.0656523	16.425	0	0.0656523	16.425	0	0.0656523	16.425	0	0.0656523
16.45	0	0.0656523	16.45	0	0.0656523	16.45	0	0.0656523	16.45	0	0.0656523	16.45	0	0.0656523	16.45	0	0.0656523	16.45	0	0.0656523	16.45	0	0.0656523	16.45	0	0.0656523	16.45	0	0.0656523
16.475	0	0.0656523	16.475	0	0.0656523	16.475	0	0.0656523	16.475	0	0.0656523	16.475	0	0.0656523	16.475	0	0.0656523	16.475	0	0.0656523	16.475	0	0.0656523	16.475	0	0.0656523	16.475	0	0.0656523
16.5	0	0.0656523	16.5	0	0.0656523	16.5	0	0.0656523	16.5	0	0.0656523	16.5	0	0.0656523	16.5	0	0.0656523	16.5	0	0.0656523	16.5	0	0.0656523	16.5	0	0.0656523	16.5	0	0.0656523
16.525	0	0.0656523	16.525	0	0.0656523	16.525	0	0.0656523	16.525	0	0.0656523	16.525	0	0.0656523	16.525	0	0.0656523	16.525	0	0.0656523	16.525	0	0.0656523	16.525	0	0.0656523	16.525	0	0.0656523
16.55	0	0.0656523	16.55	0	0.0656523	16.55	0	0.0656523	16.55	0	0.0656523	16.55	0	0.0656523	16.55	0	0.0656523	16.55	0	0.0656523	16.55	0	0.0656523	16.55	0	0.0656523	16.55	0	0.0656523
16.575	0	0.0656523	16.575	0	0.0656523	16.575	0	0.0656523	16.575	0	0.0656523	16.575	0	0.0656523	16.575	0	0.0656523	16.575	0	0.0656523	16.575	0	0.0656523	16.575	0	0.0656523	16.575	0	0.0656523
16.6	0	0.0656523	16.6	0	0.0656523	16.6	0	0.0656523	16.6	0	0.0656523	16.6	0	0.0656523	16.6	0	0.0656523	16.6	0	0.0656523	16.6	0	0.0656523	16.6	0	0.0656523	16.6	0	0.0656523
16.625	0	0.0656523	16.625	0	0.0656523	16.625	0	0.0656523	16.625	0	0.0656523	16.625	0	0.0656523	16.625	0	0.0656523	16.625	0	0.0656523	16.625	0	0.0656523	16.625	0	0.0656523	16.625	0	0.0656523
16.65	0	0.0656523	16.65	0	0.0656523	16.65	0	0.0656523	16.65	0	0.0656523	16.65	0	0.0656523	16.65	0	0.0656523	16.65	0	0.0656523	16.65	0	0.0656523	16.65	0	0.0656523	16.65	0	0.0656523
16.675	0	0.0656523	16.675	0	0.0656523	16.675	0	0.0656523	16.675	0	0.0656523	16.675	0	0.0656523	16.675	0	0.0656523	16.675	0	0.0656523	16.675	0	0.0656523	16.675	0	0.0656523	16.675	0	0.0656523
16.7	0	0.0656523	16.7	0	0.0656523	16.7	0	0.0656523	16.7	0	0.0656523	16.7	0	0.0656523	16.7	0	0.0656523	16.7	0	0.0656523	16.7	0	0.0656523	16.7	0	0.0656523	16.7	0	0.0656523
16.725	0	0.0656523	16.725	0	0.0656523	16.725	0	0.0656523	16.725	0	0.0656523	16.725	0	0.0656523	16.725	0	0.0656523	16.725	0	0.0656523	16.725	0	0.0656523	16.725	0	0.0656523	16.725	0	0.0656523
16.75	0	0.0656523	16.75	0	0.0656523	16.75	0	0.0656523	16.75	0	0.0656523	16.75	0	0.0656523	16.75	0	0.0656523	16.75	0	0.0656523	16.75	0	0.0656523	16.75	0	0.0656523	16.75	0	0.0656523
16.775	0	0.0656523	16.775	0	0.0656523	16.775	0	0.0656523	16.775	0	0.0656523	16.775	0	0.0656523	16.775	0	0.0656523	16.775	0	0.0656523	16.775	0	0.0656523	16.775	0	0.0656523	16.775	0	0.0656523
16.8	0	0.0656523	16.8	0	0.0656523	16.8	0	0.0656523	16.8	0	0.0656523	16.8	0	0.0656523	16.8	0	0.0656523	16.8	0	0.0656523	16.8	0	0.0656523	16.8	0	0.0656523	16.8	0	0.0656523
16.825	0	0.0656523	16.825	0	0.0656523	16.825	0	0.0656523	16.825	0	0.0656523	16.825	0	0.0656523	16.825	0	0.0656523	16.825	0	0.0656523	16.825	0	0.0656523	16.825	0	0.0656523	16.825	0	0.0656523
16.85	0	0.0656523	16.85	0	0.0656523	16.85	0	0.0656523	16.85	0	0.0656523	16.85	0	0.0656523	16.85	0	0.0656523	16.85	0	0.0656523	16.85	0	0.0656523	16.85	0	0.0656523	16.85	0	0.0656523
16.875	0	0.0656523	16.875	0	0.0656523	16.875	0	0.0656523	16.875	0	0.0656523	16.875	0	0.0656523	16.875	0	0.0656523	16.875	0	0.0656523	16.875	0	0.0656523	16.875	0	0.0656523	16.875	0	0.0656523
16.9	0	0.0656523	16.9	0	0.0656523	16.9	0	0.0656523	16.9	0	0.0656523	16.9	0	0.0656523	16.9	0	0.0656523	16.9	0	0.0656523	16.9	0	0.0656523	16.9	0	0.0656523	16.9	0	0.0656523
16.925	0	0.0656523	16.925	0	0.0656523	16.925	0	0.0656523	16.925	0	0.0656523	16.925	0	0.0656523	16.925	0	0.0656523	16.925	0	0.0656523	16.925	0	0.0656523	16.925	0	0.0656523	16.925	0	0.0656523
16.95	0	0.0656523	16.95	0	0.0656523	16.95	0	0.0656523	16.95	0	0.0656523	16.95	0	0.0656523	16.95	0	0.0656523	16.95	0	0.0656523	16.95	0	0.0656523	16.95	0	0.0656523	16.95	0	0.0656523
16.975	0	0.0656523	16.975	0	0.0656523	16.975	0	0.0656523	16.975	0	0.0656523	16.975	0	0.0656523	16.975	0	0.0656523	16.975	0	0.0656523	16.975	0	0.0656523	16.975	0	0.0656523	16.975	0	0.0656523
17	0	0.0656523	17	0	0.0656523	17	0	0.0656523	17	0	0.0656523	17	0	0.0656523	17	0	0.0656523	17	0	0.0656523	17	0	0.0656523	17	0	0.0656523	17	0	0.0656523
17.025	0	0.0656523	17.025	0	0.0656523	17.025	0	0.0656523	17.025	0	0.0656523	17.025	0	0.0656523	17.025	0	0.0656523	17.025	0	0.0656523	17.025	0	0.0656523	17.025	0	0.0656523	17.025	0	0.0656523
17.05	0	0.0656523	17.05	0	0.0656523	17.05	0	0.0656523	17.05	0	0.0656523	17.05	0	0.0656523	17.05	0	0.0656523	17.05	0	0.0656523	17.05	0	0.0656523	17.05	0	0.0656523	17.05	0	0.0656523
17.075	0	0.0656523	17.075	0	0.0656523	17.075	0	0.0656523	17.075	0	0.0656523	17.075	0	0.0656523	17.075	0	0.0656523	17.075	0	0.0656523	17.075	0	0.0656523	17.075	0	0.0656523	17.075	0	0.0656523
17.1	0	0.0656523	17.1	0	0.0656523	17.1	0	0.0656523	17.1	0	0.0656523	17.1	0	0.0656523	17.1	0	0.0656523	17.1	0	0.0656523	17.1	0	0.0656523	17.1	0	0.0656523	17.1	0	0.0656523
17.125	0	0.0656523	17.125	0	0.0656523	17.125	0	0.0656523	17.125	0	0.0656523	17.125	0	0.0656523	17.125	0	0.0656523	17.125	0	0.0656523	17.125	0	0.0656523	17.125	0	0.0656523	17.125	0	0.0656523
17.15	0	0.0656523	17.15	0	0.0656523	17.15	0	0.0656523	17.15	0	0.0656523	17.15	0	0.0656523	17.15	0	0.0656523	17.15	0	0.0656523	17.15	0	0.0656523	17.15	0	0.0656523	17.15	0	0.0656523
17.175	0	0.0656523	17.175	0	0.0656523	17.175	0	0.0656523	17.175	0	0.0656523	17.175	0	0.0656523	17.175	0	0.0656523	17.175	0	0.0656523	17.175	0	0.0656523	17.175	0	0.0656523	17.175	0	0.0656523
17.2	0	0.0656523	17.2	0	0.0656523	17.2	0	0.0656523	17.2	0	0.0656523	17.2	0	0.0656523	17.2	0	0.0656523	17.2	0	0.0656523	17.2	0	0.0656523	17.2	0	0.0656523	17.2	0	0.0656523
17.225	0	0.0656523	17.225	0	0.0656523	17.225	0	0.0656523	17.225	0	0.0656523	17.225	0	0.0656523	17.225	0	0.0656523	17.225	0	0.0656523	17.225	0	0.0656523	17.225	0	0.0656523	17.225	0	0.0656523
17.25	0	0.0656523	17.25	0	0.0656523	17.25	0	0.0656523	17.25	0	0.0656523	17.25	0	0.0656523	17.25	0	0.0656523	17.25	0	0.0656523	17.25	0	0.0656523	17.25	0	0.0656523	17.25	0	0.0656523
17.275	0	0.0656523	17.275	0	0.0656523	17.275	0	0.0656523	17.275	0	0.0656523	17.275	0	0.0656523	17.275	0	0.0656523	17.275	0	0.0656523	17.275	0	0.0656523	17.275	0	0.0656523	17.275	0	0.0656523
17.3	0	0.0656523	17.3	0	0.0656523	17.3	0	0.0656523	17.3	0	0.0656523	17.3	0	0.0656523	17.3	0	0.0656523	17.3	0	0.0656523	17.3	0	0.0656523	17.3	0	0.0656523	17.3	0	0.0656523
17.325	0	0.0656523	17.325	0	0.0656523	17.325	0	0.0656523	17.325	0	0.0656523	17.325	0	0.0656523	17.325	0	0.0656523	17.325	0	0.0656523	17.325	0	0.0656523	17.325	0	0.0656523	17.325	0	0.0656523
17.35	0	0.0656523	17.35	0	0.0656523	17.35	0	0.0656523	17.35	0	0.0656523	17.35	0	0.0656523	17.35	0	0.0656523	17.35	0	0.0656523	17.35	0	0.0656523	17.35	0	0.0656523	17.35	0	0.0656523
17.375	0	0.0656523	17.375	0	0.0656523	17.375	0	0.0656523	17.375	0	0.0656523	17.375	0	0.0656523	17.375	0	0.0656523	17.375	0	0.0656523	17.375	0	0.0656523	17.375	0	0.0656523	17.375	0	0.0656523
17.4	0	0.0656523	17.4	0	0.0656523	17.4	0	0.0656523	17.4	0	0.0656523	17.4	0	0.0656523	17.4	0	0.0656523	17.4	0	0.0656523	17.4	0	0.0656523	17.4	0	0.0656523	17.4	0	0.0656523
17.425	0	0.0656523	17.425	0	0.0656523	17.425	0	0.0656523	17.425	0	0.0656523	17.425	0	0.0656523	17.425	0	0.0656523	17.425	0	0.0656523	17.425	0	0.0656523	17.425	0	0.0656523	17.425	0	0.0656523
17.45	0	0.0656523	17.45	0	0.0656523	17.45	0	0.0656523	17.45	0	0.0656523	17.45	0	0.0656523	17.45	0	0.0656523	17.45	0	0.0656523	17.45	0	0.0656523	17.45	0	0.0656523	17.45	0	0.0656523
17.475	0	0.0656523	17.475	0	0.0656523	17.475	0	0.0656523	17.475	0	0.0656523	17.475	0	0.0656523	17.475	0	0.0656523	17.475	0	0.0656523	17.475	0	0.0656523	17.475	0	0.0656523	17.475	0	0.0656523
17.5	0	0.0656523	17.5	0	0.0656523	17.5	0	0.0656523	17.5	0	0.0656523	17.5	0	0.0656523	17.5	0	0.0656523	17.5	0	0.0656523	17.5	0	0.0656523	17.5	0	0.0656523	17.5	0	0.0656523
17.525	0	0.0656523	17.525	0	0.0656523	17.525	0	0.0656523	17.525	0	0.0656523	17.525	0	0.0656523	17.525	0	0.0656523	17.525	0	0.0656523	17.525	0	0.0656523	17.525	0	0.0656523	17.525	0	0.0656523
17.55	0	0.0656523	17.55	0	0.0656523	17.55	0	0.0656523	17.55	0	0.0656523	17.55	0	0.0656523	17.55	0	0.0656523	17.55	0	0.0656523	17.55	0	0.0656523	17.55	0	0.0656523	17.55	0	0.0656523
17.575	0	0.0656523	17.575	0	0.0656523	17.575	0	0.0656523	17.575	0	0.0656523	17.575	0	0.0656523	17.575	0	0.0656523	17.575	0	0.0656523	17.575	0	0.0656523	17.575	0	0.0656523	17.575	0	0.0656523
17.6	0	0.0656523	17.6	0	0.0656523	17.6	0	0.0656523	17.6	0	0.0656523	17.6	0	0.0656523	17.6	0	0.0656523	17.6	0	0.0656523	17.6	0	0.0656523	17.6	0	0.0656523	17.6	0	0.0656523
17.625	0	0.0656523	17.625	0	0.0656523	17.625	0	0.0656523	17.625	0	0.0656523	17.625	0	0.0656523	17.625	0	0.0656523	17.625	0	0.0656523	17.625	0	0.0656523	17.625	0	0.0656523	17.625	0	0.0656523
17.65	0	0.0656524	17.65	0	0.0656524	17.65	0	0.0656524	17.65	0	0.0656524	17.65	0	0.0656524	17.65	0	0.0656524	17.65	0	0.0656524	17.65	0	0.0656524	17.65	0	0.0656524	17.65	0	0.0656524
17.675	0	0.0656524	17.675	0	0.0656524	17.675	0	0.0656524	17.675	0	0.0656524	17.675	0	0.0656524	17.675	0	0.0656524	17.675	0	0.0656524	17.675	0	0.0656524	17.675	0	0.0656524	17.675	0	0.0656524
17.7	0	0.0656524	17.7	0	0.0656524	17.7	0	0.0656524	17.7	0	0.0656524	17.7	0	0.0656524	17.7	0	0.0656524	17.7	0	0.0656524	17.7	0	0.0656524	17.7	0	0.0656524	17.7	0	0.0656524
17.725	0	0.0656524	17.725	0	0.0656524	17.725	0	0.0656524	17.725	0	0.0656524	17.725	0	0.0656524	17.725	0	0.0656524	17.725	0	0.0656524	17.725	0	0.0656524	17.725	0	0.0656524	17.725	0	0.0656524
17.75	0	0.0656524	17.75	0	0.0656524	17.75	0	0.0656524	17.75	0	0.0656524	17.75	0	0.0656524	17.75	0	0.0656524	17.75	0	0.0656524	17.75	0	0.0656524	17.75	0	0.0656524	17.75	0	0.0656524
17.775	0	0.0656524	17.775	0	0.0656524	17.775	0	0.0656524	17.775	0	0.0656524	17.775	0	0.0656524	17.775	0	0.0656524	17.775	0	0.0656524	17.775	0	0.0656524	17.775	0	0.0656524	17.775	0	0.0656524
17.8	0	0.0656524	17.8	0	0.0656524	17.8	0	0.0656524	17.8	0	0.0656524	17.8	0	0.0656524	17.8	0	0.0656524	17.8	0	0.0656524	17.8	0	0.0656524	17.8	0	0.0656524	17.8	0	0.0656524
17.825	0	0.0656524	17.825	0	0.0656524	17.825	0	0.0656524	17.825	0	0.0656524	17.825	0	0.0656524	17.825	0	0.0656524	17.825	0	0.0656524	17.825	0	0.0656524	17.825	0	0.0656524	17.825	0	0.0656524
17.85	0	0.0656524	17.85	0	0.0656524	17.85	0	0.0656524	17.85	0	0.0656524	17.85	0	0.0656524	17.85	0	0.0656524	17.85	0	0.0656524	17.85	0	0.0656524	17.85	0	0.0656524	17.85	0	0.0656524
17.875	0	0.0656524	17.875	0	0.0656524	17.875	0	0.0656524	17.875	0	0.0656524	17.875	0	0.0656524	17.875	0	0.0656524	17.875	0	0.0656524	17.875	0	0.0656524	17.875	0	0.0656524	17.875	0	0.0656524
17.9	0	0.0656524	17.9	0	0.0656524	17.9	0	0.0656524	17.9	0	0.0656524	17.9	0	0.0656524	17.9	0	0.0656524	17.9	0	0.0656524	17.9	0	0.0656524	17.9	0	0.0656524	17.9	0	0.0656524
17.925	0	0.0656524	17.925	0	0.0656524	17.925	0	0.0656524	17.925	0	0.0656524	17.925	0	0.0656524	17.925	0	0.0656524	17.925	0	0.0656524	17.925	0	0.0656524	17.925	0	0.0656524	17.925	0	0.0656524
17.95	0	0.0656524	17.95	0	0.0656524	17.95	0	0.0656524	17.95	0	0.0656524	17.95	0	0.0656524	17.95	0	0.0656524	17.95	0	0.0656524	17.95	0	0.0656524	17.95	0	0.0656524	17.95	0	0.0656524
17.975	0	0.0656524	17.975	0	0.0656524	17.975	0	0.0656524	17.975	0	0.0656524	17.975	0	0.0656524	17.975	0	0.0656524	17.975	0	0.0656524	17.975	0	0.0656524	17.975	0	0.0656524	17.975	0	0.0656524
18	0	0.0656524	18	0	0.0656524	18	0	0.0656524	18	0	0.0656524	18	0	0.0656524	18	0	0.0656524	18	0	0.0656524	18	0	0.0656524	18	0	0.0656524	18	0	0.0656524
18.025	0	0.0656524	18.025	0	0.0656524	18.025	0	0.0656524	18.025	0	0.0656524	18.025	0	0.0656524	18.025	0	0.0656524	18.025	0	0.0656524	18.025	0	0.0656524	18.025	0	0.0656524	18.025	0	0.0656524
18.05	0	0.0656524	18.05	0	0.0656524	18.05	0	0.0656524	18.05	0	0.0656524	18.05	0	0.0656524	18.05	0	0.0656524	18.05	0	0.0656524	18.05	0	0.0656524	18.05	0	0.0656524	18.05	0	0.0656524
18.075	0	0.0656524	18.075	0	0.0656524	18.075	0	0.0656524	18.075	0	0.0656524	18.075	0	0.0656524	18.075	0	0.0656524	18.075	0	0.0656524	18.075	0	0.0656524	18.075	0	0.0656524	18.075	0	0.0656524
18.1	0	0.0656524	18.1	0	0.0656524	18.1	0	0.0656524	18.1	0	0.0656524	18.1	0	0.0656524	18.1	0	0.0656524	18.1	0	0.0656524	18.1	0	0.0656524	18.1	0	0.0656524	18.1	0	0.0656524
18.125	0	0.0656524	18.125	0	0.0656524	18.125	0	0.0656524	18.125	0	0.0656524	18.125	0	0.0656524	18.125	0	0.0656524	18.125	0	0.0656524	18.125	0	0.0656524	18.125	0	0.0656524	18.125	0	0.0656524
18.15	0	0.0656524	18.15	0	0.0656524	18.15	0	0.0656524	18.15	0	0.0656524	18.15	0	0.0656524	18.15	0	0.0656524	18.15	0	0.0656524	18.15	0	0.0656524	18.15	0	0.0656524	18.15	0	0.0656524
18.175	0	0.0656524	18.175	0	0.0656524	18.175	0	0.0656524	18.175	0	0.0656524	18.175	0	0.0656524	18.175	0	0.0656524	18.175	0	0.0656524	18.175	0	0.0656524	18.175	0	0.0656524	18.175	0	0.0656524
18.2	0	0.0656524	18.2	0	0.0656524	18.2	0	0.0656524	18.2	0	0.0656524	18.2	0	0.0656524	18.2	0	0.0656524	18.2	0	0.0656524	18.2	0	0.0656524	18.2	0	0.0656524	18.2	0	0.0656524
18.225	0	0.0656524	18.225	0	0.0656524	18.225	0	0.0656524	18.225	0	0.0656524	18.225	0	0.0656524	18.225	0	0.0656524	18.225	0	0.0656524	18.225	0	0.0656524	18.225	0	0.0656524	18.225	0	0.0656524
18.25	0	0.0656524	18.25	0	0.0656524	18.25	0	0.0656524	18.25	0	0.0656524	18.25	0	0.0656524	18.25	0	0.0656524	18.25	0	0.0656524	18.25	0	0.0656524	18.25	0	0.0656524	18.25	0	0.0656524
18.275	0	0.0656524	18.275	0	0.0656524	18.275	0	0.0656524	18.275	0	0.0656524	18.275	0	0.0656524	18.275	0	0.0656524	18.275	0	0.0656524	18.275	0	0.0656524	18.275	0	0.0656524	18.275	0	0.0656524
18.3	0	0.0656524	18.3	0	0.0656524	18.3	0	0.0656524	18.3	0	0.0656524	18.3	0	0.0656524	18.3	0	0.0656524	18.3	0	0.0656524	18.3	0	0.0656524	18.3	0	0.0656524	18.3	0	0.0656524
18.325	0	0.0656524	18.325	0	0.0656524	18.325	0	0.0656524	18.325	0	0.0656524	18.325	0	0.0656524	18.325	0	0.0656524	18.325	0	0.0656524	18.325	0	0.0656524	18.325	0	0.0656524	18.325	0	0.0656524
18.35	0	0.0656524	18.35	0	0.0656524	18.35	0	0.0656524	18.35	0	0.0656524	18.35	0	0.0656524	18.35	0	0.0656524	18.35	0	0.0656524	18.35	0	0.0656524	18.35	0	0.0656524	18.35	0	0.0656524
18.375	0	0.0656524	18.375	0	0.0656524	18.375	0	0.0656524	18.375	0	0.0656524	18.375	0	0.0656524	18.375	0	0.0656524	18.375	0	0.0656524	18.375	0	0.0656524	18.375	0	0.0656524	18.375	0	0.0656524
18.4	0	0.0656524	18.4	0	0.0656524	18.4	0	0.0656524	18.4	0	0.0656524	18.4	0	0.0656524	18.4	0	0.0656524	18.4	0	0.0656524	18.4	0	0.0656524	18.4	0	0.0656524	18.4	0	0.0656524
18.425	0	0.0656524	18.425	0	0.0656524	18.425	0	0.0656524	18.425	0	0.0656524	18.425	0	0.0656524	18.425	0	0.0656524	18.425	0	0.0656524	18.425	0	0.0656524	18.425	0	0.0656524	18.425	0	0.0656524
18.45	0	0.0656524	18.45	0	0.0656524	18.45	0	0.0656524	18.45	0	0.0656524	18.45	0	0.0656524	18.45	0	0.0656524	18.45	0	0.0656524	18.45	0	0.0656524	18.45	0	0.0656524	18.45	0	0.0656524
18.475	0	0.0656524	18.475	0	0.0656524	18.475	0	0.0656524	18.475	0	0.0656524	18.475	0	0.0656524	18.475	0	0.0656524	18.475	0	0.0656524	18.475	0	0.0656524	18.475	0	0.0656524	18.475	0	0.0656524
18.5	0	0.0656524	18.5	0	0.0656524	18.5	0	0.0656524	18.5	0	0.0656524	18.5	0	0.0656524	18.5	0	0.0656524	18.5	0	0.0656524	18.5	0	0.0656524	18.5	0	0.0656524	18.5	0	0.0656524
18.525	0	0.0656524	18.525	0	0.0656524	18.525	0	0.0656524	18.525	0	0.0656524	18.525	0	0.0656524	18.525	0	0.0656524	18.525	0	0.0656524	18.525	0	0.0656524	18.525	0	0.0656524	18.525	0	0.0656524
18.55	0	0.0656524	18.55	0	0.0656524	18.55	0	0.0656524	18.55	0	0.0656524	18.55	0	0.0656524	18.55	0	0.0656524	18.55	0	0.0656524	18.55	0	0.0656524	18.55	0	0.0656524	18.55	0	0.0656524
18.575	0	0.0656524	18.575	0	0.0656524	18.575	0	0.0656524	18.575	0	0.0656524	18.575	0	0.0656524	18.575	0	0.0656524	18.575	0	0.0656524	18.575	0	0.0656524	18.575	0	0.0656524	18.575	0	0.0656524
18.6	0	0.0656524	18.6	0	0.0656524	18.6	0	0.0656524	18.6	0	0.0656524	18.6	0	0.0656524	18.6	0	0.0656524	18.6	0	0.0656524	18.6	0	0.0656524	18.6	0	0.0656524	18.6	0	0.0656524
18.625	0	0.0656524	18.625	0	0.0656524	18.625	0	0.0656524	18.625	0	0.0656524	18.625	0	0.0656524	18.625	0	0.0656524	18.625	0	0.0656524	18.625	0	0.0656524	18.625	0	0.0656524	18.625	0	0.0656524
18.65	0	0.0656524	18.65	0	0.0656524	18.65	0	0.0656524	18.65	0	0.0656524	18.65	0	0.0656524	18.65	0	0.0656524	18.65	0	0.0656524	18.65	0	0.0656524	18.65	0	0.0656524	18.65	0	0.0656524
18.675	0	0.0656524	18.675	0	0.0656524	18.675	0	0.0656524	18.675	0	0.0656524	18.675	0	0.0656524	18.675	0	0.0656524	18.675	0	0.0656524	18.675	0	0.0656524	18.675	0	0.0656524	18.675	0	0.0656524
18.7	0	0.0656524	18.7	0	0.0656524	18.7	0	0.0656524	18.7	0	0.0656524	18.7	0	0.0656524	18.7	0	0.0656524	18.7	0	0.0656524	18.7	0	0.0656524	18.7	0	0.0656524	18.7	0	0.0656524
18.725	0	0.0656524	18.725	0	0.0656524	18.725	0	0.0656524	18.725	0	0.0656524	18.725	0	0.0656524	18.725	0	0.0656524	18.725	0	0.0656524	18.725	0	0.0656524	18.725	0	0.0656524	18.725	0	0.0656524
18.75	0	0.0656524	18.75	0	0.0656524	18.75	0	0.0656524	18.75	0	0.0656524	18.75	0	0.0656524	18.75	0	0.0656524	18.75	0	0.0656524	18.75	0	0.0656524	18.75	0	0.0656524	18.75	0	0.0656524
18.775	0	0.0656524	18.775	0	0.0656524	18.775	0	0.0656524	18.775	0	0.0656524	18.775	0	0.0656524	18.775	0	0.0656524	18.775	0	0.0656524	18.775	0	0.0656524	18.775	0	0.0656524	18.775	0	0.0656524
18.8	0	0.0656524	18.8	0	0.0656524	18.8	0	0.0656524	18.8	0	0.0656524	18.8	0	0.0656524	18.8	0	0.0656524	18.8	0	0.0656524	18.8	0	0.0656524	18.8	0	0.0656524	18.8	0	0.0656524
18.825	0	0.0656524	18.825	0	0.0656524	18.825	0	0.0656524	18.825	0	0.0656524	18.825	0	0.0656524	18.825	0	0.0656524	18.825	0	0.0656524	18.825	0	0.0656524	18.825	0	0.0656524	18.825	0	0.0656524
18.85	0	0.0656524	18.85	0	0.0656524	18.85	0	0.0656524	18.85	0	0.0656524	18.85	0	0.0656524	18.85	0	0.0656524	18.85	0	0.0656524	18.85	0	0.0656524	18.85	0	0.0656524	18.85	0	0.0656524
18.875	0	0.0656524	18.875	0	0.0656524	18.875	0	0.0656524	18.875	0	0.0656524	18.875	0	0.0656524	18.875	0	0.0656524	18.875	0	0.0656524	18.875	0	0.0656524	18.875	0	0.0656524	18.875	0	0.0656524
18.9	0	0.0656524	18.9	0	0.0656524	18.9	0	0.0656524	18.9	0	0.0656524	18.9	0	0.0656524	18.9	0	0.0656524	18.9	0	0.0656524	18.9	0	0.0656524	18.9	0	0.0656524	18.9	0	0.0656524
18.925	0	0.0656525	18.925	0	0.0656525	18.925	0	0.0656525	18.925	0	0.0656525	18.925	0	0.0656525	18.925	0	0.0656525	18.925	0	0.0656525	18.925	0	0.0656525	18.925	0	0.0656525	18.925	0	0.0656525
18.95	0	0.0656525	18.95	0	0.0656525	18.95	0	0.0656525	18.95	0	0.0656525	18.95	0	0.0656525	18.95	0	0.0656525	18.95	0	0.0656525	18.95	0	0.0656525	18.95	0	0.0656525	18.95	0	0.0656525
18.975	0	0.0656525	18.975	0	0.0656525	18.975	0	0.0656525	18.975	0	0.0656525	18.975	0	0.0656525	18.975	0	0.0656525	18.975	0	0.0656525	18.975	0	0.0656525	18.975	0	0.0656525	18.975	0	0.0656525
19	0	0.0656525	19	0	0.0656525	19	0	0.0656525	19	0	0.0656525	19	0	0.0656525	19	0	0.0656525	19	0	0.0656525	19	0	0.0656525	19	0	0.0656525	19	0	0.0656525
19.025	0	0.0656525	19.025	0	0.0656525	19.025	0	0.0656525	19.025	0	0.0656525	19.025	0	0.0656525	19.025	0	0.0656525	19.025	0	0.0656525	19.025	0	0.0656525	19.025	0	0.0656525	19.025	0	0.0656525
19.05	0	0.0656525	19.05	0	0.0656525	19.05	0	0.0656525	19.05	0	0.0656525	19.05	0	0.0656525	19.05	0	0.0656525	19.05	0	0.0656525	19.05	0	0.0656525	19.05	0	0.0656525	19.05	0	0.0656525
19.075	0	0.0656525	19.075	0	0.0656525	19.075	0	0.0656525	19.075	0	0.0656525	19.075	0	0.0656525	19.075	0	0.0656525	19.075	0	0.0656525	19.075	0	0.0656525	19.075	0	0.0656525	19.075	0	0.0656525
19.1	0	0.0656525	19.1	0	0.0656525	19.1	0	0.0656525	19.1	0	0.0656525	19.1	0	0.0656525	19.1	0	0.0656525	19.1	0	0.0656525	19.1	0	0.0656525	19.1	0	0.0656525	19.1	0	0.0656525
19.125	0	0.0656525	19.125	0	0.0656525	19.125	0	0.0656525	19.125	0	0.0656525	19.125	0	0.0656525	19.125	0	0.0656525	19.125	0	0.0656525	19.125	0	0.0656525	19.125	0	0.0656525	19.125	0	0.0656525
19.15	0	0.0656525	19.15	0	0.0656525	19.15	0	0.0656525	19.15	0	0.0656525	19.15	0	0.0656525	19.15	0	0.0656525	19.15	0	0.0656525	19.15	0	0.0656525	19.15	0	0.0656525	19.15	0	0.0656525
19.175	0	0.0656525	19.175	0	0.0656525	19.175	0	0.0656525	19.175	0	0.0656525	19.175	0	0.0656525	19.175	0	0.0656525	19.175	0	0.0656525	19.175	0	0.0656525	19.175	0	0.0656525	19.175	0	0.0656525
19.2	0	0.0656525	19.2	0	0.0656525	19.2	0	0.0656525	19.2	0	0.0656525	19.2	0	0.0656525	19.2	0	0.0656525	19.2	0	0.0656525	19.2	0	0.0656525	19.2	0	0.0656525	19.2	0	0.0656525
19.225	0	0.0656525	19.225	0	0.0656525	19.225	0	0.0656525	19.225	0	0.0656525	19.225	0	0.0656525	19.225	0	0.0656525	19.225	0	0.0656525	19.225	0	0.0656525	19.225	0	0.0656525	19.225	0	0.0656525
19.25	0	0.0656525	19.25	0	0.0656525	19.25	0	0.0656525	19.25	0	0.0656525	19.25	0	0.0656525	19.25	0	0.0656525	19.25	0	0.0656525	19.25	0	0.0656525	19.25	0	0.0656525	19.25	0	0.0656525
19.275	0	0.0656525	19.275	0	0.0656525	19.275	0	0.0656525	19.275	0	0.0656525	19.275	0	0.0656525	19.275	0	0.0656525	19.275	0	0.0656525	19.275	0	0.0656525	19.275	0	0.0656525	19.275	0	0.0656525
19.3	0	0.0656525	19.3	0	0.0656525	19.3	0	0.0656525	19.3	0	0.0656525	19.3	0	0.0656525	19.3	0	0.0656525	19.3	0	0.0656525	19.3	0	0.0656525	19.3	0	0.0656525	19.3	0	0.0656525
19.325	0	0.0656525	19.325	0	0.0656525	19.325	0	0.0656525	19.325	0	0.0656525	19.325	0	0.0656525	19.325	0	0.0656525	19.325	0	0.0656525	19.325	0	0.0656525	19.325	0	0.0656525	19.325	0	0.0656525
19.35	0	0.0656525	19.35	0	0.0656525	19.35	0	0.0656525	19.35	0	0.0656525	19.35	0	0.0656525	19.35	0	0.0656525	19.35	0	0.0656525	19.35	0	0.0656525	19.35	0	0.0656525	19.35	0	0.0656525
19.375	0	0.0656525	19.375	0	0.0656525	19.375	0	0.0656525	19.375	0	0.0656525	19.375	0	0.0656525	19.375	0	0.0656525	19.375	0	0.0656525	19.375	0	0.0656525	19.375	0	0.0656525	19.375	0	0.0656525
19.4	0	0.0656525	19.4	0	0.0656525	19.4	0	0.0656525	19.4	0	0.0656525	19.4	0	0.0656525	19.4	0	0.0656525	19.4	0	0.0656525	19.4	0	0.0656525	19.4	0	0.0656525	19.4	0	0.0656525
19.425	0	0.0656525	19.425	0	0.0656525	19.425	0	0.0656525	19.425	0	0.0656525	19.425	0	0.0656525	19.425	0	0.0656525	19.425	0	0.0656525	19.425	0	0.0656525	19.425	0	0.0656525	19.425	0	0.0656525
19.45	0	0.0656525	19.45	0	0.0656525	19.45	0	0.0656525	19.45	0	0.0656525	19.45	0	0.0656525	19.45	0	0.0656525	19.45	0	0.0656525	19.45	0	0.0656525	19.45	0	0.0656525	19.45	0	0.0656525
19.475	0	0.0656525	19.475	0	0.0656525	19.475	0	0.0656525	19.475	0	0.0656525	19.475	0	0.0656525	19.475	0	0.0656525	19.475	0	0.0656525	19.475	0	0.0656525	19.475	0	0.0656525	19.475	0	0.0656525
19.5	0	0.0656525	19.5	0	0.0656525	19.5	0	0.0656525	19.5	0	0.0656525	19.5	0	0.0656525	19.5	0	0.0656525	19.5	0	0.0656525	19.5	0	0.0656525	19.5	0	0.0656525	19.5	0	0.0656525
19.525	0	0.0656525	19.525	0	0.0656525	19.525	0	0.0656525	19.525	0	0.0656525	19.525	0	0.0656525	19.525	0	0.0656525	19.525	0	0.0656525	19.525	0	0.0656525	19.525	0	0.0656525	19.525	0	0.0656525
19.55	0	0.0656525	19.55	0	0.0656525	19.55	0	0.0656525	19.55	0	0.0656525	19.55	0	0.0656525	19.55	0	0.0656525	19.55	0	0.0656525	19.55	0	0.0656525	19.55	0	0.0656525	19.55	0	0.0656525
19.575	0	0.0656525	19.575	0	0.0656525	19.575	0	0.0656525	19.575	0	0.0656525	19.575	0	0.0656525	19.575	0	0.0656525	19.575	0	0.0656525	19.575	0	0.0656525	19.575	0	0.0656525	19.575	0	0.0656525
19.6	0	0.0656525	19.6	0	0.0656525	19.6	0	0.0656525	19.6	0	0.0656525	19.6	0	0.0656525	19.6	0	0.0656525	19.6	0	0.0656525	19.6	0	0.0656525	19.6	0	0.0656525	19.6	0	0.0656525
19.625	0	0.0656525	19.625	0	0.0656525	19.625	0	0.0656525	19.625	0	0.0656525	19.625	0	0.0656525	19.625	0	0.0656525	19.625	0	0.0656525	19.625	0	0.0656525	19.625	0	0.0656525	19.625	0	0.0656525
19.65	0	0.0656525	19.65	0	0.0656525	19.65	0	0.0656525	19.65	0	0.0656525	19.65	0	0.0656525	19.65	0	0.0656525	19.65	0	0.0656525	19.65	0	0.0656525	19.65	0	0.0656525	19.65	0	0.0656525
19.675	0	0.0656525	19.675	0	0.0656525	19.675	0	0.0656525	19.675	0	0.0656525	19.675	0	0.0656525	19.675	0	0.0656525	19.675	0	0.0656525	19.675	0	0.0656525	19.675	0	0.0656525	19.675	0	0.0656525
19.7	0	0.0656525	19.7	0	0.0656525	19.7	0	0.0656525	19.7	0	0.0656525	19.7	0	0.0656525	19.7	0	0.0656525	19.7	0	0.0656525	19.7	0	0.0656525	19.7	0	0.0656525	19.7	0	0.0656525
19.725	0	0.0656525	19.725	0	0.0656525	19.725	0	0.0656525	19.725	0	0.0656525	19.725	0	0.0656525	19.725	0	0.0656525	19.725	0	0.0656525	19.725	0	0.0656525	19.725	0	0.0656525	19.725	0	0.0656525
19.75	0	0.0656525	19.75	0	0.0656525	19.75	0	0.0656525	19.75	0	0.0656525	19.75	0	0.0656525	19.75	0	0.0656525	19.75	0	0.0656525	19.75	0	0.0656525	19.75	0	0.0656525	19.75	0	0.0656525
19.775	0	0.0656525	19.775	0	0.0656525	19.775	0	0.0656525	19.775	0	0.0656525	19.775	0	0.0656525	19.775	0	0.0656525	19.775	0	0.0656525	19.775	0	0.0656525	19.775	0	0.0656525	19.775	0	0.0656525
19.8	0	0.0656525	19.8	0	0.0656525	19.8	0	0.0656525	19.8	0	0.0656525	19.8	0	0.0656525	19.8	0	0.0656525	19.8	0	0.0656525	19.8	0	0.0656525	19.8	0	0.0656525	19.8	0	0.0656525
19.825	0	0.0656525	19.825	0	0.0656525	19.825	0	0.0656525	19.825	0	0.0656525	19.825	0	0.0656525	19.825	0	0.0656525	19.825	0	0.0656525	19.825	0	0.0656525	19.825	0	0.0656525	19.825	0	0.0656525
19.85	0	0.0656525	19.85	0	0.0656525	19.85	0	0.0656525	19.85	0	0.0656525	19.85	0	0.0656525	19.85	0	0.0656525	19.85	0	0.0656525	19.85	0	0.0656525	19.85	0	0.0656525	19.85	0	0.0656525
19.875	0	0.0656525	19.875	0	0.0656525	19.875	0	0.0656525	19.875	0	0.0656525	19.875	0	0.0656525	19.875	0	0.0656525	19.875	0	0.0656525	19.875	0	0.0656525	19.875	0	0.0656525	19.875	0	0.0656525
19.9	0	0.0656525	19.9	0	0.0656525	19.9	0	0.0656525	19.9	0	0.0656525	19.9	0	0.0656525	19.9	0	0.0656525	19.9	0	0.0656525	19.9	0	0.0656525	19.9	0	0.0656525	19.9	0	0.0656525
19.925	0	0.0656525	19.925	0	0.0656525	19.925	0	0.0656525	19.925	0	0.0656525	19.925	0	0.0656525	19.925	0	0.0656525	19.925	0	0.0656525	19.925	0	0.0656525	19.925	0	0.0656525	19.925	0	0.0656525
19.95	0	0.0656525	19.95	0	0.0656525	19.95	0	0.0656525	19.95	0	0.0656525	19.95	0	0.0656525	19.95	0	0.0656525	19.95	0	0.0656525	19.95	0	0.0656525	19.95	0	0.0656525	19.95	0	0.0656525
19.975	0	0.0656525	19.975	0	0.0656525	19.975	0	0.0656525	19.975	0	0.0656525	19.975	0	0.0656525	19.975	0	0.0656525	19.975	0	0.0656525	19.975	0	0.0656525	19.975	0	0.0656525	19.975	0	0.0656525
20	0	0.0656525	20	0	0.0656525	20	0	0.0656525	20	0	0.0656525	20	0	0.0656525	20	0	0.0656525	20	0	0.0656525	20	0	0.0656525	20	0	0.0656525	20	0	0.0656525
20.025	0	0.0656525	20.025	0	0.0656525	20.025	0	0.0656525	20.025	0	0.0656525	20.025	0	0.0656525	20.025	0	0.0656525	20.025	0	0.0656525	20.025	0	0.0656525	20.025	0	0.0656525	20.025	0	0.0656525
20.05	0	0.0656525	20.05	0	0.0656525	20.05	0	0.0656525	20.05	0	0.0656525	20.05	0	0.0656525	20.05	0	0.0656525	20.05	0	0.0656525	20.05	0	0.0656525	20.05	0	0.0656525	20.05	0	0.0656525
20.075	0	0.0656525	20.075	0	0.0656525	20.075	0	0.0656525	20.075	0	0.0656525	20.075	0	0.0656525	20.075	0	0.0656525	20.075	0	0.0656525	20.075	0	0.0656525	20.075	0	0.0656525	20.075	0	0.0656525
20.1	0	0.0656525	20.1	0	0.0656525	20.1	0	0.0656525	20.1	0	0.0656525	20.1	0	0.0656525	20.1	0	0.0656525	20.1	0	0.0656525	20.1	0	0.0656525	20.1	0	0.0656525	20.1	0	0.0656525
20.125	0	0.0656525	20.125	0	0.0656525	20.125	0	0.0656525	20.125	0	0.0656525	20.125	0	0.0656525	20.125	0	0.0656525	20.125	0	0.0656525	20.125	0	0.0656525	20.125	0	0.0656525	20.125	0	0.0656525
20.15	0	0.0656525	20.15	0	0.0656525	20.15	0	0.0656525	20.15	0	0.0656525	20.15	0	0.0656525	20.15	0	0.0656525	20.15	0	0.0656525	20.15	0	0.0656525	20.15	0	0.0656525	20.15	0	0.0656525
20.175	0	0.0656525	20.175	0	0.0656525	20.175	0	0.0656525	20.175	0	0.0656525	20.175	0	0.0656525	20.175	0	0.0656525	20.175	0	0.0656525	20.175	0	0.0656525	20.175	0	0.0656525	20.175	0	0.0656525
20.2	0	0.0656526	20.2	0	0.0656526	20.2	0	0.0656526	20.2	0	0.0656526	20.2	0	0.0656526	20.2	0	0.0656526	20.2	0	0.0656526	20.2	0	0.0656526	20.2	0	0.0656526	20.2	0	0.0656526
20.225	0	0.0656526	20.225	0	0.0656526	20.225	0	0.0656526	20.225	0	0.0656526	20.225	0	0.0656526	20.225	0	0.0656526	20.225	0	0.0656526	20.225	0	0.0656526	20.225	0	0.0656526	20.225	0	0.0656526
20.25	0	0.0656526	20.25	0	0.0656526	20.25	0	0.0656526	20.25	0	0.0656526	20.25	0	0.0656526	20.25	0	0.0656526	20.25	0	0.0656526	20.25	0	0.0656526	20.25	0	0.0656526	20.25	0	0.0656526
20.275	0	0.0656526	20.275	0	0.0656526	20.275	0	0.0656526	20.275	0	0.0656526	20.275	0	0.0656526	20.275	0	0.0656526	20.275	0	0.0656526	20.275	0	0.0656526	20.275	0	0.0656526	20.275	0	0.0656526
20.3	0	0.0656526	20.3	0	0.0656526	20.3	0	0.0656526	20.3	0	0.0656526	20.3	0	0.0656526	20.3	0	0.0656526	20.3	0	0.0656526	20.3	0	0.0656526	20.3	0	0.0656526	20.3	0	0.0656526
20.325	0	0.0656526	20.325	0	0.0656526	20.325	0	0.0656526	20.325	0	0.0656526	20.325	0	0.0656526	20.325	0	0.0656526	20.325	0	0.0656526	20.325	0	0.0656526	20.325	0	0.0656526	20.325	0	0.0656526
20.35	0	0.0656526	20.35	0	0.0656526	20.35	0	0.0656526	20.35	0	0.0656526	20.35	0	0.0656526	20.35	0	0.0656526	20.35	0	0.0656526	20.35	0	0.0656526	20.35	0	0.0656526	20.35	0	0.0656526
20.375	0	0.0656526	20.375	0	0.0656526	20.375	0	0.0656526	20.375	0	0.0656526	20.375	0	0.0656526	20.375	0	0.0656526	20.375	0	0.0656526	20.375	0	0.0656526	20.375	0	0.0656526	20.375	0	0.0656526
20.4	0	0.0656526	20.4	0	0.0656526	20.4	0	0.0656526	20.4	0	0.0656526	20.4	0	0.0656526	20.4	0	0.0656526	20.4	0	0.0656526	20.4	0	0.0656526	20.4	0	0.0656526	20.4	0	0.0656526
20.425	0	0.0656526	20.425	0	0.0656526	20.425	0	0.0656526	20.425	0	0.0656526	20.425	0	0.0656526	20.425	0	0.0656526	20.425	0	0.0656526	20.425	0	0.0656526	20.425	0	0.0656526	20.425	0	0.0656526
20.45	0	0.0656526	20.45	0	0.0656526	20.45	0	0.0656526	20.45	0	0.0656526	20.45	0	0.0656526	20.45	0	0.0656526	20.45	0	0.0656526	20.45	0	0.0656526	20.45	0	0.0656526	20.45	0	0.0656526
20.475	0	0.0656526	20.475	0	0.0656526	20.475	0	0.0656526	20.475	0	0.0656526	20.475	0	0.0656526	20.475	0	0.0656526	20.475	0	0.0656526	20.475	0	0.0656526	20.475	0	0.0656526	20.475	0	0.0656526
20.5	0	0.0656526	20.5	0	0.0656526	20.5	0	0.0656526	20.5	0	0.0656526	20.5	0	0.0656526	20.5	0	0.0656526	20.5	0	0.0656526	20.5	0	0.0656526	20.5	0	0.0656526	20.5	0	0.0656526
20.525	0	0.0656526	20.525	0	0.0656526	20.525	0	0.0656526	20.525	0	0.0656526	20.525	0	0.0656526	20.525	0	0.0656526	20.525	0	0.0656526	20.525	0	0.0656526	20.525	0	0.0656526	20.525	0	0.0656526
20.55	0	0.0656526	20.55	0	0.0656526	20.55	0	0.0656526	20.55	0	0.0656526	20.55	0	0.0656526	20.55	0	0.0656526	20.55	0	0.0656526	20.55	0	0.0656526	20.55	0	0.0656526	20.55	0	0.0656526
20.575	0	0.0656526	20.575	0	0.0656526	20.575	0	0.0656526	20.575	0	0.0656526	20.575	0	0.0656526	20.575	0	0.0656526	20.575	0	0.0656526	20.575	0	0.0656526	20.575	0	0.0656526	20.575	0	0.0656526
20.6	0	0.0656526	20.6	0	0.0656526	20.6	0	0.0656526	20.6	0	0.0656526	20.6	0	0.0656526	20.6	0	0.0656526	20.6	0	0.0656526	20.6	0	0.0656526	20.6	0	0.0656526	20.6	0	0.0656526
20.625	0	0.0656526	20.625	0	0.0656526	20.625	0	0.0656526	20.625	0	0.0656526	20.625	0	0.0656526	20.625	0	0.0656526	20.625	0	0.0656526	20.625	0	0.0656526	20.625	0	0.0656526	20.625	0	0.0656526
20.65	0	0.0656526	20.65	0	0.0656526	20.65	0	0.0656526	20.65	0	0.0656526	20.65	0	0.0656526	20.65	0	0.0656526	20.65	0	0.0656526	20.65	0	0.0656526	20.65	0	0.0656526	20.65	0	0.0656526
20.675	0	0.0656526	20.675	0	0.0656526	20.675	0	0.0656526	20.675	0	0.0656526	20.675	0	0.0656526	20.675	0	0.0656526	20.675	0	0.0656526	20.675	0	0.0656526	20.675	0	0.0656526	20.675	0	0.0656526
20.7	0	0.0656526	20.7	0	0.0656526	20.7	0	0.0656526	20.7	0	0.0656526	20.7	0	0.0656526	20.7	0	0.0656526	20.7	0	0.0656526	20.7	0	0.0656526	20.7	0	0.0656526	20.7	0	0.0656526
20.725	0	0.0656526	20.725	0	0.0656526	20.725	0	0.0656526	20.725	0	0.0656526	20.725	0	0.0656526	20.725	0	0.0656526	20.725	0	0.0656526	20.725	0	0.0656526	20.725	0	0.0656526	20.725	0	0.0656526
20.75	0	0.0656526	20.75	0	0.0656526	20.75	0	0.0656526	20.75	0	0.0656526	20.75	0	0.0656526	20.75	0	0.0656526	20.75	0	0.0656526	20.75	0	0.0656526	20.75	0	0.0656526	20.75	0	0.0656526
20.775	0	0.0656526	20.775	0	0.0656526	20.775	0	0.0656526	20.775	0	0.0656526	20.775	0	0.0656526	20.775	0	0.0656526	20.775	0	0.0656526	20.775	0	0.0656526	20.775	0	0.0656526	20.775	0	0.0656526
20.8	0	0.0656526	20.8	0	0.0656526	20.8	0	0.0656526	20.8	0	0.0656526	20.8	0	0.0656526	20.8	0	0.0656526	20.8	0	0.0656526	20.8	0	0.0656526	20.8	0	0.0656526	20.8	0	0.0656526
20.825	0	0.0656526	20.825	0	0.0656526	20.825	0	0.0656526	20.825	0	0.0656526	20.825	0	0.0656526	20.825	0	0.0656526	20.825	0	0.0656526	20.825	0	0.0656526	20.825	0	0.0656526	20.825	0	0.0656526
20.85	0	0.0656526	20.85	0	0.0656526	20.85	0	0.0656526	20.85	0	0.0656526	20.85	0	0.0656526	20.85	0	0.0656526	20.85	0	0.0656526	20.85	0	0.0656526	20.85	0	0.0656526	20.85	0	0.0656526
20.875	0	0.0656526	20.875	0	0.0656526	20.875	0	0.0656526	20.875	0	0.0656526	20.875	0	0.0656526	20.875	0	0.0656526	20.875	0	0.0656526	20.875	0	0.0656526	20.875	0	0.0656526	20.875	0	0.0656526
20.9	0	0.0656526	20.9	0	0.0656526	20.9	0	0.0656526	20.9	0	0.0656526	20.9	0	0.0656526	20.9	0	0.0656526	20.9	0	0.0656526	20.9	0	0.0656526	20.9	0	0.0656526	20.9	0	0.0656526
20.925	0	0.0656526	20.925	0	0.0656526	20.925	0	0.0656526	20.925	0	0.0656526	20.925	0	0.0656526	20.925	0	0.0656526	20.925	0	0.0656526	20.925	0	0.0656526	20.925	0	0.0656526	20.925	0	0.0656526
20.95	0	0.0656526	20.95	0	0.0656526	20.95	0	0.0656526	20.95	0	0.0656526	20.95	0	0.0656526	20.95	0	0.0656526	20.95	0	0.0656526	20.95	0	0.0656526	20.95	0	0.0656526	20.95	0	0.0656526
20.975	0	0.0656526	20.975	0	0.0656526	20.975	0	0.0656526	20.975	0	0.0656526	20.975	0	0.0656526	20.975	0	0.0656526	20.975	0	0.0656526	20.975	0	0.0656526	20.975	0	0.0656526	20.975	0	0.0656526
21	0	0.0656526	21	0	0.0656526	21	0	0.0656526	21	0	0.0656526	21	0	0.0656526	21	0	0.0656526	21	0	0.0656526	21	0	0.0656526	21	0	0.0656526	21	0	0.0656526
21.025	0	0.0656526	21.025	0	0.0656526	21.025	0	0.0656526	21.025	0	0.0656526	21.025	0	0.0656526	21.025	0	0.0656526	21.025	0	0.0656526	21.025	0	0.0656526	21.025	0	0.0656526	21.025	0	0.0656526
21.05	0	0.0656526	21.05	0	0.0656526	21.05	0	0.0656526	21.05	0	0.0656526	21.05	0	0.0656526	21.05	0	0.0656526	21.05	0	0.0656526	21.05	0	0.0656526	21.05	0	0.0656526	21.05	0	0.0656526
21.075	0	0.0656526	21.075	0	0.0656526	21.075	0	0.0656526	21.075	0	0.0656526	21.075	0	0.0656526	21.075	0	0.0656526	21.075	0	0.0656526	21.075	0	0.0656526	21.075	0	0.0656526	21.075	0	0.0656526
21.1	0	0.0656526	21.1	0	0.0656526	21.1	0	0.0656526	21.1	0	0.0656526	21.1	0	0.0656526	21.1	0	0.0656526	21.1	0	0.0656526	21.1	0	0.0656526	21.1	0	0.0656526	21.1	0	0.0656526
21.125	0	0.0656526	21.125	0	0.0656526	21.125	0	0.0656526	21.125	0	0.0656526	21.125	0	0.0656526	21.125	0	0.0656526	21.125	0	0.0656526	21.125	0	0.0656526	21.125	0	0.0656526	21.125	0	0.0656526
21.15	0	0.0656526	21.15	0	0.0656526	21.15	0	0.0656526	21.15	0	0.0656526	21.15	0	0.0656526	21.15	0	0.0656526	21.15	0	0.0656526	21.15	0	0.0656526	21.15	0	0.0656526	21.15	0	0.0656526
21.175	0	0.0656526	21.175	0	0.0656526	21.175	0	0.0656526	21.175	0	0.0656526	21.175	0	0.0656526	21.175	0	0.0656526	21.175	0	0.0656526	21.175	0	0.0656526	21.175	0	0.0656526	21.175	0	0.0656526
21.2	0	0.0656526	21.2	0	0.0656526	21.2	0	0.0656526	21.2	0	0.0656526	21.2	0	0.0656526	21.2	0	0.0656526	21.2	0	0.0656526	21.2	0	0.0656526	21.2	0	0.0656526	21.2	0	0.0656526
21.225	0	0.0656526	21.225	0	0.0656526	21.225	0	0.0656526	21.225	0	0.0656526	21.225	0	0.0656526	21.225	0	0.0656526	21.225	0	0.0656526	21.225	0	0.0656526	21.225	0	0.0656526	21.225	0	0.0656526
21.25	0	0.0656526	21.25	0	0.0656526	21.25	0	0.0656526	21.25	0	0.0656526	21.25	0	0.0656526	21.25	0	0.0656526	21.25	0	0.0656526	21.25	0	0.0656526	21.25	0	0.0656526	21.25	0	0.0656526
21.275	0	0.0656526	21.275	0	0.0656526	21.275	0	0.0656526	21.275	0	0.0656526	21.275	0	0.0656526	21.275	0	0.0656526	21.275	0	0.0656526	21.275	0	0.0656526	21.275	0	0.0656526	21.275	0	0.0656526
21.3	0	0.0656526	21.3	0	0.0656526	21.3	0	0.0656526	21.3	0	0.0656526	21.3	0	0.0656526	21.3	0	0.0656526	21.3	0	0.0656526	21.3	0	0.0656526	21.3	0	0.0656526	21.3	0	0.0656526
21.325	0	0.0656526	21.325	0	0.0656526	21.325	0	0.0656526	21.325	0	0.0656526	21.325	0	0.0656526	21.325	0	0.0656526	21.325	0	0.0656526	21.325	0	0.0656526	21.325	0	0.0656526	21.325	0	0.0656526
21.35	0	0.0656526	21.35	0	0.0656526	21.35	0	0.0656526	21.35	0	0.0656526	21.35	0	0.0656526	21.35	0	0.0656526	21.35	0	0.0656526	21.35	0	0.0656526	21.35	0	0.0656526	21.35	0	0.0656526
21.375	0	0.0656526	21.375	0	0.0656526	21.375	0	0.0656526	21.375	0	0.0656526	21.375	0	0.0656526	21.375	0	0.0656526	21.375	0	0.0656526	21.375	0	0.0656526	21.375	0	0.0656526	21.375	0	0.0656526
21.4	0	0.0656526	21.4	0	0.0656526	21.4	0	0.0656526	21.4	0	0.0656526	21.4	0	0.0656526	21.4	0	0.0656526	21.4	0	0.0656526	21.4	0	0.0656526	21.4	0	0.0656526	21.4	0	0.0656526
21.425	0	0.0656526	21.425	0	0.0656526	21.425	0	0.0656526	21.425	0	0.0656526	21.425	0	0.0656526	21.425	0	0.0656526	21.425	0	0.0656526	21.425	0	0.0656526	21.425	0	0.0656526	21.425	0	0.0656526
21.45	0	0.0656526	21.45	0	0.0656526	21.45	0	0.0656526	21.45	0	0.0656526	21.45	0	0.0656526	21.45	0	0.0656526	21.45	0	0.0656526	21.45	0	0.0656526	21.45	0	0.0656526	21.45	0	0.0656526
21.475	0	0.0656526	21.475	0	0.0656526	21.475	0	0.0656526	21.475	0	0.0656526	21.475	0	0.0656526	21.475	0	0.0656526	21.475	0	0.0656526	21.475	0	0.0656526	21.475	0	0.0656526	21.475	0	0.0656526
21.5	0	0.0656526	21.5	0	0.0656526	21.5	0	0.0656526	21.5	0	0.0656526	21.5	0	0.0656526	21.5	0	0.0656526	21.5	0	0.0656526	21.5	0	0.0656526	21.5	0	0.0656526	21.5	0	0.0656526
21.525	0	0.0656527	21.525	0	0.0656527	21.525	0	0.0656527	21.525	0	0.0656527	21.525	0	0.0656527	21.525	0	0.0656527	21.525	0	0.0656527	21.525	0	0.0656527	21.525	0	0.0656527	21.525	0	0.0656527
21.55	0	0.0656527	21.55	0	0.0656527	21.55	0	0.0656527	21.55	0	0.0656527	21.55	0	0.0656527	21.55	0	0.0656527	21.55	0	0.0656527	21.55	0	0.0656527	21.55	0	0.0656527	21.55	0	0.0656527
21.575	0	0.0656527	21.575	0	0.0656527	21.575	0	0.0656527	21.575	0	0.0656527	21.575	0	0.0656527	21.575	0	0.0656527	21.575	0	0.0656527	21.575	0	0.0656527	21.575	0	0.0656527	21.575	0	0.0656527
21.6	0	0.0656527	21.6	0	0.0656527	21.6	0	0.0656527	21.6	0	0.0656527	21.6	0	0.0656527	21.6	0	0.0656527	21.6	0	0.0656527	21.6	0	0.0656527	21.6	0	0.0656527	21.6	0	0.0656527
21.625	0	0.0656527	21.625	0	0.0656527	21.625	0	0.0656527	21.625	0	0.0656527	21.625	0	0.0656527	21.625	0	0.0656527	21.625	0	0.0656527	21.625	0	0.0656527	21.625	0	0.0656527	21.625	0	0.0656527
21.65	0	0.0656527	21.65	0	0.0656527	21.65	0	0.0656527	21.65	0	0.0656527	21.65	0	0.0656527	21.65	0	0.0656527	21.65	0	0.0656527	21.65	0	0.0656527	21.65	0	0.0656527	21.65	0	0.0656527
21.675	0	0.0656527	21.675	0	0.0656527	21.675	0	0.0656527	21.675	0	0.0656527	21.675	0	0.0656527	21.675	0	0.0656527	21.675	0	0.0656527	21.675	0	0.0656527	21.675	0	0.0656527	21.675	0	0.0656527
21.7	0	0.0656527	21.7	0	0.0656527	21.7	0	0.0656527	21.7	0	0.0656527	21.7	0	0.0656527	21.7	0	0.0656527	21.7	0	0.0656527	21.7	0	0.0656527	21.7	0	0.0656527	21.7	0	0.0656527
21.725	0	0.0656527	21.725	0	0.0656527	21.725	0	0.0656527	21.725	0	0.0656527	21.725	0	0.0656527	21.725	0	0.0656527	21.725	0	0.0656527	21.725	0	0.0656527	21.725	0	0.0656527	21.725	0	0.0656527
21.75	0	0.0656527	21.75	0	0.0656527	21.75	0	0.0656527	21.75	0	0.0656527	21.75	0	0.0656527	21.75	0	0.0656527	21.75	0	0.0656527	21.75	0	0.0656527	21.75	0	0.0656527	21.75	0	0.0656527
21.775	0	0.0656527	21.775	0	0.0656527	21.775	0	0.0656527	21.775	0	0.0656527	21.775	0	0.0656527	21.775	0	0.0656527	21.775	0	0.0656527	21.775	0	0.0656527	21.775	0	0.0656527	21.775	0	0.0656527
21.8	0	0.0656527	21.8	0	0.0656527	21.8	0	0.0656527	21.8	0	0.0656527	21.8	0	0.0656527	21.8	0	0.0656527	21.8	0	0.0656527	21.8	0	0.0656527	21.8	0	0.0656527	21.8	0	0.0656527
21.825	0	0.0656527	21.825	0	0.0656527	21.825	0	0.0656527	21.825	0	0.0656527	21.825	0	0.0656527	21.825	0	0.0656527	21.825	0	0.0656527	21.825	0	0.0656527	21.825	0	0.0656527	21.825	0	0.0656527
21.85	0	0.0656527	21.85	0	0.0656527	21.85	0	0.0656527	21.85	0	0.0656527	21.85	0	0.0656527	21.85	0	0.0656527	21.85	0	0.0656527	21.85	0	0.0656527	21.85	0	0.0656527	21.85	0	0.0656527
21.875	0	0.0656527	21.875	0	0.0656527	21.875	0	0.0656527	21.875	0	0.0656527	21.875	0	0.0656527	21.875	0	0.0656527	21.875	0	0.0656527	21.875	0	0.0656527	21.875	0	0.0656527	21.875	0	0.0656527
21.9	0	0.0656527	21.9	0	0.0656527	21.9	0	0.0656527	21.9	0	0.0656527	21.9	0	0.0656527	21.9	0	0.0656527	21.9	0	0.0656527	21.9	0	0.0656527	21.9	0	0.0656527	21.9	0	0.0656527
21.925	0	0.0656527	21.925	0	0.0656527	21.925	0	0.0656527	21.925	0	0.0656527	21.925	0	0.0656527	21.925	0	0.0656527	21.925	0	0.0656527	21.925	0	0.0656527	21.925	0	0.0656527	21.925	0	0.0656527
21.95	0	0.0656527	21.95	0	0.0656527	21.95	0	0.0656527	21.95	0	0.0656527	21.95	0	0.0656527	21.95	0	0.0656527	21.95	0	0.0656527	21.95	0	0.0656527	21.95	0	0.0656527	21.95	0	0.0656527
21.975	0	0.0656527	21.975	0	0.0656527	21.975	0	0.0656527	21.975	0	0.0656527	21.975	0	0.0656527	21.975	0	0.0656527	21.975	0	0.0656527	21.975	0	0.0656527	21.975	0	0.0656527	21.975	0	0.0656527
22	0	0.0656527	22	0	0.0656527	22	0	0.0656527	22	0	0.0656527	22	0	0.0656527	22	0	0.0656527	22	0	0.0656527	22	0	0.0656527	22	0	0.0656527	22	0	0.0656527
22.025	0	0.0656527	22.025	0	0.0656527	22.025	0	0.0656527	22.025	0	0.0656527	22.025	0	0.0656527	22.025	0	0.0656527	22.025	0	0.0656527	22.025	0	0.0656527	22.025	0	0.0656527	22.025	0	0.0656527
22.05	0	0.0656527	22.05	0	0.0656527	22.05	0	0.0656527	22.05	0	0.0656527	22.05	0	0.0656527	22.05	0	0.0656527	22.05	0	0.0656527	22.05	0	0.0656527	22.05	0	0.0656527	22.05	0	0.0656527
22.075	0	0.0656527	22.075	0	0.0656527	22.075	0	0.0656527	22.075	0	0.0656527	22.075	0	0.0656527	22.075	0	0.0656527	22.075	0	0.0656527	22.075	0	0.0656527	22.075	0	0.0656527	22.075	0	0.0656527
22.1	0	0.0656527	22.1	0	0.0656527	22.1	0	0.0656527	22.1	0	0.0656527	22.1	0	0.0656527	22.1	0	0.0656527	22.1	0	0.0656527	22.1	0	0.0656527	22.1	0	0.0656527	22.1	0	0.0656527
22.125	0	0.0656527	22.125	0	0.0656527	22.125	0	0.0656527	22.125	0	0.0656527	22.125	0	0.0656527	22.125	0	0.0656527	22.125	0	0.0656527	22.125	0	0.0656527	22.125	0	0.0656527	22.125	0	0.0656527
22.15	0	0.0656527	22.15	0	0.0656527	22.15	0	0.0656527	22.15	0	0.0656527	22.15	0	0.0656527	22.15	0	0.0656527	22.15	0	0.0656527	22.15	0	0.0656527	22.15	0	0.0656527	22.15	0	0.0656527
22.175	0	0.0656527	22.175	0	0.0656527	22.175	0	0.0656527	22.175	0	0.0656527	22.175	0	0.0656527	22.175	0	0.0656527	22.175	0	0.0656527	22.175	0	0.0656527	22.175	0	0.0656527	22.175	0	0.0656527
22.2	0	0.0656527	22.2	0	0.0656527	22.2	0	0.0656527	22.2	0	0.0656527	22.2	0	0.0656527	22.2	0	0.0656527	22.2	0	0.0656527	22.2	0	0.0656527	22.2	0	0.0656527	22.2	0	0.0656527
22.225	0	0.0656527	22.225	0	0.0656527	22.225	0	0.0656527	22.225	0	0.0656527	22.225	0	0.0656527	22.225	0	0.0656527	22.225	0	0.0656527	22.225	0	0.0656527	22.225	0	0.0656527	22.225	0	0.0656527
22.25	0	0.0656527	22.25	0	0.0656527	22.25	0	0.0656527	22.25	0	0.0656527	22.25	0	0.0656527	22.25	0	0.0656527	22.25	0	0.0656527	22.25	0	0.0656527	22.25	0	0.0656527	22.25	0	0.0656527
22.275	0	0.0656527	22.275	0	0.0656527	22.275	0	0.0656527	22.275	0	0.0656527	22.275	0	0.0656527	22.275	0	0.0656527	22.275	0	0.0656527	22.275	0	0.0656527	22.275	0	0.0656527	22.275	0	0.0656527
22.3	0	0.0656527	22.3	0	0.0656527	22.3	0	0.0656527	22.3	0	0.0656527	22.3	0	0.0656527	22.3	0	0.0656527	22.3	0	0.0656527	22.3	0	0.0656527	22.3	0	0.0656527	22.3	0	0.0656527
22.325	0	0.0656527	22.325	0	0.0656527	22.325	0	0.0656527	22.325	0	0.0656527	22.325	0	0.0656527	22.325	0	0.0656527	22.325	0	0.0656527	22.325	0	0.0656527	22.325	0	0.0656527	22.325	0	0.0656527
22.35	0	0.0656527	22.35	0	0.0656527	22.35	0	0.0656527	22.35	0	0.0656527	22.35	0	0.0656527	22.35	0	0.0656527	22.35	0	0.0656527	22.35	0	0.0656527	22.35	0	0.0656527	22.35	0	0.0656527
22.375	0	0.0656527	22.375	0	0.0656527	22.375	0	0.0656527	22.375	0	0.0656527	22.375	0	0.0656527	22.375	0	0.0656527	22.375	0	0.0656527	22.375	0	0.0656527	22.375	0	0.0656527	22.375	0	0.0656527
22.4	0	0.0656527	22.4	0	0.0656527	22.4	0	0.0656527	22.4	0	0.0656527	22.4	0	0.0656527	22.4	0	0.0656527	22.4	0	0.0656527	22.4	0	0.0656527	22.4	0	0.0656527	22.4	0	0.0656527
22.425	0	0.0656527	22.425	0	0.0656527	22.425	0	0.0656527	22.425	0	0.0656527	22.425	0	0.0656527	22.425	0	0.0656527	22.425	0	0.0656527	22.425	0	0.0656527	22.425	0	0.0656527	22.425	0	0.0656527
22.45	0	0.0656527	22.45	0	0.0656527	22.45	0	0.0656527	22.45	0	0.0656527	22.45	0	0.0656527	22.45	0	0.0656527	22.45	0	0.0656527	22.45	0	0.0656527	22.45	0	0.0656527	22.45	0	0.0656527
22.475	0	0.0656527	22.475	0	0.0656527	22.475	0	0.0656527	22.475	0	0.0656527	22.475	0	0.0656527	22.475	0	0.0656527	22.475	0	0.0656527	22.475	0	0.0656527	22.475	0	0.0656527	22.475	0	0.0656527
22.5	0	0.0656527	22.5	0	0.0656527	22.5	0	0.0656527	22.5	0	0.0656527	22.5	0	0.0656527	22.5	0	0.0656527	22.5	0	0.0656527	22.5	0	0.0656527	22.5	0	0.0656527	22.5	0	0.0656527
22.525	0	0.0656527	22.525	0	0.0656527	22.525	0	0.0656527	22.525	0	0.0656527	22.525	0	0.0656527	22.525	0	0.0656527	22.525	0	0.0656527	22.525	0	0.0656527	22.525	0	0.0656527	22.525	0	0.0656527
22.55	0	0.0656527	22.55	0	0.0656527	22.55	0	0.0656527	22.55	0	0.0656527	22.55	0	0.0656527	22.55	0	0.0656527	22.55	0	0.0656527	22.55	0	0.0656527	22.55	0	0.0656527	22.55	0	0.0656527
22.575	0	0.0656527	22.575	0	0.0656527	22.575	0	0.0656527	22.575	0	0.0656527	22.575	0	0.0656527	22.575	0	0.0656527	22.575	0	0.0656527	22.575	0	0.0656527	22.575	0	0.0656527	22.575	0	0.0656527
22.6	0	0.0656527	22.6	0	0.0656527	22.6	0	0.0656527	22.6	0	0.0656527	22.6	0	0.0656527	22.6	0	0.0656527	22.6	0	0.0656527	22.6	0	0.0656527	22.6	0	0.0656527	22.6	0	0.0656527
22.625	0	0.0656527	22.625	0	0.0656527	22.625	0	0.0656527	22.625	0	0.0656527	22.625	0	0.0656527	22.625	0	0.0656527	22.625	0	0.0656527	22.625	0	0.0656527	22.625	0	0.0656527	22.625	0	0.0656527
22.65	0	0.0656527	22.65	0	0.0656527	22.65	0	0.0656527	22.65	0	0.0656527	22.65	0	0.0656527	22.65	0	0.0656527	22.65	0	0.0656527	22.65	0	0.0656527	22.65	0	0.0656527	22.65	0	0.0656527
22.675	0	0.0656527	22.675	0	0.0656527	22.675	0	0.0656527	22.675	0	0.0656527	22.675	0	0.0656527	22.675	0	0.0656527	22.675	0	0.0656527	22.675	0	0.0656527	22.675	0	0.0656527	22.675	0	0.0656527
22.7	0	0.0656527	22.7	0	0.0656527	22.7	0	0.0656527	22.7	0	0.0656527	22.7	0	0.0656527	22.7	0	0.0656527	22.7	0	0.0656527	22.7	0	0.0656527	22.7	0	0.0656527	22.7	0	0.0656527
22.725	0	0.0656527	22.725	0	0.0656527	22.725	0	0.0656527	22.725	0	0.0656527	22.725	0	0.0656527	22.725	0	0.0656527	22.725	0	0.0656527	22.725	0	0.0656527	22.725	0	0.0656527	22.725	0	0.0656527
22.75	0	0.0656527	22.75	0	0.0656527	22.75	0	0.0656527	22.75	0	0.0656527	22.75	0	0.0656527	22.75	0	0.0656527	22.75	0	0.0656527	22.75	0	0.0656527	22.75	0	0.0656527	22.75	0	0.0656527
22.775	0	0.0656527	22.775	0	0.0656527	22.775	0	0.0656527	22.775	0	0.0656527	22.775	0	0.0656527	22.775	0	0.0656527	22.775	0	0.0656527	22.775	0	0.0656527	22.775	0	0.0656527	22.775	0	0.0656527
22.8	0	0.0656527	22.8	0	0.0656527	22.8	0	0.0656527	22.8	0	0.0656527	22.8	0	0.0656527	22.8	0	0.0656527	22.8	0	0.0656527	22.8	0	0.0656527	22.8	0	0.0656527	22.8	0	0.0656527
22.825	0	0.0656527	22.825	0	0.0656527	22.825	0	0.0656527	22.825	0	0.0656527	22.825	0	0.0656527	22.825	0	0.0656527	22.825	0	0.0656527	22.825	0	0.0656527	22.825	0	0.0656527	22.825	0	0.0656527
22.85	0	0.0656528	22.85	0	0.0656528	22.85	0	0.0656528	22.85	0	0.0656528	22.85	0	0.0656528	22.85	0	0.0656528	22.85	0	0.0656528	22.85	0	0.0656528	22.85	0	0.0656528	22.85	0	0.0656528
22.875	0	0.0656528	22.875	0	0.0656528	22.875	0	0.0656528	22.875	0	0.0656528	22.875	0	0.0656528	22.875	0	0.0656528	22.875	0	0.0656528	22.875	0	0.0656528	22.875	0	0.0656528	22.875	0	0.0656528
22.9	0	0.0656528	22.9	0	0.0656528	22.9	0	0.0656528	22.9	0	0.0656528	22.9	0	0.0656528	22.9	0	0.0656528	22.9	0	0.0656528	22.9	0	0.0656528	22.9	0	0.0656528	22.9	0	0.0656528
22.925	0	0.0656528	22.925	0	0.0656528	22.925	0	0.0656528	22.925	0	0.0656528	22.925	0	0.0656528	22.925	0	0.0656528	22.925	0	0.0656528	22.925	0	0.0656528	22.925	0	0.0656528	22.925	0	0.0656528
22.95	0	0.0656528	22.95	0	0.0656528	22.95	0	0.0656528	22.95	0	0.0656528	22.95	0	0.0656528	22.95	0	0.0656528	22.95	0	0.0656528	22.95	0	0.0656528	22.95	0	0.0656528	22.95	0	0.0656528
22.975	0	0.0656528	22.975	0	0.0656528	22.975	0	0.0656528	22.975	0	0.0656528	22.975	0	0.0656528	22.975	0	0.0656528	22.975	0	0.0656528	22.975	0	0.0656528	22.975	0	0.0656528	22.975	0	0.0656528
23	0	0.0656528	23	0	0.0656528	23	0	0.0656528	23	0	0.0656528	23	0	0.0656528	23	0	0.0656528	23	0	0.0656528	23	0	0.0656528	23	0	0.0656528	23	0	0.0656528
23.025	0	0.0656528	23.025	0	0.0656528	23.025	0	0.0656528	23.025	0	0.0656528	23.025	0	0.0656528	23.025	0	0.0656528	23.025	0	0.0656528	23.025	0	0.0656528	23.025	0	0.0656528	23.025	0	0.0656528
23.05	0	0.0656528	23.05	0	0.0656528	23.05	0	0.0656528	23.05	0	0.0656528	23.05	0	0.0656528	23.05	0	0.0656528	23.05	0	0.0656528	23.05	0	0.0656528	23.05	0	0.0656528	23.05	0	0.0656528
23.075	0	0.0656528	23.075	0	0.0656528	23.075	0	0.0656528	23.075	0	0.0656528	23.075	0	0.0656528	23.075	0	0.0656528	23.075	0	0.0656528	23.075	0	0.0656528	23.075	0	0.0656528	23.075	0	0.0656528
23.1	0	0.0656528	23.1	0	0.0656528	23.1	0	0.0656528	23.1	0	0.0656528	23.1	0	0.0656528	23.1	0	0.0656528	23.1	0	0.0656528	23.1	0	0.0656528	23.1	0	0.0656528	23.1	0	0.0656528
23.125	0	0.0656528	23.125	0	0.0656528	23.125	0	0.0656528	23.125	0	0.0656528	23.125	0	0.0656528	23.125	0	0.0656528	23.125	0	0.0656528	23.125	0	0.0656528	23.125	0	0.0656528	23.125	0	0.0656528
23.15	0	0.0656528	23.15	0	0.0656528	23.15	0	0.0656528	23.15	0	0.0656528	23.15	0	0.0656528	23.15	0	0.0656528	23.15	0	0.0656528	23.15	0	0.0656528	23.15	0	0.0656528	23.15	0	0.0656528
23.175	0	0.0656528	23.175	0	0.0656528	23.175	0	0.0656528	23.175	0	0.0656528	23.175	0	0.0656528	23.175	0	0.0656528	23.175	0	0.0656528	23.175	0	0.0656528	23.175	0	0.0656528	23.175	0	0.0656528
23.2	0	0.0656528	23.2	0	0.0656528	23.2	0	0.0656528	23.2	0	0.0656528	23.2	0	0.0656528	23.2	0	0.0656528	23.2	0	0.0656528	23.2	0	0.0656528	23.2	0	0.0656528	23.2	0	0.0656528
23.225	0	0.0656528	23.225	0	0.0656528	23.225	0	0.0656528	23.225	0	0.0656528	23.225	0	0.0656528	23.225	0	0.0656528	23.225	0	0.0656528	23.225	0	0.0656528	23.225	0	0.0656528	23.225	0	0.0656528
23.25	0	0.0656528	23.25	0	0.0656528	23.25	0	0.0656528	23.25	0	0.0656528	23.25	0	0.0656528	23.25	0	0.0656528	23.25	0	0.0656528	23.25	0	0.0656528	23.25	0	0.0656528	23.25	0	0.0656528
23.275	0	0.0656528	23.275	0	0.0656528	23.275	0	0.0656528	23.275	0	0.0656528	23.275	0	0.0656528	23.275	0	0.0656528	23.275	0	0.0656528	23.275	0	0.0656528	23.275	0	0.0656528	23.275	0	0.0656528
23.3	0	0.0656528	23.3	0	0.0656528	23.3	0	0.0656528	23.3	0	0.0656528	23.3	0	0.0656528	23.3	0	0.0656528	23.3	0	0.0656528	23.3	0	0.0656528	23.3	0	0.0656528	23.3	0	0.0656528
23.325	0	0.0656528	23.325	0	0.0656528	23.325	0	0.0656528	23.325	0	0.0656528	23.325	0	0.0656528	23.325	0	0.0656528	23.325	0	0.0656528	23.325	0	0.0656528	23.325	0	0.0656528	23.325	0	0.0656528
23.35	0	0.0656528	23.35	0	0.0656528	23.35	0	0.0656528	23.35	0	0.0656528	23.35	0	0.0656528	23.35	0	0.0656528	23.35	0	0.0656528	23.35	0	0.0656528	23.35	0	0.0656528	23.35	0	0.0656528
23.375	0	0.0656528	23.375	0	0.0656528	23.375	0	0.0656528	23.375	0	0.0656528	23.375	0	0.0656528	23.375	0	0.0656528	23.375	0	0.0656528	23.375	0	0.0656528	23.375	0	0.0656528	23.375	0	0.0656528
23.4	0	0.0656528	23.4	0	0.0656528	23.4	0	0.0656528	23.4	0	0.0656528	23.4	0	0.0656528	23.4	0	0.0656528	23.4	0	0.0656528	23.4	0	0.0656528	23.4	0	0.0656528	23.4	0	0.0656528
23.425	0	0.0656528	23.425	0	0.0656528	23.425	0	0.0656528	23.425	0	0.0656528	23.425	0	0.0656528	23.425	0	0.0656528	23.425	0	0.0656528	23.425	0	0.0656528	23.425	0	0.0656528	23.425	0	0.0656528
23.45	0	0.0656528	23.45	0	0.0656528	23.45	0	0.0656528	23.45	0	0.0656528	23.45	0	0.0656528	23.45	0	0.0656528	23.45	0	0.0656528	23.45	0	0.0656528	23.45	0	0.0656528	23.45	0	0.0656528
23.475	0	0.0656528	23.475	0	0.0656528	23.475	0	0.0656528	23.475	0	0.0656528	23.475	0	0.0656528	23.475	0	0.0656528	23.475	0	0.0656528	23.475	0	0.0656528	23.475	0	0.0656528	23.475	0	0.0656528
23.5	0	0.0656528	23.5	0	0.0656528	23.5	0	0.0656528	23.5	0	0.0656528	23.5	0	0.0656528	23.5	0	0.0656528	23.5	0	0.0656528	23.5	0	0.0656528	23.5	0	0.0656528	23.5	0	0.0656528
23.525	0	0.0656528	23.525	0	0.0656528	23.525	0	0.0656528	23.525	0	0.0656528	23.525	0	0.0656528	23.525	0	0.0656528	23.525	0	0.0656528	23.525	0	0.0656528	23.525	0	0.0656528	23.525	0	0.0656528
23.55	0	0.0656528	23.55	0	0.0656528	23.55	0	0.0656528	23.55	0	0.0656528	23.55	0	0.0656528	23.55	0	0.0656528	23.55	0	0.0656528	23.55	0	0.0656528	23.55	0	0.0656528	23.55	0	0.0656528
23.575	0	0.0656528	23.575	0	0.0656528	23.575	0	0.0656528	23.575	0	0.0656528	23.575	0	0.0656528	23.575	0	0.0656528	23.575	0	0.0656528	23.575	0	0.0656528	23.575	0	0.0656528	23.575	0	0.0656528
23.6	0	0.0656528	23.6	0	0.0656528	23.6	0	0.0656528	23.6	0	0.0656528	23.6	0	0.0656528	23.6	0	0.0656528	23.6	0	0.0656528	23.6	0	0.0656528	23.6	0	0.0656528	23.6	0	0.0656528
23.625	0	0.0656528	23.625	0	0.0656528	23.625	0	0.0656528	23.625	0	0.0656528	23.625	0	0.0656528	23.625	0	0.0656528	23.625	0	0.0656528	23.625	0	0.0656528	23.625	0	0.0656528	23.625	0	0.0656528
23.65	0	0.0656528	23.65	0	0.0656528	23.65	0	0.0656528	23.65	0	0.0656528	23.65	0	0.0656528	23.65	0	0.0656528	23.65	0	0.0656528	23.65	0	0.0656528	23.65	0	0.0656528	23.65	0	0.0656528
23.675	0	0.0656528	23.675	0	0.0656528	23.675	0	0.0656528	23.675	0	0.0656528	23.675	0	0.0656528	23.675	0	0.0656528	23.675	0	0.0656528	23.675	0	0.0656528	23.675	0	0.0656528	23.675	0	0.0656528
23.7	0	0.0656528	23.7	0	0.0656528	23.7	0	0.0656528	23.7	0	0.0656528	23.7	0	0.0656528	23.7	0	0.0656528	23.7	0	0.0656528	23.7	0	0.0656528	23.7	0	0.0656528	23.7	0	0.0656528
23.725	0	0.0656528	23.725	0	0.0656528	23.725	0	0.0656528	23.725	0	0.0656528	23.725	0	0.0656528	23.725	0	0.0656528	23.725	0	0.0656528	23.725	0	0.0656528	23.725	0	0.0656528	23.725	0	0.0656528
23.75	0	0.0656528	23.75	0	0.0656528	23.75	0	0.0656528	23.75	0	0.0656528	23.75	0	0.0656528	23.75	0	0.0656528	23.75	0	0.0656528	23.75	0	0.0656528	23.75	0	0.0656528	23.75	0	0.0656528
23.775	0	0.0656528	23.775	0	0.0656528	23.775	0	0.0656528	23.775	0	0.0656528	23.775	0	0.0656528	23.775	0	0.0656528	23.775	0	0.0656528	23.775	0	0.0656528	23.775	0	0.0656528	23.775	0	0.0656528
23.8	0	0.0656528	23.8	0	0.0656528	23.8	0	0.0656528	23.8	0	0.0656528	23.8	0	0.0656528	23.8	0	0.0656528	23.8	0	0.0656528	23.8	0	0.0656528	23.8	0	0.0656528	23.8	0	0.0656528
23.825	0	0.0656528	23.825	0	0.0656528	23.825	0	0.0656528	23.825	0	0.0656528	23.825	0	0.0656528	23.825	0	0.0656528	23.825	0	0.0656528	23.825	0	0.0656528	23.825	0	0.0656528	23.825	0	0.0656528
23.85	0	0.0656528	23.85	0	0.0656528	23.85	0	0.0656528	23.85	0	0.0656528	23.85	0	0.0656528	23.85	0	0.0656528	23.85	0	0.0656528	23.85	0	0.0656528	23.85	0	0.0656528	23.85	0	0.0656528
23.875	0	0.0656528	23.875	0	0.0656528	23.875	0	0.0656528	23.875	0	0.0656528	23.875	0	0.0656528	23.875	0	0.0656528	23.875	0	0.0656528	23.875	0	0.0656528	23.875	0	0.0656528	23.875	0	0.0656528
23.9	0	0.0656528	23.9	0	0.0656528	23.9	0	0.0656528	23.9	0	0.0656528	23.9	0	0.0656528	23.9	0	0.0656528	23.9	0	0.0656528	23.9	0	0.0656528	23.9	0	0.0656528	23.9	0	0.0656528
23.925	0	0.0656528	23.925	0	0.0656528	23.925	0	0.0656528	23.925	0	0.0656528	23.925	0	0.0656528	23.925	0	0.0656528	23.925	0	0.0656528	23.925	0	0.0656528	23.925	0	0.0656528	23.925	0	0.0656528
23.95	0	0.0656528	23.95	0	0.0656528	23.95	0	0.0656528	23.95	0	0.0656528	23.95	0	0.0656528	23.95	0	0.0656528	23.95	0	0.0656528	23.95	0	0.0656528	23.95	0	0.0656528	23.95	0	0.0656528
23.975	0	0.0656528	23.975	0	0.0656528	23.975	0	0.0656528	23.975	0	0.0656528	23.975	0	0.0656528	23.975	0	0.0656528	23.975	0	0.0656528	23.975	0	0.0656528	23.975	0	0.0656528	23.975	0	0.0656528
24	0	0.0656528	24	0	0.0656528	24	0	0.0656528	24	0	0.0656528	24	0	0.0656528	24	0	0.0656528	24	0	0.0656528	24	0	0.0656528	24	0	0.0656528	24	0	0.0656528
24.025	0	0.0656528	24.025	0	0.0656528	24.025	0	0.0656528	24.025	0	0.0656528	24.025	0	0.0656528	24.025	0	0.0656528	24.025	0	0.0656528	24.025	0	0.0656528	24.025	0	0.0656528	24.025	0	0.0656528
24.05	0	0.0656528	24.05	0	0.0656528	24.05	0	0.0656528	24.05	0	0.0656528	24.05	0	0.0656528	24.05	0	0.0656528	24.05	0	0.0656528	24.05	0	0.0656528	24.05	0	0.0656528	24.05	0	0.0656528
24.075	0	0.0656528	24.075	0	0.0656528	24.075	0	0.0656528	24.075	0	0.0656528	24.075	0	0.0656528	24.075	0	0.0656528	24.075	0	0.0656528	24.075	0	0.0656528	24.075	0	0.0656528	24.075	0	0.0656528
24.1	0	0.0656528	24.1	0	0.0656528	24.1	0	0.0656528	24.1	0	0.0656528	24.1	0	0.0656528	24.1	0	0.0656528	24.1	0	0.0656528	24.1	0	0.0656528	24.1	0	0.0656528	24.1	0	0.0656528
24.125	0	0.0656528	24.125	0	0.0656528	24.125	0	0.0656528	24.125	0	0.0656528	24.125	0	0.0656528	24.125	0	0.0656528	24.125	0	0.0656528	24.125	0	0.0656528	24.125	0	0.0656528	24.125	0	0.0656528
24.15	0	0.0656528	24.15	0	0.0656528	24.15	0	0.0656528	24.15	0	0.0656528	24.15	0	0.0656528	24.15	0	0.0656528	24.15	0	0.0656528	24.15	0	0.0656528	24.15	0	0.0656528	24.15	0	0.0656528
24.175	0	0.0656528	24.175	0	0.0656528	24.175	0	0.0656528	24.175	0	0.0656528	24.175	0	0.0656528	24.175	0	0.0656528	24.175	0	0.0656528	24.175	0	0.0656528	24.175	0	0.0656528	24.175	0	0.0656528
24.2	0	0.0656529	24.2	0	0.0656529	24.2	0	0.0656529	24.2	0	0.0656529	24.2	0	0.0656529	24.2	0	0.0656529	24.2	0	0.0656529	24.2	0	0.0656529	24.2	0	0.0656529	24.2	0	0.0656529
24.225	0	0.0656529	24.225	0	0.0656529	24.225	0	0.0656529	24.225	0	0.0656529	24.225	0	0.0656529	24.225	0	0.0656529	24.225	0	0.0656529	24.225	0	0.0656529	24.225	0	0.0656529	24.225	0	0.0656529
24.25	0	0.0656529	24.25	0	0.0656529	24.25	0	0.0656529	24.25	0	0.0656529	24.25	0	0.0656529	24.25	0	0.0656529	24.25	0	0.0656529	24.25	0	0.0656529	24.25	0	0.0656529	24.25	0	0.0656529
24.275	0	0.0656529	24.275	0	0.0656529	24.275	0	0.0656529	24.275	0	0.0656529	24.275	0	0.0656529	24.275	0	0.0656529	24.275	0	0.0656529	24.275	0	0.0656529	24.275	0	0.0656529	24.275	0	0.0656529
24.3	0	0.0656529	24.3	0	0.0656529	24.3	0	0.0656529	24.3	0	0.0656529	24.3	0	0.0656529	24.3	0	0.0656529	24.3	0	0.0656529	24.3	0	0.0656529	24.3	0	0.0656529	24.3	0	0.0656529
24.325	0	0.0656529	24.325	0	0.0656529	24.325	0	0.0656529	24.325	0	0.0656529	24.325	0	0.0656529	24.325	0	0.0656529	24.325	0	0.0656529	24.325	0	0.0656529	24.325	0	0.0656529	24.325	0	0.0656529
24.35	0	0.0656529	24.35	0	0.0656529	24.35	0	0.0656529	24.35	0	0.0656529	24.35	0	0.0656529	24.35	0	0.0656529	24.35	0	0.0656529	24.35	0	0.0656529	24.35	0	0.0656529	24.35	0	0.0656529
24.375	0	0.0656529	24.375	0	0.0656529	24.375	0	0.0656529	24.375	0	0.0656529	24.375	0	0.0656529	24.375	0	0.0656529	24.375	0	0.0656529	24.375	0	0.0656529	24.375	0	0.0656529	24.375	0	0.0656529
24.4	0	0.0656529	24.4	0	0.0656529	24.4	0	0.0656529	24.4	0	0.0656529	24.4	0	0.0656529	24.4	0	0.0656529	24.4	0	0.0656529	24.4	0	0.0656529	24.4	0	0.0656529	24.4	0	0.0656529
24.425	0	0.0656529	24.425	0	0.0656529	24.425	0	0.0656529	24.425	0	0.0656529	24.425	0	0.0656529	24.425	0	0.0656529	24.425	0	0.0656529	24.425	0	0.0656529	24.425	0	0.0656529	24.425	0	0.0656529
24.45	0	0.0656529	24.45	0	0.0656529	24.45	0	0.0656529	24.45	0	0.0656529	24.45	0	0.0656529	24.45	0	0.0656529	24.45	0	0.0656529	24.45	0	0.0656529	24.45	0	0.0656529	24.45	0	0.0656529
24.475	0	0.0656529	24.475	0	0.0656529	24.475	0	0.0656529	24.475	0	0.0656529	24.475	0	0.0656529	24.475	0	0.0656529	24.475	0	0.0656529	24.475	0	0.0656529	24.475	0	0.0656529	24.475	0	0.0656529
24.5	0	0.0656529	24.5	0	0.0656529	24.5	0	0.0656529	24.5	0	0.0656529	24.5	0	0.0656529	24.5	0	0.0656529	24.5	0	0.0656529	24.5	0	0.0656529	24.5	0	0.0656529	24.5	0	0.0656529
24.525	0	0.0656529	24.525	0	0.0656529	24.525	0	0.0656529	24.525	0	0.0656529	24.525	0	0.0656529	24.525	0	0.0656529	24.525	0	0.0656529	24.525	0	0.0656529	24.525	0	0.0656529	24.525	0	0.0656529
24.55	0	0.0656529	24.55	0	0.0656529	24.55	0	0.0656529	24.55	0	0.0656529	24.55	0	0.0656529	24.55	0	0.0656529	24.55	0	0.0656529	24.55	0	0.0656529	24.55	0	0.0656529	24.55	0	0.0656529
24.575	0	0.0656529	24.575	0	0.0656529	24.575	0	0.0656529	24.575	0	0.0656529	24.575	0	0.0656529	24.575	0	0.0656529	24.575	0	0.0656529	24.575	0	0.0656529	24.575	0	0.0656529	24.575	0	0.0656529
24.6	0	0.0656529	24.6	0	0.0656529	24.6	0	0.0656529	24.6	0	0.0656529	24.6	0	0.0656529	24.6	0	0.0656529	24.6	0	0.0656529	24.6	0	0.0656529	24.6	0	0.0656529	24.6	0	0.0656529
24.625	0	0.0656529	24.625	0	0.0656529	24.625	0	0.0656529	24.625	0	0.0656529	24.625	0	0.0656529	24.625	0	0.0656529	24.625	0	0.0656529	24.625	0	0.0656529	24.625	0	0.0656529	24.625	0	0.0656529
24.65	0	0.0656529	24.65	0	0.0656529	24.65	0	0.0656529	24.65	0	0.0656529	24.65	0	0.0656529	24.65	0	0.0656529	24.65	0	0.0656529	24.65	0	0.0656529	24.65	0	0.0656529	24.65	0	0.0656529
24.675	0	0.0656529	24.675	0	0.0656529	24.675	0	0.0656529	24.675	0	0.0656529	24.675	0	0.0656529	24.675	0	0.0656529	24.675	0	0.0656529	24.675	0	0.0656529	24.675	0	0.0656529	24.675	0	0.0656529
24.7	0	0.0656529	24.7	0	0.0656529	24.7	0	0.0656529	24.7	0	0.0656529	24.7	0	0.0656529	24.7	0	0.0656529	24.7	0	0.0656529	24.7	0	0.0656529	24.7	0	0.0656529	24.7	0	0.0656529
24.725	0	0.0656529	24.725	0	0.0656529	24.725	0	0.0656529	24.725	0	0.0656529	24.725	0	0.0656529	24.725	0	0.0656529	24.725	0	0.0656529	24.725	0	0.0656529	24.725	0	0.0656529	24.725	0	0.0656529
24.75	0	0.0656529	24.75	0	0.0656529	24.75	0	0.0656529	24.75	0	0.0656529	24.75	0	0.0656529	24.75	0	0.0656529	24.75	0	0.0656529	24.75	0	0.0656529	24.75	0	0.0656529	24.75	0	0.0656529
24.775	0	0.0656529	24.775	0	0.0656529	24.775	0	0.0656529	24.775	0	0.0656529	24.775	0	0.0656529	24.775	0	0.0656529	24.775	0	0.0656529	24.775	0	0.0656529	24.775	0	0.0656529	24.775	0	0.0656529
24.8	0	0.0656529	24.8	0	0.0656529	24.8	0	0.0656529	24.8	0	0.0656529	24.8	0	0.0656529	24.8	0	0.0656529	24.8	0	0.0656529	24.8	0	0.0656529	24.8	0	0.0656529	24.8	0	0.0656529
24.825	0	0.0656529	24.825	0	0.0656529	24.825	0	0.0656529	24.825	0	0.0656529	24.825	0	0.0656529	24.825	0	0.0656529	24.825	0	0.0656529	24.825	0	0.0656529	24.825	0	0.0656529	24.825	0	0.0656529
24.85	0	0.0656529	24.85	0	0.0656529	24.85	0	0.0656529	24.85	0	0.0656529	24.85	0	0.0656529	24.85	0	0.0656529	24.85	0	0.0656529	24.85	0	0.0656529	24.85	0	0.0656529	24.85	0	0.0656529
24.875	0	0.0656529	24.875	0	0.0656529	24.875	0	0.0656529	24.875	0	0.0656529	24.875	0	0.0656529	24.875	0	0.0656529	24.875	0	0.0656529	24.875	0	0.0656529	24.875	0	0.0656529	24.875	0	0.0656529
24.9	0	0.0656529	24.9	0	0.0656529	24.9	0	0.0656529	24.9	0	0.0656529	24.9	0	0.0656529	24.9	0	0.0656529	24.9	0	0.0656529	24.9	0	0.0656529	24.9	0	0.0656529	24.9	0	0.0656529
24.925	0	0.0656529	24.925	0	0.0656529	24.925	0	0.0656529	24.925	0	0.0656529	24.925	0	0.0656529	24.925	0	0.0656529	24.925	0	0.0656529	24.925	0	0.0656529	24.925	0	0.0656529	24.925	0	0.0656529
24.95	0	0.0656529	24.95	0	0.0656529	24.95	0	0.0656529	24.95	0	0.0656529	24.95	0	0.0656529	24.95	0	0.0656529	24.95	0	0.0656529	24.95	0	0.0656529	24.95	0	0.0656529	24.95	0	0.0656529
24.975	0	0.0656529	24.975	0	0.0656529	24.975	0	0.0656529	24.975	0	0.0656529	24.975	0	0.0656529	24.975	0	0.0656529	24.975	0	0.0656529	24.975	0	0.0656529	24.975	0	0.0656529	24.975	0	0.0656529
25	0	0.0656529	25	0	0.0656529	25	0	0.0656529	25	0	0.0656529	25	0	0.0656529	25	0	0.0656529	25	0	0.0656529	25	0	0.0656529	25	0	0.0656529	25	0	0.0656529
25.025	0	0.0656529	25.025	0	0.0656529	25.025	0	0.0656529	25.025	0	0.0656529	25.025	0	0.0656529	25.025	0	0.0656529	25.025	0	0.0656529	25.025	0	0.0656529	25.025	0	0.0656529	25.025	0	0.0656529
25.05	0	0.0656529	25.05	0	0.0656529	25.05	0	0.0656529	25.05	0	0.0656529	25.05	0	0.0656529	25.05	0	0.0656529	25.05	0	0.0656529	25.05	0	0.0656529	25.05	0	0.0656529	25.05	0	0.0656529
25.075	0	0.0656529	25.075	0	0.0656529	25.075	0	0.0656529	25.075	0	0.0656529	25.075	0	0.0656529	25.075	0	0.0656529	25.075	0	0.0656529	25.075	0	0.0656529	25.075	0	0.0656529	25.075	0	0.0656529
25.1	0	0.0656529	25.1	0	0.0656529	25.1	0	0.0656529	25.1	0	0.0656529	25.1	0	0.0656529	25.1	0	0.0656529	25.1	0	0.0656529	25.1	0	0.0656529	25.1	0	0.0656529	25.1	0	0.0656529
25.125	0	0.0656529	25.125	0	0.0656529	25.125	0	0.0656529	25.125	0	0.0656529	25.125	0	0.0656529	25.125	0	0.0656529	25.125	0	0.0656529	25.125	0	0.0656529	25.125	0	0.0656529	25.125	0	0.0656529
25.15	0	0.0656529	25.15	0	0.0656529	25.15	0	0.0656529	25.15	0	0.0656529	25.15	0	0.0656529	25.15	0	0.0656529	25.15	0	0.0656529	25.15	0	0.0656529	25.15	0	0.0656529	25.15	0	0.0656529
25.175	0	0.0656529	25.175	0	0.0656529	25.175	0	0.0656529	25.175	0	0.0656529	25.175	0	0.0656529	25.175	0	0.0656529	25.175	0	0.0656529	25.175	0	0.0656529	25.175	0	0.0656529	25.175	0	0.0656529
25.2	0	0.0656529	25.2	0	0.0656529	25.2	0	0.0656529	25.2	0	0.0656529	25.2	0	0.0656529	25.2	0	0.0656529	25.2	0	0.0656529	25.2	0	0.0656529	25.2	0	0.0656529	25.2	0	0.0656529
25.225	0	0.0656529	25.225	0	0.0656529	25.225	0	0.0656529	25.225	0	0.0656529	25.225	0	0.0656529	25.225	0	0.0656529	25.225	0	0.0656529	25.225	0	0.0656529	25.225	0	0.0656529	25.225	0	0.0656529
25.25	0	0.0656529	25.25	0	0.0656529	25.25	0	0.0656529	25.25	0	0.0656529	25.25	0	0.0656529	25.25	0	0.0656529	25.25	0	0.0656529	25.25	0	0.0656529	25.25	0	0.0656529	25.25	0	0.0656529
25.275	0	0.0656529	25.275	0	0.0656529	25.275	0	0.0656529	25.275	0	0.0656529	25.275	0	0.0656529	25.275	0	0.0656529	25.275	0	0.0656529	25.275	0	0.0656529	25.275	0	0.0656529	25.275	0	0.0656529
25.3	0	0.0656529	25.3	0	0.0656529	25.3	0	0.0656529	25.3	0	0.0656529	25.3	0	0.0656529	25.3	0	0.0656529	25.3	0	0.0656529	25.3	0	0.0656529	25.3	0	0.0656529	25.3	0	0.0656529
25.325	0	0.0656529	25.325	0	0.0656529	25.325	0	0.0656529	25.325	0	0.0656529	25.325	0	0.0656529	25.325	0	0.0656529	25.325	0	0.0656529	25.325	0	0.0656529	25.325	0	0.0656529	25.325	0	0.0656529
25.35	0	0.0656529	25.35	0	0.0656529	25.35	0	0.0656529	25.35	0	0.0656529	25.35	0	0.0656529	25.35	0	0.0656529	25.35	0	0.0656529	25.35	0	0.0656529	25.35	0	0.0656529	25.35	0	0.0656529
25.375	0	0.0656529	25.375	0	0.0656529	25.375	0	0.0656529	25.375	0	0.0656529	25.375	0	0.0656529	25.375	0	0.0656529	25.375	0	0.0656529	25.375	0	0.0656529	25.375	0	0.0656529	25.375	0	0.0656529
25.4	0	0.0656529	25.4	0	0.0656529	25.4	0	0.0656529	25.4	0	0.0656529	25.4	0	0.0656529	25.4	0	0.0656529	25.4	0	0.0656529	25.4	0	0.0656529	25.4	0	0.0656529	25.4	0	0.0656529
25.425	0	0.0656529	25.425	0	0.0656529	25.425	0	0.0656529	25.425	0	0.0656529	25.425	0	0.0656529	25.425	0	0.0656529	25.425	0	0.0656529	25.425	0	0.0656529	25.425	0	0.0656529	25.425	0	0.0656529
25.45	0	0.0656529	25.45	0	0.0656529	25.45	0	0.0656529	25.45	0	0.0656529	25.45	0	0.0656529	25.45	0	0.0656529	25.45	0	0.0656529	25.45	0	0.0656529	25.45	0	0.0656529	25.45	0	0.0656529
25.475	0	0.0656529	25.475	0	0.0656529	25.475	0	0.0656529	25.475	0	0.0656529	25.475	0	0.0656529	25.475	0	0.0656529	25.475	0	0.0656529	25.475	0	0.0656529	25.475	0	0.0656529	25.475	0	0.0656529
25.5	0	0.0656529	25.5	0	0.0656529	25.5	0	0.0656529	25.5	0	0.0656529	25.5	0	0.0656529	25.5	0	0.0656529	25.5	0	0.0656529	25.5	0	0.0656529	25.5	0	0.0656529	25.5	0	0.0656529
25.525	0	0.0656529	25.525	0	0.0656529	25.525	0	0.0656529	25.525	0	0.0656529	25.525	0	0.0656529	25.525	0	0.0656529	25.525	0	0.0656529	25.525	0	0.0656529	25.525	0	0.0656529	25.525	0	0.0656529
25.55	0	0.065653	25.55	0	0.065653	25.55	0	0.065653	25.55	0	0.065653	25.55	0	0.065653	25.55	0	0.065653	25.55	0	0.065653	25.55	0	0.065653	25.55	0	0.065653	25.55	0	0.065653
25.575	0	0.065653	25.575	0	0.065653	25.575	0	0.065653	25.575	0	0.065653	25.575	0	0.065653	25.575	0	0.065653	25.575	0	0.065653	25.575	0	0.065653	25.575	0	0.065653	25.575	0	0.065653
25.6	0	0.065653	25.6	0	0.065653	25.6	0	0.065653	25.6	0	0.065653	25.6	0	0.065653	25.6	0	0.065653	25.6	0	0.065653	25.6	0	0.065653	25.6	0	0.065653	25.6	0	0.065653
25.625	0	0.065653	25.625	0	0.065653	25.625	0	0.065653	25.625	0	0.065653	25.625	0	0.065653	25.625	0	0.065653	25.625	0	0.065653	25.625	0	0.065653	25.625	0	0.065653	25.625	0	0.065653
25.65	0	0.065653	25.65	0	0.065653	25.65	0	0.065653	25.65	0	0.065653	25.65	0	0.065653	25.65	0	0.065653	25.65	0	0.065653	25.65	0	0.065653	25.65	0	0.065653	25.65	0	0.065653
25.675	0	0.065653	25.675	0	0.065653	25.675	0	0.065653	25.675	0	0.065653	25.675	0	0.065653	25.675	0	0.065653	25.675	0	0.065653	25.675	0	0.065653	25.675	0	0.065653	25.675	0	0.065653
25.7	0	0.065653	25.7	0	0.065653	25.7	0	0.065653	25.7	0	0.065653	25.7	0	0.065653	25.7	0	0.065653	25.7	0	0.065653	25.7	0	0.065653	25.7	0	0.065653	25.7	0	0.065653
25.725	0	0.065653	25.725	0	0.065653	25.725	0	0.065653	25.725	0	0.065653	25.725	0	0.065653	25.725	0	0.065653	25.725	0	0.065653	25.725	0	0.065653	25.725	0	0.065653	25.725	0	0.065653
25.75	0	0.065653	25.75	0	0.065653	25.75	0	0.065653	25.75	0	0.065653	25.75	0	0.065653	25.75	0	0.065653	25.75	0	0.065653	25.75	0	0.065653	25.75	0	0.065653	25.75	0	0.065653
25.775	0	0.065653	25.775	0	0.065653	25.775	0	0.065653	25.775	0	0.065653	25.775	0	0.065653	25.775	0	0.065653	25.775	0	0.065653	25.775	0	0.065653	25.775	0	0.065653	25.775	0	0.065653
25.8	0	0.065653	25.8	0	0.065653	25.8	0	0.065653	25.8	0	0.065653	25.8	0	0.065653	25.8	0	0.065653	25.8	0	0.065653	25.8	0	0.065653	25.8	0	0.065653	25.8	0	0.065653
25.825	0	0.065653	25.825	0	0.065653	25.825	0	0.065653	25.825	0	0.065653	25.825	0	0.065653	25.825	0	0.065653	25.825	0	0.065653	25.825	0	0.065653	25.825	0	0.065653	25.825	0	0.065653
25.85	0	0.065653	25.85	0	0.065653	25.85	0	0.065653	25.85	0	0.065653	25.85	0	0.065653	25.85	0	0.065653	25.85	0	0.065653	25.85	0	0.065653	25.85	0	0.065653	25.85	0	0.065653
25.875	0	0.065653	25.875	0	0.065653	25.875	0	0.065653	25.875	0	0.065653	25.875	0	0.065653	25.875	0	0.065653	25.875	0	0.065653	25.875	0	0.065653	25.875	0	0.065653	25.875	0	0.065653
25.9	0	0.065653	25.9	0	0.065653	25.9	0	0.065653	25.9	0	0.065653	25.9	0	0.065653	25.9	0	0.065653	25.9	0	0.065653	25.9	0	0.065653	25.9	0	0.065653	25.9	0	0.065653
25.925	0	0.065653	25.925	0	0.065653	25.925	0	0.065653	25.925	0	0.065653	25.925	0	0.065653	25.925	0	0.065653	25.925	0	0.065653	25.925	0	0.065653	25.925	0	0.065653	25.925	0	0.065653
25.95	0	0.065653	25.95	0	0.065653	25.95	0	0.065653	25.95	0	0.065653	25.95	0	0.065653	25.95	0	0.065653	25.95	0	0.065653	25.95	0	0.065653	25.95	0	0.065653	25.95	0	0.065653
25.975	0	0.065653	25.975	0	0.065653	25.975	0	0.065653	25.975	0	0.065653	25.975	0	0.065653	25.975	0	0.065653	25.975	0	0.065653	25.975	0	0.065653	25.975	0	0.065653	25.975	0	0.065653
26	0	0.065653	26	0	0.065653	26	0	0.065653	26	0	0.065653	26	0	0.065653	26	0	0.065653	26	0	0.065653	26	0	0.065653	26	0	0.065653	26	0	0.065653
26.025	0	0.065653	26.025	0	0.065653	26.025	0	0.065653	26.025	0	0.065653	26.025	0	0.065653	26.025	0	0.065653	26.025	0	0.065653	26.025	0	0.065653	26.025	0	0.065653	26.025	0	0.065653
26.05	0	0.065653	26.05	0	0.065653	26.05	0	0.065653	26.05	0	0.065653	26.05	0	0.065653	26.05	0	0.065653	26.05	0	0.065653	26.05	0	0.065653	26.05	0	0.065653	26.05	0	0.065653
26.075	0	0.065653	26.075	0	0.065653	26.075	0	0.065653	26.075	0	0.065653	26.075	0	0.065653	26.075	0	0.065653	26.075	0	0.065653	26.075	0	0.065653	26.075	0	0.065653	26.075	0	0.065653
26.1	0	0.065653	26.1	0	0.065653	26.1	0	0.065653	26.1	0	0.065653	26.1	0	0.065653	26.1	0	0.065653	26.1	0	0.065653	26.1	0	0.065653	26.1	0	0.065653	26.1	0	0.065653
26.125	0	0.065653	26.125	0	0.065653	26.125	0	0.065653	26.125	0	0.065653	26.125	0	0.065653	26.125	0	0.065653	26.125	0	0.065653	26.125	0	0.065653	26.125	0	0.065653	26.125	0	0.065653
26.15	0	0.065653	26.15	0	0.065653	26.15	0	0.065653	26.15	0	0.065653	26.15	0	0.065653	26.15	0	0.065653	26.15	0	0.065653	26.15	0	0.065653	26.15	0	0.065653	26.15	0	0.065653
26.175	0	0.065653	26.175	0	0.065653	26.175	0	0.065653	26.175	0	0.065653	26.175	0	0.065653	26.175	0	0.065653	26.175	0	0.065653	26.175	0	0.065653	26.175	0	0.065653	26.175	0	0.065653
26.2	0	0.065653	26.2	0	0.065653	26.2	0	0.065653	26.2	0	0.065653	26.2	0	0.065653	26.2	0	0.065653	26.2	0	0.065653	26.2	0	0.065653	26.2	0	0.065653	26.2	0	0.065653
26.225	0	0.065653	26.225	0	0.065653	26.225	0	0.065653	26.225	0	0.065653	26.225	0	0.065653	26.225	0	0.065653	26.225	0	0.065653	26.225	0	0.065653	26.225	0	0.065653	26.225	0	0.065653
26.25	0	0.065653	26.25	0	0.065653	26.25	0	0.065653	26.25	0	0.065653	26.25	0	0.065653	26.25	0	0.065653	26.25	0	0.065653	26.25	0	0.065653	26.25	0	0.065653	26.25	0	0.065653
26.275	0	0.065653	26.275	0	0.065653	26.275	0	0.065653	26.275	0	0.065653	26.275	0	0.065653	26.275	0	0.065653	26.275	0	0.065653	26.275	0	0.065653	26.275	0	0.065653	26.275	0	0.065653
26.3	0	0.065653	26.3	0	0.065653	26.3	0	0.065653	26.3	0	0.065653	26.3	0	0.065653	26.3	0	0.065653	26.3	0	0.065653	26.3	0	0.065653	26.3	0	0.065653	26.3	0	0.065653
26.325	0	0.065653	26.325	0	0.065653	26.325	0	0.065653	26.325	0	0.065653	26.325	0	0.065653	26.325	0	0.065653	26.325	0	0.065653	26.325	0	0.065653	26.325	0	0.065653	26.325	0	0.065653
26.35	0	0.065653	26.35	0	0.065653	26.35	0	0.065653	26.35	0	0.065653	26.35	0	0.065653	26.35	0	0.065653	26.35	0	0.065653	26.35	0	0.065653	26.35	0	0.065653	26.35	0	0.065653
26.375	0	0.065653	26.375	0	0.065653	26.375	0	0.065653	26.375	0	0.065653	26.375	0	0.065653	26.375	0	0.065653	26.375	0	0.065653	26.375	0	0.065653	26.375	0	0.065653	26.375	0	0.065653
26.4	0	0.065653	26.4	0	0.065653	26.4	0	0.065653	26.4	0	0.065653	26.4	0	0.065653	26.4	0	0.065653	26.4	0	0.065653	26.4	0	0.065653	26.4	0	0.065653	26.4	0	0.065653
26.425	0	0.065653	26.425	0	0.065653	26.425	0	0.065653	26.425	0	0.065653	26.425	0	0.065653	26.425	0	0.065653	26.425	0	0.065653	26.425	0	0.065653	26.425	0	0.065653	26.425	0	0.065653
26.45	0	0.065653	26.45	0	0.065653	26.45	0	0.065653	26.45	0	0.065653	26.45	0	0.065653	26.45	0	0.065653	26.45	0	0.065653	26.45	0	0.065653	26.45	0	0.065653	26.45	0	0.065653
26.475	0	0.065653	26.475	0	0.065653	26.475	0	0.065653	26.475	0	0.065653	26.475	0	0.065653	26.475	0	0.065653	26.475	0	0.065653	26.475	0	0.065653	26.475	0	0.065653	26.475	0	0.065653
26.5	0	0.065653	26.5	0	0.065653	26.5	0	0.065653	26.5	0	0.065653	26.5	0	0.065653	26.5	0	0.065653	26.5	0	0.065653	26.5	0	0.065653	26.5	0	0.065653	26.5	0	0.065653
26.525	0	0.065653	26.525	0	0.065653	26.525	0	0.065653	26.525	0	0.065653	26.525	0	0.065653	26.525	0	0.065653	26.525	0	0.065653	26.525	0	0.065653	26.525	0	0.065653	26.525	0	0.065653
26.55	0	0.065653	26.55	0	0.065653	26.55	0	0.065653	26.55	0	0.065653	26.55	0	0.065653	26.55	0	0.065653	26.55	0	0.065653	26.55	0	0.065653	26.55	0	0.065653	26.55	0	0.065653
26.575	0	0.065653	26.575	0	0.065653	26.575	0	0.065653	26.575	0	0.065653	26.575	0	0.065653	26.575	0	0.065653	26.575	0	0.065653	26.575	0	0.065653	26.575	0	0.065653	26.575	0	0.065653
26.6	0	0.065653	26.6	0	0.065653	26.6	0	0.065653	26.6	0	0.065653	26.6	0	0.065653	26.6	0	0.065653	26.6	0	0.065653	26.6	0	0.065653	26.6	0	0.065653	26.6	0	0.065653
26.625	0	0.065653	26.625	0	0.065653	26.625	0	0.065653	26.625	0	0.065653	26.625	0	0.065653	26.625	0	0.065653	26.625	0	0.065653	26.625	0	0.065653	26.625	0	0.065653	26.625	0	0.065653
26.65	0	0.065653	26.65	0	0.065653	26.65	0	0.065653	26.65	0	0.065653	26.65	0	0.065653	26.65	0	0.065653	26.65	0	0.065653	26.65	0	0.065653	26.65	0	0.065653	26.65	0	0.065653
26.675	0	0.065653	26.675	0	0.065653	26.675	0	0.065653	26.675	0	0.065653	26.675	0	0.065653	26.675	0	0.065653	26.675	0	0.065653	26.675	0	0.065653	26.675	0	0.065653	26.675	0	0.065653
26.7	0	0.065653	26.7	0	0.065653	26.7	0	0.065653	26.7	0	0.065653	26.7	0	0.065653	26.7	0	0.065653	26.7	0	0.065653	26.7	0	0.065653	26.7	0	0.065653	26.7	0	0.065653
26.725	0	0.065653	26.725	0	0.065653	26.725	0	0.065653	26.725	0	0.065653	26.725	0	0.065653	26.725	0	0.065653	26.725	0	0.065653	26.725	0	0.065653	26.725	0	0.065653	26.725	0	0.065653
26.75	0	0.065653	26.75	0	0.065653	26.75	0	0.065653	26.75	0	0.065653	26.75	0	0.065653	26.75	0	0.065653	26.75	0	0.065653	26.75	0	0.065653	26.75	0	0.065653	26.75	0	0.065653
26.775	0	0.065653	26.775	0	0.065653	26.775	0	0.065653	26.775	0	0.065653	26.775	0	0.065653	26.775	0	0.065653	26.775	0	0.065653	26.775	0	0.065653	26.775	0	0.065653	26.775	0	0.065653
26.8	0	0.065653	26.8	0	0.065653	26.8	0	0.065653	26.8	0	0.065653	26.8	0	0.065653	26.8	0	0.065653	26.8	0	0.065653	26.8	0	0.065653	26.8	0	0.065653	26.8	0	0.065653
26.825	0	0.065653	26.825	0	0.065653	26.825	0	0.065653	26.825	0	0.065653	26.825	0	0.065653	26.825	0	0.065653	26.825	0	0.065653	26.825	0	0.065653	26.825	0	0.065653	26.825	0	0.065653
26.85	0	0.065653	26.85	0	0.065653	26.85	0	0.065653	26.85	0	0.065653	26.85	0	0.065653	26.85	0	0.065653	26.85	0	0.065653	26.85	0	0.065653	26.85	0	0.065653	26.85	0	0.065653
26.875	0	0.065653	26.875	0	0.065653	26.875	0	0.065653	26.875	0	0.065653	26.875	0	0.065653	26.875	0	0.065653	26.875	0	0.065653	26.875	0	0.065653	26.875	0	0.065653	26.875	0	0.065653
26.9	0	0.065653	26.9	0	0.065653	26.9	0	0.065653	26.9	0	0.065653	26.9	0	0.065653	26.9	0	0.065653	26.9	0	0.065653	26.9	0	0.065653	26.9	0	0.065653	26.9	0	0.065653
26.925	0	0.0656531	26.925	0	0.0656531	26.925	0	0.0656531	26.925	0	0.0656531	26.925	0	0.0656531	26.925	0	0.0656531	26.925	0	0.0656531	26.925	0	0.0656531	26.925	0	0.0656531	26.925	0	0.0656531
26.95	0	0.0656531	26.95	0	0.0656531	26.95	0	0.0656531	26.95	0	0.0656531	26.95	0	0.0656531	26.95	0	0.0656531	26.95	0	0.0656531	26.95	0	0.0656531	26.95	0	0.0656531	26.95	0	0.0656531
26.975	0	0.0656531	26.975	0	0.0656531	26.975	0	0.0656531	26.975	0	0.0656531	26.975	0	0.0656531	26.975	0	0.0656531	26.975	0	0.0656531	26.975	0	0.0656531	26.975	0	0.0656531	26.975	0	0.0656531
27	0	0.0656531	27	0	0.0656531	27	0	0.0656531	27	0	0.0656531	27	0	0.0656531	27	0	0.0656531	27	0	0.0656531	27	0	0.0656531	27	0	0.0656531	27	0	0.0656531
27.025	0	0.0656531	27.025	0	0.0656531	27.025	0	0.0656531	27.025	0	0.0656531	27.025	0	0.0656531	27.025	0	0.0656531	27.025	0	0.0656531	27.025	0	0.0656531	27.025	0	0.0656531	27.025	0	0.0656531
27.05	0	0.0656531	27.05	0	0.0656531	27.05	0	0.0656531	27.05	0	0.0656531	27.05	0	0.0656531	27.05	0	0.0656531	27.05	0	0.0656531	27.05	0	0.0656531	27.05	0	0.0656531	27.05	0	0.0656531
27.075	0	0.0656531	27.075	0	0.0656531	27.075	0	0.0656531	27.075	0	0.0656531	27.075	0	0.0656531	27.075	0	0.0656531	27.075	0	0.0656531	27.075	0	0.0656531	27.075	0	0.0656531	27.075	0	0.0656531
27.1	0	0.0656531	27.1	0	0.0656531	27.1	0	0.0656531	27.1	0	0.0656531	27.1	0	0.0656531	27.1	0	0.0656531	27.1	0	0.0656531	27.1	0	0.0656531	27.1	0	0.0656531	27.1	0	0.0656531
27.125	0	0.0656531	27.125	0	0.0656531	27.125	0	0.0656531	27.125	0	0.0656531	27.125	0	0.0656531	27.125	0	0.0656531	27.125	0	0.0656531	27.125	0	0.0656531	27.125	0	0.0656531	27.125	0	0.0656531
27.15	0	0.0656531	27.15	0	0.0656531	27.15	0	0.0656531	27.15	0	0.0656531	27.15	0	0.0656531	27.15	0	0.0656531	27.15	0	0.0656531	27.15	0	0.0656531	27.15	0	0.0656531	27.15	0	0.0656531
27.175	0	0.0656531	27.175	0	0.0656531	27.175	0	0.0656531	27.175	0	0.0656531	27.175	0	0.0656531	27.175	0	0.0656531	27.175	0	0.0656531	27.175	0	0.0656531	27.175	0	0.0656531	27.175	0	0.0656531
27.2	0	0.0656531	27.2	0	0.0656531	27.2	0	0.0656531	27.2	0	0.0656531	27.2	0	0.0656531	27.2	0	0.0656531	27.2	0	0.0656531	27.2	0	0.0656531	27.2	0	0.0656531	27.2	0	0.0656531
27.225	0	0.0656531	27.225	0	0.0656531	27.225	0	0.0656531	27.225	0	0.0656531	27.225	0	0.0656531	27.225	0	0.0656531	27.225	0	0.0656531	27.225	0	0.0656531	27.225	0	0.0656531	27.225	0	0.0656531
27.25	0	0.0656531	27.25	0	0.0656531	27.25	0	0.0656531	27.25	0	0.0656531	27.25	0	0.0656531	27.25	0	0.0656531	27.25	0	0.0656531	27.25	0	0.0656531	27.25	0	0.0656531	27.25	0	0.0656531
27.275	0	0.0656531	27.275	0	0.0656531	27.275	0	0.0656531	27.275	0	0.0656531	27.275	0	0.0656531	27.275	0	0.0656531	27.275	0	0.0656531	27.275	0	0.0656531	27.275	0	0.0656531	27.275	0	0.0656531
27.3	0	0.0656531	27.3	0	0.0656531	27.3	0	0.0656531	27.3	0	0.0656531	27.3	0	0.0656531	27.3	0	0.0656531	27.3	0	0.0656531	27.3	0	0.0656531	27.3	0	0.0656531	27.3	0	0.0656531
27.325	0	0.0656531	27.325	0	0.0656531	27.325	0	0.0656531	27.325	0	0.0656531	27.325	0	0.0656531	27.325	0	0.0656531	27.325	0	0.0656531	27.325	0	0.0656531	27.325	0	0.0656531	27.325	0	0.0656531
27.35	0	0.0656531	27.35	0	0.0656531	27.35	0	0.0656531	27.35	0	0.0656531	27.35	0	0.0656531	27.35	0	0.0656531	27.35	0	0.0656531	27.35	0	0.0656531	27.35	0	0.0656531	27.35	0	0.0656531
27.375	0	0.0656531	27.375	0	0.0656531	27.375	0	0.0656531	27.375	0	0.0656531	27.375	0	0.0656531	27.375	0	0.0656531	27.375	0	0.0656531	27.375	0	0.0656531	27.375	0	0.0656531	27.375	0	0.0656531
27.4	0	0.0656531	27.4	0	0.0656531	27.4	0	0.0656531	27.4	0	0.0656531	27.4	0	0.0656531	27.4	0	0.0656531	27.4	0	0.0656531	27.4	0	0.0656531	27.4	0	0.0656531	27.4	0	0.0656531
27.425	0	0.0656531	27.425	0	0.0656531	27.425	0	0.0656531	27.425	0	0.0656531	27.425	0	0.0656531	27.425	0	0.0656531	27.425	0	0.0656531	27.425	0	0.0656531	27.425	0	0.0656531	27.425	0	0.0656531
27.45	0	0.0656531	27.45	0	0.0656531	27.45	0	0.0656531	27.45	0	0.0656531	27.45	0	0.0656531	27.45	0	0.0656531	27.45	0	0.0656531	27.45	0	0.0656531	27.45	0	0.0656531	27.45	0	0.0656531
27.475	0	0.0656531	27.475	0	0.0656531	27.475	0	0.0656531	27.475	0	0.0656531	27.475	0	0.0656531	27.475	0	0.0656531	27.475	0	0.0656531	27.475	0	0.0656531	27.475	0	0.0656531	27.475	0	0.0656531
27.5	0	0.0656531	27.5	0	0.0656531	27.5	0	0.0656531	27.5	0	0.0656531	27.5	0	0.0656531	27.5	0	0.0656531	27.5	0	0.0656531	27.5	0	0.0656531	27.5	0	0.0656531	27.5	0	0.0656531
27.525	0	0.0656531	27.525	0	0.0656531	27.525	0	0.0656531	27.525	0	0.0656531	27.525	0	0.0656531	27.525	0	0.0656531	27.525	0	0.0656531	27.525	0	0.0656531	27.525	0	0.0656531	27.525	0	0.0656531
27.55	0	0.0656531	27.55	0	0.0656531	27.55	0	0.0656531	27.55	0	0.0656531	27.55	0	0.0656531	27.55	0	0.0656531	27.55	0	0.0656531	27.55	0	0.0656531	27.55	0	0.0656531	27.55	0	0.0656531
27.575	0	0.0656531	27.575	0	0.0656531	27.575	0	0.0656531	27.575	0	0.0656531	27.575	0	0.0656531	27.575	0	0.0656531	27.575	0	0.0656531	27.575	0	0.0656531	27.575	0	0.0656531	27.575	0	0.0656531
27.6	0	0.0656531	27.6	0	0.0656531	27.6	0	0.0656531	27.6	0	0.0656531	27.6	0	0.0656531	27.6	0	0.0656531	27.6	0	0.0656531	27.6	0	0.0656531	27.6	0	0.0656531	27.6	0	0.0656531
27.625	0	0.0656531	27.625	0	0.0656531	27.625	0	0.0656531	27.625	0	0.0656531	27.625	0	0.0656531	27.625	0	0.0656531	27.625	0	0.0656531	27.625	0	0.0656531	27.625	0	0.0656531	27.625	0	0.0656531
27.65	0	0.0656531	27.65	0	0.0656531	27.65	0	0.0656531	27.65	0	0.0656531	27.65	0	0.0656531	27.65	0	0.0656531	27.65	0	0.0656531	27.65	0	0.0656531	27.65	0	0.0656531	27.65	0	0.0656531
27.675	0	0.0656531	27.675	0	0.0656531	27.675	0	0.0656531	27.675	0	0.0656531	27.675	0	0.0656531	27.675	0	0.0656531	27.675	0	0.0656531	27.675	0	0.0656531	27.675	0	0.0656531	27.675	0	0.0656531
27.7	0	0.0656531	27.7	0	0.0656531	27.7	0	0.0656531	27.7	0	0.0656531	27.7	0	0.0656531	27.7	0	0.0656531	27.7	0	0.0656531	27.7	0	0.0656531	27.7	0	0.0656531	27.7	0	0.0656531
27.725	0	0.0656531	27.725	0	0.0656531	27.725	0	0.0656531	27.725	0	0.0656531	27.725	0	0.0656531	27.725	0	0.0656531	27.725	0	0.0656531	27.725	0	0.0656531	27.725	0	0.0656531	27.725	0	0.0656531
27.75	0	0.0656531	27.75	0	0.0656531	27.75	0	0.0656531	27.75	0	0.0656531	27.75	0	0.0656531	27.75	0	0.0656531	27.75	0	0.0656531	27.75	0	0.0656531	27.75	0	0.0656531	27.75	0	0.0656531
27.775	0	0.0656531	27.775	0	0.0656531	27.775	0	0.0656531	27.775	0	0.0656531	27.775	0	0.0656531	27.775	0	0.0656531	27.775	0	0.0656531	27.775	0	0.0656531	27.775	0	0.0656531	27.775	0	0.0656531
27.8	0	0.0656531	27.8	0	0.0656531	27.8	0	0.0656531	27.8	0	0.0656531	27.8	0	0.0656531	27.8	0	0.0656531	27.8	0	0.0656531	27.8	0	0.0656531	27.8	0	0.0656531	27.8	0	0.0656531
27.825	0	0.0656531	27.825	0	0.0656531	27.825	0	0.0656531	27.825	0	0.0656531	27.825	0	0.0656531	27.825	0	0.0656531	27.825	0	0.0656531	27.825	0	0.0656531	27.825	0	0.0656531	27.825	0	0.0656531
27.85	0	0.0656531	27.85	0	0.0656531	27.85	0	0.0656531	27.85	0	0.0656531	27.85	0	0.0656531	27.85	0	0.0656531	27.85	0	0.0656531	27.85	0	0.0656531	27.85	0	0.0656531	27.85	0	0.0656531
27.875	0	0.0656531	27.875	0	0.0656531	27.875	0	0.0656531	27.875	0	0.0656531	27.875	0	0.0656531	27.875	0	0.0656531	27.875	0	0.0656531	27.875	0	0.0656531	27.875	0	0.0656531	27.875	0	0.0656531
27.9	0	0.0656531	27.9	0	0.0656531	27.9	0	0.0656531	27.9	0	0.0656531	27.9	0	0.0656531	27.9	0	0.0656531	27.9	0	0.0656531	27.9	0	0.0656531	27.9	0	0.0656531	27.9	0	0.0656531
27.925	0	0.0656531	27.925	0	0.0656531	27.925	0	0.0656531	27.925	0	0.0656531	27.925	0	0.0656531	27.925	0	0.0656531	27.925	0	0.0656531	27.925	0	0.0656531	27.925	0	0.0656531	27.925	0	0.0656531
27.95	0	0.0656531	27.95	0	0.0656531	27.95	0	0.0656531	27.95	0	0.0656531	27.95	0	0.0656531	27.95	0	0.0656531	27.95	0	0.0656531	27.95	0	0.0656531	27.95	0	0.0656531	27.95	0	0.0656531
27.975	0	0.0656531	27.975	0	0.0656531	27.975	0	0.0656531	27.975	0	0.0656531	27.975	0	0.0656531	27.975	0	0.0656531	27.975	0	0.0656531	27.975	0	0.0656531	27.975	0	0.0656531	27.975	0	0.0656531
28	0	0.0656531	28	0	0.0656531	28	0	0.0656531	28	0	0.0656531	28	0	0.0656531	28	0	0.0656531	28	0	0.0656531	28	0	0.0656531	28	0	0.0656531	28	0	0.0656531
28.025	0	0.0656531	28.025	0	0.0656531	28.025	0	0.0656531	28.025	0	0.0656531	28.025	0	0.0656531	28.025	0	0.0656531	28.025	0	0.0656531	28.025	0	0.0656531	28.025	0	0.0656531	28.025	0	0.0656531
28.05	0	0.0656531	28.05	0	0.0656531	28.05	0	0.0656531	28.05	0	0.0656531	28.05	0	0.0656531	28.05	0	0.0656531	28.05	0	0.0656531	28.05	0	0.0656531	28.05	0	0.0656531	28.05	0	0.0656531
28.075	0	0.0656531	28.075	0	0.0656531	28.075	0	0.0656531	28.075	0	0.0656531	28.075	0	0.0656531	28.075	0	0.0656531	28.075	0	0.0656531	28.075	0	0.0656531	28.075	0	0.0656531	28.075	0	0.0656531
28.1	0	0.0656531	28.1	0	0.0656531	28.1	0	0.0656531	28.1	0	0.0656531	28.1	0	0.0656531	28.1	0	0.0656531	28.1	0	0.0656531	28.1	0	0.0656531	28.1	0	0.0656531	28.1	0	0.0656531
28.125	0	0.0656531	28.125	0	0.0656531	28.125	0	0.0656531	28.125	0	0.0656531	28.125	0	0.0656531	28.125	0	0.0656531	28.125	0	0.0656531	28.125	0	0.0656531	28.125	0	0.0656531	28.125	0	0.0656531
28.15	0	0.0656531	28.15	0	0.0656531	28.15	0	0.0656531	28.15	0	0.0656531	28.15	0	0.0656531	28.15	0	0.0656531	28.15	0	0.0656531	28.15	0	0.0656531	28.15	0	0.0656531	28.15	0	0.0656531
28.175	0	0.0656531	28.175	0	0.0656531	28.175	0	0.0656531	28.175	0	0.0656531	28.175	0	0.0656531	28.175	0	0.0656531	28.175	0	0.0656531	28.175	0	0.0656531	28.175	0	0.0656531	28.175	0	0.0656531
28.2	0	0.0656531	28.2	0	0.0656531	28.2	0	0.0656531	28.2	0	0.0656531	28.2	0	0.0656531	28.2	0	0.0656531	28.2	0	0.0656531	28.2	0	0.0656531	28.2	0	0.0656531	28.2	0	0.0656531
28.225	0	0.0656531	28.225	0	0.0656531	28.225	0	0.0656531	28.225	0	0.0656531	28.225	0	0.0656531	28.225	0	0.0656531	28.225	0	0.0656531	28.225	0	0.0656531	28.225	0	0.0656531	28.225	0	0.0656531
28.25	0	0.0656531	28.25	0	0.0656531	28.25	0	0.0656531	28.25	0	0.0656531	28.25	0	0.0656531	28.25	0	0.0656531	28.25	0	0.0656531	28.25	0	0.0656531	28.25	0	0.0656531	28.25	0	0.0656531
28.275	0	0.0656531	28.275	0	0.0656531	28.275	0	0.0656531	28.275	0	0.0656531	28.275	0	0.0656531	28.275	0	0.0656531	28.275	0	0.0656531	28.275	0	0.0656531	28.275	0	0.0656531	28.275	0	0.0656531
28.3	0	0.0656531	28.3	0	0.0656531	28.3	0	0.0656531	28.3	0	0.0656531	28.3	0	0.0656531	28.3	0	0.0656531	28.3	0	0.0656531	28.3	0	0.0656531	28.3	0	0.0656531	28.3	0	0.0656531
28.325	0	0.0656532	28.325	0	0.0656532	28.325	0	0.0656532	28.325	0	0.0656532	28.325	0	0.0656532	28.325	0	0.0656532	28.325	0	0.0656532	28.325	0	0.0656532	28.325	0	0.0656532	28.325	0	0.0656532
28.35	0	0.0656532	28.35	0	0.0656532	28.35	0	0.0656532	28.35	0	0.0656532	28.35	0	0.0656532	28.35	0	0.0656532	28.35	0	0.0656532	28.35	0	0.0656532	28.35	0	0.0656532	28.35	0	0.0656532
28.375	0	0.0656532	28.375	0	0.0656532	28.375	0	0.0656532	28.375	0	0.0656532	28.375	0	0.0656532	28.375	0	0.0656532	28.375	0	0.0656532	28.375	0	0.0656532	28.375	0	0.0656532	28.375	0	0.0656532
28.4	0	0.0656532	28.4	0	0.0656532	28.4	0	0.0656532	28.4	0	0.0656532	28.4	0	0.0656532	28.4	0	0.0656532	28.4	0	0.0656532	28.4	0	0.0656532	28.4	0	0.0656532	28.4	0	0.0656532
28.425	0	0.0656532	28.425	0	0.0656532	28.425	0	0.0656532	28.425	0	0.0656532	28.425	0	0.0656532	28.425	0	0.0656532	28.425	0	0.0656532	28.425	0	0.0656532	28.425	0	0.0656532	28.425	0	0.0656532
28.45	0	0.0656532	28.45	0	0.0656532	28.45	0	0.0656532	28.45	0	0.0656532	28.45	0	0.0656532	28.45	0	0.0656532	28.45	0	0.0656532	28.45	0	0.0656532	28.45	0	0.0656532	28.45	0	0.0656532
28.475	0	0.0656532	28.475	0	0.0656532	28.475	0	0.0656532	28.475	0	0.0656532	28.475	0	0.0656532	28.475	0	0.0656532	28.475	0	0.0656532	28.475	0	0.0656532	28.475	0	0.0656532	28.475	0	0.0656532
28.5	0	0.0656532	28.5	0	0.0656532	28.5	0	0.0656532	28.5	0	0.0656532	28.5	0	0.0656532	28.5	0	0.0656532	28.5	0	0.0656532	28.5	0	0.0656532	28.5	0	0.0656532	28.5	0	0.0656532
28.525	0	0.0656532	28.525	0	0.0656532	28.525	0	0.0656532	28.525	0	0.0656532	28.525	0	0.0656532	28.525	0	0.0656532	28.525	0	0.0656532	28.525	0	0.0656532	28.525	0	0.0656532	28.525	0	0.0656532
28.55	0	0.0656532	28.55	0	0.0656532	28.55	0	0.0656532	28.55	0	0.0656532	28.55	0	0.0656532	28.55	0	0.0656532	28.55	0	0.0656532	28.55	0	0.0656532	28.55	0	0.0656532	28.55	0	0.0656532
28.575	0	0.0656532	28.575	0	0.0656532	28.575	0	0.0656532	28.575	0	0.0656532	28.575	0	0.0656532	28.575	0	0.0656532	28.575	0	0.0656532	28.575	0	0.0656532	28.575	0	0.0656532	28.575	0	0.0656532
28.6	0	0.0656532	28.6	0	0.0656532	28.6	0	0.0656532	28.6	0	0.0656532	28.6	0	0.0656532	28.6	0	0.0656532	28.6	0	0.0656532	28.6	0	0.0656532	28.6	0	0.0656532	28.6	0	0.0656532
28.625	0	0.0656532	28.625	0	0.0656532	28.625	0	0.0656532	28.625	0	0.0656532	28.625	0	0.0656532	28.625	0	0.0656532	28.625	0	0.0656532	28.625	0	0.0656532	28.625	0	0.0656532	28.625	0	0.0656532
28.65	0	0.0656532	28.65	0	0.0656532	28.65	0	0.0656532	28.65	0	0.0656532	28.65	0	0.0656532	28.65	0	0.0656532	28.65	0	0.0656532	28.65	0	0.0656532	28.65	0	0.0656532	28.65	0	0.0656532
28.675	0	0.0656532	28.675	0	0.0656532	28.675	0	0.0656532	28.675	0	0.0656532	28.675	0	0.0656532	28.675	0	0.0656532	28.675	0	0.0656532	28.675	0	0.0656532	28.675	0	0.0656532	28.675	0	0.0656532
28.7	0	0.0656532	28.7	0	0.0656532	28.7	0	0.0656532	28.7	0	0.0656532	28.7	0	0.0656532	28.7	0	0.0656532	28.7	0	0.0656532	28.7	0	0.0656532	28.7	0	0.0656532	28.7	0	0.0656532
28.725	0	0.0656532	28.725	0	0.0656532	28.725	0	0.0656532	28.725	0	0.0656532	28.725	0	0.0656532	28.725	0	0.0656532	28.725	0	0.0656532	28.725	0	0.0656532	28.725	0	0.0656532	28.725	0	0.0656532
28.75	0	0.0656532	28.75	0	0.0656532	28.75	0	0.0656532	28.75	0	0.0656532	28.75	0	0.0656532	28.75	0	0.0656532	28.75	0	0.0656532	28.75	0	0.0656532	28.75	0	0.0656532	28.75	0	0.0656532
28.775	0	0.0656532	28.775	0	0.0656532	28.775	0	0.0656532	28.775	0	0.0656532	28.775	0	0.0656532	28.775	0	0.0656532	28.775	0	0.0656532	28.775	0	0.0656532	28.775	0	0.0656532	28.775	0	0.0656532
28.8	0	0.0656532	28.8	0	0.0656532	28.8	0	0.0656532	28.8	0	0.0656532	28.8	0	0.0656532	28.8	0	0.0656532	28.8	0	0.0656532	28.8	0	0.0656532	28.8	0	0.0656532	28.8	0	0.0656532
28.825	0	0.0656532	28.825	0	0.0656532	28.825	0	0.0656532	28.825	0	0.0656532	28.825	0	0.0656532	28.825	0	0.0656532	28.825	0	0.0656532	28.825	0	0.0656532	28.825	0	0.0656532	28.825	0	0.0656532
28.85	0	0.0656532	28.85	0	0.0656532	28.85	0	0.0656532	28.85	0	0.0656532	28.85	0	0.0656532	28.85	0	0.0656532	28.85	0	0.0656532	28.85	0	0.0656532	28.85	0	0.0656532	28.85	0	0.0656532
28.875	0	0.0656532	28.875	0	0.0656532	28.875	0	0.0656532	28.875	0	0.0656532	28.875	0	0.0656532	28.875	0	0.0656532	28.875	0	0.0656532	28.875	0	0.0656532	28.875	0	0.0656532	28.875	0	0.0656532
28.9	0	0.0656532	28.9	0	0.0656532	28.9	0	0.0656532	28.9	0	0.0656532	28.9	0	0.0656532	28.9	0	0.0656532	28.9	0	0.0656532	28.9	0	0.0656532	28.9	0	0.0656532	28.9	0	0.0656532
28.925	0	0.0656532	28.925	0	0.0656532	28.925	0	0.0656532	28.925	0	0.0656532	28.925	0	0.0656532	28.925	0	0.0656532	28.925	0	0.0656532	28.925	0	0.0656532	28.925	0	0.0656532	28.925	0	0.0656532
28.95	0	0.0656532	28.95	0	0.0656532	28.95	0	0.0656532	28.95	0	0.0656532	28.95	0	0.0656532	28.95	0	0.0656532	28.95	0	0.0656532	28.95	0	0.0656532	28.95	0	0.0656532	28.95	0	0.0656532
28.975	0	0.0656532	28.975	0	0.0656532	28.975	0	0.0656532	28.975	0	0.0656532	28.975	0	0.0656532	28.975	0	0.0656532	28.975	0	0.0656532	28.975	0	0.0656532	28.975	0	0.0656532	28.975	0	0.0656532
29	0	0.0656532	29	0	0.0656532	29	0	0.0656532	29	0	0.0656532	29	0	0.0656532	29	0	0.0656532	29	0	0.0656532	29	0	0.0656532	29	0	0.0656532	29	0	0.0656532
29.025	0	0.0656532	29.025	0	0.0656532	29.025	0	0.0656532	29.025	0	0.0656532	29.025	0	0.0656532	29.025	0	0.0656532	29.025	0	0.0656532	29.025	0	0.0656532	29.025	0	0.0656532	29.025	0	0.0656532
29.05	0	0.0656532	29.05	0	0.0656532	29.05	0	0.0656532	29.05	0	0.0656532	29.05	0	0.0656532	29.05	0	0.0656532	29.05	0	0.0656532	29.05	0	0.0656532	29.05	0	0.0656532	29.05	0	0.0656532
29.075	0	0.0656532	29.075	0	0.0656532	29.075	0	0.0656532	29.075	0	0.0656532	29.075	0	0.0656532	29.075	0	0.0656532	29.075	0	0.0656532	29.075	0	0.0656532	29.075	0	0.0656532	29.075	0	0.0656532
29.1	0	0.0656532	29.1	0	0.0656532	29.1	0	0.0656532	29.1	0	0.0656532	29.1	0	0.0656532	29.1	0	0.0656532	29.1	0	0.0656532	29.1	0	0.0656532	29.1	0	0.0656532	29.1	0	0.0656532
29.125	0	0.0656532	29.125	0	0.0656532	29.125	0	0.0656532	29.125	0	0.0656532	29.125	0	0.0656532	29.125	0	0.0656532	29.125	0	0.0656532	29.125	0	0.0656532	29.125	0	0.0656532	29.125	0	0.0656532
29.15	0	0.0656532	29.15	0	0.0656532	29.15	0	0.0656532	29.15	0	0.0656532	29.15	0	0.0656532	29.15	0	0.0656532	29.15	0	0.0656532	29.15	0	0.0656532	29.15	0	0.0656532	29.15	0	0.0656532
29.175	0	0.0656532	29.175	0	0.0656532	29.175	0	0.0656532	29.175	0	0.0656532	29.175	0	0.0656532	29.175	0	0.0656532	29.175	0	0.0656532	29.175	0	0.0656532	29.175	0	0.0656532	29.175	0	0.0656532
29.2	0	0.0656532	29.2	0	0.0656532	29.2	0	0.0656532	29.2	0	0.0656532	29.2	0	0.0656532	29.2	0	0.0656532	29.2	0	0.0656532	29.2	0	0.0656532	29.2	0	0.0656532	29.2	0	0.0656532
29.225	0	0.0656532	29.225	0	0.0656532	29.225	0	0.0656532	29.225	0	0.0656532	29.225	0	0.0656532	29.225	0	0.0656532	29.225	0	0.0656532	29.225	0	0.0656532	29.225	0	0.0656532	29.225	0	0.0656532
29.25	0	0.0656532	29.25	0	0.0656532	29.25	0	0.0656532	29.25	0	0.0656532	29.25	0	0.0656532	29.25	0	0.0656532	29.25	0	0.0656532	29.25	0	0.0656532	29.25	0	0.0656532	29.25	0	0.0656532
29.275	0	0.0656532	29.275	0	0.0656532	29.275	0	0.0656532	29.275	0	0.0656532	29.275	0	0.0656532	29.275	0	0.0656532	29.275	0	0.0656532	29.275	0	0.0656532	29.275	0	0.0656532	29.275	0	0.0656532
29.3	0	0.0656532	29.3	0	0.0656532	29.3	0	0.0656532	29.3	0	0.0656532	29.3	0	0.0656532	29.3	0	0.0656532	29.3	0	0.0656532	29.3	0	0.0656532	29.3	0	0.0656532	29.3	0	0.0656532
29.325	0	0.0656532	29.325	0	0.0656532	29.325	0	0.0656532	29.325	0	0.0656532	29.325	0	0.0656532	29.325	0	0.0656532	29.325	0	0.0656532	29.325	0	0.0656532	29.325	0	0.0656532	29.325	0	0.0656532
29.35	0	0.0656532	29.35	0	0.0656532	29.35	0	0.0656532	29.35	0	0.0656532	29.35	0	0.0656532	29.35	0	0.0656532	29.35	0	0.0656532	29.35	0	0.0656532	29.35	0	0.0656532	29.35	0	0.0656532
29.375	0	0.0656532	29.375	0	0.0656532	29.375	0	0.0656532	29.375	0	0.0656532	29.375	0	0.0656532	29.375	0	0.0656532	29.375	0	0.0656532	29.375	0	0.0656532	29.375	0	0.0656532	29.375	0	0.0656532
29.4	0	0.0656532	29.4	0	0.0656532	29.4	0	0.0656532	29.4	0	0.0656532	29.4	0	0.0656532	29.4	0	0.0656532	29.4	0	0.0656532	29.4	0	0.0656532	29.4	0	0.0656532	29.4	0	0.0656532
29.425	0	0.0656532	29.425	0	0.0656532	29.425	0	0.0656532	29.425	0	0.0656532	29.425	0	0.0656532	29.425	0	0.0656532	29.425	0	0.0656532	29.425	0	0.0656532	29.425	0	0.0656532	29.425	0	0.0656532
29.45	0	0.0656532	29.45	0	0.0656532	29.45	0	0.0656532	29.45	0	0.0656532	29.45	0	0.0656532	29.45	0	0.0656532	29.45	0	0.0656532	29.45	0	0.0656532	29.45	0	0.0656532	29.45	0	0.0656532
29.475	0	0.0656532	29.475	0	0.0656532	29.475	0	0.0656532	29.475	0	0.0656532	29.475	0	0.0656532	29.475	0	0.0656532	29.475	0	0.0656532	29.475	0	0.0656532	29.475	0	0.0656532	29.475	0	0.0656532
29.5	0	0.0656532	29.5	0	0.0656532	29.5	0	0.0656532	29.5	0	0.0656532	29.5	0	0.0656532	29.5	0	0.0656532	29.5	0	0.0656532	29.5	0	0.0656532	29.5	0	0.0656532	29.5	0	0.0656532
29.525	0	0.0656532	29.525	0	0.0656532	29.525	0	0.0656532	29.525	0	0.0656532	29.525	0	0.0656532	29.525	0	0.0656532	29.525	0	0.0656532	29.525	0	0.0656532	29.525	0	0.0656532	29.525	0	0.0656532
29.55	0	0.0656532	29.55	0	0.0656532	29.55	0	0.0656532	29.55	0	0.0656532	29.55	0	0.0656532	29.55	0	0.0656532	29.55	0	0.0656532	29.55	0	0.0656532	29.55	0	0.0656532	29.55	0	0.0656532
29.575	0	0.0656532	29.575	0	0.0656532	29.575	0	0.0656532	29.575	0	0.0656532	29.575	0	0.0656532	29.575	0	0.0656532	29.575	0	0.0656532	29.575	0	0.0656532	29.575	0	0.0656532	29.575	0	0.0656532
29.6	0	0.0656532	29.6	0	0.0656532	29.6	0	0.0656532	29.6	0	0.0656532	29.6	0	0.0656532	29.6	0	0.0656532	29.6	0	0.0656532	29.6	0	0.0656532	29.6	0	0.0656532	29.6	0	0.0656532
29.625	0	0.0656532	29.625	0	0.0656532	29.625	0	0.0656532	29.625	0	0.0656532	29.625	0	0.0656532	29.625	0	0.0656532	29.625	0	0.0656532	29.625	0	0.0656532	29.625	0	0.0656532	29.625	0	0.0656532
29.65	0	0.0656532	29.65	0	0.0656532	29.65	0	0.0656532	29.65	0	0.0656532	29.65	0	0.0656532	29.65	0	0.0656532	29.65	0	0.0656532	29.65	0	0.0656532	29.65	0	0.0656532	29.65	0	0.0656532
29.675	0	0.0656532	29.675	0	0.0656532	29.675	0	0.0656532	29.675	0	0.0656532	29.675	0	0.0656532	29.675	0	0.0656532	29.675	0	0.0656532	29.675	0	0.0656532	29.675	0	0.0656532	29.675	0	0.0656532
29.7	0	0.0656532	29.7	0	0.0656532	29.7	0	0.0656532	29.7	0	0.0656532	29.7	0	0.0656532	29.7	0	0.0656532	29.7	0	0.0656532	29.7	0	0.0656532	29.7	0	0.0656532	29.7	0	0.0656532
29.725	0	0.0656532	29.725	0	0.0656533	29.725	0	0.0656533	29.725	0	0.0656533	29.725	0	0.0656533	29.725	0	0.0656533	29.725	0	0.0656533	29.725	0	0.0656533	29.725	0	0.0656533	29.725	0	0.0656533
29.75	0	0.0656533	29.75	0	0.0656533	29.75	0	0.0656533	29.75	0	0.0656533	29.75	0	0.0656533	29.75	0	0.0656533	29.75	0	0.0656533	29.75	0	0.0656533	29.75	0	0.0656533	29.75	0	0.0656533
29.775	0	0.0656533	29.775	0	0.0656533	29.775	0	0.0656533	29.775	0	0.0656533	29.775	0	0.0656533	29.775	0	0.0656533	29.775	0	0.0656533	29.775	0	0.0656533	29.775	0	0.0656533	29.775	0	0.0656533
29.8	0	0.0656533	29.8	0	0.0656533	29.8	0	0.0656533	29.8	0	0.0656533	29.8	0	0.0656533	29.8	0	0.0656533	29.8	0	0.0656533	29.8	0	0.0656533	29.8	0	0.0656533	29.8	0	0.0656533
29.825	0	0.0656533	29.825	0	0.0656533	29.825	0	0.0656533	29.825	0	0.0656533	29.825	0	0.0656533	29.825	0	0.0656533	29.825	0	0.0656533	29.825	0	0.0656533	29.825	0	0.0656533	29.825	0	0.0656533
29.85	0	0.0656533	29.85	0	0.0656533	29.85	0	0.0656533	29.85	0	0.0656533	29.85	0	0.0656533	29.85	0	0.0656533	29.85	0	0.0656533	29.85	0	0.0656533	29.85	0	0.0656533	29.85	0	0.0656533
29.875	0	0.0656533	29.875	0	0.0656533	29.875	0	0.0656533	29.875	0	0.0656533	29.875	0	0.0656533	29.875	0	0.0656533	29.875	0	0.0656533	29.875	0	0.0656533	29.875	0	0.0656533	29.875	0	0.0656533
29.9	0	0.0656533	29.9	0	0.0656533	29.9	0	0.0656533	29.9	0	0.0656533	29.9	0	0.0656533	29.9	0	0.0656533	29.9	0	0.0656533	29.9	0	0.0656533	29.9	0	0.0656533	29.9	0	0.0656533
29.925	0	0.0656533	29.925	0	0.0656533	29.925	0	0.0656533	29.925	0	0.0656533	29.925	0	0.0656533	29.925	0	0.0656533	29.925	0	0.0656533	29.925	0	0.0656533	29.925	0	0.0656533	29.925	0	0.0656533
29.95	0	0.0656533	29.95	0	0.0656533	29.95	0	0.0656533	29.95	0	0.0656533	29.95	0	0.0656533	29.95	0	0.0656533	29.95	0	0.0656533	29.95	0	0.0656533	29.95	0	0.0656533	29.95	0	0.0656533
29.975	0	0.0656533	29.975	0	0.0656533	29.975	0	0.0656533	29.975	0	0.0656533	29.975	0	0.0656533	29.975	0	0.0656533	29.975	0	0.0656533	29.975	0	0.0656533	29.975	0	0.0656533	29.975	0	0.0656533
30	0	0.0656533	30	0	0.0656533	30	0	0.0656533	30	0	0.0656533	30	0	0.0656533	30	0	0.0656533	30	0	0.0656533	30	0	0.0656533	30	0	0.0656533	30	0	0.0656533
30.025	0	0.0656533	30.025	0	0.0656533	30.025	0	0.0656533	30.025	0	0.0656533	30.025	0	0.0656533	30.025	0	0.0656533	30.025	0	0.0656533	30.025	0	0.0656533	30.025	0	0.0656533	30.025	0	0.0656533
30.05	0	0.0656533	30.05	0	0.0656533	30.05	0	0.0656533	30.05	0	0.0656533	30.05	0	0.0656533	30.05	0	0.0656533	30.05	0	0.0656533	30.05	0	0.0656533	30.05	0	0.0656533	30.05	0	0.0656533
30.075	0	0.0656533	30.075	0	0.0656533	30.075	0	0.0656533	30.075	0	0.0656533	30.075	0	0.0656533	30.075	0	0.0656533	30.075	0	0.0656533	30.075	0	0.0656533	30.075	0	0.0656533	30.075	0	0.0656533
30.1	0	0.0656533	30.1	0	0.0656533	30.1	0	0.0656533	30.1	0	0.0656533	30.1	0	0.0656533	30.1	0	0.0656533	30.1	0	0.0656533	30.1	0	0.0656533	30.1	0	0.0656533	30.1	0	0.0656533
30.125	0	0.0656533	30.125	0	0.0656533	30.125	0	0.0656533	30.125	0	0.0656533	30.125	0	0.0656533	30.125	0	0.0656533	30.125	0	0.0656533	30.125	0	0.0656533	30.125	0	0.0656533	30.125	0	0.0656533
30.15	0	0.0656533	30.15	0	0.0656533	30.15	0	0.0656533	30.15	0	0.0656533	30.15	0	0.0656533	30.15	0	0.0656533	30.15	0	0.0656533	30.15	0	0.0656533	30.15	0	0.0656533	30.15	0	0.0656533
30.175	0	0.0656533	30.175	0	0.0656533	30.175	0	0.0656533	30.175	0	0.0656533	30.175	0	0.0656533	30.175	0	0.0656533	30.175	0	0.0656533	30.175	0	0.0656533	30.175	0	0.0656533	30.175	0	0.0656533
30.2	0	0.0656533	30.2	0	0.0656533	30.2	0	0.0656533	30.2	0	0.0656533	30.2	0	0.0656533	30.2	0	0.0656533	30.2	0	0.0656533	30.2	0	0.0656533	30.2	0	0.0656533	30.2	0	0.0656533
30.225	0	0.0656533	30.225	0	0.0656533	30.225	0	0.0656533	30.225	0	0.0656533	30.225	0	0.0656533	30.225	0	0.0656533	30.225	0	0.0656533	30.225	0	0.0656533	30.225	0	0.0656533	30.225	0	0.0656533
30.25	0	0.0656533	30.25	0	0.0656533	30.25	0	0.0656533	30.25	0	0.0656533	30.25	0	0.0656533	30.25	0	0.0656533	30.25	0	0.0656533	30.25	0	0.0656533	30.25	0	0.0656533	30.25	0	0.0656533
30.275	0	0.0656533	30.275	0	0.0656533	30.275	0	0.0656533	30.275	0	0.0656533	30.275	0	0.0656533	30.275	0	0.0656533	30.275	0	0.0656533	30.275	0	0.0656533	30.275	0	0.0656533	30.275	0	0.0656533
30.3	0	0.0656533	30.3	0	0.0656533	30.3	0	0.0656533	30.3	0	0.0656533	30.3	0	0.0656533	30.3	0	0.0656533	30.3	0	0.0656533	30.3	0	0.0656533	30.3	0	0.0656533	30.3	0	0.0656533
30.325	0	0.0656533	30.325	0	0.0656533	30.325	0	0.0656533	30.325	0	0.0656533	30.325	0	0.0656533	30.325	0	0.0656533	30.325	0	0.0656533	30.325	0	0.0656533	30.325	0	0.0656533	30.325	0	0.0656533
30.35	0	0.0656533	30.35	0	0.0656533	30.35	0	0.0656533	30.35	0	0.0656533	30.35	0	0.0656533	30.35	0	0.0656533	30.35	0	0.0656533	30.35	0	0.0656533	30.35	0	0.0656533	30.35	0	0.0656533
30.375	0	0.0656533	30.375	0	0.0656533	30.375	0	0.0656533	30.375	0	0.0656533	30.375	0	0.0656533	30.375	0	0.0656533	30.375	0	0.0656533	30.375	0	0.0656533	30.375	0	0.0656533	30.375	0	0.0656533
30.4	0	0.0656533	30.4	0	0.0656533	30.4	0	0.0656533	30.4	0	0.0656533	30.4	0	0.0656533	30.4	0	0.0656533	30.4	0	0.0656533	30.4	0	0.0656533	30.4	0	0.0656533	30.4	0	0.0656533
30.425	0	0.0656533	30.425	0	0.0656533	30.425	0	0.0656533	30.425	0	0.0656533	30.425	0	0.0656533	30.425	0	0.0656533	30.425	0	0.0656533	30.425	0	0.0656533	30.425	0	0.0656533	30.425	0	0.0656533
30.45	0	0.0656533	30.45	0	0.0656533	30.45	0	0.0656533	30.45	0	0.0656533	30.45	0	0.0656533	30.45	0	0.0656533	30.45	0	0.0656533	30.45	0	0.0656533	30.45	0	0.0656533	30.45	0	0.0656533
30.475	0	0.0656533	30.475	0	0.0656533	30.475	0	0.0656533	30.475	0	0.0656533	30.475	0	0.0656533	30.475	0	0.0656533	30.475	0	0.0656533	30.475	0	0.0656533	30.475	0	0.0656533	30.475	0	0.0656533
30.5	0	0.0656533	30.5	0	0.0656533	30.5	0	0.0656533	30.5	0	0.0656533	30.5	0	0.0656533	30.5	0	0.0656533	30.5	0	0.0656533	30.5	0	0.0656533	30.5	0	0.0656533	30.5	0	0.0656533
30.525	0	0.0656533	30.525	0	0.0656533	30.525	0	0.0656533	30.525	0	0.0656533	30.525	0	0.0656533	30.525	0	0.0656533	30.525	0	0.0656533	30.525	0	0.0656533	30.525	0	0.0656533	30.525	0	0.0656533
30.55	0	0.0656533	30.55	0	0.0656533	30.55	0	0.0656533	30.55	0	0.0656533	30.55	0	0.0656533	30.55	0	0.0656533	30.55	0	0.0656533	30.55	0	0.0656533	30.55	0	0.0656533	30.55	0	0.0656533
30.575	0	0.0656533	30.575	0	0.0656533	30.575	0	0.0656533	30.575	0	0.0656533	30.575	0	0.0656533	30.575	0	0.0656533	30.575	0	0.0656533	30.575	0	0.0656533	30.575	0	0.0656533	30.575	0	0.0656533
30.6	0	0.0656533	30.6	0	0.0656533	30.6	0	0.0656533	30.6	0	0.0656533	30.6	0	0.0656533	30.6	0	0.0656533	30.6	0	0.0656533	30.6	0	0.0656533	30.6	0	0.0656533	30.6	0	0.0656533
30.625	0	0.0656533	30.625	0	0.0656533	30.625	0	0.0656533	30.625	0	0.0656533	30.625	0	0.0656533	30.625	0	0.0656533	30.625	0	0.0656533	30.625	0	0.0656533	30.625	0	0.0656533	30.625	0	0.0656533
30.65	0	0.0656533	30.65	0	0.0656533	30.65	0	0.0656533	30.65	0	0.0656533	30.65	0	0.0656533	30.65	0	0.0656533	30.65	0	0.0656533	30.65	0	0.0656533	30.65	0	0.0656533	30.65	0	0.0656533
30.675	0	0.0656533	30.675	0	0.0656533	30.675	0	0.0656533	30.675	0	0.0656533	30.675	0	0.0656533	30.675	0	0.0656533	30.675	0	0.0656533	30.675	0	0.0656533	30.675	0	0.0656533	30.675	0	0.0656533
30.7	0	0.0656533	30.7	0	0.0656533	30.7	0	0.0656533	30.7	0	0.0656533	30.7	0	0.0656533	30.7	0	0.0656533	30.7	0	0.0656533	30.7	0	0.0656533	30.7	0	0.0656533	30.7	0	0.0656533
30.725	0	0.0656533	30.725	0	0.0656533	30.725	0	0.0656533	30.725	0	0.0656533	30.725	0	0.0656533	30.725	0	0.0656533	30.725	0	0.0656533	30.725	0	0.0656533	30.725	0	0.0656533	30.725	0	0.0656533
30.75	0	0.0656533	30.75	0	0.0656533	30.75	0	0.0656533	30.75	0	0.0656533	30.75	0	0.0656533	30.75	0	0.0656533	30.75	0	0.0656533	30.75	0	0.0656533	30.75	0	0.0656533	30.75	0	0.0656533
30.775	0	0.0656533	30.775	0	0.0656533	30.775	0	0.0656533	30.775	0	0.0656533	30.775	0	0.0656533	30.775	0	0.0656533	30.775	0	0.0656533	30.775	0	0.0656533	30.775	0	0.0656533	30.775	0	0.0656533
30.8	0	0.0656533	30.8	0	0.0656533	30.8	0	0.0656533	30.8	0	0.0656533	30.8	0	0.0656533	30.8	0	0.0656533	30.8	0	0.0656533	30.8	0	0.0656533	30.8	0	0.0656533	30.8	0	0.0656533
30.825	0	0.0656533	30.825	0	0.0656533	30.825	0	0.0656533	30.825	0	0.0656533	30.825	0	0.0656533	30.825	0	0.0656533	30.825	0	0.0656533	30.825	0	0.0656533	30.825	0	0.0656533	30.825	0	0.0656533
30.85	0	0.0656533	30.85	0	0.0656533	30.85	0	0.0656533	30.85	0	0.0656533	30.85	0	0.0656533	30.85	0	0.0656533	30.85	0	0.0656533	30.85	0	0.0656533	30.85	0	0.0656533	30.85	0	0.0656533
30.875	0	0.0656533	30.875	0	0.0656533	30.875	0	0.0656533	30.875	0	0.0656533	30.875	0	0.0656533	30.875	0	0.0656533	30.875	0	0.0656533	30.875	0	0.0656533	30.875	0	0.0656533	30.875	0	0.0656533
30.9	0	0.0656533	30.9	0	0.0656533	30.9	0	0.0656533	30.9	0	0.0656533	30.9	0	0.0656533	30.9	0	0.0656533	30.9	0	0.0656533	30.9	0	0.0656533	30.9	0	0.0656533	30.9	0	0.0656533
30.925	0	0.0656533	30.925	0	0.0656533	30.925	0	0.0656533	30.925	0	0.0656533	30.925	0	0.0656533	30.925	0	0.0656533	30.925	0	0.0656533	30.925	0	0.0656533	30.925	0	0.0656533	30.925	0	0.0656533
30.95	0	0.0656533	30.95	0	0.0656533	30.95	0	0.0656533	30.95	0	0.0656533	30.95	0	0.0656533	30.95	0	0.0656533	30.95	0	0.0656533	30.95	0	0.0656533	30.95	0	0.0656533	30.95	0	0.0656533
30.975	0	0.0656533	30.975	0	0.0656533	30.975	0	0.0656533	30.975	0	0.0656533	30.975	0	0.0656533	30.975	0	0.0656533	30.975	0	0.0656533	30.975	0	0.0656533	30.975	0	0.0656533	30.975	0	0.0656533
31	0	0.0656533	31	0	0.0656533	31	0	0.0656533	31	0	0.0656533	31	0	0.0656533	31	0	0.0656533	31	0	0.0656533	31	0	0.0656533	31	0	0.0656533	31	0	0.0656533
31.025	0	0.0656533	31.025	0	0.0656533	31.025	0	0.0656533	31.025	0	0.0656533	31.025	0	0.0656533	31.025	0	0.0656533	31.025	0	0.0656533	31.025	0	0.0656533	31.025	0	0.0656533	31.025	0	0.0656533
31.05	0	0.0656533	31.05	0	0.0656533	31.05	0	0.0656533	31.05	0	0.0656533	31.05	0	0.0656533	31.05	0	0.0656533	31.05	0	0.0656533	31.05	0	0.0656533	31.05	0	0.0656533	31.05	0	0.0656533
31.075	0	0.0656533	31.075	0	0.0656533	31.075	0	0.0656533	31.075	0	0.0656533	31.075	0	0.0656533	31.075	0	0.0656533	31.075	0	0.0656533	31.075	0	0.0656533	31.075	0	0.0656533	31.075	0	0.0656533
31.1	0	0.0656533	31.1	0	0.0656533	31.1	0	0.0656533	31.1	0	0.0656533	31.1	0	0.0656533	31.1	0	0.0656533	31.1	0	0.0656533	31.1	0	0.0656533	31.1	0	0.0656533	31.1	0	0.0656533
31.125	0	0.0656533	31.125	0	0.0656533	31.125	0	0.0656533	31.125	0	0.0656533	31.125	0	0.0656533	31.125	0	0.0656533	31.125	0	0.0656533	31.125	0	0.0656533	31.125	0	0.0656533	31.125	0	0.0656533
31.15	0	0.0656533	31.15	0	0.0656533	31.15	0	0.0656533	31.15	0	0.0656533	31.15	0	0.0656533	31.15	0	0.0656533	31.15	0	0.0656533	31.15	0	0.0656533	31.15	0	0.0656533	31.15	0	0.0656533
31.175	0	0.0656534	31.175	0	0.0656534	31.175	0	0.0656534	31.175	0	0.0656534	31.175	0	0.0656534	31.175	0	0.0656534	31.175	0	0.0656534	31.175	0	0.0656534	31.175	0	0.0656534	31.175	0	0.0656534
31.2	0	0.0656534	31.2	0	0.0656534	31.2	0	0.0656534	31.2	0	0.0656534	31.2	0	0.0656534	31.2	0	0.0656534	31.2	0	0.0656534	31.2	0	0.0656534	31.2	0	0.0656534	31.2	0	0.0656534
31.225	0	0.0656534	31.225	0	0.0656534	31.225	0	0.0656534	31.225	0	0.0656534	31.225	0	0.0656534	31.225	0	0.0656534	31.225	0	0.0656534	31.225	0	0.0656534	31.225	0	0.0656534	31.225	0	0.0656534
31.25	0	0.0656534	31.25	0	0.0656534	31.25	0	0.0656534	31.25	0	0.0656534	31.25	0	0.0656534	31.25	0	0.0656534	31.25	0	0.0656534	31.25	0	0.0656534	31.25	0	0.0656534	31.25	0	0.0656534
31.275	0	0.0656534	31.275	0	0.0656534	31.275	0	0.0656534	31.275	0	0.0656534	31.275	0	0.0656534	31.275	0	0.0656534	31.275	0	0.0656534	31.275	0	0.0656534	31.275	0	0.0656534	31.275	0	0.0656534
31.3	0	0.0656534	31.3	0	0.0656534	31.3	0	0.0656534	31.3	0	0.0656534	31.3	0	0.0656534	31.3	0	0.0656534	31.3	0	0.0656534	31.3	0	0.0656534	31.3	0	0.0656534	31.3	0	0.0656534
31.325	0	0.0656534	31.325	0	0.0656534	31.325	0	0.0656534	31.325	0	0.0656534	31.325	0	0.0656534	31.325	0	0.0656534	31.325	0	0.0656534	31.325	0	0.0656534	31.325	0	0.0656534	31.325	0	0.0656534
31.35	0	0.0656534	31.35	0	0.0656534	31.35	0	0.0656534	31.35	0	0.0656534	31.35	0	0.0656534	31.35	0	0.0656534	31.35	0	0.0656534	31.35	0	0.0656534	31.35	0	0.0656534	31.35	0	0.0656534
31.375	0	0.0656534	31.375	0	0.0656534	31.375	0	0.0656534	31.375	0	0.0656534	31.375	0	0.0656534	31.375	0	0.0656534	31.375	0	0.0656534	31.375	0	0.0656534	31.375	0	0.0656534	31.375	0	0.0656534
31.4	0	0.0656534	31.4	0	0.0656534	31.4	0	0.0656534	31.4	0	0.0656534	31.4	0	0.0656534	31.4	0	0.0656534	31.4	0	0.0656534	31.4	0	0.0656534	31.4	0	0.0656534	31.4	0	0.0656534
31.425	0	0.0656534	31.425	0	0.0656534	31.425	0	0.0656534	31.425	0	0.0656534	31.425	0	0.0656534	31.425	0	0.0656534	31.425	0	0.0656534	31.425	0	0.0656534	31.425	0	0.0656534	31.425	0	0.0656534
31.45	0	0.0656534	31.45	0	0.0656534	31.45	0	0.0656534	31.45	0	0.0656534	31.45	0	0.0656534	31.45	0	0.0656534	31.45	0	0.0656534	31.45	0	0.0656534	31.45	0	0.0656534	31.45	0	0.0656534
31.475	0	0.0656534	31.475	0	0.0656534	31.475	0	0.0656534	31.475	0	0.0656534	31.475	0	0.0656534	31.475	0	0.0656534	31.475	0	0.0656534	31.475	0	0.0656534	31.475	0	0.0656534	31.475	0	0.0656534
31.5	0	0.0656534	31.5	0	0.0656534	31.5	0	0.0656534	31.5	0	0.0656534	31.5	0	0.0656534	31.5	0	0.0656534	31.5	0	0.0656534	31.5	0	0.0656534	31.5	0	0.0656534	31.5	0	0.0656534
31.525	0	0.0656534	31.525	0	0.0656534	31.525	0	0.0656534	31.525	0	0.0656534	31.525	0	0.0656534	31.525	0	0.0656534	31.525	0	0.0656534	31.525	0	0.0656534	31.525	0	0.0656534	31.525	0	0.0656534
31.55	0	0.0656534	31.55	0	0.0656534	31.55	0	0.0656534	31.55	0	0.0656534	31.55	0	0.0656534	31.55	0	0.0656534	31.55	0	0.0656534	31.55	0	0.0656534	31.55	0	0.0656534	31.55	0	0.0656534
31.575	0	0.0656534	31.575	0	0.0656534	31.575	0	0.0656534	31.575	0	0.0656534	31.575	0	0.0656534	31.575	0	0.0656534	31.575	0	0.0656534	31.575	0	0.0656534	31.575	0	0.0656534	31.575	0	0.0656534
31.6	0	0.0656534	31.6	0	0.0656534	31.6	0	0.0656534	31.6	0	0.0656534	31.6	0	0.0656534	31.6	0	0.0656534	31.6	0	0.0656534	31.6	0	0.0656534	31.6	0	0.0656534	31.6	0	0.0656534
31.625	0	0.0656534	31.625	0	0.0656534	31.625	0	0.0656534	31.625	0	0.0656534	31.625	0	0.0656534	31.625	0	0.0656534	31.625	0	0.0656534	31.625	0	0.0656534	31.625	0	0.0656534	31.625	0	0.0656534
31.65	0	0.0656534	31.65	0	0.0656534	31.65	0	0.0656534	31.65	0	0.0656534	31.65	0	0.0656534	31.65	0	0.0656534	31.65	0	0.0656534	31.65	0	0.0656534	31.65	0	0.0656534	31.65	0	0.0656534
31.675	0	0.0656534	31.675	0	0.0656534	31.675	0	0.0656534	31.675	0	0.0656534	31.675	0	0.0656534	31.675	0	0.0656534	31.675	0	0.0656534	31.675	0	0.0656534	31.675	0	0.0656534	31.675	0	0.0656534
31.7	0	0.0656534	31.7	0	0.0656534	31.7	0	0.0656534	31.7	0	0.0656534	31.7	0	0.0656534	31.7	0	0.0656534	31.7	0	0.0656534	31.7	0	0.0656534	31.7	0	0.0656534	31.7	0	0.0656534
31.725	0	0.0656534	31.725	0	0.0656534	31.725	0	0.0656534	31.725	0	0.0656534	31.725	0	0.0656534	31.725	0	0.0656534	31.725	0	0.0656534	31.725	0	0.0656534	31.725	0	0.0656534	31.725	0	0.0656534
31.75	0	0.0656534	31.75	0	0.0656534	31.75	0	0.0656534	31.75	0	0.0656534	31.75	0	0.0656534	31.75	0	0.0656534	31.75	0	0.0656534	31.75	0	0.0656534	31.75	0	0.0656534	31.75	0	0.0656534
31.775	0	0.0656534	31.775	0	0.0656534	31.775	0	0.0656534	31.775	0	0.0656534	31.775	0	0.0656534	31.775	0	0.0656534	31.775	0	0.0656534	31.775	0	0.0656534	31.775	0	0.0656534	31.775	0	0.0656534
31.8	0	0.0656534	31.8	0	0.0656534	31.8	0	0.0656534	31.8	0	0.0656534	31.8	0	0.0656534	31.8	0	0.0656534	31.8	0	0.0656534	31.8	0	0.0656534	31.8	0	0.0656534	31.8	0	0.0656534
31.825	0	0.0656534	31.825	0	0.0656534	31.825	0	0.0656534	31.825	0	0.0656534	31.825	0	0.0656534	31.825	0	0.0656534	31.825	0	0.0656534	31.825	0	0.0656534	31.825	0	0.0656534	31.825	0	0.0656534
31.85	0	0.0656534	31.85	0	0.0656534	31.85	0	0.0656534	31.85	0	0.0656534	31.85	0	0.0656534	31.85	0	0.0656534	31.85	0	0.0656534	31.85	0	0.0656534	31.85	0	0.0656534	31.85	0	0.0656534
31.875	0	0.0656534	31.875	0	0.0656534	31.875	0	0.0656534	31.875	0	0.0656534	31.875	0	0.0656534	31.875	0	0.0656534	31.875	0	0.0656534	31.875	0	0.0656534	31.875	0	0.0656534	31.875	0	0.0656534
31.9	0	0.0656534	31.9	0	0.0656534	31.9	0	0.0656534	31.9	0	0.0656534	31.9	0	0.0656534	31.9	0	0.0656534	31.9	0	0.0656534	31.9	0	0.0656534	31.9	0	0.0656534	31.9	0	0.0656534
31.925	0	0.0656534	31.925	0	0.0656534	31.925	0	0.0656534	31.925	0	0.0656534	31.925	0	0.0656534	31.925	0	0.0656534	31.925	0	0.0656534	31.925	0	0.0656534	31.925	0	0.0656534	31.925	0	0.0656534
31.95	0	0.0656534	31.95	0	0.0656534	31.95	0	0.0656534	31.95	0	0.0656534	31.95	0	0.0656534	31.95	0	0.0656534	31.95	0	0.0656534	31.95	0	0.0656534	31.95	0	0.0656534	31.95	0	0.0656534
31.975	0	0.0656534	31.975	0	0.0656534	31.975	0	0.0656534	31.975	0	0.0656534	31.975	0	0.0656534	31.975	0	0.0656534	31.975	0	0.0656534	31.975	0	0.0656534	31.975	0	0.0656534	31.975	0	0.0656534
32	0	0.0656534	32	0	0.0656534	32	0	0.0656534	32	0	0.0656534	32	0	0.0656534	32	0	0.0656534	32	0	0.0656534	32	0	0.0656534	32	0	0.0656534	32	0	0.0656534
32.025	0	0.0656534	32.025	0	0.0656534	32.025	0	0.0656534	32.025	0	0.0656534	32.025	0	0.0656534	32.025	0	0.0656534	32.025	0	0.0656534	32.025	0	0.0656534	32.025	0	0.0656534	32.025	0	0.0656534
32.05	0	0.0656534	32.05	0	0.0656534	32.05	0	0.0656534	32.05	0	0.0656534	32.05	0	0.0656534	32.05	0	0.0656534	32.05	0	0.0656534	32.05	0	0.0656534	32.05	0	0.0656534	32.05	0	0.0656534
32.075	0	0.0656534	32.075	0	0.0656534	32.075	0	0.0656534	32.075	0	0.0656534	32.075	0	0.0656534	32.075	0	0.0656534	32.075	0	0.0656534	32.075	0	0.0656534	32.075	0	0.0656534	32.075	0	0.0656534
32.1	0	0.0656534	32.1	0	0.0656534	32.1	0	0.0656534	32.1	0	0.0656534	32.1	0	0.0656534	32.1	0	0.0656534	32.1	0	0.0656534	32.1	0	0.0656534	32.1	0	0.0656534	32.1	0	0.0656534
32.125	0	0.0656534	32.125	0	0.0656534	32.125	0	0.0656534	32.125	0	0.0656534	32.125	0	0.0656534	32.125	0	0.0656534	32.125	0	0.0656534	32.125	0	0.0656534	32.125	0	0.0656534	32.125	0	0.0656534
32.15	0	0.0656534	32.15	0	0.0656534	32.15	0	0.0656534	32.15	0	0.0656534	32.15	0	0.0656534	32.15	0	0.0656534	32.15	0	0.0656534	32.15	0	0.0656534	32.15	0	0.0656534	32.15	0	0.0656534
32.175	0	0.0656534	32.175	0	0.0656534	32.175	0	0.0656534	32.175	0	0.0656534	32.175	0	0.0656534	32.175	0	0.0656534	32.175	0	0.0656534	32.175	0	0.0656534	32.175	0	0.0656534	32.175	0	0.0656534
32.2	0	0.0656534	32.2	0	0.0656534	32.2	0	0.0656534	32.2	0	0.0656534	32.2	0	0.0656534	32.2	0	0.0656534	32.2	0	0.0656534	32.2	0	0.0656534	32.2	0	0.0656534	32.2	0	0.0656534
32.225	0	0.0656534	32.225	0	0.0656534	32.225	0	0.0656534	32.225	0	0.0656534	32.225	0	0.0656534	32.225	0	0.0656534	32.225	0	0.0656534	32.225	0	0.0656534	32.225	0	0.0656534	32.225	0	0.0656534
32.25	0	0.0656534	32.25	0	0.0656534	32.25	0	0.0656534	32.25	0	0.0656534	32.25	0	0.0656534	32.25	0	0.0656534	32.25	0	0.0656534	32.25	0	0.0656534	32.25	0	0.0656534	32.25	0	0.0656534
32.275	0	0.0656534	32.275	0	0.0656534	32.275	0	0.0656534	32.275	0	0.0656534	32.275	0	0.0656534	32.275	0	0.0656534	32.275	0	0.0656534	32.275	0	0.0656534	32.275	0	0.0656534	32.275	0	0.0656534
32.3	0	0.0656534	32.3	0	0.0656534	32.3	0	0.0656534	32.3	0	0.0656534	32.3	0	0.0656534	32.3	0	0.0656534	32.3	0	0.0656534	32.3	0	0.0656534	32.3	0	0.0656534	32.3	0	0.0656534
32.325	0	0.0656534	32.325	0	0.0656534	32.325	0	0.0656534	32.325	0	0.0656534	32.325	0	0.0656534	32.325	0	0.0656534	32.325	0	0.0656534	32.325	0	0.0656534	32.325	0	0.0656534	32.325	0	0.0656534
32.35	0	0.0656534	32.35	0	0.0656534	32.35	0	0.0656534	32.35	0	0.0656534	32.35	0	0.0656534	32.35	0	0.0656534	32.35	0	0.0656534	32.35	0	0.0656534	32.35	0	0.0656534	32.35	0	0.0656534
32.375	0	0.0656534	32.375	0	0.0656534	32.375	0	0.0656534	32.375	0	0.0656534	32.375	0	0.0656534	32.375	0	0.0656534	32.375	0	0.0656534	32.375	0	0.0656534	32.375	0	0.0656534	32.375	0	0.0656534
32.4	0	0.0656534	32.4	0	0.0656534	32.4	0	0.0656534	32.4	0	0.0656534	32.4	0	0.0656534	32.4	0	0.0656534	32.4	0	0.0656534	32.4	0	0.0656534	32.4	0	0.0656534	32.4	0	0.0656534
32.425	0	0.0656534	32.425	0	0.0656534	32.425	0	0.0656534	32.425	0	0.0656534	32.425	0	0.0656534	32.425	0	0.0656534	32.425	0	0.0656534	32.425	0	0.0656534	32.425	0	0.0656534	32.425	0	0.0656534
32.45	0	0.0656534	32.45	0	0.0656534	32.45	0	0.0656534	32.45	0	0.0656534	32.45	0	0.0656534	32.45	0	0.0656534	32.45	0	0.0656534	32.45	0	0.0656534	32.45	0	0.0656534	32.45	0	0.0656534
32.475	0	0.0656534	32.475	0	0.0656534	32.475	0	0.0656534	32.475	0	0.0656534	32.475	0	0.0656534	32.475	0	0.0656534	32.475	0	0.0656534	32.475	0	0.0656534	32.475	0	0.0656534	32.475	0	0.0656534
32.5	0	0.0656534	32.5	0	0.0656534	32.5	0	0.0656534	32.5	0	0.0656534	32.5	0	0.0656534	32.5	0	0.0656534	32.5	0	0.0656534	32.5	0	0.0656534	32.5	0	0.0656534	32.5	0	0.0656534
32.525	0	0.0656534	32.525	0	0.0656534	32.525	0	0.0656534	32.525	0	0.0656534	32.525	0	0.0656534	32.525	0	0.0656534	32.525	0	0.0656534	32.525	0	0.0656534	32.525	0	0.0656534	32.525	0	0.0656534
32.55	0	0.0656534	32.55	0	0.0656534	32.55	0	0.0656534	32.55	0	0.0656534	32.55	0	0.0656534	32.55	0	0.0656534	32.55	0	0.0656534	32.55	0	0.0656534	32.55	0	0.0656534	32.55	0	0.0656534
32.575	0	0.0656534	32.575	0	0.0656534	32.575	0	0.0656534	32.575	0	0.0656534	32.575	0	0.0656534	32.575	0	0.0656534	32.575	0	0.0656534	32.575	0	0.0656534	32.575	0	0.0656534	32.575	0	0.0656534
32.6	0	0.0656535	32.6	0	0.0656535	32.6	0	0.0656535	32.6	0	0.0656535	32.6	0	0.0656535	32.6	0	0.0656535	32.6	0	0.0656535	32.6	0	0.0656535	32.6	0	0.0656535	32.6	0	0.0656535
32.625	0	0.0656535	32.625	0	0.0656535	32.625	0	0.0656535	32.625	0	0.0656535	32.625	0	0.0656535	32.625	0	0.0656535	32.625	0	0.0656535	32.625	0	0.0656535	32.625	0	0.0656535	32.625	0	0.0656535
32.65	0	0.0656535	32.65	0	0.0656535	32.65	0	0.0656535	32.65	0	0.0656535	32.65	0	0.0656535	32.65	0	0.0656535	32.65	0	0.0656535	32.65	0	0.0656535	32.65	0	0.0656535	32.65	0	0.0656535
32.675	0	0.0656535	32.675	0	0.0656535	32.675	0	0.0656535	32.675	0	0.0656535	32.675	0	0.0656535	32.675	0	0.0656535	32.675	0	0.0656535	32.675	0	0.0656535	32.675	0	0.0656535	32.675	0	0.0656535
32.7	0	0.0656535	32.7	0	0.0656535	32.7	0	0.0656535	32.7	0	0.0656535	32.7	0	0.0656535	32.7	0	0.0656535	32.7	0	0.0656535	32.7	0	0.0656535	32.7	0	0.0656535	32.7	0	0.0656535
32.725	0	0.0656535	32.725	0	0.0656535	32.725	0	0.0656535	32.725	0	0.0656535	32.725	0	0.0656535	32.725	0	0.0656535	32.725	0	0.0656535	32.725	0	0.0656535	32.725	0	0.0656535	32.725	0	0.0656535
32.75	0	0.0656535	32.75	0	0.0656535	32.75	0	0.0656535	32.75	0	0.0656535	32.75	0	0.0656535	32.75	0	0.0656535	32.75	0	0.0656535	32.75	0	0.0656535	32.75	0	0.0656535	32.75	0	0.0656535
32.775	0	0.0656535	32.775	0	0.0656535	32.775	0	0.0656535	32.775	0	0.0656535	32.775	0	0.0656535	32.775	0	0.0656535	32.775	0	0.0656535	32.775	0	0.0656535	32.775	0	0.0656535	32.775	0	0.0656535
32.8	0	0.0656535	32.8	0	0.0656535	32.8	0	0.0656535	32.8	0	0.0656535	32.8	0	0.0656535	32.8	0	0.0656535	32.8	0	0.0656535	32.8	0	0.0656535	32.8	0	0.0656535	32.8	0	0.0656535
32.825	0	0.0656535	32.825	0	0.0656535	32.825	0	0.0656535	32.825	0	0.0656535	32.825	0	0.0656535	32.825	0	0.0656535	32.825	0	0.0656535	32.825	0	0.0656535	32.825	0	0.0656535	32.825	0	0.0656535
32.85	0	0.0656535	32.85	0	0.0656535	32.85	0	0.0656535	32.85	0	0.0656535	32.85	0	0.0656535	32.85	0	0.0656535	32.85	0	0.0656535	32.85	0	0.0656535	32.85	0	0.0656535	32.85	0	0.0656535
32.875	0	0.0656535	32.875	0	0.0656535	32.875	0	0.0656535	32.875	0	0.0656535	32.875	0	0.0656535	32.875	0	0.0656535	32.875	0	0.0656535	32.875	0	0.0656535	32.875	0	0.0656535	32.875	0	0.0656535
32.9	0	0.0656535	32.9	0	0.0656535	32.9	0	0.0656535	32.9	0	0.0656535	32.9	0	0.0656535	32.9	0	0.0656535	32.9	0	0.0656535	32.9	0	0.0656535	32.9	0	0.0656535	32.9	0	0.0656535
32.925	0	0.0656535	32.925	0	0.0656535	32.925	0	0.0656535	32.925	0	0.0656535	32.925	0	0.0656535	32.925	0	0.0656535	32.925	0	0.0656535	32.925	0	0.0656535	32.925	0	0.0656535	32.925	0	0.0656535
32.95	0	0.0656535	32.95	0	0.0656535	32.95	0	0.0656535	32.95	0	0.0656535	32.95	0	0.0656535	32.95	0	0.0656535	32.95	0	0.0656535	32.95	0	0.0656535	32.95	0	0.0656535	32.95	0	0.0656535
32.975	0	0.0656535	32.975	0	0.0656535	32.975	0	0.0656535	32.975	0	0.0656535	32.975	0	0.0656535	32.975	0	0.0656535	32.975	0	0.0656535	32.975	0	0.0656535	32.975	0	0.0656535	32.975	0	0.0656535
33	0	0.0656535	33	0	0.0656535	33	0	0.0656535	33	0	0.0656535	33	0	0.0656535	33	0	0.0656535	33	0	0.0656535	33	0	0.0656535	33	0	0.0656535	33	0	0.0656535
33.025	0	0.0656535	33.025	0	0.0656535	33.025	0	0.0656535	33.025	0	0.0656535	33.025	0	0.0656535	33.025	0	0.0656535	33.025	0	0.0656535	33.025	0	0.0656535	33.025	0	0.0656535	33.025	0	0.0656535
33.05	0	0.0656535	33.05	0	0.0656535	33.05	0	0.0656535	33.05	0	0.0656535	33.05	0	0.0656535	33.05	0	0.0656535	33.05	0	0.0656535	33.05	0	0.0656535	33.05	0	0.0656535	33.05	0	0.0656535
33.075	0	0.0656535	33.075	0	0.0656535	33.075	0	0.0656535	33.075	0	0.0656535	33.075	0	0.0656535	33.075	0	0.0656535	33.075	0	0.0656535	33.075	0	0.0656535	33.075	0	0.0656535	33.075	0	0.0656535
33.1	0	0.0656535	33.1	0	0.0656535	33.1	0	0.0656535	33.1	0	0.0656535	33.1	0	0.0656535	33.1	0	0.0656535	33.1	0	0.0656535	33.1	0	0.0656535	33.1	0	0.0656535	33.1	0	0.0656535
33.125	0	0.0656535	33.125	0	0.0656535	33.125	0	0.0656535	33.125	0	0.0656535	33.125	0	0.0656535	33.125	0	0.0656535	33.125	0	0.0656535	33.125	0	0.0656535	33.125	0	0.0656535	33.125	0	0.0656535
33.15	0	0.0656535	33.15	0	0.0656535	33.15	0	0.0656535	33.15	0	0.0656535	33.15	0	0.0656535	33.15	0	0.0656535	33.15	0	0.0656535	33.15	0	0.0656535	33.15	0	0.0656535	33.15	0	0.0656535
33.175	0	0.0656535	33.175	0	0.0656535	33.175	0	0.0656535	33.175	0	0.0656535	33.175	0	0.0656535	33.175	0	0.0656535	33.175	0	0.0656535	33.175	0	0.0656535	33.175	0	0.0656535	33.175	0	0.0656535
33.2	0	0.0656535	33.2	0	0.0656535	33.2	0	0.0656535	33.2	0	0.0656535	33.2	0	0.0656535	33.2	0	0.0656535	33.2	0	0.0656535	33.2	0	0.0656535	33.2	0	0.0656535	33.2	0	0.0656535
33.225	0	0.0656535	33.225	0	0.0656535	33.225	0	0.0656535	33.225	0	0.0656535	33.225	0	0.0656535	33.225	0	0.0656535	33.225	0	0.0656535	33.225	0	0.0656535	33.225	0	0.0656535	33.225	0	0.0656535
33.25	0	0.0656535	33.25	0	0.0656535	33.25	0	0.0656535	33.25	0	0.0656535	33.25	0	0.0656535	33.25	0	0.0656535	33.25	0	0.0656535	33.25	0	0.0656535	33.25	0	0.0656535	33.25	0	0.0656535
33.275	0	0.0656535	33.275	0	0.0656535	33.275	0	0.0656535	33.275	0	0.0656535	33.275	0	0.0656535	33.275	0	0.0656535	33.275	0	0.0656535	33.275	0	0.0656535	33.275	0	0.0656535	33.275	0	0.0656535
33.3	0	0.0656535	33.3	0	0.0656535	33.3	0	0.0656535	33.3	0	0.0656535	33.3	0	0.0656535	33.3	0	0.0656535	33.3	0	0.0656535	33.3	0	0.0656535	33.3	0	0.0656535	33.3	0	0.0656535
33.325	0	0.0656535	33.325	0	0.0656535	33.325	0	0.0656535	33.325	0	0.0656535	33.325	0	0.0656535	33.325	0	0.0656535	33.325	0	0.0656535	33.325	0	0.0656535	33.325	0	0.0656535	33.325	0	0.0656535
33.35	0	0.0656535	33.35	0	0.0656535	33.35	0	0.0656535	33.35	0	0.0656535	33.35	0	0.0656535	33.35	0	0.0656535	33.35	0	0.0656535	33.35	0	0.0656535	33.35	0	0.0656535	33.35	0	0.0656535
33.375	0	0.0656535	33.375	0	0.0656535	33.375	0	0.0656535	33.375	0	0.0656535	33.375	0	0.0656535	33.375	0	0.0656535	33.375	0	0.0656535	33.375	0	0.0656535	33.375	0	0.0656535	33.375	0	0.0656535
33.4	0	0.0656535	33.4	0	0.0656535	33.4	0	0.0656535	33.4	0	0.0656535	33.4	0	0.0656535	33.4	0	0.0656535	33.4	0	0.0656535	33.4	0	0.0656535	33.4	0	0.0656535	33.4	0	0.0656535
33.425	0	0.0656535	33.425	0	0.0656535	33.425	0	0.0656535	33.425	0	0.0656535	33.425	0	0.0656535	33.425	0	0.0656535	33.425	0	0.0656535	33.425	0	0.0656535	33.425	0	0.0656535	33.425	0	0.0656535
33.45	0	0.0656535	33.45	0	0.0656535	33.45	0	0.0656535	33.45	0	0.0656535	33.45	0	0.0656535	33.45	0	0.0656535	33.45	0	0.0656535	33.45	0	0.0656535	33.45	0	0.0656535	33.45	0	0.0656535
33.475	0	0.0656535	33.475	0	0.0656535	33.475	0	0.0656535	33.475	0	0.0656535	33.475	0	0.0656535	33.475	0	0.0656535	33.475	0	0.0656535	33.475	0	0.0656535	33.475	0	0.0656535	33.475	0	0.0656535
33.5	0	0.0656535	33.5	0	0.0656535	33.5	0	0.0656535	33.5	0	0.0656535	33.5	0	0.0656535	33.5	0	0.0656535	33.5	0	0.0656535	33.5	0	0.0656535	33.5	0	0.0656535	33.5	0	0.0656535
33.525	0	0.0656535	33.525	0	0.0656535	33.525	0	0.0656535	33.525	0	0.0656535	33.525	0	0.0656535	33.525	0	0.0656535	33.525	0	0.0656535	33.525	0	0.0656535	33.525	0	0.0656535	33.525	0	0.0656535
33.55	0	0.0656535	33.55	0	0.0656535	33.55	0	0.0656535	33.55	0	0.0656535	33.55	0	0.0656535	33.55	0	0.0656535	33.55	0	0.0656535	33.55	0	0.0656535	33.55	0	0.0656535	33.55	0	0.0656535
33.575	0	0.0656535	33.575	0	0.0656535	33.575	0	0.0656535	33.575	0	0.0656535	33.575	0	0.0656535	33.575	0	0.0656535	33.575	0	0.0656535	33.575	0	0.0656535	33.575	0	0.0656535	33.575	0	0.0656535
33.6	0	0.0656535	33.6	0	0.0656535	33.6	0	0.0656535	33.6	0	0.0656535	33.6	0	0.0656535	33.6	0	0.0656535	33.6	0	0.0656535	33.6	0	0.0656535	33.6	0	0.0656535	33.6	0	0.0656535
33.625	0	0.0656535	33.625	0	0.0656535	33.625	0	0.0656535	33.625	0	0.0656535	33.625	0	0.0656535	33.625	0	0.0656535	33.625	0	0.0656535	33.625	0	0.0656535	33.625	0	0.0656535	33.625	0	0.0656535
33.65	0	0.0656535	33.65	0	0.0656535	33.65	0	0.0656535	33.65	0	0.0656535	33.65	0	0.0656535	33.65	0	0.0656535	33.65	0	0.0656535	33.65	0	0.0656535	33.65	0	0.0656535	33.65	0	0.0656535
33.675	0	0.0656535	33.675	0	0.0656535	33.675	0	0.0656535	33.675	0	0.0656535	33.675	0	0.0656535	33.675	0	0.0656535	33.675	0	0.0656535	33.675	0	0.0656535	33.675	0	0.0656535	33.675	0	0.0656535
33.7	0	0.0656535	33.7	0	0.0656535	33.7	0	0.0656535	33.7	0	0.0656535	33.7	0	0.0656535	33.7	0	0.0656535	33.7	0	0.0656535	33.7	0	0.0656535	33.7	0	0.0656535	33.7	0	0.0656535
33.725	0	0.0656535	33.725	0	0.0656535	33.725	0	0.0656535	33.725	0	0.0656535	33.725	0	0.0656535	33.725	0	0.0656535	33.725	0	0.0656535	33.725	0	0.0656535	33.725	0	0.0656535	33.725	0	0.0656535
33.75	0	0.0656535	33.75	0	0.0656535	33.75	0	0.0656535	33.75	0	0.0656535	33.75	0	0.0656535	33.75	0	0.0656535	33.75	0	0.0656535	33.75	0	0.0656535	33.75	0	0.0656535	33.75	0	0.0656535
33.775	0	0.0656535	33.775	0	0.0656535	33.775	0	0.0656535	33.775	0	0.0656535	33.775	0	0.0656535	33.775	0	0.0656535	33.775	0	0.0656535	33.775	0	0.0656535	33.775	0	0.0656535	33.775	0	0.0656535
33.8	0	0.0656535	33.8	0	0.0656535	33.8	0	0.0656535	33.8	0	0.0656535	33.8	0	0.0656535	33.8	0	0.0656535	33.8	0	0.0656535	33.8	0	0.0656535	33.8	0	0.0656535	33.8	0	0.0656535
33.825	0	0.0656535	33.825	0	0.0656535	33.825	0	0.0656535	33.825	0	0.0656535	33.825	0	0.0656535	33.825	0	0.0656535	33.825	0	0.0656535	33.825	0	0.0656535	33.825	0	0.0656535	33.825	0	0.0656535
33.85	0	0.0656535	33.85	0	0.0656535	33.85	0	0.0656535	33.85	0	0.0656535	33.85	0	0.0656535	33.85	0	0.0656535	33.85	0	0.0656535	33.85	0	0.0656535	33.85	0	0.0656535	33.85	0	0.0656535
33.875	0	0.0656535	33.875	0	0.0656535	33.875	0	0.0656535	33.875	0	0.0656535	33.875	0	0.0656535	33.875	0	0.0656535	33.875	0	0.0656535	33.875	0	0.0656535	33.875	0	0.0656535	33.875	0	0.0656535
33.9	0	0.0656535	33.9	0	0.0656535	33.9	0	0.0656535	33.9	0	0.0656535	33.9	0	0.0656535	33.9	0	0.0656535	33.9	0	0.0656535	33.9	0	0.0656535	33.9	0	0.0656535	33.9	0	0.0656535
33.925	0	0.0656535	33.925	0	0.0656535	33.925	0	0.0656535	33.925	0	0.0656535	33.925	0	0.0656535	33.925	0	0.0656535	33.925	0	0.0656535	33.925	0	0.0656535	33.925	0	0.0656535	33.925	0	0.0656535
33.95	0	0.0656535	33.95	0	0.0656535	33.95	0	0.0656535	33.95	0	0.0656535	33.95	0	0.0656535	33.95	0	0.0656535	33.95	0	0.0656535	33.95	0	0.0656535	33.95	0	0.0656535	33.95	0	0.0656535
33.975	0	0.0656535	33.975	0	0.0656535	33.975	0	0.0656535	33.975	0	0.0656535	33.975	0	0.0656535	33.975	0	0.0656535	33.975	0	0.0656535	33.975	0	0.0656535	33.975	0	0.0656535	33.975	0	0.0656535
34	0	0.0656535	34	0	0.0656535	34	0	0.0656535	34	0	0.0656535	34	0	0.0656535	34	0	0.0656535	34	0	0.0656535	34	0	0.0656535	34	0	0.0656535	34	0	0.0656535
34.025	0	0.0656535	34.025	0	0.0656535	34.025	0	0.0656535	34.025	0	0.0656535	34.025	0	0.0656535	34.025	0	0.0656535	34.025	0	0.0656535	34.025	0	0.0656535	34.025	0	0.0656535	34.025	0	0.0656535
34.05	0	0.0656535	34.05	0	0.0656535	34.05	0	0.0656535	34.05	0	0.0656535	34.05	0	0.0656535	34.05	0	0.0656535	34.05	0	0.0656535	34.05	0	0.0656535	34.05	0	0.0656535	34.05	0	0.0656535
34.075	0	0.0656536	34.075	0	0.0656536	34.075	0	0.0656536	34.075	0	0.0656536	34.075	0	0.0656536	34.075	0	0.0656536	34.075	0	0.0656536	34.075	0	0.0656536	34.075	0	0.0656536	34.075	0	0.0656536
34.1	0	0.0656536	34.1	0	0.0656536	34.1	0	0.0656536	34.1	0	0.0656536	34.1	0	0.0656536	34.1	0	0.0656536	34.1	0	0.0656536	34.1	0	0.0656536	34.1	0	0.0656536	34.1	0	0.0656536
34.125	0	0.0656536	34.125	0	0.0656536	34.125	0	0.0656536	34.125	0	0.0656536	34.125	0	0.0656536	34.125	0	0.0656536	34.125	0	0.0656536	34.125	0	0.0656536	34.125	0	0.0656536	34.125	0	0.0656536
34.15	0	0.0656536	34.15	0	0.0656536	34.15	0	0.0656536	34.15	0	0.0656536	34.15	0	0.0656536	34.15	0	0.0656536	34.15	0	0.0656536	34.15	0	0.0656536	34.15	0	0.0656536	34.15	0	0.0656536
34.175	0	0.0656536	34.175	0	0.0656536	34.175	0	0.0656536	34.175	0	0.0656536	34.175	0	0.0656536	34.175	0	0.0656536	34.175	0	0.0656536	34.175	0	0.0656536	34.175	0	0.0656536	34.175	0	0.0656536
34.2	0	0.0656536	34.2	0	0.0656536	34.2	0	0.0656536	34.2	0	0.0656536	34.2	0	0.0656536	34.2	0	0.0656536	34.2	0	0.0656536	34.2	0	0.0656536	34.2	0	0.0656536	34.2	0	0.0656536
34.225	0	0.0656536	34.225	0	0.0656536	34.225	0	0.0656536	34.225	0	0.0656536	34.225	0	0.0656536	34.225	0	0.0656536	34.225	0	0.0656536	34.225	0	0.0656536	34.225	0	0.0656536	34.225	0	0.0656536
34.25	0	0.0656536	34.25	0	0.0656536	34.25	0	0.0656536	34.25	0	0.0656536	34.25	0	0.0656536	34.25	0	0.0656536	34.25	0	0.0656536	34.25	0	0.0656536	34.25	0	0.0656536	34.25	0	0.0656536
34.275	0	0.0656536	34.275	0	0.0656536	34.275	0	0.0656536	34.275	0	0.0656536	34.275	0	0.0656536	34.275	0	0.0656536	34.275	0	0.0656536	34.275	0	0.0656536	34.275	0	0.0656536	34.275	0	0.0656536
34.3	0	0.0656536	34.3	0	0.0656536	34.3	0	0.0656536	34.3	0	0.0656536	34.3	0	0.0656536	34.3	0	0.0656536	34.3	0	0.0656536	34.3	0	0.0656536	34.3	0	0.0656536	34.3	0	0.0656536
34.325	0	0.0656536	34.325	0	0.0656536	34.325	0	0.0656536	34.325	0	0.0656536	34.325	0	0.0656536	34.325	0	0.0656536	34.325	0	0.0656536	34.325	0	0.0656536	34.325	0	0.0656536	34.325	0	0.0656536
34.35	0	0.0656536	34.35	0	0.0656536	34.35	0	0.0656536	34.35	0	0.0656536	34.35	0	0.0656536	34.35	0	0.0656536	34.35	0	0.0656536	34.35	0	0.0656536	34.35	0	0.0656536	34.35	0	0.0656536
34.375	0	0.0656536	34.375	0	0.0656536	34.375	0	0.0656536	34.375	0	0.0656536	34.375	0	0.0656536	34.375	0	0.0656536	34.375	0	0.0656536	34.375	0	0.0656536	34.375	0	0.0656536	34.375	0	0.0656536
34.4	0	0.0656536	34.4	0	0.0656536	34.4	0	0.0656536	34.4	0	0.0656536	34.4	0	0.0656536	34.4	0	0.0656536	34.4	0	0.0656536	34.4	0	0.0656536	34.4	0	0.0656536	34.4	0	0.0656536
34.425	0	0.0656536	34.425	0	0.0656536	34.425	0	0.0656536	34.425	0	0.0656536	34.425	0	0.0656536	34.425	0	0.0656536	34.425	0	0.0656536	34.425	0	0.0656536	34.425	0	0.0656536	34.425	0	0.0656536
34.45	0	0.0656536	34.45	0	0.0656536	34.45	0	0.0656536	34.45	0	0.0656536	34.45	0	0.0656536	34.45	0	0.0656536	34.45	0	0.0656536	34.45	0	0.0656536	34.45	0	0.0656536	34.45	0	0.0656536
34.475	0	0.0656536	34.475	0	0.0656536	34.475	0	0.0656536	34.475	0	0.0656536	34.475	0	0.0656536	34.475	0	0.0656536	34.475	0	0.0656536	34.475	0	0.0656536	34.475	0	0.0656536	34.475	0	0.0656536
34.5	0	0.0656536	34.5	0	0.0656536	34.5	0	0.0656536	34.5	0	0.0656536	34.5	0	0.0656536	34.5	0	0.0656536	34.5	0	0.0656536	34.5	0	0.0656536	34.5	0	0.0656536	34.5	0	0.0656536
34.525	0	0.0656536	34.525	0	0.0656536	34.525	0	0.0656536	34.525	0	0.0656536	34.525	0	0.0656536	34.525	0	0.0656536	34.525	0	0.0656536	34.525	0	0.0656536	34.525	0	0.0656536	34.525	0	0.0656536
34.55	0	0.0656536	34.55	0	0.0656536	34.55	0	0.0656536	34.55	0	0.0656536	34.55	0	0.0656536	34.55	0	0.0656536	34.55	0	0.0656536	34.55	0	0.0656536	34.55	0	0.0656536	34.55	0	0.0656536
34.575	0	0.0656536	34.575	0	0.0656536	34.575	0	0.0656536	34.575	0	0.0656536	34.575	0	0.0656536	34.575	0	0.0656536	34.575	0	0.0656536	34.575	0	0.0656536	34.575	0	0.0656536	34.575	0	0.0656536
34.6	0	0.0656536	34.6	0	0.0656536	34.6	0	0.0656536	34.6	0	0.0656536	34.6	0	0.0656536	34.6	0	0.0656536	34.6	0	0.0656536	34.6	0	0.0656536	34.6	0	0.0656536	34.6	0	0.0656536
34.625	0	0.0656536	34.625	0	0.0656536	34.625	0	0.0656536	34.625	0	0.0656536	34.625	0	0.0656536	34.625	0	0.0656536	34.625	0	0.0656536	34.625	0	0.0656536	34.625	0	0.0656536	34.625	0	0.0656536
34.65	0	0.0656536	34.65	0	0.0656536	34.65	0	0.0656536	34.65	0	0.0656536	34.65	0	0.0656536	34.65	0	0.0656536	34.65	0	0.0656536	34.65	0	0.0656536	34.65	0	0.0656536	34.65	0	0.0656536
34.675	0	0.0656536	34.675	0	0.0656536	34.675	0	0.0656536	34.675	0	0.0656536	34.675	0	0.0656536	34.675	0	0.0656536	34.675	0	0.0656536	34.675	0	0.0656536	34.675	0	0.0656536	34.675	0	0.0656536
34.7	0	0.0656536	34.7	0	0.0656536	34.7	0	0.0656536	34.7	0	0.0656536	34.7	0	0.0656536	34.7	0	0.0656536	34.7	0	0.0656536	34.7	0	0.0656536	34.7	0	0.0656536	34.7	0	0.0656536
34.725	0	0.0656536	34.725	0	0.0656536	34.725	0	0.0656536	34.725	0	0.0656536	34.725	0	0.0656536	34.725	0	0.0656536	34.725	0	0.0656536	34.725	0	0.0656536	34.725	0	0.0656536	34.725	0	0.0656536
34.75	0	0.0656536	34.75	0	0.0656536	34.75	0	0.0656536	34.75	0	0.0656536	34.75	0	0.0656536	34.75	0	0.0656536	34.75	0	0.0656536	34.75	0	0.0656536	34.75	0	0.0656536	34.75	0	0.0656536
34.775	0	0.0656536	34.775	0	0.0656536	34.775	0	0.0656536	34.775	0	0.0656536	34.775	0	0.0656536	34.775	0	0.0656536	34.775	0	0.0656536	34.775	0	0.0656536	34.775	0	0.0656536	34.775	0	0.0656536
34.8	0	0.0656536	34.8	0	0.0656536	34.8	0	0.0656536	34.8	0	0.0656536	34.8	0	0.0656536	34.8	0	0.0656536	34.8	0	0.0656536	34.8	0	0.0656536	34.8	0	0.0656536	34.8	0	0.0656536
34.825	0	0.0656536	34.825	0	0.0656536	34.825	0	0.0656536	34.825	0	0.0656536	34.825	0	0.0656536	34.825	0	0.0656536	34.825	0	0.0656536	34.825	0	0.0656536	34.825	0	0.0656536	34.825	0	0.0656536
34.85	0	0.0656536	34.85	0	0.0656536	34.85	0	0.0656536	34.85	0	0.0656536	34.85	0	0.0656536	34.85	0	0.0656536	34.85	0	0.0656536	34.85	0	0.0656536	34.85	0	0.0656536	34.85	0	0.0656536
34.875	0	0.0656536	34.875	0	0.0656536	34.875	0	0.0656536	34.875	0	0.0656536	34.875	0	0.0656536	34.875	0	0.0656536	34.875	0	0.0656536	34.875	0	0.0656536	34.875	0	0.0656536	34.875	0	0.0656536
34.9	0	0.0656536	34.9	0	0.0656536	34.9	0	0.0656536	34.9	0	0.0656536	34.9	0	0.0656536	34.9	0	0.0656536	34.9	0	0.0656536	34.9	0	0.0656536	34.9	0	0.0656536	34.9	0	0.0656536
34.925	0	0.0656536	34.925	0	0.0656536	34.925	0	0.0656536	34.925	0	0.0656536	34.925	0	0.0656536	34.925	0	0.0656536	34.925	0	0.0656536	34.925	0	0.0656536	34.925	0	0.0656536	34.925	0	0.0656536
34.95	0	0.0656536	34.95	0	0.0656536	34.95	0	0.0656536	34.95	0	0.0656536	34.95	0	0.0656536	34.95	0	0.0656536	34.95	0	0.0656536	34.95	0	0.0656536	34.95	0	0.0656536	34.95	0	0.0656536
34.975	0	0.0656536	34.975	0	0.0656536	34.975	0	0.0656536	34.975	0	0.0656536	34.975	0	0.0656536	34.975	0	0.0656536	34.975	0	0.0656536	34.975	0	0.0656536	34.975	0	0.0656536	34.975	0	0.0656536
35	0	0.0656536	35	0	0.0656536	35	0	0.0656536	35	0	0.0656536	35	0	0.0656536	35	0	0.0656536	35	0	0.0656536	35	0	0.0656536	35	0	0.0656536	35	0	0.0656536
35.025	0	0.0656536	35.025	0	0.0656536	35.025	0	0.0656536	35.025	0	0.0656536	35.025	0	0.0656536	35.025	0	0.0656536	35.025	0	0.0656536	35.025	0	0.0656536	35.025	0	0.0656536	35.025	0	0.0656536
35.05	0	0.0656536	35.05	0	0.0656536	35.05	0	0.0656536	35.05	0	0.0656536	35.05	0	0.0656536	35.05	0	0.0656536	35.05	0	0.0656536	35.05	0	0.0656536	35.05	0	0.0656536	35.05	0	0.0656536
35.075	0	0.0656536	35.075	0	0.0656536	35.075	0	0.0656536	35.075	0	0.0656536	35.075	0	0.0656536	35.075	0	0.0656536	35.075	0	0.0656536	35.075	0	0.0656536	35.075	0	0.0656536	35.075	0	0.0656536
35.1	0	0.0656536	35.1	0	0.0656536	35.1	0	0.0656536	35.1	0	0.0656536	35.1	0	0.0656536	35.1	0	0.0656536	35.1	0	0.0656536	35.1	0	0.0656536	35.1	0	0.0656536	35.1	0	0.0656536
35.125	0	0.0656536	35.125	0	0.0656536	35.125	0	0.0656536	35.125	0	0.0656536	35.125	0	0.0656536	35.125	0	0.0656536	35.125	0	0.0656536	35.125	0	0.0656536	35.125	0	0.0656536	35.125	0	0.0656536
35.15	0	0.0656536	35.15	0	0.0656536	35.15	0	0.0656536	35.15	0	0.0656536	35.15	0	0.0656536	35.15	0	0.0656536	35.15	0	0.0656536	35.15	0	0.0656536	35.15	0	0.0656536	35.15	0	0.0656536
35.175	0	0.0656536	35.175	0	0.0656536	35.175	0	0.0656536	35.175	0	0.0656536	35.175	0	0.0656536	35.175	0	0.0656536	35.175	0	0.0656536	35.175	0	0.0656536	35.175	0	0.0656536	35.175	0	0.0656536
35.2	0	0.0656536	35.2	0	0.0656536	35.2	0	0.0656536	35.2	0	0.0656536	35.2	0	0.0656536	35.2	0	0.0656536	35.2	0	0.0656536	35.2	0	0.0656536	35.2	0	0.0656536	35.2	0	0.0656536
35.225	0	0.0656536	35.225	0	0.0656536	35.225	0	0.0656536	35.225	0	0.0656536	35.225	0	0.0656536	35.225	0	0.0656536	35.225	0	0.0656536	35.225	0	0.0656536	35.225	0	0.0656536	35.225	0	0.0656536
35.25	0	0.0656536	35.25	0	0.0656536	35.25	0	0.0656536	35.25	0	0.0656536	35.25	0	0.0656536	35.25	0	0.0656536	35.25	0	0.0656536	35.25	0	0.0656536	35.25	0	0.0656536	35.25	0	0.0656536
35.275	0	0.0656536	35.275	0	0.0656536	35.275	0	0.0656536	35.275	0	0.0656536	35.275	0	0.0656536	35.275	0	0.0656536	35.275	0	0.0656536	35.275	0	0.0656536	35.275	0	0.0656536	35.275	0	0.0656536
35.3	0	0.0656536	35.3	0	0.0656536	35.3	0	0.0656536	35.3	0	0.0656536	35.3	0	0.0656536	35.3	0	0.0656536	35.3	0	0.0656536	35.3	0	0.0656536	35.3	0	0.0656536	35.3	0	0.0656536
35.325	0	0.0656536	35.325	0	0.0656536	35.325	0	0.0656536	35.325	0	0.0656536	35.325	0	0.0656536	35.325	0	0.0656536	35.325	0	0.0656536	35.325	0	0.0656536	35.325	0	0.0656536	35.325	0	0.0656536
35.35	0	0.0656536	35.35	0	0.0656536	35.35	0	0.0656536	35.35	0	0.0656536	35.35	0	0.0656536	35.35	0	0.0656536	35.35	0	0.0656536	35.35	0	0.0656536	35.35	0	0.0656536	35.35	0	0.0656536
35.375	0	0.0656536	35.375	0	0.0656536	35.375	0	0.0656536	35.375	0	0.0656536	35.375	0	0.0656536	35.375	0	0.0656536	35.375	0	0.0656536	35.375	0	0.0656536	35.375	0	0.0656536	35.375	0	0.0656536
35.4	0	0.0656536	35.4	0	0.0656536	35.4	0	0.0656536	35.4	0	0.0656536	35.4	0	0.0656536	35.4	0	0.0656536	35.4	0	0.0656536	35.4	0	0.0656536	35.4	0	0.0656536	35.4	0	0.0656536
35.425	0	0.0656536	35.425	0	0.0656536	35.425	0	0.0656536	35.425	0	0.0656536	35.425	0	0.0656536	35.425	0	0.0656536	35.425	0	0.0656536	35.425	0	0.0656536	35.425	0	0.0656536	35.425	0	0.0656536
35.45	0	0.0656536	35.45	0	0.0656536	35.45	0	0.0656536	35.45	0	0.0656536	35.45	0	0.0656536	35.45	0	0.0656536	35.45	0	0.0656536	35.45	0	0.0656536	35.45	0	0.0656536	35.45	0	0.0656536
35.475	0	0.0656536	35.475	0	0.0656536	35.475	0	0.0656536	35.475	0	0.0656536	35.475	0	0.0656536	35.475	0	0.0656536	35.475	0	0.0656536	35.475	0	0.0656536	35.475	0	0.0656536	35.475	0	0.0656536
35.5	0	0.0656536	35.5	0	0.0656536	35.5	0	0.0656536	35.5	0	0.0656536	35.5	0	0.0656536	35.5	0	0.0656536	35.5	0	0.0656536	35.5	0	0.0656536	35.5	0	0.0656536	35.5	0	0.0656536
35.525	0	0.0656536	35.525	0	0.0656536	35.525	0	0.0656536	35.525	0	0.0656536	35.525	0	0.0656536	35.525	0	0.0656536	35.525	0	0.0656536	35.525	0	0.0656536	35.525	0	0.0656536	35.525	0	0.0656536
35.55	0	0.0656537	35.55	0	0.0656537	35.55	0	0.0656537	35.55	0	0.0656537	35.55	0	0.0656537	35.55	0	0.0656537	35.55	0	0.0656537	35.55	0	0.0656537	35.55	0	0.0656537	35.55	0	0.0656537
35.575	0	0.0656537	35.575	0	0.0656537	35.575	0	0.0656537	35.575	0	0.0656537	35.575	0	0.0656537	35.575	0	0.0656537	35.575	0	0.0656537	35.575	0	0.0656537	35.575	0	0.0656537	35.575	0	0.0656537
35.6	0	0.0656537	35.6	0	0.0656537	35.6	0	0.0656537	35.6	0	0.0656537	35.6	0	0.0656537	35.6	0	0.0656537	35.6	0	0.0656537	35.6	0	0.0656537	35.6	0	0.0656537	35.6	0	0.0656537
35.625	0	0.0656537	35.625	0	0.0656537	35.625	0	0.0656537	35.625	0	0.0656537	35.625	0	0.0656537	35.625	0	0.0656537	35.625	0	0.0656537	35.625	0	0.0656537	35.625	0	0.0656537	35.625	0	0.0656537
35.65	0	0.0656537	35.65	0	0.0656537	35.65	0	0.0656537	35.65	0	0.0656537	35.65	0	0.0656537	35.65	0	0.0656537	35.65	0	0.0656537	35.65	0	0.0656537	35.65	0	0.0656537	35.65	0	0.0656537
35.675	0	0.0656537	35.675	0	0.0656537	35.675	0	0.0656537	35.675	0	0.0656537	35.675	0	0.0656537	35.675	0	0.0656537	35.675	0	0.0656537	35.675	0	0.0656537	35.675	0	0.0656537	35.675	0	0.0656537
35.7	0	0.0656537	35.7	0	0.0656537	35.7	0	0.0656537	35.7	0	0.0656537	35.7	0	0.0656537	35.7	0	0.0656537	35.7	0	0.0656537	35.7	0	0.0656537	35.7	0	0.0656537	35.7	0	0.0656537
35.725	0	0.0656537	35.725	0	0.0656537	35.725	0	0.0656537	35.725	0	0.0656537	35.725	0	0.0656537	35.725	0	0.0656537	35.725	0	0.0656537	35.725	0	0.0656537	35.725	0	0.0656537	35.725	0	0.0656537
35.75	0	0.0656537	35.75	0	0.0656537	35.75	0	0.0656537	35.75	0	0.0656537	35.75	0	0.0656537	35.75	0	0.0656537	35.75	0	0.0656537	35.75	0	0.0656537	35.75	0	0.0656537	35.75	0	0.0656537
35.775	0	0.0656537	35.775	0	0.0656537	35.775	0	0.0656537	35.775	0	0.0656537	35.775	0	0.0656537	35.775	0	0.0656537	35.775	0	0.0656537	35.775	0	0.0656537	35.775	0	0.0656537	35.775	0	0.0656537
35.8	0	0.0656537	35.8	0	0.0656537	35.8	0	0.0656537	35.8	0	0.0656537	35.8	0	0.0656537	35.8	0	0.0656537	35.8	0	0.0656537	35.8	0	0.0656537	35.8	0	0.0656537	35.8	0	0.0656537
35.825	0	0.0656537	35.825	0	0.0656537	35.825	0	0.0656537	35.825	0	0.0656537	35.825	0	0.0656537	35.825	0	0.0656537	35.825	0	0.0656537	35.825	0	0.0656537	35.825	0	0.0656537	35.825	0	0.0656537
35.85	0	0.0656537	35.85	0	0.0656537	35.85	0	0.0656537	35.85	0	0.0656537	35.85	0	0.0656537	35.85	0	0.0656537	35.85	0	0.0656537	35.85	0	0.0656537	35.85	0	0.0656537	35.85	0	0.0656537
35.875	0	0.0656537	35.875	0	0.0656537	35.875	0	0.0656537	35.875	0	0.0656537	35.875	0	0.0656537	35.875	0	0.0656537	35.875	0	0.0656537	35.875	0	0.0656537	35.875	0	0.0656537	35.875	0	0.0656537
35.9	0	0.0656537	35.9	0	0.0656537	35.9	0	0.0656537	35.9	0	0.0656537	35.9	0	0.0656537	35.9	0	0.0656537	35.9	0	0.0656537	35.9	0	0.0656537	35.9	0	0.0656537	35.9	0	0.0656537
35.925	0	0.0656537	35.925	0	0.0656537	35.925	0	0.0656537	35.925	0	0.0656537	35.925	0	0.0656537	35.925	0	0.0656537	35.925	0	0.0656537	35.925	0	0.0656537	35.925	0	0.0656537	35.925	0	0.0656537
35.95	0	0.0656537	35.95	0	0.0656537	35.95	0	0.0656537	35.95	0	0.0656537	35.95	0	0.0656537	35.95	0	0.0656537	35.95	0	0.0656537	35.95	0	0.0656537	35.95	0	0.0656537	35.95	0	0.0656537
35.975	0	0.0656537	35.975	0	0.0656537	35.975	0	0.0656537	35.975	0	0.0656537	35.975	0	0.0656537	35.975	0	0.0656537	35.975	0	0.0656537	35.975	0	0.0656537	35.975	0	0.0656537	35.975	0	0.0656537
36	0	0.0656537	36	0	0.0656537	36	0	0.0656537	36	0	0.0656537	36	0	0.0656537	36	0	0.0656537	36	0	0.0656537	36	0	0.0656537	36	0	0.0656537	36	0	0.0656537
36.025	0	0.0656537	36.025	0	0.0656537	36.025	0	0.0656537	36.025	0	0.0656537	36.025	0	0.0656537	36.025	0	0.0656537	36.025	0	0.0656537	36.025	0	0.0656537	36.025	0	0.0656537	36.025	0	0.0656537
36.05	0	0.0656537	36.05	0	0.0656537	36.05	0	0.0656537	36.05	0	0.0656537	36.05	0	0.0656537	36.05	0	0.0656537	36.05	0	0.0656537	36.05	0	0.0656537	36.05	0	0.0656537	36.05	0	0.0656537
36.075	0	0.0656537	36.075	0	0.0656537	36.075	0	0.0656537	36.075	0	0.0656537	36.075	0	0.0656537	36.075	0	0.0656537	36.075	0	0.0656537	36.075	0	0.0656537	36.075	0	0.0656537	36.075	0	0.0656537
36.1	0	0.0656537	36.1	0	0.0656537	36.1	0	0.0656537	36.1	0	0.0656537	36.1	0	0.0656537	36.1	0	0.0656537	36.1	0	0.0656537	36.1	0	0.0656537	36.1	0	0.0656537	36.1	0	0.0656537
36.125	0	0.0656537	36.125	0	0.0656537	36.125	0	0.0656537	36.125	0	0.0656537	36.125	0	0.0656537	36.125	0	0.0656537	36.125	0	0.0656537	36.125	0	0.0656537	36.125	0	0.0656537	36.125	0	0.0656537
36.15	0	0.0656537	36.15	0	0.0656537	36.15	0	0.0656537	36.15	0	0.0656537	36.15	0	0.0656537	36.15	0	0.0656537	36.15	0	0.0656537	36.15	0	0.0656537	36.15	0	0.0656537	36.15	0	0.0656537
36.175	0	0.0656537	36.175	0	0.0656537	36.175	0	0.0656537	36.175	0	0.0656537	36.175	0	0.0656537	36.175	0	0.0656537	36.175	0	0.0656537	36.175	0	0.0656537	36.175	0	0.0656537	36.175	0	0.0656537
36.2	0	0.0656537	36.2	0	0.0656537	36.2	0	0.0656537	36.2	0	0.0656537	36.2	0	0.0656537	36.2	0	0.0656537	36.2	0	0.0656537	36.2	0	0.0656537	36.2	0	0.0656537	36.2	0	0.0656537
36.225	0	0.0656537	36.225	0	0.0656537	36.225	0	0.0656537	36.225	0	0.0656537	36.225	0	0.0656537	36.225	0	0.0656537	36.225	0	0.0656537	36.225	0	0.0656537	36.225	0	0.0656537	36.225	0	0.0656537
36.25	0	0.0656537	36.25	0	0.0656537	36.25	0	0.0656537	36.25	0	0.0656537	36.25	0	0.0656537	36.25	0	0.0656537	36.25	0	0.0656537	36.25	0	0.0656537	36.25	0	0.0656537	36.25	0	0.0656537
36.275	0	0.0656537	36.275	0	0.0656537	36.275	0	0.0656537	36.275	0	0.0656537	36.275	0	0.0656537	36.275	0	0.0656537	36.275	0	0.0656537	36.275	0	0.0656537	36.275	0	0.0656537	36.275	0	0.0656537
36.3	0	0.0656537	36.3	0	0.0656537	36.3	0	0.0656537	36.3	0	0.0656537	36.3	0	0.0656537	36.3	0	0.0656537	36.3	0	0.0656537	36.3	0	0.0656537	36.3	0	0.0656537	36.3	0	0.0656537
36.325	0	0.0656537	36.325	0	0.0656537	36.325	0	0.0656537	36.325	0	0.0656537	36.325	0	0.0656537	36.325	0	0.0656537	36.325	0	0.0656537	36.325	0	0.0656537	36.325	0	0.0656537	36.325	0	0.0656537
36.35	0	0.0656537	36.35	0	0.0656537	36.35	0	0.0656537	36.35	0	0.0656537	36.35	0	0.0656537	36.35	0	0.0656537	36.35	0	0.0656537	36.35	0	0.0656537	36.35	0	0.0656537	36.35	0	0.0656537
36.375	0	0.0656537	36.375	0	0.0656537	36.375	0	0.0656537	36.375	0	0.0656537	36.375	0	0.0656537	36.375	0	0.0656537	36.375	0	0.0656537	36.375	0	0.0656537	36.375	0	0.0656537	36.375	0	0.0656537
36.4	0	0.0656537	36.4	0	0.0656537	36.4	0	0.0656537	36.4	0	0.0656537	36.4	0	0.0656537	36.4	0	0.0656537	36.4	0	0.0656537	36.4	0	0.0656537	36.4	0	0.0656537	36.4	0	0.0656537
36.425	0	0.0656537	36.425	0	0.0656537	36.425	0	0.0656537	36.425	0	0.0656537	36.425	0	0.0656537	36.425	0	0.0656537	36.425	0	0.0656537	36.425	0	0.0656537	36.425	0	0.0656537	36.425	0	0.0656537
36.45	0	0.0656537	36.45	0	0.0656537	36.45	0	0.0656537	36.45	0	0.0656537	36.45	0	0.0656537	36.45	0	0.0656537	36.45	0	0.0656537	36.45	0	0.0656537	36.45	0	0.0656537	36.45	0	0.0656537
36.475	0	0.0656537	36.475	0	0.0656537	36.475	0	0.0656537	36.475	0	0.0656537	36.475	0	0.0656537	36.475	0	0.0656537	36.475	0	0.0656537	36.475	0	0.0656537	36.475	0	0.0656537	36.475	0	0.0656537
36.5	0	0.0656537	36.5	0	0.0656537	36.5	0	0.0656537	36.5	0	0.0656537	36.5	0	0.0656537	36.5	0	0.0656537	36.5	0	0.0656537	36.5	0	0.0656537	36.5	0	0.0656537	36.5	0	0.0656537
36.525	0	0.0656537	36.525	0	0.0656537	36.525	0	0.0656537	36.525	0	0.0656537	36.525	0	0.0656537	36.525	0	0.0656537	36.525	0	0.0656537	36.525	0	0.0656537	36.525	0	0.0656537	36.525	0	0.0656537
36.55	0	0.0656537	36.55	0	0.0656537	36.55	0	0.0656537	36.55	0	0.0656537	36.55	0	0.0656537	36.55	0	0.0656537	36.55	0	0.0656537	36.55	0	0.0656537	36.55	0	0.0656537	36.55	0	0.0656537
36.575	0	0.0656537	36.575	0	0.0656537	36.575	0	0.0656537	36.575	0	0.0656537	36.575	0	0.0656537	36.575	0	0.0656537	36.575	0	0.0656537	36.575	0	0.0656537	36.575	0	0.0656537	36.575	0	0.0656537
36.6	0	0.0656537	36.6	0	0.0656537	36.6	0	0.0656537	36.6	0	0.0656537	36.6	0	0.0656537	36.6	0	0.0656537	36.6	0	0.0656537	36.6	0	0.0656537	36.6	0	0.0656537	36.6	0	0.0656537
36.625	0	0.0656537	36.625	0	0.0656537	36.625	0	0.0656537	36.625	0	0.0656537	36.625	0	0.0656537	36.625	0	0.0656537	36.625	0	0.0656537	36.625	0	0.0656537	36.625	0	0.0656537	36.625	0	0.0656537
36.65	0	0.0656537	36.65	0	0.0656537	36.65	0	0.0656537	36.65	0	0.0656537	36.65	0	0.0656537	36.65	0	0.0656537	36.65	0	0.0656537	36.65	0	0.0656537	36.65	0	0.0656537	36.65	0	0.0656537
36.675	0	0.0656537	36.675	0	0.0656537	36.675	0	0.0656537	36.675	0	0.0656537	36.675	0	0.0656537	36.675	0	0.0656537	36.675	0	0.0656537	36.675	0	0.0656537	36.675	0	0.0656537	36.675	0	0.0656537
36.7	0	0.0656537	36.7	0	0.0656537	36.7	0	0.0656537	36.7	0	0.0656537	36.7	0	0.0656537	36.7	0	0.0656537	36.7	0	0.0656537	36.7	0	0.0656537	36.7	0	0.0656537	36.7	0	0.0656537
36.725	0	0.0656537	36.725	0	0.0656537	36.725	0	0.0656537	36.725	0	0.0656537	36.725	0	0.0656537	36.725	0	0.0656537	36.725	0	0.0656537	36.725	0	0.0656537	36.725	0	0.0656537	36.725	0	0.0656537
36.75	0	0.0656537	36.75	0	0.0656537	36.75	0	0.0656537	36.75	0	0.0656537	36.75	0	0.0656537	36.75	0	0.0656537	36.75	0	0.0656537	36.75	0	0.0656537	36.75	0	0.0656537	36.75	0	0.0656537
36.775	0	0.0656537	36.775	0	0.0656537	36.775	0	0.0656537	36.775	0	0.0656537	36.775	0	0.0656537	36.775	0	0.0656537	36.775	0	0.0656537	36.775	0	0.0656537	36.775	0	0.0656537	36.775	0	0.0656537
36.8	0	0.0656537	36.8	0	0.0656537	36.8	0	0.0656537	36.8	0	0.0656537	36.8	0	0.0656537	36.8	0	0.0656537	36.8	0	0.0656537	36.8	0	0.0656537	36.8	0	0.0656537	36.8	0	0.0656537
36.825	0	0.0656537	36.825	0	0.0656537	36.825	0	0.0656537	36.825	0	0.0656537	36.825	0	0.0656537	36.825	0	0.0656537	36.825	0	0.0656537	36.825	0	0.0656537	36.825	0	0.0656537	36.825	0	0.0656537
36.85	0	0.0656537	36.85	0	0.0656537	36.85	0	0.0656537	36.85	0	0.0656537	36.85	0	0.0656537	36.85	0	0.0656537	36.85	0	0.0656537	36.85	0	0.0656537	36.85	0	0.0656537	36.85	0	0.0656537
36.875	0	0.0656537	36.875	0	0.0656537	36.875	0	0.0656537	36.875	0	0.0656537	36.875	0	0.0656537	36.875	0	0.0656537	36.875	0	0.0656537	36.875	0	0.0656537	36.875	0	0.0656537	36.875	0	0.0656537
36.9	0	0.0656537	36.9	0	0.0656537	36.9	0	0.0656537	36.9	0	0.0656537	36.9	0	0.0656537	36.9	0	0.0656537	36.9	0	0.0656537	36.9	0	0.0656537	36.9	0	0.0656537	36.9	0	0.0656537
36.925	0	0.0656537	36.925	0	0.0656537	36.925	0	0.0656537	36.925	0	0.0656537	36.925	0	0.0656537	36.925	0	0.0656537	36.925	0	0.0656537	36.925	0	0.0656537	36.925	0	0.0656537	36.925	0	0.0656537
36.95	0	0.0656537	36.95	0	0.0656537	36.95	0	0.0656537	36.95	0	0.0656537	36.95	0	0.0656537	36.95	0	0.0656537	36.95	0	0.0656537	36.95	0	0.0656537	36.95	0	0.0656537	36.95	0	0.0656537
36.975	0	0.0656537	36.975	0	0.0656537	36.975	0	0.0656537	36.975	0	0.0656537	36.975	0	0.0656537	36.975	0	0.0656537	36.975	0	0.0656537	36.975	0	0.0656537	36.975	0	0.0656537	36.975	0	0.0656537
37	0	0.0656537	37	0	0.0656537	37	0	0.0656537	37	0	0.0656537	37	0	0.0656537	37	0	0.0656537	37	0	0.0656537	37	0	0.0656537	37	0	0.0656537	37	0	0.0656537
37.025	0	0.0656537	37.025	0	0.0656537	37.025	0	0.0656537	37.025	0	0.0656537	37.025	0	0.0656537	37.025	0	0.0656537	37.025	0	0.0656537	37.025	0	0.0656537	37.025	0	0.0656537	37.025	0	0.0656537
37.05	0	0.0656538	37.05	0	0.0656538	37.05	0	0.0656538	37.05	0	0.0656538	37.05	0	0.0656538	37.05	0	0.0656538	37.05	0	0.0656538	37.05	0	0.0656538	37.05	0	0.0656538	37.05	0	0.0656538
37.075	0	0.0656538	37.075	0	0.0656538	37.075	0	0.0656538	37.075	0	0.0656538	37.075	0	0.0656538	37.075	0	0.0656538	37.075	0	0.0656538	37.075	0	0.0656538	37.075	0	0.0656538	37.075	0	0.0656538
37.1	0	0.0656538	37.1	0	0.0656538	37.1	0	0.0656538	37.1	0	0.0656538	37.1	0	0.0656538	37.1	0	0.0656538	37.1	0	0.0656538	37.1	0	0.0656538	37.1	0	0.0656538	37.1	0	0.0656538
37.125	0	0.0656538	37.125	0	0.0656538	37.125	0	0.0656538	37.125	0	0.0656538	37.125	0	0.0656538	37.125	0	0.0656538	37.125	0	0.0656538	37.125	0	0.0656538	37.125	0	0.0656538	37.125	0	0.0656538
37.15	0	0.0656538	37.15	0	0.0656538	37.15	0	0.0656538	37.15	0	0.0656538	37.15	0	0.0656538	37.15	0	0.0656538	37.15	0	0.0656538	37.15	0	0.0656538	37.15	0	0.0656538	37.15	0	0.0656538
37.175	0	0.0656538	37.175	0	0.0656538	37.175	0	0.0656538	37.175	0	0.0656538	37.175	0	0.0656538	37.175	0	0.0656538	37.175	0	0.0656538	37.175	0	0.0656538	37.175	0	0.0656538	37.175	0	0.0656538
37.2	0	0.0656538	37.2	0	0.0656538	37.2	0	0.0656538	37.2	0	0.0656538	37.2	0	0.0656538	37.2	0	0.0656538	37.2	0	0.0656538	37.2	0	0.0656538	37.2	0	0.0656538	37.2	0	0.0656538
37.225	0	0.0656538	37.225	0	0.0656538	37.225	0	0.0656538	37.225	0	0.0656538	37.225	0	0.0656538	37.225	0	0.0656538	37.225	0	0.0656538	37.225	0	0.0656538	37.225	0	0.0656538	37.225	0	0.0656538
37.25	0	0.0656538	37.25	0	0.0656538	37.25	0	0.0656538	37.25	0	0.0656538	37.25	0	0.0656538	37.25	0	0.0656538	37.25	0	0.0656538	37.25	0	0.0656538	37.25	0	0.0656538	37.25	0	0.0656538
37.275	0	0.0656538	37.275	0	0.0656538	37.275	0	0.0656538	37.275	0	0.0656538	37.275	0	0.0656538	37.275	0	0.0656538	37.275	0	0.0656538	37.275	0	0.0656538	37.275	0	0.0656538	37.275	0	0.0656538
37.3	0	0.0656538	37.3	0	0.0656538	37.3	0	0.0656538	37.3	0	0.0656538	37.3	0	0.0656538	37.3	0	0.0656538	37.3	0	0.0656538	37.3	0	0.0656538	37.3	0	0.0656538	37.3	0	0.0656538
37.325	0	0.0656538	37.325	0	0.0656538	37.325	0	0.0656538	37.325	0	0.0656538	37.325	0	0.0656538	37.325	0	0.0656538	37.325	0	0.0656538	37.325	0	0.0656538	37.325	0	0.0656538	37.325	0	0.0656538
37.35	0	0.0656538	37.35	0	0.0656538	37.35	0	0.0656538	37.35	0	0.0656538	37.35	0	0.0656538	37.35	0	0.0656538	37.35	0	0.0656538	37.35	0	0.0656538	37.35	0	0.0656538	37.35	0	0.0656538
37.375	0	0.0656538	37.375	0	0.0656538	37.375	0	0.0656538	37.375	0	0.0656538	37.375	0	0.0656538	37.375	0	0.0656538	37.375	0	0.0656538	37.375	0	0.0656538	37.375	0	0.0656538	37.375	0	0.0656538
37.4	0	0.0656538	37.4	0	0.0656538	37.4	0	0.0656538	37.4	0	0.0656538	37.4	0	0.0656538	37.4	0	0.0656538	37.4	0	0.0656538	37.4	0	0.0656538	37.4	0	0.0656538	37.4	0	0.0656538
37.425	0	0.0656538	37.425	0	0.0656538	37.425	0	0.0656538	37.425	0	0.0656538	37.425	0	0.0656538	37.425	0	0.0656538	37.425	0	0.0656538	37.425	0	0.0656538	37.425	0	0.0656538	37.425	0	0.0656538
37.45	0	0.0656538	37.45	0	0.0656538	37.45	0	0.0656538	37.45	0	0.0656538	37.45	0	0.0656538	37.45	0	0.0656538	37.45	0	0.0656538	37.45	0	0.0656538	37.45	0	0.0656538	37.45	0	0.0656538
37.475	0	0.0656538	37.475	0	0.0656538	37.475	0	0.0656538	37.475	0	0.0656538	37.475	0	0.0656538	37.475	0	0.0656538	37.475	0	0.0656538	37.475	0	0.0656538	37.475	0	0.0656538	37.475	0	0.0656538
37.5	0	0.0656538	37.5	0	0.0656538	37.5	0	0.0656538	37.5	0	0.0656538	37.5	0	0.0656538	37.5	0	0.0656538	37.5	0	0.0656538	37.5	0	0.0656538	37.5	0	0.0656538	37.5	0	0.0656538
37.525	0	0.0656538	37.525	0	0.0656538	37.525	0	0.0656538	37.525	0	0.0656538	37.525	0	0.0656538	37.525	0	0.0656538	37.525	0	0.0656538	37.525	0	0.0656538	37.525	0	0.0656538	37.525	0	0.0656538
37.55	0	0.0656538	37.55	0	0.0656538	37.55	0	0.0656538	37.55	0	0.0656538	37.55	0	0.0656538	37.55	0	0.0656538	37.55	0	0.0656538	37.55	0	0.0656538	37.55	0	0.0656538	37.55	0	0.0656538
37.575	0	0.0656538	37.575	0	0.0656538	37.575	0	0.0656538	37.575	0	0.0656538	37.575	0	0.0656538	37.575	0	0.0656538	37.575	0	0.0656538	37.575	0	0.0656538	37.575	0	0.0656538	37.575	0	0.0656538
37.6	0	0.0656538	37.6	0	0.0656538	37.6	0	0.0656538	37.6	0	0.0656538	37.6	0	0.0656538	37.6	0	0.0656538	37.6	0	0.0656538	37.6	0	0.0656538	37.6	0	0.0656538	37.6	0	0.0656538
37.625	0	0.0656538	37.625	0	0.0656538	37.625	0	0.0656538	37.625	0	0.0656538	37.625	0	0.0656538	37.625	0	0.0656538	37.625	0	0.0656538	37.625	0	0.0656538	37.625	0	0.0656538	37.625	0	0.0656538
37.65	0	0.0656538	37.65	0	0.0656538	37.65	0	0.0656538	37.65	0	0.0656538	37.65	0	0.0656538	37.65	0	0.0656538	37.65	0	0.0656538	37.65	0	0.0656538	37.65	0	0.0656538	37.65	0	0.0656538
37.675	0	0.0656538	37.675	0	0.0656538	37.675	0	0.0656538	37.675	0	0.0656538	37.675	0	0.0656538	37.675	0	0.0656538	37.675	0	0.0656538	37.675	0	0.0656538	37.675	0	0.0656538	37.675	0	0.0656538
37.7	0	0.0656538	37.7	0	0.0656538	37.7	0	0.0656538	37.7	0	0.0656538	37.7	0	0.0656538	37.7	0	0.0656538	37.7	0	0.0656538	37.7	0	0.0656538	37.7	0	0.0656538	37.7	0	0.0656538
37.725	0	0.0656538	37.725	0	0.0656538	37.725	0	0.0656538	37.725	0	0.0656538	37.725	0	0.0656538	37.725	0	0.0656538	37.725	0	0.0656538	37.725	0	0.0656538	37.725	0	0.0656538	37.725	0	0.0656538
37.75	0	0.0656538	37.75	0	0.0656538	37.75	0	0.0656538	37.75	0	0.0656538	37.75	0	0.0656538	37.75	0	0.0656538	37.75	0	0.0656538	37.75	0	0.0656538	37.75	0	0.0656538	37.75	0	0.0656538
37.775	0	0.0656538	37.775	0	0.0656538	37.775	0	0.0656538	37.775	0	0.0656538	37.775	0	0.0656538	37.775	0	0.0656538	37.775	0	0.0656538	37.775	0	0.0656538	37.775	0	0.0656538	37.775	0	0.0656538
37.8	0	0.0656538	37.8	0	0.0656538	37.8	0	0.0656538	37.8	0	0.0656538	37.8	0	0.0656538	37.8	0	0.0656538	37.8	0	0.0656538	37.8	0	0.0656538	37.8	0	0.0656538	37.8	0	0.0656538
37.825	0	0.0656538	37.825	0	0.0656538	37.825	0	0.0656538	37.825	0	0.0656538	37.825	0	0.0656538	37.825	0	0.0656538	37.825	0	0.0656538	37.825	0	0.0656538	37.825	0	0.0656538	37.825	0	0.0656538
37.85	0	0.0656538	37.85	0	0.0656538	37.85	0	0.0656538	37.85	0	0.0656538	37.85	0	0.0656538	37.85	0	0.0656538	37.85	0	0.0656538	37.85	0	0.0656538	37.85	0	0.0656538	37.85	0	0.0656538
37.875	0	0.0656538	37.875	0	0.0656538	37.875	0	0.0656538	37.875	0	0.0656538	37.875	0	0.0656538	37.875	0	0.0656538	37.875	0	0.0656538	37.875	0	0.0656538	37.875	0	0.0656538	37.875	0	0.0656538
37.9	0	0.0656538	37.9	0	0.0656538	37.9	0	0.0656538	37.9	0	0.0656538	37.9	0	0.0656538	37.9	0	0.0656538	37.9	0	0.0656538	37.9	0	0.0656538	37.9	0	0.0656538	37.9	0	0.0656538
37.925	0	0.0656538	37.925	0	0.0656538	37.925	0	0.0656538	37.925	0	0.0656538	37.925	0	0.0656538	37.925	0	0.0656538	37.925	0	0.0656538	37.925	0	0.0656538	37.925	0	0.0656538	37.925	0	0.0656538
37.95	0	0.0656538	37.95	0	0.0656538	37.95	0	0.0656538	37.95	0	0.0656538	37.95	0	0.0656538	37.95	0	0.0656538	37.95	0	0.0656538	37.95	0	0.0656538	37.95	0	0.0656538	37.95	0	0.0656538
37.975	0	0.0656538	37.975	0	0.0656538	37.975	0	0.0656538	37.975	0	0.0656538	37.975	0	0.0656538	37.975	0	0.0656538	37.975	0	0.0656538	37.975	0	0.0656538	37.975	0	0.0656538	37.975	0	0.0656538
38	0	0.0656538	38	0	0.0656538	38	0	0.0656538	38	0	0.0656538	38	0	0.0656538	38	0	0.0656538	38	0	0.0656538	38	0	0.0656538	38	0	0.0656538	38	0	0.0656538
38.025	0	0.0656538	38.025	0	0.0656538	38.025	0	0.0656538	38.025	0	0.0656538	38.025	0	0.0656538	38.025	0	0.0656538	38.025	0	0.0656538	38.025	0	0.0656538	38.025	0	0.0656538	38.025	0	0.0656538
38.05	0	0.0656538	38.05	0	0.0656538	38.05	0	0.0656538	38.05	0	0.0656538	38.05	0	0.0656538	38.05	0	0.0656538	38.05	0	0.0656538	38.05	0	0.0656538	38.05	0	0.0656538	38.05	0	0.0656538
38.075	0	0.0656538	38.075	0	0.0656538	38.075	0	0.0656538	38.075	0	0.0656538	38.075	0	0.0656538	38.075	0	0.0656538	38.075	0	0.0656538	38.075	0	0.0656538	38.075	0	0.0656538	38.075	0	0.0656538
38.1	0	0.0656538	38.1	0	0.0656538	38.1	0	0.0656538	38.1	0	0.0656538	38.1	0	0.0656538	38.1	0	0.0656538	38.1	0	0.0656538	38.1	0	0.0656538	38.1	0	0.0656538	38.1	0	0.0656538
38.125	0	0.0656538	38.125	0	0.0656538	38.125	0	0.0656538	38.125	0	0.0656538	38.125	0	0.0656538	38.125	0	0.0656538	38.125	0	0.0656538	38.125	0	0.0656538	38.125	0	0.0656538	38.125	0	0.0656538
38.15	0	0.0656538	38.15	0	0.0656538	38.15	0	0.0656538	38.15	0	0.0656538	38.15	0	0.0656538	38.15	0	0.0656538	38.15	0	0.0656538	38.15	0	0.0656538	38.15	0	0.0656538	38.15	0	0.0656538
38.175	0	0.0656538	38.175	0	0.0656538	38.175	0	0.0656538	38.175	0	0.0656538	38.175	0	0.0656538	38.175	0	0.0656538	38.175	0	0.0656538	38.175	0	0.0656538	38.175	0	0.0656538	38.175	0	0.0656538
38.2	0	0.0656538	38.2	0	0.0656538	38.2	0	0.0656538	38.2	0	0.0656538	38.2	0	0.0656538	38.2	0	0.0656538	38.2	0	0.0656538	38.2	0	0.0656538	38.2	0	0.0656538	38.2	0	0.0656538
38.225	0	0.0656538	38.225	0	0.0656538	38.225	0	0.0656538	38.225	0	0.0656538	38.225	0	0.0656538	38.225	0	0.0656538	38.225	0	0.0656538	38.225	0	0.0656538	38.225	0	0.0656538	38.225	0	0.0656538
38.25	0	0.0656538	38.25	0	0.0656538	38.25	0	0.0656538	38.25	0	0.0656538	38.25	0	0.0656538	38.25	0	0.0656538	38.25	0	0.0656538	38.25	0	0.0656538	38.25	0	0.0656538	38.25	0	0.0656538
38.275	0	0.0656538	38.275	0	0.0656538	38.275	0	0.0656538	38.275	0	0.0656538	38.275	0	0.0656538	38.275	0	0.0656538	38.275	0	0.0656538	38.275	0	0.0656538	38.275	0	0.0656538	38.275	0	0.0656538
38.3	0	0.0656538	38.3	0	0.0656538	38.3	0	0.0656538	38.3	0	0.0656538	38.3	0	0.0656538	38.3	0	0.0656538	38.3	0	0.0656538	38.3	0	0.0656538	38.3	0	0.0656538	38.3	0	0.0656538
38.325	0	0.0656538	38.325	0	0.0656538	38.325	0	0.0656538	38.325	0	0.0656538	38.325	0	0.0656538	38.325	0	0.0656538	38.325	0	0.0656538	38.325	0	0.0656538	38.325	0	0.0656538	38.325	0	0.0656538
38.35	0	0.0656538	38.35	0	0.0656538	38.35	0	0.0656538	38.35	0	0.0656538	38.35	0	0.0656538	38.35	0	0.0656538	38.35	0	0.0656538	38.35	0	0.0656538	38.35	0	0.0656538	38.35	0	0.0656538
38.375	0	0.0656538	38.375	0	0.0656538	38.375	0	0.0656538	38.375	0	0.0656538	38.375	0	0.0656538	38.375	0	0.0656538	38.375	0	0.0656538	38.375	0	0.0656538	38.375	0	0.0656538	38.375	0	0.0656538
38.4	0	0.0656538	38.4	0	0.0656538	38.4	0	0.0656538	38.4	0	0.0656538	38.4	0	0.0656538	38.4	0	0.0656538	38.4	0	0.0656538	38.4	0	0.0656538	38.4	0	0.0656538	38.4	0	0.0656538
38.425	0	0.0656538	38.425	0	0.0656538	38.425	0	0.0656538	38.425	0	0.0656538	38.425	0	0.0656538	38.425	0	0.0656538	38.425	0	0.0656538	38.425	0	0.0656538	38.425	0	0.0656538	38.425	0	0.0656538
38.45	0	0.0656538	38.45	0	0.0656538	38.45	0	0.0656538	38.45	0	0.0656538	38.45	0	0.0656538	38.45	0	0.0656538	38.45	0	0.0656538	38.45	0	0.0656538	38.45	0	0.0656538	38.45	0	0.0656538
38.475	0	0.0656538	38.475	0	0.0656538	38.475	0	0.0656538	38.475	0	0.0656538	38.475	0	0.0656538	38.475	0	0.0656538	38.475	0	0.0656538	38.475	0	0.0656538	38.475	0	0.0656538	38.475	0	0.0656538
38.5	0	0.0656538	38.5	0	0.0656538	38.5	0	0.0656538	38.5	0	0.0656538	38.5	0	0.0656538	38.5	0	0.0656538	38.5	0	0.0656538	38.5	0	0.0656538	38.5	0	0.0656538	38.5	0	0.0656538
38.525	0	0.0656538	38.525	0	0.0656538	38.525	0	0.0656538	38.525	0	0.0656538	38.525	0	0.0656538	38.525	0	0.0656538	38.525	0	0.0656538	38.525	0	0.0656538	38.525	0	0.0656538	38.525	0	0.0656538
38.55	0	0.0656538	38.55	0	0.0656538	38.55	0	0.0656538	38.55	0	0.0656538	38.55	0	0.0656538	38.55	0	0.0656538	38.55	0	0.0656538	38.55	0	0.0656538	38.55	0	0.0656538	38.55	0	0.0656538
38.575	0	0.0656539	38.575	0	0.0656539	38.575	0	0.0656539	38.575	0	0.0656539	38.575	0	0.0656539	38.575	0	0.0656539	38.575	0	0.0656539	38.575	0	0.0656539	38.575	0	0.0656539	38.575	0	0.0656539
38.6	0	0.0656539	38.6	0	0.0656539	38.6	0	0.0656539	38.6	0	0.0656539	38.6	0	0.0656539	38.6	0	0.0656539	38.6	0	0.0656539	38.6	0	0.0656539	38.6	0	0.0656539	38.6	0	0.0656539
38.625	0	0.0656539	38.625	0	0.0656539	38.625	0	0.0656539	38.625	0	0.0656539	38.625	0	0.0656539	38.625	0	0.0656539	38.625	0	0.0656539	38.625	0	0.0656539	38.625	0	0.0656539	38.625	0	0.0656539
38.65	0	0.0656539	38.65	0	0.0656539	38.65	0	0.0656539	38.65	0	0.0656539	38.65	0	0.0656539	38.65	0	0.0656539	38.65	0	0.0656539	38.65	0	0.0656539	38.65	0	0.0656539	38.65	0	0.0656539
38.675	0	0.0656539	38.675	0	0.0656539	38.675	0	0.0656539	38.675	0	0.0656539	38.675	0	0.0656539	38.675	0	0.0656539	38.675	0	0.0656539	38.675	0	0.0656539	38.675	0	0.0656539	38.675	0	0.0656539
38.7	0	0.0656539	38.7	0	0.0656539	38.7	0	0.0656539	38.7	0	0.0656539	38.7	0	0.0656539	38.7	0	0.0656539	38.7	0	0.0656539	38.7	0	0.0656539	38.7	0	0.0656539	38.7	0	0.0656539
38.725	0	0.0656539	38.725	0	0.0656539	38.725	0	0.0656539	38.725	0	0.0656539	38.725	0	0.0656539	38.725	0	0.0656539	38.725	0	0.0656539	38.725	0	0.0656539	38.725	0	0.0656539	38.725	0	0.0656539
38.75	0	0.0656539	38.75	0	0.0656539	38.75	0	0.0656539	38.75	0	0.0656539	38.75	0	0.0656539	38.75	0	0.0656539	38.75	0	0.0656539	38.75	0	0.0656539	38.75	0	0.0656539	38.75	0	0.0656539
38.775	0	0.0656539	38.775	0	0.0656539	38.775	0	0.0656539	38.775	0	0.0656539	38.775	0	0.0656539	38.775	0	0.0656539	38.775	0	0.0656539	38.775	0	0.0656539	38.775	0	0.0656539	38.775	0	0.0656539
38.8	0	0.0656539	38.8	0	0.0656539	38.8	0	0.0656539	38.8	0	0.0656539	38.8	0	0.0656539	38.8	0	0.0656539	38.8	0	0.0656539	38.8	0	0.0656539	38.8	0	0.0656539	38.8	0	0.0656539
38.825	0	0.0656539	38.825	0	0.0656539	38.825	0	0.0656539	38.825	0	0.0656539	38.825	0	0.0656539	38.825	0	0.0656539	38.825	0	0.0656539	38.825	0	0.0656539	38.825	0	0.0656539	38.825	0	0.0656539
38.85	0	0.0656539	38.85	0	0.0656539	38.85	0	0.0656539	38.85	0	0.0656539	38.85	0	0.0656539	38.85	0	0.0656539	38.85	0	0.0656539	38.85	0	0.0656539	38.85	0	0.0656539	38.85	0	0.0656539
38.875	0	0.0656539	38.875	0	0.0656539	38.875	0	0.0656539	38.875	0	0.0656539	38.875	0	0.0656539	38.875	0	0.0656539	38.875	0	0.0656539	38.875	0	0.0656539	38.875	0	0.0656539	38.875	0	0.0656539
38.9	0	0.0656539	38.9	0	0.0656539	38.9	0	0.0656539	38.9	0	0.0656539	38.9	0	0.0656539	38.9	0	0.0656539	38.9	0	0.0656539	38.9	0	0.0656539	38.9	0	0.0656539	38.9	0	0.0656539
38.925	0	0.0656539	38.925	0	0.0656539	38.925	0	0.0656539	38.925	0	0.0656539	38.925	0	0.0656539	38.925	0	0.0656539	38.925	0	0.0656539	38.925	0	0.0656539	38.925	0	0.0656539	38.925	0	0.0656539
38.95	0	0.0656539	38.95	0	0.0656539	38.95	0	0.0656539	38.95	0	0.0656539	38.95	0	0.0656539	38.95	0	0.0656539	38.95	0	0.0656539	38.95	0	0.0656539	38.95	0	0.0656539	38.95	0	0.0656539
38.975	0	0.0656539	38.975	0	0.0656539	38.975	0	0.0656539	38.975	0	0.0656539	38.975	0	0.0656539	38.975	0	0.0656539	38.975	0	0.0656539	38.975	0	0.0656539	38.975	0	0.0656539	38.975	0	0.0656539
39	0	0.0656539	39	0	0.0656539	39	0	0.0656539	39	0	0.0656539	39	0	0.0656539	39	0	0.0656539	39	0	0.0656539	39	0	0.0656539	39	0	0.0656539	39	0	0.0656539
39.025	0	0.0656539	39.025	0	0.0656539	39.025	0	0.0656539	39.025	0	0.0656539	39.025	0	0.0656539	39.025	0	0.0656539	39.025	0	0.0656539	39.025	0	0.0656539	39.025	0	0.0656539	39.025	0	0.0656539
39.05	0	0.0656539	39.05	0	0.0656539	39.05	0	0.0656539	39.05	0	0.0656539	39.05	0	0.0656539	39.05	0	0.0656539	39.05	0	0.0656539	39.05	0	0.0656539	39.05	0	0.0656539	39.05	0	0.0656539
39.075	0	0.0656539	39.075	0	0.0656539	39.075	0	0.0656539	39.075	0	0.0656539	39.075	0	0.0656539	39.075	0	0.0656539	39.075	0	0.0656539	39.075	0	0.0656539	39.075	0	0.0656539	39.075	0	0.0656539
39.1	0	0.0656539	39.1	0	0.0656539	39.1	0	0.0656539	39.1	0	0.0656539	39.1	0	0.0656539	39.1	0	0.0656539	39.1	0	0.0656539	39.1	0	0.0656539	39.1	0	0.0656539	39.1	0	0.0656539
39.125	0	0.0656539	39.125	0	0.0656539	39.125	0	0.0656539	39.125	0	0.0656539	39.125	0	0.0656539	39.125	0	0.0656539	39.125	0	0.0656539	39.125	0	0.0656539	39.125	0	0.0656539	39.125	0	0.0656539
39.15	0	0.0656539	39.15	0	0.0656539	39.15	0	0.0656539	39.15	0	0.0656539	39.15	0	0.0656539	39.15	0	0.0656539	39.15	0	0.0656539	39.15	0	0.0656539	39.15	0	0.0656539	39.15	0	0.0656539
39.175	0	0.0656539	39.175	0	0.0656539	39.175	0	0.0656539	39.175	0	0.0656539	39.175	0	0.0656539	39.175	0	0.0656539	39.175	0	0.0656539	39.175	0	0.0656539	39.175	0	0.0656539	39.175	0	0.0656539
39.2	0	0.0656539	39.2	0	0.0656539	39.2	0	0.0656539	39.2	0	0.0656539	39.2	0	0.0656539	39.2	0	0.0656539	39.2	0	0.0656539	39.2	0	0.0656539	39.2	0	0.0656539	39.2	0	0.0656539
39.225	0	0.0656539	39.225	0	0.0656539	39.225	0	0.0656539	39.225	0	0.0656539	39.225	0	0.0656539	39.225	0	0.0656539	39.225	0	0.0656539	39.225	0	0.0656539	39.225	0	0.0656539	39.225	0	0.0656539
39.25	0	0.0656539	39.25	0	0.0656539	39.25	0	0.0656539	39.25	0	0.0656539	39.25	0	0.0656539	39.25	0	0.0656539	39.25	0	0.0656539	39.25	0	0.0656539	39.25	0	0.0656539	39.25	0	0.0656539
39.275	0	0.0656539	39.275	0	0.0656539	39.275	0	0.0656539	39.275	0	0.0656539	39.275	0	0.0656539	39.275	0	0.0656539	39.275	0	0.0656539	39.275	0	0.0656539	39.275	0	0.0656539	39.275	0	0.0656539
39.3	0	0.0656539	39.3	0	0.0656539	39.3	0	0.0656539	39.3	0	0.0656539	39.3	0	0.0656539	39.3	0	0.0656539	39.3	0	0.0656539	39.3	0	0.0656539	39.3	0	0.0656539	39.3	0	0.0656539
39.325	0	0.0656539	39.325	0	0.0656539	39.325	0	0.0656539	39.325	0	0.0656539	39.325	0	0.0656539	39.325	0	0.0656539	39.325	0	0.0656539	39.325	0	0.0656539	39.325	0	0.0656539	39.325	0	0.0656539
39.35	0	0.0656539	39.35	0	0.0656539	39.35	0	0.0656539	39.35	0	0.0656539	39.35	0	0.0656539	39.35	0	0.0656539	39.35	0	0.0656539	39.35	0	0.0656539	39.35	0	0.0656539	39.35	0	0.0656539
39.375	0	0.0656539	39.375	0	0.0656539	39.375	0	0.0656539	39.375	0	0.0656539	39.375	0	0.0656539	39.375	0	0.0656539	39.375	0	0.0656539	39.375	0	0.0656539	39.375	0	0.0656539	39.375	0	0.0656539
39.4	0	0.0656539	39.4	0	0.0656539	39.4	0	0.0656539	39.4	0	0.0656539	39.4	0	0.0656539	39.4	0	0.0656539	39.4	0	0.0656539	39.4	0	0.0656539	39.4	0	0.0656539	39.4	0	0.0656539
39.425	0	0.0656539	39.425	0	0.0656539	39.425	0	0.0656539	39.425	0	0.0656539	39.425	0	0.0656539	39.425	0	0.0656539	39.425	0	0.0656539	39.425	0	0.0656539	39.425	0	0.0656539	39.425	0	0.0656539
39.45	0	0.0656539	39.45	0	0.0656539	39.45	0	0.0656539	39.45	0	0.0656539	39.45	0	0.0656539	39.45	0	0.0656539	39.45	0	0.0656539	39.45	0	0.0656539	39.45	0	0.0656539	39.45	0	0.0656539
39.475	0	0.0656539	39.475	0	0.0656539	39.475	0	0.0656539	39.475	0	0.0656539	39.475	0	0.0656539	39.475	0	0.0656539	39.475	0	0.0656539	39.475	0	0.0656539	39.475	0	0.0656539	39.475	0	0.0656539
39.5	0	0.0656539	39.5	0	0.0656539	39.5	0	0.0656539	39.5	0	0.0656539	39.5	0	0.0656539	39.5	0	0.0656539	39.5	0	0.0656539	39.5	0	0.0656539	39.5	0	0.0656539	39.5	0	0.0656539
39.525	0	0.0656539	39.525	0	0.0656539	39.525	0	0.0656539	39.525	0	0.0656539	39.525	0	0.0656539	39.525	0	0.0656539	39.525	0	0.0656539	39.525	0	0.0656539	39.525	0	0.0656539	39.525	0	0.0656539
39.55	0	0.0656539	39.55	0	0.0656539	39.55	0	0.0656539	39.55	0	0.0656539	39.55	0	0.0656539	39.55	0	0.0656539	39.55	0	0.0656539	39.55	0	0.0656539	39.55	0	0.0656539	39.55	0	0.0656539
39.575	0	0.0656539	39.575	0	0.0656539	39.575	0	0.0656539	39.575	0	0.0656539	39.575	0	0.0656539	39.575	0	0.0656539	39.575	0	0.0656539	39.575	0	0.0656539	39.575	0	0.0656539	39.575	0	0.0656539
39.6	0	0.0656539	39.6	0	0.0656539	39.6	0	0.0656539	39.6	0	0.0656539	39.6	0	0.0656539	39.6	0	0.0656539	39.6	0	0.0656539	39.6	0	0.0656539	39.6	0	0.0656539	39.6	0	0.0656539
39.625	0	0.0656539	39.625	0	0.0656539	39.625	0	0.0656539	39.625	0	0.0656539	39.625	0	0.0656539	39.625	0	0.0656539	39.625	0	0.0656539	39.625	0	0.0656539	39.625	0	0.0656539	39.625	0	0.0656539
39.65	0	0.0656539	39.65	0	0.0656539	39.65	0	0.0656539	39.65	0	0.0656539	39.65	0	0.0656539	39.65	0	0.0656539	39.65	0	0.0656539	39.65	0	0.0656539	39.65	0	0.0656539	39.65	0	0.0656539
39.675	0	0.0656539	39.675	0	0.0656539	39.675	0	0.0656539	39.675	0	0.0656539	39.675	0	0.0656539	39.675	0	0.0656539	39.675	0	0.0656539	39.675	0	0.0656539	39.675	0	0.0656539	39.675	0	0.0656539
39.7	0	0.0656539	39.7	0	0.0656539	39.7	0	0.0656539	39.7	0	0.0656539	39.7	0	0.0656539	39.7	0	0.0656539	39.7	0	0.0656539	39.7	0	0.0656539	39.7	0	0.0656539	39.7	0	0.0656539
39.725	0	0.0656539	39.725	0	0.0656539	39.725	0	0.0656539	39.725	0	0.0656539	39.725	0	0.0656539	39.725	0	0.0656539	39.725	0	0.0656539	39.725	0	0.0656539	39.725	0	0.0656539	39.725	0	0.0656539
39.75	0	0.0656539	39.75	0	0.0656539	39.75	0	0.0656539	39.75	0	0.0656539	39.75	0	0.0656539	39.75	0	0.0656539	39.75	0	0.0656539	39.75	0	0.0656539	39.75	0	0.0656539	39.75	0	0.0656539
39.775	0	0.0656539	39.775	0	0.0656539	39.775	0	0.0656539	39.775	0	0.0656539	39.775	0	0.0656539	39.775	0	0.0656539	39.775	0	0.0656539	39.775	0	0.0656539	39.775	0	0.0656539	39.775	0	0.0656539
39.8	0	0.0656539	39.8	0	0.0656539	39.8	0	0.0656539	39.8	0	0.0656539	39.8	0	0.0656539	39.8	0	0.0656539	39.8	0	0.0656539	39.8	0	0.0656539	39.8	0	0.0656539	39.8	0	0.0656539
39.825	0	0.0656539	39.825	0	0.0656539	39.825	0	0.0656539	39.825	0	0.0656539	39.825	0	0.0656539	39.825	0	0.0656539	39.825	0	0.0656539	39.825	0	0.0656539	39.825	0	0.0656539	39.825	0	0.0656539
39.85	0	0.0656539	39.85	0	0.0656539	39.85	0	0.0656539	39.85	0	0.0656539	39.85	0	0.0656539	39.85	0	0.0656539	39.85	0	0.0656539	39.85	0	0.0656539	39.85	0	0.0656539	39.85	0	0.0656539
39.875	0	0.0656539	39.875	0	0.0656539	39.875	0	0.0656539	39.875	0	0.0656539	39.875	0	0.0656539	39.875	0	0.0656539	39.875	0	0.0656539	39.875	0	0.0656539	39.875	0	0.0656539	39.875	0	0.0656539
39.9	0	0.0656539	39.9	0	0.0656539	39.9	0	0.0656539	39.9	0	0.0656539	39.9	0	0.0656539	39.9	0	0.0656539	39.9	0	0.0656539	39.9	0	0.0656539	39.9	0	0.0656539	39.9	0	0.0656539
39.925	0	0.0656539	39.925	0	0.0656539	39.925	0	0.0656539	39.925	0	0.0656539	39.925	0	0.0656539	39.925	0	0.0656539	39.925	0	0.0656539	39.925	0	0.0656539	39.925	0	0.0656539	39.925	0	0.0656539
39.95	0	0.0656539	39.95	0	0.0656539	39.95	0	0.0656539	39.95	0	0.0656539	39.95	0	0.0656539	39.95	0	0.0656539	39.95	0	0.0656539	39.95	0	0.0656539	39.95	0	0.0656539	39.95	0	0.0656539
39.975	0	0.0656539	39.975	0	0.0656539	39.975	0	0.0656539	39.975	0	0.0656539	39.975	0	0.0656539	39.975	0	0.0656539	39.975	0	0.0656539	39.975	0	0.0656539	39.975	0	0.0656539	39.975	0	0.0656539
40	0	0.0656539	40	0	0.0656539	40	0	0.0656539	40	0	0.0656539	40	0	0.0656539	40	0	0.0656539	40	0	0.0656539	40	0	0.0656539	40	0	0.0656539	40	0	0.0656539
40.025	0	0.0656539	40.025	0	0.0656539	40.025	0	0.0656539	40.025	0	0.0656539	40.025	0	0.0656539	40.025	0	0.0656539	40.025	0	0.0656539	40.025	0	0.0656539	40.025	0	0.0656539	40.025	0	0.0656539
40.05	0	0.0656539	40.05	0	0.0656539	40.05	0	0.0656539	40.05	0	0.0656539	40.05	0	0.0656539	40.05	0	0.0656539	40.05	0	0.0656539	40.05	0	0.0656539	40.05	0	0.0656539	40.05	0	0.0656539
40.075	0	0.0656539	40.075	0	0.0656539	40.075	0	0.0656539	40.075	0	0.0656539	40.075	0	0.0656539	40.075	0	0.0656539	40.075	0	0.0656539	40.075	0	0.0656539	40.075	0	0.0656539	40.075	0	0.0656539
40.1	0	0.065654	40.1	0	0.065654	40.1	0	0.065654	40.1	0	0.065654	40.1	0	0.065654	40.1	0	0.065654	40.1	0	0.065654	40.1	0	0.065654	40.1	0	0.065654	40.1	0	0.065654
40.125	0	0.065654	40.125	0	0.065654	40.125	0	0.065654	40.125	0	0.065654	40.125	0	0.065654	40.125	0	0.065654	40.125	0	0.065654	40.125	0	0.065654	40.125	0	0.065654	40.125	0	0.065654
40.15	0	0.065654	40.15	0	0.065654	40.15	0	0.065654	40.15	0	0.065654	40.15	0	0.065654	40.15	0	0.065654	40.15	0	0.065654	40.15	0	0.065654	40.15	0	0.065654	40.15	0	0.065654
40.175	0	0.065654	40.175	0	0.065654	40.175	0	0.065654	40.175	0	0.065654	40.175	0	0.065654	40.175	0	0.065654	40.175	0	0.065654	40.175	0	0.065654	40.175	0	0.065654	40.175	0	0.065654
40.2	0	0.065654	40.2	0	0.065654	40.2	0	0.065654	40.2	0	0.065654	40.2	0	0.065654	40.2	0	0.065654	40.2	0	0.065654	40.2	0	0.065654	40.2	0	0.065654	40.2	0	0.065654
40.225	0	0.065654	40.225	0	0.065654	40.225	0	0.065654	40.225	0	0.065654	40.225	0	0.065654	40.225	0	0.065654	40.225	0	0.065654	40.225	0	0.065654	40.225	0	0.065654	40.225	0	0.065654
40.25	0	0.065654	40.25	0	0.065654	40.25	0	0.065654	40.25	0	0.065654	40.25	0	0.065654	40.25	0	0.065654	40.25	0	0.065654	40.25	0	0.065654	40.25	0	0.065654	40.25	0	0.065654
40.275	0	0.065654	40.275	0	0.065654	40.275	0	0.065654	40.275	0	0.065654	40.275	0	0.065654	40.275	0	0.065654	40.275	0	0.065654	40.275	0	0.065654	40.275	0	0.065654	40.275	0	0.065654
40.3	0	0.065654	40.3	0	0.065654	40.3	0	0.065654	40.3	0	0.065654	40.3	0	0.065654	40.3	0	0.065654	40.3	0	0.065654	40.3	0	0.065654	40.3	0	0.065654	40.3	0	0.065654
40.325	0	0.065654	40.325	0	0.065654	40.325	0	0.065654	40.325	0	0.065654	40.325	0	0.065654	40.325	0	0.065654	40.325	0	0.065654	40.325	0	0.065654	40.325	0	0.065654	40.325	0	0.065654
40.35	0	0.065654	40.35	0	0.065654	40.35	0	0.065654	40.35	0	0.065654	40.35	0	0.065654	40.35	0	0.065654	40.35	0	0.065654	40.35	0	0.065654	40.35	0	0.065654	40.35	0	0.065654
40.375	0	0.065654	40.375	0	0.065654	40.375	0	0.065654	40.375	0	0.065654	40.375	0	0.065654	40.375	0	0.065654	40.375	0	0.065654	40.375	0	0.065654	40.375	0	0.065654	40.375	0	0.065654
40.4	0	0.065654	40.4	0	0.065654	40.4	0	0.065654	40.4	0	0.065654	40.4	0	0.065654	40.4	0	0.065654	40.4	0	0.065654	40.4	0	0.065654	40.4	0	0.065654	40.4	0	0.065654
40.425	0	0.065654	40.425	0	0.065654	40.425	0	0.065654	40.425	0	0.065654	40.425	0	0.065654	40.425	0	0.065654	40.425	0	0.065654	40.425	0	0.065654	40.425	0	0.065654	40.425	0	0.065654
40.45	0	0.065654	40.45	0	0.065654	40.45	0	0.065654	40.45	0	0.065654	40.45	0	0.065654	40.45	0	0.065654	40.45	0	0.065654	40.45	0	0.065654	40.45	0	0.065654	40.45	0	0.065654
40.475	0	0.065654	40.475	0	0.065654	40.475	0	0.065654	40.475	0	0.065654	40.475	0	0.065654	40.475	0	0.065654	40.475	0	0.065654	40.475	0	0.065654	40.475	0	0.065654	40.475	0	0.065654
40.5	0	0.065654	40.5	0	0.065654	40.5	0	0.065654	40.5	0	0.065654	40.5	0	0.065654	40.5	0	0.065654	40.5	0	0.065654	40.5	0	0.065654	40.5	0	0.065654	40.5	0	0.065654
40.525	0	0.065654	40.525	0	0.065654	40.525	0	0.065654	40.525	0	0.065654	40.525	0	0.065654	40.525	0	0.065654	40.525	0	0.065654	40.525	0	0.065654	40.525	0	0.065654	40.525	0	0.065654
40.55	0	0.065654	40.55	0	0.065654	40.55	0	0.065654	40.55	0	0.065654	40.55	0	0.065654	40.55	0	0.065654	40.55	0	0.065654	40.55	0	0.065654	40.55	0	0.065654	40.55	0	0.065654
40.575	0	0.065654	40.575	0	0.065654	40.575	0	0.065654	40.575	0	0.065654	40.575	0	0.065654	40.575	0	0.065654	40.575	0	0.065654	40.575	0	0.065654	40.575	0	0.065654	40.575	0	0.065654
40.6	0	0.065654	40.6	0	0.065654	40.6	0	0.065654	40.6	0	0.065654	40.6	0	0.065654	40.6	0	0.065654	40.6	0	0.065654	40.6	0	0.065654	40.6	0	0.065654	40.6	0	0.065654
40.625	0	0.065654	40.625	0	0.065654	40.625	0	0.065654	40.625	0	0.065654	40.625	0	0.065654	40.625	0	0.065654	40.625	0	0.065654	40.625	0	0.065654	40.625	0	0.065654	40.625	0	0.065654
40.65	0	0.065654	40.65	0	0.065654	40.65	0	0.065654	40.65	0	0.065654	40.65	0	0.065654	40.65	0	0.065654	40.65	0	0.065654	40.65	0	0.065654	40.65	0	0.065654	40.65	0	0.065654
40.675	0	0.065654	40.675	0	0.065654	40.675	0	0.065654	40.675	0	0.065654	40.675	0	0.065654	40.675	0	0.065654	40.675	0	0.065654	40.675	0	0.065654	40.675	0	0.065654	40.675	0	0.065654
40.7	0	0.065654	40.7	0	0.065654	40.7	0	0.065654	40.7	0	0.065654	40.7	0	0.065654	40.7	0	0.065654	40.7	0	0.065654	40.7	0	0.065654	40.7	0	0.065654	40.7	0	0.065654
40.725	0	0.065654	40.725	0	0.065654	40.725	0	0.065654	40.725	0	0.065654	40.725	0	0.065654	40.725	0	0.065654	40.725	0	0.065654	40.725	0	0.065654	40.725	0	0.065654	40.725	0	0.065654
40.75	0	0.065654	40.75	0	0.065654	40.75	0	0.065654	40.75	0	0.065654	40.75	0	0.065654	40.75	0	0.065654	40.75	0	0.065654	40.75	0	0.065654	40.75	0	0.065654	40.75	0	0.065654
40.775	0	0.065654	40.775	0	0.065654	40.775	0	0.065654	40.775	0	0.065654	40.775	0	0.065654	40.775	0	0.065654	40.775	0	0.065654	40.775	0	0.065654	40.775	0	0.065654	40.775	0	0.065654
40.8	0	0.065654	40.8	0	0.065654	40.8	0	0.065654	40.8	0	0.065654	40.8	0	0.065654	40.8	0	0.065654	40.8	0	0.065654	40.8	0	0.065654	40.8	0	0.065654	40.8	0	0.065654
40.825	0	0.065654	40.825	0	0.065654	40.825	0	0.065654	40.825	0	0.065654	40.825	0	0.065654	40.825	0	0.065654	40.825	0	0.065654	40.825	0	0.065654	40.825	0	0.065654	40.825	0	0.065654
40.85	0	0.065654	40.85	0	0.065654	40.85	0	0.065654	40.85	0	0.065654	40.85	0	0.065654	40.85	0	0.065654	40.85	0	0.065654	40.85	0	0.065654	40.85	0	0.065654	40.85	0	0.065654
40.875	0	0.065654	40.875	0	0.065654	40.875	0	0.065654	40.875	0	0.065654	40.875	0	0.065654	40.875	0	0.065654	40.875	0	0.065654	40.875	0	0.065654	40.875	0	0.065654	40.875	0	0.065654
40.9	0	0.065654	40.9	0	0.065654	40.9	0	0.065654	40.9	0	0.065654	40.9	0	0.065654	40.9	0	0.065654	40.9	0	0.065654	40.9	0	0.065654	40.9	0	0.065654	40.9	0	0.065654
40.925	0	0.065654	40.925	0	0.065654	40.925	0	0.065654	40.925	0	0.065654	40.925	0	0.065654	40.925	0	0.065654	40.925	0	0.065654	40.925	0	0.065654	40.925	0	0.065654	40.925	0	0.065654
40.95	0	0.065654	40.95	0	0.065654	40.95	0	0.065654	40.95	0	0.065654	40.95	0	0.065654	40.95	0	0.065654	40.95	0	0.065654	40.95	0	0.065654	40.95	0	0.065654	40.95	0	0.065654
40.975	0	0.065654	40.975	0	0.065654	40.975	0	0.065654	40.975	0	0.065654	40.975	0	0.065654	40.975	0	0.065654	40.975	0	0.065654	40.975	0	0.065654	40.975	0	0.065654	40.975	0	0.065654
41	0	0.065654	41	0	0.065654	41	0	0.065654	41	0	0.065654	41	0	0.065654	41	0	0.065654	41	0	0.065654	41	0	0.065654	41	0	0.065654	41	0	0.065654
41.025	0	0.065654	41.025	0	0.065654	41.025	0	0.065654	41.025	0	0.065654	41.025	0	0.065654	41.025	0	0.065654	41.025	0	0.065654	41.025	0	0.065654	41.025	0	0.065654	41.025	0	0.065654
41.05	0	0.065654	41.05	0	0.065654	41.05	0	0.065654	41.05	0	0.065654	41.05	0	0.065654	41.05	0	0.065654	41.05	0	0.065654	41.05	0	0.065654	41.05	0	0.065654	41.05	0	0.065654
41.075	0	0.065654	41.075	0	0.065654	41.075	0	0.065654	41.075	0	0.065654	41.075	0	0.065654	41.075	0	0.065654	41.075	0	0.065654	41.075	0	0.065654	41.075	0	0.065654	41.075	0	0.065654
41.1	0	0.065654	41.1	0	0.065654	41.1	0	0.065654	41.1	0	0.065654	41.1	0	0.065654	41.1	0	0.065654	41.1	0	0.065654	41.1	0	0.065654	41.1	0	0.065654	41.1	0	0.065654
41.125	0	0.065654	41.125	0	0.065654	41.125	0	0.065654	41.125	0	0.065654	41.125	0	0.065654	41.125	0	0.065654	41.125	0	0.065654	41.125	0	0.065654	41.125	0	0.065654	41.125	0	0.065654
41.15	0	0.065654	41.15	0	0.065654	41.15	0	0.065654	41.15	0	0.065654	41.15	0	0.065654	41.15	0	0.065654	41.15	0	0.065654	41.15	0	0.065654	41.15	0	0.065654	41.15	0	0.065654
41.175	0	0.065654	41.175	0	0.065654	41.175	0	0.065654	41.175	0	0.065654	41.175	0	0.065654	41.175	0	0.065654	41.175	0	0.065654	41.175	0	0.065654	41.175	0	0.065654	41.175	0	0.065654
41.2	0	0.065654	41.2	0	0.065654	41.2	0	0.065654	41.2	0	0.065654	41.2	0	0.065654	41.2	0	0.065654	41.2	0	0.065654	41.2	0	0.065654	41.2	0	0.065654	41.2	0	0.065654
41.225	0	0.065654	41.225	0	0.065654	41.225	0	0.065654	41.225	0	0.065654	41.225	0	0.065654	41.225	0	0.065654	41.225	0	0.065654	41.225	0	0.065654	41.225	0	0.065654	41.225	0	0.065654
41.25	0	0.065654	41.25	0	0.065654	41.25	0	0.065654	41.25	0	0.065654	41.25	0	0.065654	41.25	0	0.065654	41.25	0	0.065654	41.25	0	0.065654	41.25	0	0.065654	41.25	0	0.065654
41.275	0	0.065654	41.275	0	0.065654	41.275	0	0.065654	41.275	0	0.065654	41.275	0	0.065654	41.275	0	0.065654	41.275	0	0.065654	41.275	0	0.065654	41.275	0	0.065654	41.275	0	0.065654
41.3	0	0.065654	41.3	0	0.065654	41.3	0	0.065654	41.3	0	0.065654	41.3	0	0.065654	41.3	0	0.065654	41.3	0	0.065654	41.3	0	0.065654	41.3	0	0.065654	41.3	0	0.065654
41.325	0	0.065654	41.325	0	0.065654	41.325	0	0.065654	41.325	0	0.065654	41.325	0	0.065654	41.325	0	0.065654	41.325	0	0.065654	41.325	0	0.065654	41.325	0	0.065654	41.325	0	0.065654
41.35	0	0.065654	41.35	0	0.065654	41.35	0	0.065654	41.35	0	0.065654	41.35	0	0.065654	41.35	0	0.065654	41.35	0	0.065654	41.35	0	0.065654	41.35	0	0.065654	41.35	0	0.065654
41.375	0	0.065654	41.375	0	0.065654	41.375	0	0.065654	41.375	0	0.065654	41.375	0	0.065654	41.375	0	0.065654	41.375	0	0.065654	41.375	0	0.065654	41.375	0	0.065654	41.375	0	0.065654
41.4	0	0.065654	41.4	0	0.065654	41.4	0	0.065654	41.4	0	0.065654	41.4	0	0.065654	41.4	0	0.065654	41.4	0	0.065654	41.4	0	0.065654	41.4	0	0.065654	41.4	0	0.065654
41.425	0	0.065654	41.425	0	0.065654	41.425	0	0.065654	41.425	0	0.065654	41.425	0	0.065654	41.425	0	0.065654	41.425	0	0.065654	41.425	0	0.065654	41.425	0	0.065654	41.425	0	0.065654
41.45	0	0.065654	41.45	0	0.065654	41.45	0	0.065654	41.45	0	0.065654	41.45	0	0.065654	41.45	0	0.065654	41.45	0	0.065654	41.45	0	0.065654	41.45	0	0.065654	41.45	0	0.065654
41.475	0	0.065654	41.475	0	0.065654	41.475	0	0.065654	41.475	0	0.065654	41.475	0	0.065654	41.475	0	0.065654	41.475	0	0.065654	41.475	0	0.065654	41.475	0	0.065654	41.475	0	0.065654
41.5	0	0.065654	41.5	0	0.065654	41.5	0	0.065654	41.5	0	0.065654	41.5	0	0.065654	41.5	0	0.065654	41.5	0	0.065654	41.5	0	0.065654	41.5	0	0.065654	41.5	0	0.065654
41.525	0	0.065654	41.525	0	0.065654	41.525	0	0.065654	41.525	0	0.065654	41.525	0	0.065654	41.525	0	0.065654	41.525	0	0.065654	41.525	0	0.065654	41.525	0	0.065654	41.525	0	0.065654
41.55	0	0.065654	41.55	0	0.065654	41.55	0	0.065654	41.55	0	0.065654	41.55	0	0.065654	41.55	0	0.065654	41.55	0	0.065654	41.55	0	0.065654	41.55	0	0.065654	41.55	0	0.065654
41.575	0	0.065654	41.575	0	0.065654	41.575	0	0.065654	41.575	0	0.065654	41.575	0	0.065654	41.575	0	0.065654	41.575	0	0.065654	41.575	0	0.065654	41.575	0	0.065654	41.575	0	0.065654
41.6	0	0.065654	41.6	0	0.065654	41.6	0	0.065654	41.6	0	0.065654	41.6	0	0.065654	41.6	0	0.065654	41.6	0	0.065654	41.6	0	0.065654	41.6	0	0.065654	41.6	0	0.065654
41.625	0	0.065654	41.625	0	0.065654	41.625	0	0.065654	41.625	0	0.065654	41.625	0	0.065654	41.625	0	0.065654	41.625	0	0.065654	41.625	0	0.065654	41.625	0	0.065654	41.625	0	0.065654
41.65	0	0.065654	41.65	0	0.065654	41.65	0	0.065654	41.65	0	0.065654	41.65	0	0.065654	41.65	0	0.065654	41.65	0	0.065654	41.65	0	0.065654	41.65	0	0.065654	41.65	0	0.065654
41.675	0	0.0656541	41.675	0	0.0656541	41.675	0	0.0656541	41.675	0	0.0656541	41.675	0	0.0656541	41.675	0	0.0656541	41.675	0	0.0656541	41.675	0	0.0656541	41.675	0	0.0656541	41.675	0	0.0656541
41.7	0	0.0656541	41.7	0	0.0656541	41.7	0	0.0656541	41.7	0	0.0656541	41.7	0	0.0656541	41.7	0	0.0656541	41.7	0	0.0656541	41.7	0	0.0656541	41.7	0	0.0656541	41.7	0	0.0656541
41.725	0	0.0656541	41.725	0	0.0656541	41.725	0	0.0656541	41.725	0	0.0656541	41.725	0	0.0656541	41.725	0	0.0656541	41.725	0	0.0656541	41.725	0	0.0656541	41.725	0	0.0656541	41.725	0	0.0656541
41.75	0	0.0656541	41.75	0	0.0656541	41.75	0	0.0656541	41.75	0	0.0656541	41.75	0	0.0656541	41.75	0	0.0656541	41.75	0	0.0656541	41.75	0	0.0656541	41.75	0	0.0656541	41.75	0	0.0656541
41.775	0	0.0656541	41.775	0	0.0656541	41.775	0	0.0656541	41.775	0	0.0656541	41.775	0	0.0656541	41.775	0	0.0656541	41.775	0	0.0656541	41.775	0	0.0656541	41.775	0	0.0656541	41.775	0	0.0656541
41.8	0	0.0656541	41.8	0	0.0656541	41.8	0	0.0656541	41.8	0	0.0656541	41.8	0	0.0656541	41.8	0	0.0656541	41.8	0	0.0656541	41.8	0	0.0656541	41.8	0	0.0656541	41.8	0	0.0656541
41.825	0	0.0656541	41.825	0	0.0656541	41.825	0	0.0656541	41.825	0	0.0656541	41.825	0	0.0656541	41.825	0	0.0656541	41.825	0	0.0656541	41.825	0	0.0656541	41.825	0	0.0656541	41.825	0	0.0656541
41.85	0	0.0656541	41.85	0	0.0656541	41.85	0	0.0656541	41.85	0	0.0656541	41.85	0	0.0656541	41.85	0	0.0656541	41.85	0	0.0656541	41.85	0	0.0656541	41.85	0	0.0656541	41.85	0	0.0656541
41.875	0	0.0656541	41.875	0	0.0656541	41.875	0	0.0656541	41.875	0	0.0656541	41.875	0	0.0656541	41.875	0	0.0656541	41.875	0	0.0656541	41.875	0	0.0656541	41.875	0	0.0656541	41.875	0	0.0656541
41.9	0	0.0656541	41.9	0	0.0656541	41.9	0	0.0656541	41.9	0	0.0656541	41.9	0	0.0656541	41.9	0	0.0656541	41.9	0	0.0656541	41.9	0	0.0656541	41.9	0	0.0656541	41.9	0	0.0656541
41.925	0	0.0656541	41.925	0	0.0656541	41.925	0	0.0656541	41.925	0	0.0656541	41.925	0	0.0656541	41.925	0	0.0656541	41.925	0	0.0656541	41.925	0	0.0656541	41.925	0	0.0656541	41.925	0	0.0656541
41.95	0	0.0656541	41.95	0	0.0656541	41.95	0	0.0656541	41.95	0	0.0656541	41.95	0	0.0656541	41.95	0	0.0656541	41.95	0	0.0656541	41.95	0	0.0656541	41.95	0	0.0656541	41.95	0	0.0656541
41.975	0	0.0656541	41.975	0	0.0656541	41.975	0	0.0656541	41.975	0	0.0656541	41.975	0	0.0656541	41.975	0	0.0656541	41.975	0	0.0656541	41.975	0	0.0656541	41.975	0	0.0656541	41.975	0	0.0656541
42	0	0.0656541	42	0	0.0656541	42	0	0.0656541	42	0	0.0656541	42	0	0.0656541	42	0	0.0656541	42	0	0.0656541	42	0	0.0656541	42	0	0.0656541	42	0	0.0656541
42.025	0	0.0656541	42.025	0	0.0656541	42.025	0	0.0656541	42.025	0	0.0656541	42.025	0	0.0656541	42.025	0	0.0656541	42.025	0	0.0656541	42.025	0	0.0656541	42.025	0	0.0656541	42.025	0	0.0656541
42.05	0	0.0656541	42.05	0	0.0656541	42.05	0	0.0656541	42.05	0	0.0656541	42.05	0	0.0656541	42.05	0	0.0656541	42.05	0	0.0656541	42.05	0	0.0656541	42.05	0	0.0656541	42.05	0	0.0656541
42.075	0	0.0656541	42.075	0	0.0656541	42.075	0	0.0656541	42.075	0	0.0656541	42.075	0	0.0656541	42.075	0	0.0656541	42.075	0	0.0656541	42.075	0	0.0656541	42.075	0	0.0656541	42.075	0	0.0656541
42.1	0	0.0656541	42.1	0	0.0656541	42.1	0	0.0656541	42.1	0	0.0656541	42.1	0	0.0656541	42.1	0	0.0656541	42.1	0	0.0656541	42.1	0	0.0656541	42.1	0	0.0656541	42.1	0	0.0656541
42.125	0	0.0656541	42.125	0	0.0656541	42.125	0	0.0656541	42.125	0	0.0656541	42.125	0	0.0656541	42.125	0	0.0656541	42.125	0	0.0656541	42.125	0	0.0656541	42.125	0	0.0656541	42.125	0	0.0656541
42.15	0	0.0656541	42.15	0	0.0656541	42.15	0	0.0656541	42.15	0	0.0656541	42.15	0	0.0656541	42.15	0	0.0656541	42.15	0	0.0656541	42.15	0	0.0656541	42.15	0	0.0656541	42.15	0	0.0656541
42.175	0	0.0656541	42.175	0	0.0656541	42.175	0	0.0656541	42.175	0	0.0656541	42.175	0	0.0656541	42.175	0	0.0656541	42.175	0	0.0656541	42.175	0	0.0656541	42.175	0	0.0656541	42.175	0	0.0656541
42.2	0	0.0656541	42.2	0	0.0656541	42.2	0	0.0656541	42.2	0	0.0656541	42.2	0	0.0656541	42.2	0	0.0656541	42.2	0	0.0656541	42.2	0	0.0656541	42.2	0	0.0656541	42.2	0	0.0656541
42.225	0	0.0656541	42.225	0	0.0656541	42.225	0	0.0656541	42.225	0	0.0656541	42.225	0	0.0656541	42.225	0	0.0656541	42.225	0	0.0656541	42.225	0	0.0656541	42.225	0	0.0656541	42.225	0	0.0656541
42.25	0	0.0656541	42.25	0	0.0656541	42.25	0	0.0656541	42.25	0	0.0656541	42.25	0	0.0656541	42.25	0	0.0656541	42.25	0	0.0656541	42.25	0	0.0656541	42.25	0	0.0656541	42.25	0	0.0656541
42.275	0	0.0656541	42.275	0	0.0656541	42.275	0	0.0656541	42.275	0	0.0656541	42.275	0	0.0656541	42.275	0	0.0656541	42.275	0	0.0656541	42.275	0	0.0656541	42.275	0	0.0656541	42.275	0	0.0656541
42.3	0	0.0656541	42.3	0	0.0656541	42.3	0	0.0656541	42.3	0	0.0656541	42.3	0	0.0656541	42.3	0	0.0656541	42.3	0	0.0656541	42.3	0	0.0656541	42.3	0	0.0656541	42.3	0	0.0656541
42.325	0	0.0656541	42.325	0	0.0656541	42.325	0	0.0656541	42.325	0	0.0656541	42.325	0	0.0656541	42.325	0	0.0656541	42.325	0	0.0656541	42.325	0	0.0656541	42.325	0	0.0656541	42.325	0	0.0656541
42.35	0	0.0656541	42.35	0	0.0656541	42.35	0	0.0656541	42.35	0	0.0656541	42.35	0	0.0656541	42.35	0	0.0656541	42.35	0	0.0656541	42.35	0	0.0656541	42.35	0	0.0656541	42.35	0	0.0656541
42.375	0	0.0656541	42.375	0	0.0656541	42.375	0	0.0656541	42.375	0	0.0656541	42.375	0	0.0656541	42.375	0	0.0656541	42.375	0	0.0656541	42.375	0	0.0656541	42.375	0	0.0656541	42.375	0	0.0656541
42.4	0	0.0656541	42.4	0	0.0656541	42.4	0	0.0656541	42.4	0	0.0656541	42.4	0	0.0656541	42.4	0	0.0656541	42.4	0	0.0656541	42.4	0	0.0656541	42.4	0	0.0656541	42.4	0	0.0656541
42.425	0	0.0656541	42.425	0	0.0656541	42.425	0	0.0656541	42.425	0	0.0656541	42.425	0	0.0656541	42.425	0	0.0656541	42.425	0	0.0656541	42.425	0	0.0656541	42.425	0	0.0656541	42.425	0	0.0656541
42.45	0	0.0656541	42.45	0	0.0656541	42.45	0	0.0656541	42.45	0	0.0656541	42.45	0	0.0656541	42.45	0	0.0656541	42.45	0	0.0656541	42.45	0	0.0656541	42.45	0	0.0656541	42.45	0	0.0656541
42.475	0	0.0656541	42.475	0	0.0656541	42.475	0	0.0656541	42.475	0	0.0656541	42.475	0	0.0656541	42.475	0	0.0656541	42.475	0	0.0656541	42.475	0	0.0656541	42.475	0	0.0656541	42.475	0	0.0656541
42.5	0	0.0656541	42.5	0	0.0656541	42.5	0	0.0656541	42.5	0	0.0656541	42.5	0	0.0656541	42.5	0	0.0656541	42.5	0	0.0656541	42.5	0	0.0656541	42.5	0	0.0656541	42.5	0	0.0656541
42.525	0	0.0656541	42.525	0	0.0656541	42.525	0	0.0656541	42.525	0	0.0656541	42.525	0	0.0656541	42.525	0	0.0656541	42.525	0	0.0656541	42.525	0	0.0656541	42.525	0	0.0656541	42.525	0	0.0656541
42.55	0	0.0656541	42.55	0	0.0656541	42.55	0	0.0656541	42.55	0	0.0656541	42.55	0	0.0656541	42.55	0	0.0656541	42.55	0	0.0656541	42.55	0	0.0656541	42.55	0	0.0656541	42.55	0	0.0656541
42.575	0	0.0656541	42.575	0	0.0656541	42.575	0	0.0656541	42.575	0	0.0656541	42.575	0	0.0656541	42.575	0	0.0656541	42.575	0	0.0656541	42.575	0	0.0656541	42.575	0	0.0656541	42.575	0	0.0656541
42.6	0	0.0656541	42.6	0	0.0656541	42.6	0	0.0656541	42.6	0	0.0656541	42.6	0	0.0656541	42.6	0	0.0656541	42.6	0	0.0656541	42.6	0	0.0656541	42.6	0	0.0656541	42.6	0	0.0656541
42.625	0	0.0656541	42.625	0	0.0656541	42.625	0	0.0656541	42.625	0	0.0656541	42.625	0	0.0656541	42.625	0	0.0656541	42.625	0	0.0656541	42.625	0	0.0656541	42.625	0	0.0656541	42.625	0	0.0656541
42.65	0	0.0656541	42.65	0	0.0656541	42.65	0	0.0656541	42.65	0	0.0656541	42.65	0	0.0656541	42.65	0	0.0656541	42.65	0	0.0656541	42.65	0	0.0656541	42.65	0	0.0656541	42.65	0	0.0656541
42.675	0	0.0656541	42.675	0	0.0656541	42.675	0	0.0656541	42.675	0	0.0656541	42.675	0	0.0656541	42.675	0	0.0656541	42.675	0	0.0656541	42.675	0	0.0656541	42.675	0	0.0656541	42.675	0	0.0656541
42.7	0	0.0656541	42.7	0	0.0656541	42.7	0	0.0656541	42.7	0	0.0656541	42.7	0	0.0656541	42.7	0	0.0656541	42.7	0	0.0656541	42.7	0	0.0656541	42.7	0	0.0656541	42.7	0	0.0656541
42.725	0	0.0656541	42.725	0	0.0656541	42.725	0	0.0656541	42.725	0	0.0656541	42.725	0	0.0656541	42.725	0	0.0656541	42.725	0	0.0656541	42.725	0	0.0656541	42.725	0	0.0656541	42.725	0	0.0656541
42.75	0	0.0656541	42.75	0	0.0656541	42.75	0	0.0656541	42.75	0	0.0656541	42.75	0	0.0656541	42.75	0	0.0656541	42.75	0	0.0656541	42.75	0	0.0656541	42.75	0	0.0656541	42.75	0	0.0656541
42.775	0	0.0656541	42.775	0	0.0656541	42.775	0	0.0656541	42.775	0	0.0656541	42.775	0	0.0656541	42.775	0	0.0656541	42.775	0	0.0656541	42.775	0	0.0656541	42.775	0	0.0656541	42.775	0	0.0656541
42.8	0	0.0656541	42.8	0	0.0656541	42.8	0	0.0656541	42.8	0	0.0656541	42.8	0	0.0656541	42.8	0	0.0656541	42.8	0	0.0656541	42.8	0	0.0656541	42.8	0	0.0656541	42.8	0	0.0656541
42.825	0	0.0656541	42.825	0	0.0656541	42.825	0	0.0656541	42.825	0	0.0656541	42.825	0	0.0656541	42.825	0	0.0656541	42.825	0	0.0656541	42.825	0	0.0656541	42.825	0	0.0656541	42.825	0	0.0656541
42.85	0	0.0656541	42.85	0	0.0656541	42.85	0	0.0656541	42.85	0	0.0656541	42.85	0	0.0656541	42.85	0	0.0656541	42.85	0	0.0656541	42.85	0	0.0656541	42.85	0	0.0656541	42.85	0	0.0656541
42.875	0	0.0656541	42.875	0	0.0656541	42.875	0	0.0656541	42.875	0	0.0656541	42.875	0	0.0656541	42.875	0	0.0656541	42.875	0	0.0656541	42.875	0	0.0656541	42.875	0	0.0656541	42.875	0	0.0656541
42.9	0	0.0656541	42.9	0	0.0656541	42.9	0	0.0656541	42.9	0	0.0656541	42.9	0	0.0656541	42.9	0	0.0656541	42.9	0	0.0656541	42.9	0	0.0656541	42.9	0	0.0656541	42.9	0	0.0656541
42.925	0	0.0656541	42.925	0	0.0656541	42.925	0	0.0656541	42.925	0	0.0656541	42.925	0	0.0656541	42.925	0	0.0656541	42.925	0	0.0656541	42.925	0	0.0656541	42.925	0	0.0656541	42.925	0	0.0656541
42.95	0	0.0656541	42.95	0	0.0656541	42.95	0	0.0656541	42.95	0	0.0656541	42.95	0	0.0656541	42.95	0	0.0656541	42.95	0	0.0656541	42.95	0	0.0656541	42.95	0	0.0656541	42.95	0	0.0656541
42.975	0	0.0656541	42.975	0	0.0656541	42.975	0	0.0656541	42.975	0	0.0656541	42.975	0	0.0656541	42.975	0	0.0656541	42.975	0	0.0656541	42.975	0	0.0656541	42.975	0	0.0656541	42.975	0	0.0656541
43	0	0.0656541	43	0	0.0656541	43	0	0.0656541	43	0	0.0656541	43	0	0.0656541	43	0	0.0656541	43	0	0.0656541	43	0	0.0656541	43	0	0.0656541	43	0	0.0656541
43.025	0	0.0656541	43.025	0	0.0656541	43.025	0	0.0656541	43.025	0	0.0656541	43.025	0	0.0656541	43.025	0	0.0656541	43.025	0	0.0656541	43.025	0	0.0656541	43.025	0	0.0656541	43.025	0	0.0656541
43.05	0	0.0656541	43.05	0	0.0656541	43.05	0	0.0656541	43.05	0	0.0656541	43.05	0	0.0656541	43.05	0	0.0656541	43.05	0	0.0656541	43.05	0	0.0656541	43.05	0	0.0656541	43.05	0	0.0656541
43.075	0	0.0656541	43.075	0	0.0656541	43.075	0	0.0656541	43.075	0	0.0656541	43.075	0	0.0656541	43.075	0	0.0656541	43.075	0	0.0656541	43.075	0	0.0656541	43.075	0	0.0656541	43.075	0	0.0656541
43.1	0	0.0656541	43.1	0	0.0656541	43.1	0	0.0656541	43.1	0	0.0656541	43.1	0	0.0656541	43.1	0	0.0656541	43.1	0	0.0656541	43.1	0	0.0656541	43.1	0	0.0656541	43.1	0	0.0656541
43.125	0	0.0656541	43.125	0	0.0656541	43.125	0	0.0656541	43.125	0	0.0656541	43.125	0	0.0656541	43.125	0	0.0656541	43.125	0	0.0656541	43.125	0	0.0656541	43.125	0	0.0656541	43.125	0	0.0656541
43.15	0	0.0656541	43.15	0	0.0656541	43.15	0	0.0656541	43.15	0	0.0656541	43.15	0	0.0656541	43.15	0	0.0656541	43.15	0	0.0656541	43.15	0	0.0656541	43.15	0	0.0656541	43.15	0	0.0656541
43.175	0	0.0656541	43.175	0	0.0656541	43.175	0	0.0656541	43.175	0	0.0656541	43.175	0	0.0656541	43.175	0	0.0656541	43.175	0	0.0656541	43.175	0	0.0656541	43.175	0	0.0656541	43.175	0	0.0656541
43.2	0	0.0656541	43.2	0	0.0656541	43.2	0	0.0656541	43.2	0	0.0656541	43.2	0	0.0656541	43.2	0	0.0656541	43.2	0	0.0656541	43.2	0	0.0656541	43.2	0	0.0656541	43.2	0	0.0656541
43.225	0	0.0656541	43.225	0	0.0656541	43.225	0	0.0656541	43.225	0	0.0656541	43.225	0	0.0656541	43.225	0	0.0656541	43.225	0	0.0656541	43.225	0	0.0656541	43.225	0	0.0656541	43.225	0	0.0656541
43.25	0	0.0656542	43.25	0	0.0656542	43.25	0	0.0656542	43.25	0	0.0656542	43.25	0	0.0656542	43.25	0	0.0656542	43.25	0	0.0656542	43.25	0	0.0656542	43.25	0	0.0656542	43.25	0	0.0656542
43.275	0	0.0656542	43.275	0	0.0656542	43.275	0	0.0656542	43.275	0	0.0656542	43.275	0	0.0656542	43.275	0	0.0656542	43.275	0	0.0656542	43.275	0	0.0656542	43.275	0	0.0656542	43.275	0	0.0656542
43.3	0	0.0656542	43.3	0	0.0656542	43.3	0	0.0656542	43.3	0	0.0656542	43.3	0	0.0656542	43.3	0	0.0656542	43.3	0	0.0656542	43.3	0	0.0656542	43.3	0	0.0656542	43.3	0	0.0656542
43.325	0	0.0656542	43.325	0	0.0656542	43.325	0	0.0656542	43.325	0	0.0656542	43.325	0	0.0656542	43.325	0	0.0656542	43.325	0	0.0656542	43.325	0	0.0656542	43.325	0	0.0656542	43.325	0	0.0656542
43.35	0	0.0656542	43.35	0	0.0656542	43.35	0	0.0656542	43.35	0	0.0656542	43.35	0	0.0656542	43.35	0	0.0656542	43.35	0	0.0656542	43.35	0	0.0656542	43.35	0	0.0656542	43.35	0	0.0656542
43.375	0	0.0656542	43.375	0	0.0656542	43.375	0	0.0656542	43.375	0	0.0656542	43.375	0	0.0656542	43.375	0	0.0656542	43.375	0	0.0656542	43.375	0	0.0656542	43.375	0	0.0656542	43.375	0	0.0656542
43.4	0	0.0656542	43.4	0	0.0656542	43.4	0	0.0656542	43.4	0	0.0656542	43.4	0	0.0656542	43.4	0	0.0656542	43.4	0	0.0656542	43.4	0	0.0656542	43.4	0	0.0656542	43.4	0	0.0656542
43.425	0	0.0656542	43.425	0	0.0656542	43.425	0	0.0656542	43.425	0	0.0656542	43.425	0	0.0656542	43.425	0	0.0656542	43.425	0	0.0656542	43.425	0	0.0656542	43.425	0	0.0656542	43.425	0	0.0656542
43.45	0	0.0656542	43.45	0	0.0656542	43.45	0	0.0656542	43.45	0	0.0656542	43.45	0	0.0656542	43.45	0	0.0656542	43.45	0	0.0656542	43.45	0	0.0656542	43.45	0	0.0656542	43.45	0	0.0656542
43.475	0	0.0656542	43.475	0	0.0656542	43.475	0	0.0656542	43.475	0	0.0656542	43.475	0	0.0656542	43.475	0	0.0656542	43.475	0	0.0656542	43.475	0	0.0656542	43.475	0	0.0656542	43.475	0	0.0656542
43.5	0	0.0656542	43.5	0	0.0656542	43.5	0	0.0656542	43.5	0	0.0656542	43.5	0	0.0656542	43.5	0	0.0656542	43.5	0	0.0656542	43.5	0	0.0656542	43.5	0	0.0656542	43.5	0	0.0656542
43.525	0	0.0656542	43.525	0	0.0656542	43.525	0	0.0656542	43.525	0	0.0656542	43.525	0	0.0656542	43.525	0	0.0656542	43.525	0	0.0656542	43.525	0	0.0656542	43.525	0	0.0656542	43.525	0	0.0656542
43.55	0	0.0656542	43.55	0	0.0656542	43.55	0	0.0656542	43.55	0	0.0656542	43.55	0	0.0656542	43.55	0	0.0656542	43.55	0	0.0656542	43.55	0	0.0656542	43.55	0	0.0656542	43.55	0	0.0656542
43.575	0	0.0656542	43.575	0	0.0656542	43.575	0	0.0656542	43.575	0	0.0656542	43.575	0	0.0656542	43.575	0	0.0656542	43.575	0	0.0656542	43.575	0	0.0656542	43.575	0	0.0656542	43.575	0	0.0656542
43.6	0	0.0656542	43.6	0	0.0656542	43.6	0	0.0656542	43.6	0	0.0656542	43.6	0	0.0656542	43.6	0	0.0656542	43.6	0	0.0656542	43.6	0	0.0656542	43.6	0	0.0656542	43.6	0	0.0656542
43.625	0	0.0656542	43.625	0	0.0656542	43.625	0	0.0656542	43.625	0	0.0656542	43.625	0	0.0656542	43.625	0	0.0656542	43.625	0	0.0656542	43.625	0	0.0656542	43.625	0	0.0656542	43.625	0	0.0656542
43.65	0	0.0656542	43.65	0	0.0656542	43.65	0	0.0656542	43.65	0	0.0656542	43.65	0	0.0656542	43.65	0	0.0656542	43.65	0	0.0656542	43.65	0	0.0656542	43.65	0	0.0656542	43.65	0	0.0656542
43.675	0	0.0656542	43.675	0	0.0656542	43.675	0	0.0656542	43.675	0	0.0656542	43.675	0	0.0656542	43.675	0	0.0656542	43.675	0	0.0656542	43.675	0	0.0656542	43.675	0	0.0656542	43.675	0	0.0656542
43.7	0	0.0656542	43.7	0	0.0656542	43.7	0	0.0656542	43.7	0	0.0656542	43.7	0	0.0656542	43.7	0	0.0656542	43.7	0	0.0656542	43.7	0	0.0656542	43.7	0	0.0656542	43.7	0	0.0656542
43.725	0	0.0656542	43.725	0	0.0656542	43.725	0	0.0656542	43.725	0	0.0656542	43.725	0	0.0656542	43.725	0	0.0656542	43.725	0	0.0656542	43.725	0	0.0656542	43.725	0	0.0656542	43.725	0	0.0656542
43.75	0	0.0656542	43.75	0	0.0656542	43.75	0	0.0656542	43.75	0	0.0656542	43.75	0	0.0656542	43.75	0	0.0656542	43.75	0	0.0656542	43.75	0	0.0656542	43.75	0	0.0656542	43.75	0	0.0656542
43.775	0	0.0656542	43.775	0	0.0656542	43.775	0	0.0656542	43.775	0	0.0656542	43.775	0	0.0656542	43.775	0	0.0656542	43.775	0	0.0656542	43.775	0	0.0656542	43.775	0	0.0656542	43.775	0	0.0656542
43.8	0	0.0656542	43.8	0	0.0656542	43.8	0	0.0656542	43.8	0	0.0656542	43.8	0	0.0656542	43.8	0	0.0656542	43.8	0	0.0656542	43.8	0	0.0656542	43.8	0	0.0656542	43.8	0	0.0656542
43.825	0	0.0656542	43.825	0	0.0656542	43.825	0	0.0656542	43.825	0	0.0656542	43.825	0	0.0656542	43.825	0	0.0656542	43.825	0	0.0656542	43.825	0	0.0656542	43.825	0	0.0656542	43.825	0	0.0656542
43.85	0	0.0656542	43.85	0	0.0656542	43.85	0	0.0656542	43.85	0	0.0656542	43.85	0	0.0656542	43.85	0	0.0656542	43.85	0	0.0656542	43.85	0	0.0656542	43.85	0	0.0656542	43.85	0	0.0656542
43.875	0	0.0656542	43.875	0	0.0656542	43.875	0	0.0656542	43.875	0	0.0656542	43.875	0	0.0656542	43.875	0	0.0656542	43.875	0	0.0656542	43.875	0	0.0656542	43.875	0	0.0656542	43.875	0	0.0656542
43.9	0	0.0656542	43.9	0	0.0656542	43.9	0	0.0656542	43.9	0	0.0656542	43.9	0	0.0656542	43.9	0	0.0656542	43.9	0	0.0656542	43.9	0	0.0656542	43.9	0	0.0656542	43.9	0	0.0656542
43.925	0	0.0656542	43.925	0	0.0656542	43.925	0	0.0656542	43.925	0	0.0656542	43.925	0	0.0656542	43.925	0	0.0656542	43.925	0	0.0656542	43.925	0	0.0656542	43.925	0	0.0656542	43.925	0	0.0656542
43.95	0	0.0656542	43.95	0	0.0656542	43.95	0	0.0656542	43.95	0	0.0656542	43.95	0	0.0656542	43.95	0	0.0656542	43.95	0	0.0656542	43.95	0	0.0656542	43.95	0	0.0656542	43.95	0	0.0656542
43.975	0	0.0656542	43.975	0	0.0656542	43.975	0	0.0656542	43.975	0	0.0656542	43.975	0	0.0656542	43.975	0	0.0656542	43.975	0	0.0656542	43.975	0	0.0656542	43.975	0	0.0656542	43.975	0	0.0656542
44	0	0.0656542	44	0	0.0656542	44	0	0.0656542	44	0	0.0656542	44	0	0.0656542	44	0	0.0656542	44	0	0.0656542	44	0	0.0656542	44	0	0.0656542	44	0	0.0656542
44.025	0	0.0656542	44.025	0	0.0656542	44.025	0	0.0656542	44.025	0	0.0656542	44.025	0	0.0656542	44.025	0	0.0656542	44.025	0	0.0656542	44.025	0	0.0656542	44.025	0	0.0656542	44.025	0	0.0656542
44.05	0	0.0656542	44.05	0	0.0656542	44.05	0	0.0656542	44.05	0	0.0656542	44.05	0	0.0656542	44.05	0	0.0656542	44.05	0	0.0656542	44.05	0	0.0656542	44.05	0	0.0656542	44.05	0	0.0656542
44.075	0	0.0656542	44.075	0	0.0656542	44.075	0	0.0656542	44.075	0	0.0656542	44.075	0	0.0656542	44.075	0	0.0656542	44.075	0	0.0656542	44.075	0	0.0656542	44.075	0	0.0656542	44.075	0	0.0656542
44.1	0	0.0656542	44.1	0	0.0656542	44.1	0	0.0656542	44.1	0	0.0656542	44.1	0	0.0656542	44.1	0	0.0656542	44.1	0	0.0656542	44.1	0	0.0656542	44.1	0	0.0656542	44.1	0	0.0656542
44.125	0	0.0656542	44.125	0	0.0656542	44.125	0	0.0656542	44.125	0	0.0656542	44.125	0	0.0656542	44.125	0	0.0656542	44.125	0	0.0656542	44.125	0	0.0656542	44.125	0	0.0656542	44.125	0	0.0656542
44.15	0	0.0656542	44.15	0	0.0656542	44.15	0	0.0656542	44.15	0	0.0656542	44.15	0	0.0656542	44.15	0	0.0656542	44.15	0	0.0656542	44.15	0	0.0656542	44.15	0	0.0656542	44.15	0	0.0656542
44.175	0	0.0656542	44.175	0	0.0656542	44.175	0	0.0656542	44.175	0	0.0656542	44.175	0	0.0656542	44.175	0	0.0656542	44.175	0	0.0656542	44.175	0	0.0656542	44.175	0	0.0656542	44.175	0	0.0656542
44.2	0	0.0656542	44.2	0	0.0656542	44.2	0	0.0656542	44.2	0	0.0656542	44.2	0	0.0656542	44.2	0	0.0656542	44.2	0	0.0656542	44.2	0	0.0656542	44.2	0	0.0656542	44.2	0	0.0656542
44.225	0	0.0656542	44.225	0	0.0656542	44.225	0	0.0656542	44.225	0	0.0656542	44.225	0	0.0656542	44.225	0	0.0656542	44.225	0	0.0656542	44.225	0	0.0656542	44.225	0	0.0656542	44.225	0	0.0656542
44.25	0	0.0656542	44.25	0	0.0656542	44.25	0	0.0656542	44.25	0	0.0656542	44.25	0	0.0656542	44.25	0	0.0656542	44.25	0	0.0656542	44.25	0	0.0656542	44.25	0	0.0656542	44.25	0	0.0656542
44.275	0	0.0656542	44.275	0	0.0656542	44.275	0	0.0656542	44.275	0	0.0656542	44.275	0	0.0656542	44.275	0	0.0656542	44.275	0	0.0656542	44.275	0	0.0656542	44.275	0	0.0656542	44.275	0	0.0656542
44.3	0	0.0656542	44.3	0	0.0656542	44.3	0	0.0656542	44.3	0	0.0656542	44.3	0	0.0656542	44.3	0	0.0656542	44.3	0	0.0656542	44.3	0	0.0656542	44.3	0	0.0656542	44.3	0	0.0656542
44.325	0	0.0656542	44.325	0	0.0656542	44.325	0	0.0656542	44.325	0	0.0656542	44.325	0	0.0656542	44.325	0	0.0656542	44.325	0	0.0656542	44.325	0	0.0656542	44.325	0	0.0656542	44.325	0	0.0656542
44.35	0	0.0656542	44.35	0	0.0656542	44.35	0	0.0656542	44.35	0	0.0656542	44.35	0	0.0656542	44.35	0	0.0656542	44.35	0	0.0656542	44.35	0	0.0656542	44.35	0	0.0656542	44.35	0	0.0656542
44.375	0	0.0656542	44.375	0	0.0656542	44.375	0	0.0656542	44.375	0	0.0656542	44.375	0	0.0656542	44.375	0	0.0656542	44.375	0	0.0656542	44.375	0	0.0656542	44.375	0	0.0656542	44.375	0	0.0656542
44.4	0	0.0656542	44.4	0	0.0656542	44.4	0	0.0656542	44.4	0	0.0656542	44.4	0	0.0656542	44.4	0	0.0656542	44.4	0	0.0656542	44.4	0	0.0656542	44.4	0	0.0656542	44.4	0	0.0656542
44.425	0	0.0656542	44.425	0	0.0656542	44.425	0	0.0656542	44.425	0	0.0656542	44.425	0	0.0656542	44.425	0	0.0656542	44.425	0	0.0656542	44.425	0	0.0656542	44.425	0	0.0656542	44.425	0	0.0656542
44.45	0	0.0656542	44.45	0	0.0656542	44.45	0	0.0656542	44.45	0	0.0656542	44.45	0	0.0656542	44.45	0	0.0656542	44.45	0	0.0656542	44.45	0	0.0656542	44.45	0	0.0656542	44.45	0	0.0656542
44.475	0	0.0656542	44.475	0	0.0656542	44.475	0	0.0656542	44.475	0	0.0656542	44.475	0	0.0656542	44.475	0	0.0656542	44.475	0	0.0656542	44.475	0	0.0656542	44.475	0	0.0656542	44.475	0	0.0656542
44.5	0	0.0656542	44.5	0	0.0656542	44.5	0	0.0656542	44.5	0	0.0656542	44.5	0	0.0656542	44.5	0	0.0656542	44.5	0	0.0656542	44.5	0	0.0656542	44.5	0	0.0656542	44.5	0	0.0656542
44.525	0	0.0656542	44.525	0	0.0656542	44.525	0	0.0656542	44.525	0	0.0656542	44.525	0	0.0656542	44.525	0	0.0656542	44.525	0	0.0656542	44.525	0	0.0656542	44.525	0	0.0656542	44.525	0	0.0656542
44.55	0	0.0656542	44.55	0	0.0656542	44.55	0	0.0656542	44.55	0	0.0656542	44.55	0	0.0656542	44.55	0	0.0656542	44.55	0	0.0656542	44.55	0	0.0656542	44.55	0	0.0656542	44.55	0	0.0656542
44.575	0	0.0656542	44.575	0	0.0656542	44.575	0	0.0656542	44.575	0	0.0656542	44.575	0	0.0656542	44.575	0	0.0656542	44.575	0	0.0656542	44.575	0	0.0656542	44.575	0	0.0656542	44.575	0	0.0656542
44.6	0	0.0656542	44.6	0	0.0656542	44.6	0	0.0656542	44.6	0	0.0656542	44.6	0	0.0656542	44.6	0	0.0656542	44.6	0	0.0656542	44.6	0	0.0656542	44.6	0	0.0656542	44.6	0	0.0656542
44.625	0	0.0656542	44.625	0	0.0656542	44.625	0	0.0656542	44.625	0	0.0656542	44.625	0	0.0656542	44.625	0	0.0656542	44.625	0	0.0656542	44.625	0	0.0656542	44.625	0	0.0656542	44.625	0	0.0656542
44.65	0	0.0656542	44.65	0	0.0656542	44.65	0	0.0656542	44.65	0	0.0656542	44.65	0	0.0656542	44.65	0	0.0656542	44.65	0	0.0656542	44.65	0	0.0656542	44.65	0	0.0656542	44.65	0	0.0656542
44.675	0	0.0656542	44.675	0	0.0656542	44.675	0	0.0656542	44.675	0	0.0656542	44.675	0	0.0656542	44.675	0	0.0656542	44.675	0	0.0656542	44.675	0	0.0656542	44.675	0	0.0656542	44.675	0	0.0656542
44.7	0	0.0656542	44.7	0	0.0656542	44.7	0	0.0656542	44.7	0	0.0656542	44.7	0	0.0656542	44.7	0	0.0656542	44.7	0	0.0656542	44.7	0	0.0656542	44.7	0	0.0656542	44.7	0	0.0656542
44.725	0	0.0656542	44.725	0	0.0656542	44.725	0	0.0656542	44.725	0	0.0656542	44.725	0	0.0656542	44.725	0	0.0656542	44.725	0	0.0656542	44.725	0	0.0656542	44.725	0	0.0656542	44.725	0	0.0656542
44.75	0	0.0656542	44.75	0	0.0656542	44.75	0	0.0656542	44.75	0	0.0656542	44.75	0	0.0656542	44.75	0	0.0656542	44.75	0	0.0656542	44.75	0	0.0656542	44.75	0	0.0656542	44.75	0	0.0656542
44.775	0	0.0656542	44.775	0	0.0656542	44.775	0	0.0656542	44.775	0	0.0656542	44.775	0	0.0656542	44.775	0	0.0656542	44.775	0	0.0656542	44.775	0	0.0656542	44.775	0	0.0656542	44.775	0	0.0656542
44.8	0	0.0656542	44.8	0	0.0656542	44.8	0	0.0656542	44.8	0	0.0656542	44.8	0	0.0656542	44.8	0	0.0656542	44.8	0	0.0656542	44.8	0	0.0656542	44.8	0	0.0656542	44.8	0	0.0656542
44.825	0	0.0656542	44.825	0	0.0656542	44.825	0	0.0656542	44.825	0	0.0656542	44.825	0	0.0656542	44.825	0	0.0656542	44.825	0	0.0656542	44.825	0	0.0656542	44.825	0	0.0656542	44.825	0	0.0656542
44.85	0	0.0656543	44.85	0	0.0656543	44.85	0	0.0656543	44.85	0	0.0656543	44.85	0	0.0656543	44.85	0	0.0656543	44.85	0	0.0656543	44.85	0	0.0656543	44.85	0	0.0656543	44.85	0	0.0656543
44.875	0	0.0656543	44.875	0	0.0656543	44.875	0	0.0656543	44.875	0	0.0656543	44.875	0	0.0656543	44.875	0	0.0656543	44.875	0	0.0656543	44.875	0	0.0656543	44.875	0	0.0656543	44.875	0	0.0656543
44.9	0	0.0656543	44.9	0	0.0656543	44.9	0	0.0656543	44.9	0	0.0656543	44.9	0	0.0656543	44.9	0	0.0656543	44.9	0	0.0656543	44.9	0	0.0656543	44.9	0	0.0656543	44.9	0	0.0656543
44.925	0	0.0656543	44.925	0	0.0656543	44.925	0	0.0656543	44.925	0	0.0656543	44.925	0	0.0656543	44.925	0	0.0656543	44.925	0	0.0656543	44.925	0	0.0656543	44.925	0	0.0656543	44.925	0	0.0656543
44.95	0	0.0656543	44.95	0	0.0656543	44.95	0	0.0656543	44.95	0	0.0656543	44.95	0	0.0656543	44.95	0	0.0656543	44.95	0	0.0656543	44.95	0	0.0656543	44.95	0	0.0656543	44.95	0	0.0656543
44.975	0	0.0656543	44.975	0	0.0656543	44.975	0	0.0656543	44.975	0	0.0656543	44.975	0	0.0656543	44.975	0	0.0656543	44.975	0	0.0656543	44.975	0	0.0656543	44.975	0	0.0656543	44.975	0	0.0656543
45	0	0.0656543	45	0	0.0656543	45	0	0.0656543	45	0	0.0656543	45	0	0.0656543	45	0	0.0656543	45	0	0.0656543	45	0	0.0656543	45	0	0.0656543	45	0	0.0656543
45.025	0	0.0656543	45.025	0	0.0656543	45.025	0	0.0656543	45.025	0	0.0656543	45.025	0	0.0656543	45.025	0	0.0656543	45.025	0	0.0656543	45.025	0	0.0656543	45.025	0	0.0656543	45.025	0	0.0656543
45.05	0	0.0656543	45.05	0	0.0656543	45.05	0	0.0656543	45.05	0	0.0656543	45.05	0	0.0656543	45.05	0	0.0656543	45.05	0	0.0656543	45.05	0	0.0656543	45.05	0	0.0656543	45.05	0	0.0656543
45.075	0	0.0656543	45.075	0	0.0656543	45.075	0	0.0656543	45.075	0	0.0656543	45.075	0	0.0656543	45.075	0	0.0656543	45.075	0	0.0656543	45.075	0	0.0656543	45.075	0	0.0656543	45.075	0	0.0656543
45.1	0	0.0656543	45.1	0	0.0656543	45.1	0	0.0656543	45.1	0	0.0656543	45.1	0	0.0656543	45.1	0	0.0656543	45.1	0	0.0656543	45.1	0	0.0656543	45.1	0	0.0656543	45.1	0	0.0656543
45.125	0	0.0656543	45.125	0	0.0656543	45.125	0	0.0656543	45.125	0	0.0656543	45.125	0	0.0656543	45.125	0	0.0656543	45.125	0	0.0656543	45.125	0	0.0656543	45.125	0	0.0656543	45.125	0	0.0656543
45.15	0	0.0656543	45.15	0	0.0656543	45.15	0	0.0656543	45.15	0	0.0656543	45.15	0	0.0656543	45.15	0	0.0656543	45.15	0	0.0656543	45.15	0	0.0656543	45.15	0	0.0656543	45.15	0	0.0656543
45.175	0	0.0656543	45.175	0	0.0656543	45.175	0	0.0656543	45.175	0	0.0656543	45.175	0	0.0656543	45.175	0	0.0656543	45.175	0	0.0656543	45.175	0	0.0656543	45.175	0	0.0656543	45.175	0	0.0656543
45.2	0	0.0656543	45.2	0	0.0656543	45.2	0	0.0656543	45.2	0	0.0656543	45.2	0	0.0656543	45.2	0	0.0656543	45.2	0	0.0656543	45.2	0	0.0656543	45.2	0	0.0656543	45.2	0	0.0656543
45.225	0	0.0656543	45.225	0	0.0656543	45.225	0	0.0656543	45.225	0	0.0656543	45.225	0	0.0656543	45.225	0	0.0656543	45.225	0	0.0656543	45.225	0	0.0656543	45.225	0	0.0656543	45.225	0	0.0656543
45.25	0	0.0656543	45.25	0	0.0656543	45.25	0	0.0656543	45.25	0	0.0656543	45.25	0	0.0656543	45.25	0	0.0656543	45.25	0	0.0656543	45.25	0	0.0656543	45.25	0	0.0656543	45.25	0	0.0656543
45.275	0	0.0656543	45.275	0	0.0656543	45.275	0	0.0656543	45.275	0	0.0656543	45.275	0	0.0656543	45.275	0	0.0656543	45.275	0	0.0656543	45.275	0	0.0656543	45.275	0	0.0656543	45.275	0	0.0656543
45.3	0	0.0656543	45.3	0	0.0656543	45.3	0	0.0656543	45.3	0	0.0656543	45.3	0	0.0656543	45.3	0	0.0656543	45.3	0	0.0656543	45.3	0	0.0656543	45.3	0	0.0656543	45.3	0	0.0656543
45.325	0	0.0656543	45.325	0	0.0656543	45.325	0	0.0656543	45.325	0	0.0656543	45.325	0	0.0656543	45.325	0	0.0656543	45.325	0	0.0656543	45.325	0	0.0656543	45.325	0	0.0656543	45.325	0	0.0656543
45.35	0	0.0656543	45.35	0	0.0656543	45.35	0	0.0656543	45.35	0	0.0656543	45.35	0	0.0656543	45.35	0	0.0656543	45.35	0	0.0656543	45.35	0	0.0656543	45.35	0	0.0656543	45.35	0	0.0656543
45.375	0	0.0656543	45.375	0	0.0656543	45.375	0	0.0656543	45.375	0	0.0656543	45.375	0	0.0656543	45.375	0	0.0656543	45.375	0	0.0656543	45.375	0	0.0656543	45.375	0	0.0656543	45.375	0	0.0656543
45.4	0	0.0656543	45.4	0	0.0656543	45.4	0	0.0656543	45.4	0	0.0656543	45.4	0	0.0656543	45.4	0	0.0656543	45.4	0	0.0656543	45.4	0	0.0656543	45.4	0	0.0656543	45.4	0	0.0656543
45.425	0	0.0656543	45.425	0	0.0656543	45.425	0	0.0656543	45.425	0	0.0656543	45.425	0	0.0656543	45.425	0	0.0656543	45.425	0	0.0656543	45.425	0	0.0656543	45.425	0	0.0656543	45.425	0	0.0656543
45.45	0	0.0656543	45.45	0	0.0656543	45.45	0	0.0656543	45.45	0	0.0656543	45.45	0	0.0656543	45.45	0	0.0656543	45.45	0	0.0656543	45.45	0	0.0656543	45.45	0	0.0656543	45.45	0	0.0656543
45.475	0	0.0656543	45.475	0	0.0656543	45.475	0	0.0656543	45.475	0	0.0656543	45.475	0	0.0656543	45.475	0	0.0656543	45.475	0	0.0656543	45.475	0	0.0656543	45.475	0	0.0656543	45.475	0	0.0656543
45.5	0	0.0656543	45.5	0	0.0656543	45.5	0	0.0656543	45.5	0	0.0656543	45.5	0	0.0656543	45.5	0	0.0656543	45.5	0	0.0656543	45.5	0	0.0656543	45.5	0	0.0656543	45.5	0	0.0656543
45.525	0	0.0656543	45.525	0	0.0656543	45.525	0	0.0656543	45.525	0	0.0656543	45.525	0	0.0656543	45.525	0	0.0656543	45.525	0	0.0656543	45.525	0	0.0656543	45.525	0	0.0656543	45.525	0	0.0656543
45.55	0	0.0656543	45.55	0	0.0656543	45.55	0	0.0656543	45.55	0	0.0656543	45.55	0	0.0656543	45.55	0	0.0656543	45.55	0	0.0656543	45.55	0	0.0656543	45.55	0	0.0656543	45.55	0	0.0656543
45.575	0	0.0656543	45.575	0	0.0656543	45.575	0	0.0656543	45.575	0	0.0656543	45.575	0	0.0656543	45.575	0	0.0656543	45.575	0	0.0656543	45.575	0	0.0656543	45.575	0	0.0656543	45.575	0	0.0656543
45.6	0	0.0656543	45.6	0	0.0656543	45.6	0	0.0656543	45.6	0	0.0656543	45.6	0	0.0656543	45.6	0	0.0656543	45.6	0	0.0656543	45.6	0	0.0656543	45.6	0	0.0656543	45.6	0	0.0656543
45.625	0	0.0656543	45.625	0	0.0656543	45.625	0	0.0656543	45.625	0	0.0656543	45.625	0	0.0656543	45.625	0	0.0656543	45.625	0	0.0656543	45.625	0	0.0656543	45.625	0	0.0656543	45.625	0	0.0656543
45.65	0	0.0656543	45.65	0	0.0656543	45.65	0	0.0656543	45.65	0	0.0656543	45.65	0	0.0656543	45.65	0	0.0656543	45.65	0	0.0656543	45.65	0	0.0656543	45.65	0	0.0656543	45.65	0	0.0656543
45.675	0	0.0656543	45.675	0	0.0656543	45.675	0	0.0656543	45.675	0	0.0656543	45.675	0	0.0656543	45.675	0	0.0656543	45.675	0	0.0656543	45.675	0	0.0656543	45.675	0	0.0656543	45.675	0	0.0656543
45.7	0	0.0656543	45.7	0	0.0656543	45.7	0	0.0656543	45.7	0	0.0656543	45.7	0	0.0656543	45.7	0	0.0656543	45.7	0	0.0656543	45.7	0	0.0656543	45.7	0	0.0656543	45.7	0	0.0656543
45.725	0	0.0656543	45.725	0	0.0656543	45.725	0	0.0656543	45.725	0	0.0656543	45.725	0	0.0656543	45.725	0	0.0656543	45.725	0	0.0656543	45.725	0	0.0656543	45.725	0	0.0656543	45.725	0	0.0656543
45.75	0	0.0656543	45.75	0	0.0656543	45.75	0	0.0656543	45.75	0	0.0656543	45.75	0	0.0656543	45.75	0	0.0656543	45.75	0	0.0656543	45.75	0	0.0656543	45.75	0	0.0656543	45.75	0	0.0656543
45.775	0	0.0656543	45.775	0	0.0656543	45.775	0	0.0656543	45.775	0	0.0656543	45.775	0	0.0656543	45.775	0	0.0656543	45.775	0	0.0656543	45.775	0	0.0656543	45.775	0	0.0656543	45.775	0	0.0656543
45.8	0	0.0656543	45.8	0	0.0656543	45.8	0	0.0656543	45.8	0	0.0656543	45.8	0	0.0656543	45.8	0	0.0656543	45.8	0	0.0656543	45.8	0	0.0656543	45.8	0	0.0656543	45.8	0	0.0656543
45.825	0	0.0656543	45.825	0	0.0656543	45.825	0	0.0656543	45.825	0	0.0656543	45.825	0	0.0656543	45.825	0	0.0656543	45.825	0	0.0656543	45.825	0	0.0656543	45.825	0	0.0656543	45.825	0	0.0656543
45.85	0	0.0656543	45.85	0	0.0656543	45.85	0	0.0656543	45.85	0	0.0656543	45.85	0	0.0656543	45.85	0	0.0656543	45.85	0	0.0656543	45.85	0	0.0656543	45.85	0	0.0656543	45.85	0	0.0656543
45.875	0	0.0656543	45.875	0	0.0656543	45.875	0	0.0656543	45.875	0	0.0656543	45.875	0	0.0656543	45.875	0	0.0656543	45.875	0	0.0656543	45.875	0	0.0656543	45.875	0	0.0656543	45.875	0	0.0656543
45.9	0	0.0656543	45.9	0	0.0656543	45.9	0	0.0656543	45.9	0	0.0656543	45.9	0	0.0656543	45.9	0	0.0656543	45.9	0	0.0656543	45.9	0	0.0656543	45.9	0	0.0656543	45.9	0	0.0656543
45.925	0	0.0656543	45.925	0	0.0656543	45.925	0	0.0656543	45.925	0	0.0656543	45.925	0	0.0656543	45.925	0	0.0656543	45.925	0	0.0656543	45.925	0	0.0656543	45.925	0	0.0656543	45.925	0	0.0656543
45.95	0	0.0656543	45.95	0	0.0656543	45.95	0	0.0656543	45.95	0	0.0656543	45.95	0	0.0656543	45.95	0	0.0656543	45.95	0	0.0656543	45.95	0	0.0656543	45.95	0	0.0656543	45.95	0	0.0656543
45.975	0	0.0656543	45.975	0	0.0656543	45.975	0	0.0656543	45.975	0	0.0656543	45.975	0	0.0656543	45.975	0	0.0656543	45.975	0	0.0656543	45.975	0	0.0656543	45.975	0	0.0656543	45.975	0	0.0656543
46	0	0.0656543	46	0	0.0656543	46	0	0.0656543	46	0	0.0656543	46	0	0.0656543	46	0	0.0656543	46	0	0.0656543	46	0	0.0656543	46	0	0.0656543	46	0	0.0656543
46.025	0	0.0656543	46.025	0	0.0656543	46.025	0	0.0656543	46.025	0	0.0656543	46.025	0	0.0656543	46.025	0	0.0656543	46.025	0	0.0656543	46.025	0	0.0656543	46.025	0	0.0656543	46.025	0	0.0656543
46.05	0	0.0656543	46.05	0	0.0656543	46.05	0	0.0656543	46.05	0	0.0656543	46.05	0	0.0656543	46.05	0	0.0656543	46.05	0	0.0656543	46.05	0	0.0656543	46.05	0	0.0656543	46.05	0	0.0656543
46.075	0	0.0656543	46.075	0	0.0656543	46.075	0	0.0656543	46.075	0	0.0656543	46.075	0	0.0656543	46.075	0	0.0656543	46.075	0	0.0656543	46.075	0	0.0656543	46.075	0	0.0656543	46.075	0	0.0656543
46.1	0	0.0656543	46.1	0	0.0656543	46.1	0	0.0656543	46.1	0	0.0656543	46.1	0	0.0656543	46.1	0	0.0656543	46.1	0	0.0656543	46.1	0	0.0656543	46.1	0	0.0656543	46.1	0	0.0656543
46.125	0	0.0656543	46.125	0	0.0656543	46.125	0	0.0656543	46.125	0	0.0656543	46.125	0	0.0656543	46.125	0	0.0656543	46.125	0	0.0656543	46.125	0	0.0656543	46.125	0	0.0656543	46.125	0	0.0656543
46.15	0	0.0656543	46.15	0	0.0656543	46.15	0	0.0656543	46.15	0	0.0656543	46.15	0	0.0656543	46.15	0	0.0656543	46.15	0	0.0656543	46.15	0	0.0656543	46.15	0	0.0656543	46.15	0	0.0656543
46.175	0	0.0656543	46.175	0	0.0656543	46.175	0	0.0656543	46.175	0	0.0656543	46.175	0	0.0656543	46.175	0	0.0656543	46.175	0	0.0656543	46.175	0	0.0656543	46.175	0	0.0656543	46.175	0	0.0656543
46.2	0	0.0656543	46.2	0	0.0656543	46.2	0	0.0656543	46.2	0	0.0656543	46.2	0	0.0656543	46.2	0	0.0656543	46.2	0	0.0656543	46.2	0	0.0656543	46.2	0	0.0656543	46.2	0	0.0656543
46.225	0	0.0656543	46.225	0	0.0656543	46.225	0	0.0656543	46.225	0	0.0656543	46.225	0	0.0656543	46.225	0	0.0656543	46.225	0	0.0656543	46.225	0	0.0656543	46.225	0	0.0656543	46.225	0	0.0656543
46.25	0	0.0656543	46.25	0	0.0656543	46.25	0	0.0656543	46.25	0	0.0656543	46.25	0	0.0656543	46.25	0	0.0656543	46.25	0	0.0656543	46.25	0	0.0656543	46.25	0	0.0656543	46.25	0	0.0656543
46.275	0	0.0656543	46.275	0	0.0656543	46.275	0	0.0656543	46.275	0	0.0656543	46.275	0	0.0656543	46.275	0	0.0656543	46.275	0	0.0656543	46.275	0	0.0656543	46.275	0	0.0656543	46.275	0	0.0656543
46.3	0	0.0656543	46.3	0	0.0656543	46.3	0	0.0656543	46.3	0	0.0656543	46.3	0	0.0656543	46.3	0	0.0656543	46.3	0	0.0656543	46.3	0	0.0656543	46.3	0	0.0656543	46.3	0	0.0656543
46.325	0	0.0656543	46.325	0	0.0656543	46.325	0	0.0656543	46.325	0	0.0656543	46.325	0	0.0656543	46.325	0	0.0656543	46.325	0	0.0656543	46.325	0	0.0656543	46.325	0	0.0656543	46.325	0	0.0656543
46.35	0	0.0656543	46.35	0	0.0656543	46.35	0	0.0656543	46.35	0	0.0656543	46.35	0	0.0656543	46.35	0	0.0656543	46.35	0	0.0656543	46.35	0	0.0656543	46.35	0	0.0656543	46.35	0	0.0656543
46.375	0	0.0656543	46.375	0	0.0656543	46.375	0	0.0656543	46.375	0	0.0656543	46.375	0	0.0656543	46.375	0	0.0656543	46.375	0	0.0656543	46.375	0	0.0656543	46.375	0	0.0656543	46.375	0	0.0656543
46.4	0	0.0656543	46.4	0	0.0656543	46.4	0	0.0656543	46.4	0	0.0656543	46.4	0	0.0656543	46.4	0	0.0656543	46.4	0	0.0656543	46.4	0	0.0656543	46.4	0	0.0656543	46.4	0	0.0656543
46.425	0	0.0656543	46.425	0	0.0656543	46.425	0	0.0656543	46.425	0	0.0656543	46.425	0	0.0656543	46.425	0	0.0656543	46.425	0	0.0656543	46.425	0	0.0656543	46.425	0	0.0656543	46.425	0	0.0656543
46.45	0	0.0656543	46.45	0	0.0656543	46.45	0	0.0656543	46.45	0	0.0656543	46.45	0	0.0656543	46.45	0	0.0656543	46.45	0	0.0656543	46.45	0	0.0656543	46.45	0	0.0656543	46.45	0	0.0656543
46.475	0	0.0656544	46.475	0	0.0656544	46.475	0	0.0656544	46.475	0	0.0656544	46.475	0	0.0656544	46.475	0	0.0656544	46.475	0	0.0656544	46.475	0	0.0656544	46.475	0	0.0656544	46.475	0	0.0656544
46.5	0	0.0656544	46.5	0	0.0656544	46.5	0	0.0656544	46.5	0	0.0656544	46.5	0	0.0656544	46.5	0	0.0656544	46.5	0	0.0656544	46.5	0	0.0656544	46.5	0	0.0656544	46.5	0	0.0656544
46.525	0	0.0656544	46.525	0	0.0656544	46.525	0	0.0656544	46.525	0	0.0656544	46.525	0	0.0656544	46.525	0	0.0656544	46.525	0	0.0656544	46.525	0	0.0656544	46.525	0	0.0656544	46.525	0	0.0656544
46.55	0	0.0656544	46.55	0	0.0656544	46.55	0	0.0656544	46.55	0	0.0656544	46.55	0	0.0656544	46.55	0	0.0656544	46.55	0	0.0656544	46.55	0	0.0656544	46.55	0	0.0656544	46.55	0	0.0656544
46.575	0	0.0656544	46.575	0	0.0656544	46.575	0	0.0656544	46.575	0	0.0656544	46.575	0	0.0656544	46.575	0	0.0656544	46.575	0	0.0656544	46.575	0	0.0656544	46.575	0	0.0656544	46.575	0	0.0656544
46.6	0	0.0656544	46.6	0	0.0656544	46.6	0	0.0656544	46.6	0	0.0656544	46.6	0	0.0656544	46.6	0	0.0656544	46.6	0	0.0656544	46.6	0	0.0656544	46.6	0	0.0656544	46.6	0	0.0656544
46.625	0	0.0656544	46.625	0	0.0656544	46.625	0	0.0656544	46.625	0	0.0656544	46.625	0	0.0656544	46.625	0	0.0656544	46.625	0	0.0656544	46.625	0	0.0656544	46.625	0	0.0656544	46.625	0	0.0656544
46.65	0	0.0656544	46.65	0	0.0656544	46.65	0	0.0656544	46.65	0	0.0656544	46.65	0	0.0656544	46.65	0	0.0656544	46.65	0	0.0656544	46.65	0	0.0656544	46.65	0	0.0656544	46.65	0	0.0656544
46.675	0	0.0656544	46.675	0	0.0656544	46.675	0	0.0656544	46.675	0	0.0656544	46.675	0	0.0656544	46.675	0	0.0656544	46.675	0	0.0656544	46.675	0	0.0656544	46.675	0	0.0656544	46.675	0	0.0656544
46.7	0	0.0656544	46.7	0	0.0656544	46.7	0	0.0656544	46.7	0	0.0656544	46.7	0	0.0656544	46.7	0	0.0656544	46.7	0	0.0656544	46.7	0	0.0656544	46.7	0	0.0656544	46.7	0	0.0656544
46.725	0	0.0656544	46.725	0	0.0656544	46.725	0	0.0656544	46.725	0	0.0656544	46.725	0	0.0656544	46.725	0	0.0656544	46.725	0	0.0656544	46.725	0	0.0656544	46.725	0	0.0656544	46.725	0	0.0656544
46.75	0	0.0656544	46.75	0	0.0656544	46.75	0	0.0656544	46.75	0	0.0656544	46.75	0	0.0656544	46.75	0	0.0656544	46.75	0	0.0656544	46.75	0	0.0656544	46.75	0	0.0656544	46.75	0	0.0656544
46.775	0	0.0656544	46.775	0	0.0656544	46.775	0	0.0656544	46.775	0	0.0656544	46.775	0	0.0656544	46.775	0	0.0656544	46.775	0	0.0656544	46.775	0	0.0656544	46.775	0	0.0656544	46.775	0	0.0656544
46.8	0	0.0656544	46.8	0	0.0656544	46.8	0	0.0656544	46.8	0	0.0656544	46.8	0	0.0656544	46.8	0	0.0656544	46.8	0	0.0656544	46.8	0	0.0656544	46.8	0	0.0656544	46.8	0	0.0656544
46.825	0	0.0656544	46.825	0	0.0656544	46.825	0	0.0656544	46.825	0	0.0656544	46.825	0	0.0656544	46.825	0	0.0656544	46.825	0	0.0656544	46.825	0	0.0656544	46.825	0	0.0656544	46.825	0	0.0656544
46.85	0	0.0656544	46.85	0	0.0656544	46.85	0	0.0656544	46.85	0	0.0656544	46.85	0	0.0656544	46.85	0	0.0656544	46.85	0	0.0656544	46.85	0	0.0656544	46.85	0	0.0656544	46.85	0	0.0656544
46.875	0	0.0656544	46.875	0	0.0656544	46.875	0	0.0656544	46.875	0	0.0656544	46.875	0	0.0656544	46.875	0	0.0656544	46.875	0	0.0656544	46.875	0	0.0656544	46.875	0	0.0656544	46.875	0	0.0656544
46.9	0	0.0656544	46.9	0	0.0656544	46.9	0	0.0656544	46.9	0	0.0656544	46.9	0	0.0656544	46.9	0	0.0656544	46.9	0	0.0656544	46.9	0	0.0656544	46.9	0	0.0656544	46.9	0	0.0656544
46.925	0	0.0656544	46.925	0	0.0656544	46.925	0	0.0656544	46.925	0	0.0656544	46.925	0	0.0656544	46.925	0	0.0656544	46.925	0	0.0656544	46.925	0	0.0656544	46.925	0	0.0656544	46.925	0	0.0656544
46.95	0	0.0656544	46.95	0	0.0656544	46.95	0	0.0656544	46.95	0	0.0656544	46.95	0	0.0656544	46.95	0	0.0656544	46.95	0	0.0656544	46.95	0	0.0656544	46.95	0	0.0656544	46.95	0	0.0656544
46.975	0	0.0656544	46.975	0	0.0656544	46.975	0	0.0656544	46.975	0	0.0656544	46.975	0	0.0656544	46.975	0	0.0656544	46.975	0	0.0656544	46.975	0	0.0656544	46.975	0	0.0656544	46.975	0	0.0656544
47	0	0.0656544	47	0	0.0656544	47	0	0.0656544	47	0	0.0656544	47	0	0.0656544	47	0	0.0656544	47	0	0.0656544	47	0	0.0656544	47	0	0.0656544	47	0	0.0656544
47.025	0	0.0656544	47.025	0	0.0656544	47.025	0	0.0656544	47.025	0	0.0656544	47.025	0	0.0656544	47.025	0	0.0656544	47.025	0	0.0656544	47.025	0	0.0656544	47.025	0	0.0656544	47.025	0	0.0656544
47.05	0	0.0656544	47.05	0	0.0656544	47.05	0	0.0656544	47.05	0	0.0656544	47.05	0	0.0656544	47.05	0	0.0656544	47.05	0	0.0656544	47.05	0	0.0656544	47.05	0	0.0656544	47.05	0	0.0656544
47.075	0	0.0656544	47.075	0	0.0656544	47.075	0	0.0656544	47.075	0	0.0656544	47.075	0	0.0656544	47.075	0	0.0656544	47.075	0	0.0656544	47.075	0	0.0656544	47.075	0	0.0656544	47.075	0	0.0656544
47.1	0	0.0656544	47.1	0	0.0656544	47.1	0	0.0656544	47.1	0	0.0656544	47.1	0	0.0656544	47.1	0	0.0656544	47.1	0	0.0656544	47.1	0	0.0656544	47.1	0	0.0656544	47.1	0	0.0656544
47.125	0	0.0656544	47.125	0	0.0656544	47.125	0	0.0656544	47.125	0	0.0656544	47.125	0	0.0656544	47.125	0	0.0656544	47.125	0	0.0656544	47.125	0	0.0656544	47.125	0	0.0656544	47.125	0	0.0656544
47.15	0	0.0656544	47.15	0	0.0656544	47.15	0	0.0656544	47.15	0	0.0656544	47.15	0	0.0656544	47.15	0	0.0656544	47.15	0	0.0656544	47.15	0	0.0656544	47.15	0	0.0656544	47.15	0	0.0656544
47.175	0	0.0656544	47.175	0	0.0656544	47.175	0	0.0656544	47.175	0	0.0656544	47.175	0	0.0656544	47.175	0	0.0656544	47.175	0	0.0656544	47.175	0	0.0656544	47.175	0	0.0656544	47.175	0	0.0656544
47.2	0	0.0656544	47.2	0	0.0656544	47.2	0	0.0656544	47.2	0	0.0656544	47.2	0	0.0656544	47.2	0	0.0656544	47.2	0	0.0656544	47.2	0	0.0656544	47.2	0	0.0656544	47.2	0	0.0656544
47.225	0	0.0656544	47.225	0	0.0656544	47.225	0	0.0656544	47.225	0	0.0656544	47.225	0	0.0656544	47.225	0	0.0656544	47.225	0	0.0656544	47.225	0	0.0656544	47.225	0	0.0656544	47.225	0	0.0656544
47.25	0	0.0656544	47.25	0	0.0656544	47.25	0	0.0656544	47.25	0	0.0656544	47.25	0	0.0656544	47.25	0	0.0656544	47.25	0	0.0656544	47.25	0	0.0656544	47.25	0	0.0656544	47.25	0	0.0656544
47.275	0	0.0656544	47.275	0	0.0656544	47.275	0	0.0656544	47.275	0	0.0656544	47.275	0	0.0656544	47.275	0	0.0656544	47.275	0	0.0656544	47.275	0	0.0656544	47.275	0	0.0656544	47.275	0	0.0656544
47.3	0	0.0656544	47.3	0	0.0656544	47.3	0	0.0656544	47.3	0	0.0656544	47.3	0	0.0656544	47.3	0	0.0656544	47.3	0	0.0656544	47.3	0	0.0656544	47.3	0	0.0656544	47.3	0	0.0656544
47.325	0	0.0656544	47.325	0	0.0656544	47.325	0	0.0656544	47.325	0	0.0656544	47.325	0	0.0656544	47.325	0	0.0656544	47.325	0	0.0656544	47.325	0	0.0656544	47.325	0	0.0656544	47.325	0	0.0656544
47.35	0	0.0656544	47.35	0	0.0656544	47.35	0	0.0656544	47.35	0	0.0656544	47.35	0	0.0656544	47.35	0	0.0656544	47.35	0	0.0656544	47.35	0	0.0656544	47.35	0	0.0656544	47.35	0	0.0656544
47.375	0	0.0656544	47.375	0	0.0656544	47.375	0	0.0656544	47.375	0	0.0656544	47.375	0	0.0656544	47.375	0	0.0656544	47.375	0	0.0656544	47.375	0	0.0656544	47.375	0	0.0656544	47.375	0	0.0656544
47.4	0	0.0656544	47.4	0	0.0656544	47.4	0	0.0656544	47.4	0	0.0656544	47.4	0	0.0656544	47.4	0	0.0656544	47.4	0	0.0656544	47.4	0	0.0656544	47.4	0	0.0656544	47.4	0	0.0656544
47.425	0	0.0656544	47.425	0	0.0656544	47.425	0	0.0656544	47.425	0	0.0656544	47.425	0	0.0656544	47.425	0	0.0656544	47.425	0	0.0656544	47.425	0	0.0656544	47.425	0	0.0656544	47.425	0	0.0656544
47.45	0	0.0656544	47.45	0	0.0656544	47.45	0	0.0656544	47.45	0	0.0656544	47.45	0	0.0656544	47.45	0	0.0656544	47.45	0	0.0656544	47.45	0	0.0656544	47.45	0	0.0656544	47.45	0	0.0656544
47.475	0	0.0656544	47.475	0	0.0656544	47.475	0	0.0656544	47.475	0	0.0656544	47.475	0	0.0656544	47.475	0	0.0656544	47.475	0	0.0656544	47.475	0	0.0656544	47.475	0	0.0656544	47.475	0	0.0656544
47.5	0	0.0656544	47.5	0	0.0656544	47.5	0	0.0656544	47.5	0	0.0656544	47.5	0	0.0656544	47.5	0	0.0656544	47.5	0	0.0656544	47.5	0	0.0656544	47.5	0	0.0656544	47.5	0	0.0656544
47.525	0	0.0656544	47.525	0	0.0656544	47.525	0	0.0656544	47.525	0	0.0656544	47.525	0	0.0656544	47.525	0	0.0656544	47.525	0	0.0656544	47.525	0	0.0656544	47.525	0	0.0656544	47.525	0	0.0656544
47.55	0	0.0656544	47.55	0	0.0656544	47.55	0	0.0656544	47.55	0	0.0656544	47.55	0	0.0656544	47.55	0	0.0656544	47.55	0	0.0656544	47.55	0	0.0656544	47.55	0	0.0656544	47.55	0	0.0656544
47.575	0	0.0656544	47.575	0	0.0656544	47.575	0	0.0656544	47.575	0	0.0656544	47.575	0	0.0656544	47.575	0	0.0656544	47.575	0	0.0656544	47.575	0	0.0656544	47.575	0	0.0656544	47.575	0	0.0656544
47.6	0	0.0656544	47.6	0	0.0656544	47.6	0	0.0656544	47.6	0	0.0656544	47.6	0	0.0656544	47.6	0	0.0656544	47.6	0	0.0656544	47.6	0	0.0656544	47.6	0	0.0656544	47.6	0	0.0656544
47.625	0	0.0656544	47.625	0	0.0656544	47.625	0	0.0656544	47.625	0	0.0656544	47.625	0	0.0656544	47.625	0	0.0656544	47.625	0	0.0656544	47.625	0	0.0656544	47.625	0	0.0656544	47.625	0	0.0656544
47.65	0	0.0656544	47.65	0	0.0656544	47.65	0	0.0656544	47.65	0	0.0656544	47.65	0	0.0656544	47.65	0	0.0656544	47.65	0	0.0656544	47.65	0	0.0656544	47.65	0	0.0656544	47.65	0	0.0656544
47.675	0	0.0656544	47.675	0	0.0656544	47.675	0	0.0656544	47.675	0	0.0656544	47.675	0	0.0656544	47.675	0	0.0656544	47.675	0	0.0656544	47.675	0	0.0656544	47.675	0	0.0656544	47.675	0	0.0656544
47.7	0	0.0656544	47.7	0	0.0656544	47.7	0	0.0656544	47.7	0	0.0656544	47.7	0	0.0656544	47.7	0	0.0656544	47.7	0	0.0656544	47.7	0	0.0656544	47.7	0	0.0656544	47.7	0	0.0656544
47.725	0	0.0656544	47.725	0	0.0656544	47.725	0	0.0656544	47.725	0	0.0656544	47.725	0	0.0656544	47.725	0	0.0656544	47.725	0	0.0656544	47.725	0	0.0656544	47.725	0	0.0656544	47.725	0	0.0656544
47.75	0	0.0656544	47.75	0	0.0656544	47.75	0	0.0656544	47.75	0	0.0656544	47.75	0	0.0656544	47.75	0	0.0656544	47.75	0	0.0656544	47.75	0	0.0656544	47.75	0	0.0656544	47.75	0	0.0656544
47.775	0	0.0656544	47.775	0	0.0656544	47.775	0	0.0656544	47.775	0	0.0656544	47.775	0	0.0656544	47.775	0	0.0656544	47.775	0	0.0656544	47.775	0	0.0656544	47.775	0	0.0656544	47.775	0	0.0656544
47.8	0	0.0656544	47.8	0	0.0656544	47.8	0	0.0656544	47.8	0	0.0656544	47.8	0	0.0656544	47.8	0	0.0656544	47.8	0	0.0656544	47.8	0	0.0656544	47.8	0	0.0656544	47.8	0	0.0656544
47.825	0	0.0656544	47.825	0	0.0656544	47.825	0	0.0656544	47.825	0	0.0656544	47.825	0	0.0656544	47.825	0	0.0656544	47.825	0	0.0656544	47.825	0	0.0656544	47.825	0	0.0656544	47.825	0	0.0656544
47.85	0	0.0656544	47.85	0	0.0656544	47.85	0	0.0656544	47.85	0	0.0656544	47.85	0	0.0656544	47.85	0	0.0656544	47.85	0	0.0656544	47.85	0	0.0656544	47.85	0	0.0656544	47.85	0	0.0656544
47.875	0	0.0656544	47.875	0	0.0656544	47.875	0	0.0656544	47.875	0	0.0656544	47.875	0	0.0656544	47.875	0	0.0656544	47.875	0	0.0656544	47.875	0	0.0656544	47.875	0	0.0656544	47.875	0	0.0656544
47.9	0	0.0656544	47.9	0	0.0656544	47.9	0	0.0656544	47.9	0	0.0656544	47.9	0	0.0656544	47.9	0	0.0656544	47.9	0	0.0656544	47.9	0	0.0656544	47.9	0	0.0656544	47.9	0	0.0656544
47.925	0	0.0656544	47.925	0	0.0656544	47.925	0	0.0656544	47.925	0	0.0656544	47.925	0	0.0656544	47.925	0	0.0656544	47.925	0	0.0656544	47.925	0	0.0656544	47.925	0	0.0656544	47.925	0	0.0656544
47.95	0	0.0656544	47.95	0	0.0656544	47.95	0	0.0656544	47.95	0	0.0656544	47.95	0	0.0656544	47.95	0	0.0656544	47.95	0	0.0656544	47.95	0	0.0656544	47.95	0	0.0656544	47.95	0	0.0656544
47.975	0	0.0656544	47.975	0	0.0656544	47.975	0	0.0656544	47.975	0	0.0656544	47.975	0	0.0656544	47.975	0	0.0656544	47.975	0	0.0656544	47.975	0	0.0656544	47.975	0	0.0656544	47.975	0	0.0656544
48	0	0.0656544	48	0	0.0656544	48	0	0.0656544	48	0	0.0656544	48	0	0.0656544	48	0	0.0656544	48	0	0.0656544	48	0	0.0656544	48	0	0.0656544	48	0	0.0656544
48.025	0	0.0656544	48.025	0	0.0656544	48.025	0	0.0656544	48.025	0	0.0656544	48.025	0	0.0656544	48.025	0	0.0656544	48.025	0	0.0656544	48.025	0	0.0656544	48.025	0	0.0656544	48.025	0	0.0656544
48.05	0	0.0656544	48.05	0	0.0656544	48.05	0	0.0656544	48.05	0	0.0656544	48.05	0	0.0656544	48.05	0	0.0656544	48.05	0	0.0656544	48.05	0	0.0656544	48.05	0	0.0656544	48.05	0	0.0656544
48.075	0	0.0656544	48.075	0	0.0656544	48.075	0	0.0656544	48.075	0	0.0656544	48.075	0	0.0656544	48.075	0	0.0656544	48.075	0	0.0656544	48.075	0	0.0656544	48.075	0	0.0656544	48.075	0	0.0656544
48.1	0	0.0656544	48.1	0	0.0656544	48.1	0	0.0656544	48.1	0	0.0656544	48.1	0	0.0656544	48.1	0	0.0656544	48.1	0	0.0656544	48.1	0	0.0656544	48.1	0	0.0656544	48.1	0	0.0656544
48.125	0	0.0656545	48.125	0	0.0656545	48.125	0	0.0656545	48.125	0	0.0656545	48.125	0	0.0656545	48.125	0	0.0656545	48.125	0	0.0656545	48.125	0	0.0656545	48.125	0	0.0656545	48.125	0	0.0656545
48.15	0	0.0656545	48.15	0	0.0656545	48.15	0	0.0656545	48.15	0	0.0656545	48.15	0	0.0656545	48.15	0	0.0656545	48.15	0	0.0656545	48.15	0	0.0656545	48.15	0	0.0656545	48.15	0	0.0656545
48.175	0	0.0656545	48.175	0	0.0656545	48.175	0	0.0656545	48.175	0	0.0656545	48.175	0	0.0656545	48.175	0	0.0656545	48.175	0	0.0656545	48.175	0	0.0656545	48.175	0	0.0656545	48.175	0	0.0656545
48.2	0	0.0656545	48.2	0	0.0656545	48.2	0	0.0656545	48.2	0	0.0656545	48.2	0	0.0656545	48.2	0	0.0656545	48.2	0	0.0656545	48.2	0	0.0656545	48.2	0	0.0656545	48.2	0	0.0656545
48.225	0	0.0656545	48.225	0	0.0656545	48.225	0	0.0656545	48.225	0	0.0656545	48.225	0	0.0656545	48.225	0	0.0656545	48.225	0	0.0656545	48.225	0	0.0656545	48.225	0	0.0656545	48.225	0	0.0656545
48.25	0	0.0656545	48.25	0	0.0656545	48.25	0	0.0656545	48.25	0	0.0656545	48.25	0	0.0656545	48.25	0	0.0656545	48.25	0	0.0656545	48.25	0	0.0656545	48.25	0	0.0656545	48.25	0	0.0656545
48.275	0	0.0656545	48.275	0	0.0656545	48.275	0	0.0656545	48.275	0	0.0656545	48.275	0	0.0656545	48.275	0	0.0656545	48.275	0	0.0656545	48.275	0	0.0656545	48.275	0	0.0656545	48.275	0	0.0656545
48.3	0	0.0656545	48.3	0	0.0656545	48.3	0	0.0656545	48.3	0	0.0656545	48.3	0	0.0656545	48.3	0	0.0656545	48.3	0	0.0656545	48.3	0	0.0656545	48.3	0	0.0656545	48.3	0	0.0656545
48.325	0	0.0656545	48.325	0	0.0656545	48.325	0	0.0656545	48.325	0	0.0656545	48.325	0	0.0656545	48.325	0	0.0656545	48.325	0	0.0656545	48.325	0	0.0656545	48.325	0	0.0656545	48.325	0	0.0656545
48.35	0	0.0656545	48.35	0	0.0656545	48.35	0	0.0656545	48.35	0	0.0656545	48.35	0	0.0656545	48.35	0	0.0656545	48.35	0	0.0656545	48.35	0	0.0656545	48.35	0	0.0656545	48.35	0	0.0656545
48.375	0	0.0656545	48.375	0	0.0656545	48.375	0	0.0656545	48.375	0	0.0656545	48.375	0	0.0656545	48.375	0	0.0656545	48.375	0	0.0656545	48.375	0	0.0656545	48.375	0	0.0656545	48.375	0	0.0656545
48.4	0	0.0656545	48.4	0	0.0656545	48.4	0	0.0656545	48.4	0	0.0656545	48.4	0	0.0656545	48.4	0	0.0656545	48.4	0	0.0656545	48.4	0	0.0656545	48.4	0	0.0656545	48.4	0	0.0656545
48.425	0	0.0656545	48.425	0	0.0656545	48.425	0	0.0656545	48.425	0	0.0656545	48.425	0	0.0656545	48.425	0	0.0656545	48.425	0	0.0656545	48.425	0	0.0656545	48.425	0	0.0656545	48.425	0	0.0656545
48.45	0	0.0656545	48.45	0	0.0656545	48.45	0	0.0656545	48.45	0	0.0656545	48.45	0	0.0656545	48.45	0	0.0656545	48.45	0	0.0656545	48.45	0	0.0656545	48.45	0	0.0656545	48.45	0	0.0656545
48.475	0	0.0656545	48.475	0	0.0656545	48.475	0	0.0656545	48.475	0	0.0656545	48.475	0	0.0656545	48.475	0	0.0656545	48.475	0	0.0656545	48.475	0	0.0656545	48.475	0	0.0656545	48.475	0	0.0656545
48.5	0	0.0656545	48.5	0	0.0656545	48.5	0	0.0656545	48.5	0	0.0656545	48.5	0	0.0656545	48.5	0	0.0656545	48.5	0	0.0656545	48.5	0	0.0656545	48.5	0	0.0656545	48.5	0	0.0656545
48.525	0	0.0656545	48.525	0	0.0656545	48.525	0	0.0656545	48.525	0	0.0656545	48.525	0	0.0656545	48.525	0	0.0656545	48.525	0	0.0656545	48.525	0	0.0656545	48.525	0	0.0656545	48.525	0	0.0656545
48.55	0	0.0656545	48.55	0	0.0656545	48.55	0	0.0656545	48.55	0	0.0656545	48.55	0	0.0656545	48.55	0	0.0656545	48.55	0	0.0656545	48.55	0	0.0656545	48.55	0	0.0656545	48.55	0	0.0656545
48.575	0	0.0656545	48.575	0	0.0656545	48.575	0	0.0656545	48.575	0	0.0656545	48.575	0	0.0656545	48.575	0	0.0656545	48.575	0	0.0656545	48.575	0	0.0656545	48.575	0	0.0656545	48.575	0	0.0656545
48.6	0	0.0656545	48.6	0	0.0656545	48.6	0	0.0656545	48.6	0	0.0656545	48.6	0	0.0656545	48.6	0	0.0656545	48.6	0	0.0656545	48.6	0	0.0656545	48.6	0	0.0656545	48.6	0	0.0656545
48.625	0	0.0656545	48.625	0	0.0656545	48.625	0	0.0656545	48.625	0	0.0656545	48.625	0	0.0656545	48.625	0	0.0656545	48.625	0	0.0656545	48.625	0	0.0656545	48.625	0	0.0656545	48.625	0	0.0656545
48.65	0	0.0656545	48.65	0	0.0656545	48.65	0	0.0656545	48.65	0	0.0656545	48.65	0	0.0656545	48.65	0	0.0656545	48.65	0	0.0656545	48.65	0	0.0656545	48.65	0	0.0656545	48.65	0	0.0656545
48.675	0	0.0656545	48.675	0	0.0656545	48.675	0	0.0656545	48.675	0	0.0656545	48.675	0	0.0656545	48.675	0	0.0656545	48.675	0	0.0656545	48.675	0	0.0656545	48.675	0	0.0656545	48.675	0	0.0656545
48.7	0	0.0656545	48.7	0	0.0656545	48.7	0	0.0656545	48.7	0	0.0656545	48.7	0	0.0656545	48.7	0	0.0656545	48.7	0	0.0656545	48.7	0	0.0656545	48.7	0	0.0656545	48.7	0	0.0656545
48.725	0	0.0656545	48.725	0	0.0656545	48.725	0	0.0656545	48.725	0	0.0656545	48.725	0	0.0656545	48.725	0	0.0656545	48.725	0	0.0656545	48.725	0	0.0656545	48.725	0	0.0656545	48.725	0	0.0656545
48.75	0	0.0656545	48.75	0	0.0656545	48.75	0	0.0656545	48.75	0	0.0656545	48.75	0	0.0656545	48.75	0	0.0656545	48.75	0	0.0656545	48.75	0	0.0656545	48.75	0	0.0656545	48.75	0	0.0656545
48.775	0	0.0656545	48.775	0	0.0656545	48.775	0	0.0656545	48.775	0	0.0656545	48.775	0	0.0656545	48.775	0	0.0656545	48.775	0	0.0656545	48.775	0	0.0656545	48.775	0	0.0656545	48.775	0	0.0656545
48.8	0	0.0656545	48.8	0	0.0656545	48.8	0	0.0656545	48.8	0	0.0656545	48.8	0	0.0656545	48.8	0	0.0656545	48.8	0	0.0656545	48.8	0	0.0656545	48.8	0	0.0656545	48.8	0	0.0656545
48.825	0	0.0656545	48.825	0	0.0656545	48.825	0	0.0656545	48.825	0	0.0656545	48.825	0	0.0656545	48.825	0	0.0656545	48.825	0	0.0656545	48.825	0	0.0656545	48.825	0	0.0656545	48.825	0	0.0656545
48.85	0	0.0656545	48.85	0	0.0656545	48.85	0	0.0656545	48.85	0	0.0656545	48.85	0	0.0656545	48.85	0	0.0656545	48.85	0	0.0656545	48.85	0	0.0656545	48.85	0	0.0656545	48.85	0	0.0656545
48.875	0	0.0656545	48.875	0	0.0656545	48.875	0	0.0656545	48.875	0	0.0656545	48.875	0	0.0656545	48.875	0	0.0656545	48.875	0	0.0656545	48.875	0	0.0656545	48.875	0	0.0656545	48.875	0	0.0656545
48.9	0	0.0656545	48.9	0	0.0656545	48.9	0	0.0656545	48.9	0	0.0656545	48.9	0	0.0656545	48.9	0	0.0656545	48.9	0	0.0656545	48.9	0	0.0656545	48.9	0	0.0656545	48.9	0	0.0656545
48.925	0	0.0656545	48.925	0	0.0656545	48.925	0	0.0656545	48.925	0	0.0656545	48.925	0	0.0656545	48.925	0	0.0656545	48.925	0	0.0656545	48.925	0	0.0656545	48.925	0	0.0656545	48.925	0	0.0656545
48.95	0	0.0656545	48.95	0	0.0656545	48.95	0	0.0656545	48.95	0	0.0656545	48.95	0	0.0656545	48.95	0	0.0656545	48.95	0	0.0656545	48.95	0	0.0656545	48.95	0	0.0656545	48.95	0	0.0656545
48.975	0	0.0656545	48.975	0	0.0656545	48.975	0	0.0656545	48.975	0	0.0656545	48.975	0	0.0656545	48.975	0	0.0656545	48.975	0	0.0656545	48.975	0	0.0656545	48.975	0	0.0656545	48.975	0	0.0656545
49	0	0.0656545	49	0	0.0656545	49	0	0.0656545	49	0	0.0656545	49	0	0.0656545	49	0	0.0656545	49	0	0.0656545	49	0	0.0656545	49	0	0.0656545	49	0	0.0656545
49.025	0	0.0656545	49.025	0	0.0656545	49.025	0	0.0656545	49.025	0	0.0656545	49.025	0	0.0656545	49.025	0	0.0656545	49.025	0	0.0656545	49.025	0	0.0656545	49.025	0	0.0656545	49.025	0	0.0656545
49.05	0	0.0656545	49.05	0	0.0656545	49.05	0	0.0656545	49.05	0	0.0656545	49.05	0	0.0656545	49.05	0	0.0656545	49.05	0	0.0656545	49.05	0	0.0656545	49.05	0	0.0656545	49.05	0	0.0656545
49.075	0	0.0656545	49.075	0	0.0656545	49.075	0	0.0656545	49.075	0	0.0656545	49.075	0	0.0656545	49.075	0	0.0656545	49.075	0	0.0656545	49.075	0	0.0656545	49.075	0	0.0656545	49.075	0	0.0656545
49.1	0	0.0656545	49.1	0	0.0656545	49.1	0	0.0656545	49.1	0	0.0656545	49.1	0	0.0656545	49.1	0	0.0656545	49.1	0	0.0656545	49.1	0	0.0656545	49.1	0	0.0656545	49.1	0	0.0656545
49.125	0	0.0656545	49.125	0	0.0656545	49.125	0	0.0656545	49.125	0	0.0656545	49.125	0	0.0656545	49.125	0	0.0656545	49.125	0	0.0656545	49.125	0	0.0656545	49.125	0	0.0656545	49.125	0	0.0656545
49.15	0	0.0656545	49.15	0	0.0656545	49.15	0	0.0656545	49.15	0	0.0656545	49.15	0	0.0656545	49.15	0	0.0656545	49.15	0	0.0656545	49.15	0	0.0656545	49.15	0	0.0656545	49.15	0	0.0656545
49.175	0	0.0656545	49.175	0	0.0656545	49.175	0	0.0656545	49.175	0	0.0656545	49.175	0	0.0656545	49.175	0	0.0656545	49.175	0	0.0656545	49.175	0	0.0656545	49.175	0	0.0656545	49.175	0	0.0656545
49.2	0	0.0656545	49.2	0	0.0656545	49.2	0	0.0656545	49.2	0	0.0656545	49.2	0	0.0656545	49.2	0	0.0656545	49.2	0	0.0656545	49.2	0	0.0656545	49.2	0	0.0656545	49.2	0	0.0656545
49.225	0	0.0656545	49.225	0	0.0656545	49.225	0	0.0656545	49.225	0	0.0656545	49.225	0	0.0656545	49.225	0	0.0656545	49.225	0	0.0656545	49.225	0	0.0656545	49.225	0	0.0656545	49.225	0	0.0656545
49.25	0	0.0656545	49.25	0	0.0656545	49.25	0	0.0656545	49.25	0	0.0656545	49.25	0	0.0656545	49.25	0	0.0656545	49.25	0	0.0656545	49.25	0	0.0656545	49.25	0	0.0656545	49.25	0	0.0656545
49.275	0	0.0656545	49.275	0	0.0656545	49.275	0	0.0656545	49.275	0	0.0656545	49.275	0	0.0656545	49.275	0	0.0656545	49.275	0	0.0656545	49.275	0	0.0656545	49.275	0	0.0656545	49.275	0	0.0656545
49.3	0	0.0656545	49.3	0	0.0656545	49.3	0	0.0656545	49.3	0	0.0656545	49.3	0	0.0656545	49.3	0	0.0656545	49.3	0	0.0656545	49.3	0	0.0656545	49.3	0	0.0656545	49.3	0	0.0656545
49.325	0	0.0656545	49.325	0	0.0656545	49.325	0	0.0656545	49.325	0	0.0656545	49.325	0	0.0656545	49.325	0	0.0656545	49.325	0	0.0656545	49.325	0	0.0656545	49.325	0	0.0656545	49.325	0	0.0656545
49.35	0	0.0656545	49.35	0	0.0656545	49.35	0	0.0656545	49.35	0	0.0656545	49.35	0	0.0656545	49.35	0	0.0656545	49.35	0	0.0656545	49.35	0	0.0656545	49.35	0	0.0656545	49.35	0	0.0656545
49.375	0	0.0656545	49.375	0	0.0656545	49.375	0	0.0656545	49.375	0	0.0656545	49.375	0	0.0656545	49.375	0	0.0656545	49.375	0	0.0656545	49.375	0	0.0656545	49.375	0	0.0656545	49.375	0	0.0656545
49.4	0	0.0656545	49.4	0	0.0656545	49.4	0	0.0656545	49.4	0	0.0656545	49.4	0	0.0656545	49.4	0	0.0656545	49.4	0	0.0656545	49.4	0	0.0656545	49.4	0	0.0656545	49.4	0	0.0656545
49.425	0	0.0656545	49.425	0	0.0656545	49.425	0	0.0656545	49.425	0	0.0656545	49.425	0	0.0656545	49.425	0	0.0656545	49.425	0	0.0656545	49.425	0	0.0656545	49.425	0	0.0656545	49.425	0	0.0656545
49.45	0	0.0656545	49.45	0	0.0656545	49.45	0	0.0656545	49.45	0	0.0656545	49.45	0	0.0656545	49.45	0	0.0656545	49.45	0	0.0656545	49.45	0	0.0656545	49.45	0	0.0656545	49.45	0	0.0656545
49.475	0	0.0656545	49.475	0	0.0656545	49.475	0	0.0656545	49.475	0	0.0656545	49.475	0	0.0656545	49.475	0	0.0656545	49.475	0	0.0656545	49.475	0	0.0656545	49.475	0	0.0656545	49.475	0	0.0656545
49.5	0	0.0656545	49.5	0	0.0656545	49.5	0	0.0656545	49.5	0	0.0656545	49.5	0	0.0656545	49.5	0	0.0656545	49.5	0	0.0656545	49.5	0	0.0656545	49.5	0	0.0656545	49.5	0	0.0656545
49.525	0	0.0656545	49.525	0	0.0656545	49.525	0	0.0656545	49.525	0	0.0656545	49.525	0	0.0656545	49.525	0	0.0656545	49.525	0	0.0656545	49.525	0	0.0656545	49.525	0	0.0656545	49.525	0	0.0656545
49.55	0	0.0656545	49.55	0	0.0656545	49.55	0	0.0656545	49.55	0	0.0656545	49.55	0	0.0656545	49.55	0	0.0656545	49.55	0	0.0656545	49.55	0	0.0656545	49.55	0	0.0656545	49.55	0	0.0656545
49.575	0	0.0656545	49.575	0	0.0656545	49.575	0	0.0656545	49.575	0	0.0656545	49.575	0	0.0656545	49.575	0	0.0656545	49.575	0	0.0656545	49.575	0	0.0656545	49.575	0	0.0656545	49.575	0	0.0656545
49.6	0	0.0656545	49.6	0	0.0656545	49.6	0	0.0656545	49.6	0	0.0656545	49.6	0	0.0656545	49.6	0	0.0656545	49.6	0	0.0656545	49.6	0	0.0656545	49.6	0	0.0656545	49.6	0	0.0656545
49.625	0	0.0656545	49.625	0	0.0656545	49.625	0	0.0656545	49.625	0	0.0656545	49.625	0	0.0656545	49.625	0	0.0656545	49.625	0	0.0656545	49.625	0	0.0656545	49.625	0	0.0656545	49.625	0	0.0656545
49.65	0	0.0656545	49.65	0	0.0656545	49.65	0	0.0656545	49.65	0	0.0656545	49.65	0	0.0656545	49.65	0	0.0656545	49.65	0	0.0656545	49.65	0	0.0656545	49.65	0	0.0656545	49.65	0	0.0656545
49.675	0	0.0656545	49.675	0	0.0656545	49.675	0	0.0656545	49.675	0	0.0656545	49.675	0	0.0656545	49.675	0	0.0656545	49.675	0	0.0656545	49.675	0	0.0656545	49.675	0	0.0656545	49.675	0	0.0656545
49.7	0	0.0656545	49.7	0	0.0656545	49.7	0	0.0656545	49.7	0	0.0656545	49.7	0	0.0656545	49.7	0	0.0656545	49.7	0	0.0656545	49.7	0	0.0656545	49.7	0	0.0656545	49.7	0	0.0656545
49.725	0	0.0656545	49.725	0	0.0656545	49.725	0	0.0656545	49.725	0	0.0656545	49.725	0	0.0656545	49.725	0	0.0656545	49.725	0	0.0656545	49.725	0	0.0656545	49.725	0	0.0656545	49.725	0	0.0656545
49.75	0	0.0656545	49.75	0	0.0656545	49.75	0	0.0656545	49.75	0	0.0656545	49.75	0	0.0656545	49.75	0	0.0656545	49.75	0	0.0656545	49.75	0	0.0656545	49.75	0	0.0656545	49.75	0	0.0656545
49.775	0	0.0656545	49.775	0	0.0656546	49.775	0	0.0656546	49.775	0	0.0656546	49.775	0	0.0656546	49.775	0	0.0656546	49.775	0	0.0656546	49.775	0	0.0656546	49.775	0	0.0656546	49.775	0	0.0656546
49.8	0	0.0656546	49.8	0	0.0656546	49.8	0	0.0656546	49.8	0	0.0656546	49.8	0	0.0656546	49.8	0	0.0656546	49.8	0	0.0656546	49.8	0	0.0656546	49.8	0	0.0656546	49.8	0	0.0656546
49.825	0	0.0656546	49.825	0	0.0656546	49.825	0	0.0656546	49.825	0	0.0656546	49.825	0	0.0656546	49.825	0	0.0656546	49.825	0	0.0656546	49.825	0	0.0656546	49.825	0	0.0656546	49.825	0	0.0656546
49.85	0	0.0656546	49.85	0	0.0656546	49.85	0	0.0656546	49.85	0	0.0656546	49.85	0	0.0656546	49.85	0	0.0656546	49.85	0	0.0656546	49.85	0	0.0656546	49.85	0	0.0656546	49.85	0	0.0656546
49.875	0	0.0656546	49.875	0	0.0656546	49.875	0	0.0656546	49.875	0	0.0656546	49.875	0	0.0656546	49.875	0	0.0656546	49.875	0	0.0656546	49.875	0	0.0656546	49.875	0	0.0656546	49.875	0	0.0656546
49.9	0	0.0656546	49.9	0	0.0656546	49.9	0	0.0656546	49.9	0	0.0656546	49.9	0	0.0656546	49.9	0	0.0656546	49.9	0	0.0656546	49.9	0	0.0656546	49.9	0	0.0656546	49.9	0	0.0656546
49.925	0	0.0656546	49.925	0	0.0656546	49.925	0	0.0656546	49.925	0	0.0656546	49.925	0	0.0656546	49.925	0	0.0656546	49.925	0	0.0656546	49.925	0	0.0656546	49.925	0	0.0656546	49.925	0	0.0656546
49.95	0	0.0656546	49.95	0	0.0656546	49.95	0	0.0656546	49.95	0	0.0656546	49.95	0	0.0656546	49.95	0	0.0656546	49.95	0	0.0656546	49.95	0	0.0656546	49.95	0	0.0656546	49.95	0	0.0656546
[truncated: 6,001 more rows]
