# Supplementary material for: Interneuronal mechanisms of hippocampal theta oscillations in a full-scale model of the rodent CA1 circuit
Source: eLife. 2016 Dec 23;5:e18566. doi: 10.7554/eLife.18566 (PMC5313080; doi:10.7554/eLife.18566)
Supplement: Figure 3—source data 1. — The theta-filtered and gamma-filtered local field potential (LFP) analog traces. DOI: http://dx.doi.org/10.7554/eLife.18566.038 [file elife-18566-fig3-data1.txt]

Time	Theta	Gamma
10.000000	0.000066	0.000019
10.100000	-0.000889	-0.006381
10.200000	-0.001870	-0.012901
10.300000	-0.002877	-0.019538
10.400000	-0.003909	-0.026288
10.500000	-0.004966	-0.033148
10.600000	-0.006050	-0.040115
10.700000	-0.007158	-0.047185
10.800000	-0.008292	-0.054355
10.900000	-0.009451	-0.061621
11.000000	-0.010635	-0.068979
11.100000	-0.011844	-0.076426
11.200000	-0.013078	-0.083957
11.300000	-0.014337	-0.091568
11.400000	-0.015619	-0.099255
11.500000	-0.016926	-0.107015
11.600000	-0.018257	-0.114841
11.700000	-0.019612	-0.122731
11.800000	-0.020990	-0.130680
11.900000	-0.022392	-0.138683
12.000000	-0.023817	-0.146735
12.100000	-0.025264	-0.154832
12.200000	-0.026735	-0.162968
12.300000	-0.028227	-0.171140
12.400000	-0.029742	-0.179342
12.500000	-0.031278	-0.187570
12.600000	-0.032835	-0.195817
12.700000	-0.034414	-0.204080
12.800000	-0.036014	-0.212353
12.900000	-0.037633	-0.220630
13.000000	-0.039273	-0.228908
13.100000	-0.040933	-0.237179
13.200000	-0.042612	-0.245440
13.300000	-0.044310	-0.253685
13.400000	-0.046027	-0.261908
13.500000	-0.047762	-0.270104
13.600000	-0.049515	-0.278268
13.700000	-0.051285	-0.286394
13.800000	-0.053073	-0.294477
13.900000	-0.054877	-0.302512
14.000000	-0.056697	-0.310493
14.100000	-0.058533	-0.318414
14.200000	-0.060385	-0.326271
14.300000	-0.062251	-0.334058
14.400000	-0.064132	-0.341769
14.500000	-0.066027	-0.349399
14.600000	-0.067936	-0.356943
14.700000	-0.069857	-0.364396
14.800000	-0.071791	-0.371751
14.900000	-0.073738	-0.379004
15.000000	-0.075696	-0.386150
15.100000	-0.077666	-0.393183
15.200000	-0.079646	-0.400098
15.300000	-0.081636	-0.406890
15.400000	-0.083637	-0.413555
15.500000	-0.085646	-0.420086
15.600000	-0.087665	-0.426479
15.700000	-0.089691	-0.432729
15.800000	-0.091726	-0.438831
15.900000	-0.093768	-0.444780
16.000000	-0.095817	-0.450573
16.100000	-0.097872	-0.456203
16.200000	-0.099933	-0.461667
16.300000	-0.101999	-0.466960
16.400000	-0.104070	-0.472078
16.500000	-0.106146	-0.477016
16.600000	-0.108225	-0.481771
16.700000	-0.110308	-0.486337
16.800000	-0.112393	-0.490712
16.900000	-0.114481	-0.494891
17.000000	-0.116571	-0.498870
17.100000	-0.118662	-0.502646
17.200000	-0.120754	-0.506216
17.300000	-0.122847	-0.509574
17.400000	-0.124939	-0.512720
17.500000	-0.127031	-0.515648
17.600000	-0.129122	-0.518357
17.700000	-0.131211	-0.520842
17.800000	-0.133298	-0.523102
17.900000	-0.135383	-0.525133
18.000000	-0.137465	-0.526934
18.100000	-0.139544	-0.528500
18.200000	-0.141618	-0.529831
18.300000	-0.143689	-0.530924
18.400000	-0.145755	-0.531777
18.500000	-0.147815	-0.532388
18.600000	-0.149870	-0.532755
18.700000	-0.151919	-0.532877
18.800000	-0.153962	-0.532752
18.900000	-0.155998	-0.532379
19.000000	-0.158026	-0.531757
19.100000	-0.160047	-0.530884
19.200000	-0.162060	-0.529761
19.300000	-0.164064	-0.528386
19.400000	-0.166060	-0.526758
19.500000	-0.168046	-0.524878
19.600000	-0.170023	-0.522745
19.700000	-0.171990	-0.520359
19.800000	-0.173946	-0.517720
19.900000	-0.175892	-0.514829
20.000000	-0.177827	-0.511685
20.100000	-0.179748	-0.508309
20.200000	-0.181657	-0.504682
20.300000	-0.183553	-0.500806
20.400000	-0.185438	-0.496681
20.500000	-0.187310	-0.492309
20.600000	-0.189169	-0.487691
20.700000	-0.191015	-0.482828
20.800000	-0.192847	-0.477722
20.900000	-0.194666	-0.472375
21.000000	-0.196471	-0.466789
21.100000	-0.198262	-0.460966
21.200000	-0.200039	-0.454908
21.300000	-0.201801	-0.448618
21.400000	-0.203548	-0.442098
21.500000	-0.205280	-0.435350
21.600000	-0.206997	-0.428379
21.700000	-0.208699	-0.421186
21.800000	-0.210385	-0.413774
21.900000	-0.212056	-0.406148
22.000000	-0.213711	-0.398311
22.100000	-0.215350	-0.390266
22.200000	-0.216972	-0.382016
22.300000	-0.218579	-0.373566
22.400000	-0.220169	-0.364920
22.500000	-0.221743	-0.356082
22.600000	-0.223300	-0.347055
22.700000	-0.224841	-0.337844
22.800000	-0.226365	-0.328455
22.900000	-0.227872	-0.318890
23.000000	-0.229362	-0.309156
23.100000	-0.230835	-0.299256
23.200000	-0.232292	-0.289196
23.300000	-0.233731	-0.278981
23.400000	-0.235154	-0.268616
23.500000	-0.236560	-0.258105
23.600000	-0.237948	-0.247455
23.700000	-0.239320	-0.236671
23.800000	-0.240674	-0.225759
23.900000	-0.242012	-0.214723
24.000000	-0.243333	-0.203570
24.100000	-0.244636	-0.192305
24.200000	-0.245923	-0.180934
24.300000	-0.247193	-0.169464
24.400000	-0.248446	-0.157899
24.500000	-0.249683	-0.146247
24.600000	-0.250902	-0.134513
24.700000	-0.252106	-0.122704
24.800000	-0.253292	-0.110824
24.900000	-0.254463	-0.098882
25.000000	-0.255617	-0.086883
25.100000	-0.256754	-0.074834
25.200000	-0.257876	-0.062740
25.300000	-0.258982	-0.050609
25.400000	-0.260071	-0.038447
25.500000	-0.261145	-0.026260
25.600000	-0.262203	-0.014055
25.700000	-0.263246	-0.001838
25.800000	-0.264274	0.010385
25.900000	-0.265286	0.022606
26.000000	-0.266283	0.034819
26.100000	-0.267265	0.047017
26.200000	-0.268232	0.059195
26.300000	-0.269185	0.071345
26.400000	-0.270123	0.083461
26.500000	-0.271047	0.095537
26.600000	-0.271957	0.107566
26.700000	-0.272852	0.119541
26.800000	-0.273734	0.131456
26.900000	-0.274603	0.143306
27.000000	-0.275457	0.155082
27.100000	-0.276299	0.166780
27.200000	-0.277127	0.178393
27.300000	-0.277943	0.189914
27.400000	-0.278746	0.201337
27.500000	-0.279536	0.212657
27.600000	-0.280314	0.223868
27.700000	-0.281080	0.234962
27.800000	-0.281834	0.245935
27.900000	-0.282575	0.256781
28.000000	-0.283306	0.267493
28.100000	-0.284025	0.278066
28.200000	-0.284732	0.288495
28.300000	-0.285429	0.298773
28.400000	-0.286115	0.308897
28.500000	-0.286790	0.318859
28.600000	-0.287454	0.328655
28.700000	-0.288108	0.338280
28.800000	-0.288752	0.347729
28.900000	-0.289386	0.356997
29.000000	-0.290011	0.366078
29.100000	-0.290625	0.374969
29.200000	-0.291230	0.383664
29.300000	-0.291826	0.392160
29.400000	-0.292413	0.400451
29.500000	-0.292991	0.408534
29.600000	-0.293560	0.416404
29.700000	-0.294120	0.424057
29.800000	-0.294672	0.431491
29.900000	-0.295216	0.438700
30.000000	-0.295752	0.445681
30.100000	-0.296271	0.452434
30.200000	-0.296783	0.458953
30.300000	-0.297286	0.465233
30.400000	-0.297782	0.471274
30.500000	-0.298270	0.477070
30.600000	-0.298751	0.482620
30.700000	-0.299224	0.487922
30.800000	-0.299690	0.492971
30.900000	-0.300149	0.497767
31.000000	-0.300601	0.502307
31.100000	-0.301046	0.506589
31.200000	-0.301484	0.510611
31.300000	-0.301916	0.514371
31.400000	-0.302341	0.517868
31.500000	-0.302759	0.521101
31.600000	-0.303171	0.524068
31.700000	-0.303577	0.526768
31.800000	-0.303977	0.529200
31.900000	-0.304370	0.531363
32.000000	-0.304758	0.533257
32.100000	-0.305139	0.534882
32.200000	-0.305515	0.536236
32.300000	-0.305884	0.537320
32.400000	-0.306248	0.538134
32.500000	-0.306606	0.538678
32.600000	-0.306959	0.538952
32.700000	-0.307305	0.538956
32.800000	-0.307646	0.538692
32.900000	-0.307982	0.538160
33.000000	-0.308312	0.537361
33.100000	-0.308636	0.536296
33.200000	-0.308955	0.534966
33.300000	-0.309269	0.533372
33.400000	-0.309577	0.531517
33.500000	-0.309879	0.529402
33.600000	-0.310176	0.527027
33.700000	-0.310467	0.524397
33.800000	-0.310753	0.521512
33.900000	-0.311034	0.518375
34.000000	-0.311309	0.514987
34.100000	-0.311578	0.511353
34.200000	-0.311842	0.507474
34.300000	-0.312100	0.503352
34.400000	-0.312352	0.498992
34.500000	-0.312599	0.494396
34.600000	-0.312840	0.489567
34.700000	-0.313075	0.484508
34.800000	-0.313304	0.479223
34.900000	-0.313528	0.473715
35.000000	-0.313745	0.467988
35.100000	-0.313956	0.462045
35.200000	-0.314162	0.455891
35.300000	-0.314361	0.449530
35.400000	-0.314554	0.442965
35.500000	-0.314740	0.436201
35.600000	-0.314920	0.429241
35.700000	-0.315094	0.422091
35.800000	-0.315261	0.414755
35.900000	-0.315421	0.407237
36.000000	-0.315575	0.399542
36.100000	-0.315721	0.391675
36.200000	-0.315861	0.383640
36.300000	-0.315994	0.375442
36.400000	-0.316119	0.367087
36.500000	-0.316238	0.358579
36.600000	-0.316348	0.349923
36.700000	-0.316452	0.341125
36.800000	-0.316547	0.332190
36.900000	-0.316635	0.323122
37.000000	-0.316716	0.313928
37.100000	-0.316788	0.304613
37.200000	-0.316852	0.295182
37.300000	-0.316908	0.285641
37.400000	-0.316955	0.275995
37.500000	-0.316995	0.266250
37.600000	-0.317025	0.256411
37.700000	-0.317047	0.246484
37.800000	-0.317060	0.236474
37.900000	-0.317064	0.226388
38.000000	-0.317060	0.216231
38.100000	-0.317046	0.206008
38.200000	-0.317022	0.195726
38.300000	-0.316989	0.185390
38.400000	-0.316947	0.175005
38.500000	-0.316895	0.164578
38.600000	-0.316833	0.154115
38.700000	-0.316761	0.143621
38.800000	-0.316679	0.133101
38.900000	-0.316587	0.122562
39.000000	-0.316485	0.112008
39.100000	-0.316372	0.101447
39.200000	-0.316249	0.090883
39.300000	-0.316114	0.080323
39.400000	-0.315970	0.069771
39.500000	-0.315814	0.059233
39.600000	-0.315647	0.048715
39.700000	-0.315469	0.038223
39.800000	-0.315280	0.027761
39.900000	-0.315080	0.017336
40.000000	-0.314868	0.006952
40.100000	-0.314635	-0.003364
40.200000	-0.314390	-0.013627
40.300000	-0.314133	-0.023832
40.400000	-0.313864	-0.033975
40.500000	-0.313583	-0.044049
40.600000	-0.313290	-0.054049
40.700000	-0.312984	-0.063972
40.800000	-0.312666	-0.073812
40.900000	-0.312336	-0.083564
41.000000	-0.311993	-0.093223
41.100000	-0.311637	-0.102785
41.200000	-0.311268	-0.112245
41.300000	-0.310887	-0.121599
41.400000	-0.310493	-0.130842
41.500000	-0.310086	-0.139971
41.600000	-0.309665	-0.148980
41.700000	-0.309232	-0.157865
41.800000	-0.308786	-0.166623
41.900000	-0.308327	-0.175250
42.000000	-0.307855	-0.183742
42.100000	-0.307369	-0.192094
42.200000	-0.306871	-0.200303
42.300000	-0.306359	-0.208367
42.400000	-0.305834	-0.216280
42.500000	-0.305296	-0.224041
42.600000	-0.304744	-0.231645
42.700000	-0.304179	-0.239089
42.800000	-0.303601	-0.246371
42.900000	-0.303010	-0.253487
43.000000	-0.302405	-0.260435
43.100000	-0.301787	-0.267211
43.200000	-0.301156	-0.273814
43.300000	-0.300511	-0.280241
43.400000	-0.299854	-0.286489
43.500000	-0.299183	-0.292557
43.600000	-0.298499	-0.298441
43.700000	-0.297801	-0.304140
43.800000	-0.297091	-0.309653
43.900000	-0.296367	-0.314976
44.000000	-0.295631	-0.320109
44.100000	-0.294881	-0.325050
44.200000	-0.294119	-0.329797
44.300000	-0.293343	-0.334350
44.400000	-0.292555	-0.338706
44.500000	-0.291754	-0.342866
44.600000	-0.290940	-0.346826
44.700000	-0.290113	-0.350588
44.800000	-0.289274	-0.354150
44.900000	-0.288423	-0.357512
45.000000	-0.287559	-0.360672
45.100000	-0.286682	-0.363631
45.200000	-0.285793	-0.366388
45.300000	-0.284892	-0.368943
45.400000	-0.283979	-0.371296
45.500000	-0.283054	-0.373447
45.600000	-0.282116	-0.375396
45.700000	-0.281167	-0.377144
45.800000	-0.280207	-0.378690
45.900000	-0.279234	-0.380035
46.000000	-0.278250	-0.381180
46.100000	-0.277254	-0.382126
46.200000	-0.276247	-0.382873
46.300000	-0.275229	-0.383421
46.400000	-0.274200	-0.383773
46.500000	-0.273160	-0.383929
46.600000	-0.272108	-0.383891
46.700000	-0.271046	-0.383659
46.800000	-0.269974	-0.383235
46.900000	-0.268890	-0.382620
47.000000	-0.267797	-0.381817
47.100000	-0.266693	-0.380827
47.200000	-0.265578	-0.379651
47.300000	-0.264454	-0.378291
47.400000	-0.263320	-0.376750
47.500000	-0.262175	-0.375028
47.600000	-0.261022	-0.373130
47.700000	-0.259858	-0.371056
47.800000	-0.258685	-0.368809
47.900000	-0.257503	-0.366391
48.000000	-0.256312	-0.363804
48.100000	-0.255111	-0.361052
48.200000	-0.253902	-0.358136
48.300000	-0.252684	-0.355060
48.400000	-0.251457	-0.351825
48.500000	-0.250221	-0.348436
48.600000	-0.248977	-0.344894
48.700000	-0.247725	-0.341202
48.800000	-0.246465	-0.337364
48.900000	-0.245197	-0.333382
49.000000	-0.243921	-0.329260
49.100000	-0.242637	-0.325000
49.200000	-0.241345	-0.320606
49.300000	-0.240046	-0.316081
49.400000	-0.238739	-0.311428
49.500000	-0.237426	-0.306651
49.600000	-0.236105	-0.301753
49.700000	-0.234777	-0.296736
49.800000	-0.233442	-0.291606
49.900000	-0.232100	-0.286365
50.000000	-0.230752	-0.281016
50.100000	-0.229390	-0.275585
50.200000	-0.228022	-0.270054
50.300000	-0.226647	-0.264427
50.400000	-0.225266	-0.258708
50.500000	-0.223878	-0.252899
50.600000	-0.222485	-0.247006
50.700000	-0.221085	-0.241030
50.800000	-0.219680	-0.234976
50.900000	-0.218268	-0.228848
51.000000	-0.216851	-0.222649
51.100000	-0.215429	-0.216383
51.200000	-0.214001	-0.210054
51.300000	-0.212567	-0.203665
51.400000	-0.211129	-0.197220
51.500000	-0.209685	-0.190722
51.600000	-0.208236	-0.184176
51.700000	-0.206783	-0.177585
51.800000	-0.205324	-0.170953
51.900000	-0.203861	-0.164283
52.000000	-0.202393	-0.157580
52.100000	-0.200920	-0.150846
52.200000	-0.199443	-0.144085
52.300000	-0.197962	-0.137301
52.400000	-0.196476	-0.130498
52.500000	-0.194987	-0.123679
52.600000	-0.193493	-0.116848
52.700000	-0.191995	-0.110008
52.800000	-0.190493	-0.103163
52.900000	-0.188987	-0.096316
53.000000	-0.187478	-0.089471
53.100000	-0.185964	-0.082631
53.200000	-0.184447	-0.075800
53.300000	-0.182927	-0.068980
53.400000	-0.181403	-0.062176
53.500000	-0.179875	-0.055390
53.600000	-0.178344	-0.048626
53.700000	-0.176810	-0.041887
53.800000	-0.175273	-0.035176
53.900000	-0.173732	-0.028497
54.000000	-0.172188	-0.021852
54.100000	-0.170641	-0.015244
54.200000	-0.169091	-0.008677
54.300000	-0.167538	-0.002154
54.400000	-0.165982	0.004323
54.500000	-0.164423	0.010751
54.600000	-0.162861	0.017127
54.700000	-0.161297	0.023448
54.800000	-0.159729	0.029711
54.900000	-0.158159	0.035914
55.000000	-0.156586	0.042054
55.100000	-0.155011	0.048129
55.200000	-0.153433	0.054136
55.300000	-0.151852	0.060072
55.400000	-0.150269	0.065936
55.500000	-0.148683	0.071724
55.600000	-0.147095	0.077435
55.700000	-0.145504	0.083067
55.800000	-0.143911	0.088616
55.900000	-0.142315	0.094082
56.000000	-0.140717	0.099461
56.100000	-0.139116	0.104753
56.200000	-0.137513	0.109954
56.300000	-0.135908	0.115064
56.400000	-0.134301	0.120081
56.500000	-0.132691	0.125001
56.600000	-0.131079	0.129825
56.700000	-0.129464	0.134550
56.800000	-0.127847	0.139175
56.900000	-0.126228	0.143698
57.000000	-0.124607	0.148118
57.100000	-0.122984	0.152433
57.200000	-0.121358	0.156642
57.300000	-0.119730	0.160744
57.400000	-0.118100	0.164737
57.500000	-0.116468	0.168621
57.600000	-0.114833	0.172395
57.700000	-0.113196	0.176056
57.800000	-0.111558	0.179605
57.900000	-0.109917	0.183041
58.000000	-0.108273	0.186362
58.100000	-0.106628	0.189568
58.200000	-0.104981	0.192659
58.300000	-0.103331	0.195632
58.400000	-0.101679	0.198489
58.500000	-0.100025	0.201228
58.600000	-0.098369	0.203849
58.700000	-0.096711	0.206352
58.800000	-0.095051	0.208735
58.900000	-0.093389	0.211000
59.000000	-0.091725	0.213145
59.100000	-0.090058	0.215171
59.200000	-0.088390	0.217076
59.300000	-0.086719	0.218862
59.400000	-0.085047	0.220528
59.500000	-0.083372	0.222075
59.600000	-0.081695	0.223501
59.700000	-0.080017	0.224808
59.800000	-0.078336	0.225996
59.900000	-0.076653	0.227065
60.000000	-0.074969	0.228015
60.100000	-0.073280	0.228845
60.200000	-0.071590	0.229557
60.300000	-0.069897	0.230151
60.400000	-0.068203	0.230628
60.500000	-0.066507	0.230989
60.600000	-0.064809	0.231233
60.700000	-0.063108	0.231362
60.800000	-0.061406	0.231377
60.900000	-0.059702	0.231277
61.000000	-0.057997	0.231065
61.100000	-0.056289	0.230740
61.200000	-0.054580	0.230303
61.300000	-0.052869	0.229756
61.400000	-0.051156	0.229100
61.500000	-0.049441	0.228334
61.600000	-0.047725	0.227462
61.700000	-0.046007	0.226482
61.800000	-0.044288	0.225397
61.900000	-0.042567	0.224208
62.000000	-0.040844	0.222916
62.100000	-0.039120	0.221522
62.200000	-0.037395	0.220027
62.300000	-0.035668	0.218433
62.400000	-0.033940	0.216740
62.500000	-0.032210	0.214951
62.600000	-0.030480	0.213067
62.700000	-0.028747	0.211089
62.800000	-0.027014	0.209018
62.900000	-0.025280	0.206856
63.000000	-0.023544	0.204605
63.100000	-0.021808	0.202266
63.200000	-0.020071	0.199840
63.300000	-0.018332	0.197330
63.400000	-0.016593	0.194736
63.500000	-0.014853	0.192060
63.600000	-0.013112	0.189305
63.700000	-0.011371	0.186471
63.800000	-0.009629	0.183560
63.900000	-0.007886	0.180575
64.000000	-0.006143	0.177516
64.100000	-0.004400	0.174386
64.200000	-0.002656	0.171186
64.300000	-0.000911	0.167918
64.400000	0.000833	0.164585
64.500000	0.002577	0.161186
64.600000	0.004322	0.157726
64.700000	0.006067	0.154204
64.800000	0.007811	0.150624
64.900000	0.009555	0.146988
65.000000	0.011299	0.143296
65.100000	0.013043	0.139550
65.200000	0.014787	0.135754
65.300000	0.016529	0.131909
65.400000	0.018272	0.128015
65.500000	0.020014	0.124077
65.600000	0.021754	0.120095
65.700000	0.023495	0.116071
65.800000	0.025234	0.112008
65.900000	0.026972	0.107907
66.000000	0.028709	0.103771
66.100000	0.030445	0.099600
66.200000	0.032180	0.095398
66.300000	0.033914	0.091166
66.400000	0.035646	0.086906
66.500000	0.037376	0.082620
66.600000	0.039105	0.078311
66.700000	0.040832	0.073979
66.800000	0.042558	0.069628
66.900000	0.044281	0.065258
67.000000	0.046003	0.060872
67.100000	0.047722	0.056473
67.200000	0.049440	0.052061
67.300000	0.051155	0.047639
67.400000	0.052867	0.043208
67.500000	0.054578	0.038772
67.600000	0.056285	0.034331
67.700000	0.057990	0.029888
67.800000	0.059692	0.025444
67.900000	0.061392	0.021002
68.000000	0.063088	0.016563
68.100000	0.064782	0.012129
68.200000	0.066472	0.007702
68.300000	0.068159	0.003285
68.400000	0.069843	-0.001122
68.500000	0.071523	-0.005516
68.600000	0.073200	-0.009895
68.700000	0.074873	-0.014258
68.800000	0.076542	-0.018602
68.900000	0.078208	-0.022926
69.000000	0.079870	-0.027229
69.100000	0.081528	-0.031508
69.200000	0.083181	-0.035761
69.300000	0.084831	-0.039987
69.400000	0.086476	-0.044185
69.500000	0.088117	-0.048351
69.600000	0.089753	-0.052485
69.700000	0.091385	-0.056586
69.800000	0.093012	-0.060650
69.900000	0.094635	-0.064677
70.000000	0.096253	-0.068665
70.100000	0.097861	-0.072596
70.200000	0.099464	-0.076485
70.300000	0.101062	-0.080330
70.400000	0.102654	-0.084128
70.500000	0.104242	-0.087880
70.600000	0.105823	-0.091583
70.700000	0.107400	-0.095235
70.800000	0.108970	-0.098836
70.900000	0.110535	-0.102383
71.000000	0.112094	-0.105876
71.100000	0.113648	-0.109312
71.200000	0.115195	-0.112692
71.300000	0.116737	-0.116012
71.400000	0.118272	-0.119273
71.500000	0.119802	-0.122472
71.600000	0.121325	-0.125609
71.700000	0.122842	-0.128682
71.800000	0.124352	-0.131690
71.900000	0.125856	-0.134631
72.000000	0.127354	-0.137505
72.100000	0.128845	-0.140311
72.200000	0.130329	-0.143047
72.300000	0.131807	-0.145712
72.400000	0.133279	-0.148305
72.500000	0.134743	-0.150825
72.600000	0.136201	-0.153272
72.700000	0.137651	-0.155644
72.800000	0.139095	-0.157940
72.900000	0.140532	-0.160160
73.000000	0.141962	-0.162302
73.100000	0.143385	-0.164365
73.200000	0.144800	-0.166350
73.300000	0.146208	-0.168254
73.400000	0.147610	-0.170078
73.500000	0.149004	-0.171821
73.600000	0.150390	-0.173481
73.700000	0.151769	-0.175058
73.800000	0.153141	-0.176552
73.900000	0.154505	-0.177962
74.000000	0.155862	-0.179287
74.100000	0.157212	-0.180527
74.200000	0.158554	-0.181682
74.300000	0.159888	-0.182750
74.400000	0.161214	-0.183731
74.500000	0.162533	-0.184626
74.600000	0.163844	-0.185434
74.700000	0.165148	-0.186153
74.800000	0.166444	-0.186785
74.900000	0.167732	-0.187328
75.000000	0.169012	-0.187783
75.100000	0.170284	-0.188149
75.200000	0.171548	-0.188426
75.300000	0.172805	-0.188614
75.400000	0.174053	-0.188713
75.500000	0.175294	-0.188723
75.600000	0.176526	-0.188644
75.700000	0.177751	-0.188475
75.800000	0.178968	-0.188217
75.900000	0.180176	-0.187870
76.000000	0.181377	-0.187433
76.100000	0.182569	-0.186908
76.200000	0.183753	-0.186294
76.300000	0.184930	-0.185592
76.400000	0.186098	-0.184801
76.500000	0.187257	-0.183922
76.600000	0.188409	-0.182955
76.700000	0.189552	-0.181901
76.800000	0.190688	-0.180760
76.900000	0.191815	-0.179532
77.000000	0.192933	-0.178217
77.100000	0.194044	-0.176817
77.200000	0.195146	-0.175332
77.300000	0.196240	-0.173762
77.400000	0.197326	-0.172108
77.500000	0.198403	-0.170370
77.600000	0.199472	-0.168550
77.700000	0.200532	-0.166647
77.800000	0.201585	-0.164663
77.900000	0.202628	-0.162598
78.000000	0.203664	-0.160452
78.100000	0.204691	-0.158228
78.200000	0.205709	-0.155925
78.300000	0.206720	-0.153545
78.400000	0.207721	-0.151088
78.500000	0.208714	-0.148555
78.600000	0.209699	-0.145947
78.700000	0.210675	-0.143266
78.800000	0.211643	-0.140512
78.900000	0.212602	-0.137686
79.000000	0.213553	-0.134790
79.100000	0.214495	-0.131824
79.200000	0.215428	-0.128789
79.300000	0.216353	-0.125688
79.400000	0.217269	-0.122520
79.500000	0.218177	-0.119287
79.600000	0.219076	-0.115991
79.700000	0.219966	-0.112633
79.800000	0.220848	-0.109213
79.900000	0.221721	-0.105734
80.000000	0.222585	-0.102197
80.100000	0.223431	-0.098610
80.200000	0.224268	-0.094968
80.300000	0.225095	-0.091272
80.400000	0.225914	-0.087523
80.500000	0.226724	-0.083723
80.600000	0.227524	-0.079874
80.700000	0.228316	-0.075977
80.800000	0.229098	-0.072034
80.900000	0.229872	-0.068045
81.000000	0.230636	-0.064013
81.100000	0.231391	-0.059940
81.200000	0.232138	-0.055826
81.300000	0.232875	-0.051674
81.400000	0.233602	-0.047486
81.500000	0.234321	-0.043262
81.600000	0.235031	-0.039004
81.700000	0.235731	-0.034715
81.800000	0.236422	-0.030396
81.900000	0.237104	-0.026049
82.000000	0.237777	-0.021675
82.100000	0.238441	-0.017276
82.200000	0.239095	-0.012855
82.300000	0.239740	-0.008412
82.400000	0.240376	-0.003951
82.500000	0.241003	0.000529
82.600000	0.241620	0.005024
82.700000	0.242229	0.009533
82.800000	0.242827	0.014053
82.900000	0.243417	0.018584
83.000000	0.243997	0.023123
83.100000	0.244568	0.027669
83.200000	0.245130	0.032219
83.300000	0.245682	0.036771
83.400000	0.246225	0.041324
83.500000	0.246758	0.045876
83.600000	0.247283	0.050424
83.700000	0.247797	0.054968
83.800000	0.248303	0.059504
83.900000	0.248799	0.064032
84.000000	0.249285	0.068548
84.100000	0.249763	0.073052
84.200000	0.250230	0.077541
84.300000	0.250688	0.082014
84.400000	0.251137	0.086467
84.500000	0.251577	0.090901
84.600000	0.252006	0.095312
84.700000	0.252427	0.099698
84.800000	0.252837	0.104059
84.900000	0.253239	0.108391
85.000000	0.253630	0.112693
85.100000	0.254013	0.116964
85.200000	0.254385	0.121200
85.300000	0.254748	0.125401
85.400000	0.255102	0.129564
85.500000	0.255446	0.133688
85.600000	0.255780	0.137770
85.700000	0.256104	0.141810
85.800000	0.256419	0.145804
85.900000	0.256725	0.149752
86.000000	0.257020	0.153651
86.100000	0.257306	0.157499
86.200000	0.257583	0.161296
86.300000	0.257849	0.165038
86.400000	0.258106	0.168725
86.500000	0.258354	0.172355
86.600000	0.258591	0.175925
86.700000	0.258819	0.179435
86.800000	0.259037	0.182882
86.900000	0.259245	0.186265
87.000000	0.259443	0.189582
87.100000	0.259632	0.192832
87.200000	0.259811	0.196013
87.300000	0.259980	0.199123
87.400000	0.260139	0.202161
87.500000	0.260288	0.205126
87.600000	0.260427	0.208015
87.700000	0.260557	0.210828
87.800000	0.260677	0.213563
87.900000	0.260786	0.216218
88.000000	0.260886	0.218793
88.100000	0.260976	0.221285
88.200000	0.261056	0.223694
88.300000	0.261126	0.226017
88.400000	0.261186	0.228255
88.500000	0.261236	0.230405
88.600000	0.261277	0.232466
88.700000	0.261307	0.234437
88.800000	0.261327	0.236318
88.900000	0.261337	0.238106
89.000000	0.261337	0.239801
89.100000	0.261327	0.241401
89.200000	0.261307	0.242906
89.300000	0.261277	0.244315
89.400000	0.261237	0.245626
89.500000	0.261187	0.246839
89.600000	0.261127	0.247953
89.700000	0.261057	0.248967
89.800000	0.260976	0.249880
89.900000	0.260885	0.250691
90.000000	0.260785	0.251400
90.100000	0.260662	0.252003
90.200000	0.260529	0.252503
90.300000	0.260385	0.252898
90.400000	0.260231	0.253188
90.500000	0.260067	0.253373
90.600000	0.259892	0.253451
90.700000	0.259706	0.253423
90.800000	0.259510	0.253287
90.900000	0.259304	0.253044
91.000000	0.259087	0.252693
91.100000	0.258860	0.252234
91.200000	0.258623	0.251667
91.300000	0.258375	0.250991
91.400000	0.258116	0.250206
91.500000	0.257848	0.249312
91.600000	0.257569	0.248308
91.700000	0.257279	0.247196
91.800000	0.256980	0.245974
91.900000	0.256669	0.244644
92.000000	0.256349	0.243204
92.100000	0.256018	0.241655
92.200000	0.255677	0.239997
92.300000	0.255326	0.238230
92.400000	0.254965	0.236355
92.500000	0.254593	0.234372
92.600000	0.254211	0.232281
92.700000	0.253819	0.230083
92.800000	0.253417	0.227777
92.900000	0.253005	0.225365
93.000000	0.252582	0.222847
93.100000	0.252150	0.220223
93.200000	0.251707	0.217494
93.300000	0.251255	0.214661
93.400000	0.250792	0.211724
93.500000	0.250320	0.208684
93.600000	0.249837	0.205542
93.700000	0.249345	0.202299
93.800000	0.248843	0.198955
93.900000	0.248331	0.195511
94.000000	0.247809	0.191969
94.100000	0.247277	0.188329
94.200000	0.246736	0.184592
94.300000	0.246184	0.180759
94.400000	0.245624	0.176832
94.500000	0.245053	0.172811
94.600000	0.244473	0.168699
94.700000	0.243883	0.164495
94.800000	0.243284	0.160201
94.900000	0.242675	0.155819
95.000000	0.242057	0.151350
95.100000	0.241429	0.146795
95.200000	0.240792	0.142156
95.300000	0.240146	0.137434
95.400000	0.239490	0.132631
95.500000	0.238825	0.127748
95.600000	0.238151	0.122787
95.700000	0.237467	0.117749
95.800000	0.236775	0.112637
95.900000	0.236073	0.107451
96.000000	0.235362	0.102194
96.100000	0.234643	0.096867
96.200000	0.233914	0.091473
96.300000	0.233176	0.086012
96.400000	0.232430	0.080487
96.500000	0.231674	0.074900
96.600000	0.230910	0.069253
96.700000	0.230137	0.063547
96.800000	0.229355	0.057785
96.900000	0.228564	0.051968
97.000000	0.227765	0.046100
97.100000	0.226958	0.040181
97.200000	0.226141	0.034215
97.300000	0.225316	0.028202
97.400000	0.224483	0.022146
97.500000	0.223641	0.016049
97.600000	0.222791	0.009912
97.700000	0.221933	0.003739
97.800000	0.221066	-0.002470
97.900000	0.220191	-0.008710
98.000000	0.219308	-0.014980
98.100000	0.218417	-0.021278
98.200000	0.217517	-0.027602
98.300000	0.216609	-0.033947
98.400000	0.215694	-0.040314
98.500000	0.214770	-0.046698
98.600000	0.213839	-0.053097
98.700000	0.212899	-0.059510
98.800000	0.211952	-0.065933
98.900000	0.210997	-0.072364
99.000000	0.210034	-0.078800
99.100000	0.209063	-0.085239
99.200000	0.208084	-0.091678
99.300000	0.207098	-0.098115
99.400000	0.206105	-0.104546
99.500000	0.205103	-0.110971
99.600000	0.204094	-0.117385
99.700000	0.203078	-0.123786
99.800000	0.202054	-0.130172
99.900000	0.201023	-0.136540
100.000000	0.199984	-0.142887
100.100000	0.198928	-0.149215
100.200000	0.197864	-0.155517
100.300000	0.196793	-0.161790
100.400000	0.195715	-0.168032
100.500000	0.194628	-0.174240
100.600000	0.193535	-0.180411
100.700000	0.192434	-0.186543
100.800000	0.191326	-0.192634
100.900000	0.190211	-0.198679
101.000000	0.189088	-0.204678
101.100000	0.187958	-0.210626
101.200000	0.186821	-0.216522
101.300000	0.185677	-0.222362
101.400000	0.184527	-0.228145
101.500000	0.183369	-0.233867
101.600000	0.182204	-0.239526
101.700000	0.181032	-0.245119
101.800000	0.179854	-0.250644
101.900000	0.178669	-0.256098
102.000000	0.177477	-0.261478
102.100000	0.176278	-0.266783
102.200000	0.175073	-0.272009
102.300000	0.173862	-0.277153
102.400000	0.172643	-0.282215
102.500000	0.171419	-0.287190
102.600000	0.170188	-0.292076
102.700000	0.168950	-0.296872
102.800000	0.167706	-0.301574
102.900000	0.166456	-0.306180
103.000000	0.165200	-0.310688
103.100000	0.163938	-0.315095
103.200000	0.162670	-0.319400
103.300000	0.161395	-0.323600
103.400000	0.160115	-0.327692
103.500000	0.158828	-0.331674
103.600000	0.157536	-0.335545
103.700000	0.156238	-0.339302
103.800000	0.154934	-0.342942
103.900000	0.153625	-0.346465
104.000000	0.152309	-0.349867
104.100000	0.150989	-0.353147
104.200000	0.149662	-0.356303
104.300000	0.148330	-0.359332
104.400000	0.146993	-0.362234
104.500000	0.145650	-0.365005
104.600000	0.144302	-0.367645
104.700000	0.142949	-0.370151
104.800000	0.141590	-0.372522
104.900000	0.140226	-0.374756
105.000000	0.138857	-0.376851
105.100000	0.137483	-0.378806
105.200000	0.136104	-0.380619
105.300000	0.134721	-0.382289
105.400000	0.133332	-0.383814
105.500000	0.131938	-0.385193
105.600000	0.130540	-0.386425
105.700000	0.129136	-0.387508
105.800000	0.127729	-0.388441
105.900000	0.126316	-0.389223
106.000000	0.124899	-0.389852
106.100000	0.123478	-0.390328
106.200000	0.122052	-0.390650
106.300000	0.120621	-0.390816
106.400000	0.119187	-0.390826
106.500000	0.117748	-0.390679
106.600000	0.116305	-0.390374
106.700000	0.114857	-0.389911
106.800000	0.113406	-0.389288
106.900000	0.111950	-0.388505
107.000000	0.110491	-0.387562
107.100000	0.109028	-0.386458
107.200000	0.107560	-0.385193
107.300000	0.106089	-0.383766
107.400000	0.104614	-0.382177
107.500000	0.103136	-0.380426
107.600000	0.101654	-0.378512
107.700000	0.100168	-0.376436
107.800000	0.098679	-0.374198
107.900000	0.097186	-0.371798
108.000000	0.095690	-0.369235
108.100000	0.094190	-0.366510
108.200000	0.092687	-0.363623
108.300000	0.091181	-0.360575
108.400000	0.089672	-0.357366
108.500000	0.088159	-0.353996
108.600000	0.086644	-0.350466
108.700000	0.085126	-0.346776
108.800000	0.083604	-0.342928
108.900000	0.082080	-0.338921
109.000000	0.080553	-0.334757
109.100000	0.079023	-0.330437
109.200000	0.077490	-0.325961
109.300000	0.075955	-0.321331
109.400000	0.074417	-0.316547
109.500000	0.072876	-0.311611
109.600000	0.071333	-0.306524
109.700000	0.069788	-0.301288
109.800000	0.068240	-0.295903
109.900000	0.066689	-0.290371
110.000000	0.065137	-0.284694
110.100000	0.063577	-0.278862
110.200000	0.062016	-0.272888
110.300000	0.060452	-0.266774
110.400000	0.058885	-0.260520
110.500000	0.057317	-0.254129
110.600000	0.055747	-0.247604
110.700000	0.054174	-0.240945
110.800000	0.052600	-0.234155
110.900000	0.051024	-0.227236
111.000000	0.049446	-0.220190
111.100000	0.047866	-0.213020
111.200000	0.046285	-0.205728
111.300000	0.044702	-0.198317
111.400000	0.043117	-0.190788
111.500000	0.041531	-0.183144
111.600000	0.039944	-0.175388
111.700000	0.038355	-0.167523
111.800000	0.036765	-0.159551
111.900000	0.035173	-0.151475
112.000000	0.033581	-0.143297
112.100000	0.031987	-0.135022
112.200000	0.030392	-0.126651
112.300000	0.028796	-0.118188
112.400000	0.027200	-0.109636
112.500000	0.025602	-0.100997
112.600000	0.024004	-0.092276
112.700000	0.022404	-0.083475
112.800000	0.020804	-0.074597
112.900000	0.019204	-0.065647
113.000000	0.017603	-0.056626
113.100000	0.016001	-0.047540
113.200000	0.014399	-0.038390
113.300000	0.012797	-0.029181
113.400000	0.011194	-0.019917
113.500000	0.009591	-0.010600
113.600000	0.007988	-0.001234
113.700000	0.006385	0.008176
113.800000	0.004782	0.017627
113.900000	0.003178	0.027115
114.000000	0.001575	0.036637
114.100000	-0.000028	0.046189
114.200000	-0.001631	0.055767
114.300000	-0.003234	0.065366
114.400000	-0.004836	0.074984
114.500000	-0.006438	0.084615
114.600000	-0.008039	0.094257
114.700000	-0.009640	0.103905
114.800000	-0.011241	0.113554
114.900000	-0.012840	0.123202
115.000000	-0.014439	0.132844
115.100000	-0.016038	0.142475
115.200000	-0.017635	0.152092
115.300000	-0.019232	0.161691
115.400000	-0.020827	0.171267
115.500000	-0.022422	0.180816
115.600000	-0.024015	0.190335
115.700000	-0.025608	0.199819
115.800000	-0.027199	0.209263
115.900000	-0.028788	0.218664
116.000000	-0.030377	0.228017
116.100000	-0.031964	0.237319
116.200000	-0.033550	0.246565
116.300000	-0.035134	0.255751
116.400000	-0.036716	0.264872
116.500000	-0.038297	0.273925
116.600000	-0.039876	0.282906
116.700000	-0.041454	0.291810
116.800000	-0.043029	0.300633
116.900000	-0.044603	0.309372
117.000000	-0.046174	0.318021
117.100000	-0.047744	0.326578
117.200000	-0.049312	0.335037
117.300000	-0.050877	0.343395
117.400000	-0.052440	0.351649
117.500000	-0.054001	0.359793
117.600000	-0.055560	0.367824
117.700000	-0.057116	0.375738
117.800000	-0.058669	0.383532
117.900000	-0.060221	0.391200
118.000000	-0.061769	0.398741
118.100000	-0.063315	0.406149
118.200000	-0.064858	0.413421
118.300000	-0.066399	0.420554
118.400000	-0.067936	0.427543
118.500000	-0.069471	0.434386
118.600000	-0.071003	0.441078
118.700000	-0.072532	0.447616
118.800000	-0.074057	0.453997
118.900000	-0.075580	0.460218
119.000000	-0.077099	0.466274
119.100000	-0.078616	0.472163
119.200000	-0.080128	0.477882
119.300000	-0.081638	0.483427
119.400000	-0.083144	0.488795
119.500000	-0.084646	0.493983
119.600000	-0.086146	0.498989
119.700000	-0.087641	0.503809
119.800000	-0.089133	0.508441
119.900000	-0.090621	0.512881
120.000000	-0.092105	0.517128
120.100000	-0.093577	0.521197
120.200000	-0.095044	0.525066
120.300000	-0.096509	0.528733
120.400000	-0.097969	0.532196
120.500000	-0.099425	0.535453
120.600000	-0.100877	0.538500
120.700000	-0.102325	0.541337
120.800000	-0.103769	0.543961
120.900000	-0.105209	0.546369
121.000000	-0.106645	0.548561
121.100000	-0.108077	0.550534
121.200000	-0.109504	0.552287
121.300000	-0.110927	0.553818
121.400000	-0.112346	0.555126
121.500000	-0.113760	0.556209
121.600000	-0.115169	0.557066
121.700000	-0.116574	0.557695
121.800000	-0.117975	0.558096
121.900000	-0.119371	0.558268
122.000000	-0.120762	0.558209
122.100000	-0.122148	0.557919
122.200000	-0.123530	0.557397
122.300000	-0.124906	0.556643
122.400000	-0.126278	0.555655
122.500000	-0.127645	0.554434
122.600000	-0.129007	0.552979
122.700000	-0.130363	0.551290
122.800000	-0.131715	0.549367
122.900000	-0.133062	0.547210
123.000000	-0.134403	0.544819
123.100000	-0.135739	0.542194
123.200000	-0.137069	0.539335
123.300000	-0.138395	0.536244
123.400000	-0.139714	0.532920
123.500000	-0.141029	0.529364
123.600000	-0.142338	0.525577
123.700000	-0.143641	0.521559
123.800000	-0.144939	0.517312
123.900000	-0.146231	0.512837
124.000000	-0.147517	0.508134
124.100000	-0.148797	0.503206
124.200000	-0.150072	0.498053
124.300000	-0.151341	0.492677
124.400000	-0.152603	0.487079
124.500000	-0.153860	0.481262
124.600000	-0.155111	0.475226
124.700000	-0.156356	0.468975
124.800000	-0.157595	0.462510
124.900000	-0.158827	0.455832
125.000000	-0.160053	0.448945
125.100000	-0.161273	0.441850
125.200000	-0.162487	0.434550
125.300000	-0.163694	0.427047
125.400000	-0.164895	0.419345
125.500000	-0.166089	0.411445
125.600000	-0.167277	0.403351
125.700000	-0.168458	0.395065
125.800000	-0.169633	0.386591
125.900000	-0.170801	0.377931
126.000000	-0.171962	0.369088
126.100000	-0.173117	0.360067
126.200000	-0.174265	0.350870
126.300000	-0.175406	0.341501
126.400000	-0.176540	0.331962
126.500000	-0.177667	0.322259
126.600000	-0.178787	0.312394
126.700000	-0.179900	0.302372
126.800000	-0.181006	0.292196
126.900000	-0.182104	0.281870
127.000000	-0.183196	0.271399
127.100000	-0.184281	0.260785
127.200000	-0.185358	0.250035
127.300000	-0.186428	0.239150
127.400000	-0.187490	0.228138
127.500000	-0.188545	0.217000
127.600000	-0.189593	0.205743
127.700000	-0.190633	0.194369
127.800000	-0.191666	0.182885
127.900000	-0.192691	0.171295
128.000000	-0.193708	0.159603
128.100000	-0.194718	0.147815
128.200000	-0.195720	0.135934
128.300000	-0.196714	0.123966
128.400000	-0.197701	0.111917
128.500000	-0.198679	0.099790
128.600000	-0.199650	0.087591
128.700000	-0.200613	0.075325
128.800000	-0.201568	0.062997
128.900000	-0.202515	0.050612
129.000000	-0.203454	0.038176
129.100000	-0.204384	0.025693
129.200000	-0.205307	0.013169
129.300000	-0.206221	0.000610
129.400000	-0.207128	-0.011980
129.500000	-0.208026	-0.024595
129.600000	-0.208915	-0.037229
129.700000	-0.209797	-0.049878
129.800000	-0.210670	-0.062535
129.900000	-0.211534	-0.075196
130.000000	-0.212390	-0.087855
130.100000	-0.213218	-0.100539
130.200000	-0.214037	-0.113210
130.300000	-0.214848	-0.125862
130.400000	-0.215650	-0.138490
130.500000	-0.216443	-0.151089
130.600000	-0.217228	-0.163652
130.700000	-0.218005	-0.176175
130.800000	-0.218773	-0.188652
130.900000	-0.219532	-0.201077
131.000000	-0.220282	-0.213445
131.100000	-0.221024	-0.225751
131.200000	-0.221757	-0.237989
131.300000	-0.222481	-0.250153
131.400000	-0.223197	-0.262238
131.500000	-0.223904	-0.274239
131.600000	-0.224601	-0.286151
131.700000	-0.225290	-0.297967
131.800000	-0.225971	-0.309684
131.900000	-0.226642	-0.321295
132.000000	-0.227304	-0.332795
132.100000	-0.227958	-0.344179
132.200000	-0.228602	-0.355442
132.300000	-0.229238	-0.366579
132.400000	-0.229864	-0.377584
132.500000	-0.230482	-0.388454
132.600000	-0.231090	-0.399182
132.700000	-0.231689	-0.409764
132.800000	-0.232280	-0.420194
132.900000	-0.232861	-0.430470
133.000000	-0.233433	-0.440584
133.100000	-0.233996	-0.450534
133.200000	-0.234549	-0.460313
133.300000	-0.235094	-0.469918
133.400000	-0.235629	-0.479345
133.500000	-0.236155	-0.488588
133.600000	-0.236672	-0.497644
133.700000	-0.237179	-0.506508
133.800000	-0.237678	-0.515175
133.900000	-0.238166	-0.523643
134.000000	-0.238646	-0.531907
134.100000	-0.239116	-0.539963
134.200000	-0.239577	-0.547807
134.300000	-0.240028	-0.555436
134.400000	-0.240470	-0.562845
134.500000	-0.240903	-0.570031
134.600000	-0.241326	-0.576992
134.700000	-0.241740	-0.583722
134.800000	-0.242144	-0.590220
134.900000	-0.242539	-0.596482
135.000000	-0.242924	-0.602504
135.100000	-0.243300	-0.608284
135.200000	-0.243666	-0.613820
135.300000	-0.244022	-0.619107
135.400000	-0.244369	-0.624144
135.500000	-0.244707	-0.628929
135.600000	-0.245034	-0.633457
135.700000	-0.245353	-0.637728
135.800000	-0.245661	-0.641739
135.900000	-0.245960	-0.645488
136.000000	-0.246249	-0.648973
136.100000	-0.246529	-0.652191
136.200000	-0.246799	-0.655142
136.300000	-0.247059	-0.657824
136.400000	-0.247309	-0.660234
136.500000	-0.247550	-0.662373
136.600000	-0.247781	-0.664238
136.700000	-0.248002	-0.665828
136.800000	-0.248213	-0.667142
136.900000	-0.248415	-0.668179
137.000000	-0.248607	-0.668939
137.100000	-0.248789	-0.669421
137.200000	-0.248961	-0.669624
137.300000	-0.249123	-0.669548
137.400000	-0.249276	-0.669192
137.500000	-0.249419	-0.668556
137.600000	-0.249551	-0.667641
137.700000	-0.249674	-0.666446
137.800000	-0.249787	-0.664972
137.900000	-0.249891	-0.663219
138.000000	-0.249984	-0.661187
138.100000	-0.250067	-0.658877
138.200000	-0.250141	-0.656289
138.300000	-0.250204	-0.653425
138.400000	-0.250258	-0.650285
138.500000	-0.250301	-0.646871
138.600000	-0.250335	-0.643183
138.700000	-0.250359	-0.639223
138.800000	-0.250372	-0.634993
138.900000	-0.250376	-0.630494
139.000000	-0.250370	-0.625727
139.100000	-0.250353	-0.620695
139.200000	-0.250327	-0.615399
139.300000	-0.250291	-0.609842
139.400000	-0.250244	-0.604026
139.500000	-0.250188	-0.597952
139.600000	-0.250122	-0.591624
139.700000	-0.250045	-0.585044
139.800000	-0.249959	-0.578215
139.900000	-0.249862	-0.571138
140.000000	-0.249755	-0.563818
140.100000	-0.249614	-0.556241
140.200000	-0.249462	-0.548425
140.300000	-0.249300	-0.540375
140.400000	-0.249128	-0.532093
140.500000	-0.248946	-0.523583
140.600000	-0.248754	-0.514848
140.700000	-0.248552	-0.505892
140.800000	-0.248340	-0.496719
140.900000	-0.248117	-0.487333
141.000000	-0.247885	-0.477737
141.100000	-0.247643	-0.467936
141.200000	-0.247391	-0.457934
141.300000	-0.247128	-0.447734
141.400000	-0.246856	-0.437342
141.500000	-0.246574	-0.426762
141.600000	-0.246282	-0.415999
141.700000	-0.245980	-0.405056
141.800000	-0.245668	-0.393939
141.900000	-0.245346	-0.382652
142.000000	-0.245015	-0.371200
142.100000	-0.244673	-0.359589
142.200000	-0.244322	-0.347822
142.300000	-0.243961	-0.335906
142.400000	-0.243590	-0.323845
142.500000	-0.243209	-0.311645
142.600000	-0.242818	-0.299311
142.700000	-0.242418	-0.286848
142.800000	-0.242008	-0.274261
142.900000	-0.241588	-0.261557
143.000000	-0.241159	-0.248740
143.100000	-0.240719	-0.235817
143.200000	-0.240271	-0.222792
143.300000	-0.239812	-0.209672
143.400000	-0.239344	-0.196462
143.500000	-0.238866	-0.183168
143.600000	-0.238379	-0.169796
143.700000	-0.237882	-0.156352
143.800000	-0.237375	-0.142841
143.900000	-0.236859	-0.129269
144.000000	-0.236334	-0.115643
144.100000	-0.235799	-0.101968
144.200000	-0.235254	-0.088251
144.300000	-0.234700	-0.074497
144.400000	-0.234137	-0.060712
144.500000	-0.233564	-0.046903
144.600000	-0.232982	-0.033076
144.700000	-0.232391	-0.019236
144.800000	-0.231790	-0.005389
144.900000	-0.231180	0.008457
145.000000	-0.230560	0.022298
145.100000	-0.229931	0.036127
145.200000	-0.229293	0.049938
145.300000	-0.228646	0.063724
145.400000	-0.227990	0.077481
145.500000	-0.227324	0.091201
145.600000	-0.226649	0.104879
145.700000	-0.225965	0.118509
145.800000	-0.225272	0.132085
145.900000	-0.224570	0.145600
146.000000	-0.223859	0.159049
146.100000	-0.223139	0.172426
146.200000	-0.222410	0.185726
146.300000	-0.221672	0.198941
146.400000	-0.220925	0.212067
146.500000	-0.220168	0.225098
146.600000	-0.219404	0.238027
146.700000	-0.218630	0.250850
146.800000	-0.217847	0.263561
146.900000	-0.217055	0.276153
147.000000	-0.216255	0.288622
147.100000	-0.215446	0.300963
147.200000	-0.214628	0.313169
147.300000	-0.213802	0.325235
147.400000	-0.212966	0.337157
147.500000	-0.212123	0.348928
147.600000	-0.211270	0.360545
147.700000	-0.210409	0.372001
147.800000	-0.209539	0.383292
147.900000	-0.208661	0.394413
148.000000	-0.207774	0.405359
148.100000	-0.206879	0.416125
148.200000	-0.205975	0.426707
148.300000	-0.205063	0.437100
148.400000	-0.204142	0.447300
148.500000	-0.203213	0.457301
148.600000	-0.202275	0.467101
148.700000	-0.201330	0.476695
148.800000	-0.200375	0.486078
148.900000	-0.199413	0.495247
149.000000	-0.198442	0.504198
149.100000	-0.197464	0.512927
149.200000	-0.196476	0.521430
149.300000	-0.195481	0.529704
149.400000	-0.194478	0.537745
149.500000	-0.193466	0.545550
149.600000	-0.192447	0.553116
149.700000	-0.191419	0.560439
149.800000	-0.190383	0.567516
149.900000	-0.189339	0.574346
150.000000	-0.188288	0.580924
150.100000	-0.187206	0.587256
150.200000	-0.186116	0.593331
150.300000	-0.185018	0.599147
150.400000	-0.183912	0.604702
150.500000	-0.182798	0.609993
150.600000	-0.181677	0.615018
150.700000	-0.180547	0.619776
150.800000	-0.179410	0.624264
150.900000	-0.178265	0.628480
151.000000	-0.177112	0.632424
151.100000	-0.175951	0.636094
151.200000	-0.174783	0.639489
151.300000	-0.173608	0.642607
151.400000	-0.172425	0.645447
151.500000	-0.171234	0.648008
151.600000	-0.170036	0.650291
151.700000	-0.168831	0.652293
151.800000	-0.167618	0.654015
151.900000	-0.166398	0.655456
152.000000	-0.165171	0.656616
152.100000	-0.163936	0.657495
152.200000	-0.162695	0.658093
152.300000	-0.161446	0.658409
152.400000	-0.160190	0.658445
152.500000	-0.158927	0.658201
152.600000	-0.157658	0.657677
152.700000	-0.156381	0.656874
152.800000	-0.155098	0.655793
152.900000	-0.153808	0.654434
153.000000	-0.152511	0.652799
153.100000	-0.151207	0.650889
153.200000	-0.149897	0.648706
153.300000	-0.148580	0.646250
153.400000	-0.147257	0.643524
153.500000	-0.145927	0.640528
153.600000	-0.144590	0.637266
153.700000	-0.143248	0.633738
153.800000	-0.141898	0.629948
153.900000	-0.140543	0.625896
154.000000	-0.139181	0.621586
154.100000	-0.137814	0.617020
154.200000	-0.136440	0.612200
154.300000	-0.135060	0.607129
154.400000	-0.133674	0.601810
154.500000	-0.132282	0.596246
154.600000	-0.130884	0.590440
154.700000	-0.129480	0.584394
154.800000	-0.128070	0.578113
154.900000	-0.126655	0.571599
155.000000	-0.125234	0.564856
155.100000	-0.123807	0.557887
155.200000	-0.122374	0.550697
155.300000	-0.120937	0.543288
155.400000	-0.119493	0.535665
155.500000	-0.118044	0.527832
155.600000	-0.116590	0.519792
155.700000	-0.115130	0.511549
155.800000	-0.113666	0.503109
155.900000	-0.112195	0.494475
156.000000	-0.110720	0.485651
156.100000	-0.109240	0.476642
156.200000	-0.107754	0.467453
156.300000	-0.106264	0.458088
156.400000	-0.104769	0.448552
156.500000	-0.103268	0.438849
156.600000	-0.101763	0.428984
156.700000	-0.100253	0.418963
156.800000	-0.098738	0.408790
156.900000	-0.097219	0.398470
157.000000	-0.095695	0.388008
157.100000	-0.094167	0.377410
157.200000	-0.092634	0.366680
157.300000	-0.091096	0.355824
157.400000	-0.089554	0.344847
157.500000	-0.088008	0.333754
157.600000	-0.086457	0.322551
157.700000	-0.084903	0.311243
157.800000	-0.083344	0.299836
157.900000	-0.081780	0.288334
158.000000	-0.080213	0.276744
158.100000	-0.078642	0.265071
158.200000	-0.077067	0.253321
158.300000	-0.075488	0.241499
158.400000	-0.073905	0.229611
158.500000	-0.072318	0.217662
158.600000	-0.070728	0.205658
158.700000	-0.069133	0.193605
158.800000	-0.067535	0.181508
158.900000	-0.065934	0.169373
159.000000	-0.064329	0.157205
159.100000	-0.062720	0.145011
159.200000	-0.061109	0.132796
159.300000	-0.059493	0.120565
159.400000	-0.057875	0.108324
159.500000	-0.056253	0.096080
159.600000	-0.054627	0.083836
159.700000	-0.052999	0.071600
159.800000	-0.051368	0.059376
159.900000	-0.049733	0.047170
160.000000	-0.048096	0.034988
160.100000	-0.046442	0.022818
160.200000	-0.044786	0.010681
160.300000	-0.043126	-0.001415
160.400000	-0.041464	-0.013466
160.500000	-0.039799	-0.025466
160.600000	-0.038131	-0.037409
160.700000	-0.036460	-0.049292
160.800000	-0.034786	-0.061108
160.900000	-0.033109	-0.072852
161.000000	-0.031430	-0.084519
161.100000	-0.029749	-0.096104
161.200000	-0.028065	-0.107602
161.300000	-0.026378	-0.119008
161.400000	-0.024690	-0.130318
161.500000	-0.022998	-0.141525
161.600000	-0.021305	-0.152626
161.700000	-0.019610	-0.163616
161.800000	-0.017912	-0.174490
161.900000	-0.016212	-0.185244
162.000000	-0.014511	-0.195872
162.100000	-0.012807	-0.206372
162.200000	-0.011102	-0.216738
162.300000	-0.009395	-0.226966
162.400000	-0.007686	-0.237053
162.500000	-0.005975	-0.246993
162.600000	-0.004263	-0.256783
162.700000	-0.002549	-0.266419
162.800000	-0.000834	-0.275898
162.900000	0.000882	-0.285215
163.000000	0.002600	-0.294367
163.100000	0.004319	-0.303350
163.200000	0.006040	-0.312162
163.300000	0.007761	-0.320798
163.400000	0.009484	-0.329255
163.500000	0.011207	-0.337531
163.600000	0.012931	-0.345622
163.700000	0.014657	-0.353525
163.800000	0.016383	-0.361238
163.900000	0.018110	-0.368757
164.000000	0.019837	-0.376081
164.100000	0.021565	-0.383206
164.200000	0.023294	-0.390131
164.300000	0.025023	-0.396853
164.400000	0.026753	-0.403369
164.500000	0.028482	-0.409678
164.600000	0.030213	-0.415778
164.700000	0.031943	-0.421667
164.800000	0.033673	-0.427344
164.900000	0.035404	-0.432805
165.000000	0.037134	-0.438051
165.100000	0.038865	-0.443080
165.200000	0.040595	-0.447890
165.300000	0.042325	-0.452480
165.400000	0.044055	-0.456850
165.500000	0.045785	-0.460998
165.600000	0.047514	-0.464924
165.700000	0.049243	-0.468626
165.800000	0.050971	-0.472105
165.900000	0.052698	-0.475359
166.000000	0.054425	-0.478389
166.100000	0.056151	-0.481194
166.200000	0.057877	-0.483774
166.300000	0.059601	-0.486129
166.400000	0.061325	-0.488259
166.500000	0.063047	-0.490165
166.600000	0.064769	-0.491846
166.700000	0.066489	-0.493304
166.800000	0.068209	-0.494538
166.900000	0.069927	-0.495550
167.000000	0.071643	-0.496339
167.100000	0.073359	-0.496908
167.200000	0.075072	-0.497256
167.300000	0.076785	-0.497386
167.400000	0.078495	-0.497298
167.500000	0.080204	-0.496993
167.600000	0.081912	-0.496473
167.700000	0.083617	-0.495740
167.800000	0.085321	-0.494795
167.900000	0.087023	-0.493640
168.000000	0.088723	-0.492276
168.100000	0.090421	-0.490705
168.200000	0.092117	-0.488931
168.300000	0.093810	-0.486953
168.400000	0.095502	-0.484776
168.500000	0.097191	-0.482400
168.600000	0.098878	-0.479829
168.700000	0.100562	-0.477064
168.800000	0.102244	-0.474109
168.900000	0.103923	-0.470966
169.000000	0.105600	-0.467638
169.100000	0.107275	-0.464127
169.200000	0.108946	-0.460436
169.300000	0.110615	-0.456568
169.400000	0.112281	-0.452527
169.500000	0.113944	-0.448315
169.600000	0.115604	-0.443936
169.700000	0.117261	-0.439392
169.800000	0.118915	-0.434687
169.900000	0.120566	-0.429825
170.000000	0.122214	-0.424808
170.100000	0.123858	-0.419628
170.200000	0.125499	-0.414300
170.300000	0.127138	-0.408828
170.400000	0.128773	-0.403216
170.500000	0.130404	-0.397468
170.600000	0.132033	-0.391587
170.700000	0.133658	-0.385577
170.800000	0.135279	-0.379442
170.900000	0.136897	-0.373185
171.000000	0.138511	-0.366812
171.100000	0.140122	-0.360325
171.200000	0.141729	-0.353729
171.300000	0.143333	-0.347027
171.400000	0.144932	-0.340224
171.500000	0.146528	-0.333324
171.600000	0.148120	-0.326331
171.700000	0.149708	-0.319250
171.800000	0.151291	-0.312083
171.900000	0.152871	-0.304836
172.000000	0.154447	-0.297513
172.100000	0.156018	-0.290117
172.200000	0.157585	-0.282654
172.300000	0.159148	-0.275127
172.400000	0.160706	-0.267540
172.500000	0.162260	-0.259898
172.600000	0.163810	-0.252206
172.700000	0.165355	-0.244466
172.800000	0.166895	-0.236684
172.900000	0.168431	-0.228864
173.000000	0.169962	-0.221010
173.100000	0.171488	-0.213126
173.200000	0.173009	-0.205216
173.300000	0.174526	-0.197285
173.400000	0.176037	-0.189337
173.500000	0.177543	-0.181376
173.600000	0.179045	-0.173405
173.700000	0.180541	-0.165430
173.800000	0.182032	-0.157454
173.900000	0.183518	-0.149481
174.000000	0.184998	-0.141516
174.100000	0.186474	-0.133562
174.200000	0.187943	-0.125623
174.300000	0.189408	-0.117703
174.400000	0.190866	-0.109806
174.500000	0.192319	-0.101936
174.600000	0.193767	-0.094097
174.700000	0.195209	-0.086292
174.800000	0.196645	-0.078525
174.900000	0.198075	-0.070800
175.000000	0.199499	-0.063120
175.100000	0.200918	-0.055489
175.200000	0.202330	-0.047911
175.300000	0.203737	-0.040388
175.400000	0.205137	-0.032925
175.500000	0.206531	-0.025524
175.600000	0.207919	-0.018189
175.700000	0.209301	-0.010923
175.800000	0.210676	-0.003729
175.900000	0.212045	0.003390
176.000000	0.213408	0.010430
176.100000	0.214764	0.017390
176.200000	0.216114	0.024265
176.300000	0.217457	0.031053
176.400000	0.218793	0.037752
176.500000	0.220123	0.044359
176.600000	0.221446	0.050871
176.700000	0.222762	0.057286
176.800000	0.224072	0.063600
176.900000	0.225374	0.069813
177.000000	0.226670	0.075922
177.100000	0.227958	0.081924
177.200000	0.229240	0.087817
177.300000	0.230514	0.093600
177.400000	0.231781	0.099270
177.500000	0.233041	0.104826
177.600000	0.234294	0.110265
177.700000	0.235539	0.115587
177.800000	0.236777	0.120789
177.900000	0.238008	0.125870
178.000000	0.239231	0.130828
178.100000	0.240447	0.135662
178.200000	0.241655	0.140371
178.300000	0.242856	0.144954
178.400000	0.244049	0.149410
178.500000	0.245234	0.153737
178.600000	0.246411	0.157934
178.700000	0.247581	0.162001
178.800000	0.248743	0.165938
178.900000	0.249897	0.169742
179.000000	0.251043	0.173415
179.100000	0.252181	0.176954
179.200000	0.253311	0.180361
179.300000	0.254433	0.183634
179.400000	0.255546	0.186773
179.500000	0.256652	0.189778
179.600000	0.257750	0.192650
179.700000	0.258839	0.195387
179.800000	0.259920	0.197991
179.900000	0.260992	0.200461
180.000000	0.262056	0.202798
180.100000	0.263100	0.204999
180.200000	0.264135	0.207068
180.300000	0.265161	0.209004
180.400000	0.266180	0.210809
180.500000	0.267189	0.212483
180.600000	0.268190	0.214026
180.700000	0.269183	0.215439
180.800000	0.270167	0.216724
180.900000	0.271143	0.217882
181.000000	0.272110	0.218912
181.100000	0.273068	0.219817
181.200000	0.274018	0.220598
181.300000	0.274959	0.221256
181.400000	0.275891	0.221793
181.500000	0.276814	0.222209
181.600000	0.277728	0.222506
181.700000	0.278634	0.222686
181.800000	0.279531	0.222750
181.900000	0.280419	0.222700
182.000000	0.281298	0.222538
182.100000	0.282167	0.222265
182.200000	0.283028	0.221884
182.300000	0.283880	0.221396
182.400000	0.284723	0.220803
182.500000	0.285557	0.220107
182.600000	0.286381	0.219310
182.700000	0.287196	0.218415
182.800000	0.288003	0.217423
182.900000	0.288799	0.216337
183.000000	0.289587	0.215158
183.100000	0.290365	0.213890
183.200000	0.291134	0.212534
183.300000	0.291894	0.211093
183.400000	0.292644	0.209570
183.500000	0.293385	0.207966
183.600000	0.294117	0.206284
183.700000	0.294839	0.204527
183.800000	0.295551	0.202697
183.900000	0.296254	0.200797
184.000000	0.296948	0.198830
184.100000	0.297631	0.196797
184.200000	0.298306	0.194701
184.300000	0.298970	0.192546
184.400000	0.299625	0.190334
184.500000	0.300270	0.188068
184.600000	0.300906	0.185749
184.700000	0.301532	0.183382
184.800000	0.302148	0.180968
184.900000	0.302754	0.178511
185.000000	0.303350	0.176012
185.100000	0.303937	0.173476
185.200000	0.304513	0.170904
185.300000	0.305080	0.168300
185.400000	0.305637	0.165665
185.500000	0.306184	0.163004
185.600000	0.306721	0.160318
185.700000	0.307248	0.157610
185.800000	0.307765	0.154883
185.900000	0.308272	0.152139
186.000000	0.308768	0.149382
186.100000	0.309255	0.146614
186.200000	0.309732	0.143838
186.300000	0.310198	0.141056
186.400000	0.310654	0.138270
186.500000	0.311100	0.135484
186.600000	0.311536	0.132700
186.700000	0.311962	0.129921
186.800000	0.312377	0.127148
186.900000	0.312782	0.124385
187.000000	0.313177	0.121634
187.100000	0.313562	0.118897
187.200000	0.313936	0.116177
187.300000	0.314300	0.113476
187.400000	0.314653	0.110797
187.500000	0.314996	0.108140
187.600000	0.315329	0.105510
187.700000	0.315651	0.102908
187.800000	0.315963	0.100336
187.900000	0.316265	0.097796
188.000000	0.316555	0.095290
188.100000	0.316836	0.092820
188.200000	0.317106	0.090389
188.300000	0.317365	0.087997
188.400000	0.317613	0.085648
188.500000	0.317852	0.083342
188.600000	0.318079	0.081082
188.700000	0.318296	0.078868
188.800000	0.318502	0.076703
188.900000	0.318698	0.074589
189.000000	0.318883	0.072526
189.100000	0.319057	0.070516
189.200000	0.319221	0.068561
189.300000	0.319374	0.066662
189.400000	0.319516	0.064819
189.500000	0.319647	0.063035
189.600000	0.319768	0.061311
189.700000	0.319878	0.059646
189.800000	0.319977	0.058044
189.900000	0.320065	0.056503
190.000000	0.320143	0.055026
190.100000	0.320189	0.053605
190.200000	0.320225	0.052249
190.300000	0.320250	0.050959
190.400000	0.320263	0.049735
190.500000	0.320267	0.048578
190.600000	0.320259	0.047488
190.700000	0.320240	0.046466
190.800000	0.320210	0.045511
190.900000	0.320170	0.044626
191.000000	0.320119	0.043808
191.100000	0.320057	0.043059
191.200000	0.319984	0.042379
191.300000	0.319900	0.041767
191.400000	0.319806	0.041224
191.500000	0.319700	0.040749
191.600000	0.319584	0.040342
191.700000	0.319457	0.040003
191.800000	0.319319	0.039732
191.900000	0.319171	0.039527
192.000000	0.319011	0.039389
192.100000	0.318841	0.039317
192.200000	0.318660	0.039310
192.300000	0.318468	0.039368
192.400000	0.318265	0.039489
192.500000	0.318052	0.039674
192.600000	0.317828	0.039920
192.700000	0.317593	0.040228
192.800000	0.317348	0.040596
192.900000	0.317091	0.041023
193.000000	0.316824	0.041508
193.100000	0.316546	0.042049
193.200000	0.316258	0.042646
193.300000	0.315959	0.043297
193.400000	0.315649	0.044001
193.500000	0.315328	0.044757
193.600000	0.314997	0.045562
193.700000	0.314655	0.046416
193.800000	0.314303	0.047316
193.900000	0.313939	0.048261
194.000000	0.313566	0.049251
194.100000	0.313181	0.050281
194.200000	0.312786	0.051352
194.300000	0.312380	0.052461
194.400000	0.311964	0.053606
194.500000	0.311538	0.054786
194.600000	0.311100	0.055999
194.700000	0.310652	0.057241
194.800000	0.310194	0.058513
194.900000	0.309725	0.059811
195.000000	0.309246	0.061133
195.100000	0.308756	0.062477
195.200000	0.308255	0.063842
195.300000	0.307745	0.065225
195.400000	0.307223	0.066623
195.500000	0.306692	0.068035
195.600000	0.306150	0.069459
195.700000	0.305597	0.070891
195.800000	0.305034	0.072331
195.900000	0.304461	0.073774
196.000000	0.303878	0.075220
196.100000	0.303284	0.076666
196.200000	0.302680	0.078109
196.300000	0.302065	0.079548
196.400000	0.301440	0.080979
196.500000	0.300805	0.082401
196.600000	0.300160	0.083810
196.700000	0.299505	0.085206
196.800000	0.298839	0.086585
196.900000	0.298163	0.087944
197.000000	0.297477	0.089282
197.100000	0.296781	0.090597
197.200000	0.296075	0.091885
197.300000	0.295358	0.093145
197.400000	0.294632	0.094374
197.500000	0.293895	0.095569
197.600000	0.293148	0.096730
197.700000	0.292392	0.097852
197.800000	0.291625	0.098934
197.900000	0.290848	0.099974
198.000000	0.290061	0.100970
198.100000	0.289265	0.101919
198.200000	0.288458	0.102818
198.300000	0.287641	0.103667
198.400000	0.286815	0.104463
198.500000	0.285979	0.105203
198.600000	0.285132	0.105885
198.700000	0.284276	0.106509
198.800000	0.283410	0.107070
198.900000	0.282535	0.107569
199.000000	0.281649	0.108002
199.100000	0.280754	0.108368
199.200000	0.279849	0.108664
199.300000	0.278934	0.108890
199.400000	0.278010	0.109044
199.500000	0.277075	0.109123
199.600000	0.276132	0.109126
199.700000	0.275178	0.109052
199.800000	0.274215	0.108899
199.900000	0.273242	0.108665
200.000000	0.272260	0.108349
200.100000	0.271247	0.107957
200.200000	0.270224	0.107480
200.300000	0.269191	0.106917
200.400000	0.268149	0.106267
200.500000	0.267097	0.105528
200.600000	0.266035	0.104700
200.700000	0.264964	0.103782
200.800000	0.263884	0.102771
200.900000	0.262794	0.101669
201.000000	0.261694	0.100473
201.100000	0.260586	0.099183
201.200000	0.259467	0.097799
201.300000	0.258340	0.096319
201.400000	0.257203	0.094744
201.500000	0.256057	0.093072
201.600000	0.254902	0.091304
201.700000	0.253738	0.089438
201.800000	0.252565	0.087475
201.900000	0.251382	0.085415
202.000000	0.250191	0.083257
202.100000	0.248990	0.081001
202.200000	0.247781	0.078648
202.300000	0.246563	0.076197
202.400000	0.245336	0.073649
202.500000	0.244100	0.071004
202.600000	0.242855	0.068262
202.700000	0.241602	0.065424
202.800000	0.240340	0.062490
202.900000	0.239069	0.059460
203.000000	0.237790	0.056336
203.100000	0.236502	0.053118
203.200000	0.235206	0.049807
203.300000	0.233901	0.046403
203.400000	0.232588	0.042908
203.500000	0.231266	0.039323
203.600000	0.229937	0.035649
203.700000	0.228598	0.031886
203.800000	0.227252	0.028037
203.900000	0.225898	0.024102
204.000000	0.224535	0.020083
204.100000	0.223164	0.015982
204.200000	0.221786	0.011799
204.300000	0.220399	0.007537
204.400000	0.219004	0.003197
204.500000	0.217602	-0.001219
204.600000	0.216192	-0.005709
204.700000	0.214774	-0.010272
204.800000	0.213348	-0.014905
204.900000	0.211914	-0.019607
205.000000	0.210473	-0.024375
205.100000	0.209025	-0.029207
205.200000	0.207568	-0.034101
205.300000	0.206105	-0.039055
205.400000	0.204633	-0.044066
205.500000	0.203155	-0.049132
205.600000	0.201669	-0.054251
205.700000	0.200176	-0.059419
205.800000	0.198676	-0.064635
205.900000	0.197168	-0.069896
206.000000	0.195653	-0.075199
206.100000	0.194132	-0.080541
206.200000	0.192603	-0.085920
206.300000	0.191067	-0.091333
206.400000	0.189525	-0.096777
206.500000	0.187975	-0.102248
206.600000	0.186419	-0.107745
206.700000	0.184856	-0.113264
206.800000	0.183286	-0.118802
206.900000	0.181710	-0.124355
207.000000	0.180126	-0.129922
207.100000	0.178537	-0.135498
207.200000	0.176941	-0.141081
207.300000	0.175338	-0.146667
207.400000	0.173729	-0.152253
207.500000	0.172114	-0.157836
207.600000	0.170492	-0.163412
207.700000	0.168864	-0.168978
207.800000	0.167230	-0.174532
207.900000	0.165590	-0.180068
208.000000	0.163944	-0.185585
208.100000	0.162291	-0.191078
208.200000	0.160633	-0.196545
208.300000	0.158968	-0.201982
208.400000	0.157298	-0.207385
208.500000	0.155622	-0.212751
208.600000	0.153940	-0.218076
208.700000	0.152253	-0.223358
208.800000	0.150559	-0.228593
208.900000	0.148860	-0.233777
209.000000	0.147156	-0.238906
209.100000	0.145445	-0.243978
209.200000	0.143730	-0.248989
209.300000	0.142009	-0.253936
209.400000	0.140282	-0.258815
209.500000	0.138550	-0.263623
209.600000	0.136813	-0.268357
209.700000	0.135071	-0.273012
209.800000	0.133323	-0.277587
[truncated: 37,802 more rows]
