# Supplementary material for: Interneuronal mechanisms of hippocampal theta oscillations in a full-scale model of the rodent CA1 circuit
Source: eLife. 2016 Dec 23;5:e18566. doi: 10.7554/eLife.18566 (PMC5313080; doi:10.7554/eLife.18566)
Supplement: Figure 3—source data 2. — Spike times for the length of the entire simulation, from the specific cells displayed in raster shown in Figure 3 (spike times of every single cell in the network are available in the CRCNS repository entry for Bezaire et al. [2016b]). DOI: http://dx.doi.org/10.7554/eLife.18566.039 [file elife-18566-fig3-data2.dat]

1765.850000	17656
1238.150000	17633
1209.700000	17763
2855.600000	17913
22.450000	17644
1628.150000	17713
3720.600000	17638
3560.025000	18241
604.850000	17592
840.125000	17619
1070.225000	17792
3329.950000	18060
2312.625000	17758
3750.325000	17881
3525.850000	17780
1176.000000	18134
597.525000	17934
769.800000	17539
2621.650000	17586
146.600000	18008
57.375000	18161
2959.600000	17815
340.375000	18013
1178.400000	17892
29.200000	17936
3977.925000	18176
3389.175000	18079
1642.850000	17552
3029.625000	18032
3144.900000	18040
1264.550000	18023
2258.225000	17544
11.525000	18239
3693.650000	18060
1671.500000	18217
3648.000000	17630
3417.675000	18036
3230.525000	17782
1314.200000	18261
1977.750000	18241
1847.350000	18029
564.275000	17838
17.200000	17830
1392.525000	17757
3608.025000	17735
1996.850000	18044
993.550000	17955
3629.050000	17831
1555.650000	17558
3476.500000	17866
2612.625000	17988
1022.850000	17881
23.125000	17600
1430.950000	17774
873.575000	17870
1277.000000	18275
3332.025000	18101
2877.525000	17716
1033.575000	17939
3071.875000	17518
3710.925000	18222
3165.125000	17598
1363.425000	18200
1075.025000	17656
2048.250000	18118
3917.275000	17682
20.425000	18034
676.500000	17663
2803.775000	17759
905.000000	18008
3639.875000	17777
2352.525000	17804
2511.650000	17869
1427.650000	18010
2674.000000	18084
3862.450000	17743
2571.625000	18016
13.150000	17601
520.550000	18225
809.725000	17860
940.400000	17465
908.500000	17672
24.850000	18077
3441.400000	17863
3180.350000	17539
432.475000	18181
1366.950000	18268
2862.975000	17815
1458.725000	18239
1410.600000	18240
425.175000	17787
3363.675000	18347
3722.325000	17928
1605.175000	17814
3146.375000	17971
2700.950000	17950
507.875000	17964
2897.825000	17910
2424.475000	18204
3564.225000	18197
2241.100000	17920
1316.875000	18061
623.125000	18040
1263.400000	17614
2080.225000	17733
2071.425000	17823
3973.400000	18307
556.850000	17590
3600.550000	17904
1363.675000	17763
903.275000	18063
497.500000	18281
368.775000	17925
3486.325000	17670
3215.750000	17617
2648.675000	17693
2377.200000	17712
2761.775000	17903
1111.225000	18147
2743.900000	17518
3891.675000	17976
2639.650000	17866
1275.100000	17754
1378.575000	17577
63.350000	17883
887.675000	17694
2042.725000	17892
3819.700000	17958
3868.525000	17941
2563.675000	17538
1582.425000	17692
1457.975000	17901
2139.000000	18260
606.175000	18174
770.175000	17635
2823.100000	17805
32.675000	17894
3630.525000	17948
3633.125000	17958
13.600000	18012
3397.075000	18218
3656.575000	18109
2883.625000	17618
3490.200000	18048
586.775000	17833
1719.350000	17552
20.925000	18120
3151.700000	18036
292.350000	18143
3911.675000	18226
3700.675000	17807
445.725000	18216
644.725000	17578
3937.775000	18043
536.575000	17695
3644.225000	18162
2566.525000	18262
1780.025000	18140
3456.700000	17789
2848.250000	18021
3330.375000	17918
703.675000	17859
1669.500000	18264
3511.075000	17588
206.200000	17744
3343.325000	17628
3091.375000	17838
1584.250000	17999
3211.000000	17830
155.450000	18011
1068.700000	17508
3263.575000	17961
826.100000	18200
3524.700000	18106
2190.975000	18273
2033.725000	17823
1305.425000	17800
3998.525000	18276
1030.450000	18123
784.125000	17905
427.150000	17788
607.575000	17504
3839.075000	18140
555.025000	17877
2816.725000	18205
1200.800000	17663
1492.975000	18138
905.100000	17809
2869.200000	17518
3023.800000	18120
1105.025000	18174
1205.675000	18009
712.025000	17587
2169.625000	17884
3204.500000	18086
653.425000	18228
3702.150000	18346
2356.850000	18039
1108.075000	17991
2282.600000	18200
2280.225000	17761
2041.900000	18049
2255.225000	17967
2850.900000	17839
1047.550000	17750
2298.600000	17505
2046.325000	17501
32.525000	18174
2140.625000	18100
102.300000	17888
483.475000	18229
1623.725000	17752
3268.750000	17519
1716.375000	17654
3728.700000	17501
3393.850000	18108
1568.150000	17654
2301.675000	18269
1228.525000	17819
3455.100000	18230
12.300000	17645
3868.850000	18232
1792.375000	17602
1998.350000	18046
2383.525000	18038
2970.225000	17913
2024.975000	17882
3403.575000	18304
406.575000	18068
2890.700000	17551
511.975000	17999
928.650000	17846
3953.150000	17819
2591.050000	17656
3954.325000	17806
3948.800000	17725
891.150000	18077
2631.425000	17616
2310.825000	17716
557.750000	18103
3213.875000	17968
3413.775000	18087
3223.650000	17965
3593.125000	18302
53.950000	17673
38.450000	18218
620.725000	17945
155.700000	18147
1322.500000	17941
3756.075000	18226
689.675000	18019
1351.050000	18038
59.850000	17837
25.950000	18159
49.225000	18312
3706.600000	18124
2391.850000	17827
2218.200000	17705
358.900000	17621
2405.225000	18188
48.025000	18083
812.150000	17924
1461.325000	18138
3156.275000	17961
899.275000	18174
2011.250000	17991
2234.275000	18196
1823.700000	17558
1821.600000	17872
705.900000	18189
3439.525000	17945
1358.050000	18219
2435.675000	17603
154.250000	17669
446.500000	17799
3338.800000	18304
520.325000	17755
1399.500000	17867
1827.800000	17867
3775.900000	17814
3780.000000	17810
2728.875000	17871
2007.850000	18313
2574.650000	18314
430.775000	18075
1417.200000	17924
1986.875000	18204
1182.125000	17557
3154.525000	17519
22.150000	17800
2123.575000	18104
1524.950000	18350
2790.625000	18052
18.025000	17770
2237.400000	17967
49.000000	18046
3768.250000	17837
2107.750000	17710
2739.300000	17738
2472.650000	17735
56.125000	17549
1352.600000	17579
2795.700000	17632
2614.150000	17583
795.075000	18043
1575.525000	17785
3265.275000	18024
2030.150000	18270
477.750000	18312
1512.300000	17583
820.450000	17637
3888.550000	17972
1230.250000	17686
2380.100000	18216
3781.250000	17900
2584.900000	17947
2507.300000	17556
2366.650000	17863
3920.425000	17642
2411.075000	18023
3010.225000	18224
3848.350000	17847
349.975000	17922
2400.375000	18262
977.250000	17885
2779.025000	17998
1580.250000	17904
2708.175000	18165
2867.350000	17622
3426.075000	17626
57.175000	18235
3779.175000	17988
3736.450000	17719
3258.600000	17580
1784.075000	18044
45.750000	18111
142.125000	17698
3060.475000	17554
1352.525000	18068
2424.850000	18165
3416.100000	18136
1844.525000	18175
3407.175000	17813
3272.350000	17913
2746.000000	17555
1840.150000	17969
2454.750000	17835
1743.900000	18032
25.800000	17861
507.175000	17829
1579.400000	17469
104.800000	17763
3051.250000	18112
18.450000	18259
3525.325000	18308
3224.350000	17918
63.475000	18036
1863.675000	18066
2668.525000	18273
362.175000	17475
2405.225000	17502
1239.075000	17792
208.000000	17516
3993.375000	17866
76.725000	17704
2066.950000	18204
848.350000	17892
302.550000	17794
880.100000	17538
2808.650000	18029
2459.900000	17862
2104.275000	18140
3706.500000	17881
279.200000	18150
3165.925000	17781
3902.375000	18226
3108.950000	18153
3702.525000	17948
1367.400000	18317
2765.225000	18108
3454.325000	17555
3598.650000	17556
2921.725000	17586
3928.800000	18139
1646.975000	17962
282.025000	18271
1139.900000	17758
2214.400000	18302
2704.850000	18049
1507.225000	17652
2154.225000	18104
2911.550000	18021
3955.100000	17823
99.375000	17928
2942.925000	18314
3052.575000	18165
886.575000	17875
1607.875000	18121
3961.825000	18237
1478.375000	18140
400.525000	17950
147.725000	18079
2546.125000	17839
2788.525000	17818
2870.400000	17763
17.225000	18097
2460.575000	17936
31.900000	17880
54.850000	17966
69.950000	18113
795.100000	17796
1985.025000	18021
2307.925000	17925
3607.500000	17829
485.375000	17591
2164.750000	17502
441.000000	18077
3442.300000	17665
1488.850000	17732
1191.975000	18017
3226.025000	17925
3243.050000	18086
30.750000	17951
3687.500000	18232
78.000000	17762
608.800000	17799
3040.650000	18264
3572.800000	17586
297.575000	18183
2932.275000	17720
2487.175000	17928
519.025000	17777
770.375000	17906
3834.550000	17873
3346.475000	18080
22.350000	17883
828.700000	17924
336.275000	17755
2830.900000	18227
2908.350000	18153
108.925000	18272
1204.625000	17653
1748.475000	17733
3954.825000	17851
921.700000	17505
3993.575000	18197
194.025000	17621
2318.500000	17857
2447.875000	17750
320.775000	18301
1439.450000	18085
1043.725000	18109
475.175000	17898
615.600000	18068
3941.175000	17468
3602.100000	17598
526.775000	17984
1357.300000	17665
3899.225000	18083
1734.650000	17856
2508.225000	17632
2510.050000	17851
1773.775000	18270
957.350000	18136
1512.300000	17884
787.875000	17783
2471.000000	18165
1904.700000	18272
2376.700000	17990
1301.025000	17791
15.075000	17742
3939.975000	17829
2340.450000	17947
3834.075000	18057
2935.300000	17677
985.975000	18085
1940.125000	17549
48.900000	18013
1681.900000	17874
2055.650000	18201
3057.850000	18111
979.475000	18147
30.625000	17981
3595.950000	18036
2596.350000	17618
2317.100000	18147
2178.225000	17502
95.300000	18196
1199.550000	17465
17.850000	17469
213.775000	18238
1597.825000	18147
1956.000000	17507
2417.850000	17720
1515.600000	18302
3769.650000	18151
1044.150000	18147
1649.500000	18219
936.275000	17664
2509.225000	17628
40.150000	18159
1028.025000	17848
1633.025000	17722
453.400000	17682
1851.625000	17635
2490.825000	17582
3134.675000	18304
3338.725000	17671
2591.000000	18196
18.800000	17542
873.350000	17553
1159.100000	17892
2302.050000	18308
904.350000	18197
3648.275000	18003
47.850000	18196
3681.325000	18162
1703.675000	18135
72.075000	17614
260.650000	18080
3011.975000	17856
118.050000	18044
1101.600000	17842
3343.700000	17819
689.625000	17823
23.900000	17954
3724.425000	18304
3731.425000	17916
3433.325000	17814
940.575000	18070
150.025000	18016
1859.775000	17986
847.100000	18157
2109.400000	17716
2394.000000	18041
2933.850000	17967
2078.050000	17923
1821.300000	17656
3959.300000	18108
988.875000	18010
1706.975000	18102
2709.475000	18138
3040.225000	17873
23.050000	18104
2614.025000	17558
303.250000	18261
3524.725000	18113
3201.775000	17837
3733.800000	18109
3408.900000	18226
49.400000	18149
3624.250000	17590
3603.075000	17635
3265.675000	17588
2734.725000	18082
942.050000	18156
2029.475000	17782
406.600000	17811
279.300000	18104
3308.375000	17765
797.025000	17733
2095.325000	17656
11.875000	17708
1976.800000	17644
207.075000	17561
1986.675000	17673
2225.625000	17801
2896.450000	18163
3818.075000	18302
3303.750000	17835
1430.175000	17519
1460.100000	17867
1143.875000	17899
2865.325000	17590
103.875000	18318
2398.875000	17638
69.075000	17675
1740.175000	17934
498.400000	18309
2814.350000	17951
1897.000000	18302
1136.250000	18079
1996.900000	17937
1494.475000	17902
1612.275000	17641
3241.825000	17823
3520.150000	17981
3169.975000	17985
2403.200000	17882
3641.575000	17558
1858.875000	17764
1160.375000	17580
814.525000	17635
3391.050000	17940
1594.475000	17631
1064.150000	18020
3572.100000	17856
48.350000	18025
1307.950000	17918
153.525000	17930
1234.350000	17976
3779.700000	17997
3229.625000	17936
1701.300000	17917
3672.150000	18036
1002.025000	18109
16.075000	17950
3265.100000	17918
119.525000	18317
1016.175000	17795
3257.250000	17900
479.375000	17983
596.525000	17932
313.975000	17588
3577.225000	17673
1397.125000	17543
1082.275000	17789
3979.600000	17877
2520.400000	18185
3208.650000	17782
3633.700000	17711
1351.375000	18317
17.725000	17558
3455.675000	17733
3871.075000	17851
3996.175000	18119
2626.100000	18227
2205.875000	18095
1166.975000	18106
26.725000	18231
14.125000	18085
18.050000	17670
1961.650000	17813
1807.475000	17897
3325.175000	18058
585.975000	18309
2333.225000	18158
1343.525000	17865
117.750000	18318
1613.550000	17519
2024.600000	17853
3949.750000	17808
1383.825000	17895
3588.500000	18304
2852.925000	18086
737.050000	17732
2264.000000	18095
3926.600000	17814
3595.550000	17868
52.775000	17907
3024.425000	17560
2100.575000	17553
2946.300000	17765
3712.925000	17787
1982.075000	17950
2742.575000	17469
1307.425000	17471
3461.750000	18197
1205.100000	17796
2093.425000	18025
1894.575000	18272
463.650000	18307
2158.475000	18353
1754.125000	17671
3457.325000	18092
3950.875000	18062
1125.275000	17870
2016.375000	18111
1573.225000	18220
3924.800000	17959
352.700000	17756
3336.925000	17787
2182.000000	17735
469.825000	17861
2300.550000	18100
2522.525000	17925
895.250000	17908
3343.500000	18349
3704.550000	18026
1423.325000	18305
53.200000	17583
3216.175000	17928
2803.750000	17829
2055.125000	17967
1165.700000	17538
471.800000	18195
57.400000	17836
878.675000	18029
3477.275000	17670
784.350000	17654
29.475000	17554
669.000000	18162
344.400000	18309
55.400000	17681
2086.525000	18158
2613.425000	18101
1786.750000	17979
1399.525000	18118
3470.075000	18243
763.575000	17997
3857.175000	18032
1728.650000	17867
255.050000	18307
1866.875000	17782
2774.575000	17632
3470.400000	17638
1023.500000	18008
3315.975000	18141
2731.550000	18084
1271.525000	17907
1997.625000	18223
2087.950000	17972
1158.375000	17694
3272.900000	17725
1096.150000	17893
3100.625000	18272
1716.000000	18270
816.600000	17622
3625.375000	17586
1836.125000	17670
1142.725000	18099
1002.100000	18085
3913.650000	18313
2548.550000	17990
1134.550000	17502
1780.950000	17872
3346.125000	17911
687.625000	17788
3713.150000	18157
618.750000	18079
2755.550000	18266
252.675000	17754
438.100000	17841
1850.350000	17554
1578.975000	18085
495.025000	17881
1131.600000	17791
2826.900000	17723
2458.125000	17818
3100.700000	18349
1282.325000	17990
1122.325000	18006
3507.875000	17823
1511.125000	17782
196.800000	17720
164.600000	18201
27.300000	18029
3681.875000	17913
294.700000	18045
3542.250000	17588
1579.975000	17799
781.925000	17663
80.125000	17886
2754.425000	17916
643.150000	17750
1261.400000	18147
2850.250000	18218
1150.525000	17712
1032.050000	18121
3051.175000	17851
2985.000000	17830
887.325000	17707
2562.450000	17658
2431.275000	17962
3937.975000	17960
568.775000	17703
2936.575000	17616
172.825000	18281
553.700000	18241
1072.825000	17713
2389.100000	17813
3941.100000	17620
1183.825000	18067
1929.050000	17995
1513.450000	17743
674.625000	17981
2051.900000	18318
237.050000	17554
1586.950000	18317
1989.725000	18216
82.700000	18189
3916.625000	17621
17.750000	17687
710.450000	18262
3407.600000	18307
870.375000	17943
19.325000	17672
3260.550000	17986
806.175000	18199
3344.925000	18047
3393.975000	17937
3723.150000	17972
3506.250000	17663
89.450000	17803
1973.100000	18200
1272.775000	17904
2075.600000	17469
2674.225000	17971
2792.875000	17721
2980.775000	17913
3266.125000	17725
83.400000	18010
3348.050000	17716
3003.650000	18106
2061.800000	17517
26.250000	17762
110.025000	18065
3668.975000	17752
1288.050000	18188
2533.500000	18108
2538.300000	17866
3701.650000	18232
2141.275000	18305
3603.525000	17913
2437.400000	17726
1061.275000	17468
388.050000	17468
829.025000	17922
368.300000	17778
1305.600000	17834
990.900000	18034
1783.050000	18035
2936.025000	17924
2240.200000	17952
655.075000	18217
3624.450000	17936
3020.700000	17791
65.650000	18222
3299.375000	18307
3281.650000	17595
2964.475000	17598
2111.000000	17539
676.400000	17467
1399.025000	17505
756.900000	18033
3965.350000	17752
2888.925000	17871
1513.675000	17783
2456.025000	17603
3366.475000	17791
2214.700000	17668
1680.950000	18308
3483.750000	18346
3298.650000	17654
1701.975000	18312
903.575000	17782
2519.850000	17843
1353.075000	17799
1767.875000	18147
65.300000	17816
3431.500000	18112
3797.975000	17953
83.100000	18267
2877.575000	17801
82.900000	17814
17.325000	18243
1998.175000	17464
1383.975000	17581
459.975000	18045
1477.075000	18147
1047.000000	17721
3057.725000	18307
299.650000	18115
2168.725000	17999
153.600000	18064
1195.900000	17726
2536.225000	17762
2630.675000	18001
3405.850000	17618
2085.700000	18148
3058.975000	18164
969.800000	17865
3064.300000	17632
2689.625000	17831
2908.100000	17783
2725.050000	17657
794.825000	18075
3456.550000	18313
2629.050000	18182
3549.975000	17866
1479.700000	17645
1583.350000	18188
3341.975000	17719
2866.375000	18302
3573.975000	17632
2276.975000	17984
3004.625000	17877
16.800000	17862
20.275000	17541
2995.350000	17783
18.175000	18024
19.150000	17951
1240.750000	18313
1511.275000	17962
54.825000	17594
3598.250000	17893
3900.450000	18069
2246.500000	18104
2137.850000	17632
114.375000	18047
1746.150000	18007
1016.225000	17629
1006.150000	17789
1052.600000	18147
2055.750000	17888
3496.650000	17614
2207.375000	17993
1417.050000	18138
1996.175000	17996
3644.775000	17590
1726.525000	17995
2379.825000	17809
3999.525000	17758
1143.975000	18261
1502.175000	18123
3894.675000	17938
88.775000	17659
3153.450000	17852
2486.450000	17970
802.000000	18096
2739.025000	18152
3110.325000	17695
3746.225000	18223
667.025000	18262
1709.375000	17558
844.500000	18020
2159.250000	17937
1292.225000	17923
1642.600000	18317
3529.475000	17782
2677.875000	18314
3364.400000	17642
825.200000	18238
2293.750000	17875
2816.250000	17658
19.175000	18205
16.550000	17759
887.750000	17662
3585.500000	17787
2581.275000	18046
1192.350000	18188
3717.375000	17777
121.275000	17704
1409.150000	17555
528.275000	18111
2996.225000	17738
656.450000	17821
3938.650000	18163
562.700000	18099
386.450000	17845
2418.325000	18055
3752.250000	18140
2529.400000	17839
22.750000	18047
3318.150000	18054
717.775000	18036
507.425000	18023
3111.500000	18230
555.700000	18193
779.100000	17467
3841.075000	17615
2705.000000	17577
1028.725000	17687
3785.300000	17700
3785.575000	17632
1168.625000	17914
2992.575000	17633
53.350000	17702
2245.175000	17925
1608.200000	17902
2934.225000	17747
1185.025000	17739
3425.225000	17793
2548.825000	18076
1985.000000	17863
3981.675000	18126
2716.125000	17925
2388.125000	17549
178.700000	17790
253.000000	17834
3180.550000	17925
15.525000	18235
136.950000	17703
55.125000	17551
2377.750000	17913
3940.425000	17716
616.950000	18174
530.800000	18093
1514.500000	17682
1440.025000	17855
1241.450000	17951
3269.425000	17813
3337.825000	18237
199.575000	18307
2963.025000	17716
3425.725000	18074
22.350000	17773
1005.450000	17626
579.500000	18174
1478.650000	18353
2928.325000	17638
3668.925000	17959
1196.475000	17559
2203.225000	17955
2415.950000	17640
3622.550000	18109
1488.000000	17519
3731.775000	17901
2750.600000	17735
663.550000	18097
3708.725000	17901
1064.800000	18009
2254.775000	17964
3219.125000	18080
2431.650000	17549
116.250000	17957
3563.475000	17511
441.550000	18309
864.225000	17615
3819.700000	17725
3063.950000	17791
1285.600000	18118
2063.100000	17469
505.500000	18302
211.300000	17823
2932.650000	17538
833.450000	17960
2998.100000	17816
19.300000	17620
67.525000	17926
2148.200000	17884
2283.700000	17750
573.350000	17720
2711.225000	18139
2513.600000	17847
3769.500000	18013
181.675000	17913
52.500000	17791
793.525000	17703
702.125000	18148
2788.775000	17503
543.350000	17960
663.575000	17695
3562.300000	17590
1626.500000	17913
2743.975000	18110
2431.900000	17985
812.175000	17824
2083.675000	18147
477.750000	17937
2683.875000	18262
1820.150000	17640
102.625000	18082
705.700000	17474
1670.275000	17791
643.025000	17824
54.350000	18101
472.500000	18223
3228.850000	17747
3337.675000	17773
1476.650000	18243
2275.300000	17622
3626.900000	18139
1628.925000	17827
1926.150000	17999
1093.125000	17749
433.500000	17896
1346.575000	18084
2341.275000	18011
1132.850000	17547
2494.950000	17936
888.375000	17905
2297.225000	18200
951.400000	18197
1417.100000	18037
3035.500000	17822
693.075000	17811
2205.300000	18032
2256.475000	17654
2420.625000	18266
68.100000	17578
1926.100000	18032
2499.700000	18185
3948.800000	17818
3104.225000	17633
1484.025000	17468
2095.300000	18065
1142.175000	17993
1222.475000	17749
20.525000	17907
3921.175000	17766
1842.150000	17589
997.500000	17686
1622.025000	17656
1272.650000	17993
3132.500000	17823
3972.625000	17820
3067.550000	17718
2817.625000	18165
1705.350000	18300
3607.775000	17465
2318.550000	18194
3144.300000	18259
3274.600000	17930
3231.450000	17767
3684.875000	17997
3085.950000	17866
2285.250000	17818
2142.575000	17744
3866.125000	17807
1836.175000	17710
3748.250000	17847
2300.625000	17538
3853.375000	18302
124.000000	18043
18.050000	17616
22.450000	17784
3039.625000	18153
2215.150000	17684
19.500000	17779
2025.575000	17961
457.500000	17930
3367.575000	18232
1944.250000	17782
2098.450000	17589
3866.675000	18042
3085.925000	18165
2466.300000	17502
3474.975000	17845
1159.850000	17851
2328.525000	17833
3080.775000	17560
2578.000000	17589
3688.625000	17812
2741.100000	17796
2605.775000	17767
21.875000	18200
578.825000	18116
1193.950000	17623
3016.125000	17932
1371.050000	17972
2168.075000	17800
1815.225000	17673
1915.750000	17721
3099.700000	17782
969.675000	18099
3934.850000	18176
1372.925000	17789
435.675000	18122
1026.150000	17772
3027.575000	17783
2351.675000	17704
1348.900000	18110
45.400000	18040
3889.975000	18266
1527.625000	17972
1187.800000	17748
1497.075000	17682
1712.475000	17936
1717.375000	17774
2642.175000	18152
3562.500000	17671
2320.250000	17586
3842.350000	17787
2582.925000	17734
29.900000	17949
3839.375000	18232
1185.250000	18037
44.650000	17818
45.850000	18037
3109.550000	17638
2497.000000	18078
2112.425000	17504
3271.350000	17632
653.600000	18265
454.975000	17662
1787.525000	17710
18.475000	18238
2629.625000	18270
382.950000	17749
1404.950000	18317
2731.225000	17925
3382.775000	17859
396.275000	17826
68.300000	18139
1874.175000	17801
1913.175000	18023
15.025000	17844
1430.700000	17545
3992.600000	17666
51.125000	17603
2940.450000	18268
1616.350000	17504
879.175000	17816
954.150000	18040
3087.275000	18111
759.500000	17834
685.300000	17635
278.450000	18177
3392.650000	17673
694.025000	18199
1976.025000	17978
2013.350000	18142
3070.200000	17626
1411.650000	18261
3403.450000	17837
3236.425000	17626
3348.475000	18140
640.050000	17802
3257.250000	17866
3687.200000	17959
72.300000	17816
3944.725000	18036
2279.625000	17772
1369.625000	17881
2522.250000	18158
3892.175000	18119
3280.625000	17782
2783.875000	17586
2611.400000	17743
1996.250000	17910
3290.875000	17873
229.425000	18067
500.400000	17983
715.675000	18019
2034.375000	17640
785.050000	18190
66.275000	18074
2939.200000	17928
360.475000	17974
2943.575000	17814
3710.550000	17665
2932.700000	17783
480.425000	17579
818.875000	17885
2780.875000	18165
2070.875000	18188
500.950000	18001
426.675000	17773
3165.900000	17632
970.450000	17873
105.125000	17652
3640.925000	17638
1844.775000	17783
843.275000	18139
1638.500000	17952
1463.325000	18147
2051.950000	17668
2748.950000	17829
437.875000	18045
347.275000	17799
689.600000	17848
13.950000	17989
3767.575000	18092
934.825000	18277
2687.075000	17638
2251.600000	17694
3895.600000	18181
56.200000	18025
2781.425000	18125
2541.025000	17782
2530.525000	17586
18.325000	17551
920.600000	17762
544.400000	18228
436.050000	17870
144.925000	17663
3984.000000	17797
52.375000	17555
2210.725000	17986
2974.875000	17633
674.175000	18061
2282.925000	17704
119.325000	17716
1010.550000	18190
2891.525000	17632
1990.250000	18140
720.100000	17871
817.100000	17682
2190.125000	17557
2893.425000	18151
3695.225000	17719
3922.200000	18030
2134.875000	18095
3958.800000	17725
12.825000	17928
2191.625000	18001
806.175000	17641
3012.550000	17699
1553.525000	17799
913.150000	17623
3857.025000	17823
3016.225000	17980
1435.850000	17835
2380.225000	17859
565.075000	17858
274.950000	17988
1646.175000	18138
1629.825000	17511
3329.900000	17787
83.875000	17772
1460.025000	17951
3317.250000	17733
1041.675000	18000
365.725000	18229
1057.475000	17704
1140.225000	17678
1067.350000	17514
1810.325000	17502
2767.350000	17986
2542.625000	17829
1536.075000	18302
1357.050000	18110
3928.125000	17911
3934.950000	17539
3031.650000	18143
2926.200000	17633
1436.675000	18200
3710.975000	17847
19.700000	17829
3050.150000	17734
1379.700000	18035
2515.475000	17878
3821.625000	18309
10.525000	18110
1038.350000	17662
775.575000	17790
3036.375000	17941
44.975000	17589
497.375000	17991
2888.000000	18146
3861.650000	18139
2217.475000	17502
2529.175000	17813
2460.950000	17859
3040.675000	17942
3366.225000	17893
1572.625000	18026
2119.125000	17660
2098.250000	17813
3799.075000	18346
3596.925000	17940
2457.100000	18308
1313.025000	18002
1837.775000	17579
62.225000	17635
23.450000	18119
2926.300000	18030
661.850000	18025
38.225000	18236
2695.475000	17554
2395.675000	18188
3379.050000	18124
1056.650000	17712
3653.550000	18030
643.825000	17619
560.675000	18122
1465.475000	18235
1989.300000	17788
1195.525000	17763
2774.925000	17896
3461.100000	17724
1397.950000	17683
567.500000	18177
3312.700000	17971
3748.100000	18274
1584.050000	18102
1819.050000	18065
2110.075000	17792
3614.875000	17877
905.700000	18216
1940.150000	17765
3336.400000	18232
3453.225000	17699
2432.000000	17752
1160.525000	17932
3984.950000	18232
2363.025000	17862
2935.175000	17968
19.675000	17760
3495.650000	18083
558.800000	18069
3401.950000	18231
3771.450000	17893
2277.875000	17557
725.500000	18147
3516.925000	17586
2598.525000	17716
1339.950000	17764
3116.800000	17958
3499.200000	18277
2568.850000	18158
3082.175000	18080
2179.550000	17788
1497.050000	17712
480.500000	17641
2746.750000	17716
348.575000	17734
765.300000	17795
2219.675000	17469
3356.275000	17702
1308.350000	17588
3457.625000	17638
3537.700000	17733
2795.850000	17986
1191.100000	18179
1755.325000	18183
117.225000	18183
3292.575000	18108
2974.575000	18160
3402.375000	18302
2043.750000	18045
2555.900000	18196
2717.325000	17720
3460.550000	18002
3009.350000	17622
23.050000	18041
1264.225000	18230
1839.525000	17519
3784.875000	17590
297.675000	17779
3697.975000	18124
1120.500000	18068
1322.675000	18000
3563.975000	18346
771.075000	17848
1647.325000	17509
207.725000	18174
1957.525000	18216
3376.800000	18197
1830.025000	18205
1276.075000	17465
3877.925000	17800
2662.325000	17928
2616.900000	17591
2236.450000	18160
2108.775000	18002
3173.675000	18019
1981.650000	18225
2550.375000	17988
1958.825000	18056
19.450000	18269
145.750000	17754
1297.775000	17665
2799.350000	18107
545.050000	17988
282.675000	17998
99.600000	17727
3118.125000	18147
3777.250000	18304
824.775000	18025
3442.350000	18033
219.900000	17833
2095.725000	17712
2968.375000	18230
301.150000	18028
2923.675000	18205
1648.150000	17616
1634.025000	17999
1249.875000	17996
3485.650000	18217
1697.550000	17991
1792.025000	17678
2202.350000	17937
1354.950000	17843
2592.975000	18164
1346.100000	17505
186.675000	18028
1905.925000	17962
3313.675000	18161
3574.000000	17670
3702.550000	17886
984.800000	17538
168.550000	17797
3487.800000	18304
634.275000	18313
2760.900000	18303
61.250000	18049
2343.825000	17632
2549.700000	18121
2170.050000	17641
624.425000	17932
1827.500000	18037
2574.550000	17559
1733.675000	17773
342.125000	18054
1819.850000	17902
2797.550000	17578
3157.900000	18231
2426.675000	17716
35.225000	18098
2410.675000	17862
2542.275000	17518
3618.575000	17924
3616.400000	17886
2493.725000	18012
20.025000	17665
1536.550000	17705
1863.800000	18000
2858.800000	17761
3979.575000	17470
3167.425000	17622
517.975000	17679
2856.775000	17767
171.875000	17910
534.875000	17698
840.475000	17674
2422.050000	17967
3666.075000	18277
2549.600000	18161
2222.400000	17557
1903.325000	17856
1638.500000	18085
17.500000	17823
1227.800000	17951
1633.175000	17673
1394.175000	17879
3068.825000	17928
294.000000	18053
1831.850000	18068
1162.275000	18135
2013.725000	17822
2238.800000	17721
72.825000	17756
826.125000	18239
321.075000	18309
464.475000	18032
73.125000	17902
641.475000	17518
529.725000	18310
36.100000	18004
3086.350000	17673
3817.275000	17886
1348.500000	18148
2496.675000	18035
1653.925000	18317
3994.600000	17798
3647.875000	17835
2159.000000	18145
3470.500000	17752
299.075000	18034
2662.975000	18304
2645.325000	17742
2367.875000	17580
2757.000000	18270
12.150000	17858
1613.050000	17805
2832.050000	17740
1682.850000	18262
3839.925000	17969
3804.525000	18124
421.400000	17626
3089.550000	17839
3984.300000	17782
1062.575000	18147
3776.800000	17800
455.125000	18087
3116.825000	17670
1043.175000	17687
1159.625000	17600
3067.825000	17467
2234.525000	18165
2494.750000	18219
3231.950000	17886
1229.650000	17842
2829.575000	17705
2234.600000	17884
26.350000	17547
1831.900000	18138
2558.575000	17822
2202.875000	17473
1672.150000	18150
1460.175000	17791
3934.925000	18080
2467.700000	18143
3992.375000	18155
2941.150000	17761
204.400000	17796
3555.625000	18197
2193.350000	17807
1749.050000	17507
1273.525000	17952
27.050000	18259
2235.725000	17735
3496.575000	18258
2304.675000	17588
49.050000	17948
3442.675000	18054
3199.750000	18060
2675.900000	18054
3230.800000	17556
1794.150000	17872
3974.475000	17634
1306.650000	17553
2819.275000	17583
2752.650000	18054
3632.975000	18305
2507.475000	17735
530.950000	17878
44.750000	18102
1616.350000	18104
16.325000	18318
946.725000	17960
3724.450000	17829
1928.325000	17622
3749.300000	18118
2794.150000	18152
2092.000000	18111
671.100000	18239
840.400000	18053
811.450000	17695
1372.475000	18111
2710.250000	18076
1560.150000	18121
1932.300000	18000
3482.875000	17733
466.800000	17937
2040.275000	18188
3058.400000	18226
897.625000	17991
3924.125000	18060
1813.875000	17937
71.875000	18013
2894.325000	18141
945.025000	17888
3133.225000	17636
94.525000	17872
1921.700000	17718
2848.175000	17868
1138.275000	18040
3985.200000	17676
2176.650000	18274
1093.550000	17789
1916.050000	17640
1990.475000	17890
900.075000	17875
2144.300000	18353
3928.325000	18067
2848.825000	18194
13.050000	17746
799.000000	18161
3046.725000	18140
278.800000	18279
1178.100000	17663
3160.900000	18313
1150.850000	17600
1966.950000	17692
1762.800000	17792
517.550000	17597
2348.400000	17750
2658.075000	17589
1651.275000	18190
668.075000	17948
2085.775000	17672
753.575000	18127
2394.750000	18052
176.525000	18234
151.350000	17672
3294.400000	18101
42.150000	18121
2415.025000	17557
687.625000	17553
1978.150000	17994
2900.550000	18013
1261.875000	17627
2964.925000	17829
1386.150000	18095
1123.725000	18074
1263.050000	17703
2742.525000	17791
1162.650000	17592
3912.225000	17939
3028.100000	17873
2408.325000	18262
213.750000	17601
1247.300000	17561
3854.475000	17804
1081.375000	18140
1305.050000	17595
2038.125000	18241
3245.175000	17663
436.000000	17597
1950.600000	18095
1611.025000	17698
3898.950000	18176
3166.750000	17626
2046.025000	17967
342.450000	18216
1051.250000	18104
3313.575000	18139
1727.025000	18067
2878.725000	17981
3987.050000	18043
2323.350000	17615
1452.625000	17905
156.750000	17812
1513.475000	17805
2919.550000	17856
26.575000	18279
871.950000	18162
1725.500000	17660
3651.100000	17866
1027.275000	17595
1669.075000	17683
2401.125000	18159
2308.325000	18204
2388.000000	17953
2533.700000	17828
2042.625000	18308
158.150000	17960
480.375000	17466
688.575000	17505
1022.425000	17890
858.875000	17695
2865.650000	17893
3654.125000	17871
1163.100000	17801
2890.525000	18054
21.375000	18075
2426.475000	17839
861.350000	17586
3776.300000	18174
1505.275000	17855
1120.550000	17898
3852.775000	18137
1173.125000	17948
529.675000	17634
2172.575000	18218
2851.375000	17851
2743.800000	17682
3743.375000	18304
2513.725000	17705
2239.150000	17761
2266.700000	17991
1674.775000	17917
3750.000000	17786
1001.225000	18177
3782.200000	18151
3922.950000	17705
1634.050000	17735
1077.900000	18037
2086.600000	18235
936.250000	17857
175.225000	17886
2897.225000	18030
22.350000	18057
654.225000	17825
1432.350000	17993
663.925000	17975
681.450000	18134
1396.475000	18067
3298.000000	17660
1635.900000	17885
966.700000	17771
3052.375000	18076
2440.225000	17775
3768.250000	17638
2145.075000	17765
3569.000000	18072
2403.950000	18242
2864.475000	18308
799.750000	17899
1927.375000	17722
162.675000	17614
3913.575000	17680
3266.175000	17763
3338.625000	18313
133.025000	18010
1581.750000	17516
945.125000	17703
81.250000	17771
1310.300000	18056
774.050000	17876
725.400000	17753
18.400000	17516
3570.075000	17665
374.450000	17706
2559.550000	18194
954.625000	18148
2205.250000	17816
1963.000000	17782
510.325000	17652
2015.650000	17818
57.625000	18157
3061.800000	17633
233.825000	17626
3443.475000	17890
1843.025000	18096
187.850000	18147
2925.400000	17616
3988.575000	17968
3077.125000	17961
2066.950000	17502
52.725000	17760
804.175000	17792
1452.725000	17842
2587.125000	17632
3470.925000	18080
71.500000	18057
3446.250000	18301
20.450000	17775
999.250000	17560
3547.175000	18197
685.125000	18269
2305.925000	17710
2805.350000	17986
3808.150000	18350
2655.725000	17999
3103.850000	17657
1473.075000	17750
2043.500000	18222
45.075000	17919
142.175000	18266
2495.200000	17705
3223.600000	17985
3333.225000	18302
3470.650000	17652
3940.375000	17881
948.700000	17955
1343.325000	17579
57.325000	17668
2400.425000	17716
2160.575000	17865
1732.800000	18070
3881.450000	18351
211.775000	18270
898.350000	18183
1287.575000	17553
2567.125000	18200
1853.150000	18118
54.775000	17935
2654.275000	17822
2883.425000	17829
139.725000	17773
40.875000	17941
2150.900000	17632
1242.625000	17813
659.475000	17703
2162.025000	17593
802.700000	18044
2320.525000	17949
3297.075000	17797
3558.700000	17866
2420.125000	17854
2795.375000	17830
196.600000	17906
311.850000	18085
3286.425000	18106
458.800000	18127
543.400000	17991
1425.625000	18034
1707.825000	18164
2067.300000	18216
1632.475000	18134
2543.550000	17859
3041.700000	18143
956.475000	18096
3818.900000	18076
513.000000	17468
505.625000	17909
708.450000	18117
3326.550000	17916
1270.325000	17540
2293.925000	17869
1400.650000	18143
1025.325000	17997
1737.400000	17818
2260.475000	17735
2592.550000	18219
898.475000	18135
3229.400000	17837
2664.050000	17925
26.925000	17639
517.550000	18005
2334.425000	18199
2207.825000	17838
23.050000	18267
3778.150000	17919
3920.050000	17586
1563.300000	18317
3099.300000	17936
971.575000	18123
1798.250000	17545
1433.575000	17842
2507.250000	18302
406.975000	17661
3338.775000	17539
71.400000	17546
25.825000	17679
1735.275000	18190
2793.250000	17502
1202.700000	17999
3245.375000	17964
1851.600000	17671
2203.675000	17884
2380.600000	17464
1996.150000	17983
1576.475000	18046
898.450000	18025
1871.600000	17518
2675.375000	17888
2533.150000	18032
427.375000	17900
732.100000	17811
3136.275000	18014
506.450000	18276
1879.750000	17952
868.725000	17771
2451.275000	18233
3783.225000	17940
795.025000	17872
2312.325000	18183
1459.250000	18353
3358.600000	18104
3662.500000	17638
3151.075000	18084
651.375000	18221
2230.000000	17814
1871.875000	18317
2758.400000	17882
3356.000000	17805
1628.925000	17962
1710.450000	17704
14.700000	18180
83.125000	17850
651.850000	18081
592.775000	18221
2317.400000	17937
1789.125000	18190
2991.100000	17981
2889.125000	18185
85.175000	17862
675.525000	17976
215.125000	17841
2338.125000	18230
3951.300000	17891
1184.875000	18125
2684.600000	18066
2406.400000	18182
2944.750000	18262
22.875000	17722
1087.375000	18017
2201.450000	17640
3623.550000	18223
3220.300000	17856
702.625000	18236
2743.800000	17955
3455.575000	18262
3672.125000	17665
235.625000	17639
1596.050000	17945
2621.725000	17936
3058.325000	17588
708.275000	18053
3088.100000	17559
3383.375000	17979
3389.700000	17893
2819.250000	17807
21.900000	18019
559.025000	17641
75.900000	18196
585.325000	17988
1011.550000	18139
3785.925000	17775
1983.200000	17779
761.350000	17993
3026.875000	17829
791.325000	17937
883.025000	17781
517.750000	17964
1681.775000	18138
2224.150000	18196
2118.500000	17602
16.000000	18138
68.625000	17833
492.750000	17924
2749.925000	18231
2934.950000	17583
3286.925000	18274
2342.850000	18153
817.275000	17641
2711.700000	18107
3247.125000	17835
1521.500000	17842
2393.150000	17756
2878.225000	17759
2753.500000	17710
2817.025000	18125
79.125000	17899
55.150000	18184
2568.550000	17594
611.125000	18011
961.800000	17883
1191.225000	18084
1031.325000	17697
808.150000	17822
3344.000000	18280
52.475000	18119
1754.750000	17465
1495.125000	18243
[truncated: 306,984 more rows]
