# Supplementary material for: Interneuronal mechanisms of hippocampal theta oscillations in a full-scale model of the rodent CA1 circuit
Source: eLife. 2016 Dec 23;5:e18566. doi: 10.7554/eLife.18566 (PMC5313080; doi:10.7554/eLife.18566)
Supplement: Figure 3—source data 3. — Full duration, intracellular somatic membrane potential recordings from the specific cells shown in Figure 3. DOI: http://dx.doi.org/10.7554/eLife.18566.040 [file elife-18566-fig3-data3.txt]

Time	pyramidal	pvbasket	cck	sca	axoaxonic	bistratified	olm	ivy	ngf
0.000000	-63.044500	-65.024600	-70.634100	-70.565300	-65.012700	-67.018400	-65.974500	-59.951200	-59.951200
0.025000	-63.044500	-65.024600	-70.634000	-70.565200	-65.012700	-67.018400	-65.974300	-59.951200	-59.951200
0.050000	-63.044500	-65.024600	-70.633900	-70.565100	-65.012700	-67.018400	-65.974200	-59.951200	-59.951200
0.075000	-63.044500	-65.024600	-70.633800	-70.565000	-65.012700	-67.018400	-65.974100	-59.951200	-59.951200
0.100000	-63.044500	-65.024600	-70.633700	-70.565000	-65.012700	-67.018400	-65.974100	-59.951200	-59.951200
0.125000	-63.044500	-65.024600	-70.633700	-70.564900	-65.012700	-67.018400	-65.974000	-59.951200	-59.951200
0.150000	-63.044500	-65.024600	-70.633600	-70.564800	-65.012700	-67.018400	-65.973900	-59.951200	-59.951200
0.175000	-63.044500	-65.024600	-70.633500	-70.564700	-65.012700	-67.018400	-65.973900	-59.951200	-59.951200
0.200000	-63.044500	-65.024600	-70.633400	-70.564700	-65.012700	-67.018400	-65.973800	-59.951200	-59.951200
0.225000	-63.044500	-65.024600	-70.633300	-70.564600	-65.012700	-67.018400	-65.973700	-59.951200	-59.951200
0.250000	-63.044500	-65.024600	-70.633300	-70.564500	-65.012700	-67.018400	-65.973700	-59.951200	-59.951200
0.275000	-63.044500	-65.024600	-70.633200	-70.564400	-65.012700	-67.018400	-65.973600	-59.951200	-59.951200
0.300000	-63.044500	-65.024600	-70.633100	-70.564400	-65.012700	-67.018400	-65.973500	-59.951200	-59.951200
0.325000	-63.044500	-65.024600	-70.633000	-70.564300	-65.012700	-67.018400	-65.973500	-59.951200	-59.951200
0.350000	-63.044500	-65.024600	-70.632900	-70.564200	-65.012700	-67.018400	-65.973400	-59.951200	-59.951200
0.375000	-63.044500	-65.024600	-70.632800	-70.564100	-65.012700	-67.018400	-65.973300	-59.951200	-59.951200
0.400000	-63.044500	-65.024600	-70.632800	-70.564100	-65.012700	-67.018400	-65.973300	-59.951200	-59.951200
0.425000	-63.044500	-65.024600	-70.632700	-70.564000	-65.012700	-67.018400	-65.973200	-59.951200	-59.951200
0.450000	-63.044500	-65.024600	-70.632600	-70.563900	-65.012700	-67.018400	-65.973200	-59.951200	-59.951200
0.475000	-63.044500	-65.024600	-70.632500	-70.563800	-65.012700	-67.018400	-65.973100	-59.951200	-59.951200
0.500000	-63.044500	-65.024600	-70.632400	-70.563800	-65.012700	-67.018400	-65.973000	-59.951200	-59.951200
0.525000	-63.044500	-65.024600	-70.632400	-70.563700	-65.012700	-67.018400	-65.973000	-59.951200	-59.951200
0.550000	-63.044500	-65.024600	-70.632300	-70.563600	-65.012700	-67.018400	-65.972900	-59.951200	-59.951200
0.575000	-63.044500	-65.024600	-70.632200	-70.563500	-65.012700	-67.018400	-65.972900	-59.951200	-59.951200
0.600000	-63.044500	-65.024600	-70.632100	-70.563400	-65.012700	-67.018400	-65.972800	-59.951200	-59.951200
0.625000	-63.044500	-65.024600	-70.632000	-70.563400	-65.012700	-67.018400	-65.972700	-59.951200	-59.951200
0.650000	-63.044500	-65.024600	-70.632000	-70.563300	-65.012700	-67.018400	-65.972700	-59.951200	-59.951200
0.675000	-63.044500	-65.024600	-70.631900	-70.563200	-65.012700	-67.018400	-65.972600	-59.951200	-59.951200
0.700000	-63.044500	-65.024600	-70.631800	-70.563100	-65.012700	-67.018400	-65.972600	-59.951200	-59.951200
0.725000	-63.044500	-65.024600	-70.631700	-70.563100	-65.012700	-67.018400	-65.972500	-59.951200	-59.951200
0.750000	-63.044500	-65.024600	-70.631600	-70.563000	-65.012700	-67.018400	-65.972500	-59.951200	-59.951200
0.775000	-63.044500	-65.024600	-70.631600	-70.562900	-65.012700	-67.018400	-65.972400	-59.951200	-59.951200
0.800000	-63.044500	-65.024600	-70.631500	-70.562800	-65.012700	-67.018400	-65.972300	-59.951200	-59.951200
0.825000	-63.044500	-65.024600	-70.631400	-70.562800	-65.012700	-67.018400	-65.972300	-59.951200	-59.951200
0.850000	-63.044500	-65.024600	-70.631300	-70.562700	-65.012700	-67.018400	-65.972200	-59.951200	-59.951200
0.875000	-63.044500	-65.024600	-70.631200	-70.562600	-65.012700	-67.018400	-65.972200	-59.951200	-59.951200
0.900000	-63.044500	-65.024600	-70.631200	-70.562500	-65.012700	-67.018400	-65.972100	-59.951200	-59.951200
0.925000	-63.044500	-65.024600	-70.631100	-70.562500	-65.012700	-67.018400	-65.972000	-59.951200	-59.951200
0.950000	-63.044500	-65.024600	-70.631000	-70.562400	-65.012700	-67.018400	-65.972000	-59.951200	-59.951200
0.975000	-63.044500	-65.024600	-70.630900	-70.562300	-65.012700	-67.018400	-65.971900	-59.951200	-59.951200
1.000000	-63.044500	-65.024600	-70.630800	-70.562200	-65.012700	-67.018400	-65.971900	-59.951200	-59.951200
1.025000	-63.044500	-65.024600	-70.630800	-70.562200	-65.012700	-67.018400	-65.971800	-59.951200	-59.951200
1.050000	-63.044500	-65.024600	-70.630700	-70.562100	-65.012700	-67.018400	-65.971800	-59.951200	-59.951200
1.075000	-63.044500	-65.024600	-70.630600	-70.562000	-65.012700	-67.018400	-65.971700	-59.951200	-59.951200
1.100000	-63.044500	-65.024600	-70.630500	-70.561900	-65.012700	-67.018400	-65.971600	-59.951200	-59.951200
1.125000	-63.044500	-65.024600	-70.630400	-70.561900	-65.012700	-67.018400	-65.971600	-59.951200	-59.951200
1.150000	-63.044500	-65.024600	-70.630300	-70.561800	-65.012700	-67.018400	-65.971500	-59.951200	-59.951200
1.175000	-63.044500	-65.024600	-70.630300	-70.561700	-65.012700	-67.018400	-65.971500	-59.951200	-59.951200
1.200000	-63.044500	-65.024600	-70.630200	-70.561600	-65.012700	-67.018400	-65.971400	-59.951200	-59.951200
1.225000	-63.044500	-65.024600	-70.630100	-70.561600	-65.012700	-67.018400	-65.971400	-59.951200	-59.951200
1.250000	-63.044500	-65.024600	-70.630000	-70.561500	-65.012700	-67.018400	-65.971300	-59.951200	-59.951200
1.275000	-63.044500	-65.024600	-70.629900	-70.561400	-65.012700	-67.018400	-65.971200	-59.951200	-59.951200
1.300000	-63.044500	-65.024600	-70.629900	-70.561300	-65.012700	-67.018400	-65.971200	-59.951200	-59.951200
1.325000	-63.044500	-65.024600	-70.629800	-70.561300	-65.012700	-67.018400	-65.971100	-59.951200	-59.951200
1.350000	-63.044500	-65.024600	-70.629700	-70.561200	-65.012700	-67.018400	-65.971100	-59.951200	-59.951200
1.375000	-63.044500	-65.024600	-70.629600	-70.561100	-65.012700	-67.018400	-65.971000	-59.951200	-59.951200
1.400000	-63.044500	-65.024600	-70.629500	-70.561000	-65.012700	-67.018400	-65.971000	-59.951200	-59.951200
1.425000	-63.044500	-65.024600	-70.629500	-70.561000	-65.012700	-67.018400	-65.970900	-59.951200	-59.951200
1.450000	-63.044500	-65.024600	-70.629400	-70.560900	-65.012700	-67.018400	-65.970800	-59.951200	-59.951200
1.475000	-63.044500	-65.024600	-70.629300	-70.560800	-65.012700	-67.018400	-65.970800	-59.951200	-59.951200
1.500000	-63.044500	-65.024600	-70.629200	-70.560700	-65.012700	-67.018400	-65.970700	-59.951200	-59.951200
1.525000	-63.044500	-65.024600	-70.629100	-70.560600	-65.012700	-67.018400	-65.970700	-59.951200	-59.951200
1.550000	-63.044500	-65.024600	-70.629100	-70.560600	-65.012700	-67.018400	-65.970600	-59.951200	-59.951200
1.575000	-63.044500	-65.024600	-70.629000	-70.560500	-65.012700	-67.018400	-65.970600	-59.951200	-59.951200
1.600000	-63.044500	-65.024600	-70.628900	-70.560400	-65.012700	-67.018400	-65.970500	-59.951200	-59.951200
1.625000	-63.044500	-65.024600	-70.628800	-70.560300	-65.012700	-67.018400	-65.970400	-59.951200	-59.951200
1.650000	-63.044500	-65.024600	-70.628700	-70.560300	-65.012700	-67.018400	-65.970400	-59.951200	-59.951200
1.675000	-63.044500	-65.024600	-70.628700	-70.560200	-65.012700	-67.018400	-65.970300	-59.951200	-59.951200
1.700000	-63.044500	-65.024600	-70.628600	-70.560100	-65.012700	-67.018400	-65.970300	-59.951200	-59.951200
1.725000	-63.044500	-65.024600	-70.628500	-70.560000	-65.012700	-67.018400	-65.970200	-59.951200	-59.951200
1.750000	-63.044500	-65.024600	-70.628400	-70.560000	-65.012700	-67.018400	-65.970100	-59.951200	-59.951200
1.775000	-63.044500	-65.024600	-70.628300	-70.559900	-65.012700	-67.018400	-65.970100	-59.951200	-59.951200
1.800000	-63.044500	-65.024600	-70.628300	-70.559800	-65.012700	-67.018400	-65.970000	-59.951200	-59.951200
1.825000	-63.044500	-65.024600	-70.628200	-70.559700	-65.012700	-67.018400	-65.970000	-59.951200	-59.951200
1.850000	-63.044500	-65.024600	-70.628100	-70.559700	-65.012700	-67.018400	-65.969900	-59.951200	-59.951200
1.875000	-63.044500	-65.024600	-70.628000	-70.559600	-65.012700	-67.018400	-65.969900	-59.951200	-59.951200
1.900000	-63.044500	-65.024600	-70.628000	-70.559500	-65.012700	-67.018400	-65.969800	-59.951200	-59.951200
1.925000	-63.044500	-65.024600	-70.627900	-70.559400	-65.012700	-67.018400	-65.969700	-59.951200	-59.951200
1.950000	-63.044500	-65.024600	-70.627800	-70.559400	-65.012700	-67.018400	-65.969700	-59.951200	-59.951200
1.975000	-63.044500	-65.024600	-70.627700	-70.559300	-65.012700	-67.018400	-65.969600	-59.951200	-59.951200
2.000000	-63.044500	-65.024600	-70.627600	-70.559200	-65.012700	-67.018400	-65.969600	-59.951200	-59.951200
2.025000	-63.044500	-65.024600	-70.627600	-70.559100	-65.012700	-67.018400	-65.969500	-59.951200	-59.951200
2.050000	-63.044500	-65.024600	-70.627500	-70.559100	-65.012700	-67.018400	-65.969500	-59.951200	-59.951200
2.075000	-63.044500	-65.024600	-70.627400	-70.559000	-65.012700	-67.018400	-65.969400	-59.951200	-59.951200
2.100000	-63.044500	-65.024600	-70.627300	-70.558900	-65.012700	-67.018400	-65.969300	-59.951200	-59.951200
2.125000	-63.044500	-65.024600	-70.627200	-70.558800	-65.012700	-67.018400	-65.969300	-59.951200	-59.951200
2.150000	-63.044500	-65.024600	-70.627200	-70.558800	-65.012700	-67.018400	-65.969200	-59.951200	-59.951200
2.175000	-63.044500	-65.024600	-70.627100	-70.558700	-65.012700	-67.018400	-65.969200	-59.951200	-59.951200
2.200000	-63.044500	-65.024600	-70.627000	-70.558600	-65.012700	-67.018400	-65.969100	-59.951200	-59.951200
2.225000	-63.044500	-65.024600	-70.626900	-70.558500	-65.012700	-67.018400	-65.969100	-59.951200	-59.951200
2.250000	-63.044500	-65.024600	-70.626800	-70.558500	-65.012700	-67.018400	-65.969000	-59.951200	-59.951200
2.275000	-63.044500	-65.024600	-70.626800	-70.558400	-65.012700	-67.018400	-65.969000	-59.951200	-59.951200
2.300000	-63.044500	-65.024600	-70.626700	-70.558300	-65.012700	-67.018400	-65.968900	-59.951200	-59.951200
2.325000	-63.044500	-65.024600	-70.626600	-70.558200	-65.012700	-67.018400	-65.968800	-59.951200	-59.951200
2.350000	-63.044500	-65.024600	-70.626500	-70.558200	-65.012700	-67.018400	-65.968800	-59.951200	-59.951200
2.375000	-63.044500	-65.024600	-70.626400	-70.558100	-65.012700	-67.018400	-65.968700	-59.951200	-59.951200
2.400000	-63.044500	-65.024600	-70.626400	-70.558000	-65.012700	-67.018400	-65.968700	-59.951200	-59.951200
2.425000	-63.044500	-65.024600	-70.626300	-70.557900	-65.012700	-67.018400	-65.968600	-59.951200	-59.951200
2.450000	-63.044500	-65.024600	-70.626200	-70.557900	-65.012700	-67.018400	-65.968600	-59.951200	-59.951200
2.475000	-63.044500	-65.024600	-70.626100	-70.557800	-65.012700	-67.018400	-65.968500	-59.951200	-59.951200
2.500000	-63.044500	-65.024600	-70.626000	-70.557700	-65.012700	-67.018400	-65.968400	-59.951200	-59.951200
2.525000	-63.044500	-65.024600	-70.626000	-70.557600	-65.012700	-67.018400	-65.968400	-59.951200	-59.951200
2.550000	-63.044500	-65.024600	-70.625900	-70.557600	-65.012700	-67.018400	-65.968300	-59.951200	-59.951200
2.575000	-63.044500	-65.024600	-70.625800	-70.557500	-65.012700	-67.018400	-65.968300	-59.951200	-59.951200
2.600000	-63.044500	-65.024600	-70.625700	-70.557400	-65.012700	-67.018400	-65.968200	-59.951200	-59.951200
2.625000	-63.044500	-65.024600	-70.625600	-70.557300	-65.012700	-67.018400	-65.968200	-59.951200	-59.951200
2.650000	-63.044500	-65.024600	-70.625600	-70.557300	-65.012700	-67.018400	-65.968100	-59.951200	-59.951200
2.675000	-63.044500	-65.024600	-70.625500	-70.557200	-65.012700	-67.018400	-65.968000	-59.951200	-59.951200
2.700000	-63.044500	-65.024600	-70.625400	-70.557100	-65.012700	-67.018400	-65.968000	-59.951200	-59.951200
2.725000	-63.044500	-65.024600	-70.625300	-70.557100	-65.012700	-67.018400	-65.967900	-59.951200	-59.951200
2.750000	-63.044500	-65.024600	-70.625300	-70.557000	-65.012700	-67.018400	-65.967900	-59.951200	-59.951200
2.775000	-63.044500	-65.024600	-70.625200	-70.556900	-65.012700	-67.018400	-65.967800	-59.951200	-59.951200
2.800000	-63.044500	-65.024600	-70.625100	-70.556800	-65.012700	-67.018400	-65.967800	-59.951200	-59.951200
2.825000	-63.044500	-65.024600	-70.625000	-70.556800	-65.012700	-67.018400	-65.967700	-59.951200	-59.951200
2.850000	-63.044500	-65.024600	-70.624900	-70.556700	-65.012700	-67.018400	-65.967600	-59.951200	-59.951200
2.875000	-63.044500	-65.024600	-70.624900	-70.556600	-65.012700	-67.018400	-65.967600	-59.951200	-59.951200
2.900000	-63.044500	-65.024600	-70.624800	-70.556500	-65.012700	-67.018400	-65.967500	-59.951200	-59.951200
2.925000	-63.044500	-65.024600	-70.624700	-70.556500	-65.012700	-67.018400	-65.967500	-59.951200	-59.951200
2.950000	-63.044500	-65.024600	-70.624600	-70.556400	-65.012700	-67.018400	-65.967400	-59.951200	-59.951200
2.975000	-63.044500	-65.024600	-70.624500	-70.556300	-65.012700	-67.018400	-65.967400	-59.951200	-59.951200
3.000000	-63.044500	-65.024600	-70.624500	-70.556200	-65.012700	-67.018400	-65.967300	-59.951200	-59.951200
3.025000	-63.044500	-65.024600	-70.624400	-70.556200	-65.012700	-67.018400	-65.967200	-59.951200	-59.951200
3.050000	-63.044500	-65.024600	-70.624300	-70.556100	-65.012700	-67.018400	-65.967200	-59.951200	-59.951200
3.075000	-63.044500	-65.024600	-70.624200	-70.556000	-65.012700	-67.018400	-65.967100	-59.951200	-59.951200
3.100000	-63.044500	-65.024600	-70.624100	-70.555900	-65.012700	-67.018400	-65.967100	-59.951200	-59.951200
3.125000	-63.044500	-65.024600	-70.624100	-70.555700	-65.012700	-67.018400	-65.967000	-59.951200	-59.951200
3.150000	-63.044500	-65.024600	-70.624000	-70.555200	-65.012600	-67.018400	-65.967000	-59.951200	-59.951200
3.175000	-63.044500	-65.024600	-70.623900	-70.554500	-65.012500	-67.018400	-65.966900	-59.951200	-59.951200
3.200000	-63.044500	-65.024600	-70.623800	-70.553500	-65.012300	-67.018400	-65.966900	-59.951200	-59.951200
3.225000	-63.044500	-65.024600	-70.623800	-70.552200	-65.012100	-67.018400	-65.966800	-59.951200	-59.951200
3.250000	-63.044500	-65.024600	-70.623700	-70.550700	-65.011700	-67.018400	-65.966700	-59.951200	-59.951200
3.275000	-63.044500	-65.024600	-70.623600	-70.548900	-65.011300	-67.018300	-65.966700	-59.951200	-59.951200
3.300000	-63.044500	-65.024500	-70.623500	-70.546900	-65.010800	-67.018200	-65.966600	-59.951200	-59.951200
3.325000	-63.044500	-65.024400	-70.623400	-70.544600	-65.010300	-67.018100	-65.966600	-59.951100	-59.951200
3.350000	-63.044500	-65.024100	-70.623400	-70.542100	-65.009600	-67.017900	-65.966500	-59.951000	-59.951200
3.375000	-63.044500	-65.023700	-70.623300	-70.539400	-65.008900	-67.017600	-65.966500	-59.950700	-59.951200
3.400000	-63.044500	-65.023100	-70.623200	-70.536400	-65.008100	-67.017400	-65.966400	-59.950200	-59.951200
3.425000	-63.044500	-65.022300	-70.623100	-70.533100	-65.007200	-67.017000	-65.966300	-59.949700	-59.951200
3.450000	-63.044500	-65.021400	-70.623000	-70.529700	-65.006100	-67.016600	-65.966300	-59.949100	-59.951200
3.475000	-63.044500	-65.020200	-70.623000	-70.526000	-65.004900	-67.016200	-65.966200	-59.948400	-59.951200
3.500000	-63.044500	-65.018700	-70.622900	-70.522100	-65.003600	-67.015700	-65.966200	-59.947600	-59.951200
3.525000	-63.044500	-65.016900	-70.622700	-70.518000	-65.002200	-67.015100	-65.966100	-59.946800	-59.951200
3.550000	-63.044500	-65.014800	-70.622300	-70.513700	-65.000700	-67.014500	-65.966100	-59.945800	-59.951200
3.575000	-63.044500	-65.012300	-70.621600	-70.509200	-64.999100	-67.013800	-65.966000	-59.944700	-59.951200
3.600000	-63.044500	-65.009600	-70.620600	-70.504300	-64.997400	-67.013100	-65.965900	-59.943600	-59.951200
3.625000	-63.044500	-65.006500	-70.619100	-70.499100	-64.995600	-67.012200	-65.965900	-59.942400	-59.951200
3.650000	-63.044500	-65.003200	-70.617300	-70.493400	-64.993600	-67.011300	-65.965800	-59.941100	-59.951200
3.675000	-63.044500	-64.999400	-70.615000	-70.487400	-64.991500	-67.010200	-65.965800	-59.939800	-59.951200
3.700000	-63.044500	-64.995300	-70.612300	-70.481100	-64.989300	-67.009000	-65.965700	-59.938300	-59.951200
3.725000	-63.044500	-64.990800	-70.609000	-70.474300	-64.986900	-67.007800	-65.965700	-59.936800	-59.951200
3.750000	-63.044500	-64.985900	-70.605300	-70.467300	-64.984400	-67.006400	-65.965600	-59.935200	-59.951200
3.775000	-63.044500	-64.980700	-70.601100	-70.459900	-64.981800	-67.004900	-65.965600	-59.933600	-59.951200
3.800000	-63.044500	-64.975200	-70.596300	-70.452100	-64.979000	-67.003300	-65.965500	-59.931900	-59.951200
3.825000	-63.044400	-64.969300	-70.591000	-70.444000	-64.976100	-67.001600	-65.965400	-59.930100	-59.951200
3.850000	-63.044400	-64.963100	-70.585200	-70.435600	-64.973000	-66.999700	-65.965400	-59.928300	-59.951200
3.875000	-63.044300	-64.956500	-70.578800	-70.426900	-64.969900	-66.997800	-65.965300	-59.926400	-59.951200
3.900000	-63.044200	-64.949700	-70.571900	-70.417800	-64.966600	-66.995800	-65.965300	-59.924500	-59.951200
3.925000	-63.044000	-64.942500	-70.564400	-70.408500	-64.963200	-66.993700	-65.965200	-59.922500	-59.951200
3.950000	-63.043700	-64.934900	-70.556400	-70.398800	-64.959800	-66.991400	-65.965200	-59.920500	-59.951200
3.975000	-63.043300	-64.926800	-70.547900	-70.388900	-64.956100	-66.989000	-65.965100	-59.918300	-59.951200
4.000000	-63.042900	-64.918300	-70.538900	-70.378700	-64.952400	-66.986500	-65.965000	-59.916200	-59.951200
4.025000	-63.042300	-64.909400	-70.529300	-70.368200	-64.948600	-66.983800	-65.965000	-59.914000	-59.951200
4.050000	-63.041500	-64.900200	-70.519200	-70.357400	-64.944700	-66.981000	-65.964900	-59.911700	-59.951200
4.075000	-63.040700	-64.890500	-70.508600	-70.346300	-64.940700	-66.978000	-65.964900	-59.909400	-59.951200
4.100000	-63.039600	-64.880400	-70.497500	-70.335000	-64.936600	-66.974800	-65.964800	-59.907100	-59.951200
4.125000	-63.038300	-64.870100	-70.485900	-70.323400	-64.932400	-66.971400	-65.964800	-59.904700	-59.951200
4.150000	-63.036700	-64.859300	-70.473800	-70.311600	-64.928000	-66.967800	-65.964700	-59.902200	-59.951200
4.175000	-63.034800	-64.848200	-70.461200	-70.299500	-64.923500	-66.963900	-65.964700	-59.899700	-59.951200
4.200000	-63.032400	-64.836800	-70.448200	-70.287200	-64.918800	-66.959700	-65.964600	-59.897200	-59.950200
4.225000	-63.029500	-64.825000	-70.434700	-70.274700	-64.913900	-66.955300	-65.964500	-59.894600	-59.948200
4.250000	-63.026100	-64.812900	-70.420700	-70.261900	-64.908800	-66.950700	-65.964500	-59.892000	-59.945400
4.275000	-63.022100	-64.800500	-70.406200	-70.248900	-64.903600	-66.945900	-65.964400	-59.889400	-59.941900
4.300000	-63.017600	-64.787600	-70.391400	-70.235700	-64.898200	-66.940900	-65.964400	-59.886700	-59.937800
4.325000	-63.012500	-64.774300	-70.376100	-70.222300	-64.892700	-66.935600	-65.964300	-59.883900	-59.933000
4.350000	-63.006900	-64.760500	-70.360300	-70.208700	-64.887000	-66.930100	-65.964300	-59.881200	-59.927500
4.375000	-63.000800	-64.746200	-70.344200	-70.194900	-64.881100	-66.924300	-65.964200	-59.878400	-59.921400
4.400000	-62.994100	-64.731400	-70.327600	-70.180900	-64.875000	-66.918300	-65.964200	-59.875500	-59.914600
4.425000	-62.987000	-64.716200	-70.310700	-70.166700	-64.868800	-66.912000	-65.964100	-59.872700	-59.907100
4.450000	-62.979300	-64.700600	-70.293300	-70.152300	-64.862400	-66.905300	-65.964000	-59.869800	-59.898900
4.475000	-62.971000	-64.684600	-70.275600	-70.137800	-64.855900	-66.898500	-65.964000	-59.866800	-59.890100
4.500000	-62.962200	-64.668100	-70.257300	-70.123000	-64.849200	-66.891300	-65.963900	-59.863900	-59.880500
4.525000	-62.952700	-64.651300	-70.238300	-70.108100	-64.842400	-66.883900	-65.963900	-59.860900	-59.870200
4.550000	-62.942700	-64.634100	-70.218400	-70.093000	-64.835400	-66.876100	-65.963800	-59.857900	-59.859300
4.575000	-62.932000	-64.616500	-70.197400	-70.077800	-64.828300	-66.867900	-65.963800	-59.854800	-59.847600
4.600000	-62.920700	-64.598500	-70.175500	-70.062400	-64.821000	-66.859500	-65.963700	-59.851700	-59.835200
4.625000	-62.908800	-64.580000	-70.152700	-70.046900	-64.813600	-66.850700	-65.963600	-59.848600	-59.822200
4.650000	-62.896300	-64.560900	-70.128900	-70.031200	-64.806100	-66.841600	-65.963600	-59.845500	-59.808400
4.675000	-62.883200	-64.541300	-70.104200	-70.015400	-64.798400	-66.832100	-65.963500	-59.842300	-59.794000
4.700000	-62.869600	-64.521100	-70.078500	-69.999400	-64.790700	-66.822300	-65.963500	-59.839100	-59.778900
4.725000	-62.855400	-64.500400	-70.051800	-69.983400	-64.782700	-66.812000	-65.963400	-59.835900	-59.763100
4.750000	-62.840800	-64.479000	-70.024000	-69.967100	-64.774700	-66.801400	-65.963400	-59.832600	-59.746600
4.775000	-62.825600	-64.457000	-69.995000	-69.950800	-64.766500	-66.790400	-65.963300	-59.829400	-59.729500
4.800000	-62.810000	-64.434400	-69.964500	-69.934300	-64.758300	-66.779000	-65.963300	-59.826100	-59.711800
4.825000	-62.794000	-64.411200	-69.932600	-69.917700	-64.749900	-66.767100	-65.963200	-59.822800	-59.693400
4.850000	-62.777600	-64.387500	-69.899300	-69.901000	-64.741400	-66.754900	-65.963100	-59.819500	-59.674400
4.875000	-62.760900	-64.363000	-69.864600	-69.884200	-64.732800	-66.742200	-65.963100	-59.816100	-59.654800
4.900000	-62.743800	-64.337900	-69.828600	-69.867300	-64.724100	-66.729100	-65.963000	-59.812600	-59.634600
4.925000	-62.726300	-64.312200	-69.791200	-69.850300	-64.715200	-66.715500	-65.963000	-59.809100	-59.613800
4.950000	-62.708600	-64.285700	-69.752500	-69.833200	-64.706300	-66.701300	-65.962900	-59.805300	-59.592400
4.975000	-62.690600	-64.258600	-69.712500	-69.815900	-64.697300	-66.686700	-65.962900	-59.801500	-59.570400
5.000000	-62.672400	-64.230800	-69.671300	-69.798600	-64.688200	-66.671600	-65.962800	-59.797600	-59.547900
5.025000	-62.653900	-64.202400	-69.628800	-69.781100	-64.679000	-66.656100	-65.962800	-59.793500	-59.524800
5.050000	-62.635300	-64.173400	-69.585200	-69.763500	-64.669800	-66.640000	-65.962700	-59.789300	-59.501200
5.075000	-62.616400	-64.143800	-69.540300	-69.745900	-64.660400	-66.623500	-65.962600	-59.785000	-59.477100
5.100000	-62.597400	-64.113600	-69.494400	-69.728000	-64.651000	-66.606500	-65.962600	-59.780600	-59.452500
5.125000	-62.578200	-64.082600	-69.447300	-69.710100	-64.641400	-66.589100	-65.962500	-59.776200	-59.427300
5.150000	-62.558900	-64.051000	-69.399100	-69.692000	-64.631800	-66.571200	-65.962500	-59.771600	-59.401700
5.175000	-62.539500	-64.018500	-69.349900	-69.673700	-64.622200	-66.552800	-65.962400	-59.766900	-59.375600
5.200000	-62.520000	-63.985300	-69.299700	-69.655300	-64.612400	-66.534000	-65.962400	-59.762100	-59.349000
5.225000	-62.500400	-63.951300	-69.248500	-69.636700	-64.602600	-66.514700	-65.962300	-59.757300	-59.321900
5.250000	-62.480800	-63.916500	-69.196300	-69.618000	-64.592700	-66.495000	-65.962300	-59.752300	-59.294400
5.275000	-62.461000	-63.881100	-69.143100	-69.599100	-64.582800	-66.474700	-65.962200	-59.747300	-59.266500
5.300000	-62.441200	-63.844900	-69.089100	-69.579900	-64.572800	-66.453900	-65.962100	-59.742200	-59.238100
5.325000	-62.421400	-63.808000	-69.034100	-69.560600	-64.562700	-66.432500	-65.962100	-59.737000	-59.209400
5.350000	-62.401500	-63.770400	-68.978300	-69.541100	-64.552600	-66.410600	-65.962000	-59.731700	-59.180200
5.375000	-62.381600	-63.732200	-68.921700	-69.521300	-64.542400	-66.388200	-65.962000	-59.726400	-59.150600
5.400000	-62.361700	-63.693300	-68.864200	-69.501400	-64.532200	-66.365300	-65.961900	-59.720900	-59.120700
5.425000	-62.341700	-63.653900	-68.806000	-69.481200	-64.521900	-66.341800	-65.961900	-59.715300	-59.090300
5.450000	-62.321800	-63.613800	-68.747000	-69.460800	-64.511600	-66.317900	-65.961800	-59.709500	-59.059600
5.475000	-62.301800	-63.573100	-68.687200	-69.440200	-64.501200	-66.293600	-65.961800	-59.703600	-59.028600
5.500000	-62.281800	-63.531900	-68.626800	-69.419300	-64.490800	-66.268700	-65.961700	-59.697500	-58.997100
5.525000	-62.261900	-63.490100	-68.565700	-69.398200	-64.480300	-66.243300	-65.961600	-59.691200	-58.965400
5.550000	-62.241900	-63.447700	-68.503900	-69.376800	-64.469800	-66.217400	-65.961600	-59.684800	-58.933300
5.575000	-62.222000	-63.404800	-68.441400	-69.355200	-64.459300	-66.191000	-65.961500	-59.678200	-58.900900
5.600000	-62.202100	-63.361300	-68.378300	-69.333300	-64.448700	-66.164200	-65.961500	-59.671300	-58.868200
5.625000	-62.182200	-63.317300	-68.314700	-69.311200	-64.438100	-66.137000	-65.961400	-59.664200	-58.835200
5.650000	-62.162300	-63.272800	-68.250400	-69.288800	-64.427500	-66.109200	-65.961400	-59.656800	-58.801900
5.675000	-62.142500	-63.227800	-68.185600	-69.266000	-64.416800	-66.081100	-65.961300	-59.649200	-58.768400
5.700000	-62.122700	-63.182400	-68.120200	-69.242800	-64.406000	-66.052600	-65.961300	-59.641400	-58.734500
5.725000	-62.102800	-63.136500	-68.054400	-69.219300	-64.395200	-66.023600	-65.961200	-59.633300	-58.700400
5.750000	-62.082900	-63.090200	-67.988000	-69.195300	-64.384400	-65.994300	-65.961100	-59.625000	-58.666000
5.775000	-62.062900	-63.043500	-67.921100	-69.170900	-64.373500	-65.964600	-65.961100	-59.616600	-58.631400
5.800000	-62.042800	-62.996300	-67.853800	-69.146100	-64.362500	-65.934500	-65.961000	-59.607900	-58.596500
5.825000	-62.022700	-62.948500	-67.786000	-69.120900	-64.351500	-65.904100	-65.961000	-59.599000	-58.561400
5.850000	-62.002400	-62.900200	-67.717900	-69.095300	-64.340400	-65.873300	-65.960900	-59.589900	-58.526100
5.875000	-61.982100	-62.851200	-67.649300	-69.069200	-64.329200	-65.842200	-65.960900	-59.580600	-58.490500
5.900000	-61.961600	-62.801600	-67.580300	-69.042700	-64.318000	-65.810800	-65.960800	-59.571000	-58.454700
5.925000	-61.941000	-62.751200	-67.510900	-69.015800	-64.306800	-65.779100	-65.960800	-59.561100	-58.418800
5.950000	-61.920300	-62.700100	-67.441200	-68.988500	-64.295500	-65.747100	-65.960700	-59.550900	-58.382600
5.975000	-61.899400	-62.648300	-67.371100	-68.960800	-64.284200	-65.714800	-65.960600	-59.540500	-58.346200
6.000000	-61.878300	-62.595800	-67.300800	-68.932400	-64.272800	-65.682100	-65.960600	-59.529800	-58.309700
6.025000	-61.857000	-62.542700	-67.230100	-68.903500	-64.261300	-65.649100	-65.960500	-59.518900	-58.273000
6.050000	-61.835400	-62.488900	-67.159100	-68.873900	-64.249800	-65.615900	-65.960500	-59.507700	-58.236100
6.075000	-61.813400	-62.434600	-67.087800	-68.843800	-64.238300	-65.582300	-65.960400	-59.496300	-58.199000
6.100000	-61.791000	-62.379600	-67.016300	-68.813100	-64.226700	-65.548400	-65.960400	-59.484700	-58.161800
6.125000	-61.768200	-62.324100	-66.944500	-68.781900	-64.215100	-65.514300	-65.960300	-59.472800	-58.124400
6.150000	-61.744900	-62.267900	-66.872400	-68.750000	-64.203500	-65.479800	-65.960300	-59.460800	-58.086900
6.175000	-61.721300	-62.211300	-66.800200	-68.717700	-64.191800	-65.445000	-65.960200	-59.448500	-58.049200
6.200000	-61.697300	-62.154100	-66.727700	-68.684800	-64.180100	-65.409800	-65.960100	-59.436100	-58.011500
6.225000	-61.672900	-62.096300	-66.655100	-68.651300	-64.168400	-65.374100	-65.960100	-59.423400	-57.973500
6.250000	-61.648200	-62.038100	-66.582200	-68.617300	-64.156600	-65.338100	-65.960000	-59.410600	-57.935500
6.275000	-61.623100	-61.979400	-66.509200	-68.582700	-64.144800	-65.301600	-65.960000	-59.397600	-57.897400
6.300000	-61.597700	-61.920300	-66.436000	-68.547500	-64.132900	-65.264700	-65.959900	-59.384400	-57.859100
6.325000	-61.572100	-61.860700	-66.362700	-68.511700	-64.120900	-65.227500	-65.959900	-59.371000	-57.820700
6.350000	-61.546100	-61.800800	-66.289200	-68.475200	-64.108800	-65.189800	-65.959800	-59.357500	-57.782300
6.375000	-61.519900	-61.740400	-66.215600	-68.438000	-64.096600	-65.151800	-65.959800	-59.343800	-57.743700
6.400000	-61.493400	-61.679600	-66.141800	-68.400100	-64.084300	-65.113500	-65.959700	-59.329900	-57.705000
6.425000	-61.466600	-61.618400	-66.067600	-68.361500	-64.071900	-65.074900	-65.959700	-59.315900	-57.666300
6.450000	-61.439500	-61.556800	-65.993100	-68.322200	-64.059500	-65.035900	-65.959600	-59.301800	-57.627500
6.475000	-61.412100	-61.494800	-65.918100	-68.282300	-64.047000	-64.996600	-65.959500	-59.287500	-57.588600
6.500000	-61.384400	-61.432500	-65.842600	-68.241700	-64.034300	-64.957100	-65.959500	-59.273100	-57.549600
6.525000	-61.356400	-61.369800	-65.766600	-68.200400	-64.021600	-64.917300	-65.959400	-59.258400	-57.510600
6.550000	-61.328200	-61.306800	-65.690100	-68.158400	-64.008800	-64.877200	-65.959400	-59.243500	-57.471500
6.575000	-61.299600	-61.243500	-65.613200	-68.115800	-63.995900	-64.836900	-65.959300	-59.228300	-57.432400
6.600000	-61.270800	-61.179800	-65.535800	-68.072600	-63.982900	-64.796200	-65.959300	-59.212900	-57.393200
6.625000	-61.241800	-61.115900	-65.458000	-68.028700	-63.969800	-64.755300	-65.959200	-59.197200	-57.354000
6.650000	-61.212500	-61.051700	-65.379700	-67.984200	-63.956600	-64.714100	-65.959200	-59.181400	-57.314700
6.675000	-61.183000	-60.987300	-65.301000	-67.939000	-63.943300	-64.672700	-65.959100	-59.165300	-57.275400
6.700000	-61.153400	-60.922700	-65.221900	-67.893300	-63.929900	-64.631000	-65.959000	-59.149100	-57.236000
6.725000	-61.123500	-60.857800	-65.142400	-67.847000	-63.916500	-64.589100	-65.959000	-59.132600	-57.196600
6.750000	-61.093500	-60.792700	-65.062500	-67.800000	-63.902900	-64.546900	-65.958900	-59.116000	-57.157200
6.775000	-61.063400	-60.727500	-64.982300	-67.752600	-63.889300	-64.504600	-65.958900	-59.099200	-57.117800
6.800000	-61.033200	-60.662100	-64.901800	-67.704400	-63.875600	-64.462000	-65.958800	-59.082200	-57.078400
6.825000	-61.002800	-60.596600	-64.820900	-67.655500	-63.861700	-64.419200	-65.958800	-59.065000	-57.038900
6.850000	-60.972400	-60.530900	-64.739700	-67.605800	-63.847800	-64.376200	-65.958700	-59.047700	-56.999400
6.875000	-60.941800	-60.465100	-64.658300	-67.555200	-63.833800	-64.333000	-65.958700	-59.030200	-56.959900
6.900000	-60.911200	-60.399200	-64.576600	-67.503700	-63.819700	-64.289700	-65.958600	-59.012600	-56.920500
6.925000	-60.880400	-60.333100	-64.494600	-67.451400	-63.805400	-64.246200	-65.958600	-58.994900	-56.881000
6.950000	-60.849500	-60.266900	-64.412400	-67.398300	-63.791100	-64.202500	-65.958500	-58.976900	-56.841500
6.975000	-60.818400	-60.200400	-64.330000	-67.344400	-63.776700	-64.158700	-65.958400	-58.958900	-56.802000
7.000000	-60.787100	-60.133700	-64.247400	-67.289700	-63.762200	-64.114800	-65.958400	-58.940700	-56.762500
7.025000	-60.755600	-60.066900	-64.164600	-67.234300	-63.747600	-64.070700	-65.958300	-58.922400	-56.723100
7.050000	-60.723800	-59.999900	-64.081700	-67.178200	-63.732900	-64.026500	-65.958300	-58.904000	-56.683700
7.075000	-60.691900	-59.932800	-63.998600	-67.121400	-63.718000	-63.982200	-65.958200	-58.885500	-56.644200
7.100000	-60.659700	-59.865500	-63.915300	-67.063900	-63.703100	-63.937800	-65.958200	-58.866800	-56.604800
7.125000	-60.627300	-59.798200	-63.831900	-67.005700	-63.687900	-63.893200	-65.958100	-58.848000	-56.565500
7.150000	-60.594800	-59.730800	-63.748400	-66.946900	-63.672700	-63.848700	-65.958100	-58.829100	-56.526100
7.175000	-60.562000	-59.663300	-63.664800	-66.887500	-63.657200	-63.804000	-65.958000	-58.810100	-56.486800
7.200000	-60.529100	-59.595800	-63.581000	-66.827500	-63.641700	-63.759200	-65.958000	-58.791100	-56.447500
7.225000	-60.496100	-59.528200	-63.497200	-66.766900	-63.626000	-63.714400	-65.957900	-58.771900	-56.408300
7.250000	-60.462900	-59.460600	-63.413300	-66.705800	-63.610100	-63.669500	-65.957800	-58.752600	-56.369100
7.275000	-60.429700	-59.393000	-63.329200	-66.644100	-63.594100	-63.624600	-65.957800	-58.733200	-56.329900
7.300000	-60.396300	-59.325400	-63.245100	-66.581800	-63.577900	-63.579600	-65.957700	-58.713700	-56.290800
7.325000	-60.362900	-59.257700	-63.160900	-66.519100	-63.561500	-63.534600	-65.957700	-58.694200	-56.251700
7.350000	-60.329400	-59.189900	-63.076600	-66.455900	-63.544900	-63.489500	-65.957600	-58.674600	-56.212700
7.375000	-60.295900	-59.121900	-62.992200	-66.392100	-63.528100	-63.444400	-65.957600	-58.654900	-56.173800
7.400000	-60.262400	-59.053800	-62.907700	-66.327900	-63.511100	-63.399300	-65.957500	-58.635100	-56.134800
7.425000	-60.228900	-58.985600	-62.823200	-66.263300	-63.494000	-63.354100	-65.957500	-58.615200	-56.096000
7.450000	-60.195400	-58.917300	-62.738600	-66.198200	-63.476600	-63.308800	-65.957400	-58.595300	-56.057200
7.475000	-60.162000	-58.848800	-62.653900	-66.132700	-63.459100	-63.263500	-65.957300	-58.575300	-56.018400
7.500000	-60.128600	-58.780300	-62.569100	-66.066800	-63.441500	-63.218100	-65.957300	-58.555200	-55.979800
7.525000	-60.095300	-58.711700	-62.484100	-66.000600	-63.423700	-63.172600	-65.957200	-58.535100	-55.941100
7.550000	-60.062000	-58.643100	-62.398800	-65.933900	-63.405700	-63.127100	-65.957200	-58.514900	-55.902600
7.575000	-60.028800	-58.574400	-62.313100	-65.866900	-63.387600	-63.081400	-65.957100	-58.494700	-55.864100
7.600000	-59.995800	-58.505700	-62.227100	-65.799500	-63.369300	-63.035600	-65.957100	-58.474400	-55.825700
7.625000	-59.962800	-58.436900	-62.140700	-65.731800	-63.350900	-62.989600	-65.957000	-58.454100	-55.787400
7.650000	-59.930000	-58.367900	-62.053800	-65.663700	-63.332400	-62.943500	-65.957000	-58.433700	-55.749100
7.675000	-59.897400	-58.298900	-61.966700	-65.595400	-63.313700	-62.897300	-65.956900	-58.413300	-55.710900
7.700000	-59.864800	-58.229600	-61.879100	-65.526700	-63.295000	-62.851000	-65.956900	-58.392800	-55.672800
7.725000	-59.832500	-58.160300	-61.791200	-65.457800	-63.276100	-62.804600	-65.956800	-58.372300	-55.634800
7.750000	-59.800300	-58.090700	-61.703000	-65.388600	-63.257100	-62.758000	-65.956700	-58.351800	-55.596900
7.775000	-59.768200	-58.021100	-61.614400	-65.319100	-63.238000	-62.711400	-65.956700	-58.331200	-55.559000
7.800000	-59.736400	-57.951300	-61.525500	-65.249300	-63.218700	-62.664700	-65.956600	-58.310600	-55.521300
7.825000	-59.704800	-57.881400	-61.436300	-65.179400	-63.199400	-62.618000	-65.956600	-58.289900	-55.483600
7.850000	-59.673300	-57.811500	-61.346800	-65.109200	-63.180000	-62.571100	-65.956500	-58.269200	-55.446000
7.875000	-59.642100	-57.741400	-61.257000	-65.038800	-63.160500	-62.524200	-65.956500	-58.248500	-55.408500
7.900000	-59.611000	-57.671300	-61.167000	-64.968100	-63.140900	-62.477300	-65.956400	-58.227800	-55.371100
7.925000	-59.580200	-57.601200	-61.076700	-64.897300	-63.121300	-62.430300	-65.956400	-58.207000	-55.333700
7.950000	-59.549600	-57.531000	-60.986200	-64.826300	-63.101500	-62.383300	-65.956300	-58.186300	-55.296500
7.975000	-59.519200	-57.460800	-60.895500	-64.755100	-63.081700	-62.336300	-65.956300	-58.165500	-55.259400
8.000000	-59.489100	-57.390600	-60.804600	-64.683800	-63.061800	-62.289200	-65.956200	-58.144700	-55.222300
8.025000	-59.459200	-57.320500	-60.713400	-64.612200	-63.041900	-62.242100	-65.956100	-58.123900	-55.185400
8.050000	-59.429500	-57.250300	-60.622100	-64.540600	-63.021900	-62.194900	-65.956100	-58.103000	-55.148600
8.075000	-59.400100	-57.180200	-60.530700	-64.468800	-63.001800	-62.147400	-65.956000	-58.082200	-55.111800
8.100000	-59.370900	-57.110200	-60.439100	-64.396900	-62.981700	-62.099800	-65.956000	-58.061300	-55.075200
8.125000	-59.341900	-57.040200	-60.347300	-64.324800	-62.961500	-62.051900	-65.955900	-58.040500	-55.038700
8.150000	-59.313200	-56.970100	-60.255500	-64.252600	-62.941300	-62.003800	-65.955900	-58.019600	-55.002300
8.175000	-59.284800	-56.900000	-60.163500	-64.180400	-62.921000	-61.955600	-65.955800	-57.998800	-54.966000
8.200000	-59.256600	-56.830000	-60.071400	-64.108000	-62.900700	-61.907200	-65.955800	-57.977900	-54.929800
8.225000	-59.228700	-56.759900	-59.979300	-64.035600	-62.880400	-61.858700	-65.955700	-57.957000	-54.893700
8.250000	-59.201000	-56.689800	-59.887000	-63.963100	-62.860000	-61.810000	-65.955700	-57.936100	-54.857700
8.275000	-59.173600	-56.619700	-59.794700	-63.890500	-62.839600	-61.761200	-65.955600	-57.915100	-54.821800
8.300000	-59.146500	-56.549700	-59.702400	-63.817800	-62.819200	-61.712400	-65.955600	-57.894000	-54.786000
8.325000	-59.119600	-56.479600	-59.610000	-63.745100	-62.798700	-61.663400	-65.955500	-57.872800	-54.750400
8.350000	-59.093000	-56.409600	-59.517500	-63.672300	-62.778200	-61.614300	-65.955400	-57.851600	-54.714800
8.375000	-59.066600	-56.339600	-59.425100	-63.599500	-62.757600	-61.565200	-65.955400	-57.830300	-54.679400
8.400000	-59.040500	-56.269600	-59.332600	-63.526600	-62.736900	-61.516000	-65.955300	-57.808900	-54.644100
8.425000	-59.014700	-56.199500	-59.240200	-63.453700	-62.716200	-61.466700	-65.955300	-57.787400	-54.608900
8.450000	-58.989100	-56.129300	-59.147700	-63.380700	-62.695400	-61.417400	-65.955200	-57.765900	-54.573800
8.475000	-58.963800	-56.059100	-59.055300	-63.307800	-62.674600	-61.368100	-65.955200	-57.744300	-54.538800
8.500000	-58.938800	-55.988900	-58.962900	-63.234700	-62.653700	-61.318700	-65.955100	-57.722600	-54.504000
8.525000	-58.914000	-55.918600	-58.870500	-63.161700	-62.632800	-61.269300	-65.955100	-57.700900	-54.469300
8.550000	-58.889500	-55.848400	-58.778200	-63.088600	-62.611800	-61.219900	-65.955000	-57.679200	-54.434700
8.575000	-58.865300	-55.778100	-58.685900	-63.015500	-62.590700	-61.170500	-65.955000	-57.657300	-54.400200
8.600000	-58.841200	-55.707900	-58.593700	-62.942400	-62.569500	-61.121000	-65.954900	-57.635500	-54.365800
8.625000	-58.817400	-55.637700	-58.501500	-62.869200	-62.548200	-61.071600	-65.954800	-57.613500	-54.331600
8.650000	-58.793800	-55.567500	-58.409400	-62.796000	-62.526900	-61.022200	-65.954800	-57.591600	-54.297500
8.675000	-58.770400	-55.497500	-58.317500	-62.722600	-62.505500	-60.972800	-65.954700	-57.569400	-54.263500
8.700000	-58.747200	-55.427400	-58.225500	-62.649100	-62.484000	-60.923400	-65.954700	-57.547200	-54.229600
8.725000	-58.724200	-55.357500	-58.133700	-62.575500	-62.462500	-60.874000	-65.954600	-57.524800	-54.195900
8.750000	-58.701300	-55.287700	-58.042000	-62.501700	-62.440900	-60.824600	-65.954600	-57.502400	-54.162200
8.775000	-58.678600	-55.218000	-57.950400	-62.427700	-62.419300	-60.775100	-65.954500	-57.479800	-54.128700
8.800000	-58.656100	-55.148400	-57.858900	-62.353600	-62.397600	-60.725600	-65.954500	-57.457100	-54.095000
8.825000	-58.633700	-55.078900	-57.767600	-62.279300	-62.375800	-60.676100	-65.954400	-57.434200	-54.060500
8.850000	-58.611500	-55.009600	-57.676300	-62.204800	-62.354100	-60.626500	-65.954400	-57.411300	-54.025100
8.875000	-58.589500	-54.940400	-57.585200	-62.130100	-62.332200	-60.576900	-65.954300	-57.388300	-53.988800
8.900000	-58.567700	-54.871400	-57.494200	-62.055300	-62.310400	-60.527200	-65.954300	-57.365200	-53.951700
8.925000	-58.546000	-54.802500	-57.403400	-61.980300	-62.288500	-60.477500	-65.954200	-57.342000	-53.913700
8.950000	-58.524500	-54.733800	-57.312700	-61.905100	-62.266600	-60.427700	-65.954100	-57.318700	-53.875000
8.975000	-58.503200	-54.665400	-57.222200	-61.829800	-62.244600	-60.377900	-65.954100	-57.295400	-53.835600
9.000000	-58.482000	-54.597100	-57.131700	-61.754300	-62.222600	-60.328000	-65.954000	-57.272000	-53.795400
9.025000	-58.461000	-54.529000	-57.041400	-61.678700	-62.200600	-60.278200	-65.954000	-57.248500	-53.754600
9.050000	-58.439800	-54.461100	-56.951200	-61.603000	-62.178600	-60.228300	-65.953900	-57.224900	-53.713100
9.075000	-58.418300	-54.393500	-56.861100	-61.527100	-62.156600	-60.178400	-65.953900	-57.201200	-53.671000
9.100000	-58.396700	-54.326100	-56.771000	-61.451200	-62.134600	-60.128500	-65.953800	-57.177600	-53.628300
9.125000	-58.374800	-54.258900	-56.681000	-61.375100	-62.112500	-60.078600	-65.953800	-57.153800	-53.585000
9.150000	-58.352900	-54.191900	-56.591000	-61.298800	-62.090500	-60.028600	-65.953700	-57.130000	-53.541100
9.175000	-58.330800	-54.125200	-56.501100	-61.222500	-62.068400	-59.978700	-65.953700	-57.106200	-53.496600
9.200000	-58.308600	-54.058700	-56.411200	-61.146100	-62.046400	-59.928700	-65.953600	-57.082200	-53.451700
9.225000	-58.286300	-53.992500	-56.321300	-61.069600	-62.024400	-59.878700	-65.953500	-57.058200	-53.406200
9.250000	-58.264000	-53.926600	-56.231400	-60.993000	-62.002300	-59.828700	-65.953500	-57.034000	-53.360200
9.275000	-58.241700	-53.860900	-56.141500	-60.916300	-61.980300	-59.778700	-65.953400	-57.009700	-53.313700
9.300000	-58.219300	-53.795500	-56.051500	-60.839600	-61.958300	-59.728700	-65.953400	-56.985300	-53.266800
9.325000	-58.197000	-53.730400	-55.961400	-60.762800	-61.936300	-59.678700	-65.953300	-56.960700	-53.219400
9.350000	-58.174600	-53.665600	-55.871000	-60.685900	-61.914400	-59.628700	-65.953300	-56.936100	-53.171600
9.375000	-58.152300	-53.601000	-55.780500	-60.609000	-61.892500	-59.578700	-65.953200	-56.911300	-53.123400
9.400000	-58.130000	-53.536700	-55.689700	-60.532000	-61.870500	-59.528700	-65.953200	-56.886400	-53.074700
9.425000	-58.107800	-53.472500	-55.598600	-60.455000	-61.848700	-59.478700	-65.953100	-56.861500	-53.025700
9.450000	-58.085600	-53.408600	-55.507300	-60.377900	-61.826800	-59.428800	-65.953100	-56.836400	-52.976200
9.475000	-58.063500	-53.344800	-55.415700	-60.300800	-61.805000	-59.378800	-65.953000	-56.811200	-52.926400
9.500000	-58.041400	-53.281300	-55.323800	-60.223700	-61.783200	-59.328900	-65.953000	-56.786000	-52.876300
9.525000	-58.019500	-53.217900	-55.231700	-60.146600	-61.761500	-59.278900	-65.952900	-56.760700	-52.825800
9.550000	-57.997600	-53.154700	-55.139300	-60.069400	-61.739800	-59.229000	-65.952800	-56.735200	-52.774900
9.575000	-57.975800	-53.091600	-55.046700	-59.992300	-61.718100	-59.179100	-65.952800	-56.709500	-52.723800
9.600000	-57.954100	-53.028500	-54.953700	-59.915100	-61.696500	-59.129200	-65.952700	-56.683700	-52.672300
9.625000	-57.932500	-52.965400	-54.860500	-59.837900	-61.674900	-59.079300	-65.952700	-56.657700	-52.620600
9.650000	-57.911000	-52.902200	-54.767100	-59.760800	-61.653400	-59.029500	-65.952600	-56.631600	-52.568500
9.675000	-57.889600	-52.839000	-54.673400	-59.683600	-61.631900	-58.979700	-65.952600	-56.605300	-52.516200
9.700000	-57.868200	-52.775700	-54.579400	-59.606500	-61.610500	-58.929900	-65.952500	-56.578900	-52.463600
9.725000	-57.846800	-52.712400	-54.485200	-59.529300	-61.589100	-58.880100	-65.952500	-56.552400	-52.410800
9.750000	-57.825400	-52.649000	-54.390800	-59.452200	-61.567800	-58.830300	-65.952400	-56.525700	-52.357700
9.775000	-57.803900	-52.585400	-54.296100	-59.375100	-61.546600	-58.780400	-65.952400	-56.498900	-52.304400
9.800000	-57.782400	-52.521800	-54.201200	-59.298100	-61.525400	-58.730500	-65.952300	-56.472000	-52.250900
9.825000	-57.760800	-52.458000	-54.106100	-59.221000	-61.504200	-58.680500	-65.952300	-56.445000	-52.197100
9.850000	-57.739200	-52.394100	-54.010700	-59.144000	-61.483100	-58.630500	-65.952200	-56.417900	-52.143200
9.875000	-57.717500	-52.330000	-53.915100	-59.067100	-61.461900	-58.580500	-65.952100	-56.390700	-52.089000
9.900000	-57.695700	-52.265800	-53.819400	-58.990200	-61.440800	-58.530400	-65.952100	-56.363400	-52.034700
9.925000	-57.673900	-52.201500	-53.723300	-58.913300	-61.419700	-58.480300	-65.952000	-56.336000	-51.980200
9.950000	-57.652000	-52.137000	-53.627100	-58.836500	-61.398600	-58.430100	-65.952000	-56.308500	-51.925600
9.975000	-57.630100	-52.072500	-53.530700	-58.759800	-61.377500	-58.380000	-65.951900	-56.280900	-51.870800
10.000000	-57.608100	-52.007900	-53.434000	-58.683100	-61.356400	-58.329800	-65.951900	-56.253300	-51.815800
10.025000	-57.586100	-51.943200	-53.337100	-58.606400	-61.335400	-58.279600	-65.951800	-56.225600	-51.760700
10.050000	-57.564100	-51.878400	-53.240000	-58.529800	-61.314300	-58.229400	-65.951800	-56.197800	-51.705500
10.075000	-57.542000	-51.813600	-53.142700	-58.453300	-61.293300	-58.179200	-65.951700	-56.170000	-51.650100
10.100000	-57.519900	-51.748800	-53.045200	-58.376800	-61.272200	-58.129100	-65.951700	-56.142100	-51.594700
10.125000	-57.497700	-51.684000	-52.947500	-58.300400	-61.251200	-58.078900	-65.951600	-56.114100	-51.539100
10.150000	-57.475400	-51.619100	-52.849600	-58.224100	-61.230100	-58.028800	-65.951600	-56.086100	-51.483400
10.175000	-57.452700	-51.554300	-52.751400	-58.147900	-61.209100	-57.978700	-65.951500	-56.058100	-51.427700
10.200000	-57.429600	-51.489400	-52.653000	-58.071700	-61.188000	-57.928600	-65.951500	-56.030000	-51.371900
10.225000	-57.405900	-51.424600	-52.554400	-57.995600	-61.166900	-57.878500	-65.951400	-56.001800	-51.315900
10.250000	-57.381900	-51.359800	-52.455500	-57.919600	-61.145800	-57.828500	-65.951300	-55.973700	-51.260000
10.275000	-57.357500	-51.295100	-52.356400	-57.843600	-61.124700	-57.778600	-65.951300	-55.945500	-51.203900
10.300000	-57.332800	-51.230400	-52.257100	-57.767800	-61.103600	-57.728700	-65.951200	-55.917200	-51.147800
10.325000	-57.307700	-51.165700	-52.157500	-57.692000	-61.082600	-57.678800	-65.951200	-55.888700	-51.091700
10.350000	-57.282400	-51.101100	-52.057600	-57.616300	-61.061500	-57.629100	-65.951100	-55.860100	-51.035500
10.375000	-57.256800	-51.036500	-51.957500	-57.540600	-61.040400	-57.579300	-65.951100	-55.831300	-50.979300
10.400000	-57.231000	-50.971900	-51.857100	-57.465100	-61.019300	-57.529700	-65.951000	-55.802500	-50.923100
10.425000	-57.205000	-50.907400	-51.756400	-57.389600	-60.998300	-57.480100	-65.951000	-55.773500	-50.866800
10.450000	-57.178800	-50.843000	-51.655400	-57.314300	-60.977300	-57.430700	-65.950900	-55.744500	-50.810500
10.475000	-57.152400	-50.778600	-51.554100	-57.239000	-60.956200	-57.381200	-65.950900	-55.715300	-50.754300
10.500000	-57.125800	-50.714200	-51.452500	-57.163800	-60.935200	-57.331900	-65.950800	-55.686100	-50.698000
10.525000	-57.099000	-50.650000	-51.350500	-57.088600	-60.914300	-57.282500	-65.950800	-55.656800	-50.641700
10.550000	-57.072100	-50.585800	-51.248100	-57.013400	-60.893300	-57.233200	-65.950700	-55.627400	-50.585400
10.575000	-57.045000	-50.521700	-51.145400	-56.938000	-60.872400	-57.184000	-65.950600	-55.598000	-50.529200
10.600000	-57.017700	-50.457700	-51.042300	-56.862300	-60.851500	-57.134800	-65.950600	-55.568500	-50.472900
10.625000	-56.990200	-50.393800	-50.938800	-56.786400	-60.830600	-57.085700	-65.950500	-55.538900	-50.416700
10.650000	-56.962700	-50.330000	-50.834900	-56.710200	-60.809700	-57.036600	-65.950500	-55.509100	-50.360500
10.675000	-56.935000	-50.266300	-50.730500	-56.633800	-60.788900	-56.987500	-65.950400	-55.479300	-50.304400
10.700000	-56.907100	-50.202400	-50.625700	-56.557100	-60.768100	-56.938400	-65.950400	-55.449300	-50.248300
10.725000	-56.879200	-50.138500	-50.520300	-56.480100	-60.747400	-56.889200	-65.950300	-55.419100	-50.192200
10.750000	-56.851200	-50.074600	-50.414400	-56.402900	-60.726700	-56.840100	-65.950300	-55.388900	-50.136200
10.775000	-56.823100	-50.010700	-50.308000	-56.325400	-60.706000	-56.790900	-65.950200	-55.358500	-50.080200
10.800000	-56.794900	-49.946800	-50.201000	-56.247600	-60.685400	-56.741800	-65.950200	-55.328000	-50.024300
10.825000	-56.766600	-49.882900	-50.093400	-56.169600	-60.664800	-56.692600	-65.950100	-55.297400	-49.968500
10.850000	-56.738400	-49.819100	-49.985200	-56.091400	-60.644300	-56.643300	-65.950100	-55.266700	-49.912700
10.875000	-56.710100	-49.755300	-49.876400	-56.012900	-60.623800	-56.593900	-65.950000	-55.235900	-49.857000
10.900000	-56.681800	-49.691500	-49.766800	-55.934300	-60.603400	-56.544400	-65.950000	-55.205000	-49.801400
10.925000	-56.653500	-49.627800	-49.656600	-55.855300	-60.583000	-56.494800	-65.949900	-55.174000	-49.745900
10.950000	-56.625200	-49.564100	-49.545500	-55.776200	-60.562700	-56.445100	-65.949800	-55.143000	-49.690400
10.975000	-56.596900	-49.500500	-49.433600	-55.696800	-60.542400	-56.395300	-65.949800	-55.111900	-49.635100
11.000000	-56.568700	-49.437000	-49.320800	-55.617200	-60.522200	-56.345500	-65.949700	-55.080700	-49.579800
11.025000	-56.540500	-49.373500	-49.207100	-55.537400	-60.502000	-56.295600	-65.949700	-55.049400	-49.524600
11.050000	-56.512200	-49.310100	-49.092500	-55.457300	-60.481900	-56.245600	-65.949600	-55.018100	-49.469500
11.075000	-56.484000	-49.246700	-48.976900	-55.377100	-60.461900	-56.195600	-65.949600	-54.986700	-49.414600
11.100000	-56.455900	-49.183300	-48.860200	-55.296600	-60.441900	-56.145600	-65.949500	-54.955300	-49.359700
11.125000	-56.427700	-49.120000	-48.742400	-55.215900	-60.422000	-56.095500	-65.949500	-54.923800	-49.305000
11.150000	-56.399500	-49.056600	-48.623400	-55.135000	-60.402200	-56.045400	-65.949400	-54.892300	-49.250300
11.175000	-56.371400	-48.993400	-48.503200	-55.053800	-60.382400	-55.995200	-65.949400	-54.860700	-49.195800
11.200000	-56.343300	-48.930200	-48.381600	-54.972500	-60.362700	-55.945000	-65.949300	-54.829100	-49.141400
11.225000	-56.315300	-48.867000	-48.258600	-54.890900	-60.343000	-55.894900	-65.949300	-54.797500	-49.087100
11.250000	-56.287300	-48.803900	-48.134200	-54.809200	-60.323400	-55.844700	-65.949200	-54.765900	-49.032600
11.275000	-56.259400	-48.740800	-48.008200	-54.727200	-60.303900	-55.794500	-65.949200	-54.734200	-48.977400
11.300000	-56.231600	-48.677800	-47.880500	-54.644900	-60.284500	-55.744300	-65.949100	-54.702500	-48.921400
11.325000	-56.203800	-48.614900	-47.751200	-54.562500	-60.265200	-55.694200	-65.949100	-54.670800	-48.864600
11.350000	-56.176100	-48.552000	-47.619900	-54.479800	-60.245900	-55.644100	-65.949000	-54.639000	-48.807100
11.375000	-56.148600	-48.489200	-47.486700	-54.396800	-60.226700	-55.593900	-65.948900	-54.607300	-48.748900
11.400000	-56.121100	-48.426400	-47.351300	-54.313600	-60.207600	-55.543900	-65.948900	-54.575600	-48.689900
11.425000	-56.093800	-48.363500	-47.213800	-54.230200	-60.188500	-55.493800	-65.948800	-54.543800	-48.630400
11.450000	-56.066600	-48.300700	-47.073900	-54.146500	-60.169500	-55.443800	-65.948800	-54.512100	-48.570200
11.475000	-56.039600	-48.237900	-46.931500	-54.062600	-60.150600	-55.393900	-65.948700	-54.480300	-48.509400
11.500000	-56.012700	-48.175000	-46.786400	-53.978400	-60.131600	-55.344000	-65.948700	-54.448600	-48.448100
11.525000	-55.986000	-48.112100	-46.638400	-53.894000	-60.112700	-55.294200	-65.948600	-54.416900	-48.386200
11.550000	-55.959400	-48.049200	-46.487100	-53.809300	-60.093900	-55.244400	-65.948600	-54.385100	-48.323900
11.575000	-55.933000	-47.986200	-46.332100	-53.724200	-60.075000	-55.194800	-65.948500	-54.353200	-48.261000
11.600000	-55.906800	-47.923100	-46.173300	-53.638900	-60.056100	-55.145200	-65.948500	-54.321300	-48.197700
11.625000	-55.880800	-47.860000	-46.010400	-53.553300	-60.037200	-55.095600	-65.948400	-54.289300	-48.133900
11.650000	-55.854900	-47.796700	-45.843100	-53.467300	-60.018200	-55.046200	-65.948400	-54.257200	-48.069700
11.675000	-55.829300	-47.733400	-45.671200	-53.381000	-59.999200	-54.996800	-65.948300	-54.225000	-48.005100
11.700000	-55.803900	-47.670000	-45.494200	-53.294300	-59.980200	-54.947600	-65.948300	-54.192800	-47.940100
11.725000	-55.778600	-47.606500	-45.311700	-53.207300	-59.961100	-54.898400	-65.948200	-54.160500	-47.874700
11.750000	-55.753600	-47.542900	-45.123300	-53.119900	-59.942100	-54.849400	-65.948100	-54.128200	-47.808900
11.775000	-55.728800	-47.479200	-44.928300	-53.032100	-59.923000	-54.800400	-65.948100	-54.095900	-47.742800
11.800000	-55.704200	-47.415300	-44.726500	-52.944000	-59.903900	-54.751600	-65.948000	-54.063500	-47.676400
11.825000	-55.679800	-47.351400	-44.517100	-52.855400	-59.884800	-54.702900	-65.948000	-54.031000	-47.609600
11.850000	-55.655700	-47.287300	-44.299600	-52.766300	-59.865600	-54.654300	-65.947900	-53.998600	-47.542600
11.875000	-55.631700	-47.223100	-44.073300	-52.676700	-59.846300	-54.605900	-65.947900	-53.966100	-47.475300
11.900000	-55.608000	-47.158700	-43.837500	-52.586600	-59.827000	-54.557500	-65.947800	-53.933600	-47.407700
11.925000	-55.584500	-47.094200	-43.591200	-52.495900	-59.807600	-54.509200	-65.947800	-53.901100	-47.339800
11.950000	-55.561200	-47.029500	-43.333400	-52.404600	-59.788000	-54.461000	-65.947700	-53.868600	-47.271700
11.975000	-55.538100	-46.964700	-43.063000	-52.312700	-59.768400	-54.412900	-65.947700	-53.836100	-47.203300
12.000000	-55.515200	-46.899600	-42.778700	-52.220100	-59.748600	-54.364800	-65.947600	-53.803600	-47.134700
12.025000	-55.492500	-46.834400	-42.479000	-52.126900	-59.728700	-54.316600	-65.947600	-53.771000	-47.065600
12.050000	-55.470000	-46.768900	-42.162100	-52.032900	-59.708800	-54.268600	-65.947500	-53.738500	-46.995900
12.075000	-55.447700	-46.703200	-41.826100	-51.938300	-59.688700	-54.220500	-65.947500	-53.706000	-46.925500
12.100000	-55.425700	-46.637300	-41.468600	-51.842800	-59.668400	-54.172500	-65.947400	-53.673500	-46.854100
12.125000	-55.403800	-46.571100	-41.086800	-51.746600	-59.648000	-54.124400	-65.947400	-53.641000	-46.782000
12.150000	-55.382200	-46.504700	-40.677700	-51.649400	-59.627400	-54.076300	-65.947300	-53.608500	-46.708900
12.175000	-55.360700	-46.437900	-40.237200	-51.551400	-59.606700	-54.028200	-65.947200	-53.576000	-46.634900
12.200000	-55.339500	-46.370900	-39.760800	-51.452400	-59.585800	-53.980100	-65.947200	-53.543600	-46.560000
12.225000	-55.318400	-46.303500	-39.243100	-51.352300	-59.564800	-53.931900	-65.947100	-53.511200	-46.484200
12.250000	-55.297600	-46.235800	-38.677300	-51.251300	-59.543700	-53.883700	-65.947100	-53.478800	-46.407500
12.275000	-55.276900	-46.167700	-38.055300	-51.149100	-59.522500	-53.835400	-65.947000	-53.446400	-46.329900
12.300000	-55.256400	-46.099200	-37.367100	-51.045900	-59.501100	-53.787100	-65.947000	-53.414100	-46.251600
12.325000	-55.236100	-46.030100	-36.600300	-50.941500	-59.479700	-53.738800	-65.946900	-53.381800	-46.172400
12.350000	-55.216000	-45.960400	-35.739300	-50.835700	-59.458100	-53.690500	-65.946900	-53.349600	-46.092500
12.375000	-55.196100	-45.890200	-34.764700	-50.728700	-59.436500	-53.642200	-65.946800	-53.317400	-46.011900
12.400000	-55.176300	-45.819300	-33.651700	-50.620100	-59.414700	-53.593900	-65.946800	-53.285200	-45.930500
12.425000	-55.156600	-45.747700	-32.369300	-50.509900	-59.392900	-53.545600	-65.946700	-53.253100	-45.848500
12.450000	-55.137100	-45.675300	-30.877900	-50.398100	-59.371000	-53.497200	-65.946700	-53.221000	-45.765800
12.475000	-55.117800	-45.602200	-29.127900	-50.284500	-59.349000	-53.448900	-65.946600	-53.188800	-45.682600
12.500000	-55.098600	-45.528100	-27.059300	-50.169100	-59.327000	-53.400600	-65.946600	-53.156700	-45.598700
12.525000	-55.079600	-45.453100	-24.602000	-50.051700	-59.304900	-53.352200	-65.946500	-53.124500	-45.514300
12.550000	-55.060700	-45.376900	-21.683800	-49.932300	-59.282800	-53.305700	-65.946500	-53.092300	-45.429400
12.575000	-55.042000	-45.299400	-18.246300	-49.810800	-59.260600	-53.260600	-65.946400	-53.060000	-45.343900
12.600000	-55.023400	-45.220700	-14.279100	-49.686900	-59.238300	-53.216300	-65.946400	-53.027600	-45.258000
12.625000	-55.005000	-45.140400	-9.862820	-49.560400	-59.216100	-53.172800	-65.946300	-52.995100	-45.171700
12.650000	-54.986700	-45.058500	-5.194100	-49.431400	-59.193700	-53.129800	-65.946200	-52.962500	-45.084900
12.675000	-54.968500	-44.974800	-0.548392	-49.299400	-59.171400	-53.087400	-65.946200	-52.929700	-44.997700
12.700000	-54.950500	-44.889100	3.815820	-49.164500	-59.149000	-53.047300	-65.946100	-52.896800	-44.910200
12.725000	-54.932600	-44.801200	7.733180	-49.026300	-59.126700	-53.009400	-65.946100	-52.863900	-44.822300
12.750000	-54.914800	-44.710600	11.140000	-48.884800	-59.104300	-52.972700	-65.946000	-52.830800	-44.734100
12.775000	-54.897000	-44.617100	14.041600	-48.739500	-59.081800	-52.937100	-65.946000	-52.797700	-44.645600
12.800000	-54.879400	-44.520100	16.477600	-48.590300	-59.059400	-52.902500	-65.945900	-52.764600	-44.556800
12.825000	-54.861800	-44.419000	18.500300	-48.436700	-59.037000	-52.868600	-65.945900	-52.731300	-44.467700
12.850000	-54.844300	-44.312700	20.163300	-48.278500	-59.014500	-52.835400	-65.945800	-52.698000	-44.378400
12.875000	-54.826800	-44.200200	21.517000	-48.115400	-58.992000	-52.802900	-65.945800	-52.664700	-44.288800
12.900000	-54.809500	-44.079500	22.606100	-47.947000	-58.969500	-52.770900	-65.945700	-52.631300	-44.199100
12.925000	-54.792100	-43.947600	23.469100	-47.772800	-58.946900	-52.739300	-65.945700	-52.597900	-44.109100
12.950000	-54.774900	-43.799700	24.138700	-47.592300	-58.924300	-52.708100	-65.945600	-52.564500	-44.019000
12.975000	-54.757700	-43.626800	24.641900	-47.404900	-58.901600	-52.677300	-65.945600	-52.531000	-43.928700
13.000000	-54.740500	-43.413100	25.001300	-47.210000	-58.879000	-52.646700	-65.945500	-52.497500	-43.838300
13.025000	-54.723500	-43.132000	25.235400	-47.006900	-58.856200	-52.616400	-65.945500	-52.464000	-43.747700
13.050000	-54.706500	-42.745300	25.359700	-46.794900	-58.833500	-52.586400	-65.945400	-52.430300	-43.657000
13.075000	-54.689600	-42.205700	25.387100	-46.572900	-58.810700	-52.556600	-65.945400	-52.396400	-43.566300
13.100000	-54.672800	-41.458200	25.328300	-46.339800	-58.787800	-52.526900	-65.945300	-52.362300	-43.475400
13.125000	-54.656100	-40.433000	25.192800	-46.094500	-58.764900	-52.497400	-65.945200	-52.328000	-43.384500
13.150000	-54.639400	-39.038900	24.988200	-45.835600	-58.741900	-52.468100	-65.945200	-52.293500	-43.293500
13.175000	-54.622900	-37.183600	24.721500	-45.561400	-58.718800	-52.438800	-65.945100	-52.258900	-43.202500
13.200000	-54.606400	-34.859000	24.398500	-45.269700	-58.695700	-52.409700	-65.945100	-52.224100	-43.111400
13.225000	-54.590000	-32.237700	24.024700	-44.958500	-58.672500	-52.380600	-65.945000	-52.189200	-43.020400
13.250000	-54.575700	-29.423800	23.604700	-44.625000	-58.649200	-52.351400	-65.945000	-52.154200	-42.929300
13.275000	-54.562700	-26.177600	23.142700	-44.265500	-58.625800	-52.322300	-65.944900	-52.119000	-42.838200
13.300000	-54.551200	-22.267100	22.642600	-43.876200	-58.602300	-52.293200	-65.944900	-52.083800	-42.747200
13.325000	-54.540800	-17.818300	22.107900	-43.452100	-58.578800	-52.264100	-65.944800	-52.048400	-42.656100
13.350000	-54.531400	-12.858700	21.541800	-42.986700	-58.555300	-52.235000	-65.944800	-52.012800	-42.565100
13.375000	-54.522800	-6.634430	20.947400	-42.472500	-58.531700	-52.205800	-65.944700	-51.977000	-42.474200
13.400000	-54.514800	2.316980	20.327300	-41.899100	-58.508000	-52.176700	-65.944700	-51.941000	-42.383200
13.425000	-54.507400	15.013000	19.684100	-41.253700	-58.484300	-52.147500	-65.944600	-51.904800	-42.292400
13.450000	-54.500300	29.360500	19.020300	-40.519000	-58.460600	-52.118300	-65.944600	-51.868400	-42.201600
13.475000	-54.493600	41.131100	18.338000	-39.672100	-58.436800	-52.089100	-65.944500	-51.831900	-42.111000
13.500000	-54.487100	49.256300	17.639400	-38.681400	-58.413000	-52.059900	-65.944500	-51.795300	-42.020400
13.525000	-54.480900	52.624100	16.926500	-37.502600	-58.389100	-52.030600	-65.944400	-51.758500	-41.929900
13.550000	-54.474700	52.998100	16.201000	-36.072200	-58.365300	-52.001300	-65.944400	-51.721600	-41.839500
13.575000	-54.468600	52.850600	15.464800	-34.296900	-58.341400	-51.972100	-65.944300	-51.684600	-41.749200
13.600000	-54.462600	52.296100	14.719400	-32.036800	-58.317500	-51.942700	-65.944300	-51.647400	-41.659000
13.625000	-54.457500	51.499100	13.966400	-29.090600	-58.293700	-51.913300	-65.944200	-51.610200	-41.569000
13.650000	-54.454000	50.494100	13.207300	-25.141200	-58.269800	-51.883800	-65.944100	-51.573400	-41.479100
13.675000	-54.451600	49.345200	12.443300	-19.748500	-58.245900	-51.854200	-65.944100	-51.536700	-41.389400
13.700000	-54.450300	48.086000	11.675800	-12.453700	-58.222000	-51.824500	-65.944000	-51.500100	-41.299700
13.725000	-54.449800	46.741200	10.905800	-3.224700	-58.198100	-51.794700	-65.944000	-51.463700	-41.210300
13.750000	-54.450000	45.328800	10.134600	6.867330	-58.174300	-51.764700	-65.943900	-51.427400	-41.121000
13.775000	-54.450800	43.867900	9.363090	16.111600	-58.150400	-51.734600	-65.943900	-51.391100	-41.031900
13.800000	-54.451900	42.373800	8.592280	23.532300	-58.126600	-51.704300	-65.943800	-51.354900	-40.942900
13.825000	-54.453400	40.857900	7.823030	29.051600	-58.102800	-51.673800	-65.943800	-51.318800	-40.854100
13.850000	-54.455000	39.328100	7.046790	32.958800	-58.079000	-51.643200	-65.943700	-51.282800	-40.765500
13.875000	-54.456700	37.790600	6.253630	35.654900	-58.055300	-51.612500	-65.943700	-51.246800	-40.677100
13.900000	-54.458400	36.249900	5.440010	37.470600	-58.031500	-51.581600	-65.943600	-51.210800	-40.588800
13.925000	-54.460100	34.709200	4.608790	38.657000	-58.007900	-51.550500	-65.943600	-51.174900	-40.500800
13.950000	-54.461700	33.170500	3.766940	39.314200	-57.984200	-51.519400	-65.943500	-51.139100	-40.412900
13.975000	-54.463100	31.635000	2.918350	39.611100	-57.960700	-51.488100	-65.943500	-51.103200	-40.325300
14.000000	-54.464400	30.103100	2.066680	39.637300	-57.937100	-51.456700	-65.943400	-51.067500	-40.237800
14.025000	-54.465500	28.575000	1.214670	39.464100	-57.913600	-51.425200	-65.943400	-51.031700	-40.150600
14.050000	-54.468900	27.050500	0.364672	39.103500	-57.890200	-51.393500	-65.943300	-50.996000	-40.063500
14.075000	-54.473500	25.529400	-0.493662	38.594200	-57.866800	-51.361800	-65.943300	-50.960400	-39.976700
14.100000	-54.479100	24.011200	-1.356020	37.933400	-57.844100	-51.329900	-65.943200	-50.924800	-39.890100
14.125000	-54.485500	22.495400	-2.217430	37.162300	-57.821900	-51.297900	-65.943200	-50.889200	-39.803700
14.150000	-54.492500	20.981400	-3.075500	36.307600	-57.800100	-51.265800	-65.943100	-50.853600	-39.717500
14.175000	-54.499900	19.468700	-3.927850	35.355500	-57.779200	-51.235600	-65.940600	-50.818100	-39.631600
14.200000	-54.507600	17.956700	-4.772860	34.330100	-57.759000	-51.207200	-65.936800	-50.782700	-39.545800
14.225000	-54.515400	16.444600	-5.609150	33.247800	-57.739400	-51.179700	-65.932100	-50.747300	-39.460300
14.250000	-54.523200	14.728100	-6.435660	32.120400	-57.720300	-51.152900	-65.926900	-50.711900	-39.375000
14.275000	-54.531000	12.952800	-7.251520	30.956900	-57.701600	-51.126800	-65.921000	-50.677200	-39.289900
14.300000	-54.539700	11.174300	-8.056040	29.764500	-57.683300	-51.101200	-65.914700	-50.642800	-39.205100
14.325000	-54.548600	9.397150	-8.848700	28.548900	-57.665400	-51.076000	-65.905500	-50.608700	-39.120400
14.350000	-54.558100	7.627850	-9.629130	27.315000	-57.647800	-51.051200	-65.892200	-50.574800	-39.036100
14.375000	-54.567800	5.865810	-10.397100	26.066900	-57.630400	-51.026800	-65.874200	-50.541200	-38.951900
14.400000	-54.578000	4.109000	-11.152300	24.808100	-57.613300	-51.002500	-65.853100	-50.507800	-38.868000
14.425000	-54.588300	2.351930	-11.902300	23.541900	-57.596400	-50.978500	-65.830000	-50.474600	-38.784300
14.450000	-54.598800	0.598633	-12.647000	22.270900	-57.579600	-50.954700	-65.805000	-50.441500	-38.700800
14.475000	-54.609400	-1.150220	-13.383500	20.997700	-57.563000	-50.931100	-65.778600	-50.408600	-38.617500
14.500000	-54.620000	-2.899510	-14.111000	19.724600	-57.546600	-50.907500	-65.748500	-50.376600	-38.534500
14.525000	-54.630500	-4.650580	-14.828700	18.453700	-57.530300	-50.884100	-65.716200	-50.344800	-38.451700
14.550000	-54.641000	-6.407280	-15.540800	17.186900	-57.514100	-50.860700	-65.682200	-50.314100	-38.369100
14.575000	-54.651200	-8.178370	-16.248800	15.905700	-57.498000	-50.837400	-65.646800	-50.284000	-38.286700
14.600000	-54.661300	-9.974680	-16.949900	14.617900	-57.482000	-50.814100	-65.610400	-50.254400	-38.204600
14.625000	-54.671100	-11.954300	-17.654200	13.309700	-57.466100	-50.790800	-65.573000	-50.225400	-38.122700
14.650000	-54.680700	-14.004700	-18.372800	11.987100	-57.450300	-50.767600	-65.534900	-50.196700	-38.041000
14.675000	-54.689900	-16.134000	-19.096800	10.664000	-57.434500	-50.744300	-65.496100	-50.168500	-37.959500
14.700000	-54.698900	-18.338800	-19.822200	9.343680	-57.418900	-50.720900	-65.456900	-50.140600	-37.878300
14.725000	-54.707500	-20.628800	-20.545800	8.032960	-57.403300	-50.697500	-65.417200	-50.113100	-37.797300
14.750000	-54.715800	-23.013200	-21.265400	6.734260	-57.387700	-50.674000	-65.377200	-50.085900	-37.716400
14.775000	-54.723700	-25.582100	-21.979000	5.451390	-57.372200	-50.650400	-65.337000	-50.059000	-37.635800
14.800000	-54.731400	-28.311000	-22.685400	4.186150	-57.356800	-50.629300	-65.296600	-50.032400	-37.555400
14.825000	-54.738800	-31.173000	-23.383500	2.940790	-57.341400	-50.609800	-65.254000	-50.006000	-37.475200
14.850000	-54.746500	-34.168800	-24.079600	1.716540	-57.326100	-50.591400	-65.206000	-49.979800	-37.395100
14.875000	-54.754700	-37.273000	-24.770100	0.514685	-57.310800	-50.573700	-65.155400	-49.953800	-37.315300
14.900000	-54.763400	-40.448400	-25.453700	-0.663971	-57.295600	-50.558700	-65.103300	-49.928100	-37.235700
14.925000	-54.772500	-43.641500	-26.129100	-1.818730	-57.280400	-50.546000	-65.048000	-49.902500	-37.156300
14.950000	-54.782100	-46.775900	-26.801200	-2.949180	-57.265300	-50.534800	-64.990900	-49.877100	-37.077000
14.975000	-54.791800	-49.765300	-27.472600	-4.067660	-57.250200	-50.524900	-64.930800	-49.851900	-36.998000
15.000000	-54.801700	-52.568700	-28.141800	-5.169720	-57.235100	-50.516000	-64.869000	-49.826800	-36.919100
15.025000	-54.811600	-55.080900	-28.812300	-6.254730	-57.220100	-50.508000	-64.806200	-49.801800	-36.840500
15.050000	-54.821600	-57.276300	-29.480000	-7.320000	-57.205100	-50.500700	-64.742800	-49.776900	-36.761900
15.075000	-54.831800	-59.157200	-30.148700	-8.364880	-57.191000	-50.493900	-64.679100	-49.751900	-36.683600
15.100000	-54.844900	-60.747600	-30.815100	-9.411270	-57.177400	-50.487700	-64.615200	-49.727100	-36.605400
15.125000	-54.860200	-62.079100	-31.476100	-10.447200	-57.164900	-50.481800	-64.551400	-49.702300	-36.527300
15.150000	-54.877400	-63.185800	-32.130000	-11.469300	-57.153400	-50.476200	-64.487800	-49.677500	-36.449400
15.175000	-54.895900	-64.100400	-32.775400	-12.474200	-57.142600	-50.470700	-64.424600	-49.652800	-36.371700
15.200000	-54.915500	-64.852600	-33.411300	-13.460900	-57.132200	-50.465400	-64.361700	-49.628200	-36.294100
15.225000	-54.935700	-65.450200	-34.036900	-14.428300	-57.122400	-50.460600	-64.299500	-49.603600	-36.216600
15.250000	-54.956300	-65.925300	-34.651500	-15.376200	-57.112900	-50.456200	-64.236000	-49.579000	-36.139300
15.275000	-54.977000	-66.299400	-35.258800	-16.304300	-57.103800	-50.452300	-64.172600	-49.554500	-36.062100
15.300000	-54.997700	-66.590300	-35.858000	-17.213000	-57.095000	-50.448700	-64.109400	-49.530000	-35.985100
15.325000	-55.018100	-66.812600	-36.447500	-18.112400	-57.086500	-50.445400	-64.045100	-49.505600	-35.908100
15.350000	-55.038300	-66.978300	-37.030400	-19.003500	-57.078300	-50.442400	-63.980800	-49.481200	-35.831300
15.375000	-55.058000	-67.097300	-37.606100	-19.881200	-57.071300	-50.439500	-63.916700	-49.456800	-35.754600
15.400000	-55.077200	-67.159900	-38.172200	-20.746200	-57.065000	-50.436700	-63.853200	-49.432500	-35.677900
15.425000	-55.095700	-67.184700	-38.728100	-21.596700	-57.059200	-50.433800	-63.790400	-49.408300	-35.601400
15.450000	-55.113700	-67.181200	-39.273000	-22.433100	-57.053800	-50.430800	-63.728200	-49.384100	-35.524900
15.475000	-55.131000	-67.154900	-39.806300	-23.255000	-57.048900	-50.427800	-63.666700	-49.359900	-35.448500
15.500000	-55.147600	-67.110600	-40.329900	-24.076700	-57.044200	-50.424500	-63.605900	-49.335700	-35.372100
15.525000	-55.163500	-67.051800	-40.847700	-24.896900	-57.040800	-50.421100	-63.545800	-49.312300	-35.295800
15.550000	-55.178800	-66.981300	-41.357400	-25.716400	-57.039300	-50.417500	-63.486500	-49.289200	-35.219600
15.575000	-55.193300	-66.901400	-41.857600	-26.529200	-57.038700	-50.413700	-63.427900	-49.266500	-35.143400
15.600000	-55.207200	-66.814000	-42.347300	-27.335400	-57.038900	-50.409600	-63.370200	-49.244000	-35.067300
15.625000	-55.220300	-66.720600	-42.825900	-28.132400	-57.039600	-50.405200	-63.313400	-49.221700	-34.991200
15.650000	-55.232900	-66.622400	-43.292800	-28.920200	-57.040700	-50.403200	-63.257500	-49.199700	-34.915200
15.675000	-55.244700	-66.520300	-43.747900	-29.697800	-57.042100	-50.402100	-63.202400	-49.177800	-34.839100
15.700000	-55.256000	-66.415300	-44.190800	-30.473700	-57.043800	-50.401700	-63.148200	-49.156200	-34.763100
15.725000	-55.266600	-66.308100	-44.621400	-31.248300	-57.045800	-50.401900	-63.094900	-49.134700	-34.687000
15.750000	-55.276700	-66.199100	-45.044600	-32.017800	-57.047800	-50.402300	-63.041400	-49.113400	-34.610900
15.775000	-55.286200	-66.082600	-45.459500	-32.783000	-57.050000	-50.402900	-62.988200	-49.092100	-34.534700
15.800000	-55.295100	-65.959900	-45.864500	-33.542000	-57.052300	-50.403600	-62.935800	-49.070900	-34.458500
15.825000	-55.303500	-65.816600	-46.259300	-34.294600	-57.055400	-50.404300	-62.884100	-49.049800	-34.382300
15.850000	-55.311500	-65.672300	-46.643400	-35.039500	-57.059000	-50.405000	-62.833100	-49.028600	-34.306000
15.875000	-55.319800	-65.528500	-47.016400	-35.776000	-57.063000	-50.405600	-62.783100	-49.007600	-34.229600
15.900000	-55.329500	-65.386700	-47.378500	-36.503300	-57.067200	-50.406000	-62.733800	-48.987100	-34.153200
15.925000	-55.340300	-65.247400	-47.731400	-37.220400	-57.072300	-50.408600	-62.685400	-48.967100	-34.076700
15.950000	-55.352200	-65.110900	-48.078800	-37.926900	-57.078000	-50.415200	-62.637900	-48.947300	-34.000100
15.975000	-55.364900	-64.958000	-48.419300	-38.623600	-57.084100	-50.424400	-62.591300	-48.928500	-33.923400
16.000000	-55.378300	-64.807500	-48.751700	-39.310700	-57.090500	-50.444600	-62.545500	-48.910100	-33.846600
16.025000	-55.392100	-64.659600	-49.075500	-39.997100	-57.097100	-50.466300	-62.500600	-48.892300	-33.769700
16.050000	-55.406200	-64.515500	-49.390200	-40.676600	-57.103900	-50.489500	-62.456600	-48.874900	-33.692500
16.075000	-55.422700	-64.375300	-49.697600	-41.346900	-57.110700	-50.513200	-62.413400	-48.857900	-33.615200
16.100000	-55.439900	-64.239300	-49.997000	-42.005400	-57.117600	-50.537000	-62.371000	-48.841200	-33.537600
16.125000	-55.457800	-64.107600	-50.287900	-42.656600	-57.124500	-50.560600	-62.329500	-48.824800	-33.459900
16.150000	-55.475800	-63.980000	-50.569900	-43.296800	-57.131400	-50.583800	-62.288800	-48.808600	-33.381900
16.175000	-55.493900	-63.856600	-50.843000	-43.928700	-57.138300	-50.606400	-62.248900	-48.792700	-33.303700
16.200000	-55.511800	-63.737200	-51.107100	-44.546900	-57.145100	-50.628300	-62.209800	-48.776900	-33.225200
16.225000	-55.529600	-63.621700	-51.362200	-45.150300	-57.151800	-50.649300	-62.171500	-48.761200	-33.146600
16.250000	-55.546900	-63.510000	-51.608500	-45.736300	-57.158400	-50.669500	-62.133900	-48.746200	-33.067600
16.275000	-55.565900	-63.402000	-51.846200	-46.304300	-57.165000	-50.688700	-62.097100	-48.731700	-32.988500
16.300000	-55.585000	-63.297500	-52.075500	-46.853200	-57.171400	-50.706900	-62.061100	-48.717500	-32.909000
16.325000	-55.604400	-63.196400	-52.296500	-47.388800	-57.177700	-50.733500	-62.025700	-48.703600	-32.829300
16.350000	-55.623400	-63.098500	-52.509500	-47.910600	-57.183800	-50.759200	-61.991100	-48.690000	-32.749200
16.375000	-55.642200	-63.003600	-52.716300	-48.417200	-57.189800	-50.784700	-61.957200	-48.676500	-32.668700
16.400000	-55.660400	-62.911700	-52.916000	-48.905600	-57.195600	-50.809000	-61.924000	-48.663300	-32.587800
16.425000	-55.679600	-62.822700	-53.109300	-49.375900	-57.201300	-50.841300	-61.891400	-48.650200	-32.506500
16.450000	-55.699100	-62.736300	-53.297400	-49.829700	-57.206800	-50.872300	-61.859500	-48.637300	-32.424800
16.475000	-55.719200	-62.652500	-53.479900	-50.266100	-57.212200	-50.913600	-61.828300	-48.624500	-32.342600
16.500000	-55.739200	-62.571100	-53.656900	-50.689100	-57.217400	-50.955100	-61.796900	-48.611800	-32.260000
16.525000	-55.759300	-62.492100	-53.828400	-51.096000	-57.222400	-50.996300	-61.766000	-48.599100	-32.177000
16.550000	-55.779100	-62.415400	-53.995000	-51.486500	-57.227200	-51.036100	-61.735500	-48.586600	-32.093400
16.575000	-55.798700	-62.336900	-54.157100	-51.860200	-57.231900	-51.076400	-61.704800	-48.574100	-32.009500
16.600000	-55.817700	-62.257600	-54.314400	-52.217500	-57.236400	-51.125400	-61.674500	-48.561700	-31.925000
16.625000	-55.836400	-62.181300	-54.467000	-52.558600	-57.240800	-51.181900	-61.644600	-48.549300	-31.840000
16.650000	-55.854300	-62.107100	-54.615200	-52.884100	-57.245000	-51.237600	-61.615100	-48.536900	-31.754300
16.675000	-55.871800	-62.026200	-54.759000	-53.194400	-57.249100	-51.291900	-61.586100	-48.524600	-31.668000
16.700000	-55.888400	-61.948200	-54.898600	-53.490100	-57.253000	-51.343800	-61.557700	-48.512300	-31.581000
16.725000	-55.904500	-61.872100	-55.033900	-53.771900	-57.256800	-51.393100	-61.529800	-48.500100	-31.493200
16.750000	-55.921700	-61.797500	-55.166200	-54.044700	-57.260500	-51.456500	-61.502400	-48.487800	-31.404700
16.775000	-55.938900	-61.725700	-55.295200	-54.305900	-57.264200	-51.517000	-61.475500	-48.475600	-31.315400
16.800000	-55.955900	-61.655500	-55.421000	-54.556800	-57.268000	-51.575600	-61.449200	-48.463300	-31.225400
16.825000	-55.972600	-61.588200	-55.543500	-54.797600	-57.271800	-51.630800	-61.423400	-48.451100	-31.134500
16.850000	-55.988800	-61.523500	-55.662800	-55.029000	-57.275700	-51.682400	-61.398100	-48.438900	-31.042700
16.875000	-56.004400	-61.461300	-55.778800	-55.251100	-57.279600	-51.730400	-61.373400	-48.426600	-30.950100
16.900000	-56.019500	-61.401400	-55.892400	-55.464900	-57.283500	-51.774700	-61.349200	-48.414400	-30.856600
16.925000	-56.033900	-61.343700	-56.003000	-55.669900	-57.287400	-51.815300	-61.325400	-48.402100	-30.761900
16.950000	-56.047600	-61.288200	-56.110700	-55.866700	-57.291300	-51.852500	-61.302200	-48.389900	-30.666100
16.975000	-56.060700	-61.234600	-56.215500	-56.055700	-57.295100	-51.894200	-61.279500	-48.377500	-30.569000
17.000000	-56.073000	-61.182700	-56.317800	-56.238200	-57.298900	-51.932600	-61.257200	-48.365100	-30.470700
17.025000	-56.084700	-61.132600	-56.417500	-56.414200	-57.302600	-51.968400	-61.235500	-48.352500	-30.371100
17.050000	-56.095600	-61.084000	-56.514600	-56.584000	-57.306100	-52.001100	-61.214200	-48.339900	-30.270100
17.075000	-56.106000	-61.037000	-56.609700	-56.747600	-57.309600	-52.030700	-61.193300	-48.327200	-30.167700
17.100000	-56.115600	-60.991400	-56.702900	-56.905100	-57.312900	-52.057300	-61.172900	-48.314300	-30.063700
17.125000	-56.124600	-60.947300	-56.794400	-57.056600	-57.316000	-52.088800	-61.153000	-48.301400	-29.958300
17.150000	-56.132900	-60.903500	-56.884500	-57.202400	-57.319100	-52.117500	-61.133400	-48.288500	-29.851200
17.175000	-56.140700	-60.859000	-56.972900	-57.343000	-57.322000	-52.144000	-61.114000	-48.275400	-29.742300
17.200000	-56.149000	-60.813900	-57.059400	-57.478700	-57.324800	-52.167600	-61.094600	-48.262200	-29.631400
17.225000	-56.159800	-60.769300	-57.144900	-57.609600	-57.327500	-52.188600	-61.075000	-48.249000	-29.518300
17.250000	-56.171900	-60.725300	-57.229500	-57.736500	-57.330100	-52.206700	-61.055100	-48.235700	-29.403100
17.275000	-56.185100	-60.682700	-57.312400	-57.858600	-57.332500	-52.222300	-61.034300	-48.222400	-29.285500
17.300000	-56.199000	-60.641300	-57.393700	-57.976300	-57.334800	-52.242900	-61.012800	-48.209000	-29.165500
17.325000	-56.213500	-60.601600	-57.473000	-58.089400	-57.337000	-52.261200	-60.990700	-48.195500	-29.043000
17.350000	-56.228100	-60.563300	-57.550700	-58.197900	-57.339100	-52.277700	-60.968100	-48.181900	-28.917800
17.375000	-56.242800	-60.526600	-57.626700	-58.301900	-57.341100	-52.291900	-60.945000	-48.168300	-28.789700
17.400000	-56.257300	-60.491200	-57.700600	-58.401600	-57.342900	-52.303700	-60.921400	-48.154700	-28.658400
17.425000	-56.271600	-60.457000	-57.772800	-58.497500	-57.344700	-52.313300	-60.896900	-48.140900	-28.523600
17.450000	-56.285500	-60.424000	-57.842700	-58.589500	-57.346300	-52.320700	-60.871400	-48.127200	-28.385100
17.475000	-56.299000	-60.392000	-57.910400	-58.677500	-57.347700	-52.326000	-60.845100	-48.113400	-28.242600
17.500000	-56.311900	-60.361000	-57.975700	-58.761700	-57.348900	-52.329200	-60.818000	-48.099500	-28.096100
17.525000	-56.324400	-60.330800	-58.038600	-58.842100	-57.350000	-52.330500	-60.790200	-48.085600	-27.945100
17.550000	-56.336300	-60.301400	-58.099500	-58.918800	-57.350900	-52.330000	-60.761900	-48.071600	-27.789400
17.575000	-56.347600	-60.272700	-58.158200	-58.992000	-57.351700	-52.335300	-60.733100	-48.057600	-27.628300
17.600000	-56.358300	-60.244500	-58.214700	-59.061700	-57.352300	-52.339200	-60.704100	-48.043600	-27.461300
17.625000	-56.368500	-60.216900	-58.268900	-59.128200	-57.352700	-52.342000	-60.675000	-48.029500	-27.288100
17.650000	-56.378100	-60.189700	-58.320800	-59.191600	-57.353900	-52.343300	-60.645900	-48.015400	-27.108100
17.675000	-56.387200	-60.162800	-58.370700	-59.252000	-57.355400	-52.343100	-60.616900	-48.001300	-26.920800
17.700000	-56.395600	-60.136100	-58.418400	-59.309500	-57.357000	-52.341300	-60.588200	-47.987100	-26.725500
17.725000	-56.403500	-60.109800	-58.464000	-59.364400	-57.358600	-52.337900	-60.559800	-47.972800	-26.521000
17.750000	-56.410900	-60.083700	-58.507700	-59.416600	-57.361000	-52.333000	-60.531800	-47.958300	-26.306600
17.775000	-56.417800	-60.057900	-58.549700	-59.466400	-57.363800	-52.326700	-60.504300	-47.943800	-26.081200
17.800000	-56.424200	-60.032300	-58.590000	-59.513800	-57.366800	-52.318900	-60.477400	-47.929200	-25.843800
17.825000	-56.430200	-60.006800	-58.629100	-59.559100	-57.370000	-52.309900	-60.450900	-47.914400	-25.592600
17.850000	-56.435600	-59.981400	-58.666500	-59.602200	-57.373200	-52.299600	-60.424800	-47.899400	-25.325800
17.875000	-56.440700	-59.956000	-58.702100	-59.643300	-57.376500	-52.288100	-60.398900	-47.884200	-25.041600
17.900000	-56.445400	-59.930800	-58.735600	-59.682500	-57.379800	-52.283100	-60.373000	-47.868800	-24.738000
17.925000	-56.449700	-59.905800	-58.767100	-59.720000	-57.383100	-52.277200	-60.346800	-47.853300	-24.411200
17.950000	-56.453500	-59.881000	-58.796800	-59.755600	-57.386300	-52.270900	-60.320000	-47.837600	-24.058300
17.975000	-56.457100	-59.856400	-58.824500	-59.789700	-57.389500	-52.266200	-60.292400	-47.821700	-23.675000
18.000000	-56.460300	-59.832000	-58.850600	-59.822100	-57.392600	-52.261500	-60.263900	-47.805500	-23.255500
18.025000	-56.463200	-59.807800	-58.874900	-59.853000	-57.395600	-52.256400	-60.234500	-47.789100	-22.793600
18.050000	-56.465800	-59.783800	-58.897600	-59.882400	-57.398600	-52.250700	-60.204200	-47.772600	-22.280300
18.075000	-56.468100	-59.760100	-58.918800	-59.910400	-57.401400	-52.244200	-60.173200	-47.755800	-21.704700
18.100000	-56.470200	-59.736400	-58.938600	-59.936900	-57.404200	-52.237000	-60.141400	-47.738900	-21.052000
18.125000	-56.472000	-59.713000	-58.957000	-59.962200	-57.406900	-52.229000	-60.109100	-47.721800	-20.303200
18.150000	-56.475200	-59.689900	-58.974300	-59.986200	-57.409500	-52.227800	-60.076200	-47.704600	-19.430200
18.175000	-56.478700	-59.667000	-58.990400	-60.009000	-57.412000	-52.226000	-60.042800	-47.687100	-18.395300
18.200000	-56.482600	-59.644300	-59.005400	-60.030600	-57.414400	-52.223900	-60.008700	-47.669500	-17.142900
18.225000	-56.486400	-59.622000	-59.019300	-60.051000	-57.416600	-52.221000	-59.974100	-47.651800	-15.591100
18.250000	-56.490300	-59.599900	-59.032100	-60.070400	-57.418800	-52.217100	-59.938800	-47.633900	-13.612000
18.275000	-56.494100	-59.577900	-59.043900	-60.088700	-57.420800	-52.212200	-59.902900	-47.615900	-11.005200
18.300000	-56.497800	-59.556100	-59.054700	-60.106000	-57.422700	-52.206200	-59.866700	-47.597800	-7.448910
18.325000	-56.501400	-59.534400	-59.064500	-60.122400	-57.424500	-52.199000	-59.830200	-47.579600	-2.444970
18.350000	-56.504700	-59.513000	-59.073500	-60.137900	-57.426100	-52.190800	-59.793500	-47.561200	4.654770
18.375000	-56.508500	-59.491700	-59.081600	-60.152500	-57.427600	-52.181300	-59.756900	-47.542700	14.164300
18.400000	-56.512700	-59.470600	-59.088800	-60.166300	-57.429000	-52.170900	-59.720500	-47.524100	24.769600
18.425000	-56.517200	-59.449700	-59.095300	-60.179300	-57.430200	-52.159400	-59.684100	-47.505400	33.679700
18.450000	-56.522000	-59.429000	-59.101200	-60.191600	-57.432100	-52.146900	-59.647900	-47.486600	39.645200
18.475000	-56.526900	-59.408500	-59.106500	-60.203200	-57.434200	-52.133500	-59.611800	-47.467500	43.091600
18.500000	-56.531900	-59.388200	-59.111200	-60.214100	-57.436400	-52.119200	-59.575800	-47.448300	44.824000
18.525000	-56.537000	-59.368100	-59.115400	-60.224400	-57.438700	-52.104100	-59.540100	-47.428900	45.431300
18.550000	-56.541900	-59.348200	-59.118900	-60.234000	-57.441100	-52.088200	-59.504500	-47.409400	45.266900
18.575000	-56.546800	-59.328400	-59.121900	-60.243100	-57.443500	-52.071600	-59.469100	-47.389700	44.529600
18.600000	-56.551500	-59.308800	-59.124300	-60.251600	-57.445800	-52.054300	-59.434100	-47.369800	43.348800
18.625000	-56.556000	-59.289400	-59.126200	-60.259500	-57.448200	-52.036500	-59.399300	-47.349800	41.811300
18.650000	-56.560400	-59.270100	-59.127500	-60.267000	-57.450500	-52.018000	-59.365000	-47.329700	39.989900
18.675000	-56.564500	-59.250900	-59.128100	-60.273900	-57.452700	-51.999100	-59.331200	-47.309500	37.942000
18.700000	-56.568300	-59.232000	-59.128000	-60.280400	-57.454900	-51.979600	-59.297900	-47.289200	35.720400
18.725000	-56.571900	-59.213100	-59.127300	-60.286400	-57.457100	-51.959700	-59.265100	-47.268700	33.367900
18.750000	-56.575300	-59.194400	-59.125900	-60.292000	-57.459100	-51.939300	-59.232700	-47.248100	30.923300
18.775000	-56.578400	-59.175900	-59.124000	-60.297200	-57.461100	-51.918500	-59.200800	-47.227500	28.417100
18.800000	-56.581200	-59.157600	-59.121500	-60.301900	-57.463000	-51.905200	-59.169500	-47.206700	25.875700
18.825000	-56.583800	-59.139400	-59.118500	-60.306300	-57.464700	-51.891800	-59.138800	-47.185900	23.318200
18.850000	-56.586100	-59.121300	-59.114900	-60.310400	-57.466300	-51.878600	-59.108800	-47.164900	20.759800
18.875000	-56.588200	-59.103400	-59.110900	-60.314000	-57.467800	-51.865000	-59.079500	-47.143900	18.209200
18.900000	-56.590000	-59.085700	-59.106400	-60.317400	-57.469100	-51.850900	-59.050900	-47.122800	15.671100
18.925000	-56.591600	-59.068700	-59.101400	-60.320400	-57.470100	-51.836100	-59.023100	-47.101600	13.144300
18.950000	-56.593000	-59.051700	-59.096000	-60.323100	-57.471000	-51.820800	-58.996300	-47.080400	10.624100
18.975000	-56.594100	-59.034800	-59.090200	-60.325500	-57.471800	-51.804700	-58.970300	-47.059100	8.099790
19.000000	-56.595000	-59.017800	-59.084100	-60.327400	-57.472300	-51.787900	-58.944900	-47.037800	5.560410
19.025000	-56.595700	-59.000800	-59.077500	-60.329000	-57.472700	-51.770400	-58.920200	-47.016300	2.989010
19.050000	-56.596300	-58.983800	-59.070600	-60.330100	-57.472900	-51.752200	-58.895800	-46.994600	0.372130
19.075000	-56.596600	-58.966800	-59.063400	-60.330800	-57.473000	-51.733300	-58.871900	-46.972800	-2.308140
19.100000	-56.596600	-58.949800	-59.055900	-60.331100	-57.472900	-51.713800	-58.848400	-46.950800	-5.061060
19.125000	-56.596500	-58.932900	-59.048000	-60.331100	-57.472600	-51.693600	-58.825300	-46.928800	-7.893850
19.150000	-56.596000	-58.916000	-59.039900	-60.330700	-57.472200	-51.672800	-58.802700	-46.906600	-10.802700
19.175000	-56.595300	-58.899200	-59.031500	-60.329900	-57.471700	-51.651500	-58.780400	-46.884300	-13.773600
19.200000	-56.594300	-58.882400	-59.022900	-60.328800	-57.471000	-51.629700	-58.758700	-46.861900	-16.777000
19.225000	-56.593100	-58.865700	-59.014000	-60.327400	-57.470100	-51.607300	-58.737500	-46.839400	-19.771100
19.250000	-56.591500	-58.849100	-59.004900	-60.325600	-57.469100	-51.584500	-58.716900	-46.816800	-22.702300
19.275000	-56.589700	-58.832600	-58.995500	-60.323600	-57.468000	-51.561100	-58.696900	-46.794200	-25.515300
19.300000	-56.587700	-58.816200	-58.986000	-60.321300	-57.466800	-51.537200	-58.677600	-46.771500	-28.161500
19.325000	-56.585300	-58.799800	-58.976200	-60.318700	-57.465500	-51.512800	-58.659100	-46.748600	-30.608200
19.350000	-56.582700	-58.783600	-58.966300	-60.315900	-57.464000	-51.487900	-58.641400	-46.725800	-32.840300
19.375000	-56.579900	-58.767400	-58.956200	-60.312800	-57.462400	-51.462600	-58.624500	-46.702800	-34.859400
19.400000	-56.576800	-58.751400	-58.945900	-60.309400	-57.460700	-51.436900	-58.608500	-46.679800	-36.676800
19.425000	-56.573500	-58.735400	-58.935400	-60.305800	-57.458900	-51.410900	-58.593400	-46.656800	-38.309700
19.450000	-56.570000	-58.719600	-58.924800	-60.302000	-57.457000	-51.384400	-58.579200	-46.633700	-39.775600
19.475000	-56.566300	-58.703800	-58.914100	-60.297800	-57.455000	-51.357700	-58.566000	-46.610500	-41.091700
19.500000	-56.562300	-58.688100	-58.903200	-60.293400	-57.453000	-51.330600	-58.553800	-46.587300	-42.273300
19.525000	-56.558200	-58.673400	-58.892200	-60.288600	-57.450800	-51.303300	-58.542500	-46.564100	-43.334300
19.550000	-56.553800	-58.658600	-58.881100	-60.283500	-57.448500	-51.275800	-58.532200	-46.540800	-44.287000
19.575000	-56.549200	-58.643900	-58.869800	-60.277800	-57.446200	-51.248000	-58.522700	-46.517500	-45.142800
19.600000	-56.544500	-58.629100	-58.858500	-60.271700	-57.443700	-51.220000	-58.513900	-46.494200	-45.911900
19.625000	-56.539500	-58.614500	-58.847000	-60.265000	-57.441200	-51.191700	-58.505500	-46.470900	-46.603500
19.650000	-56.534100	-58.599900	-58.835500	-60.257900	-57.438500	-51.163200	-58.497600	-46.447500	-47.225700
19.675000	-56.527800	-58.585300	-58.823800	-60.250300	-57.435800	-51.134400	-58.489800	-46.424100	-47.785900
19.700000	-56.520800	-58.570800	-58.812100	-60.242300	-57.432900	-51.105300	-58.482200	-46.400700	-48.290300
19.725000	-56.513100	-58.556300	-58.800300	-60.233900	-57.430000	-51.076000	-58.474500	-46.377300	-48.744600
19.750000	-56.504800	-58.541900	-58.788500	-60.225000	-57.426900	-51.046400	-58.466500	-46.353800	-49.153500
19.775000	-56.496000	-58.527600	-58.776500	-60.215900	-57.423800	-51.016600	-58.457900	-46.330400	-49.521300
19.800000	-56.486700	-58.513400	-58.764500	-60.206400	-57.420600	-50.986700	-58.448600	-46.307000	-49.851800
19.825000	-56.476800	-58.499200	-58.752500	-60.196500	-57.417200	-50.956500	-58.438400	-46.283500	-50.148200
19.850000	-56.466600	-58.485200	-58.740400	-60.186400	-57.413900	-50.926100	-58.426900	-46.260100	-50.413600
19.875000	-56.455800	-58.471200	-58.728200	-60.175900	-57.410400	-50.895600	-58.414000	-46.236600	-50.650600
19.900000	-56.444700	-58.457300	-58.716000	-60.165100	-57.406800	-50.864800	-58.399500	-46.213200	-50.861400
19.925000	-56.433200	-58.443400	-58.703700	-60.153900	-57.403200	-50.834000	-58.383600	-46.189800	-51.048400
19.950000	-56.421300	-58.429700	-58.691500	-60.142400	-57.399400	-50.803000	-58.366300	-46.166400	-51.213300
19.975000	-56.408900	-58.416000	-58.679100	-60.130500	-57.395600	-50.771800	-58.347600	-46.143000	-51.358000
20.000000	-56.396200	-58.402500	-58.666800	-60.118200	-57.391700	-50.740500	-58.327700	-46.119600	-51.484000
20.025000	-56.383100	-58.389000	-58.654400	-60.105500	-57.387700	-50.709100	-58.306800	-46.096300	-51.592900
20.050000	-56.369600	-58.375600	-58.642000	-60.092500	-57.383700	-50.677600	-58.284900	-46.072900	-51.686000
20.075000	-56.355800	-58.362200	-58.629600	-60.079000	-57.379500	-50.645900	-58.262000	-46.049600	-51.764500
20.100000	-56.341600	-58.349000	-58.617100	-60.065200	-57.375300	-50.614100	-58.238200	-46.026300	-51.829400
20.125000	-56.327200	-58.335800	-58.604400	-60.051000	-57.371000	-50.582200	-58.213300	-46.003000	-51.881900
20.150000	-56.312400	-58.322700	-58.591600	-60.036400	-57.366600	-50.550100	-58.187600	-45.979800	-51.922800
20.175000	-56.297400	-58.309600	-58.578400	-60.021500	-57.362100	-50.517900	-58.161200	-45.956600	-51.953000
20.200000	-56.282100	-58.296500	-58.565000	-60.006200	-57.357500	-50.485500	-58.134300	-45.933400	-51.971900
20.225000	-56.266700	-58.283400	-58.551400	-59.990600	-57.352800	-50.453100	-58.106900	-45.910300	-51.980900
20.250000	-56.250900	-58.270400	-58.537400	-59.974700	-57.348100	-50.420500	-58.079500	-45.887200	-51.980800
20.275000	-56.234900	-58.257400	-58.523200	-59.958600	-57.343200	-50.387900	-58.052000	-45.864100	-51.972000
20.300000	-56.218600	-58.244400	-58.508800	-59.942100	-57.338300	-50.355200	-58.024700	-45.841100	-51.955400
20.325000	-56.202100	-58.231300	-58.494200	-59.925400	-57.333200	-50.322400	-57.997800	-45.818200	-51.931200
20.350000	-56.185400	-58.218300	-58.479300	-59.908500	-57.328100	-50.289600	-57.971300	-45.795200	-51.900200
20.375000	-56.168400	-58.205200	-58.464200	-59.891300	-57.322900	-50.256800	-57.945300	-45.772300	-51.862500
20.400000	-56.151300	-58.192100	-58.449000	-59.874000	-57.317600	-50.223800	-57.919700	-45.749500	-51.818800
20.425000	-56.133900	-58.178900	-58.433600	-59.856400	-57.312300	-50.190900	-57.894500	-45.726700	-51.769200
20.450000	-56.116500	-58.165800	-58.418000	-59.838700	-57.306900	-50.157900	-57.869800	-45.703900	-51.714200
20.475000	-56.098900	-58.152600	-58.402300	-59.820900	-57.301400	-50.125000	-57.845700	-45.681000	-51.654200
20.500000	-56.081200	-58.139400	-58.386400	-59.802900	-57.295800	-50.092000	-57.822200	-45.658200	-51.589400
20.525000	-56.063400	-58.126300	-58.370400	-59.784800	-57.290100	-50.059000	-57.799500	-45.635300	-51.520000
20.550000	-56.045600	-58.113100	-58.354300	-59.766600	-57.284300	-50.026000	-57.777400	-45.612300	-51.446500
20.575000	-56.027800	-58.099800	-58.338000	-59.748400	-57.278400	-49.993000	-57.756100	-45.589400	-51.369100
20.600000	-56.009900	-58.086400	-58.321700	-59.730000	-57.272400	-49.960000	-57.735400	-45.566400	-51.287900
20.625000	-55.992100	-58.073000	-58.305300	-59.711600	-57.266300	-49.927100	-57.715200	-45.543500	-51.203300
20.650000	-55.974300	-58.059500	-58.288800	-59.693100	-57.260100	-49.894200	-57.695400	-45.520500	-51.115500
20.675000	-55.956500	-58.045900	-58.272200	-59.674600	-57.253800	-49.861300	-57.676000	-45.497500	-51.024700
20.700000	-55.938800	-58.032400	-58.255500	-59.656100	-57.247300	-49.828500	-57.656900	-45.474600	-50.931000
20.725000	-55.921200	-58.018800	-58.238700	-59.637500	-57.240700	-49.795600	-57.638000	-45.451600	-50.834800
20.750000	-55.903600	-58.005200	-58.221500	-59.618900	-57.234000	-49.762800	-57.619300	-45.428700	-50.736100
20.775000	-55.886200	-57.991600	-58.203900	-59.600300	-57.227200	-49.729900	-57.600900	-45.405700	-50.635100
20.800000	-55.868900	-57.977900	-58.185800	-59.581800	-57.220200	-49.697100	-57.582700	-45.382800	-50.532100
20.825000	-55.851600	-57.964200	-58.167300	-59.563200	-57.213200	-49.664200	-57.564800	-45.359900	-50.427100
20.850000	-55.834500	-57.950500	-58.148400	-59.544700	-57.206000	-49.631400	-57.547300	-45.337100	-50.320400
20.875000	-55.817500	-57.936700	-58.129200	-59.526100	-57.198700	-49.598600	-57.530300	-45.314200	-50.212000
20.900000	-55.800700	-57.922700	-58.109500	-59.507700	-57.191300	-49.565800	-57.513800	-45.291400	-50.102100
20.925000	-55.784000	-57.908600	-58.089600	-59.489200	-57.183800	-49.533000	-57.497900	-45.268600	-49.990800
20.950000	-55.767400	-57.894500	-58.069300	-59.470800	-57.176300	-49.500300	-57.482700	-45.245800	-49.878200
20.975000	-55.751000	-57.880300	-58.048700	-59.452400	-57.168600	-49.467600	-57.468100	-45.223100	-49.764500
21.000000	-55.734700	-57.866000	-58.027900	-59.434100	-57.160900	-49.434800	-57.454200	-45.200400	-49.649800
21.025000	-55.718600	-57.851700	-58.006900	-59.415800	-57.153100	-49.402000	-57.441000	-45.177800	-49.534100
21.050000	-55.702700	-57.837400	-57.985600	-59.397600	-57.145200	-49.368800	-57.428300	-45.155200	-49.417500
21.075000	-55.686900	-57.823000	-57.964000	-59.379500	-57.137300	-49.335200	-57.416200	-45.132600	-49.300200
21.100000	-55.671200	-57.808600	-57.942300	-59.361400	-57.129300	-49.301000	-57.404600	-45.110100	-49.182300
21.125000	-55.655800	-57.794200	-57.920400	-59.343400	-57.121300	-49.266100	-57.393400	-45.087600	-49.063700
21.150000	-55.640400	-57.779800	-57.898400	-59.325400	-57.113200	-49.230300	-57.382600	-45.065100	-48.944700
21.175000	-55.625200	-57.765300	-57.876100	-59.307500	-57.105000	-49.193500	-57.372300	-45.042700	-48.825200
21.200000	-55.610200	-57.750900	-57.853700	-59.289700	-57.096800	-49.155900	-57.362300	-45.020400	-48.705400
21.225000	-55.595300	-57.736500	-57.831200	-59.271900	-57.088500	-49.117300	-57.352800	-44.998100	-48.585200
21.250000	-55.580600	-57.722200	-57.808600	-59.254200	-57.080200	-49.077900	-57.343700	-44.975900	-48.464800
21.275000	-55.566000	-57.707800	-57.785800	-59.236600	-57.071800	-49.037600	-57.335100	-44.953700	-48.344300
21.300000	-55.551500	-57.693400	-57.762900	-59.219100	-57.063200	-48.996600	-57.327000	-44.931500	-48.223600
21.325000	-55.537200	-57.679100	-57.740000	-59.201600	-57.054600	-48.955000	-57.319300	-44.909500	-48.102800
21.350000	-55.523100	-57.664800	-57.716900	-59.184200	-57.045800	-48.912800	-57.311900	-44.887400	-47.982000
21.375000	-55.509000	-57.650600	-57.693700	-59.166900	-57.036900	-48.870200	-57.304600	-44.865500	-47.861300
21.400000	-55.495100	-57.636400	-57.670500	-59.149700	-57.027900	-48.827200	-57.297600	-44.843600	-47.740600
21.425000	-55.481300	-57.622200	-57.647100	-59.132500	-57.018700	-48.783900	-57.290800	-44.821700	-47.620000
21.450000	-55.467700	-57.608100	-57.623700	-59.115400	-57.009200	-48.740500	-57.284400	-44.800000	-47.499600
21.475000	-55.454200	-57.594000	-57.600200	-59.098400	-56.999400	-48.696900	-57.278200	-44.778300	-47.379400
21.500000	-55.440800	-57.579900	-57.576700	-59.081500	-56.989300	-48.653300	-57.272500	-44.756600	-47.259400
21.525000	-55.427500	-57.565900	-57.553100	-59.064600	-56.978900	-48.609800	-57.267200	-44.735000	-47.139700
21.550000	-55.414300	-57.551900	-57.529400	-59.047800	-56.968400	-48.566200	-57.262400	-44.713400	-47.020300
21.575000	-55.401300	-57.538000	-57.505600	-59.031100	-56.957600	-48.522800	-57.258100	-44.691700	-46.901200
21.600000	-55.388400	-57.524100	-57.481700	-59.014500	-56.946500	-48.479500	-57.254200	-44.669900	-46.782400
21.625000	-55.375600	-57.510100	-57.457800	-58.997900	-56.935200	-48.436300	-57.250600	-44.648000	-46.664100
21.650000	-55.362900	-57.496200	-57.433800	-58.981400	-56.923800	-48.393400	-57.247200	-44.626100	-46.546200
21.675000	-55.350300	-57.482100	-57.409800	-58.965000	-56.912100	-48.350600	-57.243700	-44.604000	-46.428300
21.700000	-55.337800	-57.468000	-57.385700	-58.948600	-56.900300	-48.308100	-57.240000	-44.581900	-46.310300
21.725000	-55.325500	-57.453800	-57.361500	-58.932400	-56.888200	-48.265900	-57.236000	-44.559700	-46.192200
21.750000	-55.313200	-57.439400	-57.337300	-58.916100	-56.876000	-48.223900	-57.231900	-44.537500	-46.074200
21.775000	-55.302200	-57.424500	-57.313000	-58.900000	-56.863600	-48.182200	-57.227700	-44.515300	-45.956200
21.800000	-55.292300	-57.408700	-57.288700	-58.883900	-56.851000	-48.140800	-57.223500	-44.492900	-45.838300
21.825000	-55.283500	-57.391900	-57.264300	-58.867900	-56.838200	-48.099700	-57.219400	-44.470600	-45.720400
21.850000	-55.275900	-57.374100	-57.239900	-58.852000	-56.825100	-48.059000	-57.215400	-44.448200	-45.602700
21.875000	-55.269200	-57.355700	-57.215500	-58.836100	-56.812000	-48.018500	-57.211700	-44.425800	-45.485000
21.900000	-55.263500	-57.336900	-57.191000	-58.820100	-56.798600	-47.978400	-57.208400	-44.403400	-45.367500
21.925000	-55.258400	-57.317800	-57.166400	-58.804100	-56.784900	-47.938600	-57.205500	-44.381000	-45.250200
21.950000	-55.254000	-57.298800	-57.141800	-58.788000	-56.771100	-47.899100	-57.203100	-44.358500	-45.132900
21.975000	-55.250200	-57.279900	-57.117200	-58.771900	-56.757100	-47.860000	-57.201400	-44.336000	-45.015900
22.000000	-55.246800	-57.261100	-57.092600	-58.755600	-56.742800	-47.821200	-57.200200	-44.313600	-44.899000
22.025000	-55.243700	-57.242600	-57.068000	-58.739200	-56.728400	-47.782700	-57.199700	-44.291100	-44.782300
22.050000	-55.240900	-57.224400	-57.043300	-58.722700	-56.713700	-47.744500	-57.200000	-44.268600	-44.665800
22.075000	-55.238400	-57.206500	-57.018600	-58.706100	-56.698700	-47.706600	-57.200900	-44.246100	-44.549600
22.100000	-55.236000	-57.188800	-56.993700	-58.689400	-56.683400	-47.669100	-57.202700	-44.223600	-44.433600
22.125000	-55.233700	-57.171400	-56.968600	-58.672600	-56.667900	-47.631800	-57.205200	-44.201200	-44.317900
22.150000	-55.231500	-57.154300	-56.943000	-58.655800	-56.652100	-47.594900	-57.208600	-44.178700	-44.202400
22.175000	-55.229300	-57.137300	-56.917200	-58.638900	-56.636000	-47.558200	-57.212800	-44.156300	-44.087200
22.200000	-55.227100	-57.120600	-56.891000	-58.621800	-56.619700	-47.521800	-57.217700	-44.133800	-43.972400
22.225000	-55.224900	-57.104000	-56.864500	-58.604800	-56.603200	-47.485600	-57.223500	-44.111400	-43.857800
22.250000	-55.222600	-57.087600	-56.837700	-58.587600	-56.586500	-47.449500	-57.230100	-44.089000	-43.743700
22.275000	-55.220100	-57.071400	-56.810700	-58.570400	-56.569500	-47.413600	-57.237500	-44.066700	-43.629800
22.300000	-55.217600	-57.055400	-56.783300	-58.553200	-56.552400	-47.377900	-57.245700	-44.044300	-43.516300
22.325000	-55.214800	-57.039500	-56.755800	-58.535800	-56.535000	-47.342400	-57.254700	-44.022000	-43.403300
22.350000	-55.211900	-57.023700	-56.727900	-58.518500	-56.517500	-47.307100	-57.264400	-43.999700	-43.290600
22.375000	-55.208700	-57.008100	-56.699900	-58.501100	-56.499800	-47.271900	-57.274900	-43.977400	-43.178300
22.400000	-55.205300	-56.992600	-56.671700	-58.483600	-56.482000	-47.237000	-57.286000	-43.955200	-43.066400
22.425000	-55.201700	-56.977200	-56.643200	-58.466100	-56.464000	-47.202200	-57.297900	-43.933000	-42.955000
22.450000	-55.197800	-56.961800	-56.614400	-58.448600	-56.445900	-47.167600	-57.310500	-43.910900	-42.844000
22.475000	-55.193700	-56.946300	-56.585200	-58.431100	-56.427600	-47.133100	-57.323700	-43.888800	-42.733500
22.500000	-55.189300	-56.930800	-56.555500	-58.413500	-56.409000	-47.098900	-57.337600	-43.866700	-42.623400
22.525000	-55.184700	-56.915200	-56.525300	-58.395900	-56.390300	-47.064800	-57.352100	-43.844600	-42.513800
22.550000	-55.179800	-56.899500	-56.494600	-58.378300	-56.371400	-47.030900	-57.367100	-43.822600	-42.404700
22.575000	-55.174800	-56.883700	-56.463500	-58.360700	-56.352400	-46.997200	-57.382700	-43.800500	-42.296100
22.600000	-55.169500	-56.867800	-56.432000	-58.343100	-56.333100	-46.963600	-57.398800	-43.778400	-42.188000
22.625000	-55.163900	-56.851700	-56.400000	-58.325400	-56.313700	-46.930200	-57.415300	-43.756300	-42.080400
22.650000	-55.158200	-56.835600	-56.367600	-58.307800	-56.294200	-46.896900	-57.431800	-43.734100	-41.973400
22.675000	-55.152300	-56.819400	-56.334900	-58.290100	-56.274500	-46.863800	-57.448400	-43.711900	-41.866900
22.700000	-55.146200	-56.803100	-56.301700	-58.272400	-56.254600	-46.830700	-57.464800	-43.689700	-41.759600
22.725000	-55.139900	-56.786800	-56.268300	-58.254800	-56.234700	-46.797600	-57.480900	-43.667500	-41.651400
22.750000	-55.133300	-56.770400	-56.234500	-58.237100	-56.214600	-46.764700	-57.496600	-43.645300	-41.543000
22.775000	-55.126700	-56.754100	-56.200300	-58.219500	-56.194400	-46.731800	-57.511700	-43.623100	-41.434100
22.800000	-55.119800	-56.737800	-56.165800	-58.201800	-56.174200	-46.698900	-57.526100	-43.600800	-41.325000
22.825000	-55.112800	-56.721500	-56.130900	-58.184200	-56.153800	-46.666200	-57.540000	-43.578600	-41.215600
22.850000	-55.105600	-56.705100	-56.095600	-58.166500	-56.133300	-46.633500	-57.553200	-43.556400	-41.106100
22.875000	-55.098200	-56.688700	-56.060000	-58.148900	-56.112700	-46.600800	-57.566000	-43.534200	-40.996500
22.900000	-55.090700	-56.672200	-56.024100	-58.131300	-56.092000	-46.568300	-57.578200	-43.512000	-40.886900
22.925000	-55.083100	-56.655600	-55.987800	-58.113700	-56.071300	-46.535800	-57.589900	-43.489800	-40.777200
22.950000	-55.075300	-56.638900	-55.951200	-58.096200	-56.050300	-46.503400	-57.600800	-43.467700	-40.667600
22.975000	-55.067300	-56.622100	-55.914300	-58.078600	-56.029300	-46.471100	-57.611100	-43.445500	-40.558000
23.000000	-55.059100	-56.605200	-55.877100	-58.061100	-56.008100	-46.438900	-57.620600	-43.423400	-40.448500
23.025000	-55.050700	-56.588300	-55.839600	-58.043600	-55.986700	-46.406800	-57.629500	-43.401300	-40.339000
23.050000	-55.042200	-56.571300	-55.801800	-58.026100	-55.965200	-46.374800	-57.637700	-43.379200	-40.229700
23.075000	-55.033400	-56.554400	-55.763700	-58.008600	-55.943500	-46.342800	-57.645500	-43.357100	-40.120600
23.100000	-55.024400	-56.537600	-55.725400	-57.991000	-55.921700	-46.311000	-57.652800	-43.334900	-40.011600
23.125000	-55.015200	-56.520800	-55.686900	-57.973500	-55.899700	-46.279200	-57.659700	-43.312700	-39.902800
23.150000	-55.005600	-56.504100	-55.648100	-57.955800	-55.877700	-46.247500	-57.666400	-43.290500	-39.794200
23.175000	-54.995800	-56.487500	-55.609100	-57.938100	-55.855400	-46.216000	-57.672900	-43.268200	-39.685900
23.200000	-54.985600	-56.471100	-55.569900	-57.920300	-55.833100	-46.184500	-57.679300	-43.245900	-39.577700
23.225000	-54.975200	-56.454800	-55.530600	-57.902500	-55.810700	-46.153200	-57.685600	-43.223600	-39.469900
23.250000	-54.964400	-56.438700	-55.491000	-57.884500	-55.788100	-46.121900	-57.691900	-43.201200	-39.362300
23.275000	-54.953400	-56.422800	-55.451300	-57.866400	-55.765500	-46.090800	-57.698100	-43.178900	-39.255000
23.300000	-54.942000	-56.406100	-55.411500	-57.848300	-55.742800	-46.059700	-57.703800	-43.156500	-39.147900
23.325000	-54.930400	-56.387400	-55.371500	-57.830100	-55.720100	-46.028800	-57.708800	-43.134200	-39.041200
23.350000	-54.918400	-56.366700	-55.331300	-57.811800	-55.697300	-45.998000	-57.712800	-43.111800	-38.934900
23.375000	-54.906200	-56.345000	-55.291100	-57.793400	-55.674400	-45.967300	-57.715600	-43.089400	-38.828800
23.400000	-54.893600	-56.322800	-55.250700	-57.774400	-55.651300	-45.936700	-57.717300	-43.067000	-38.723100
23.425000	-54.880600	-56.300500	-55.210300	-57.754700	-55.628300	-45.906200	-57.717900	-43.044700	-38.617700
23.450000	-54.867400	-56.278600	-55.169700	-57.734100	-55.605100	-45.875900	-57.717500	-43.022300	-38.512700
23.475000	-54.853900	-56.257100	-55.129100	-57.712700	-55.581800	-45.845700	-57.716000	-43.000000	-38.408100
23.500000	-54.840100	-56.236300	-55.088400	-57.690400	-55.558500	-45.815600	-57.713400	-42.977600	-38.303800
23.525000	-54.826000	-56.216000	-55.047600	-57.667500	-55.535100	-45.785600	-57.709700	-42.955300	-38.199900
23.550000	-54.811600	-56.196400	-55.006800	-57.643900	-55.511700	-45.755700	-57.704800	-42.933000	-38.096400
23.575000	-54.797000	-56.177400	-54.965900	-57.619800	-55.488200	-45.726000	-57.698400	-42.910700	-37.993300
23.600000	-54.782100	-56.159000	-54.925000	-57.595300	-55.464600	-45.696400	-57.690300	-42.888500	-37.890600
23.625000	-54.767100	-56.141100	-54.884000	-57.570300	-55.441100	-45.666900	-57.680100	-42.866200	-37.788300
23.650000	-54.751800	-56.123600	-54.843100	-57.545100	-55.417400	-45.637500	-57.667600	-42.844000	-37.686400
23.675000	-54.736300	-56.106600	-54.802100	-57.519500	-55.393800	-45.608300	-57.652800	-42.821800	-37.585000
23.700000	-54.720700	-56.089900	-54.761000	-57.493800	-55.370100	-45.579200	-57.635600	-42.799700	-37.483900
23.725000	-54.704900	-56.073500	-54.720000	-57.467900	-55.346400	-45.550200	-57.616100	-42.777600	-37.383200
23.750000	-54.689000	-56.057300	-54.679000	-57.441800	-55.322600	-45.521400	-57.593900	-42.755500	-37.283000
23.775000	-54.673000	-56.040400	-54.637900	-57.415700	-55.298700	-45.492600	-57.568900	-42.733400	-37.183200
23.800000	-54.656800	-56.021400	-54.596900	-57.389400	-55.274800	-45.464100	-57.540800	-42.711400	-37.083800
23.825000	-54.640600	-56.000400	-54.555900	-57.363100	-55.250800	-45.435600	-57.509800	-42.689500	-36.984900
23.850000	-54.624300	-55.977900	-54.514900	-57.336600	-55.226800	-45.407200	-57.475800	-42.667500	-36.886400
23.875000	-54.608000	-55.954600	-54.473900	-57.310200	-55.202800	-45.378100	-57.438900	-42.645400	-36.788300
23.900000	-54.591600	-55.930800	-54.432900	-57.283600	-55.178700	-45.347400	-57.399300	-42.623200	-36.690600
23.925000	-54.575300	-55.907100	-54.392000	-57.257100	-55.154600	-45.314500	-57.357100	-42.600800	-36.593400
23.950000	-54.558800	-55.883500	-54.351200	-57.230500	-55.130500	-45.279400	-57.312600	-42.578100	-36.496600
23.975000	-54.542500	-55.860400	-54.310300	-57.203900	-55.106300	-45.242300	-57.266200	-42.555100	-36.400200
24.000000	-54.526100	-55.837800	-54.269500	-57.177400	-55.082100	-45.203600	-57.218000	-42.531800	-36.304300
24.025000	-54.509700	-55.815900	-54.228800	-57.150800	-55.057900	-45.163700	-57.168400	-42.508100	-36.208800
24.050000	-54.493400	-55.794500	-54.188100	-57.124300	-55.033700	-45.122700	-57.117600	-42.484000	-36.113700
24.075000	-54.477100	-55.773800	-54.147500	-57.097900	-55.009500	-45.079800	-57.065800	-42.459600	-36.019000
24.100000	-54.460800	-55.753800	-54.106900	-57.071500	-54.985300	-45.033300	-57.013000	-42.434900	-35.924800
24.125000	-54.444500	-55.734300	-54.066400	-57.045200	-54.961000	-44.982200	-56.959300	-42.409900	-35.831000
24.150000	-54.428200	-55.715300	-54.025900	-57.018900	-54.936800	-44.926600	-56.904900	-42.384600	-35.737600
24.175000	-54.411900	-55.696900	-53.985600	-56.992700	-54.912500	-44.867100	-56.849800	-42.359100	-35.644600
24.200000	-54.395600	-55.679000	-53.945300	-56.966700	-54.888300	-44.804300	-56.794200	-42.333400	-35.552000
24.225000	-54.379300	-55.661500	-53.905000	-56.940700	-54.864000	-44.739100	-56.738200	-42.307400	-35.459800
24.250000	-54.363000	-55.644400	-53.864900	-56.914800	-54.839800	-44.672400	-56.681600	-42.281400	-35.368000
24.275000	-54.346700	-55.627800	-53.824800	-56.889000	-54.815600	-44.604900	-56.624200	-42.255100	-35.276600
24.300000	-54.330300	-55.611400	-53.784800	-56.863200	-54.791300	-44.537200	-56.565800	-42.228800	-35.185700
24.325000	-54.314000	-55.595300	-53.744900	-56.837600	-54.767100	-44.469900	-56.506300	-42.202400	-35.095100
24.350000	-54.297600	-55.579500	-53.705000	-56.812200	-54.742800	-44.403500	-56.445200	-42.175900	-35.005000
24.375000	-54.281200	-55.563900	-53.665300	-56.786800	-54.718500	-44.338300	-56.382300	-42.149400	-34.915300
24.400000	-54.264700	-55.548400	-53.625600	-56.761500	-54.694200	-44.274600	-56.317200	-42.122800	-34.825900
24.425000	-54.248200	-55.533100	-53.586000	-56.736300	-54.669900	-44.212500	-56.249500	-42.096300	-34.737000
24.450000	-54.231600	-55.517800	-53.546500	-56.711300	-54.645500	-44.152200	-56.179000	-42.069800	-34.648400
24.475000	-54.214900	-55.502500	-53.507100	-56.686300	-54.621000	-44.093900	-56.105600	-42.043300	-34.560200
24.500000	-54.198100	-55.487200	-53.467800	-56.661500	-54.596500	-44.037400	-56.029200	-42.016800	-34.472400
24.525000	-54.180900	-55.471900	-53.428600	-56.636800	-54.572000	-43.983000	-55.949800	-41.990400	-34.385000
24.550000	-54.163400	-55.456500	-53.389500	-56.612200	-54.547400	-43.930500	-55.867500	-41.964100	-34.297900
24.575000	-54.145500	-55.441100	-53.350500	-56.587700	-54.522700	-43.879900	-55.782400	-41.937700	-34.211100
24.600000	-54.127000	-55.425500	-53.311600	-56.563300	-54.498100	-43.831100	-55.695000	-41.911400	-34.124800
24.625000	-54.107800	-55.410000	-53.272700	-56.539000	-54.473300	-43.784200	-55.605600	-41.885100	-34.038300
24.650000	-54.087900	-55.394300	-53.234000	-56.514800	-54.448600	-43.738900	-55.514800	-41.858800	-33.951300
24.675000	-54.067100	-55.378600	-53.195400	-56.490800	-54.423800	-43.695400	-55.423200	-41.832500	-33.863800
24.700000	-54.045400	-55.362900	-53.156900	-56.466800	-54.398900	-43.653300	-55.331100	-41.806100	-33.776000
24.725000	-54.022700	-55.347200	-53.118200	-56.443000	-54.374100	-43.612800	-55.238900	-41.779700	-33.687700
24.750000	-53.998800	-55.331400	-53.079300	-56.419300	-54.349200	-43.573600	-55.146700	-41.753400	-33.599100
24.775000	-53.973800	-55.315600	-53.040200	-56.395600	-54.324300	-43.535700	-55.054400	-41.727100	-33.510200
24.800000	-53.947500	-55.299800	-53.000800	-56.372100	-54.299400	-43.499100	-54.961900	-41.700800	-33.421000
24.825000	-53.919900	-55.283900	-52.961200	-56.348700	-54.274500	-43.463600	-54.869000	-41.674600	-33.331600
24.850000	-53.890800	-55.267900	-52.921300	-56.325400	-54.249500	-43.429200	-54.776000	-41.648400	-33.241800
24.875000	-53.860400	-55.251900	-52.881200	-56.302100	-54.224600	-43.395700	-54.683000	-41.622300	-33.151900
24.900000	-53.828500	-55.235800	-52.840800	-56.279000	-54.199600	-43.363200	-54.590300	-41.596200	-33.061700
24.925000	-53.795300	-55.219500	-52.800200	-56.255900	-54.174600	-43.331600	-54.498100	-41.570200	-32.971300
24.950000	-53.760800	-55.202600	-52.759500	-56.233000	-54.149700	-43.300800	-54.406800	-41.544200	-32.880700
24.975000	-53.724900	-55.184600	-52.718500	-56.210100	-54.124600	-43.270700	-54.316700	-41.518200	-32.789900
25.000000	-53.687700	-55.165100	-52.677300	-56.187400	-54.099600	-43.241300	-54.227800	-41.492300	-32.698800
25.025000	-53.649200	-55.144100	-52.636000	-56.164700	-54.074500	-43.212500	-54.140300	-41.466300	-32.607600
25.050000	-53.609500	-55.121700	-52.594600	-56.142000	-54.049400	-43.184300	-54.053700	-41.440400	-32.516100
25.075000	-53.568600	-55.097300	-52.552900	-56.119500	-54.024300	-43.156600	-53.967900	-41.414500	-32.424400
25.100000	-53.526500	-55.070700	-52.511200	-56.097100	-53.999100	-43.129300	-53.882700	-41.388600	-32.332400
25.125000	-53.483200	-55.042200	-52.469300	-56.074700	-53.973900	-43.102600	-53.798100	-41.362700	-32.240300
25.150000	-53.438700	-55.012400	-52.427300	-56.052300	-53.948700	-43.076200	-53.713900	-41.336700	-32.148000
25.175000	-53.392900	-54.981700	-52.385100	-56.030100	-53.923500	-43.050300	-53.629900	-41.310700	-32.055400
25.200000	-53.345900	-54.950700	-52.342900	-56.007900	-53.898200	-43.024600	-53.545600	-41.284700	-31.962700
25.225000	-53.297700	-54.920000	-52.300600	-55.985800	-53.872900	-42.999300	-53.460700	-41.258600	-31.869800
25.250000	-53.248000	-54.889700	-52.258100	-55.963700	-53.847600	-42.974200	-53.374400	-41.232400	-31.776500
25.275000	-53.196800	-54.859700	-52.215600	-55.941500	-53.822300	-42.949400	-53.286200	-41.206100	-31.683000
25.300000	-53.144000	-54.829900	-52.173000	-55.919200	-53.796900	-42.924700	-53.195200	-41.179800	-31.589200
25.325000	-53.089400	-54.798900	-52.130400	-55.896400	-53.771600	-42.900100	-53.100800	-41.153300	-31.495100
25.350000	-53.032600	-54.764900	-52.087600	-55.873000	-53.746200	-42.875700	-53.002600	-41.126800	-31.400800
25.375000	-52.973600	-54.727700	-52.044800	-55.848900	-53.720800	-42.851300	-52.900500	-41.100300	-31.306100
25.400000	-52.911900	-54.688600	-52.002000	-55.824000	-53.695400	-42.826800	-52.794300	-41.073600	-31.211100
25.425000	-52.847300	-54.648900	-51.959000	-55.798400	-53.669900	-42.802300	-52.684200	-41.047000	-31.115800
25.450000	-52.779400	-54.609500	-51.916100	-55.772200	-53.644500	-42.777700	-52.570100	-41.020200	-31.020100
25.475000	-52.707800	-54.571300	-51.873000	-55.745200	-53.619000	-42.752800	-52.452200	-40.993400	-30.924200
25.500000	-52.632100	-54.534800	-51.829900	-55.717600	-53.593400	-42.727600	-52.330200	-40.966600	-30.827800
25.525000	-52.552000	-54.500200	-51.786800	-55.689200	-53.567700	-42.702100	-52.203800	-40.939700	-30.731000
25.550000	-52.466900	-54.467600	-51.743600	-55.660100	-53.541900	-42.676200	-52.073000	-40.912800	-30.633700
25.575000	-52.376600	-54.436600	-51.700400	-55.630200	-53.516000	-42.649800	-51.937900	-40.885900	-30.535900
25.600000	-52.280600	-54.406600	-51.657100	-55.599500	-53.489900	-42.622800	-51.798800	-40.858900	-30.437600
25.625000	-52.178600	-54.377000	-51.613800	-55.568000	-53.463600	-42.595200	-51.656100	-40.831900	-30.338700
25.650000	-52.070300	-54.347200	-51.570500	-55.535700	-53.437200	-42.567000	-51.509900	-40.804900	-30.239200
25.675000	-51.955300	-54.317200	-51.527100	-55.502400	-53.410700	-42.538100	-51.360200	-40.777900	-30.139200
25.700000	-51.833300	-54.287000	-51.483700	-55.468200	-53.384100	-42.508500	-51.207000	-40.750800	-30.038600
25.725000	-51.704100	-54.256900	-51.440300	-55.433200	-53.357300	-42.478300	-51.050100	-40.723700	-29.937300
25.750000	-51.567400	-54.227000	-51.396900	-55.397300	-53.330400	-42.447300	-50.889400	-40.696700	-29.835400
25.775000	-51.422900	-54.196700	-51.353400	-55.360600	-53.303500	-42.415700	-50.724900	-40.669600	-29.732600
25.800000	-51.270400	-54.165800	-51.309900	-55.323000	-53.276500	-42.383400	-50.556700	-40.642500	-29.628900
25.825000	-51.109400	-54.134500	-51.266400	-55.284600	-53.249400	-42.350500	-50.385000	-40.615400	-29.524400
25.850000	-50.939800	-54.103100	-51.222800	-55.245300	-53.222200	-42.316700	-50.210000	-40.588200	-29.418900
25.875000	-50.761000	-54.072000	-51.179300	-55.205100	-53.195000	-42.282100	-50.031900	-40.561000	-29.312500
25.900000	-50.572800	-54.041500	-51.135700	-55.163900	-53.167700	-42.246700	-49.850600	-40.533800	-29.205000
25.925000	-50.374600	-54.011700	-51.092100	-55.121900	-53.140400	-42.210400	-49.666100	-40.506400	-29.096500
25.950000	-50.165900	-53.982900	-51.048500	-55.079100	-53.113000	-42.173200	-49.478600	-40.479000	-28.986900
25.975000	-49.946000	-53.955200	-51.004900	-55.035500	-53.085500	-42.135100	-49.287900	-40.451600	-28.876200
26.000000	-49.714300	-53.928400	-50.961300	-54.991200	-53.058000	-42.096100	-49.094000	-40.424100	-28.764100
26.025000	-49.469800	-53.902600	-50.917600	-54.946300	-53.030300	-42.056100	-48.896800	-40.396500	-28.650700
26.050000	-49.211600	-53.877700	-50.873900	-54.900800	-53.002600	-42.015300	-48.696000	-40.368900	-28.535700
26.075000	-48.938500	-53.853800	-50.830200	-54.854800	-52.974700	-41.973600	-48.491400	-40.341300	-28.419200
26.100000	-48.645300	-53.830700	-50.786500	-54.808300	-52.946800	-41.931000	-48.282400	-40.313600	-28.301000
26.125000	-48.312300	-53.808300	-50.742700	-54.761300	-52.918700	-41.887700	-48.068100	-40.285900	-28.181100
26.150000	-47.911100	-53.786600	-50.698900	-54.714000	-52.890400	-41.843600	-47.847500	-40.258200	-28.059400
26.175000	-47.428900	-53.765400	-50.655100	-54.666400	-52.862000	-41.798800	-47.619400	-40.230500	-27.935900
26.200000	-46.874000	-53.744800	-50.611200	-54.618500	-52.833400	-41.753300	-47.382300	-40.202700	-27.810300
26.225000	-46.260000	-53.724600	-50.567400	-54.570300	-52.804700	-41.707300	-47.134600	-40.174900	-27.682300
26.250000	-45.597300	-53.704600	-50.523500	-54.521900	-52.775800	-41.660800	-46.873900	-40.147000	-27.552000
26.275000	-44.892600	-53.684900	-50.479500	-54.473300	-52.746800	-41.613800	-46.597800	-40.119000	-27.419000
26.300000	-44.148400	-53.665500	-50.435600	-54.424500	-52.717700	-41.566400	-46.303000	-40.090900	-27.283300
26.325000	-43.363900	-53.646200	-50.393300	-54.375600	-52.688400	-41.518700	-45.985200	-40.062700	-27.144700
26.350000	-42.536600	-53.627100	-50.352400	-54.326600	-52.659000	-41.470600	-45.639600	-40.034500	-27.003000
26.375000	-41.662600	-53.608000	-50.312500	-54.277500	-52.629400	-41.422400	-45.259800	-40.006200	-26.858200
26.400000	-40.736700	-53.589100	-50.273300	-54.228400	-52.599700	-41.373900	-44.838600	-39.977800	-26.709600
26.425000	-39.753100	-53.570200	-50.234500	-54.179100	-52.569800	-41.325300	-44.367300	-39.949300	-26.557100
26.450000	-38.704800	-53.551300	-50.196100	-54.129900	-52.539800	-41.276600	-43.836000	-39.920800	-26.400300
26.475000	-37.585700	-53.532400	-50.158000	-54.080500	-52.509700	-41.227900	-43.233800	-39.892300	-26.239000
26.500000	-36.392100	-53.513000	-50.120100	-54.031100	-52.479400	-41.179100	-42.549100	-39.863700	-26.072900
26.525000	-35.123700	-53.492600	-50.082300	-53.981500	-52.449000	-41.130400	-41.770700	-39.835100	-25.901600
26.550000	-33.783800	-53.470700	-50.044600	-53.931800	-52.418400	-41.081700	-40.888800	-39.806400	-25.724600
26.575000	-32.377900	-53.447300	-50.006900	-53.881900	-52.387600	-41.033100	-39.896300	-39.777700	-25.541200
26.600000	-30.910300	-53.422400	-49.969100	-53.832000	-52.356600	-40.984700	-38.789500	-39.749000	-25.350800
26.625000	-29.382200	-53.396200	-49.931400	-53.781900	-52.325400	-40.936300	-37.566900	-39.720200	-25.153100
26.650000	-27.788900	-53.369000	-49.893500	-53.733900	-52.293900	-40.888100	-36.226800	-39.691400	-24.947200
26.675000	-26.116800	-53.341200	-49.855500	-53.687700	-52.262200	-40.838700	-34.765200	-39.662700	-24.732500
26.700000	-24.340900	-53.312800	-49.817400	-53.642600	-52.230100	-40.785700	-33.173900	-39.633800	-24.507600
26.725000	-22.421100	-53.284000	-49.779100	-53.598600	-52.197700	-40.728700	-31.440000	-39.605000	-24.271700
26.750000	-20.297100	-53.255000	-49.740700	-53.555300	-52.165000	-40.668400	-29.547900	-39.576200	-24.023600
26.775000	-17.881800	-53.225800	-49.702100	-53.512800	-52.131800	-40.605600	-27.481800	-39.547400	-23.762100
26.800000	-15.052100	-53.196500	-49.663200	-53.470800	-52.098400	-40.541200	-25.228100	-39.518500	-23.485100
26.825000	-11.642100	-53.167100	-49.624200	-53.429300	-52.064500	-40.475700	-22.777600	-39.489700	-23.190900
26.850000	-7.449030	-53.137700	-49.585000	-53.388200	-52.030300	-40.409700	-20.127400	-39.460900	-22.877100
26.875000	-2.285020	-53.108300	-49.545500	-53.347500	-51.995600	-40.343500	-17.286100	-39.432000	-22.541300
26.900000	3.825890	-53.078500	-49.505800	-53.307000	-51.960600	-40.277300	-14.285600	-39.403200	-22.179800
26.925000	10.523300	-53.047600	-49.465900	-53.266800	-51.925200	-40.210700	-11.199100	-39.374400	-21.789100
26.950000	17.058400	-53.014900	-49.425700	-53.226900	-51.889400	-40.143100	-8.152830	-39.345600	-21.364000
26.975000	22.625000	-52.980500	-49.385300	-53.187100	-51.853100	-40.074100	-5.315950	-39.316700	-20.898700
27.000000	26.897900	-52.944600	-49.344600	-53.147400	-51.816400	-40.003600	-2.868710	-39.287500	-20.386100
27.025000	29.996600	-52.907700	-49.303700	-53.107800	-51.779300	-39.932000	-0.967366	-39.257800	-19.816400
27.050000	32.201500	-52.870500	-49.262500	-53.068300	-51.741700	-39.859400	0.274694	-39.227700	-19.178200
27.075000	33.753200	-52.833200	-49.221000	-53.028900	-51.703600	-39.786400	0.791113	-39.197200	-18.455600
27.100000	34.823400	-52.796100	-49.179300	-52.989500	-51.665100	-39.710600	0.562761	-39.166300	-17.628300
27.125000	35.527000	-52.759700	-49.137300	-52.950100	-51.626000	-39.627800	-0.381050	-39.134900	-16.669100
27.150000	35.954200	-52.723800	-49.095000	-52.910700	-51.586400	-39.537200	-1.963050	-39.103200	-15.540600
27.175000	36.168900	-52.688800	-49.052400	-52.871300	-51.546300	-39.441100	-4.066860	-39.071100	-14.191400
27.200000	36.221600	-52.654400	-49.009500	-52.831800	-51.505600	-39.341000	-6.556130	-39.038800	-12.549000
27.225000	36.146800	-52.620800	-48.966200	-52.792300	-51.464200	-39.238800	-9.298230	-39.006100	-10.510300
27.250000	35.970600	-52.587600	-48.922400	-52.752600	-51.422300	-39.135700	-12.184800	-38.973300	-7.929720
27.275000	35.709200	-52.554900	-48.878200	-52.712900	-51.379600	-39.032900	-15.143400	-38.940200	-4.607700
27.300000	35.375200	-52.522500	-48.833500	-52.673100	-51.336300	-38.930900	-18.137900	-38.907000	-0.300226
27.325000	34.976400	-52.490300	-48.788200	-52.633200	-51.292100	-38.830300	-21.159200	-38.873500	5.204490
27.350000	34.520800	-52.458300	-48.742400	-52.593100	-51.247200	-38.731400	-24.212500	-38.840000	11.850100
27.375000	34.013600	-52.426500	-48.696000	-52.552900	-51.201400	-38.634200	-27.303300	-38.806400	18.992900
27.400000	33.460900	-52.394700	-48.649100	-52.512600	-51.154500	-38.538800	-30.438600	-38.772600	25.538300
27.425000	32.866900	-52.363000	-48.601500	-52.472100	-51.106600	-38.445300	-33.586300	-38.738800	30.678100
27.450000	32.236600	-52.331400	-48.553400	-52.431500	-51.057500	-38.353300	-36.711600	-38.704800	34.215800
27.475000	31.572900	-52.299100	-48.504700	-52.390800	-51.007100	-38.263000	-39.749700	-38.670700	36.332700
27.500000	30.879400	-52.264800	-48.455400	-52.349800	-50.955300	-38.173600	-42.638800	-38.636600	37.311800
27.525000	30.158300	-52.228500	-48.405300	-52.308700	-50.901900	-38.083800	-45.328200	-38.602500	37.404500
27.550000	29.412000	-52.191100	-48.354500	-52.267400	-50.846700	-37.992400	-47.785900	-38.568300	36.805400
27.575000	28.642200	-52.153200	-48.303000	-52.225900	-50.789600	-37.898700	-49.999500	-38.534100	35.662100
27.600000	27.850900	-52.115300	-48.250600	-52.184100	-50.730200	-37.802600	-51.972700	-38.499900	34.090200
27.625000	27.039600	-52.077800	-48.197400	-52.142200	-50.668100	-37.704100	-53.719200	-38.465700	32.184000
27.650000	26.210000	-52.040900	-48.143400	-52.099800	-50.603000	-37.603500	-55.257700	-38.431500	30.022700
27.675000	25.363300	-52.004600	-48.088500	-52.057000	-50.534200	-37.501100	-56.608800	-38.397300	27.672900
27.700000	24.501300	-51.969000	-48.032700	-52.013700	-50.460900	-37.419600	-57.793300	-38.363200	25.190500
27.725000	23.624800	-51.934200	-47.976000	-51.969600	-50.382000	-37.336600	-58.830600	-38.329200	22.621200
27.750000	22.735600	-51.900000	-47.918500	-51.924800	-50.295600	-37.251000	-59.738300	-38.295200	20.000900
27.775000	21.834600	-51.866500	-47.859900	-51.879200	-50.198900	-37.160500	-60.531500	-38.261300	17.356700
27.800000	20.923300	-51.833300	-47.800300	-51.832600	-50.087200	-37.065300	-61.223300	-38.227400	14.705800
27.825000	20.002700	-51.799800	-47.739600	-51.785000	-49.952900	-36.965700	-61.824400	-38.193600	12.058500
27.850000	19.074000	-51.765200	-47.677900	-51.735900	-49.784200	-36.862000	-62.344100	-38.159900	9.416950
27.875000	18.138000	-51.728800	-47.614900	-51.685000	-49.563300	-36.754200	-62.790800	-38.126200	6.776560
27.900000	17.195800	-51.690800	-47.550800	-51.632000	-49.265700	-36.642500	-63.171800	-38.092500	4.129720
27.925000	16.248000	-51.651800	-47.485400	-51.576600	-48.860600	-36.526900	-63.493600	-38.058900	1.464720
27.950000	15.295800	-51.612000	-47.418800	-51.518600	-48.310600	-36.407300	-63.760600	-38.025300	-1.230350
27.975000	14.339500	-51.571900	-47.350900	-51.458000	-47.571100	-36.283200	-63.977000	-37.991700	-3.964990
28.000000	13.380100	-51.531700	-47.281800	-51.394700	-46.587400	-36.154500	-64.148500	-37.958300	-6.745220
28.025000	12.418200	-51.491600	-47.211300	-51.328900	-45.298400	-36.020300	-64.279600	-37.924800	-9.570630
28.050000	11.454400	-51.451600	-47.139500	-51.260500	-43.656200	-35.879900	-64.374000	-37.891400	-12.432000
28.075000	10.489300	-51.411800	-47.066400	-51.189600	-41.661600	-35.732000	-64.434900	-37.858100	-15.310600
28.100000	9.523720	-51.372200	-46.991900	-51.116300	-39.369400	-35.575100	-64.465200	-37.824800	-18.177300
28.125000	8.557940	-51.332600	-46.916000	-51.040700	-36.812000	-35.407200	-64.466900	-37.791600	-20.994500
28.150000	7.592810	-51.292800	-46.838600	-50.962900	-33.930100	-35.224500	-64.441900	-37.760000	-23.719900
28.175000	6.628600	-51.252200	-46.759700	-50.883100	-30.617400	-35.020900	-64.391900	-37.728900	-26.312500
28.200000	5.666050	-51.210700	-46.679200	-50.801200	-26.779800	-34.788400	-64.318800	-37.698600	-28.740600
28.225000	4.705460	-51.167900	-46.597100	-50.717500	-22.254500	-34.518800	-64.224000	-37.668700	-30.984700
28.250000	3.747720	-51.123100	-46.513400	-50.632000	-16.645500	-34.204800	-64.109000	-37.639300	-33.038700
28.275000	2.793580	-51.074900	-46.428000	-50.544700	-9.284880	-33.837900	-63.975000	-37.610200	-34.907100
28.300000	1.845290	-51.022000	-46.340900	-50.455800	0.443560	-33.407600	-63.823300	-37.581500	-36.601300
28.325000	0.904132	-50.965100	-46.252000	-50.365300	12.323700	-32.908300	-63.655400	-37.553100	-38.135700
28.350000	-0.028618	-50.905400	-46.161300	-50.273300	24.967600	-32.327000	-63.472500	-37.524900	-39.525300
28.375000	-0.952514	-50.843900	-46.071500	-50.179900	36.260000	-31.646400	-63.275900	-37.497000	-40.784100
28.400000	-1.866910	-50.781200	-45.981900	-50.085000	44.235500	-30.847800	-63.066800	-37.469300	-41.925100
28.425000	-2.771770	-50.717800	-45.892000	-49.988700	48.506900	-29.907200	-62.846300	-37.441800	-42.959800
28.450000	-3.666770	-50.654200	-45.801400	-49.891000	50.244100	-28.794800	-62.615800	-37.414500	-43.898700
28.475000	-4.552060	-50.590400	-45.709900	-49.791900	50.607300	-27.472600	-62.376200	-37.387300	-44.751000
28.500000	-5.427450	-50.525500	-45.619200	-49.691300	50.164100	-25.892700	-62.128500	-37.360300	-45.525500
28.525000	-6.307120	-50.456600	-45.529000	-49.589200	49.159800	-23.995000	-61.873700	-37.333400	-46.229500
28.550000	-7.188460	-50.382000	-45.438900	-49.488300	47.721100	-21.705300	-61.612300	-37.306700	-46.870000
28.575000	-8.067290	-50.301800	-45.348600	-49.389000	45.934200	-18.929800	-61.344200	-37.280100	-47.452900
28.600000	-8.942360	-50.216900	-45.257900	-49.290000	43.863300	-15.545800	-61.070500	-37.253600	-47.983500
28.625000	-9.811950	-50.129200	-45.166400	-49.191500	41.559400	-11.393200	-60.792000	-37.227200	-48.466500
28.650000	-10.675600	-50.040000	-45.074000	-49.092800	39.068300	-6.285740	-60.509000	-37.200900	-48.906100
28.675000	-11.532300	-49.950500	-44.980500	-48.993800	36.432900	-0.083134	-60.221800	-37.174500	-49.305700
28.700000	-12.381900	-49.861700	-44.885600	-48.894200	33.691900	7.142320	-59.930000	-37.148200	-49.668800
28.725000	-13.223700	-49.774300	-44.789200	-48.793800	30.838700	14.934000	-59.633200	-37.121800	-49.998000
28.750000	-14.075400	-49.688600	-44.690900	-48.692400	27.930000	22.475200	-59.330800	-37.095500	-50.296000
28.775000	-14.928000	-49.605000	-44.590700	-48.589600	25.002700	28.975500	-59.023000	-37.069200	-50.565100
28.800000	-15.777700	-49.523700	-44.488400	-48.485100	22.058100	33.910900	-58.710200	-37.042900	-50.807500
28.825000	-16.623800	-49.444800	-44.383700	-48.378700	19.135100	37.173100	-58.392800	-37.016600	-51.024900
28.850000	-17.463600	-49.367600	-44.276400	-48.270000	16.253700	38.908900	-58.071400	-36.990300	-51.219300
28.875000	-18.297300	-49.289400	-44.169500	-48.158800	13.429500	39.363400	-57.746900	-36.963900	-51.392200
28.900000	-19.123000	-49.207300	-44.060300	-48.044900	10.674700	38.791400	-57.419900	-36.937400	-51.545200
28.925000	-19.940700	-49.121500	-43.949200	-47.928500	7.998950	37.422600	-57.090600	-36.910900	-51.679600
28.950000	-20.757800	-49.033200	-43.836400	-47.810200	5.409300	35.456400	-56.759400	-36.885000	-51.796600
28.975000	-21.574200	-48.943600	-43.722200	-47.689800	2.910030	33.063000	-56.427700	-36.860400	-51.897500
29.000000	-22.386100	-48.853600	-43.606800	-47.566800	0.500359	30.384200	-56.095500	-36.836800	-51.983400
29.025000	-23.194100	-48.765600	-43.494600	-47.448100	-1.823210	27.503200	-55.764600	-36.814200	-52.055200
29.050000	-23.994700	-48.683700	-43.388300	-47.336600	-4.063880	24.536200	-55.434700	-36.792500	-52.114000
29.075000	-24.788100	-48.611100	-43.288000	-47.226700	-6.228190	21.554400	-55.105900	-36.771600	-52.160500
29.100000	-25.571800	-48.548300	-43.193000	-47.119200	-8.326260	18.605800	-54.778100	-36.751400	-52.195600
29.125000	-26.345700	-48.495600	-43.103100	-47.013600	-10.370900	15.721100	-54.451700	-36.731900	-52.220000
29.150000	-27.108000	-48.453500	-43.017900	-46.910100	-12.377100	12.915500	-54.126800	-36.714400	-52.234400
29.175000	-27.858700	-48.430500	-42.937200	-46.807800	-14.362800	10.191900	-53.803800	-36.698100	-52.239600
29.200000	-28.597200	-48.435200	-42.861500	-46.706400	-16.346900	7.541570	-53.482700	-36.682800	-52.236000
29.225000	-29.323300	-48.466800	-42.790800	-46.605500	-18.346800	4.945330	-53.163600	-36.668600	-52.224300
29.250000	-30.034800	-48.521800	-42.725100	-46.504600	-20.380800	2.373640	-52.846000	-36.655100	-52.204900
29.275000	-30.730700	-48.596100	-42.664300	-46.407100	-22.467900	-0.215779	-52.529200	-36.642400	-52.178500
29.300000	-31.409200	-48.686100	-42.608000	-46.313000	-24.627200	-2.877870	-52.212800	-36.630400	-52.145400
29.325000	-32.069400	-48.788200	-42.555900	-46.220200	-26.878400	-5.683660	-51.896100	-36.619000	-52.106100
29.350000	-32.710200	-48.899100	-42.507800	-46.128800	-29.239200	-8.723870	-51.578100	-36.608100	-52.060900
29.375000	-33.331200	-49.016200	-42.466300	-46.044300	-31.730900	-12.106300	-51.258200	-36.597700	-52.010400
29.400000	-33.931600	-49.138000	-42.431100	-45.963800	-34.355300	-15.946200	-50.935500	-36.587700	-51.954700
29.425000	-34.511400	-49.263200	-42.401000	-45.887000	-37.103200	-20.340500	-50.616500	-36.578100	-51.894400
29.450000	-35.075600	-49.389900	-42.378100	-45.814700	-39.951800	-25.308700	-50.296300	-36.568900	-51.829600
29.475000	-35.623200	-49.520000	-42.361900	-45.746800	-42.849500	-30.727000	-49.973200	-36.559900	-51.760700
29.500000	-36.154500	-49.658600	-42.351500	-45.682900	-45.723100	-36.329000	-49.645600	-36.551200	-51.688000
29.525000	-36.668800	-49.807600	-42.352500	-45.622900	-48.490300	-41.784100	-49.312500	-36.542800	-51.611700
29.550000	-37.166000	-49.966000	-42.363900	-45.571600	-51.077200	-46.822200	-48.973000	-36.534600	-51.532000
29.575000	-37.650500	-50.128700	-42.383900	-45.533700	-53.434700	-51.257800	-48.626200	-36.526500	-51.449300
29.600000	-38.126500	-50.293200	-42.415400	-45.504900	-55.542500	-55.015300	-48.271400	-36.518600	-51.363700
29.625000	-38.593300	-50.461900	-42.460100	-45.484900	-57.403500	-58.144300	-47.907900	-36.510900	-51.275500
29.650000	-39.049200	-50.635700	-42.517700	-45.473800	-59.034000	-60.746500	-47.534600	-36.503300	-51.184800
29.675000	-39.489900	-50.817600	-42.587200	-45.473100	-60.456700	-62.911600	-47.150300	-36.495700	-51.091800
29.700000	-39.905900	-51.009800	-42.668400	-45.482000	-61.695600	-64.709400	-46.754300	-36.488300	-50.996700
29.725000	-40.287600	-51.249100	-42.760800	-45.500300	-62.774300	-66.196500	-46.345700	-36.480900	-50.899800
29.750000	-40.630100	-51.502300	-42.866900	-45.527500	-63.714100	-67.423400	-45.924200	-36.473600	-50.801000
29.775000	-40.934500	-51.762700	-42.990200	-45.563400	-64.534000	-68.434900	-45.490100	-36.466300	-50.700700
29.800000	-41.203700	-52.053300	-43.131200	-45.607700	-65.250500	-69.265400	-45.044400	-36.459100	-50.598900
29.825000	-41.442100	-52.370100	-43.288300	-45.660200	-65.877700	-69.940100	-44.588700	-36.451900	-50.495700
29.850000	-41.653800	-52.685000	-43.461300	-45.726700	-66.427900	-70.482300	-44.131500	-36.444700	-50.391400
29.875000	-41.842800	-52.978900	-43.651500	-45.804800	-66.911200	-70.914500	-43.672300	-36.437500	-50.286000
29.900000	-42.020700	-53.244300	-43.858100	-45.906800	-67.336100	-71.256300	-43.213800	-36.430300	-50.179600
29.925000	-42.186700	-53.490300	-44.079100	-46.029200	-67.710000	-71.523000	-42.759500	-36.423100	-50.072400
29.950000	-42.342400	-53.701200	-44.316500	-46.167300	-68.039000	-71.727300	-42.313500	-36.415900	-49.964400
29.975000	-42.489200	-53.860500	-44.567800	-46.319500	-68.328100	-71.879200	-41.880100	-36.410100	-49.855900
30.000000	-42.627600	-53.959500	-44.835000	-46.483400	-68.582000	-71.986800	-41.463500	-36.406400	-49.746700
30.025000	-42.758600	-53.986200	-45.115800	-46.657900	-68.804600	-72.056100	-41.067900	-36.404100	-49.637100
30.050000	-42.882200	-53.925400	-45.408900	-46.841400	-68.999300	-72.089000	-40.697600	-36.403400	-49.527200
30.075000	-42.999100	-53.763600	-45.713000	-47.034400	-69.169300	-72.085000	-40.356500	-36.403700	-49.417100
30.100000	-43.109500	-53.496400	-46.026900	-47.237300	-69.317000	-72.046900	-40.048100	-36.404900	-49.306700
30.125000	-43.214500	-53.145700	-46.352500	-47.448700	-69.444300	-71.979200	-39.775300	-36.406600	-49.196300
30.150000	-43.314200	-52.688100	-46.686500	-47.667000	-69.552700	-71.883100	-39.540300	-36.408500	-49.085900
30.175000	-43.409800	-52.099700	-47.027300	-47.891000	-69.643800	-71.757700	-39.344900	-36.410600	-48.975500
30.200000	-43.501200	-51.366900	-47.373000	-48.119600	-69.719400	-71.606300	-39.189800	-36.412700	-48.865300
30.225000	-43.589400	-50.497300	-47.724400	-48.351400	-69.780300	-71.433800	-39.075600	-36.414900	-48.755300
30.250000	-43.674300	-49.487200	-48.079600	-48.585200	-69.827000	-71.241700	-39.002100	-36.417000	-48.645500
30.275000	-43.756400	-48.317500	-48.438100	-48.827900	-69.858100	-71.027600	-38.968900	-36.419100	-48.536100
30.300000	-43.835300	-46.981300	-48.798400	-49.073900	-69.875600	-70.787100	-38.974900	-36.421200	-48.427000
30.325000	-43.911400	-45.471800	-49.161200	-49.325500	-69.877700	-70.519000	-39.018900	-36.423100	-48.318400
30.350000	-43.984300	-43.759500	-49.522600	-49.579900	-69.867200	-70.226000	-39.098900	-36.424900	-48.210200
30.375000	-44.054400	-41.869100	-49.882100	-49.841800	-69.846000	-69.912200	-39.213300	-36.426300	-48.102500
30.400000	-44.127000	-39.810200	-50.237600	-50.111300	-69.815400	-69.582000	-39.359900	-36.427400	-47.995400
30.425000	-44.200000	-37.685900	-50.587100	-50.385800	-69.775700	-69.238700	-39.536500	-36.428100	-47.888900
30.450000	-44.272800	-35.406000	-50.929100	-50.662700	-69.727500	-68.883300	-39.740800	-36.428400	-47.783000
30.475000	-44.345000	-32.848500	-51.262900	-50.941000	-69.671000	-68.514700	-39.969600	-36.429500	-47.677700
30.500000	-44.415500	-29.690800	-51.588400	-51.218300	-69.606500	-68.130700	-40.219500	-36.430900	-47.573100
30.525000	-44.492300	-25.036000	-51.905800	-51.500800	-69.534400	-67.729500	-40.486900	-36.432400	-47.469300
30.550000	-44.570300	-17.957400	-52.214400	-51.782300	-69.455000	-67.314300	-40.768300	-36.434900	-47.366200
30.575000	-44.649200	-8.946310	-52.513200	-52.059800	-69.369000	-66.884800	-41.060400	-36.438600	-47.263900
30.600000	-44.733000	0.282145	-52.801400	-52.334600	-69.277200	-66.440100	-41.359900	-36.443500	-47.162400
30.625000	-44.820200	9.107220	-53.078600	-52.603800	-69.180300	-65.983800	-41.663300	-36.449300	-47.061700
30.650000	-44.908700	16.967500	-53.344300	-52.866000	-69.076300	-65.523100	-41.967200	-36.456100	-46.961800
30.675000	-44.998100	22.014400	-53.598500	-53.119600	-68.967000	-65.062000	-42.274900	-36.463500	-46.862900
30.700000	-45.086900	24.160800	-53.841600	-53.363700	-68.853000	-64.602500	-42.578900	-36.471700	-46.764800
30.725000	-45.175200	24.857700	-54.073500	-53.597200	-68.734800	-64.148100	-42.875400	-36.480500	-46.667700
30.750000	-45.262000	24.786100	-54.294700	-53.819700	-68.613100	-63.700600	-43.162000	-36.489800	-46.571400
30.775000	-45.347600	24.538700	-54.505300	-54.031000	-68.485600	-63.255900	-43.443100	-36.499400	-46.476200
30.800000	-45.431100	24.127300	-54.705500	-54.231100	-68.354700	-62.809900	-43.713000	-36.509200	-46.381800
30.825000	-45.514100	23.501000	-54.895500	-54.420100	-68.221300	-62.359700	-43.969200	-36.519000	-46.288500
30.850000	-45.597200	22.616400	-55.075500	-54.598300	-68.086100	-61.904300	-44.210600	-36.528800	-46.196100
30.875000	-45.680900	21.497000	-55.246000	-54.765900	-67.949600	-61.444400	-44.436400	-36.538700	-46.104700
30.900000	-45.764400	20.167900	-55.407100	-54.923200	-67.812300	-60.980600	-44.646300	-36.549700	-46.014300
30.925000	-45.848200	18.686100	-55.559200	-55.071000	-67.674500	-60.511400	-44.840200	-36.562600	-45.925000
30.950000	-45.931300	17.092000	-55.702600	-55.210200	-67.536700	-60.038000	-45.024000	-36.576600	-45.836600
30.975000	-46.013800	15.420400	-55.837700	-55.341800	-67.399100	-59.563700	-45.194400	-36.592700	-45.749300
31.000000	-46.093600	13.695300	-55.964800	-55.466300	-67.260000	-59.091000	-45.351000	-36.610000	-45.662900
31.025000	-46.174300	11.932800	-56.084300	-55.584600	-67.120600	-58.624500	-45.494400	-36.629100	-45.577600
31.050000	-46.246600	10.144700	-56.196400	-55.696600	-66.981500	-58.170400	-45.625400	-36.650600	-45.493300
31.075000	-46.310700	8.336650	-56.302500	-55.803000	-66.843100	-57.732800	-45.744600	-36.674100	-45.410100
31.100000	-46.371200	6.509090	-56.403000	-55.904400	-66.705600	-57.311300	-45.858000	-36.699400	-45.327900
31.125000	-46.429200	4.663420	-56.498300	-56.001200	-66.569300	-56.900300	-45.962800	-36.726300	-45.246700
31.150000	-46.486000	2.796520	-56.589400	-56.094500	-66.434000	-56.495200	-46.058700	-36.754700	-45.166500
31.175000	-46.542000	0.912265	-56.677400	-56.184400	-66.299500	-56.093200	-46.146100	-36.784200	-45.087400
31.200000	-46.597600	-0.973270	-56.762000	-56.270800	-66.166000	-55.691600	-46.225200	-36.814900	-45.009300
31.225000	-46.652800	-2.878330	-56.843100	-56.353500	-66.033600	-55.290000	-46.296400	-36.846400	-44.932200
31.250000	-46.707700	-4.816710	-56.921400	-56.433500	-65.902500	-54.889200	-46.360100	-36.878700	-44.856100
31.275000	-46.762100	-6.808700	-56.996300	-56.510400	-65.772800	-54.491000	-46.416200	-36.911700	-44.781100
31.300000	-46.816100	-8.876430	-57.067900	-56.583900	-65.644600	-54.099200	-46.464800	-36.945200	-44.707100
31.325000	-46.869300	-11.038500	-57.136000	-56.653800	-65.517900	-53.718200	-46.506200	-36.979200	-44.634100
31.350000	-46.921800	-13.309100	-57.200700	-56.720200	-65.392900	-53.353000	-46.540800	-37.013500	-44.562100
31.375000	-46.973300	-15.705600	-57.261900	-56.782700	-65.269700	-53.007900	-46.569300	-37.048100	-44.491100
31.400000	-47.023900	-18.244900	-57.319700	-56.841200	-65.148000	-52.685900	-46.592300	-37.083000	-44.421200
31.425000	-47.073400	-20.936700	-57.374300	-56.895900	-65.028200	-52.388000	-46.610300	-37.117900	-44.352200
31.450000	-47.121800	-23.781500	-57.425600	-56.948200	-64.908900	-52.113800	-46.623800	-37.153000	-44.284200
31.475000	-47.168900	-26.769400	-57.473900	-56.997600	-64.790800	-51.861100	-46.633100	-37.188100	-44.217300
31.500000	-47.214900	-29.882700	-57.519200	-57.044200	-64.674100	-51.626900	-46.638700	-37.223100	-44.151300
31.525000	-47.259600	-33.097500	-57.562200	-57.087700	-64.558900	-51.409500	-46.641200	-37.258000	-44.086300
31.550000	-47.303100	-36.377700	-57.602800	-57.127900	-64.445400	-51.208100	-46.641300	-37.292800	-44.022200
31.575000	-47.345200	-39.681900	-57.641200	-57.164800	-64.333700	-51.019300	-46.639900	-37.327500	-43.959200
31.600000	-47.386100	-42.990300	-57.677300	-57.198700	-64.223600	-50.837300	-46.637600	-37.362000	-43.897100
31.625000	-47.425600	-46.293800	-57.711300	-57.229600	-64.115300	-50.659000	-46.635000	-37.396300	-43.835900
31.650000	-47.464000	-49.543900	-57.743200	-57.257800	-64.008600	-50.484800	-46.632200	-37.431900	-43.775700
31.675000	-47.501000	-52.630600	-57.773000	-57.283800	-63.903800	-50.312300	-46.629300	-37.467800	-43.716500
31.700000	-47.536900	-55.388100	-57.800900	-57.306900	-63.800800	-50.136100	-46.626500	-37.504000	-43.658200
31.725000	-47.571400	-57.681100	-57.827100	-57.327600	-63.699600	-49.953500	-46.624000	-37.540200	-43.600800
31.750000	-47.604900	-59.455300	-57.851600	-57.345800	-63.600300	-49.763700	-46.621900	-37.576500	-43.544400
31.775000	-47.637000	-60.750600	-57.874600	-57.361600	-63.502700	-49.567600	-46.620800	-37.612800	-43.488900
31.800000	-47.668100	-61.653800	-57.896200	-57.374900	-63.407100	-49.367100	-46.620800	-37.649000	-43.434200
31.825000	-47.697900	-62.257900	-57.916500	-57.385600	-63.313200	-49.164000	-46.622200	-37.685200	-43.380500
31.850000	-47.726700	-62.646000	-57.935400	-57.393600	-63.221200	-48.961400	-46.625300	-37.721100	-43.327700
31.875000	-47.754200	-62.883200	-57.953200	-57.399300	-63.130900	-48.763600	-46.630200	-37.757000	-43.275800
31.900000	-47.780800	-63.016700	-57.969700	-57.402700	-63.042300	-48.572600	-46.636900	-37.792600	-43.224800
31.925000	-47.806200	-63.079100	-57.985200	-57.404100	-62.955300	-48.385600	-46.645400	-37.828000	-43.174600
31.950000	-47.832900	-63.092500	-57.999900	-57.403800	-62.869900	-48.199500	-46.655500	-37.863100	-43.125300
31.975000	-47.858900	-63.071600	-58.013800	-57.402000	-62.786000	-48.013900	-46.666400	-37.898000	-43.076900
32.000000	-47.885200	-63.027200	-58.026900	-57.399100	-62.703400	-47.830100	-46.677700	-37.932700	-43.029300
32.025000	-47.910700	-62.966100	-58.039200	-57.395400	-62.622200	-47.651300	-46.689000	-37.967000	-42.982600
32.050000	-47.936300	-62.891800	-58.050700	-57.391500	-62.542200	-47.493500	-46.700200	-38.001000	-42.936700
32.075000	-47.960900	-62.807500	-58.061400	-57.387600	-62.463200	-47.350500	-46.711600	-38.034800	-42.891600
32.100000	-47.985400	-62.717200	-58.071300	-57.383900	-62.385300	-47.222000	-46.723200	-38.068200	-42.847400
32.125000	-48.008900	-62.624100	-58.080500	-57.380600	-62.308400	-47.102900	-46.740100	-38.101300	-42.804000
32.150000	-48.032000	-62.528900	-58.088900	-57.377800	-62.232800	-46.988100	-46.759000	-38.134000	-42.761400
32.175000	-48.053600	-62.432400	-58.096600	-57.375500	-62.158300	-46.874800	-46.778900	-38.166400	-42.719600
32.200000	-48.073900	-62.336300	-58.104100	-57.373900	-62.084900	-46.767300	-46.799200	-38.198500	-42.678600
32.225000	-48.091700	-62.240300	-58.111500	-57.372600	-62.012800	-46.666700	-46.819600	-38.230200	-42.638400
32.250000	-48.107300	-62.147800	-58.119000	-57.371700	-61.941700	-46.571900	-46.839800	-38.261500	-42.598900
32.275000	-48.120000	-62.057800	-58.126200	-57.371100	-61.871700	-46.480200	-46.859200	-38.292500	-42.560200
32.300000	-48.130800	-61.966500	-58.133100	-57.370700	-61.802700	-46.391100	-46.877200	-38.323100	-42.522300
32.325000	-48.139200	-61.871200	-58.139600	-57.370200	-61.734800	-46.319500	-46.893900	-38.353300	-42.485200
32.350000	-48.146300	-61.775600	-58.145700	-57.369500	-61.667900	-46.253500	-46.909300	-38.383100	-42.448800
32.375000	-48.150600	-61.682300	-58.151400	-57.368900	-61.602100	-46.193900	-46.923400	-38.412500	-42.413100
32.400000	-48.151800	-61.593800	-58.156700	-57.368300	-61.537400	-46.136200	-46.935800	-38.441400	-42.378200
32.425000	-48.147700	-61.511400	-58.161600	-57.367900	-61.473800	-46.076900	-46.946100	-38.469900	-42.344000
32.450000	-48.139200	-61.434500	-58.166000	-57.367800	-61.411200	-46.017000	-46.953700	-38.498000	-42.310500
32.475000	-48.126200	-61.361700	-58.170000	-57.367800	-61.349700	-45.958200	-46.958100	-38.525500	-42.277800
32.500000	-48.110400	-61.292200	-58.173600	-57.367600	-61.289300	-45.900500	-46.958900	-38.552200	-42.245700
32.525000	-48.091700	-61.225400	-58.176800	-57.367200	-61.229900	-45.843600	-46.956100	-38.578300	-42.214300
32.550000	-48.071400	-61.159200	-58.179600	-57.366200	-61.171600	-45.785500	-46.949600	-38.603700	-42.183700
32.575000	-48.049500	-61.090200	-58.182000	-57.364600	-61.114300	-45.724300	-46.939500	-38.628400	-42.153700
32.600000	-48.026900	-61.017000	-58.184100	-57.362300	-61.057900	-45.660000	-46.925900	-38.652400	-42.124400
32.625000	-48.003400	-60.941200	-58.185800	-57.359400	-61.002300	-45.593100	-46.908800	-38.675700	-42.095800
32.650000	-47.979900	-60.864800	-58.187100	-57.355700	-60.947500	-45.523300	-46.888500	-38.698300	-42.067800
32.675000	-47.956000	-60.788500	-58.188100	-57.351300	-60.893200	-45.449700	-46.865300	-38.720200	-42.040500
32.700000	-47.932400	-60.712400	-58.188800	-57.346200	-60.839600	-45.369300	-46.839500	-38.741500	-42.013800
32.725000	-47.908900	-60.635700	-58.189200	-57.340500	-60.786700	-45.278100	-46.812000	-38.762100	-41.987800
32.750000	-47.885900	-60.559500	-58.189300	-57.334200	-60.734400	-45.176600	-46.783500	-38.782100	-41.962400
32.775000	-47.863200	-60.486500	-58.189200	-57.327200	-60.682600	-45.068500	-46.754700	-38.801600	-41.937600
32.800000	-47.841400	-60.419000	-58.189100	-57.319200	-60.631300	-44.957100	-46.725300	-38.820500	-41.913500
32.825000	-47.819800	-60.357300	-58.188800	-57.309700	-60.580600	-44.844200	-46.695300	-38.838800	-41.889900
32.850000	-47.799200	-60.301600	-58.188400	-57.298200	-60.530400	-44.728300	-46.664700	-38.856600	-41.867000
32.875000	-47.778800	-60.251300	-58.187900	-57.284400	-60.480700	-44.608600	-46.633800	-38.874000	-41.844700
32.900000	-47.759200	-60.205700	-58.187100	-57.268600	-60.431600	-44.486900	-46.602900	-38.890800	-41.822900
32.925000	-47.739700	-60.163400	-58.186200	-57.250900	-60.383100	-44.365800	-46.572500	-38.907100	-41.801800
32.950000	-47.720600	-60.123200	-58.185000	-57.231700	-60.335000	-44.247500	-46.542900	-38.923000	-41.781200
32.975000	-47.701200	-60.082800	-58.184100	-57.211200	-60.287400	-44.132800	-46.514600	-38.938400	-41.761300
33.000000	-47.681900	-60.040000	-58.183000	-57.189600	-60.240400	-44.020000	-46.488100	-38.953300	-41.741800
33.025000	-47.661700	-59.994700	-58.181900	-57.167100	-60.193900	-43.923200	-46.463700	-38.967900	-41.723000
33.050000	-47.640500	-59.947700	-58.180600	-57.143700	-60.147900	-43.841900	-46.441200	-38.982000	-41.704700
33.075000	-47.617800	-59.900900	-58.179200	-57.119300	-60.102500	-43.761100	-46.420400	-38.995700	-41.687000
33.100000	-47.594300	-59.854800	-58.177700	-57.093900	-60.057700	-43.695700	-46.400800	-39.009100	-41.669800
33.125000	-47.569800	-59.807300	-58.176000	-57.067700	-60.013500	-43.627200	-46.381700	-39.022100	-41.653100
33.150000	-47.545100	-59.757800	-58.174200	-57.040700	-59.969900	-43.555900	-46.362400	-39.034700	-41.637000
33.175000	-47.526000	-59.706800	-58.172600	-57.014200	-59.926900	-43.480300	-46.342400	-39.047000	-41.621400
33.200000	-47.508900	-59.656100	-58.170900	-56.987500	-59.884500	-43.399500	-46.321700	-39.058800	-41.606300
33.225000	-47.494000	-59.607600	-58.169200	-56.961900	-59.842800	-43.328500	-46.299800	-39.069800	-41.591700
33.250000	-47.480400	-59.563300	-58.167800	-56.936400	-59.801700	-43.267500	-46.276400	-39.080000	-41.577700
33.275000	-47.467900	-59.523300	-58.166400	-56.911700	-59.761100	-43.201500	-46.250900	-39.089300	-41.564200
33.300000	-47.463000	-59.483700	-58.164900	-56.887500	-59.721200	-43.147700	-46.223100	-39.097700	-41.551200
33.325000	-47.460000	-59.443000	-58.163400	-56.863400	-59.682000	-43.089700	-46.193000	-39.105200	-41.538700
33.350000	-47.473000	-59.402300	-58.161800	-56.840100	-59.643300	-43.027300	-46.160100	-39.111800	-41.526700
33.375000	-47.502000	-59.363900	-58.160800	-56.816500	-59.605200	-42.956500	-46.124400	-39.117700	-41.515200
33.400000	-47.541100	-59.329400	-58.159900	-56.792500	-59.567500	-42.892000	-46.086000	-39.122800	-41.504200
33.425000	-47.586000	-59.298700	-58.159500	-56.768200	-59.530300	-42.832600	-46.045200	-39.127600	-41.493700
33.450000	-47.639800	-59.269500	-58.159400	-56.743000	-59.493500	-42.759100	-46.002500	-39.131700	-41.483700
33.475000	-47.704600	-59.241700	-58.159900	-56.717600	-59.456900	-42.665000	-45.958300	-39.135400	-41.474200
33.500000	-47.774900	-59.216000	-58.160800	-56.691800	-59.420600	-42.580200	-45.912600	-39.138500	-41.465200
33.525000	-47.848000	-59.192000	-58.161900	-56.665400	-59.384500	-42.471800	-45.865300	-39.141100	-41.456600
33.550000	-47.926200	-59.168700	-58.163800	-56.638800	-59.348600	-42.360900	-45.816500	-39.143300	-41.448600
33.575000	-48.001000	-59.145800	-58.165800	-56.611700	-59.312800	-42.231500	-45.767000	-39.145000	-41.441000
33.600000	-48.070000	-59.121100	-58.167900	-56.583700	-59.277100	-42.106400	-45.717400	-39.146200	-41.433900
33.625000	-48.130000	-59.094700	-58.170000	-56.554200	-59.241600	-41.966200	-45.668000	-39.147100	-41.427200
33.650000	-48.187500	-59.063100	-58.172400	-56.523500	-59.206200	-41.824400	-45.619000	-39.147700	-41.421100
33.675000	-48.237600	-59.025100	-58.174800	-56.490200	-59.170900	-41.697000	-45.570500	-39.147900	-41.415400
33.700000	-48.282700	-58.984700	-58.177000	-56.455100	-59.135700	-41.572200	-45.522400	-39.147800	-41.410100
33.725000	-48.321600	-58.947100	-58.179300	-56.418200	-59.100700	-41.437100	-45.475000	-39.147400	-41.405300
33.750000	-48.356400	-58.911400	-58.182100	-56.379600	-59.065900	-41.288700	-45.428700	-39.146800	-41.400900
33.775000	-48.383300	-58.874800	-58.185100	-56.339400	-59.031400	-41.120700	-45.383600	-39.146100	-41.397000
33.800000	-48.391200	-58.837900	-58.188500	-56.299000	-58.997200	-40.949800	-45.339600	-39.145000	-41.393500
33.825000	-48.359300	-58.800000	-58.192000	-56.258300	-58.963500	-40.758400	-45.296900	-39.143400	-41.390500
33.850000	-48.286300	-58.761800	-58.196000	-56.218300	-58.930000	-40.604100	-45.255200	-39.141400	-41.387900
33.875000	-48.180000	-58.726000	-58.200100	-56.180000	-58.896900	-40.431500	-45.214300	-39.139100	-41.385600
33.900000	-48.049800	-58.695500	-58.204500	-56.143400	-58.864000	-40.245300	-45.173800	-39.136400	-41.383900
33.925000	-47.904600	-58.670000	-58.209600	-56.107800	-58.831300	-40.037700	-45.133500	-39.133400	-41.382500
33.950000	-47.754200	-58.651200	-58.215800	-56.072600	-58.799000	-39.843400	-45.093500	-39.130000	-41.381500
33.975000	-47.603900	-58.638800	-58.222800	-56.037300	-58.767000	-39.622800	-45.054100	-39.126400	-41.380900
34.000000	-47.458600	-58.631800	-58.230500	-56.001700	-58.735300	-39.380000	-45.016100	-39.122600	-41.380800
34.025000	-47.331800	-58.628300	-58.239000	-55.966000	-58.703900	-39.133700	-44.979600	-39.118600	-41.381000
34.050000	-47.216900	-58.627100	-58.248500	-55.931100	-58.672900	-38.926700	-44.944700	-39.114300	-41.381600
34.075000	-47.114200	-58.624100	-58.258500	-55.897900	-58.642100	-38.700900	-44.911200	-39.109900	-41.382600
34.100000	-47.021800	-58.618200	-58.268900	-55.866100	-58.611600	-38.461100	-44.879100	-39.105300	-41.384000
34.125000	-46.938800	-58.611500	-58.279700	-55.835900	-58.581400	-38.204100	-44.848300	-39.100600	-41.385700
34.150000	-46.864300	-58.602700	-58.291300	-55.805900	-58.551500	-37.972000	-44.819100	-39.095700	-41.387800
34.175000	-46.797500	-58.592000	-58.303200	-55.776100	-58.522000	-37.742900	-44.791800	-39.090700	-41.390300
34.200000	-46.750500	-58.578300	-58.315100	-55.746200	-58.492800	-37.498600	-44.766600	-39.085600	-41.393200
34.225000	-46.712900	-58.561800	-58.326800	-55.716900	-58.463900	-37.238300	-44.743800	-39.080500	-41.396400
34.250000	-46.685400	-58.542400	-58.338200	-55.689000	-58.435300	-36.982500	-44.723800	-39.075300	-41.399900
34.275000	-46.663600	-58.519000	-58.349100	-55.662600	-58.407000	-36.708200	-44.706600	-39.070100	-41.403800
34.300000	-46.647500	-58.490300	-58.359600	-55.638200	-58.378900	-36.415500	-44.692700	-39.064900	-41.408100
34.325000	-46.640500	-58.457600	-58.370100	-55.615600	-58.351100	-36.102200	-44.681700	-39.059700	-41.412700
34.350000	-46.638400	-58.424500	-58.380400	-55.595000	-58.323700	-35.770200	-44.673900	-39.054500	-41.417600
34.375000	-46.640100	-58.393800	-58.390700	-55.576200	-58.296800	-35.446200	-44.669200	-39.049300	-41.422900
34.400000	-46.645100	-58.366200	-58.400800	-55.559500	-58.270500	-35.111800	-44.667500	-39.044100	-41.428400
34.425000	-46.652600	-58.341000	-58.410400	-55.545400	-58.244900	-34.772900	-44.668600	-39.039000	-41.434400
34.450000	-46.662600	-58.314300	-58.419500	-55.534000	-58.220300	-34.430700	-44.672600	-39.034100	-41.440600
34.475000	-46.674400	-58.281700	-58.428100	-55.525800	-58.196600	-34.090300	-44.679100	-39.029300	-41.447100
34.500000	-46.688300	-58.241300	-58.436000	-55.520000	-58.174100	-33.782700	-44.688200	-39.024700	-41.454000
34.525000	-46.703400	-58.190000	-58.443300	-55.516800	-58.152700	-33.513100	-44.700100	-39.020300	-41.461200
34.550000	-46.720200	-58.127800	-58.449800	-55.515600	-58.132400	-33.262200	-44.715100	-39.016100	-41.468600
34.575000	-46.737700	-58.056300	-58.455600	-55.517000	-58.113100	-33.036000	-44.733200	-39.012000	-41.476400
34.600000	-46.756600	-57.975300	-58.460800	-55.521200	-58.094800	-32.839500	-44.754400	-39.008100	-41.484500
34.625000	-46.776000	-57.879800	-58.465400	-55.527900	-58.077600	-32.706000	-44.778600	-39.004300	-41.492800
34.650000	-46.796500	-57.761300	-58.469500	-55.536800	-58.061300	-32.614800	-44.805700	-39.000600	-41.501500
34.675000	-46.817500	-57.616600	-58.473200	-55.547700	-58.045900	-32.597900	-44.835400	-38.997000	-41.510400
34.700000	-46.839400	-57.450600	-58.476700	-55.560200	-58.031300	-32.632400	-44.867600	-38.993500	-41.519700
34.725000	-46.861500	-57.272600	-58.479900	-55.574000	-58.017400	-32.725800	-44.902000	-38.990200	-41.529200
34.750000	-46.884400	-57.087300	-58.482800	-55.588800	-58.004100	-32.877600	-44.938200	-38.986900	-41.538900
34.775000	-46.907200	-56.886800	-58.485500	-55.604500	-57.991500	-33.088100	-44.976200	-38.983700	-41.549000
34.800000	-46.930700	-56.653100	-58.488000	-55.621200	-57.979600	-33.356300	-45.016000	-38.980700	-41.559300
34.825000	-46.954000	-56.370900	-58.490000	-55.639300	-57.968400	-33.680100	-45.058000	-38.977700	-41.569900
34.850000	-46.977800	-56.037100	-58.491800	-55.658700	-57.958000	-34.056700	-45.102300	-38.974800	-41.580700
34.875000	-47.001500	-55.658600	-58.493200	-55.679300	-57.948200	-34.482100	-45.149000	-38.972000	-41.591900
34.900000	-47.025900	-55.239300	-58.494100	-55.701100	-57.939000	-34.950400	-45.198100	-38.969200	-41.603200
34.925000	-47.050300	-54.777200	-58.494700	-55.723800	-57.930500	-35.454100	-45.249800	-38.966600	-41.614800
34.950000	-47.075700	-54.277100	-58.494800	-55.747200	-57.922400	-35.984700	-45.304000	-38.964000	-41.626700
34.975000	-47.101600	-53.757900	-58.494400	-55.771200	-57.914900	-36.534300	-45.360700	-38.961500	-41.638800
35.000000	-47.128900	-53.244700	-58.493700	-55.795700	-57.907800	-37.095600	-45.420000	-38.959000	-41.651200
35.025000	-47.156500	-52.748400	-58.492600	-55.820600	-57.901400	-37.662300	-45.481900	-38.956600	-41.663800
35.050000	-47.185000	-52.252800	-58.491300	-55.846200	-57.895400	-38.228800	-45.546700	-38.954300	-41.676600
35.075000	-47.213600	-51.734700	-58.489700	-55.872900	-57.889800	-38.789100	-45.614400	-38.952000	-41.689700
35.100000	-47.242500	-51.186700	-58.487900	-55.901200	-57.884700	-39.337300	-45.684800	-38.949800	-41.703000
35.125000	-47.271100	-50.625300	-58.485800	-55.931200	-57.879900	-39.869900	-45.758000	-38.947600	-41.716500
35.150000	-47.299800	-50.084100	-58.483400	-55.962700	-57.875500	-40.385300	-45.833900	-38.945500	-41.730300
35.175000	-47.327700	-49.598400	-58.480700	-55.995400	-57.871300	-40.883200	-45.912300	-38.943400	-41.744200
35.200000	-47.355500	-49.194700	-58.477900	-56.029000	-57.867400	-41.365200	-45.993100	-38.941400	-41.758400
35.225000	-47.382500	-48.882100	-58.475200	-56.063400	-57.863700	-41.832400	-46.076100	-38.939300	-41.772900
35.250000	-47.409200	-48.650800	-58.472400	-56.098500	-57.860300	-42.284200	-46.161000	-38.937400	-41.787500
35.275000	-47.434900	-48.484400	-58.469800	-56.134300	-57.857100	-42.720300	-46.247500	-38.935400	-41.802300
35.300000	-47.460300	-48.367900	-58.467000	-56.170500	-57.854100	-43.141200	-46.335500	-38.933500	-41.817400
35.325000	-47.484600	-48.288900	-58.464300	-56.207100	-57.851200	-43.547600	-46.424800	-38.931400	-41.832600
35.350000	-47.508700	-48.239000	-58.461400	-56.244000	-57.848400	-43.939400	-46.515500	-38.929400	-41.848100
35.375000	-47.531700	-48.212400	-58.458400	-56.280900	-57.845700	-44.316600	-46.607500	-38.927300	-41.863100
35.400000	-47.554500	-48.205700	-58.455200	-56.317700	-57.843100	-44.680100	-46.700900	-38.925100	-41.877500
35.425000	-47.576200	-48.218000	-58.451800	-56.354300	-57.840600	-45.030900	-46.795700	-38.922900	-41.891600
35.450000	-47.597700	-48.250100	-58.448300	-56.390500	-57.838400	-45.370000	-46.891800	-38.920700	-41.905200
35.475000	-47.618200	-48.304400	-58.444500	-56.426200	-57.836600	-45.698700	-46.989100	-38.918400	-41.918600
35.500000	-47.638400	-48.384400	-58.440400	-56.461300	-57.835200	-46.018400	-47.087600	-38.916100	-41.931500
35.525000	-47.657800	-48.494100	-58.436200	-56.495800	-57.834200	-46.330300	-47.187500	-38.913700	-41.944000
35.550000	-47.677300	-48.638400	-58.431600	-56.529500	-57.833600	-46.635200	-47.288500	-38.911300	-41.956100
35.575000	-47.696500	-48.822500	-58.426900	-56.562400	-57.833300	-46.933500	-47.390800	-38.908800	-41.967900
35.600000	-47.716500	-49.051600	-58.421800	-56.594500	-57.833400	-47.224700	-47.494300	-38.906300	-41.979300
35.625000	-47.736400	-49.331400	-58.416500	-56.625600	-57.833700	-47.508100	-47.598900	-38.903800	-41.990400
35.650000	-47.757100	-49.667800	-58.411000	-56.655800	-57.834200	-47.783300	-47.704600	-38.901200	-42.001000
35.675000	-47.777600	-50.063700	-58.405200	-56.685100	-57.834900	-48.050000	-47.811300	-38.898600	-42.011400
35.700000	-47.798700	-50.525200	-58.399200	-56.713400	-57.835800	-48.308500	-47.918800	-38.895900	-42.021300
35.725000	-47.819400	-51.054900	-58.392900	-56.740800	-57.836800	-48.559000	-48.027300	-38.893200	-42.031000
35.750000	-47.840400	-51.645300	-58.386400	-56.767300	-57.837900	-48.801800	-48.136500	-38.890400	-42.040300
35.775000	-47.860900	-52.286200	-58.379600	-56.792900	-57.839000	-49.037300	-48.246700	-38.887600	-42.049200
35.800000	-47.881500	-52.965800	-58.372700	-56.817600	-57.840300	-49.265600	-48.357900	-38.884700	-42.057900
35.825000	-47.901500	-53.669700	-58.365500	-56.841400	-57.841600	-49.487200	-48.470000	-38.881800	-42.066200
35.850000	-47.921400	-54.380400	-58.358300	-56.864300	-57.842900	-49.702100	-48.583100	-38.878900	-42.074300
35.875000	-47.940600	-55.079500	-58.351100	-56.886400	-57.844300	-49.910700	-48.697300	-38.875900	-42.082000
35.900000	-47.959700	-55.749300	-58.344000	-56.907700	-57.845600	-50.113000	-48.812500	-38.872900	-42.089500
35.925000	-47.978000	-56.374000	-58.336900	-56.928200	-57.847000	-50.309300	-48.928600	-38.869800	-42.096700
35.950000	-47.996200	-56.940800	-58.330000	-56.947900	-57.848300	-50.499600	-49.045600	-38.866700	-42.103600
35.975000	-48.013500	-57.445300	-58.323100	-56.966900	-57.849600	-50.684600	-49.163400	-38.863500	-42.110300
36.000000	-48.030800	-57.886200	-58.316200	-56.985100	-57.850900	-50.864700	-49.282100	-38.860300	-42.116700
36.025000	-48.047300	-58.262100	-58.309400	-57.002700	-57.852100	-51.040300	-49.401700	-38.857100	-42.122900
36.050000	-48.063700	-58.576700	-58.302600	-57.019500	-57.853300	-51.211500	-49.522100	-38.853800	-42.128900
36.075000	-48.079300	-58.835900	-58.295700	-57.035700	-57.854500	-51.378700	-49.643200	-38.850500	-42.134600
36.100000	-48.094800	-59.047100	-58.288900	-57.051200	-57.855600	-51.541800	-49.765200	-38.847100	-42.140100
36.125000	-48.109600	-59.217600	-58.282000	-57.066100	-57.856700	-51.700700	-49.887800	-38.843700	-42.145400
36.150000	-48.124300	-59.354200	-58.275100	-57.080400	-57.857700	-51.855400	-50.010900	-38.840200	-42.150500
36.175000	-48.138300	-59.463100	-58.268100	-57.094100	-57.858700	-52.006200	-50.134500	-38.836800	-42.155400
36.200000	-48.152200	-59.549400	-58.261100	-57.107200	-57.859700	-52.153200	-50.258200	-38.833200	-42.160200
36.225000	-48.165400	-59.617500	-58.253900	-57.119700	-57.860500	-52.296300	-50.382100	-38.829700	-42.164700
36.250000	-48.178600	-59.671000	-58.246700	-57.131700	-57.861400	-52.435400	-50.506000	-38.826100	-42.169200
36.275000	-48.191000	-59.712700	-58.239400	-57.143300	-57.862300	-52.570500	-50.630000	-38.822400	-42.173500
36.300000	-48.203300	-59.745300	-58.232300	-57.154700	-57.863400	-52.701600	-50.753900	-38.818700	-42.177600
36.325000	-48.215000	-59.770900	-58.225300	-57.165900	-57.864600	-52.828600	-50.877500	-38.815000	-42.181700
36.350000	-48.226600	-59.790900	-58.218500	-57.177100	-57.865900	-52.951500	-51.000800	-38.811300	-42.185600
36.375000	-48.237600	-59.806300	-58.211900	-57.188200	-57.867400	-53.070300	-51.123600	-38.807500	-42.189400
36.400000	-48.248700	-59.818000	-58.205400	-57.199300	-57.868900	-53.184900	-51.245800	-38.803700	-42.193100
36.425000	-48.259200	-59.826500	-58.198900	-57.210300	-57.870500	-53.295500	-51.367300	-38.799800	-42.196700
36.450000	-48.269700	-59.832400	-58.192600	-57.221300	-57.872200	-53.402000	-51.487900	-38.795900	-42.200200
36.475000	-48.279700	-59.836200	-58.186300	-57.232000	-57.873800	-53.504500	-51.607500	-38.792000	-42.203600
36.500000	-48.289800	-59.838100	-58.180000	-57.242600	-57.875400	-53.603100	-51.726100	-38.788100	-42.207000
36.525000	-48.299300	-59.838600	-58.173800	-57.253000	-57.876900	-53.697800	-51.843500	-38.784100	-42.210200
36.550000	-48.309000	-59.837800	-58.167500	-57.263200	-57.878400	-53.788600	-51.959700	-38.780100	-42.213400
36.575000	-48.318200	-59.836000	-58.161100	-57.273100	-57.879800	-53.875800	-52.074700	-38.776000	-42.216600
36.600000	-48.327500	-59.833200	-58.154700	-57.282700	-57.881100	-53.959300	-52.188500	-38.772000	-42.219700
36.625000	-48.336400	-59.829700	-58.148100	-57.292000	-57.882300	-54.039200	-52.301100	-38.767900	-42.222800
36.650000	-48.345500	-59.825500	-58.141200	-57.300900	-57.883500	-54.115700	-52.412600	-38.763800	-42.225900
36.675000	-48.354000	-59.820800	-58.133900	-57.309500	-57.884500	-54.188800	-52.523000	-38.759600	-42.228900
36.700000	-48.362900	-59.815700	-58.126300	-57.317700	-57.885500	-54.258600	-52.632400	-38.755400	-42.231900
36.725000	-48.371200	-59.810100	-58.118300	-57.325500	-57.886300	-54.325200	-52.740700	-38.751200	-42.234900
36.750000	-48.379900	-59.804200	-58.109900	-57.332900	-57.887100	-54.388700	-52.848100	-38.747000	-42.237900
36.775000	-48.388100	-59.798000	-58.101100	-57.339900	-57.887700	-54.449100	-52.954600	-38.742800	-42.240900
36.800000	-48.396600	-59.791500	-58.091900	-57.346600	-57.888300	-54.506700	-53.060100	-38.738500	-42.243900
36.825000	-48.404700	-59.784800	-58.082400	-57.352800	-57.888700	-54.561300	-53.164700	-38.734200	-42.246900
36.850000	-48.413100	-59.777900	-58.072600	-57.358600	-57.889100	-54.613200	-53.268400	-38.729900	-42.249900
36.875000	-48.421100	-59.770900	-58.062800	-57.364000	-57.889300	-54.662500	-53.371300	-38.725600	-42.253000
36.900000	-48.429500	-59.763600	-58.052800	-57.369100	-57.889400	-54.709100	-53.473300	-38.721200	-42.256100
36.925000	-48.437500	-59.756100	-58.042500	-57.373700	-57.889400	-54.753100	-53.574500	-38.716900	-42.259100
36.950000	-48.445900	-59.748400	-58.032100	-57.377900	-57.889300	-54.794800	-53.674900	-38.712500	-42.262300
36.975000	-48.453900	-59.740600	-58.021400	-57.381700	-57.889000	-54.834100	-53.774400	-38.708100	-42.265400
37.000000	-48.462300	-59.732600	-58.010500	-57.385100	-57.888700	-54.871100	-53.873100	-38.703600	-42.268600
37.025000	-48.470400	-59.724500	-57.999400	-57.388200	-57.888200	-54.905900	-53.970900	-38.699200	-42.271800
37.050000	-48.478800	-59.716300	-57.988100	-57.390800	-57.887600	-54.938600	-54.067900	-38.694800	-42.275100
37.075000	-48.486900	-59.708000	-57.976500	-57.393100	-57.886900	-54.969200	-54.164100	-38.690300	-42.278400
37.100000	-48.495500	-59.699600	-57.964800	-57.395100	-57.886000	-54.997900	-54.259400	-38.685800	-42.281800
37.125000	-48.503700	-59.691000	-57.952800	-57.396600	-57.885100	-55.024600	-54.353800	-38.681300	-42.285200
37.150000	-48.512300	-59.682400	-57.940700	-57.397800	-57.884100	-55.049500	-54.447400	-38.676800	-42.288700
37.175000	-48.520600	-59.673700	-57.928400	-57.398700	-57.882900	-55.072500	-54.540000	-38.672300	-42.292200
37.200000	-48.529300	-59.664900	-57.915700	-57.399200	-57.881600	-55.093900	-54.631800	-38.667800	-42.295800
37.225000	-48.537700	-59.656100	-57.902800	-57.399400	-57.880300	-55.113500	-54.722700	-38.663200	-42.299500
37.250000	-48.546500	-59.647300	-57.889500	-57.399200	-57.879100	-55.131500	-54.812700	-38.658600	-42.303200
37.275000	-48.554900	-59.638500	-57.875800	-57.398800	-57.877800	-55.147900	-54.901700	-38.653900	-42.307000
37.300000	-48.563800	-59.629600	-57.861800	-57.397900	-57.876700	-55.162800	-54.989800	-38.649100	-42.310800
37.325000	-48.572300	-59.620700	-57.847600	-57.396500	-57.875500	-55.176300	-55.076900	-38.644200	-42.314800
37.350000	-48.581200	-59.611800	-57.833000	-57.394500	-57.874400	-55.188300	-55.163100	-38.639300	-42.318800
37.375000	-48.589700	-59.602900	-57.818100	-57.392000	-57.873300	-55.198900	-55.248400	-38.634300	-42.322900
37.400000	-48.598500	-59.594100	-57.802900	-57.388900	-57.872300	-55.208200	-55.332600	-38.629200	-42.327100
37.425000	-48.606900	-59.585200	-57.787500	-57.385300	-57.871100	-55.216100	-55.415900	-38.624100	-42.331300
37.450000	-48.615600	-59.576300	-57.771900	-57.381100	-57.870000	-55.222700	-55.498200	-38.618900	-42.335600
37.475000	-48.624000	-59.567500	-57.756200	-57.376600	-57.868800	-55.228100	-55.579500	-38.613700	-42.340100
37.500000	-48.632600	-59.558600	-57.740600	-57.372100	-57.867500	-55.232200	-55.659900	-38.608400	-42.342700
37.525000	-48.641000	-59.549800	-57.725200	-57.367600	-57.866100	-55.235200	-55.739200	-38.603100	-42.344200
37.550000	-48.649700	-59.541000	-57.710200	-57.363200	-57.864600	-55.237000	-55.817500	-38.597700	-42.344800
37.575000	-48.658000	-59.532200	-57.695400	-57.358800	-57.862800	-55.237600	-55.894800	-38.592300	-42.344300
37.600000	-48.666800	-59.523500	-57.680900	-57.354400	-57.861000	-55.237100	-55.971200	-38.586900	-42.343300
37.625000	-48.675200	-59.514700	-57.666600	-57.350000	-57.858900	-55.235600	-56.046500	-38.581400	-42.341300
37.650000	-48.684000	-59.506000	-57.652500	-57.345500	-57.856800	-55.233100	-56.120800	-38.575800	-42.338800
37.675000	-48.692600	-59.497300	-57.638600	-57.340900	-57.854400	-55.229500	-56.194100	-38.570300	-42.335600
37.700000	-48.701500	-59.488500	-57.624800	-57.336200	-57.851900	-55.224900	-56.266300	-38.564700	-42.331900
37.725000	-48.710200	-59.479800	-57.611100	-57.331200	-57.849200	-55.219400	-56.337600	-38.559000	-42.327500
37.750000	-48.719200	-59.471100	-57.597400	-57.326100	-57.846500	-55.212900	-56.407800	-38.553400	-42.322700
37.775000	-48.728000	-59.462400	-57.583800	-57.320700	-57.843500	-55.205500	-56.477100	-38.547700	-42.317300
37.800000	-48.737200	-59.453700	-57.570200	-57.315000	-57.840400	-55.197300	-56.545300	-38.542000	-42.311500
37.825000	-48.746000	-59.445000	-57.556600	-57.309100	-57.837200	-55.188100	-56.612500	-38.536200	-42.305200
37.850000	-48.755300	-59.436400	-57.543000	-57.302800	-57.833800	-55.178100	-56.678700	-38.530400	-42.298500
37.875000	-48.764300	-59.427700	-57.529400	-57.296300	-57.830300	-55.167100	-56.743900	-38.524600	-42.291300
37.900000	-48.773600	-59.419100	-57.515700	-57.289400	-57.826600	-55.155300	-56.808100	-38.518800	-42.283800
37.925000	-48.782700	-59.410500	-57.501900	-57.282200	-57.822700	-55.147400	-56.871300	-38.513000	-42.275900
37.950000	-48.792100	-59.402000	-57.488100	-57.274700	-57.818700	-55.138800	-56.933500	-38.507100	-42.267700
37.975000	-48.801300	-59.393400	-57.474200	-57.266900	-57.814500	-55.129800	-56.994800	-38.501200	-42.259100
38.000000	-48.810800	-59.384900	-57.460300	-57.258700	-57.810100	-55.119900	-57.055000	-38.495300	-42.250300
38.025000	-48.820100	-59.376400	-57.446300	-57.250200	-57.805600	-55.109200	-57.114300	-38.489400	-42.241100
38.050000	-48.829600	-59.368000	-57.432100	-57.241300	-57.800900	-55.097500	-57.172600	-38.483500	-42.231600
38.075000	-48.839000	-59.359500	-57.418000	-57.232200	-57.796100	-55.084800	-57.230000	-38.477500	-42.221800
38.100000	-48.848600	-59.351100	-57.403700	-57.222700	-57.791100	-55.071100	-57.286400	-38.471500	-42.211800
38.125000	-48.858000	-59.342700	-57.389300	-57.212900	-57.786000	-55.056500	-57.341800	-38.465600	-42.201500
38.150000	-48.867800	-59.334400	-57.374900	-57.202800	-57.780800	-55.040900	-57.396300	-38.459600	-42.191100
38.175000	-48.877300	-59.326100	-57.360400	-57.192300	-57.775400	-55.029300	-57.449900	-38.453600	-42.180300
38.200000	-48.887200	-59.317800	-57.345800	-57.181600	-57.769900	-55.017000	-57.502600	-38.447600	-42.169400
38.225000	-48.896800	-59.309900	-57.331100	-57.170600	-57.764300	-55.004300	-57.554400	-38.441600	-42.158300
38.250000	-48.906700	-59.302100	-57.316400	-57.159200	-57.758600	-54.990700	-57.605300	-38.435600	-42.147000
38.275000	-48.916400	-59.294200	-57.301600	-57.147600	-57.752800	-54.976200	-57.655200	-38.429600	-42.135500
38.300000	-48.926500	-59.286800	-57.286700	-57.136100	-57.746800	-54.965800	-57.704300	-38.423500	-42.123800
38.325000	-48.936400	-59.280300	-57.271700	-57.124400	-57.740700	-54.954700	-57.752600	-38.417500	-42.112100
38.350000	-48.951900	-59.273600	-57.257200	-57.112500	-57.734600	-54.942900	-57.799900	-38.411500	-42.100100
38.375000	-48.968600	-59.266800	-57.242800	-57.100400	-57.728400	-54.930200	-57.846400	-38.405500	-42.088100
38.400000	-48.987500	-59.260000	-57.228500	-57.088000	-57.722200	-54.916400	-57.892100	-38.399400	-42.075900
38.425000	-49.006700	-59.253000	-57.214800	-57.075500	-57.715800	-54.901400	-57.936900	-38.393400	-42.063600
38.450000	-49.027200	-59.245900	-57.201300	-57.062700	-57.709400	-54.885200	-57.981000	-38.387400	-42.051200
38.475000	-49.047700	-59.238600	-57.187900	-57.049600	-57.702900	-54.867900	-58.024200	-38.381300	-42.038700
38.500000	-49.068900	-59.231300	-57.174500	-57.036300	-57.696300	-54.849400	-58.066600	-38.375300	-42.026100
38.525000	-49.089700	-59.224300	-57.161300	-57.022600	-57.689600	-54.829800	-58.108200	-38.369300	-42.013500
38.550000	-49.116100	-59.217200	-57.148600	-57.009100	-57.682800	-54.819400	-58.149100	-38.363300	-42.000700
38.575000	-49.143400	-59.210000	-57.136600	-56.995700	-57.675800	-54.808300	-58.189100	-38.357300	-41.988000
38.600000	-49.172700	-59.202800	-57.124900	-56.982100	-57.668800	-54.797100	-58.228500	-38.351500	-41.975200
38.625000	-49.202100	-59.195400	-57.113500	-56.968300	-57.661700	-54.784900	-58.267000	-38.345700	-41.962300
38.650000	-49.232200	-59.187900	-57.102800	-56.954300	-57.654500	-54.771500	-58.304900	-38.340000	-41.949400
38.675000	-49.262000	-59.180300	-57.092200	-56.940100	-57.647200	-54.756800	-58.342000	-38.334300	-41.936500
38.700000	-49.291900	-59.172600	-57.081900	-56.925700	-57.639800	-54.740800	-58.378400	-38.328700	-41.923600
38.725000	-49.321100	-59.164700	-57.071700	-56.910900	-57.632300	-54.723400	-58.414100	-38.323300	-41.910600
38.750000	-49.355200	-59.157300	-57.061600	-56.896400	-57.624700	-54.709800	-58.449100	-38.317900	-41.897700
38.775000	-49.394800	-59.149700	-57.051400	-56.881600	-57.617100	-54.700400	-58.483500	-38.312700	-41.884700
38.800000	-49.437100	-59.142500	-57.041300	-56.867100	-57.609400	-54.690200	-58.517100	-38.307400	-41.871800
38.825000	-49.480600	-59.135100	-57.031100	-56.852300	-57.601600	-54.679200	-58.550100	-38.302300	-41.858900
38.850000	-49.524900	-59.128200	-57.020800	-56.837600	-57.593700	-54.672100	-58.582500	-38.297200	-41.846000
38.875000	-49.569100	-59.121100	-57.010500	-56.823000	-57.585800	-54.663700	-58.614200	-38.292300	-41.833100
38.900000	-49.613300	-59.113900	-57.000600	-56.808200	-57.577800	-54.654200	-58.645300	-38.287500	-41.820300
38.925000	-49.656700	-59.107100	-56.991500	-56.793900	-57.569800	-54.648400	-58.675800	-38.282800	-41.807500
38.950000	-49.699500	-59.100000	-56.982500	-56.779300	-57.561800	-54.641000	-58.705700	-38.278100	-41.794700
38.975000	-49.741100	-59.092800	-56.974300	-56.764800	-57.553800	-54.637600	-58.735000	-38.273500	-41.782000
39.000000	-49.781900	-59.085500	-56.966200	-56.750000	-57.545800	-54.632500	-58.763700	-38.268900	-41.769400
39.025000	-49.821300	-59.078000	-56.958400	-56.735100	-57.537700	-54.625900	-58.791800	-38.264400	-41.756800
39.050000	-49.864700	-59.071000	-56.950700	-56.719900	-57.529600	-54.617400	-58.819400	-38.259900	-41.744300
39.075000	-49.912400	-59.063800	-56.942900	-56.704600	-57.521500	-54.606800	-58.846400	-38.255400	-41.731900
39.100000	-49.962200	-59.056600	-56.935100	-56.689000	-57.513400	-54.594200	-58.872800	-38.251000	-41.719500
39.125000	-50.012400	-59.049700	-56.927300	-56.673100	-57.505200	-54.579500	-58.898700	-38.246600	-41.707300
39.150000	-50.062900	-59.042800	-56.919400	-56.657000	-57.496900	-54.562800	-58.924100	-38.242400	-41.695100
39.175000	-50.112700	-59.035600	-56.911400	-56.641200	-57.488500	-54.544100	-58.949000	-38.238200	-41.683000
39.200000	-50.162000	-59.028400	-56.904500	-56.625000	-57.480100	-54.523600	-58.973400	-38.234100	-41.671000
39.225000	-50.210000	-59.021000	-56.897700	-56.608800	-57.471500	-54.501300	-58.997300	-38.230100	-41.659100
39.250000	-50.257200	-59.013600	-56.891200	-56.592200	-57.462900	-54.477300	-59.020700	-38.226100	-41.647300
39.275000	-50.302700	-59.007900	-56.885300	-56.575900	-57.454200	-54.451800	-59.043600	-38.222200	-41.635600
39.300000	-50.352100	-59.001900	-56.880100	-56.559300	-57.445600	-54.424700	-59.066100	-38.218300	-41.624100
39.325000	-50.400600	-58.995700	-56.875200	-56.542500	-57.436900	-54.396300	-59.088000	-38.214400	-41.612600
39.350000	-50.454300	-58.990000	-56.870500	-56.526000	-57.428100	-54.366500	-59.109600	-38.210600	-41.601300
39.375000	-50.507500	-58.983900	-56.865900	-56.509200	-57.419300	-54.335600	-59.130700	-38.206700	-41.590100
39.400000	-50.562100	-58.978200	-56.861300	-56.492300	-57.410500	-54.303500	-59.151300	-38.202800	-41.579000
39.425000	-50.615100	-58.972200	-56.857800	-56.475100	-57.401600	-54.270400	-59.171600	-38.198800	-41.568100
39.450000	-50.668300	-58.966000	-56.854500	-56.457700	-57.392600	-54.236400	-59.191400	-38.194700	-41.557300
39.475000	-50.719600	-58.959500	-56.851400	-56.440000	-57.383600	-54.201500	-59.210800	-38.190600	-41.546600
39.500000	-50.770400	-58.952700	-56.849000	-56.422500	-57.374500	-54.165800	-59.229800	-38.186500	-41.536100
39.525000	-50.819100	-58.945800	-56.847800	-56.404700	-57.365400	-54.129300	-59.248400	-38.182300	-41.525700
39.550000	-50.867100	-58.938700	-56.847100	-56.387400	-57.356200	-54.092100	-59.266600	-38.178100	-41.515400
39.575000	-50.912900	-58.931400	-56.846400	-56.369700	-57.346900	-54.060300	-59.284500	-38.173800	-41.505300
39.600000	-50.958000	-58.924000	-56.846200	-56.352100	-57.337500	-54.028100	-59.302000	-38.169500	-41.495400
39.625000	-51.000800	-58.916500	-56.845800	-56.334100	-57.328000	-53.995900	-59.319100	-38.165400	-41.485600
39.650000	-51.042800	-58.908900	-56.845200	-56.316500	-57.318500	-53.963200	-59.335900	-38.161200	-41.475900
39.675000	-51.082600	-58.901200	-56.844200	-56.299200	-57.308800	-53.930000	-59.352300	-38.157100	-41.466400
39.700000	-51.121600	-58.893300	-56.842700	-56.281800	-57.299100	-53.896200	-59.368400	-38.153200	-41.457100
39.725000	-51.158400	-58.885300	-56.840800	-56.264400	-57.289300	-53.861700	-59.384100	-38.149300	-41.448000
39.750000	-51.194500	-58.877300	-56.838300	-56.246800	-57.279500	-53.832700	-59.399500	-38.145500	-41.439000
39.775000	-51.232600	-58.869800	-56.835300	-56.229500	-57.269600	-53.809500	-59.414600	-38.141600	-41.430200
39.800000	-51.271100	-58.862200	-56.831700	-56.212000	-57.259700	-53.786400	-59.429400	-38.137900	-41.421500
39.825000	-51.308900	-58.854500	-56.827600	-56.194500	-57.249700	-53.763300	-59.443900	-38.134100	-41.413000
39.850000	-51.346600	-58.846800	-56.822900	-56.176800	-57.239600	-53.739500	-59.458100	-38.130300	-41.404700
39.875000	-51.382900	-58.839600	-56.817700	-56.158900	-57.229400	-53.714900	-59.472000	-38.126500	-41.396600
39.900000	-51.418900	-58.832300	-56.812600	-56.140700	-57.219300	-53.689300	-59.485600	-38.122700	-41.388600
39.925000	-51.453300	-58.824900	-56.807100	-56.122400	-57.209000	-53.662500	-59.498900	-38.119000	-41.380800
39.950000	-51.487300	-58.817400	-56.801300	-56.103700	-57.198700	-53.641000	-59.511900	-38.115200	-41.372500
39.975000	-51.519600	-58.809700	-56.795100	-56.084800	-57.188400	-53.624700	-59.524700	-38.111400	-41.363500
40.000000	-51.551400	-58.802000	-56.788500	-56.065700	-57.178000	-53.608000	-59.537200	-38.107600	-41.353800
40.025000	-51.581600	-58.794100	-56.781500	-56.046200	-57.167500	-53.590600	-59.549400	-38.103700	-41.343500
40.050000	-51.611300	-58.786200	-56.774100	-56.026600	-57.157000	-53.578200	-59.561400	-38.099900	-41.332600
40.075000	-51.639500	-58.778200	-56.766300	-56.006600	-57.146500	-53.564500	-59.573200	-38.096100	-41.321200
40.100000	-51.667200	-58.770100	-56.758000	-55.986400	-57.136000	-53.549700	-59.584700	-38.092200	-41.309100
40.125000	-51.693500	-58.761900	-56.749400	-55.965900	-57.125400	-53.533100	-59.596000	-38.088300	-41.296600
40.150000	-51.719500	-58.753600	-56.740400	-55.945200	-57.114800	-53.514800	-59.607000	-38.084400	-41.283600
40.175000	-51.744000	-58.745100	-56.731000	-55.924200	-57.104100	-53.494500	-59.617800	-38.080500	-41.270100
40.200000	-51.768300	-58.736500	-56.721100	-55.903000	-57.093400	-53.472300	-59.628400	-38.076600	-41.256100
40.225000	-51.791300	-58.727800	-56.710900	-55.881500	-57.082800	-53.448200	-59.638800	-38.072700	-41.241700
40.250000	-51.814200	-58.719000	-56.700200	-55.859800	-57.072000	-53.422300	-59.648900	-38.068800	-41.227000
40.275000	-51.835800	-58.710100	-56.689100	-55.837800	-57.061300	-53.394500	-59.658900	-38.064800	-41.211800
40.300000	-51.857300	-58.701200	-56.677600	-55.815600	-57.050600	-53.365100	-59.668600	-38.060900	-41.196300
40.325000	-51.877700	-58.692200	-56.665800	-55.793200	-57.039800	-53.334100	-59.678200	-38.056900	-41.180400
40.350000	-51.898100	-58.683100	-56.653500	-55.770600	-57.029100	-53.301500	-59.687600	-38.052900	-41.164300
40.375000	-51.917400	-58.674100	-56.640900	-55.747800	-57.018300	-53.267500	-59.696700	-38.049000	-41.147800
40.400000	-51.936800	-58.665000	-56.627900	-55.724700	-57.007500	-53.232200	-59.705700	-38.045000	-41.131000
40.425000	-51.955200	-58.655800	-56.614600	-55.702100	-56.996700	-53.195600	-59.714500	-38.041000	-41.114000
40.450000	-51.973700	-58.647600	-56.600900	-55.679300	-56.986000	-53.157900	-59.723100	-38.037000	-41.096700
40.475000	-51.991300	-58.639200	-56.586900	-55.656500	-56.975100	-53.119100	-59.731600	-38.033000	-41.079200
40.500000	-52.009000	-58.630700	-56.572500	-55.633600	-56.964300	-53.079300	-59.739800	-38.029000	-41.061400
40.525000	-52.025900	-58.622200	-56.557800	-55.610600	-56.953500	-53.045600	-59.748000	-38.025000	-41.043500
40.550000	-52.043000	-58.613600	-56.542600	-55.587400	-56.942600	-53.011200	-59.755900	-38.021000	-41.025400
40.575000	-52.059300	-58.605000	-56.527000	-55.564200	-56.931700	-52.976800	-59.763700	-38.016900	-41.007100
40.600000	-52.075900	-58.596200	-56.511000	-55.540800	-56.920800	-52.941600	-59.771300	-38.012900	-40.988600
40.625000	-52.091700	-58.587400	-56.494500	-55.517200	-56.909800	-52.905800	-59.778800	-38.008900	-40.970000
40.650000	-52.107900	-58.578600	-56.477700	-55.493500	-56.898900	-52.869100	-59.786200	-38.004900	-40.951300
40.675000	-52.123300	-58.569700	-56.460500	-55.469700	-56.887900	-52.831700	-59.793400	-38.000900	-40.932400
40.700000	-52.139100	-58.560800	-56.442900	-55.445700	-56.877000	-52.793400	-59.800400	-37.996900	-40.913500
40.725000	-52.154200	-58.551800	-56.424900	-55.421600	-56.866000	-52.754400	-59.807300	-37.992800	-40.894400
40.750000	-52.169700	-58.542900	-56.406500	-55.397300	-56.855000	-52.714600	-59.814100	-37.988800	-40.875200
40.775000	-52.184500	-58.533800	-56.387900	-55.372900	-56.844000	-52.674200	-59.820700	-37.984800	-40.856000
40.800000	-52.199700	-58.524700	-56.368800	-55.348200	-56.833000	-52.633000	-59.827200	-37.980800	-40.836700
40.825000	-52.214300	-58.515600	-56.349500	-55.323300	-56.822000	-52.591200	-59.833600	-37.976800	-40.817400
40.850000	-52.229400	-58.506400	-56.329900	-55.298100	-56.810900	-52.548900	-59.839900	-37.972800	-40.798000
40.875000	-52.243900	-58.497100	-56.310000	-55.272500	-56.799900	-52.506000	-59.846000	-37.968800	-40.778500
40.900000	-52.258800	-58.487800	-56.289900	-55.246700	-56.788900	-52.462700	-59.852100	-37.964800	-40.759100
40.925000	-52.273100	-58.478500	-56.269500	-55.220600	-56.777900	-52.418900	-59.858000	-37.960700	-40.739600
40.950000	-52.287900	-58.469100	-56.248800	-55.194200	-56.766900	-52.374700	-59.863800	-37.956400	-40.720100
40.975000	-52.302200	-58.459600	-56.227900	-55.167500	-56.755800	-52.330200	-59.869400	-37.952100	-40.700600
41.000000	-52.317000	-58.450200	-56.206800	-55.140500	-56.744700	-52.285400	-59.875000	-37.947600	-40.681200
41.025000	-52.331200	-58.440700	-56.185500	-55.113200	-56.733400	-52.240300	-59.880500	-37.943100	-40.661700
41.050000	-52.345900	-58.431200	-56.164000	-55.085500	-56.722100	-52.195000	-59.885800	-37.938400	-40.642300
41.075000	-52.360000	-58.421700	-56.142300	-55.057500	-56.710700	-52.149500	-59.891100	-37.933600	-40.622900
41.100000	-52.374700	-58.412100	-56.120500	-55.029100	-56.699200	-52.103800	-59.896300	-37.928800	-40.603500
41.125000	-52.388900	-58.402600	-56.098500	-55.000300	-56.687700	-52.057900	-59.901300	-37.923800	-40.584200
41.150000	-52.403500	-58.393000	-56.076300	-54.971100	-56.676000	-52.011900	-59.906300	-37.918800	-40.565000
41.175000	-52.417600	-58.383400	-56.054000	-54.941400	-56.664300	-51.965700	-59.911200	-37.913600	-40.545800
41.200000	-52.432300	-58.373800	-56.031600	-54.911300	-56.652600	-51.919500	-59.916000	-37.908400	-40.526700
41.225000	-52.446300	-58.364200	-56.009100	-54.880700	-56.640800	-51.873200	-59.920700	-37.903100	-40.507600
41.250000	-52.461000	-58.354600	-55.986400	-54.849700	-56.628900	-51.826900	-59.925300	-37.897700	-40.488700
41.275000	-52.475000	-58.344900	-55.963600	-54.818200	-56.617000	-51.780500	-59.929900	-37.892300	-40.469800
41.300000	-52.489600	-58.335300	-55.940800	-54.786300	-56.605000	-51.734200	-59.934300	-37.886700	-40.451000
41.325000	-52.503700	-58.325700	-55.917800	-54.754100	-56.593000	-51.687900	-59.938700	-37.881100	-40.432300
41.350000	-52.518300	-58.316100	-55.894800	-54.721400	-56.580900	-51.641600	-59.943000	-37.875300	-40.413700
41.375000	-52.532400	-58.306400	-55.871700	-54.688300	-56.568800	-51.595400	-59.947200	-37.869300	-40.395200
41.400000	-52.546900	-58.296700	-55.848500	-54.654800	-56.556700	-51.549300	-59.951300	-37.863200	-40.376900
41.425000	-52.561000	-58.287000	-55.825100	-54.621000	-56.544600	-51.503200	-59.955400	-37.856800	-40.358600
41.450000	-52.575600	-58.277200	-55.801300	-54.586800	-56.532400	-51.457300	-59.959400	-37.850200	-40.340500
41.475000	-52.589800	-58.267300	-55.776900	-54.552300	-56.520200	-51.411500	-59.963300	-37.843500	-40.322500
41.500000	-52.604400	-58.257400	-55.752100	-54.517400	-56.508000	-51.365800	-59.967200	-37.836500	-40.304700
41.525000	-52.618500	-58.247500	-55.726700	-54.482300	-56.495700	-51.320300	-59.971000	-37.829500	-40.287000
41.550000	-52.633200	-58.237400	-55.700900	-54.446800	-56.483500	-51.274900	-59.974700	-37.822200	-40.269400
41.575000	-52.647400	-58.227300	-55.674700	-54.411000	-56.471200	-51.229700	-59.978400	-37.814800	-40.252000
41.600000	-52.662100	-58.217000	-55.648000	-54.374900	-56.459000	-51.184700	-59.982000	-37.807300	-40.234700
41.625000	-52.676300	-58.206700	-55.621000	-54.338500	-56.446700	-51.139900	-59.985500	-37.799600	-40.217600
41.650000	-52.690900	-58.196300	-55.593600	-54.301800	-56.434400	-51.095200	-59.989000	-37.791700	-40.200600
41.675000	-52.705100	-58.185900	-55.565900	-54.264800	-56.422100	-51.050700	-59.992400	-37.783800	-40.183800
41.700000	-52.719800	-58.175400	-55.537900	-54.227600	-56.409900	-51.006500	-59.995800	-37.775700	-40.167200
41.725000	-52.733900	-58.164800	-55.509600	-54.190100	-56.397600	-50.962400	-59.999100	-37.767500	-40.150700
41.750000	-52.748500	-58.154200	-55.481000	-54.152400	-56.385300	-50.918600	-60.002300	-37.759200	-40.134400
41.775000	-52.762600	-58.143600	-55.452100	-54.114400	-56.373100	-50.875000	-60.005500	-37.750800	-40.118300
41.800000	-52.777100	-58.132900	-55.423100	-54.076100	-56.360800	-50.831600	-60.008700	-37.742300	-40.102400
41.825000	-52.791200	-58.122100	-55.393800	-54.037700	-56.348600	-50.788500	-60.011800	-37.733600	-40.086600
41.850000	-52.805600	-58.111400	-55.364400	-53.998900	-56.336400	-50.745500	-60.014800	-37.724900	-40.071000
41.875000	-52.819600	-58.100600	-55.334700	-53.960000	-56.324200	-50.702800	-60.017800	-37.716000	-40.055700
41.900000	-52.833900	-58.089800	-55.304900	-53.920800	-56.312000	-50.660200	-60.020800	-37.707100	-40.040500
41.925000	-52.847800	-58.079000	-55.275000	-53.881300	-56.299800	-50.617900	-60.023700	-37.698100	-40.025500
41.950000	-52.862100	-58.068100	-55.244900	-53.841600	-56.287700	-50.575700	-60.026600	-37.689000	-40.010700
41.975000	-52.875900	-58.057200	-55.214700	-53.801700	-56.275600	-50.533700	-60.029400	-37.679800	-39.996100
42.000000	-52.890200	-58.046300	-55.184400	-53.761500	-56.263500	-50.491800	-60.032100	-37.670500	-39.981600
42.025000	-52.903900	-58.035400	-55.154000	-53.721100	-56.251500	-50.450100	-60.034900	-37.661200	-39.967400
42.050000	-52.918000	-58.024500	-55.123600	-53.680500	-56.239400	-50.408600	-60.037600	-37.651800	-39.953400
42.075000	-52.931700	-58.013600	-55.093000	-53.639600	-56.227400	-50.367200	-60.040200	-37.642300	-39.939600
42.100000	-52.945700	-58.002600	-55.062400	-53.598500	-56.215400	-50.326000	-60.042800	-37.632700	-39.926000
42.125000	-52.959300	-57.991700	-55.031700	-53.557200	-56.203500	-50.285000	-60.045400	-37.623000	-39.912700
42.150000	-52.973200	-57.980700	-55.001000	-53.515700	-56.191500	-50.244100	-60.047900	-37.613300	-39.899500
42.175000	-52.986700	-57.969800	-54.970300	-53.474000	-56.179500	-50.203400	-60.050400	-37.603600	-39.886500
42.200000	-53.000600	-57.958800	-54.939500	-53.432000	-56.167500	-50.162900	-60.052900	-37.593700	-39.873800
42.225000	-53.014000	-57.947700	-54.908800	-53.389900	-56.155500	-50.122500	-60.055300	-37.583900	-39.861200
42.250000	-53.027800	-57.936500	-54.878000	-53.347500	-56.143500	-50.082300	-60.057700	-37.573900	-39.848900
42.275000	-53.041000	-57.925100	-54.847200	-53.305000	-56.131500	-50.042400	-60.060000	-37.563900	-39.836800
42.300000	-53.054700	-57.913700	-54.816400	-53.262200	-56.119500	-50.002500	-60.062400	-37.553900	-39.825000
42.325000	-53.067800	-57.902100	-54.785600	-53.219200	-56.107500	-49.962900	-60.064700	-37.543800	-39.813300
42.350000	-53.081200	-57.890400	-54.754900	-53.176100	-56.095500	-49.923500	-60.066900	-37.533600	-39.801900
42.375000	-53.094100	-57.878700	-54.724100	-53.132700	-56.083400	-49.884300	-60.069100	-37.523400	-39.790600
42.400000	-53.107300	-57.866900	-54.693400	-53.089200	-56.071300	-49.845200	-60.071300	-37.513200	-39.779700
42.425000	-53.119800	-57.855000	-54.662800	-53.045400	-56.059100	-49.806400	-60.073500	-37.502900	-39.768900
42.450000	-53.132600	-57.842900	-54.632100	-53.001500	-56.046900	-49.767700	-60.075600	-37.492600	-39.758400
42.475000	-53.144700	-57.830600	-54.601500	-52.957300	-56.034700	-49.729300	-60.077800	-37.482200	-39.748100
42.500000	-53.157000	-57.818200	-54.571000	-52.912900	-56.022400	-49.691000	-60.079800	-37.471800	-39.738000
42.525000	-53.168700	-57.805600	-54.540500	-52.868300	-56.010100	-49.652900	-60.081900	-37.461400	-39.728100
42.550000	-53.180500	-57.792800	-54.510100	-52.823400	-55.997800	-49.615100	-60.083900	-37.451000	-39.718500
42.575000	-53.191600	-57.779900	-54.479800	-52.778100	-55.985500	-49.577400	-60.085900	-37.440500	-39.709100
42.600000	-53.203000	-57.766800	-54.449500	-52.732500	-55.973100	-49.540000	-60.087900	-37.429900	-39.699900
42.625000	-53.213700	-57.753500	-54.419300	-52.686500	-55.960600	-49.502700	-60.089900	-37.419400	-39.691000
42.650000	-53.224600	-57.740200	-54.389200	-52.640200	-55.947900	-49.465700	-60.091800	-37.408800	-39.682300
42.675000	-53.234800	-57.726700	-54.359200	-52.593500	-55.935100	-49.428800	-60.093700	-37.398200	-39.673800
42.700000	-53.245400	-57.713100	-54.329200	-52.546300	-55.922100	-49.392200	-60.095600	-37.387600	-39.665600
42.725000	-53.255300	-57.699400	-54.299300	-52.498800	-55.909000	-49.355800	-60.097500	-37.377000	-39.657600
42.750000	-53.265500	-57.685600	-54.269600	-52.450900	-55.895700	-49.319500	-60.099300	-37.366300	-39.649800
42.775000	-53.275100	-57.671800	-54.239900	-52.402700	-55.882400	-49.283500	-60.101100	-37.355400	-39.642300
42.800000	-53.285100	-57.657800	-54.210300	-52.354000	-55.868900	-49.247600	-60.102900	-37.344500	-39.635000
42.825000	-53.294500	-57.643800	-54.180900	-52.304900	-55.855300	-49.211900	-60.104700	-37.333500	-39.627900
42.850000	-53.304300	-57.629800	-54.151500	-52.255500	-55.841600	-49.176400	-60.106500	-37.322500	-39.621100
42.875000	-53.313500	-57.615700	-54.122300	-52.205600	-55.827800	-49.141000	-60.108200	-37.311300	-39.614500
42.900000	-53.323200	-57.601500	-54.093100	-52.155400	-55.813900	-49.105800	-60.109900	-37.300100	-39.608200
42.925000	-53.332300	-57.587200	-54.064100	-52.104800	-55.800000	-49.070700	-60.111600	-37.288800	-39.602000
42.950000	-53.341800	-57.572800	-54.035200	-52.053700	-55.785900	-49.035900	-60.113300	-37.277500	-39.596100
42.975000	-53.350900	-57.558400	-54.006400	-52.002300	-55.771900	-49.001200	-60.115000	-37.266100	-39.590500
43.000000	-53.360400	-57.543900	-53.977700	-51.950500	-55.757700	-48.966600	-60.116600	-37.254600	-39.585100
43.025000	-53.369400	-57.529300	-53.949200	-51.898200	-55.743500	-48.932300	-60.118200	-37.243100	-39.579900
43.050000	-53.378900	-57.514600	-53.920800	-51.845500	-55.729300	-48.898100	-60.119900	-37.231600	-39.574900
43.075000	-53.388000	-57.499900	-53.892500	-51.792400	-55.715000	-48.864100	-60.121500	-37.220000	-39.570200
43.100000	-53.397500	-57.485100	-53.864300	-51.738800	-55.700600	-48.830200	-60.123000	-37.208300	-39.565700
43.125000	-53.406600	-57.470300	-53.836200	-51.684800	-55.686100	-48.796500	-60.124600	-37.196600	-39.561400
43.150000	-53.416100	-57.455500	-53.808200	-51.630300	-55.671600	-48.763100	-60.126200	-37.184900	-39.557400
43.175000	-53.425300	-57.440600	-53.780200	-51.575300	-55.657000	-48.729700	-60.127700	-37.173100	-39.553600
43.200000	-53.435000	-57.425600	-53.752100	-51.519800	-55.642400	-48.696600	-60.129200	-37.161300	-39.550100
43.225000	-53.444300	-57.410700	-53.723800	-51.463900	-55.627700	-48.663600	-60.130700	-37.149400	-39.546800
43.250000	-53.454000	-57.395700	-53.695400	-51.407400	-55.613000	-48.630900	-60.132200	-37.137500	-39.543700
43.275000	-53.463400	-57.380700	-53.666800	-51.350500	-55.598200	-48.598300	-60.133700	-37.125600	-39.540800
43.300000	-53.473300	-57.365600	-53.637900	-51.293100	-55.583300	-48.565800	-60.135200	-37.113700	-39.538200
43.325000	-53.482800	-57.350600	-53.608500	-51.235100	-55.568500	-48.533600	-60.136600	-37.101700	-39.535800
43.350000	-53.492800	-57.335400	-53.578700	-51.176600	-55.553600	-48.501500	-60.138100	-37.089700	-39.533600
43.375000	-53.502400	-57.320200	-53.548400	-51.117400	-55.538600	-48.469700	-60.139500	-37.077700	-39.531700
43.400000	-53.512400	-57.304700	-53.517600	-51.057700	-55.523600	-48.438000	-60.140900	-37.065700	-39.530000
43.425000	-53.521900	-57.289100	-53.486400	-50.997200	-55.508500	-48.406500	-60.142300	-37.053600	-39.528500
43.450000	-53.531900	-57.273200	-53.454800	-50.936100	-55.493400	-48.375200	-60.143700	-37.041500	-39.527300
43.475000	-53.541300	-57.257200	-53.422700	-50.874200	-55.478200	-48.344000	-60.145100	-37.029400	-39.526200
43.500000	-53.551000	-57.241000	-53.390300	-50.811500	-55.463000	-48.313100	-60.146500	-37.017300	-39.525400
43.525000	-53.560200	-57.224600	-53.357500	-50.748100	-55.447700	-48.282300	-60.147800	-37.005200	-39.524900
43.550000	-53.569600	-57.208100	-53.324400	-50.683700	-55.432400	-48.251800	-60.149200	-36.993100	-39.524500
43.575000	-53.578600	-57.191500	-53.290900	-50.618600	-55.417000	-48.221400	-60.150500	-36.980900	-39.524400
43.600000	-53.587800	-57.174800	-53.257100	-50.552500	-55.401600	-48.191200	-60.151900	-36.968800	-39.524500
43.625000	-53.596400	-57.157900	-53.223100	-50.485500	-55.386100	-48.161100	-60.153200	-36.956600	-39.524900
43.650000	-53.605400	-57.141000	-53.188700	-50.417500	-55.370600	-48.131300	-60.154500	-36.944400	-39.525400
43.675000	-53.613800	-57.124000	-53.154000	-50.348600	-55.355000	-48.101700	-60.155800	-36.932200	-39.526200
43.700000	-53.622500	-57.106900	-53.119000	-50.278700	-55.339500	-48.072200	-60.157100	-36.920100	-39.527200
43.725000	-53.630700	-57.089700	-53.083600	-50.207800	-55.323900	-48.043000	-60.158400	-36.907900	-39.528400
43.750000	-53.639100	-57.072500	-53.047800	-50.135800	-55.308200	-48.013900	-60.159600	-36.895700	-39.529900
43.775000	-53.646900	-57.055200	-53.011500	-50.062700	-55.292600	-47.985000	-60.160900	-36.883500	-39.531500
43.800000	-53.654900	-57.037900	-52.974900	-49.988500	-55.276900	-47.956300	-60.162200	-36.871300	-39.533400
43.825000	-53.662200	-57.020300	-52.937800	-49.913200	-55.261200	-47.927800	-60.163400	-36.859100	-39.535500
43.850000	-53.669900	-57.002600	-52.900300	-49.836500	-55.245500	-47.899500	-60.164700	-36.846900	-39.537800
43.875000	-53.676900	-56.984800	-52.862300	-49.758600	-55.229700	-47.871400	-60.165900	-36.834700	-39.540400
43.900000	-53.684200	-56.966800	-52.824000	-49.679300	-55.213900	-47.843400	-60.167100	-36.822500	-39.543100
43.925000	-53.691000	-56.948700	-52.785300	-49.598600	-55.198000	-47.815700	-60.168300	-36.810300	-39.546100
43.950000	-53.698000	-56.930400	-52.746300	-49.516400	-55.182100	-47.788100	-60.169600	-36.798100	-39.549300
43.975000	-53.704500	-56.912000	-52.706900	-49.432600	-55.166100	-47.760800	-60.170800	-36.785900	-39.552700
44.000000	-53.711400	-56.893300	-52.667200	-49.347200	-55.150100	-47.733600	-60.172000	-36.773700	-39.556300
44.025000	-53.717800	-56.874600	-52.627100	-49.260100	-55.134100	-47.706600	-60.173200	-36.761600	-39.560100
44.050000	-53.724500	-56.855600	-52.586800	-49.171300	-55.118000	-47.679800	-60.174400	-36.749400	-39.564100
44.075000	-53.730800	-56.836500	-52.546200	-49.080500	-55.101900	-47.653200	-60.175500	-36.737200	-39.568400
44.100000	-53.737500	-56.817300	-52.505300	-48.987800	-55.085800	-47.626700	-60.176700	-36.725100	-39.572800
44.125000	-53.743800	-56.798000	-52.464200	-48.892900	-55.069600	-47.600500	-60.177900	-36.713000	-39.577500
44.150000	-53.750500	-56.778600	-52.422900	-48.795600	-55.053500	-47.574500	-60.179000	-36.700900	-39.582400
44.175000	-53.756800	-56.759100	-52.381300	-48.695800	-55.037300	-47.548600	-60.180200	-36.688800	-39.587400
44.200000	-53.763500	-56.739500	-52.339500	-48.593200	-55.021100	-47.522900	-60.181300	-36.676700	-39.592700
44.225000	-53.769800	-56.719800	-52.297600	-48.487800	-55.004900	-47.497400	-60.182500	-36.664600	-39.598200
44.250000	-53.776500	-56.699900	-52.255400	-48.379300	-54.988700	-47.472100	-60.183600	-36.652500	-39.603900
44.275000	-53.782800	-56.679800	-52.213100	-48.267700	-54.972500	-47.447000	-60.184800	-36.640500	-39.609800
44.300000	-53.789500	-56.659600	-52.170700	-48.152600	-54.956300	-47.422100	-60.185900	-36.628500	-39.615800
44.325000	-53.795800	-56.639200	-52.128100	-48.033900	-54.940100	-47.397400	-60.187000	-36.616500	-39.622100
44.350000	-53.802400	-56.618600	-52.085400	-47.911400	-54.923900	-47.372800	-60.188200	-36.604500	-39.628600
44.375000	-53.808700	-56.597800	-52.042500	-47.784800	-54.907700	-47.348400	-60.189300	-36.592400	-39.635300
44.400000	-53.815400	-56.576500	-51.999600	-47.653700	-54.891500	-47.324000	-60.190400	-36.580300	-39.642200
44.425000	-53.821700	-56.554800	-51.956500	-47.517900	-54.875400	-47.299700	-60.191500	-36.568200	-39.649300
44.450000	-53.828400	-56.532800	-51.913400	-47.376900	-54.859200	-47.275500	-60.192600	-36.556000	-39.656600
44.475000	-53.834700	-56.510400	-51.870100	-47.230400	-54.843100	-47.251400	-60.193700	-36.543800	-39.664000
44.500000	-53.841400	-56.487600	-51.826800	-47.077800	-54.827000	-47.227400	-60.194800	-36.531500	-39.671700
44.525000	-53.847800	-56.464600	-51.783400	-46.918800	-54.810800	-47.203400	-60.195900	-36.519200	-39.679600
44.550000	-53.854600	-56.441100	-51.739900	-46.752700	-54.794700	-47.179600	-60.197000	-36.506800	-39.687600
44.575000	-53.861100	-56.417300	-51.696400	-46.578800	-54.778500	-47.155800	-60.198100	-36.494500	-39.695900
44.600000	-53.868000	-56.393200	-51.652800	-46.396300	-54.762300	-47.132100	-60.199100	-36.482100	-39.704300
44.625000	-53.874600	-56.368700	-51.609100	-46.204400	-54.746000	-47.108500	-60.200200	-36.469600	-39.712900
44.650000	-53.881600	-56.343900	-51.565400	-46.002100	-54.729700	-47.085000	-60.201300	-36.457200	-39.721700
44.675000	-53.888300	-56.318800	-51.521700	-45.788200	-54.713300	-47.061600	-60.202400	-36.444700	-39.730700
44.700000	-53.895400	-56.293400	-51.477900	-45.561400	-54.696900	-47.038300	-60.203400	-36.432300	-39.739900
44.725000	-53.902200	-56.267700	-51.434200	-45.319900	-54.680400	-47.015100	-60.204500	-36.419800	-39.749300
44.750000	-53.909300	-56.241900	-51.390400	-45.062100	-54.663800	-46.991900	-60.205500	-36.407300	-39.758800
44.775000	-53.916100	-56.215800	-51.346600	-44.785700	-54.647200	-46.968900	-60.206600	-36.394700	-39.768500
44.800000	-53.923200	-56.189500	-51.302700	-44.488100	-54.630600	-46.946000	-60.207700	-36.382200	-39.778500
44.825000	-53.930000	-56.163000	-51.258900	-44.166200	-54.613900	-46.923300	-60.208700	-36.369700	-39.788600
44.850000	-53.937200	-56.136400	-51.215100	-43.816100	-54.597200	-46.900600	-60.209800	-36.357100	-39.798800
44.875000	-53.944000	-56.109600	-51.171300	-43.433200	-54.580400	-46.878000	-60.210800	-36.344400	-39.809300
44.900000	-53.951100	-56.082600	-51.127500	-43.011600	-54.563600	-46.855600	-60.211900	-36.331700	-39.819900
44.925000	-53.958000	-56.055600	-51.083700	-42.544100	-54.546700	-46.833200	-60.212900	-36.318800	-39.830700
44.950000	-53.965100	-56.028400	-51.039900	-42.021300	-54.529800	-46.811000	-60.213900	-36.306000	-39.841700
44.975000	-53.972000	-56.001200	-50.996100	-41.431300	-54.512800	-46.788900	-60.215000	-36.293000	-39.852900
45.000000	-53.979200	-55.973800	-50.952400	-40.758100	-54.495900	-46.766900	-60.216000	-36.280000	-39.864200
45.025000	-53.986000	-55.946300	-50.908700	-39.981200	-54.478800	-46.744900	-60.217000	-36.267000	-39.875700
45.050000	-53.993100	-55.918800	-50.864900	-39.071700	-54.461800	-46.723100	-60.218100	-36.253900	-39.887400
45.075000	-53.999800	-55.891100	-50.821200	-37.990200	-54.444700	-46.701300	-60.219100	-36.240700	-39.899200
45.100000	-54.006800	-55.863400	-50.777500	-36.681000	-54.427600	-46.679600	-60.220100	-36.227600	-39.911200
45.125000	-54.013500	-55.835400	-50.733800	-35.063500	-54.410500	-46.658000	-60.221200	-36.214300	-39.923400
45.150000	-54.020400	-55.807300	-50.690200	-33.020500	-54.393400	-46.636500	-60.222200	-36.201000	-39.935800
45.175000	-54.026900	-55.779000	-50.646500	-30.379400	-54.376200	-46.615100	-60.223200	-36.187700	-39.948400
45.200000	-54.033800	-55.750400	-50.602900	-26.891000	-54.359000	-46.593700	-60.224200	-36.174400	-39.961100
45.225000	-54.040200	-55.721600	-50.559200	-22.216600	-54.341800	-46.572500	-60.225200	-36.161000	-39.974000
45.250000	-54.046900	-55.692600	-50.515600	-15.981600	-54.324600	-46.551400	-60.226300	-36.147500	-39.987100
45.275000	-54.053200	-55.663400	-50.472000	-8.022870	-54.307300	-46.530300	-60.227300	-36.134100	-40.000400
45.300000	-54.059800	-55.633900	-50.428500	1.110260	-54.290100	-46.509400	-60.228300	-36.120600	-40.013900
45.325000	-54.065900	-55.604400	-50.384900	10.086900	-54.272800	-46.488500	-60.229300	-36.107100	-40.027600
45.350000	-54.072300	-55.574700	-50.341400	17.765500	-54.255600	-46.467800	-60.230300	-36.093500	-40.041400
45.375000	-54.078200	-55.544900	-50.297900	23.777400	-54.238200	-46.447100	-60.231300	-36.079700	-40.055500
45.400000	-54.084400	-55.515000	-50.254400	28.253400	-54.220900	-46.426600	-60.232300	-36.065900	-40.069500
45.425000	-54.090000	-55.484900	-50.211000	31.480600	-54.203600	-46.406100	-60.233300	-36.051900	-40.083300
45.450000	-54.095900	-55.454800	-50.167500	33.751100	-54.186200	-46.385800	-60.234300	-36.037900	-40.096800
45.475000	-54.101400	-55.424700	-50.124100	35.312100	-54.168800	-46.365600	-60.235300	-36.023800	-40.109800
45.500000	-54.107100	-55.394400	-50.080700	36.353300	-54.151300	-46.345500	-60.236300	-36.009700	-40.122300
45.525000	-54.112300	-55.364100	-50.037400	37.012300	-54.133900	-46.325500	-60.237400	-35.995400	-40.134400
45.550000	-54.117800	-55.333800	-49.994100	37.386200	-54.116400	-46.305600	-60.238400	-35.981100	-40.146000
45.575000	-54.122900	-55.303400	-49.950800	37.543200	-54.098900	-46.285900	-60.239400	-35.966800	-40.157100
45.600000	-54.128300	-55.273000	-49.907400	37.531100	-54.081300	-46.266200	-60.240400	-35.952300	-40.167800
45.625000	-54.133200	-55.242500	-49.863800	37.384300	-54.063800	-46.246700	-60.241400	-35.937900	-40.177900
45.650000	-54.138400	-55.211900	-49.819900	37.127500	-54.046200	-46.227300	-60.242400	-35.923300	-40.187600
45.675000	-54.143300	-55.181300	-49.775500	36.779000	-54.028600	-46.208000	-60.243400	-35.908700	-40.196900
45.700000	-54.148400	-55.150500	-49.730700	36.352700	-54.011000	-46.188800	-60.244400	-35.894100	-40.205700
45.725000	-54.153200	-55.119700	-49.685500	35.859000	-53.993400	-46.169700	-60.245400	-35.879400	-40.214200
45.750000	-54.158300	-55.088800	-49.639900	35.306300	-53.975800	-46.150800	-60.246400	-35.864600	-40.222200
45.775000	-54.163000	-55.057800	-49.593900	34.701400	-53.958100	-46.132000	-60.247400	-35.849800	-40.229800
45.800000	-54.168100	-55.026800	-49.547400	34.049800	-53.940500	-46.113300	-60.248300	-35.835000	-40.237000
45.825000	-54.172900	-54.995800	-49.500500	33.356100	-53.922800	-46.094800	-60.249300	-35.820100	-40.243900
45.850000	-54.178000	-54.964600	-49.453300	32.624300	-53.905200	-46.076400	-60.250300	-35.805200	-40.250500
45.875000	-54.182800	-54.933300	-49.405700	31.857700	-53.887500	-46.058100	-60.251300	-35.790100	-40.256700
45.900000	-54.187900	-54.901900	-49.357700	31.059500	-53.869800	-46.039900	-60.252300	-35.775000	-40.262600
45.925000	-54.192700	-54.870400	-49.309300	30.232400	-53.852100	-46.021800	-60.253300	-35.759800	-40.268100
45.950000	-54.197800	-54.838800	-49.260600	29.379000	-53.834500	-46.003900	-60.254300	-35.744500	-40.273400
45.975000	-54.202600	-54.807000	-49.211500	28.501500	-53.816800	-45.986200	-60.255300	-35.729100	-40.278500
46.000000	-54.207600	-54.775100	-49.162100	27.602200	-53.799100	-45.968500	-60.256300	-35.713600	-40.283200
46.025000	-54.212300	-54.743200	-49.112300	26.683100	-53.781400	-45.951000	-60.257300	-35.698000	-40.287700
46.050000	-54.217300	-54.711200	-49.062200	25.746200	-53.763800	-45.933600	-60.258300	-35.682400	-40.291900
46.075000	-54.221900	-54.679000	-49.011700	24.793300	-53.746100	-45.916400	-60.259300	-35.666600	-40.295900
46.100000	-54.226800	-54.646800	-48.960900	23.826200	-53.728400	-45.899300	-60.260300	-35.650800	-40.299700
46.125000	-54.231400	-54.614500	-48.909800	22.846600	-53.710800	-45.882300	-60.261300	-35.635000	-40.303300
46.150000	-54.236300	-54.582100	-48.858300	21.856200	-53.693100	-45.865400	-60.262300	-35.619000	-40.306700
46.175000	-54.240800	-54.549600	-48.806500	20.856600	-53.675500	-45.848700	-60.263300	-35.603000	-40.309900
46.200000	-54.245600	-54.516900	-48.754200	19.849300	-53.657800	-45.832200	-60.264300	-35.586900	-40.312900
46.225000	-54.250200	-54.484200	-48.701700	18.835800	-53.640200	-45.815700	-60.265300	-35.570700	-40.315700
46.250000	-54.255000	-54.451400	-48.648800	17.817600	-53.622600	-45.799400	-60.266300	-35.554300	-40.318400
46.275000	-54.259500	-54.418600	-48.595500	16.796000	-53.605000	-45.783200	-60.267300	-35.537800	-40.320900
46.300000	-54.264400	-54.385700	-48.541800	15.772400	-53.587400	-45.767000	-60.268300	-35.521300	-40.323300
46.325000	-54.269000	-54.352800	-48.487800	14.748000	-53.569900	-45.750900	-60.269200	-35.504600	-40.325500
46.350000	-54.273900	-54.319800	-48.433400	13.724200	-53.552300	-45.734900	-60.270200	-35.487800	-40.327600
46.375000	-54.278500	-54.286800	-48.378600	12.702100	-53.534800	-45.718900	-60.271200	-35.470900	-40.329600
46.400000	-54.283500	-54.253800	-48.323400	11.682900	-53.517200	-45.702900	-60.272200	-35.453900	-40.331400
46.425000	-54.288100	-54.220700	-48.267800	10.667600	-53.499700	-45.687000	-60.273200	-35.436900	-40.333200
46.450000	-54.293200	-54.187700	-48.211900	9.657350	-53.482300	-45.671100	-60.274200	-35.419700	-40.334900
46.475000	-54.297900	-54.154700	-48.155500	8.653010	-53.464800	-45.655200	-60.275200	-35.402500	-40.336400
46.500000	-54.303000	-54.121700	-48.098800	7.655550	-53.447400	-45.639500	-60.276200	-35.385100	-40.337900
46.525000	-54.307800	-54.088700	-48.041600	6.665830	-53.429900	-45.623700	-60.277200	-35.367700	-40.339300
46.550000	-54.312900	-54.055700	-47.984000	5.684670	-53.412500	-45.608000	-60.278200	-35.350200	-40.340700
46.575000	-54.317800	-54.022700	-47.926000	4.712810	-53.395100	-45.592400	-60.279200	-35.332700	-40.341900
46.600000	-54.323000	-53.989600	-47.867500	3.750960	-53.377700	-45.576800	-60.280200	-35.315000	-40.343100
46.625000	-54.327900	-53.956400	-47.808500	2.799740	-53.360300	-45.561300	-60.281200	-35.297300	-40.344300
46.650000	-54.333200	-53.923200	-47.749000	1.859740	-53.342900	-45.545800	-60.282200	-35.279500	-40.345400
46.675000	-54.338300	-53.889800	-47.689000	0.931474	-53.325500	-45.530400	-60.283200	-35.261700	-40.346500
46.700000	-54.343700	-53.856300	-47.628500	0.015423	-53.308100	-45.515100	-60.284200	-35.243800	-40.347500
46.725000	-54.348800	-53.822700	-47.567400	-0.887998	-53.290700	-45.499800	-60.285200	-35.225800	-40.348500
46.750000	-54.354200	-53.789100	-47.505800	-1.778440	-53.273300	-45.484600	-60.286200	-35.207800	-40.349500
46.775000	-54.359400	-53.755400	-47.443500	-2.655600	-53.255900	-45.469300	-60.287300	-35.189700	-40.350500
46.800000	-54.365000	-53.721500	-47.380700	-3.519210	-53.238500	-45.454100	-60.288300	-35.171500	-40.351400
46.825000	-54.370300	-53.687500	-47.317300	-4.369060	-53.221100	-45.438900	-60.289300	-35.153300	-40.352400
46.850000	-54.376000	-53.653400	-47.253300	-5.204990	-53.203700	-45.423700	-60.290300	-35.135100	-40.353300
46.875000	-54.381400	-53.619200	-47.188600	-6.026870	-53.186300	-45.408500	-60.291300	-35.116800	-40.354300
46.900000	-54.387200	-53.585100	-47.123200	-6.834610	-53.168900	-45.393600	-60.292300	-35.098400	-40.355200
46.925000	-54.392700	-53.551500	-47.057000	-7.628210	-53.151500	-45.379300	-60.293300	-35.080000	-40.356200
46.950000	-54.398500	-53.518600	-46.990000	-8.407670	-53.134100	-45.365700	-60.294300	-35.061600	-40.357100
46.975000	-54.404000	-53.486300	-46.921700	-9.173010	-53.116700	-45.352800	-60.295300	-35.043100	-40.358100
47.000000	-54.409800	-53.454500	-46.852100	-9.924280	-53.099300	-45.340500	-60.296300	-35.024600	-40.359100
47.025000	-54.415300	-53.423400	-46.781000	-10.661600	-53.082000	-45.329000	-60.297400	-35.006000	-40.360200
47.050000	-54.421100	-53.392800	-46.708300	-11.385000	-53.064600	-45.318000	-60.298400	-34.987400	-40.361200
47.075000	-54.426500	-53.362600	-46.634100	-12.094800	-53.047200	-45.307600	-60.299400	-34.968800	-40.362300
47.100000	-54.432100	-53.332800	-46.558300	-12.791100	-53.029800	-45.297700	-60.300400	-34.950100	-40.363500
47.125000	-54.437400	-53.303300	-46.480900	-13.474100	-53.012400	-45.288300	-60.301400	-34.931300	-40.364700
47.150000	-54.442900	-53.274200	-46.402000	-14.144400	-52.995000	-45.279400	-60.302400	-34.912600	-40.365900
47.175000	-54.447900	-53.245300	-46.322100	-14.803300	-52.977700	-45.270900	-60.303500	-34.894500	-40.367200
47.200000	-54.453100	-53.216600	-46.241500	-15.452500	-52.960300	-45.262800	-60.304500	-34.877900	-40.368500
47.225000	-54.457900	-53.188200	-46.160300	-16.092800	-52.942900	-45.255000	-60.305500	-34.862400	-40.369900
47.250000	-54.462900	-53.159900	-46.078400	-16.724800	-52.925600	-45.247500	-60.306500	-34.848000	-40.371300
47.275000	-54.467300	-53.131900	-45.995700	-17.348700	-52.908200	-45.240200	-60.307500	-34.834600	-40.372800
47.300000	-54.471900	-53.103900	-45.912400	-17.964500	-52.890900	-45.233200	-60.308600	-34.823800	-40.374400
47.325000	-54.476000	-53.076100	-45.828200	-18.572300	-52.873500	-45.226200	-60.309600	-34.814300	-40.376000
47.350000	-54.480300	-53.048300	-45.743000	-19.172300	-52.856100	-45.219500	-60.310600	-34.806300	-40.377700
47.375000	-54.484000	-53.020700	-45.656700	-19.764300	-52.838800	-45.212900	-60.311600	-34.799600	-40.379500
47.400000	-54.487900	-52.993000	-45.569300	-20.348300	-52.821500	-45.206400	-60.312700	-34.793900	-40.381300
47.425000	-54.491300	-52.965500	-45.480700	-20.924900	-52.804100	-45.200000	-60.313700	-34.789200	-40.383200
47.450000	-54.494800	-52.975300	-45.390700	-21.495000	-52.786800	-45.193700	-60.314700	-34.785400	-40.385200
47.475000	-54.497800	-52.995900	-45.299100	-22.060200	-52.769400	-45.187500	-60.315800	-34.782500	-40.387300
47.500000	-54.500900	-53.026700	-45.206000	-22.621400	-52.752100	-45.181400	-60.316800	-34.780200	-40.389500
47.525000	-54.503600	-53.063900	-45.111200	-23.179000	-52.734800	-45.175300	-60.317800	-34.778600	-40.391800
47.550000	-54.506400	-53.106300	-45.014500	-23.733300	-52.717400	-45.169300	-60.318900	-34.777600	-40.394100
47.575000	-54.508700	-53.152500	-44.915900	-24.284100	-52.700100	-45.163300	-60.319900	-34.777200	-40.396600
47.600000	-54.511200	-53.201600	-44.815100	-24.832100	-52.682800	-45.157300	-60.321000	-34.777200	-40.399100
47.625000	-54.513200	-53.252700	-44.712000	-25.379100	-52.665400	-45.151400	-60.322000	-34.777700	-40.401700
47.650000	-54.515300	-53.305000	-44.606400	-25.926400	-52.648100	-45.145400	-60.323000	-34.778600	-40.404500
47.675000	-54.517000	-53.358000	-44.498100	-26.474400	-52.630800	-45.139500	-60.324100	-34.779800	-40.407300
47.700000	-54.518900	-53.411200	-44.387000	-27.022800	-52.613400	-45.133600	-60.325100	-34.781300	-40.410200
47.725000	-54.520300	-53.464300	-44.272900	-27.571400	-52.596100	-45.127600	-60.326200	-34.783200	-40.413300
47.750000	-54.521800	-53.516900	-44.155500	-28.119800	-52.578800	-45.121700	-60.327200	-34.785300	-40.416400
47.775000	-54.522900	-53.568700	-44.034700	-28.667700	-52.561400	-45.115700	-60.328300	-34.787600	-40.419600
47.800000	-54.524100	-53.619500	-43.910300	-29.214800	-52.544100	-45.109700	-60.329300	-34.790100	-40.423000
47.825000	-54.524700	-53.669100	-43.781800	-29.760900	-52.526700	-45.103700	-60.330400	-34.792800	-40.426500
47.850000	-54.525500	-53.717400	-43.649100	-30.305700	-52.509300	-45.097600	-60.331400	-34.795700	-40.430000
47.875000	-54.525800	-53.764300	-43.511700	-30.849100	-52.492000	-45.091600	-60.332500	-34.798700	-40.433700
47.900000	-54.530400	-53.809600	-43.371900	-31.408600	-52.474600	-45.085500	-60.333500	-34.801800	-40.437500
47.925000	-54.536800	-53.853400	-43.229400	-31.971500	-52.457200	-45.079300	-60.334600	-34.805100	-40.441400
47.950000	-54.544800	-53.895600	-43.083200	-32.539700	-52.442300	-45.073200	-60.335600	-34.808400	-40.445500
47.975000	-54.553500	-53.935900	-42.933000	-33.109100	-52.429000	-45.067000	-60.336700	-34.811800	-40.449600
48.000000	-54.563000	-53.974500	-42.778000	-33.680300	-52.416500	-45.060800	-60.337800	-34.815300	-40.453900
48.025000	-54.572600	-54.011200	-42.617700	-34.251600	-52.404700	-45.054500	-60.338800	-34.818800	-40.458300
48.050000	-54.582600	-54.046100	-42.451500	-34.822900	-52.393400	-45.048200	-60.339900	-34.822200	-40.462800
48.075000	-54.592500	-54.079300	-42.278700	-35.393300	-52.382600	-45.041900	-60.340900	-34.825500	-40.467500
48.100000	-54.602500	-54.110700	-42.098600	-35.969400	-52.372200	-45.035600	-60.342000	-34.828900	-40.472300
48.125000	-54.612100	-54.140400	-41.910700	-36.549100	-52.362100	-45.029200	-60.343100	-34.832100	-40.477200
48.150000	-54.621700	-54.168300	-41.713900	-37.131100	-52.352300	-45.022800	-60.344000	-34.835400	-40.482300
48.175000	-54.630900	-54.194400	-41.511100	-37.713500	-52.345000	-45.016300	-60.344900	-34.838600	-40.487500
48.200000	-54.640000	-54.218900	-41.300700	-38.295500	-52.339100	-45.009800	-60.345700	-34.841700	-40.492900
48.225000	-54.648500	-54.241800	-41.080900	-38.875800	-52.334200	-45.003200	-60.346500	-34.844800	-40.498400
48.250000	-54.656900	-54.263100	-40.850500	-39.453500	-52.330200	-44.996500	-60.347200	-34.847800	-40.504100
48.275000	-54.664800	-54.282900	-40.608000	-40.027600	-52.327000	-44.989700	-60.348000	-34.851600	-40.509900
48.300000	-54.672500	-54.301100	-40.352000	-40.597300	-52.324200	-44.982900	-60.348700	-34.856800	-40.515900
48.325000	-54.679600	-54.318000	-40.080900	-41.162100	-52.322300	-44.976000	-60.349400	-34.863100	-40.522000
48.350000	-54.686600	-54.333400	-39.793400	-41.729000	-52.321200	-44.969100	-60.349900	-34.870400	-40.528300
48.375000	-54.693000	-54.347500	-39.487800	-42.296400	-52.320900	-44.965900	-60.350300	-34.878700	-40.534700
48.400000	-54.699800	-54.360300	-39.161700	-42.862100	-52.321400	-44.965300	-60.350700	-34.887800	-40.541300
48.425000	-54.707100	-54.371900	-38.812700	-43.424400	-52.322400	-44.966400	-60.351000	-34.897700	-40.548000
48.450000	-54.715400	-54.382200	-38.437500	-43.981600	-52.323900	-44.968900	-60.351300	-34.908200	-40.554900
48.475000	-54.723800	-54.391300	-38.032600	-44.532500	-52.325800	-44.972700	-60.351500	-34.919400	-40.562000
48.500000	-54.732900	-54.399300	-37.593900	-45.075500	-52.328100	-44.977400	-60.351600	-34.931200	-40.569200
48.525000	-54.742000	-54.406000	-37.116400	-45.609600	-52.330600	-44.982900	-60.351700	-34.943400	-40.576600
48.550000	-54.751500	-54.411500	-36.594100	-46.133800	-52.333300	-44.989100	-60.351800	-34.956100	-40.584100
48.575000	-54.760700	-54.415900	-36.025000	-46.647200	-52.336200	-44.995900	-60.351800	-34.969200	-40.591800
48.600000	-54.770300	-54.419300	-35.399100	-47.149000	-52.339200	-45.003200	-60.351800	-34.982700	-40.599600
48.625000	-54.779500	-54.421600	-34.706700	-47.638800	-52.342300	-45.010800	-60.351700	-34.996500	-40.607600
48.650000	-54.788800	-54.422900	-33.936000	-48.116200	-52.345400	-45.018800	-60.351400	-35.010500	-40.615800
48.675000	-54.797800	-54.423300	-33.076300	-48.581200	-52.348600	-45.027100	-60.350800	-35.024800	-40.624100
48.700000	-54.806800	-54.422800	-32.116700	-49.037100	-52.351700	-45.035600	-60.350200	-35.041100	-40.632600
48.725000	-54.815500	-54.444000	-31.042600	-49.490500	-52.354700	-45.044200	-60.349400	-35.058000	-40.641200
48.750000	-54.824200	-54.474600	-29.835900	-49.935700	-52.357700	-45.052900	-60.348600	-35.075800	-40.650000
48.775000	-54.832400	-54.510600	-28.467800	-50.372400	-52.360600	-45.061700	-60.347800	-35.094200	-40.658900
48.800000	-54.840700	-54.566000	-26.908700	-50.798700	-52.363400	-45.070500	-60.346900	-35.113200	-40.668000
48.825000	-54.848400	-54.632500	-25.126400	-51.214300	-52.366000	-45.079300	-60.345900	-35.132600	-40.677300
48.850000	-54.857300	-54.705400	-23.090300	-51.618100	-52.368500	-45.088100	-60.344900	-35.152400	-40.686700
48.875000	-54.866900	-54.782100	-20.781900	-52.010100	-52.370700	-45.100300	-60.343900	-35.172600	-40.696200
48.900000	-54.877300	-54.860700	-18.199400	-52.389800	-52.372700	-45.115400	-60.342700	-35.193000	-40.706000
48.925000	-54.888100	-54.940000	-15.360100	-52.757100	-52.374500	-45.135200	-60.341400	-35.213700	-40.715800
48.950000	-54.899600	-55.018900	-12.320300	-53.111900	-52.376100	-45.159200	-60.340100	-35.234500	-40.725900
48.975000	-54.911100	-55.096700	-9.177990	-53.454500	-52.377300	-45.185700	-60.338700	-35.255600	-40.736100
49.000000	-54.923200	-55.172800	-6.058650	-53.784700	-52.378200	-45.214500	-60.337300	-35.276700	-40.746400
49.025000	-54.935100	-55.247000	-3.089710	-54.103000	-52.378700	-45.244900	-60.335900	-35.298000	-40.756900
49.050000	-54.947400	-55.318900	-0.374371	-54.411900	-52.378900	-45.276700	-60.334400	-35.319400	-40.767600
49.075000	-54.959500	-55.388200	2.023080	-54.710500	-52.378600	-45.309600	-60.332900	-35.340800	-40.778400
49.100000	-54.971900	-55.455000	4.076070	-54.998500	-52.378000	-45.343400	-60.331400	-35.362200	-40.789300
49.125000	-54.984000	-55.519000	5.785300	-55.276000	-52.377000	-45.377900	-60.329800	-35.383600	-40.800400
49.150000	-54.996300	-55.580300	7.168830	-55.542900	-52.375600	-45.412800	-60.328100	-35.405000	-40.811700
49.175000	-55.008200	-55.638900	8.241970	-55.799600	-52.373800	-45.448200	-60.326400	-35.426500	-40.823100
49.200000	-55.020200	-55.694700	9.037370	-56.047900	-52.371600	-45.488000	-60.324600	-35.449200	-40.834700
49.225000	-55.031900	-55.747900	9.588020	-56.287400	-52.369000	-45.530800	-60.322900	-35.472600	-40.846400
49.250000	-55.043600	-55.798400	9.925090	-56.517800	-52.366100	-45.575200	-60.321100	-35.496500	-40.858300
49.275000	-55.054900	-55.846400	10.077200	-56.739300	-52.362700	-45.620800	-60.319300	-35.521000	-40.870300
49.300000	-55.066300	-55.891900	10.069700	-56.951900	-52.359000	-45.667200	-60.317500	-35.545700	-40.882400
49.325000	-55.077300	-55.935100	9.924410	-57.155800	-52.356500	-45.714100	-60.315700	-35.570800	-40.894800
49.350000	-55.088300	-55.975900	9.659730	-57.351300	-52.355100	-45.761500	-60.313800	-35.596100	-40.907200
49.375000	-55.098900	-56.014400	9.291810	-57.538700	-52.354200	-45.809000	-60.311900	-35.621700	-40.919800
49.400000	-55.109600	-56.050700	8.835020	-57.718100	-52.353600	-45.856500	-60.309900	-35.647300	-40.932600
49.425000	-55.119900	-56.084900	8.301910	-57.889900	-52.353300	-45.904000	-60.307900	-35.673000	-40.945500
49.450000	-55.130400	-56.117000	7.703330	-58.054400	-52.353100	-45.951300	-60.305800	-35.698600	-40.958600
49.475000	-55.140500	-56.147100	7.048770	-58.211600	-52.353000	-45.998200	-60.303700	-35.724300	-40.971800
49.500000	-55.150700	-56.175400	6.346530	-58.361900	-52.352900	-46.044800	-60.301500	-35.749800	-40.985100
49.525000	-55.160500	-56.201800	5.594110	-58.505600	-52.352800	-46.090900	-60.299300	-35.775300	-40.998600
49.550000	-55.170400	-56.226600	4.798390	-58.642900	-52.352500	-46.145700	-60.297100	-35.800600	-41.012200
49.575000	-55.179900	-56.249700	3.968840	-58.774200	-52.352200	-46.205500	-60.294800	-35.825800	-41.026000
49.600000	-55.189400	-56.282100	3.111560	-58.899600	-52.351600	-46.267300	-60.292600	-35.850900	-41.039900
49.625000	-55.198500	-56.318200	2.232430	-59.019400	-52.350800	-46.330700	-60.290300	-35.875800	-41.054000
49.650000	-55.207600	-56.355100	1.336190	-59.133800	-52.349900	-46.395100	-60.288100	-35.900500	-41.068200
49.675000	-55.216100	-56.401600	0.427080	-59.243200	-52.348600	-46.460000	-60.285800	-35.925000	-41.082500
49.700000	-55.224800	-56.454000	-0.491260	-59.347700	-52.347000	-46.525200	-60.283500	-35.949300	-41.097000
49.725000	-55.232900	-56.507200	-1.415650	-59.447500	-52.345200	-46.590300	-60.281100	-35.973400	-41.111600
49.750000	-55.241000	-56.560400	-2.343340	-59.542900	-52.343000	-46.655300	-60.278700	-35.997200	-41.126400
49.775000	-55.248500	-56.612900	-3.271930	-59.633900	-52.340400	-46.719900	-60.276300	-36.020700	-41.141200
49.800000	-55.257000	-56.664000	-4.199350	-59.720900	-52.337400	-46.784000	-60.273900	-36.043900	-41.156300
49.825000	-55.266100	-56.724100	-5.137620	-59.804000	-52.334100	-46.847400	-60.271500	-36.066900	-41.171400
49.850000	-55.276200	-56.784600	-6.087340	-59.883500	-52.330200	-46.910100	-60.269200	-36.091100	-41.186700
49.875000	-55.286600	-56.844700	-7.043250	-59.959400	-52.325900	-46.971900	-60.266800	-36.115600	-41.202200
49.900000	-55.297700	-56.903100	-8.000330	-60.031900	-52.321200	-47.032900	-60.264500	-36.140500	-41.217800
49.925000	-55.308800	-56.964300	-8.955690	-60.101100	-52.315800	-47.092900	-60.262200	-36.165500	-41.233500
49.950000	-55.322400	-57.027500	-9.912310	-60.167000	-52.310000	-47.152000	-60.259900	-36.190800	-41.249300
[truncated: 158,001 more rows]
