# Supplementary material for: Interneuronal mechanisms of hippocampal theta oscillations in a full-scale model of the rodent CA1 circuit
Source: eLife. 2016 Dec 23;5:e18566. doi: 10.7554/eLife.18566 (PMC5313080; doi:10.7554/eLife.18566)
Supplement: Figure 4—source data 1. — The raw local field potential (LFP) analog calculated from the network activity, as detailed in the Materials and methods section. DOI: http://dx.doi.org/10.7554/eLife.18566.042 [file elife-18566-fig4-data1.txt]

Time	Raw
10.000000	-0.270136
10.100000	-0.273965
10.200000	-0.277834
10.300000	-0.281648
10.400000	-0.285369
10.500000	-0.288992
10.600000	-0.292266
10.700000	-0.295569
10.800000	-0.298981
10.900000	-0.302121
11.000000	-0.305046
11.100000	-0.308450
11.200000	-0.311843
11.300000	-0.315150
11.400000	-0.318181
11.500000	-0.321346
11.600000	-0.324954
11.700000	-0.328569
11.800000	-0.332288
11.900000	-0.335966
12.000000	-0.339498
12.100000	-0.342972
12.200000	-0.346171
12.300000	-0.349626
12.400000	-0.353444
12.500000	-0.356414
12.600000	-0.360053
12.700000	-0.363054
12.800000	-0.364973
12.900000	-0.367220
13.000000	-0.368563
13.100000	-0.369944
13.200000	-0.369879
13.300000	-0.368774
13.400000	-0.368407
13.500000	-0.364782
13.600000	-0.359724
13.700000	-0.355896
13.800000	-0.348529
13.900000	-0.337874
14.000000	-0.325216
14.100000	-0.310846
14.200000	-0.296558
14.300000	-0.280986
14.400000	-0.263827
14.500000	-0.244435
14.600000	-0.222269
14.700000	-0.193703
14.800000	-0.166411
14.900000	-0.141779
15.000000	-0.113831
15.100000	-0.084621
15.200000	-0.055874
15.300000	-0.028162
15.400000	0.004573
15.500000	0.034528
15.600000	0.062752
15.700000	0.088199
15.800000	0.114460
15.900000	0.140174
16.000000	0.160805
16.100000	0.182334
16.200000	0.202775
16.300000	0.218261
16.400000	0.229265
16.500000	0.240381
16.600000	0.251258
16.700000	0.260037
16.800000	0.269115
16.900000	0.274842
17.000000	0.281896
17.100000	0.284102
17.200000	0.278294
17.300000	0.282628
17.400000	0.287623
17.500000	0.286790
17.600000	0.225227
17.700000	0.228545
17.800000	0.238859
17.900000	0.239422
18.000000	0.234786
18.100000	0.223567
18.200000	0.168219
18.300000	0.171342
18.400000	0.153274
18.500000	0.153183
18.600000	0.147412
18.700000	0.147259
18.800000	0.142416
18.900000	0.068217
19.000000	0.045356
19.100000	0.004887
19.200000	0.025088
19.300000	-0.009423
19.400000	0.009040
19.500000	-0.024346
19.600000	-0.011049
19.700000	-0.008021
19.800000	-0.008615
19.900000	-0.006939
20.000000	-0.005033
20.100000	-0.008888
20.200000	-0.016659
20.300000	-0.023855
20.400000	-0.036148
20.500000	-0.050960
20.600000	-0.045386
20.700000	-0.045016
20.800000	-0.046635
20.900000	-0.055303
21.000000	-0.106735
21.100000	-0.100510
21.200000	-0.108087
21.300000	-0.097501
21.400000	-0.114353
21.500000	-0.102496
21.600000	-0.093224
21.700000	-0.085018
21.800000	-0.082733
21.900000	-0.098777
22.000000	-0.099160
22.100000	-0.094253
22.200000	-0.087483
22.300000	-0.102381
22.400000	-0.099419
22.500000	-0.099718
22.600000	-0.103613
22.700000	-0.117799
22.800000	-0.173272
22.900000	-0.194722
23.000000	-0.206690
23.100000	-0.203866
23.200000	-0.190942
23.300000	-0.194363
23.400000	-0.196264
23.500000	-0.233798
23.600000	-0.236059
23.700000	-0.256343
23.800000	-0.309883
23.900000	-0.352826
24.000000	-0.394886
24.100000	-0.416231
24.200000	-0.386124
24.300000	-0.413313
24.400000	-0.474027
24.500000	-0.480811
24.600000	-0.474783
24.700000	-0.530454
24.800000	-0.497871
24.900000	-0.474204
25.000000	-0.469212
25.100000	-0.512900
25.200000	-0.467004
25.300000	-0.552422
25.400000	-0.526716
25.500000	-0.548013
25.600000	-0.534731
25.700000	-0.471767
25.800000	-0.371690
25.900000	-0.386886
26.000000	-0.380231
26.100000	-0.416030
26.200000	-0.454463
26.300000	-0.358168
26.400000	-0.298159
26.500000	-0.202541
26.600000	-0.158418
26.700000	-0.111875
26.800000	-0.108265
26.900000	-0.068714
27.000000	-0.027204
27.100000	-0.056314
27.200000	-0.041614
27.300000	-0.018261
27.400000	-0.127213
27.500000	-0.127742
27.600000	-0.113050
27.700000	-0.149935
27.800000	-0.184033
27.900000	-0.318448
28.000000	-0.436951
28.100000	-0.419270
28.200000	-0.537612
28.300000	-0.485352
28.400000	-0.555567
28.500000	-0.605667
28.600000	-0.712504
28.700000	-0.694688
28.800000	-0.687538
28.900000	-0.749828
29.000000	-0.689548
29.100000	-0.661361
29.200000	-0.626007
29.300000	-0.648890
29.400000	-0.569292
29.500000	-0.458591
29.600000	-0.470750
29.700000	-0.407026
29.800000	-0.190912
29.900000	-0.138835
30.000000	0.016308
30.100000	0.224950
30.200000	0.296435
30.300000	0.578942
30.400000	0.834907
30.500000	0.870667
30.600000	1.194920
30.700000	1.401540
30.800000	1.454820
30.900000	1.582500
31.000000	1.711270
31.100000	1.781870
31.200000	1.854810
31.300000	1.827210
31.400000	1.779940
31.500000	1.665510
31.600000	1.437410
31.700000	1.182600
31.800000	0.987376
31.900000	0.766348
32.000000	0.536548
32.100000	0.292942
32.200000	0.085709
32.300000	-0.199879
32.400000	-0.456829
32.500000	-0.708672
32.600000	-0.895600
32.700000	-1.169890
32.800000	-1.439160
32.900000	-1.663500
33.000000	-1.808080
33.100000	-1.984920
33.200000	-2.188380
33.300000	-2.323020
33.400000	-2.488330
33.500000	-2.525190
33.600000	-2.630620
33.700000	-2.681800
33.800000	-2.705630
33.900000	-2.763030
34.000000	-2.775880
34.100000	-2.789130
34.200000	-2.691750
34.300000	-2.628620
34.400000	-2.575790
34.500000	-2.480420
34.600000	-2.400840
34.700000	-2.320330
34.800000	-2.270290
34.900000	-2.231200
35.000000	-2.227660
35.100000	-2.238280
35.200000	-2.246790
35.300000	-2.264500
35.400000	-2.308480
35.500000	-2.323930
35.600000	-2.359250
35.700000	-2.389650
35.800000	-2.433740
35.900000	-2.459780
36.000000	-2.483360
36.100000	-2.513310
36.200000	-2.530980
36.300000	-2.557730
36.400000	-2.574520
36.500000	-2.585160
36.600000	-2.598060
36.700000	-2.599140
36.800000	-2.599290
36.900000	-2.599500
37.000000	-2.595860
37.100000	-2.587890
37.200000	-2.582570
37.300000	-2.570640
37.400000	-2.553410
37.500000	-2.532210
37.600000	-2.508900
37.700000	-2.484130
37.800000	-2.458650
37.900000	-2.429320
38.000000	-2.400140
38.100000	-2.370040
38.200000	-2.336230
38.300000	-2.298680
38.400000	-2.258220
38.500000	-2.215940
38.600000	-2.171530
38.700000	-2.123030
38.800000	-2.069780
38.900000	-2.013170
39.000000	-1.950740
39.100000	-1.880340
39.200000	-1.802590
39.300000	-1.719920
39.400000	-1.632690
39.500000	-1.543270
39.600000	-1.449340
39.700000	-1.359740
39.800000	-1.278950
39.900000	-1.209710
40.000000	-1.150910
40.100000	-1.101640
40.200000	-1.054720
40.300000	-1.008840
40.400000	-0.966981
40.500000	-0.929465
40.600000	-0.895790
40.700000	-0.865584
40.800000	-0.836268
40.900000	-0.807524
41.000000	-0.778095
41.100000	-0.748621
41.200000	-0.719426
41.300000	-0.690799
41.400000	-0.662833
41.500000	-0.635187
41.600000	-0.607670
41.700000	-0.580250
41.800000	-0.553131
41.900000	-0.526197
42.000000	-0.499388
42.100000	-0.472673
42.200000	-0.446289
42.300000	-0.420418
42.400000	-0.395130
42.500000	-0.370464
42.600000	-0.346461
42.700000	-0.323143
42.800000	-0.300599
42.900000	-0.278698
43.000000	-0.257451
43.100000	-0.236919
43.200000	-0.217273
43.300000	-0.198563
43.400000	-0.181056
43.500000	-0.164258
43.600000	-0.148267
43.700000	-0.133070
43.800000	-0.118604
43.900000	-0.104878
44.000000	-0.092180
44.100000	-0.080245
44.200000	-0.069049
44.300000	-0.058573
44.400000	-0.048959
44.500000	-0.039975
44.600000	-0.031982
44.700000	-0.024743
44.800000	-0.017973
44.900000	-0.011838
45.000000	-0.006373
45.100000	-0.001408
45.200000	0.003132
45.300000	0.007030
45.400000	0.010312
45.500000	0.013008
45.600000	0.015035
45.700000	0.016388
45.800000	0.017447
45.900000	0.018017
46.000000	0.018095
46.100000	0.017808
46.200000	0.017100
46.300000	0.016173
46.400000	0.014934
46.500000	0.013385
46.600000	0.011735
46.700000	0.009831
46.800000	0.007984
46.900000	0.005996
47.000000	0.003915
47.100000	0.001695
47.200000	-0.000763
47.300000	-0.003528
47.400000	-0.006624
47.500000	-0.010135
47.600000	-0.013658
47.700000	-0.016768
47.800000	-0.019975
47.900000	-0.023560
48.000000	-0.027359
48.100000	-0.031619
48.200000	-0.035337
48.300000	-0.038699
48.400000	-0.041669
48.500000	-0.044226
48.600000	-0.046633
48.700000	-0.049123
48.800000	-0.051476
48.900000	-0.053173
49.000000	-0.055359
49.100000	-0.055890
49.200000	-0.053985
49.300000	-0.052537
49.400000	-0.050706
49.500000	-0.048016
49.600000	-0.044929
49.700000	-0.041277
49.800000	-0.037759
49.900000	-0.034810
50.000000	-0.029148
50.100000	-0.024931
50.200000	-0.020025
50.300000	-0.015935
50.400000	-0.012528
50.500000	-0.009455
50.600000	-0.006760
50.700000	-0.004273
50.800000	-0.000792
50.900000	0.003263
51.000000	0.006350
51.100000	0.006590
51.200000	0.006228
51.300000	0.007794
51.400000	0.013784
51.500000	0.015442
51.600000	0.014394
51.700000	0.011280
51.800000	0.009047
51.900000	0.006710
52.000000	0.003173
52.100000	0.000548
52.200000	-0.003555
52.300000	-0.008078
52.400000	-0.013583
52.500000	-0.018546
52.600000	-0.024345
52.700000	-0.030167
52.800000	-0.037131
52.900000	-0.043478
53.000000	-0.049137
53.100000	-0.055561
53.200000	-0.061776
53.300000	-0.067397
53.400000	-0.072723
53.500000	-0.077648
53.600000	-0.082671
53.700000	-0.088311
53.800000	-0.093923
53.900000	-0.099108
54.000000	-0.104095
54.100000	-0.108316
54.200000	-0.113460
54.300000	-0.118660
54.400000	-0.123825
54.500000	-0.128553
54.600000	-0.133276
54.700000	-0.137692
54.800000	-0.142083
54.900000	-0.146641
55.000000	-0.151590
55.100000	-0.156940
55.200000	-0.162387
55.300000	-0.167404
55.400000	-0.172134
55.500000	-0.176542
55.600000	-0.180665
55.700000	-0.184608
55.800000	-0.188341
55.900000	-0.191957
56.000000	-0.195347
56.100000	-0.198649
56.200000	-0.202301
56.300000	-0.205809
56.400000	-0.209405
56.500000	-0.212870
56.600000	-0.216075
56.700000	-0.218987
56.800000	-0.221747
56.900000	-0.224729
57.000000	-0.227479
57.100000	-0.230057
57.200000	-0.232913
57.300000	-0.235878
57.400000	-0.238278
57.500000	-0.240252
57.600000	-0.242304
57.700000	-0.244733
57.800000	-0.247377
57.900000	-0.250076
58.000000	-0.253172
58.100000	-0.256142
58.200000	-0.259050
58.300000	-0.261867
58.400000	-0.264462
58.500000	-0.266839
58.600000	-0.269004
58.700000	-0.271403
58.800000	-0.274017
58.900000	-0.276696
59.000000	-0.279256
59.100000	-0.281961
59.200000	-0.285035
59.300000	-0.287815
59.400000	-0.290255
59.500000	-0.292711
59.600000	-0.295298
59.700000	-0.297738
59.800000	-0.299863
59.900000	-0.301944
60.000000	-0.303960
60.100000	-0.305942
60.200000	-0.308132
60.300000	-0.310698
60.400000	-0.313149
60.500000	-0.315441
60.600000	-0.318059
60.700000	-0.320744
60.800000	-0.323280
60.900000	-0.325959
61.000000	-0.328761
61.100000	-0.331501
61.200000	-0.334537
61.300000	-0.337756
61.400000	-0.340802
61.500000	-0.343475
61.600000	-0.346012
61.700000	-0.348734
61.800000	-0.351458
61.900000	-0.354037
62.000000	-0.356676
62.100000	-0.359726
62.200000	-0.362873
62.300000	-0.365619
62.400000	-0.367902
62.500000	-0.370004
62.600000	-0.371830
62.700000	-0.373622
62.800000	-0.375097
62.900000	-0.376002
63.000000	-0.376946
63.100000	-0.378149
63.200000	-0.379645
63.300000	-0.381197
63.400000	-0.382454
63.500000	-0.383942
63.600000	-0.385475
63.700000	-0.385966
63.800000	-0.385288
63.900000	-0.385453
64.000000	-0.386772
64.100000	-0.388749
64.200000	-0.391281
64.300000	-0.391683
64.400000	-0.390668
64.500000	-0.387912
64.600000	-0.383575
64.700000	-0.378896
64.800000	-0.374067
64.900000	-0.369935
65.000000	-0.366183
65.100000	-0.362354
65.200000	-0.354877
65.300000	-0.346889
65.400000	-0.338518
65.500000	-0.327504
65.600000	-0.314586
65.700000	-0.298547
65.800000	-0.284796
65.900000	-0.271829
66.000000	-0.258312
66.100000	-0.244924
66.200000	-0.227547
66.300000	-0.209660
66.400000	-0.192660
66.500000	-0.177984
66.600000	-0.169906
66.700000	-0.164000
66.800000	-0.159606
66.900000	-0.152231
67.000000	-0.146263
67.100000	-0.138498
67.200000	-0.129537
67.300000	-0.120733
67.400000	-0.113878
67.500000	-0.107496
67.600000	-0.102838
67.700000	-0.097559
67.800000	-0.094197
67.900000	-0.091333
68.000000	-0.088706
68.100000	-0.087527
68.200000	-0.087766
68.300000	-0.087880
68.400000	-0.088201
68.500000	-0.089586
68.600000	-0.091345
68.700000	-0.092209
68.800000	-0.093406
68.900000	-0.094082
69.000000	-0.095701
69.100000	-0.097530
69.200000	-0.101200
69.300000	-0.103695
69.400000	-0.106421
69.500000	-0.109266
69.600000	-0.113020
69.700000	-0.117399
69.800000	-0.121608
69.900000	-0.126845
70.000000	-0.132096
70.100000	-0.136640
70.200000	-0.140963
70.300000	-0.145405
70.400000	-0.150004
70.500000	-0.154468
70.600000	-0.158420
70.700000	-0.163279
70.800000	-0.167302
70.900000	-0.171124
71.000000	-0.174780
71.100000	-0.178662
71.200000	-0.182201
71.300000	-0.185858
71.400000	-0.189547
71.500000	-0.193081
71.600000	-0.196895
71.700000	-0.200709
71.800000	-0.204454
71.900000	-0.208248
72.000000	-0.212383
72.100000	-0.216819
72.200000	-0.221089
72.300000	-0.224474
72.400000	-0.227182
72.500000	-0.229855
72.600000	-0.232508
72.700000	-0.235870
72.800000	-0.239566
72.900000	-0.243231
73.000000	-0.247043
73.100000	-0.250720
73.200000	-0.254211
73.300000	-0.257358
73.400000	-0.260046
73.500000	-0.261582
73.600000	-0.264908
73.700000	-0.268524
73.800000	-0.272685
73.900000	-0.276702
74.000000	-0.280325
74.100000	-0.284037
74.200000	-0.288116
74.300000	-0.292563
74.400000	-0.297175
74.500000	-0.301112
74.600000	-0.304646
74.700000	-0.307837
74.800000	-0.310823
74.900000	-0.313485
75.000000	-0.315834
75.100000	-0.318107
75.200000	-0.320084
75.300000	-0.322038
75.400000	-0.323768
75.500000	-0.325352
75.600000	-0.327217
75.700000	-0.329463
75.800000	-0.331904
75.900000	-0.334508
76.000000	-0.337123
76.100000	-0.340206
76.200000	-0.343468
76.300000	-0.346729
76.400000	-0.349673
76.500000	-0.352510
76.600000	-0.355439
76.700000	-0.358491
76.800000	-0.361850
76.900000	-0.365214
77.000000	-0.368261
77.100000	-0.371228
77.200000	-0.374048
77.300000	-0.376420
77.400000	-0.378371
77.500000	-0.379316
77.600000	-0.381109
77.700000	-0.384046
77.800000	-0.386894
77.900000	-0.388912
78.000000	-0.391888
78.100000	-0.395838
78.200000	-0.394333
78.300000	-0.392790
78.400000	-0.392642
78.500000	-0.393507
78.600000	-0.394044
78.700000	-0.394468
78.800000	-0.393892
78.900000	-0.392930
79.000000	-0.393063
79.100000	-0.390259
79.200000	-0.386269
79.300000	-0.380414
79.400000	-0.372846
79.500000	-0.364723
79.600000	-0.359908
79.700000	-0.355102
79.800000	-0.349134
79.900000	-0.341298
80.000000	-0.333482
80.100000	-0.324200
80.200000	-0.311426
80.300000	-0.299802
80.400000	-0.287589
80.500000	-0.317669
80.600000	-0.290874
80.700000	-0.271625
80.800000	-0.252695
80.900000	-0.237687
81.000000	-0.226006
81.100000	-0.213001
81.200000	-0.194370
81.300000	-0.178437
81.400000	-0.163280
81.500000	-0.150585
81.600000	-0.137585
81.700000	-0.125769
81.800000	-0.110878
81.900000	-0.098485
82.000000	-0.091977
82.100000	-0.085957
82.200000	-0.084014
82.300000	-0.079479
82.400000	-0.071367
82.500000	-0.063652
82.600000	-0.056430
82.700000	-0.093282
82.800000	-0.087486
82.900000	-0.075873
83.000000	-0.067191
83.100000	-0.068625
83.200000	-0.108197
83.300000	-0.096679
83.400000	-0.095011
83.500000	-0.097002
83.600000	-0.099170
83.700000	-0.098731
83.800000	-0.096257
83.900000	-0.100708
84.000000	-0.100845
84.100000	-0.103468
84.200000	-0.109258
84.300000	-0.114559
84.400000	-0.116817
84.500000	-0.119308
84.600000	-0.120436
84.700000	-0.121910
84.800000	-0.123908
84.900000	-0.125306
85.000000	-0.126749
85.100000	-0.129461
85.200000	-0.132625
85.300000	-0.135554
85.400000	-0.140296
85.500000	-0.143256
85.600000	-0.146716
85.700000	-0.150422
85.800000	-0.154632
85.900000	-0.159518
86.000000	-0.164856
86.100000	-0.171031
86.200000	-0.175471
86.300000	-0.179211
86.400000	-0.183110
86.500000	-0.188746
86.600000	-0.192194
86.700000	-0.196056
86.800000	-0.199479
86.900000	-0.201220
87.000000	-0.205567
87.100000	-0.210520
87.200000	-0.213959
87.300000	-0.216120
87.400000	-0.218556
87.500000	-0.220666
87.600000	-0.222465
87.700000	-0.224451
87.800000	-0.226851
87.900000	-0.229350
88.000000	-0.231804
88.100000	-0.234481
88.200000	-0.245963
88.300000	-0.246243
88.400000	-0.247495
88.500000	-0.250463
88.600000	-0.254121
88.700000	-0.257390
88.800000	-0.262265
88.900000	-0.266510
89.000000	-0.319518
89.100000	-0.321128
89.200000	-0.313032
89.300000	-0.310197
89.400000	-0.309764
89.500000	-0.309374
89.600000	-0.310537
89.700000	-0.310725
89.800000	-0.322891
89.900000	-0.341443
90.000000	-0.335937
90.100000	-0.333875
90.200000	-0.333704
90.300000	-0.333848
90.400000	-0.337548
90.500000	-0.339037
90.600000	-0.339510
90.700000	-0.340521
90.800000	-0.342193
90.900000	-0.345496
91.000000	-0.346823
91.100000	-0.347130
91.200000	-0.347784
91.300000	-0.351953
91.400000	-0.352360
91.500000	-0.355789
91.600000	-0.358888
91.700000	-0.360696
91.800000	-0.363487
91.900000	-0.364439
92.000000	-0.366646
92.100000	-0.369777
92.200000	-0.373285
92.300000	-0.377682
92.400000	-0.382029
92.500000	-0.384954
92.600000	-0.387746
92.700000	-0.390361
92.800000	-0.391594
92.900000	-0.391183
93.000000	-0.389611
93.100000	-0.389836
93.200000	-0.388992
93.300000	-0.388559
93.400000	-0.386073
93.500000	-0.381525
93.600000	-0.376038
93.700000	-0.370103
93.800000	-0.364141
93.900000	-0.357594
94.000000	-0.352117
94.100000	-0.345342
94.200000	-0.337856
94.300000	-0.328378
94.400000	-0.319988
94.500000	-0.307485
94.600000	-0.295864
94.700000	-0.282738
94.800000	-0.271181
94.900000	-0.262310
95.000000	-0.249970
95.100000	-0.238081
95.200000	-0.233381
95.300000	-0.256721
95.400000	-0.240436
95.500000	-0.213191
95.600000	-0.184846
95.700000	-0.162420
95.800000	-0.144953
95.900000	-0.126859
96.000000	-0.106592
96.100000	-0.096255
96.200000	-0.084120
96.300000	-0.072695
96.400000	-0.082944
96.500000	-0.064246
96.600000	-0.051909
96.700000	-0.043337
96.800000	-0.075217
96.900000	-0.054855
97.000000	-0.042337
97.100000	-0.034725
97.200000	-0.027637
97.300000	-0.016641
97.400000	-0.076606
97.500000	-0.070478
97.600000	-0.058002
97.700000	-0.101699
97.800000	-0.085541
97.900000	-0.087926
98.000000	-0.081592
98.100000	-0.085195
98.200000	-0.105478
98.300000	-0.107819
98.400000	-0.138251
98.500000	-0.139951
98.600000	-0.142211
98.700000	-0.145443
98.800000	-0.149599
98.900000	-0.153117
99.000000	-0.156750
99.100000	-0.160766
99.200000	-0.164156
99.300000	-0.170066
99.400000	-0.179431
99.500000	-0.179842
99.600000	-0.181328
99.700000	-0.200715
99.800000	-0.199628
99.900000	-0.202710
100.000000	-0.208430
100.100000	-0.210898
100.200000	-0.213851
100.300000	-0.225984
100.400000	-0.229802
100.500000	-0.231048
100.600000	-0.234406
100.700000	-0.329291
100.800000	-0.310771
100.900000	-0.295358
101.000000	-0.288647
101.100000	-0.284571
101.200000	-0.292933
101.300000	-0.293513
101.400000	-0.293806
101.500000	-0.297711
101.600000	-0.295528
101.700000	-0.299580
101.800000	-0.300023
101.900000	-0.301180
102.000000	-0.304690
102.100000	-0.304307
102.200000	-0.304674
102.300000	-0.305911
102.400000	-0.306133
102.500000	-0.310569
102.600000	-0.312793
102.700000	-0.320878
102.800000	-0.319959
102.900000	-0.320497
103.000000	-0.328662
103.100000	-0.330394
103.200000	-0.376763
103.300000	-0.373979
103.400000	-0.366467
103.500000	-0.359362
103.600000	-0.356376
103.700000	-0.355633
103.800000	-0.357124
103.900000	-0.368098
104.000000	-0.369772
104.100000	-0.372291
104.200000	-0.372217
104.300000	-0.386821
104.400000	-0.384458
104.500000	-0.386790
104.600000	-0.389725
104.700000	-0.387214
104.800000	-0.427716
104.900000	-0.456283
105.000000	-0.435857
105.100000	-0.428482
105.200000	-0.424361
105.300000	-0.420805
105.400000	-0.419267
105.500000	-0.415943
105.600000	-0.415538
105.700000	-0.414767
105.800000	-0.415125
105.900000	-0.414175
106.000000	-0.414392
106.100000	-0.414057
106.200000	-0.414390
106.300000	-0.415420
106.400000	-0.422231
106.500000	-0.424682
106.600000	-0.441231
106.700000	-0.441528
106.800000	-0.443546
106.900000	-0.450585
107.000000	-0.461141
107.100000	-0.462736
107.200000	-0.465799
107.300000	-0.466310
107.400000	-0.467885
107.500000	-0.466283
107.600000	-0.511497
107.700000	-0.510185
107.800000	-0.502648
107.900000	-0.497418
108.000000	-0.493556
108.100000	-0.488847
108.200000	-0.481577
108.300000	-0.478532
108.400000	-0.474779
108.500000	-0.469836
108.600000	-0.465217
108.700000	-0.453907
108.800000	-0.442086
108.900000	-0.427990
109.000000	-0.430196
109.100000	-0.406277
109.200000	-0.385310
109.300000	-0.368065
109.400000	-0.345904
109.500000	-0.324608
109.600000	-0.301885
109.700000	-0.276847
109.800000	-0.249726
109.900000	-0.209618
110.000000	-0.172314
110.100000	-0.135779
110.200000	-0.103241
110.300000	-0.069229
110.400000	-0.112521
110.500000	-0.090318
110.600000	-0.077655
110.700000	-0.034867
110.800000	-0.023745
110.900000	0.005759
111.000000	0.016983
111.100000	-0.003977
111.200000	-0.075232
111.300000	-0.025670
111.400000	-0.002255
111.500000	-0.001121
111.600000	-0.053170
111.700000	-0.006649
111.800000	-0.013439
111.900000	-0.122568
112.000000	-0.092759
112.100000	-0.081719
112.200000	-0.098914
112.300000	-0.145835
112.400000	-0.180816
112.500000	-0.202654
112.600000	-0.202523
112.700000	-0.185789
112.800000	-0.215311
112.900000	-0.188893
113.000000	-0.252427
113.100000	-0.232972
113.200000	-0.207324
113.300000	-0.254776
113.400000	-0.245355
113.500000	-0.327796
113.600000	-0.310843
113.700000	-0.258039
113.800000	-0.242266
113.900000	-0.205679
114.000000	-0.179600
114.100000	-0.217244
114.200000	-0.203379
114.300000	-0.176676
114.400000	-0.192794
114.500000	-0.234825
114.600000	-0.219829
114.700000	-0.235681
114.800000	-0.232011
114.900000	-0.200036
115.000000	-0.171495
115.100000	-0.167909
115.200000	-0.151984
115.300000	-0.155826
115.400000	-0.163901
115.500000	-0.164126
115.600000	-0.157325
115.700000	-0.198149
115.800000	-0.271955
115.900000	-0.261016
116.000000	-0.236724
116.100000	-0.226857
116.200000	-0.255449
116.300000	-0.288281
116.400000	-0.294245
116.500000	-0.306903
116.600000	-0.366856
116.700000	-0.454945
116.800000	-0.495638
116.900000	-0.475757
117.000000	-0.509839
117.100000	-0.526083
117.200000	-0.606946
117.300000	-0.572615
117.400000	-0.575743
117.500000	-0.694912
117.600000	-0.751555
117.700000	-0.927882
117.800000	-0.918631
117.900000	-0.892982
118.000000	-0.862175
118.100000	-0.864586
118.200000	-0.885793
118.300000	-0.892103
118.400000	-0.886570
118.500000	-0.785433
118.600000	-0.837360
118.700000	-0.754054
118.800000	-0.686116
118.900000	-0.590955
119.000000	-0.680446
119.100000	-0.538743
119.200000	-0.476761
119.300000	-0.389641
119.400000	-0.401038
119.500000	-0.230377
119.600000	-0.189970
119.700000	-0.160395
119.800000	-0.079752
119.900000	-0.019144
120.000000	-0.030598
120.100000	-0.068933
120.200000	0.007149
120.300000	-0.007423
120.400000	0.040011
120.500000	0.004006
120.600000	0.014780
120.700000	0.003371
120.800000	-0.153174
120.900000	-0.146260
121.000000	-0.185017
121.100000	-0.298710
121.200000	-0.409556
121.300000	-0.433655
121.400000	-0.505329
121.500000	-0.615022
121.600000	-0.705994
121.700000	-0.879076
121.800000	-0.960156
121.900000	-1.218540
122.000000	-1.409150
122.100000	-1.557470
122.200000	-1.579900
122.300000	-1.563720
122.400000	-1.609010
122.500000	-1.626360
122.600000	-1.699240
122.700000	-1.634310
122.800000	-1.758010
122.900000	-1.852460
123.000000	-1.847400
123.100000	-1.888880
123.200000	-1.993070
123.300000	-1.939990
123.400000	-2.055750
123.500000	-2.098930
123.600000	-2.074200
123.700000	-2.110170
123.800000	-2.180910
123.900000	-2.299770
124.000000	-2.343100
124.100000	-2.361360
124.200000	-2.359050
124.300000	-2.454240
124.400000	-2.518620
124.500000	-2.641330
124.600000	-2.734730
124.700000	-2.781490
124.800000	-2.833230
124.900000	-2.870630
125.000000	-2.916470
125.100000	-2.983360
125.200000	-3.080010
125.300000	-3.184580
125.400000	-3.269400
125.500000	-3.296250
125.600000	-3.346700
125.700000	-3.357330
125.800000	-3.385590
125.900000	-3.419730
126.000000	-3.414070
126.100000	-3.401720
126.200000	-3.365690
126.300000	-3.310680
126.400000	-3.306350
126.500000	-3.303360
126.600000	-3.278310
126.700000	-3.235700
126.800000	-3.171960
126.900000	-3.102770
127.000000	-3.020810
127.100000	-2.932130
127.200000	-2.889430
127.300000	-2.808020
127.400000	-2.744930
127.500000	-2.692340
127.600000	-2.664560
127.700000	-2.615740
127.800000	-2.597070
127.900000	-2.573100
128.000000	-2.561370
128.100000	-2.525720
128.200000	-2.518260
128.300000	-2.505240
128.400000	-2.497660
128.500000	-2.479820
128.600000	-2.457580
128.700000	-2.425960
128.800000	-2.397360
128.900000	-2.349750
129.000000	-2.300170
129.100000	-2.260280
129.200000	-2.227690
129.300000	-2.192850
129.400000	-2.156310
129.500000	-2.128970
129.600000	-2.095380
129.700000	-2.062280
129.800000	-2.028290
129.900000	-1.997770
130.000000	-1.966790
130.100000	-1.937290
130.200000	-1.906790
130.300000	-1.875560
130.400000	-1.844140
130.500000	-1.811340
130.600000	-1.778120
130.700000	-1.747210
130.800000	-1.714920
130.900000	-1.680940
131.000000	-1.654520
131.100000	-1.620810
131.200000	-1.586400
131.300000	-1.549990
131.400000	-1.512380
131.500000	-1.473090
131.600000	-1.434260
131.700000	-1.394940
131.800000	-1.354990
131.900000	-1.314700
132.000000	-1.274460
132.100000	-1.233700
132.200000	-1.192760
132.300000	-1.149440
132.400000	-1.105650
132.500000	-1.063060
132.600000	-1.020410
132.700000	-0.977640
132.800000	-0.936592
132.900000	-0.897179
133.000000	-0.856864
133.100000	-0.815226
133.200000	-0.776521
133.300000	-0.741428
133.400000	-0.707211
133.500000	-0.673915
133.600000	-0.643404
133.700000	-0.615488
133.800000	-0.588464
133.900000	-0.562331
134.000000	-0.536955
134.100000	-0.512309
134.200000	-0.488162
134.300000	-0.464701
134.400000	-0.441685
134.500000	-0.419181
134.600000	-0.397163
134.700000	-0.375631
134.800000	-0.354381
134.900000	-0.333585
135.000000	-0.313363
135.100000	-0.293806
135.200000	-0.274682
135.300000	-0.256031
135.400000	-0.237832
135.500000	-0.219891
135.600000	-0.202491
135.700000	-0.185832
135.800000	-0.170323
135.900000	-0.155386
136.000000	-0.140824
136.100000	-0.126720
136.200000	-0.113465
136.300000	-0.100925
136.400000	-0.089294
136.500000	-0.078895
136.600000	-0.069009
136.700000	-0.059712
136.800000	-0.051035
136.900000	-0.043086
137.000000	-0.035645
137.100000	-0.028546
137.200000	-0.021568
137.300000	-0.015418
137.400000	-0.009703
137.500000	-0.003330
137.600000	0.002659
137.700000	0.008250
137.800000	0.013124
137.900000	0.018752
138.000000	0.023900
138.100000	0.028048
138.200000	0.032190
138.300000	0.035385
138.400000	0.038743
138.500000	0.041647
138.600000	0.045263
138.700000	0.048406
138.800000	0.052697
138.900000	0.056786
139.000000	0.060657
139.100000	0.064327
139.200000	0.066082
139.300000	0.068114
139.400000	0.072822
139.500000	0.079126
139.600000	0.086213
139.700000	0.092341
139.800000	0.098222
139.900000	0.101375
140.000000	0.106581
140.100000	0.108737
140.200000	0.110011
140.300000	0.115451
140.400000	0.120377
140.500000	0.124519
140.600000	0.128114
140.700000	0.133675
140.800000	0.139379
140.900000	0.142339
141.000000	0.144832
141.100000	0.146372
141.200000	0.147177
141.300000	0.146082
141.400000	0.143418
141.500000	0.141796
141.600000	0.139330
141.700000	0.137554
141.800000	0.133170
141.900000	0.126632
142.000000	0.121044
142.100000	0.113870
142.200000	0.106232
142.300000	0.099903
142.400000	0.095257
142.500000	0.088838
142.600000	0.081822
142.700000	0.075385
142.800000	0.071032
142.900000	0.065561
143.000000	0.059546
143.100000	0.053338
143.200000	0.047799
143.300000	0.042270
143.400000	0.036237
143.500000	0.029774
143.600000	0.023229
143.700000	0.016790
143.800000	0.010107
143.900000	0.003260
144.000000	-0.002414
144.100000	-0.008284
144.200000	-0.014070
144.300000	-0.019353
144.400000	-0.024893
144.500000	-0.030715
144.600000	-0.036591
144.700000	-0.042479
144.800000	-0.048349
144.900000	-0.053688
145.000000	-0.058435
145.100000	-0.062916
145.200000	-0.067449
145.300000	-0.071241
145.400000	-0.074755
145.500000	-0.078268
145.600000	-0.081870
145.700000	-0.085541
145.800000	-0.089029
145.900000	-0.092675
146.000000	-0.096334
146.100000	-0.100106
146.200000	-0.103610
146.300000	-0.107043
146.400000	-0.110786
146.500000	-0.114725
146.600000	-0.119050
146.700000	-0.123477
146.800000	-0.127879
146.900000	-0.131999
147.000000	-0.135549
147.100000	-0.138865
147.200000	-0.142051
147.300000	-0.145250
147.400000	-0.148448
147.500000	-0.151302
147.600000	-0.154115
147.700000	-0.156874
147.800000	-0.159348
147.900000	-0.161579
148.000000	-0.163705
148.100000	-0.165777
148.200000	-0.167883
148.300000	-0.169874
148.400000	-0.171611
148.500000	-0.173038
148.600000	-0.174377
148.700000	-0.175655
148.800000	-0.177054
148.900000	-0.178300
149.000000	-0.179678
149.100000	-0.181073
149.200000	-0.182188
149.300000	-0.183325
149.400000	-0.184452
149.500000	-0.185761
149.600000	-0.187703
149.700000	-0.190641
149.800000	-0.193949
149.900000	-0.197672
150.000000	-0.201459
150.100000	-0.205212
150.200000	-0.209170
150.300000	-0.213152
150.400000	-0.217077
150.500000	-0.220813
150.600000	-0.224136
150.700000	-0.227170
150.800000	-0.230349
150.900000	-0.233206
151.000000	-0.235998
151.100000	-0.237965
151.200000	-0.239499
151.300000	-0.240321
151.400000	-0.241265
151.500000	-0.242633
151.600000	-0.244146
151.700000	-0.245422
151.800000	-0.246342
151.900000	-0.247264
152.000000	-0.248143
152.100000	-0.249316
152.200000	-0.250506
152.300000	-0.251879
152.400000	-0.252941
152.500000	-0.254503
152.600000	-0.256732
152.700000	-0.258804
152.800000	-0.260504
152.900000	-0.262033
153.000000	-0.263009
153.100000	-0.263908
153.200000	-0.264250
153.300000	-0.264516
153.400000	-0.263955
153.500000	-0.263374
153.600000	-0.262263
153.700000	-0.262199
153.800000	-0.263516
153.900000	-0.265359
154.000000	-0.267629
154.100000	-0.269108
154.200000	-0.269631
154.300000	-0.269725
154.400000	-0.269783
154.500000	-0.269998
154.600000	-0.269563
154.700000	-0.268993
154.800000	-0.266952
154.900000	-0.263131
155.000000	-0.257249
155.100000	-0.252656
155.200000	-0.248840
155.300000	-0.243086
155.400000	-0.236164
155.500000	-0.225984
155.600000	-0.215231
155.700000	-0.207665
155.800000	-0.200166
155.900000	-0.191776
156.000000	-0.183897
156.100000	-0.178585
156.200000	-0.171554
156.300000	-0.165404
156.400000	-0.159873
156.500000	-0.151663
156.600000	-0.141116
156.700000	-0.129671
156.800000	-0.119157
156.900000	-0.111403
157.000000	-0.104801
157.100000	-0.098433
157.200000	-0.091814
157.300000	-0.083108
157.400000	-0.073753
157.500000	-0.064877
157.600000	-0.059420
157.700000	-0.055245
157.800000	-0.047772
157.900000	-0.040244
158.000000	-0.035898
158.100000	-0.033492
158.200000	-0.033567
158.300000	-0.031882
158.400000	-0.030868
158.500000	-0.032328
158.600000	-0.033500
158.700000	-0.036454
158.800000	-0.038498
158.900000	-0.039914
159.000000	-0.042190
159.100000	-0.044963
159.200000	-0.046583
159.300000	-0.048233
159.400000	-0.050640
159.500000	-0.053209
159.600000	-0.055564
159.700000	-0.058596
159.800000	-0.060583
159.900000	-0.063760
160.000000	-0.066887
160.100000	-0.069913
160.200000	-0.072743
160.300000	-0.075672
160.400000	-0.078944
160.500000	-0.082007
160.600000	-0.085016
160.700000	-0.088657
160.800000	-0.092248
160.900000	-0.095522
161.000000	-0.098709
161.100000	-0.101931
161.200000	-0.105118
161.300000	-0.108137
161.400000	-0.111096
161.500000	-0.114228
161.600000	-0.117055
161.700000	-0.119794
161.800000	-0.122455
161.900000	-0.124837
162.000000	-0.127115
162.100000	-0.129554
162.200000	-0.132237
162.300000	-0.134789
162.400000	-0.137072
162.500000	-0.139237
162.600000	-0.141364
162.700000	-0.143629
162.800000	-0.145966
162.900000	-0.148127
163.000000	-0.150155
163.100000	-0.152207
163.200000	-0.154264
163.300000	-0.156568
163.400000	-0.159437
163.500000	-0.162765
163.600000	-0.166165
163.700000	-0.169348
163.800000	-0.172467
163.900000	-0.175739
164.000000	-0.178973
164.100000	-0.182323
164.200000	-0.185477
164.300000	-0.188332
164.400000	-0.191374
164.500000	-0.193996
164.600000	-0.196804
164.700000	-0.199505
164.800000	-0.201904
164.900000	-0.203733
165.000000	-0.205767
165.100000	-0.208748
165.200000	-0.212225
165.300000	-0.215685
165.400000	-0.219008
165.500000	-0.221838
165.600000	-0.224198
165.700000	-0.227274
165.800000	-0.230222
165.900000	-0.234146
166.000000	-0.238739
166.100000	-0.243144
166.200000	-0.246994
166.300000	-0.250569
166.400000	-0.253775
166.500000	-0.257114
166.600000	-0.259778
166.700000	-0.261783
166.800000	-0.264100
166.900000	-0.266311
167.000000	-0.268372
167.100000	-0.270121
167.200000	-0.272027
167.300000	-0.274426
167.400000	-0.276718
167.500000	-0.278794
167.600000	-0.279572
167.700000	-0.280345
167.800000	-0.281324
167.900000	-0.282647
168.000000	-0.284618
168.100000	-0.286829
168.200000	-0.289714
168.300000	-0.292825
168.400000	-0.295091
168.500000	-0.296017
168.600000	-0.297008
168.700000	-0.298572
168.800000	-0.300068
168.900000	-0.301933
169.000000	-0.303108
169.100000	-0.303459
169.200000	-0.303926
169.300000	-0.303969
169.400000	-0.303914
169.500000	-0.303287
169.600000	-0.301859
169.700000	-0.299704
169.800000	-0.298436
169.900000	-0.298158
170.000000	-0.297101
170.100000	-0.295447
170.200000	-0.292600
170.300000	-0.286451
170.400000	-0.279867
170.500000	-0.273600
170.600000	-0.264914
170.700000	-0.256137
170.800000	-0.246000
170.900000	-0.236931
171.000000	-0.230907
171.100000	-0.223527
171.200000	-0.213662
171.300000	-0.200197
171.400000	-0.185707
171.500000	-0.172707
171.600000	-0.156209
171.700000	-0.141005
171.800000	-0.126828
171.900000	-0.109767
172.000000	-0.093002
172.100000	-0.073705
172.200000	-0.059534
172.300000	-0.047567
172.400000	-0.036050
172.500000	-0.027531
172.600000	-0.020622
172.700000	-0.016045
172.800000	-0.009488
172.900000	-0.003097
173.000000	0.002203
173.100000	0.006225
173.200000	0.008263
173.300000	-0.039822
173.400000	-0.024204
173.500000	-0.014521
173.600000	-0.007299
173.700000	-0.002028
173.800000	0.000257
173.900000	-0.001254
174.000000	-0.000229
174.100000	0.001409
174.200000	0.001063
174.300000	-0.059754
174.400000	-0.046449
174.500000	-0.037783
174.600000	-0.041880
174.700000	-0.044274
174.800000	-0.046619
174.900000	-0.062897
175.000000	-0.060969
175.100000	-0.061550
175.200000	-0.067555
175.300000	-0.069228
175.400000	-0.072649
175.500000	-0.075533
175.600000	-0.078444
175.700000	-0.081083
175.800000	-0.101502
175.900000	-0.098117
176.000000	-0.098441
176.100000	-0.100396
176.200000	-0.103613
176.300000	-0.107204
176.400000	-0.110246
176.500000	-0.112233
176.600000	-0.114097
176.700000	-0.116819
176.800000	-0.121243
176.900000	-0.128534
177.000000	-0.131871
177.100000	-0.135113
177.200000	-0.138877
177.300000	-0.142540
177.400000	-0.146238
177.500000	-0.150103
177.600000	-0.154863
177.700000	-0.159741
177.800000	-0.164643
177.900000	-0.169310
178.000000	-0.173759
178.100000	-0.177810
178.200000	-0.181429
178.300000	-0.184886
178.400000	-0.188241
178.500000	-0.191652
178.600000	-0.195430
178.700000	-0.198785
178.800000	-0.201872
178.900000	-0.205072
179.000000	-0.208156
179.100000	-0.210941
179.200000	-0.213149
179.300000	-0.214921
179.400000	-0.216793
179.500000	-0.220194
179.600000	-0.222767
179.700000	-0.225374
179.800000	-0.227696
179.900000	-0.229969
180.000000	-0.232578
180.100000	-0.235116
180.200000	-0.237442
180.300000	-0.239391
180.400000	-0.240619
180.500000	-0.241230
180.600000	-0.247125
180.700000	-0.247959
180.800000	-0.248727
180.900000	-0.249973
181.000000	-0.251256
181.100000	-0.253308
181.200000	-0.255729
181.300000	-0.257661
181.400000	-0.259445
181.500000	-0.261655
181.600000	-0.263765
181.700000	-0.266377
181.800000	-0.268557
181.900000	-0.271798
182.000000	-0.274987
182.100000	-0.277846
182.200000	-0.284484
182.300000	-0.287979
182.400000	-0.288849
182.500000	-0.291138
182.600000	-0.292481
182.700000	-0.292893
182.800000	-0.293443
182.900000	-0.292655
183.000000	-0.291718
183.100000	-0.291389
183.200000	-0.292285
183.300000	-0.293508
183.400000	-0.295094
183.500000	-0.296980
183.600000	-0.297262
183.700000	-0.297711
183.800000	-0.296294
183.900000	-0.296437
184.000000	-0.294222
184.100000	-0.291037
184.200000	-0.286553
184.300000	-0.280841
184.400000	-0.274698
184.500000	-0.269676
184.600000	-0.266217
184.700000	-0.261475
184.800000	-0.253872
184.900000	-0.247095
185.000000	-0.239802
185.100000	-0.231727
185.200000	-0.227740
185.300000	-0.225467
185.400000	-0.217660
185.500000	-0.206776
185.600000	-0.196967
185.700000	-0.187237
185.800000	-0.176519
185.900000	-0.159996
186.000000	-0.140764
186.100000	-0.125266
186.200000	-0.110295
186.300000	-0.088887
186.400000	-0.066067
186.500000	-0.045448
186.600000	-0.032057
186.700000	-0.017855
186.800000	-0.008987
186.900000	-0.001019
187.000000	0.013464
187.100000	0.020378
187.200000	0.031603
187.300000	0.040271
187.400000	0.044700
187.500000	0.046041
187.600000	0.047876
187.700000	0.049571
187.800000	0.044575
187.900000	0.054318
188.000000	0.001769
188.100000	0.001157
188.200000	0.020688
188.300000	0.035696
188.400000	0.034672
188.500000	0.037816
188.600000	0.022767
188.700000	0.022662
188.800000	0.018062
188.900000	0.014349
189.000000	0.003509
189.100000	-0.028524
189.200000	-0.032824
189.300000	-0.038959
189.400000	-0.093267
189.500000	-0.083840
189.600000	-0.073272
189.700000	-0.073038
189.800000	-0.072488
189.900000	-0.072265
190.000000	-0.078358
190.100000	-0.078885
190.200000	-0.079885
190.300000	-0.081520
190.400000	-0.089779
190.500000	-0.091408
190.600000	-0.093877
190.700000	-0.099740
190.800000	-0.103465
190.900000	-0.109115
191.000000	-0.112363
191.100000	-0.127611
191.200000	-0.134245
191.300000	-0.135399
191.400000	-0.138673
191.500000	-0.139892
191.600000	-0.141235
191.700000	-0.142352
191.800000	-0.143300
191.900000	-0.144029
192.000000	-0.144554
192.100000	-0.145012
192.200000	-0.145681
192.300000	-0.146281
192.400000	-0.146811
192.500000	-0.148835
192.600000	-0.168561
192.700000	-0.171501
192.800000	-0.171569
192.900000	-0.177031
193.000000	-0.179741
193.100000	-0.180254
193.200000	-0.183735
193.300000	-0.183071
193.400000	-0.200676
193.500000	-0.194844
193.600000	-0.204338
193.700000	-0.206311
193.800000	-0.206788
193.900000	-0.209118
194.000000	-0.209253
194.100000	-0.210162
194.200000	-0.210613
194.300000	-0.215365
194.400000	-0.218717
194.500000	-0.221030
194.600000	-0.275455
194.700000	-0.261981
194.800000	-0.256094
194.900000	-0.251776
195.000000	-0.252429
195.100000	-0.252086
195.200000	-0.250253
195.300000	-0.256160
195.400000	-0.259050
195.500000	-0.260735
195.600000	-0.258185
195.700000	-0.255912
195.800000	-0.272490
195.900000	-0.266706
196.000000	-0.265019
196.100000	-0.261424
196.200000	-0.260178
196.300000	-0.259501
196.400000	-0.259252
196.500000	-0.257857
196.600000	-0.255577
196.700000	-0.254795
196.800000	-0.257344
196.900000	-0.254922
197.000000	-0.253718
197.100000	-0.253415
197.200000	-0.255518
197.300000	-0.255870
197.400000	-0.281324
197.500000	-0.279190
197.600000	-0.275562
197.700000	-0.272243
197.800000	-0.273206
197.900000	-0.272622
198.000000	-0.271679
198.100000	-0.286672
198.200000	-0.280730
198.300000	-0.277729
198.400000	-0.274691
198.500000	-0.270616
198.600000	-0.267173
198.700000	-0.265541
198.800000	-0.262362
198.900000	-0.262210
199.000000	-0.268895
199.100000	-0.263072
199.200000	-0.257177
199.300000	-0.250782
199.400000	-0.257129
199.500000	-0.250750
199.600000	-0.263292
199.700000	-0.250256
199.800000	-0.258605
199.900000	-0.237749
200.000000	-0.221694
200.100000	-0.209072
200.200000	-0.210264
200.300000	-0.188616
200.400000	-0.171594
200.500000	-0.150874
200.600000	-0.129441
200.700000	-0.112506
200.800000	-0.098153
200.900000	-0.086872
201.000000	-0.071675
201.100000	-0.056104
201.200000	-0.047334
201.300000	-0.038158
201.400000	-0.028186
201.500000	-0.015156
201.600000	-0.003266
201.700000	0.000803
201.800000	0.011888
201.900000	0.024392
202.000000	0.007712
202.100000	-0.002405
202.200000	0.020826
202.300000	0.028960
202.400000	0.034522
202.500000	0.043298
202.600000	0.049742
202.700000	0.058410
202.800000	0.063278
202.900000	0.067896
203.000000	0.065021
203.100000	0.064121
203.200000	0.063891
203.300000	0.065434
203.400000	0.059026
203.500000	0.057864
203.600000	0.053305
203.700000	0.046420
203.800000	0.039021
203.900000	0.029346
204.000000	0.024543
204.100000	0.018169
204.200000	0.013564
204.300000	-0.009167
204.400000	-0.013881
204.500000	-0.033959
204.600000	-0.035647
204.700000	-0.038633
204.800000	-0.046857
204.900000	-0.055216
205.000000	-0.058508
205.100000	-0.060835
205.200000	-0.074235
205.300000	-0.079432
205.400000	-0.082446
205.500000	-0.118585
205.600000	-0.174071
205.700000	-0.155890
205.800000	-0.142201
205.900000	-0.143307
206.000000	-0.156625
206.100000	-0.154199
206.200000	-0.149399
206.300000	-0.147507
206.400000	-0.150723
206.500000	-0.177057
206.600000	-0.188677
206.700000	-0.191725
206.800000	-0.189846
206.900000	-0.187523
207.000000	-0.190007
207.100000	-0.189125
207.200000	-0.192831
207.300000	-0.196501
207.400000	-0.201416
207.500000	-0.207744
207.600000	-0.217372
207.700000	-0.220069
207.800000	-0.225712
207.900000	-0.229030
208.000000	-0.233004
208.100000	-0.236270
208.200000	-0.249060
208.300000	-0.246852
208.400000	-0.245607
208.500000	-0.247199
208.600000	-0.255506
208.700000	-0.254626
208.800000	-0.256181
208.900000	-0.257899
209.000000	-0.260232
209.100000	-0.265729
209.200000	-0.270414
209.300000	-0.273568
209.400000	-0.276859
209.500000	-0.277652
209.600000	-0.312827
209.700000	-0.326076
209.800000	-0.306548
[truncated: 37,802 more rows]
