# Supplementary material for: Interneuronal mechanisms of hippocampal theta oscillations in a full-scale model of the rodent CA1 circuit
Source: eLife. 2016 Dec 23;5:e18566. doi: 10.7554/eLife.18566 (PMC5313080; doi:10.7554/eLife.18566)
Supplement: Figure 4—source data 2. — The power of the Spike Density Functions was calculated from a one-sided periodogram using Welch’s method where segments have a 50% overlap with a Hamming Window. DOI: http://dx.doi.org/10.7554/eLife.18566.043 [file elife-18566-fig4-data2.txt]

Time	axoaxoniccell	bistratifiedcell	cckcell	ivycell	ngfcell	olmcell	pyramidalcell	pvbasketcell	scacell	ca3cell	eccell
50	2.0272	0.79788	0.56894	0.96188	8.5275	0	0	1.0623	0	15.965	20.482
51	2.3068	0.75477	0.68195	1.1406	10.728	0	0	1.067	0.0059091	19.325	24.764
52	2.6996	0.6389	1.0338	1.2948	12.662	0	0	1.0393	0.018149	22.098	28.305
53	3.4742	0.48394	1.9193	1.431	14.111	0	0.0044318	1.0791	0.064719	24.148	30.91
54	4.9211	0.32802	3.8144	1.575	14.96	0	0.021737	1.3774	0.18486	25.502	32.603
55	7.3273	0.20043	7.3244	1.7479	15.211	0	0.063154	2.1637	0.41328	26.306	33.557
56	10.83	0.11178	13.116	1.982	14.984	0	0.1462	3.6891	0.82611	26.736	34.001
57	15.295	0.064139	21.619	2.3103	14.447	0	0.29951	6.1904	1.4999	26.94	34.159
58	20.274	0.048386	32.645	2.7692	13.783	0	0.55212	9.8276	2.4844	27.026	34.208
59	25.018	0.059504	45.087	3.384	13.132	0	0.91951	14.52	3.751	27.048	34.306
60	28.661	0.090664	56.929	4.1543	12.548	0	1.3842	19.837	5.1572	26.998	34.548
61	30.487	0.14698	65.724	5.0367	12.046	0	1.8845	24.997	6.4499	26.892	35.028
62	30.129	0.21582	69.378	5.9405	11.586	0	2.3215	28.993	7.3303	26.698	35.726
63	27.711	0.28711	66.968	6.7419	11.126	0	2.5889	30.9	7.5639	26.445	36.539
64	23.793	0.34595	59.113	7.2996	10.656	0	2.6147	30.215	7.0824	26.177	37.323
65	19.164	0.37738	47.736	7.5193	10.21	0	2.3941	27.07	6.0155	25.953	37.95
66	14.645	0.37244	35.351	7.3849	9.8364	0	1.9896	22.202	4.6434	25.863	38.267
67	10.9	0.33225	24.277	6.966	9.548	0	1.5105	16.681	3.2769	25.94	38.264
68	8.3415	0.26764	16.131	6.4074	9.3643	0	1.0769	11.538	2.1665	26.235	38.023
69	7.2128	0.19447	11.709	5.8752	9.2667	0	0.81239	7.5077	1.4517	26.725	37.651
70	7.5799	0.12734	11.276	5.4839	9.2109	0	0.81684	4.9042	1.1613	27.337	37.279
71	9.4022	0.075059	14.919	5.3151	9.1675	0	1.1786	3.7212	1.2828	27.958	36.954
72	12.458	0.039793	22.542	5.3821	9.144	0	2.0275	3.801	1.7565	28.447	36.694
73	16.383	0.018959	33.589	5.6611	9.1456	0	3.4997	4.9245	2.5265	28.659	36.451
74	20.589	0.0075973	46.719	6.143	9.219	0	5.6875	6.8826	3.5083	28.565	36.195
75	24.379	0.0029546	59.686	6.7873	9.37	0	8.5347	9.3885	4.5422	28.224	35.918
76	27.071	0	69.757	7.5214	9.6125	0	11.749	12.028	5.4418	27.808	35.627
77	28.141	0	74.512	8.2166	9.9114	0	14.854	14.269	6.0177	27.469	35.305
78	27.407	0	72.729	8.7041	10.217	0	17.265	15.606	6.1367	27.3	34.915
79	25.033	0	64.87	8.8397	10.463	0	18.554	15.693	5.7674	27.272	34.384
80	21.506	0	52.908	8.5579	10.586	0	18.599	14.482	4.9941	27.275	33.665
81	17.483	0	39.559	7.9038	10.544	0	17.62	12.246	3.9967	27.172	32.8
82	13.621	0	27.459	7.0169	10.328	0	16.084	9.4986	2.9855	26.91	31.914
83	10.496	0	18.436	6.0985	9.9777	0	14.495	6.8043	2.144	26.562	31.196
84	8.536	0	13.438	5.3136	9.5436	0	13.293	4.6176	1.6094	26.29	30.796
85	7.9693	0	12.826	4.7859	9.0874	0	12.765	3.2112	1.4498	26.239	30.819
86	8.8604	0	16.639	4.5511	8.6768	0	13.179	2.6615	1.6791	26.521	31.218
87	11.101	0	24.676	4.603	8.3173	0	14.803	2.9385	2.2588	27.111	31.904
88	14.351	0.0014773	36.251	4.8837	8.0086	0	17.895	3.9385	3.0986	27.88	32.767
89	18.121	0.0037987	49.815	5.3294	7.7547	0	22.522	5.5084	4.0576	28.679	33.713
90	21.771	0.0087406	62.919	5.8223	7.5509	0	28.375	7.4121	4.9435	29.358	34.693
91	24.646	0.017997	72.734	6.2667	7.414	0	34.696	9.3106	5.5714	29.838	35.64
92	26.205	0.033159	76.872	6.5627	7.3759	0	40.511	10.803	5.7961	30.123	36.472
93	26.147	0.05467	74.275	6.6336	7.4278	0	44.91	11.533	5.5687	30.182	37.051
94	24.481	0.080657	65.606	6.4579	7.5595	0	47.504	11.307	4.9406	30.052	37.289
95	21.535	0.10648	53.03	6.0685	7.7046	0	48.559	10.161	4.0535	29.746	37.149
96	17.874	0.12579	39.418	5.5414	7.8029	0	48.852	8.3694	3.0848	29.321	36.739
97	14.157	0.13298	27.463	4.9774	7.8089	0	49.392	6.3306	2.2143	28.845	36.192
98	11.007	0.12875	19.071	4.4529	7.6902	0	51.119	4.4785	1.5804	28.389	35.725
99	8.9063	0.11408	15.25	4.0204	7.4459	0	54.881	3.1308	1.28	28.016	35.48
100	8.1495	0.10257	16.493	3.7023	7.1205	0	61.483	2.4856	1.3583	27.722	35.548
101	8.8958	0.10649	22.809	3.494	6.7509	0	72.028	2.6363	1.8417	27.503	35.902
102	11.11	0.14596	33.708	3.378	6.3728	0	88.061	3.597	2.7119	27.325	36.428
103	14.57	0.26284	47.811	3.3543	6.0243	0	111.2	5.3047	3.8748	27.223	37.004
104	18.802	0.51863	62.657	3.4082	5.7201	0	142.96	7.5606	5.1604	27.241	37.471
105	23.095	0.996	75.071	3.5245	5.4698	0	184.27	10.024	6.3282	27.411	37.751
106	26.593	1.8068	82.006	3.6468	5.281	0	235.77	12.204	7.117	27.714	37.845
107	28.53	3.1068	81.646	3.7149	5.1451	0.010341	299.04	13.597	7.3334	28.055	37.822
108	28.43	5.0705	74.105	3.6631	5.064	0.11818	379.14	13.848	6.92	28.315	37.814
109	26.308	7.8787	61.342	3.4533	5.0403	0.46068	487.15	12.899	5.9798	28.404	37.913
110	22.634	11.573	46.348	3.0849	5.0856	1.2166	639.79	11.14	4.7314	28.291	38.16
111	18.166	16.054	32.026	2.6071	5.2104	2.7113	858.25	9.169	3.4365	28.082	38.52
112	13.695	21.174	20.407	2.0944	5.4269	5.3662	1168.3	7.7715	2.3062	27.918	38.917
113	9.8504	26.916	12.318	1.62	5.7375	9.5949	1600.4	7.9187	1.4691	27.956	39.238
114	6.9705	33.465	7.6768	1.2435	6.12	15.52	2180.9	10.671	0.9516	28.312	39.421
115	5.1385	40.952	5.9645	0.99431	6.5374	22.719	2920.3	16.968	0.73537	28.943	39.365
116	4.2509	49.354	6.586	0.8864	6.9268	30.112	3800.2	27.499	0.76652	29.745	39.056
117	4.1093	58.252	8.9799	0.9151	7.238	36.149	4759.7	42.491	0.9851	30.537	38.493
118	4.487	66.758	12.51	1.0542	7.4073	39.319	5689.5	61.472	1.3173	31.148	37.723
119	5.1855	73.696	16.295	1.2643	7.3755	38.759	6447.1	82.932	1.6794	31.538	36.785
120	5.9873	77.965	19.394	1.4982	7.1152	34.634	6890.2	104.59	1.9691	31.716	35.78
121	6.7331	78.807	20.991	1.7046	6.6286	28.058	6917.4	123.57	2.1028	31.802	34.774
122	7.2988	75.915	20.629	1.8334	5.957	20.607	6502.2	137.18	2.0404	31.906	33.803
123	7.6138	69.456	18.401	1.8623	5.1791	13.721	5705.3	143.45	1.7967	32.052	32.93
124	7.6474	60.059	14.906	1.7956	4.384	8.2813	4659.3	141.61	1.4417	32.233	32.254
125	7.4066	48.784	11.042	1.6601	3.6557	4.5293	3531.3	132.33	1.0751	32.366	31.863
126	6.9528	36.975	7.6912	1.5063	3.0497	2.2406	2476.6	117.41	0.79594	32.391	31.851
127	6.4138	25.983	5.5715	1.3942	2.5806	0.97398	1602.2	99.17	0.69132	32.264	32.219
128	5.9679	16.812	5.2023	1.3981	2.2441	0.34169	952.49	79.855	0.83156	31.993	32.893
129	5.8824	9.9729	7.0113	1.5855	2.0208	0.085471	517.68	61.205	1.2758	31.633	33.682
130	6.5181	5.418	11.431	2.0019	1.9033	0.0073864	255.69	44.521	2.0647	31.201	34.424
131	8.2414	2.7	18.769	2.6617	1.8761	0	113.58	30.564	3.1979	30.769	35.009
132	11.295	1.2239	28.99	3.5565	1.9314	0	43.559	19.625	4.5958	30.362	35.454
133	15.634	0.47739	41.304	4.6192	2.0576	0	12.985	11.657	6.0889	30.018	35.814
134	20.788	0.18995	54.041	5.7561	2.2254	0	2.6052	6.3648	7.4222	29.795	36.191
135	25.884	0.13466	64.917	6.8379	2.4128	0	0.32648	3.1935	8.3318	29.66	36.542
136	29.866	0.16427	71.649	7.7383	2.6009	0	0.020682	1.4622	8.6222	29.615	36.808
137	31.815	0.21297	72.712	8.3428	2.788	0	0	0.57887	8.233	29.634	36.908
138	31.278	0.25159	67.899	8.5702	2.9936	0	0	0.19509	7.2592	29.664	36.788
139	28.424	0.26596	58.391	8.4168	3.2353	0	0	0.031234	5.9137	29.668	36.503
140	23.964	0.25159	46.3	7.9483	3.5244	0	0	0.017604	4.4532	29.653	36.114
141	18.887	0.21297	33.98	7.2785	3.8497	0	0	0.039945	3.1039	29.608	35.738
142	14.16	0.16131	23.351	6.5456	4.1815	0	0	0.097755	2.0146	29.592	35.444
143	10.507	0.10934	15.586	5.8804	4.4701	0	0	0.24212	1.2429	29.628	35.281
144	8.3932	0.066318	11.202	5.3805	4.6794	0	0	0.53353	0.79275	29.791	35.306
145	7.988	0.035994	10.356	5.1015	4.7754	0	0.0014773	1.0935	0.6522	30.105	35.541
146	9.2905	0.017481	13.05	5.0778	4.7822	0	0.0037987	2.0672	0.79567	30.55	35.99
147	12.107	0.0075973	19.21	5.3181	4.7419	0	0.0087406	3.6547	1.2266	31.041	36.581
148	16.056	0.0029546	28.464	5.822	4.7177	0	0.017997	6.0252	1.9433	31.457	37.173
149	20.52	0	39.831	6.5784	4.7644	0	0.033159	9.2592	2.8983	31.687	37.646
150	24.739	0	51.627	7.526	4.9011	0	0.05467	13.244	3.9898	31.652	37.911
151	27.916	0	61.663	8.5716	5.0878	0	0.080657	17.585	5.0443	31.339	37.946
152	29.424	0	67.806	9.6021	5.2494	0	0.10648	21.625	5.8569	30.777	37.791
153	28.964	0	68.658	10.482	5.3219	0	0.12579	24.591	6.2463	30.067	37.492
154	26.634	0	64.028	11.084	5.2605	0	0.13298	25.826	6.1211	29.324	37.107
155	22.915	0	55.017	11.31	5.0882	0	0.12727	25.02	5.5142	28.635	36.639
156	18.522	0	43.607	11.119	4.8579	0	0.11028	22.334	4.5687	28.085	36.153
157	14.211	0	32.044	10.53	4.6439	0	0.090875	18.356	3.4924	27.72	35.746
158	10.651	0	22.244	9.6409	4.4986	0	0.076466	13.906	2.4879	27.558	35.539
159	8.2477	0	15.485	8.6111	4.4372	0	0.086877	9.7804	1.7002	27.562	35.701
160	7.2696	0	12.436	7.6302	4.4379	0	0.14617	6.5598	1.226	27.691	36.246
161	7.7194	0	13.467	6.876	4.4572	0	0.29251	4.5337	1.1019	27.87	37.12
162	9.503	0	18.724	6.4511	4.4659	0	0.57085	3.7763	1.3567	28.03	38.134
163	12.358	0	27.99	6.3763	4.4436	0	1.0607	4.2346	1.9756	28.106	39.013
164	15.92	0	40.379	6.5908	4.4134	0	1.8445	5.7438	2.9027	28.076	39.513
165	19.682	0	54.083	6.978	4.3937	0	2.9885	8.0522	4.0144	27.971	39.458
166	23.08	0	66.493	7.3984	4.4221	0	4.4747	10.734	5.0982	27.847	38.839
167	25.553	0	74.822	7.717	4.494	0	6.1604	13.247	5.9173	27.753	37.827
168	26.684	0	77.022	7.8215	4.5898	0	7.7755	14.998	6.2799	27.738	36.645
169	26.269	0	72.542	7.6544	4.6815	0	8.9806	15.537	6.0975	27.773	35.59
170	24.399	0	62.528	7.2028	4.7345	0	9.4909	14.724	5.4247	27.836	34.889
171	21.415	0	49.407	6.5203	4.7525	0	9.1924	12.767	4.4396	27.898	34.621
172	17.858	0	35.989	5.7052	4.7367	0	8.1967	10.144	3.3629	27.959	34.746
173	14.337	0	24.694	4.8864	4.7107	0	6.7935	7.4228	2.4029	28.06	35.111
174	11.426	0	17.067	4.1787	4.6807	0	5.4108	5.1093	1.7135	28.239	35.512
175	9.6346	0	13.867	3.6699	4.6427	0	4.472	3.544	1.3822	28.521	35.77
176	9.2628	0	15.391	3.4076	4.5808	0	4.3646	2.9204	1.432	28.893	35.779
177	10.413	0	21.631	3.371	4.4753	0	5.4103	3.2978	1.8628	29.279	35.493
178	12.981	0	32.168	3.5209	4.3088	0	7.9247	4.7125	2.6256	29.613	34.932
179	16.571	0	45.775	3.8002	4.0812	0	12.14	7.1302	3.6049	29.827	34.181
180	20.647	0.0029546	60.205	4.1337	3.8029	0	18.016	10.348	4.6364	29.876	33.348
181	24.47	0.0075973	72.491	4.4759	3.4919	0	25.081	13.931	5.5017	29.786	32.614
182	27.327	0.017481	79.718	4.7774	3.1814	0	32.344	17.236	6.008	29.616	32.153
183	28.642	0.035994	80.026	5.0044	2.895	0	38.451	19.538	6.0282	29.467	32.061
184	28.121	0.066318	73.34	5.1148	2.6537	0	42.141	20.261	5.5576	29.412	32.39
185	25.851	0.10934	61.373	5.083	2.4578	0	42.737	19.198	4.7085	29.467	33.065
186	22.268	0.16131	46.997	4.8997	2.3083	0	40.423	16.609	3.6726	29.612	33.951
187	18.075	0.21297	33.225	4.5954	2.1982	0	36.186	13.124	2.6618	29.742	34.919
188	14.046	0.25159	22.363	4.2232	2.1157	0	31.364	9.508	1.8502	29.777	35.924
189	10.829	0.26596	15.767	3.867	2.0652	0	27.147	6.4162	1.3543	29.653	36.947
190	8.9063	0.25159	13.943	3.603	2.042	0	24.188	4.257	1.2096	29.399	38.039
191	8.4839	0.21297	17.03	3.485	2.0465	0	22.707	3.1401	1.4287	29.054	39.186
192	9.5973	0.16131	24.808	3.5275	2.0694	0	22.642	3.0212	1.9862	28.72	40.331
193	12.057	0.11082	36.582	3.7018	2.1054	0	23.861	3.7497	2.8243	28.462	41.326
194	15.479	0.070117	50.768	3.9501	2.1473	0	26.279	5.1302	3.8391	28.326	42.02
195	19.339	0.044735	64.809	4.2028	2.18	0	29.645	6.8917	4.8721	28.339	42.293
196	22.942	0.035478	75.663	4.4052	2.2163	0	33.462	8.7023	5.7116	28.491	42.086
197	25.585	0.040756	80.683	4.5057	2.2791	0	36.965	10.139	6.1653	28.72	41.477
198	26.716	0.057625	78.583	4.4802	2.3938	0	39.387	10.844	6.1096	28.964	40.593
199	26.102	0.080657	69.925	4.322	2.5848	0	40.296	10.624	5.5453	29.113	39.598
200	23.887	0.10648	56.898	4.0339	2.8524	0	39.695	9.5239	4.606	29.078	38.642
201	20.534	0.12579	42.561	3.6379	3.1639	0	38.015	7.8115	3.5142	28.861	37.818
202	16.751	0.13298	29.79	3.166	3.4637	0	35.952	5.893	2.4919	28.503	37.163
203	13.256	0.12579	20.632	2.6753	3.699	0	34.18	4.1729	1.7318	28.148	36.636
204	10.64	0.10648	16.242	2.2319	3.8487	0	33.283	2.9411	1.3446	27.937	36.22
205	9.3089	0.080657	17.1	1.8936	3.9241	0	33.732	2.3585	1.3778	27.938	35.891
206	9.4349	0.05467	23.228	1.718	3.9745	0	35.921	2.4499	1.8283	28.168	35.637
207	10.95	0.036114	34.101	1.7507	4.0471	0	40.287	3.183	2.6493	28.581	35.486
208	13.621	0.028549	48.289	1.9922	4.1667	0	47.081	4.463	3.7295	29.089	35.438
209	16.992	0.039728	63.328	2.4129	4.3231	0	56.207	6.1141	4.8999	29.6	35.456
210	20.504	0.0769	75.945	2.9347	4.4818	0	66.996	7.8887	5.9251	30.081	35.499
211	23.506	0.1531	83.047	3.4368	4.589	0	78.338	9.427	6.5768	30.471	35.484
212	25.421	0.28294	82.767	3.7938	4.5917	0	89.027	10.377	6.6976	30.761	35.351
213	25.858	0.47856	75.192	3.9127	4.4726	0	98.35	10.487	6.258	30.886	35.073
214	24.714	0.74013	62.312	3.7613	4.2444	0	106.65	9.7099	5.3661	30.81	34.673
215	22.235	1.0594	47.231	3.3868	3.9289	0.014773	115.53	8.2273	4.2295	30.522	34.231
216	18.937	1.4168	33.127	2.8868	3.5678	0.0631	127.36	6.398	3.0892	29.998	33.816
217	15.46	1.7879	22.313	2.37	3.2137	0.1638	145.06	4.6227	2.1552	29.26	33.526
218	12.466	2.191	16.094	1.9295	2.9036	0.37372	171.89	3.2429	1.5685	28.408	33.415
219	10.479	2.6987	14.949	1.6185	2.6593	0.77056	212.33	2.4878	1.3831	27.514	33.524
220	9.8308	3.4663	18.881	1.4405	2.482	1.4359	272.05	2.4646	1.6146	26.716	33.883
221	10.599	4.6557	27.551	1.3784	2.3503	2.4235	358	3.2066	2.2413	26.146	34.43
222	12.641	6.4321	39.979	1.3986	2.2379	3.7342	477.66	4.6666	3.1852	25.892	35.106
223	15.569	8.9216	54.225	1.467	2.1124	5.2977	638.14	6.7601	4.327	25.967	35.777
224	18.782	12.207	67.472	1.5618	1.9752	6.9566	844.38	9.3233	5.4785	26.3	36.352
225	21.584	16.348	76.644	1.6539	1.8356	8.5	1097.7	12.17	6.4096	26.728	36.739
226	23.346	21.331	79.407	1.7189	1.741	9.7319	1395.6	15.092	6.906	27.096	36.93
227	23.623	27.105	75.03	1.7385	1.7151	10.483	1733	18.047	6.8419	27.296	37.006
228	22.321	33.46	64.659	1.6911	1.7709	10.692	2105	21.224	6.2252	27.341	37.033
229	19.693	40.004	50.828	1.5748	1.8886	10.458	2507.8	25.099	5.1959	27.323	37.013
230	16.244	46.253	36.455	1.4022	2.0296	10.031	2938.6	30.292	3.976	27.368	36.924
231	12.563	51.739	23.872	1.2069	2.1512	9.7672	3394.6	37.611	2.7935	27.551	36.693
232	9.1591	56.187	14.313	1.0238	2.2151	10.004	3867.9	47.891	1.8074	27.89	36.236
233	6.3699	59.449	7.9306	0.88425	2.1962	10.881	4337.7	61.619	1.0964	28.301	35.62
234	4.3347	61.468	4.1816	0.79941	2.0935	12.234	4765.2	78.523	0.66286	28.682	34.952
235	3.0357	62.121	2.2798	0.761	1.9124	13.631	5095.8	97.292	0.45922	28.975	34.42
236	2.4184	61.218	1.5727	0.75241	1.6714	14.528	5268.5	115.84	0.42444	29.122	34.165
237	2.3789	58.559	1.5459	0.75728	1.4031	14.475	5231.2	131.8	0.50017	29.099	34.234
238	2.8627	54.11	1.8697	0.76065	1.1404	13.322	4959	143.16	0.63698	28.931	34.517
239	3.7968	48.126	2.3347	0.76825	0.92386	11.261	4466.3	148.77	0.78931	28.626	34.896
240	5.0581	41.156	2.8902	0.7796	0.7741	8.7192	3807.2	148.43	0.94348	28.225	35.28
241	6.4987	33.846	3.6416	0.79605	0.70248	6.1733	3062.2	142.55	1.114	27.751	35.63
242	7.9441	26.77	4.7958	0.81981	0.70707	3.9879	2318	131.71	1.3379	27.274	36.02
243	9.2832	20.328	6.6116	0.85275	0.77189	2.348	1647.3	116.61	1.6639	26.859	36.524
244	10.478	14.749	9.3717	0.90665	0.88145	1.2574	1096.2	98.273	2.1333	26.605	37.153
245	11.613	10.158	13.295	0.9899	1.0088	0.6005	681.02	78.295	2.7697	26.596	37.804
246	12.835	6.5627	18.494	1.1253	1.141	0.25246	393.36	58.596	3.5658	26.898	38.324
247	14.267	3.9351	24.87	1.3287	1.2605	0.089779	209.7	41.021	4.4894	27.506	38.553
248	15.92	2.1753	32.077	1.6091	1.3687	0.021526	102.2	26.824	5.4689	28.323	38.437
249	17.692	1.1007	39.455	1.9729	1.4753	0.0014773	45.147	16.472	6.3897	29.191	37.982
250	19.368	0.51398	46.092	2.4114	1.5948	0	17.846	9.5885	7.1032	29.887	37.323
251	20.688	0.20794	50.952	2.9028	1.7518	0	6.0448	5.3572	7.4672	30.224	36.662
252	21.423	0.070276	53.157	3.4147	1.9496	0	1.545	2.9417	7.3789	30.143	36.203
253	21.436	0.011818	52.256	3.9025	2.1815	0	0.22855	1.6912	6.8266	29.692	36.101
254	20.712	0	48.415	4.3067	2.425	0	0.034458	1.1814	5.9052	28.997	36.395
255	19.387	0	42.426	4.5863	2.6429	0	0.011695	1.0803	4.7808	28.286	36.988
256	17.703	0	35.521	4.7141	2.8013	0	0.0037987	1.2038	3.6457	27.773	37.629
257	15.992	0	29.059	4.704	2.8751	0	0.0014773	1.5355	2.6677	27.547	38.059
258	14.612	0	24.269	4.5986	2.846	0	0	2.1057	1.9508	27.641	38.051
259	13.855	0	22.001	4.4562	2.7295	0	0	2.9679	1.5413	27.982	37.609
260	13.891	0	22.597	4.3616	2.5319	0	0.0014773	4.1797	1.4345	28.441	36.9
261	14.737	0	25.883	4.3801	2.2897	0	0.0037987	5.7415	1.595	28.847	36.193
262	16.243	0	31.214	4.5477	2.0378	0	0.0087406	7.5869	1.9637	29.053	35.738
263	18.16	0	37.557	4.8635	1.8105	0	0.017997	9.5525	2.4603	28.962	35.67
264	20.131	0	43.677	5.3095	1.6368	0	0.033159	11.392	2.9908	28.568	35.944
265	21.794	0	48.348	5.8277	1.5295	0	0.05467	12.831	3.464	27.973	36.363
266	22.808	0	50.633	6.3532	1.4863	0	0.080657	13.635	3.7992	27.334	36.735
267	22.933	0	50.052	6.8113	1.4899	0	0.10648	13.69	3.9458	26.83	36.919
268	22.063	0	46.726	7.1286	1.5209	0	0.12727	13.02	3.8976	26.582	36.902
269	20.3	0	41.319	7.2599	1.5644	0	0.14121	11.773	3.6799	26.648	36.752
270	17.947	0	34.926	7.1867	1.613	0	0.14889	10.184	3.3441	26.953	36.587
271	15.425	0	28.792	6.9381	1.6823	0	0.17012	8.4985	2.9796	27.413	36.483
272	13.2	0	24.215	6.6052	1.7816	0	0.2334	6.9372	2.6645	27.953	36.506
273	11.685	0	22.166	6.3342	1.9179	0	0.37214	5.7017	2.4811	28.571	36.629
274	11.135	0	23.259	6.2678	2.0848	0	0.63522	4.9392	2.4989	29.255	36.837
275	11.647	0	27.502	6.5062	2.2564	0	1.0618	4.7361	2.7502	29.996	37.121
276	13.117	0	34.285	7.0694	2.4049	0	1.6759	5.1107	3.227	30.761	37.484
277	15.288	0	42.364	7.868	2.5126	0	2.4683	5.9678	3.858	31.439	37.855
278	17.78	0	50.102	8.7524	2.5772	0	3.3685	7.0994	4.5255	31.95	38.132
279	20.155	0	55.85	9.5099	2.6245	0	4.2499	8.2054	5.0843	32.224	38.212
280	21.979	0	58.339	9.9795	2.6748	0	4.9591	9.0091	5.4013	32.258	37.997
281	22.93	0	57.025	10.065	2.7313	0	5.3512	9.294	5.3939	32.111	37.474
282	22.863	0	52.204	9.7603	2.7923	0	5.3575	8.9904	5.0602	31.844	36.691
283	21.826	0	44.941	9.1324	2.8313	0	4.9999	8.1756	4.47	31.467	35.78
284	20.041	0	36.716	8.3004	2.8291	0	4.4051	7.0269	3.7433	30.993	34.924
285	17.856	0	29.131	7.3954	2.8008	0	3.7617	5.7641	3.0162	30.401	34.24
286	15.673	0	23.631	6.526	2.7797	0	3.2881	4.5927	2.4193	29.709	33.838
287	13.874	0	21.366	5.7728	2.8074	0	3.1607	3.6819	2.0432	28.989	33.78
288	12.776	0	23.045	5.1626	2.9121	0	3.5548	3.139	1.9582	28.334	34.031
289	12.585	0	28.751	4.7214	3.0828	0	4.5638	3.0212	2.1854	27.896	34.504
290	13.358	0	37.788	4.4467	3.2747	0	6.2203	3.3491	2.6862	27.725	35.06
291	14.955	0	48.555	4.3317	3.4341	0	8.4186	4.0739	3.3852	27.842	35.559
292	17.047	0	58.885	4.3475	3.5173	0	10.903	5.0487	4.1429	28.133	35.891
293	19.162	0	66.409	4.448	3.5098	0	13.27	6.0788	4.7985	28.471	36.01
294	20.801	0	69.355	4.5711	3.4321	0	15.063	6.9219	5.2071	28.714	35.976
295	21.552	0	67.043	4.632	3.3088	0	15.913	7.353	5.2678	28.759	35.816
296	21.217	0	60.074	4.5735	3.1689	0	15.659	7.2459	4.9677	28.563	35.648
297	19.856	0	50.069	4.3553	3.0263	0	14.409	6.6052	4.3688	28.163	35.52
298	17.73	0	39.132	4.0018	2.8819	0	12.496	5.5698	3.6084	27.667	35.451
299	15.267	0	29.261	3.5646	2.7262	0	10.369	4.3718	2.8351	27.188	35.426
300	12.916	0	22.029	3.1362	2.5583	0	8.4537	3.2716	2.2177	26.813	35.433
301	11.115	0	18.535	2.8023	2.3716	0	7.1221	2.488	1.8791	26.641	35.468
302	10.246	0	19.441	2.6241	2.1884	0	6.6431	2.1621	1.8974	26.708	35.516
303	10.549	0	25.019	2.6315	2.0262	0	7.2617	2.3881	2.2844	26.999	35.607
304	12.078	0.0014773	34.86	2.8065	1.9155	0	9.2108	3.2147	2.9913	27.476	35.757
305	14.633	0.0037987	47.629	3.1111	1.8785	0	12.662	4.5992	3.8964	28.069	35.972
306	17.789	0.0087406	60.987	3.4818	1.9344	0	17.541	6.3951	4.8326	28.659	36.23
307	20.908	0.019474	72.002	3.8651	2.0651	0	23.355	8.323	5.6041	29.149	36.512
308	23.333	0.036958	77.969	4.1891	2.2523	0	29.213	9.9837	6.0456	29.459	36.75
309	24.539	0.063411	77.324	4.3984	2.46	0	33.969	10.97	6.0562	29.562	36.877
310	24.273	0.098654	70.211	4.4376	2.6551	0	36.648	11.013	5.6285	29.499	36.809
311	22.612	0.13964	58.453	4.2756	2.8192	0	36.795	10.094	4.8559	29.367	36.511
312	19.913	0.18046	44.843	3.9202	2.9375	0	34.666	8.453	3.8898	29.231	35.986
313	16.749	0.21364	32.235	3.4149	3.0048	0	31.136	6.4948	2.9279	29.138	35.293
314	13.736	0.23228	22.868	2.8506	3.0333	0	27.333	4.6571	2.152	29.079	34.583
315	11.422	0.23228	18.05	2.3242	3.0307	0	24.296	3.2906	1.6826	29.02	34.022
316	10.198	0.21364	18.402	1.9308	3.003	0	22.732	2.5847	1.6093	28.903	33.723
317	10.282	0.18046	23.953	1.7226	2.953	0	23.109	2.6362	1.9537	28.673	33.785
318	11.638	0.14112	34.132	1.7223	2.8786	0	25.655	3.4429	2.6956	28.288	34.243
319	14.063	0.10393	47.534	1.9023	2.7656	0	30.436	4.9272	3.7158	27.754	35.025
320	17.127	0.077427	61.795	2.2003	2.6134	0	37.144	6.9013	4.8424	27.093	36.039
321	20.266	0.068971	73.89	2.5365	2.4231	0	45.006	9.0436	5.8396	26.434	37.164
322	22.866	0.08317	80.903	2.8238	2.2268	0	52.79	10.911	6.4724	25.893	38.269
323	24.393	0.12331	81.029	2.9946	2.0509	0	59.062	12.048	6.575	25.612	39.232
324	24.521	0.19028	74.224	3.001	1.9311	0	62.755	12.166	6.1217	25.666	39.919
325	23.213	0.27645	62.21	2.8493	1.8815	0	63.597	11.218	5.2249	26.072	40.269
326	20.756	0.3676	47.828	2.5667	1.9162	0	62.15	9.4389	4.0958	26.761	40.246
327	17.625	0.44591	34.104	2.2213	2.0281	0	59.55	7.2459	2.9791	27.595	39.927
328	14.401	0.49105	23.385	1.8821	2.2093	0	56.985	5.0907	2.0674	28.473	39.442
329	11.64	0.49105	17.059	1.6087	2.4409	0	55.342	3.3356	1.4735	29.272	38.959
330	9.7748	0.44591	15.769	1.4403	2.7066	0	55.07	2.1531	1.2644	29.94	38.604
331	9.0933	0.3676	19.652	1.3811	2.9913	0	56.397	1.5944	1.46	30.467	38.402
332	9.7207	0.27645	28.422	1.4292	3.2633	0	59.504	1.633	2.0425	30.864	38.312
333	11.584	0.19028	41.122	1.5665	3.4816	0	64.756	2.2049	2.963	31.144	38.225
334	14.424	0.13365	55.876	1.7752	3.6052	0	72.444	3.2142	4.1199	31.263	38.031
335	17.759	0.12896	69.82	2.0298	3.609	0	82.535	4.5197	5.3161	31.17	37.723
336	20.961	0.19283	79.792	2.2953	3.4926	0	94.526	5.8633	6.3224	30.832	37.288
337	23.398	0.35418	83.303	2.5096	3.2915	0	107.54	6.9518	6.9176	30.262	36.749
338	24.53	0.65627	79.436	2.6139	3.0864	0	120.84	7.5091	6.9674	29.54	36.191
339	24.121	1.1343	69.22	2.5606	2.9448	0	134.46	7.3892	6.4648	28.783	35.639
340	22.249	1.8005	55.198	2.3424	2.9145	0.0014773	149.41	6.6312	5.5312	28.092	35.148
341	19.325	2.6191	40.52	1.9962	2.9829	0.031867	168.05	5.4386	4.3727	27.557	34.736
342	15.935	3.5048	27.909	1.5983	3.0963	0.12228	193.4	4.1039	3.2181	27.203	34.486
343	12.738	4.3677	19.133	1.2291	3.1889	0.32293	229.49	2.9233	2.2582	27.041	34.483
344	10.276	5.1737	15.047	0.95021	3.2063	0.73886	281.7	2.0896	1.6225	27.08	34.783
345	8.9165	6.0544	15.809	0.79689	3.1321	1.5149	357.91	1.7104	1.3752	27.294	35.425
346	8.844	7.2663	21.254	0.75773	2.981	2.7977	468.34	1.8965	1.5233	27.648	36.323
347	10.002	9.1656	30.862	0.80765	2.7916	4.6838	624.03	2.7283	2.0567	28.047	37.298
348	12.162	12.065	43.443	0.91054	2.6058	7.1607	836.4	4.2685	2.9182	28.357	38.079
349	14.955	16.1	56.921	1.0467	2.4497	10.04	1114.1	6.7355	3.9796	28.463	38.425
350	17.867	21.209	68.599	1.2091	2.3417	12.954	1459	10.301	5.0718	28.312	38.232
351	20.325	27.102	75.782	1.3904	2.2956	15.43	1862.9	15.032	5.9718	27.942	37.554
352	21.831	33.388	76.672	1.5745	2.304	17.027	2306.3	20.855	6.4731	27.497	36.618
353	22.028	39.665	71.028	1.7324	2.3476	17.472	2759.7	27.537	6.4456	27.159	35.679
354	20.845	45.582	60.227	1.8152	2.3949	16.761	3190	34.804	5.8887	27.076	34.943
355	18.475	50.761	46.741	1.7811	2.4108	15.181	3567.1	42.459	4.9315	27.288	34.528
356	15.344	54.89	33.21	1.6156	2.372	13.256	3871.2	50.518	3.7818	27.764	34.457
357	11.958	57.697	21.639	1.3437	2.2665	11.602	4096.2	59.228	2.6588	28.384	34.655
358	8.7786	59.034	13.004	1.0212	2.1091	10.694	4247.6	68.838	1.7207	29.069	35.042
359	6.1226	58.928	7.3334	0.70976	1.9322	10.699	4334.9	79.333	1.0428	29.74	35.495
360	4.1193	57.517	4.0544	0.46026	1.7722	11.392	4364.8	90.205	0.6255	30.331	35.952
361	2.7635	55.053	2.4494	0.29454	1.6627	12.268	4335.3	100.45	0.42361	30.794	36.354
362	1.97	51.781	1.8906	0.21145	1.6198	12.735	4233.5	108.75	0.38024	31.051	36.686
363	1.6544	47.883	1.9182	0.19139	1.652	12.348	4040.6	113.94	0.44792	31.044	36.972
364	1.7598	43.457	2.345	0.2112	1.7442	11.004	3740.2	115.34	0.59831	30.777	37.242
365	2.261	38.607	3.1065	0.24578	1.8678	8.9483	3329.6	112.88	0.82394	30.323	37.485
366	3.1917	33.432	4.3482	0.28069	1.9818	6.618	2827.4	107.16	1.1335	29.779	37.693
367	4.6036	28.076	6.3228	0.3106	2.0458	4.4397	2272.6	99.031	1.5556	29.254	37.851
368	6.5111	22.722	9.2915	0.34064	2.0326	2.6972	1717	89.233	2.1184	28.777	37.969
369	8.875	17.58	13.319	0.39547	1.9467	1.4828	1212.2	78.329	2.8341	28.354	38.105
370	11.516	12.912	18.293	0.49976	1.8132	0.73461	795.59	66.696	3.6526	27.955	38.309
371	14.186	8.9456	23.81	0.68371	1.688	0.32225	483.34	54.676	4.4997	27.554	38.57
372	16.589	5.8206	29.33	0.95839	1.6161	0.11679	270.52	42.77	5.2533	27.189	38.883
373	18.481	3.5621	34.333	1.3284	1.6162	0.027435	138.52	31.64	5.8146	26.902	39.177
374	19.769	2.1124	38.459	1.7779	1.6854	0.0014773	64.145	21.983	6.1284	26.773	39.371
375	20.506	1.2658	41.589	2.2901	1.7932	0	26.416	14.284	6.1976	26.831	39.402
376	20.843	0.82319	43.724	2.8328	1.9165	0	9.3161	8.6708	6.0579	27.039	39.202
377	20.916	0.60713	44.842	3.3823	2.048	0	2.6685	4.9539	5.7563	27.286	38.758
378	20.771	0.49192	44.802	3.9034	2.1813	0	0.82232	2.728	5.3196	27.466	38.11
379	20.365	0.43317	43.403	4.3667	2.3165	0	0.58661	1.5456	4.757	27.501	37.316
380	19.629	0.3856	40.553	4.7484	2.4391	0	0.62831	1.0329	4.0877	27.365	36.456
381	18.563	0.33552	36.509	5.03	2.531	0	0.65398	0.96594	3.3679	27.123	35.631
382	17.294	0.28292	31.972	5.2052	2.5747	0	0.63441	1.2211	2.6795	26.873	34.899
383	16.071	0.23103	28.004	5.2871	2.5736	0	0.57448	1.7628	2.1276	26.68	34.269
384	15.218	0.18075	25.697	5.3118	2.5448	0	0.49344	2.6434	1.7997	26.554	33.79
385	14.963	0.1347	25.739	5.323	2.5063	0	0.41979	3.889	1.7369	26.495	33.52
386	15.384	0.093196	28.231	5.3819	2.4635	0	0.37377	5.5071	1.9187	26.481	33.534
387	16.386	0.059946	32.607	5.5357	2.4072	0	0.36418	7.3974	2.2819	26.532	33.866
388	17.722	0.034636	37.893	5.803	2.3175	0	0.38616	9.3824	2.7314	26.674	34.466
389	19.089	0.017997	42.954	6.154	2.1938	0	0.42446	11.217	3.1866	26.948	35.22
390	20.198	0.0087406	46.886	6.5319	2.0452	0	0.45841	12.66	3.5638	27.348	35.966
391	20.854	0.0037987	49.077	6.8533	1.9029	0	0.46903	13.533	3.8294	27.809	36.508
392	20.977	0.0014773	49.234	7.0559	1.801	0	0.4479	13.768	3.9571	28.221	36.761
393	20.544	0	47.344	7.1049	1.7632	0	0.39271	13.392	3.9335	28.475	36.687
394	19.608	0	43.614	7.0031	1.7987	0	0.31542	12.514	3.7618	28.517	36.354
395	18.259	0	38.516	6.7867	1.8929	0	0.23494	11.271	3.4577	28.368	35.861
396	16.642	0	32.786	6.4954	2.0281	0	0.1873	9.8178	3.0743	28.12	35.28
397	14.984	0	27.418	6.1802	2.1872	0	0.1948	8.2971	2.677	27.856	34.659
398	13.58	0	23.525	5.8795	2.3438	0	0.3032	6.8776	2.373	27.648	34.021
399	12.724	0	22.158	5.6309	2.4805	0	0.56596	5.747	2.2541	27.53	33.377
400	12.657	0	23.949	5.4754	2.5875	0	1.0501	5.0917	2.3914	27.499	32.783
401	13.485	0	28.932	5.4356	2.6603	0	1.8316	5.0609	2.8165	27.52	32.402
402	15.115	0	36.381	5.5295	2.7038	0	2.954	5.7121	3.486	27.592	32.388
403	17.287	0	44.981	5.7562	2.7287	0	4.3917	6.9464	4.293	27.683	32.812
404	19.646	0	53.057	6.0745	2.7426	0	6.0127	8.5473	5.0755	27.745	33.608
405	21.772	0	58.94	6.4283	2.7425	0	7.5892	10.172	5.6542	27.741	34.566
406	23.284	0	61.419	6.7394	2.7189	0	8.8482	11.481	5.8737	27.612	35.406
407	23.882	0	59.969	6.9335	2.6609	0	9.5522	12.183	5.6647	27.364	35.916
408	23.413	0	54.857	6.949	2.5637	0	9.5819	12.128	5.0652	27.037	36.061
409	21.888	0	47.033	6.7514	2.4418	0	8.9678	11.336	4.199	26.688	35.929
410	19.541	0	37.961	6.3699	2.3092	0	7.891	9.9595	3.2444	26.388	35.685
411	16.757	0	29.26	5.8368	2.1874	0	6.6045	8.256	2.3723	26.187	35.477
412	14.018	0	22.464	5.2437	2.0776	0	5.384	6.5484	1.7178	26.088	35.396
413	11.822	0	18.813	4.6686	1.9811	0	4.4797	5.1282	1.3575	26.127	35.436
414	10.551	0	19.17	4.2103	1.8961	0	4.0648	4.2271	1.3307	26.313	35.611
415	10.43	0	23.847	3.9374	1.8154	0	4.2758	3.982	1.6403	26.64	35.917
416	11.491	0	32.477	3.9038	1.7513	0	5.2432	4.4153	2.2783	27.117	36.374
417	13.55	0	43.868	4.1283	1.7195	0	6.9904	5.4122	3.1715	27.717	36.975
418	16.228	0	56.01	4.5791	1.7273	0	9.4098	6.7422	4.2049	28.361	37.682
419	19.008	0	66.431	5.1756	1.7705	0	12.199	8.1024	5.194	28.967	38.37
420	21.339	0	72.775	5.7895	1.842	0	14.859	9.1622	5.9289	29.462	38.895
421	22.749	0	73.531	6.2635	1.928	0	16.822	9.6606	6.2361	29.801	39.111
422	22.959	0	68.52	6.4649	2.0292	0	17.638	9.4644	6.0313	29.988	38.987
423	21.959	0	58.956	6.3273	2.1446	0	17.146	8.6026	5.3615	30.052	38.581
424	19.963	0	47.012	5.8533	2.2983	0	15.524	7.2616	4.3913	30.063	38.033
425	17.39	0	35.125	5.14	2.5067	0	13.221	5.7132	3.3334	30.062	37.494
426	14.723	0	25.414	4.328	2.7771	0	10.791	4.2429	2.4012	30.058	37.057
427	12.431	0	19.339	3.5681	3.0969	0	8.7356	3.0837	1.7492	30.028	36.722
428	10.911	0	17.71	2.9631	3.4283	0	7.403	2.3724	1.4578	29.965	36.431
429	10.459	0	20.809	2.565	3.7294	0	7.0296	2.195	1.5333	29.817	36.15
430	11.207	0	28.429	2.3899	3.958	0	7.7687	2.5877	1.9555	29.571	35.835
431	13.112	0	39.659	2.4	4.1063	0	9.711	3.5391	2.664	29.232	35.531
432	15.914	0	52.759	2.5616	4.1841	0	12.82	4.9845	3.5589	28.801	35.282
433	19.186	0	65.206	2.8238	4.2123	0	16.834	6.7428	4.4945	28.349	35.105
434	22.331	0	74.237	3.1413	4.2148	0	21.193	8.5053	5.2891	27.931	34.993
435	24.708	0	77.609	3.446	4.1834	0	25.088	9.8929	5.7618	27.626	34.91
436	25.81	0	74.424	3.67	4.1078	0	27.708	10.564	5.7891	27.467	34.799
437	25.379	0	65.461	3.7447	3.9727	0	28.494	10.331	5.3502	27.472	34.613
438	23.462	0	52.895	3.6266	3.7979	0	27.336	9.2435	4.5429	27.568	34.337
439	20.442	0	39.559	3.3272	3.6111	0	24.658	7.5696	3.5622	27.684	33.988
440	16.904	0	28.072	2.9028	3.4494	0	21.193	5.6995	2.616	27.736	33.666
441	13.511	0	20.282	2.4479	3.3338	0	17.73	4.0011	1.9055	27.72	33.422
442	10.841	0	17.152	2.0557	3.2627	0	14.918	2.729	1.5475	27.66	33.332
443	9.3189	0	18.996	1.791	3.1991	0	13.076	2.0222	1.5971	27.599	33.415
444	9.1486	0	25.637	1.6694	3.1087	0	12.296	1.9049	2.0455	27.598	33.635
445	10.343	0	36.319	1.6727	2.968	0	12.582	2.345	2.8065	27.632	33.955
446	12.726	0	49.548	1.7661	2.7791	0	13.857	3.2952	3.7492	27.671	34.371
447	15.883	0	63.011	1.9134	2.5762	0	15.987	4.6556	4.7017	27.674	34.907
448	19.232	0	73.874	2.0817	2.3909	0	18.647	6.2328	5.476	27.671	35.554
449	22.131	0	79.568	2.2364	2.2623	0	21.319	7.7398	5.9069	27.711	36.249
450	23.968	0	78.654	2.3468	2.208	0	23.356	8.8508	5.9129	27.842	36.86
451	24.356	0	71.368	2.3836	2.2254	0	24.211	9.2928	5.5012	28.069	37.219
452	23.228	0	59.527	2.3248	2.3043	0	23.646	8.9407	4.7649	28.332	37.198
453	20.863	0	45.903	2.1796	2.4344	0	21.846	7.8836	3.857	28.57	36.762
454	17.804	0	33.365	1.9695	2.614	0	19.337	6.3831	2.9444	28.732	35.999
455	14.675	0	24.124	1.7264	2.8372	0	16.81	4.8068	2.1888	28.821	35.079
456	12.087	0	19.484	1.498	3.1015	0	14.913	3.5161	1.7089	28.888	34.197
457	10.494	0	19.959	1.314	3.3688	0	14.171	2.7769	1.5828	28.98	33.49
458	10.137	0	25.438	1.2006	3.6052	0	14.838	2.7279	1.836	29.101	33.077
459	11.067	0	35.227	1.1754	3.7583	0	17.117	3.4185	2.4743	29.193	32.993
460	13.129	0	47.93	1.2401	3.7954	0	21.1	4.8121	3.4217	29.188	33.224
461	15.982	0.0014773	61.373	1.3809	3.7248	0	26.647	6.7543	4.5571	29.032	33.729
462	19.126	0.0037987	72.799	1.5614	3.5792	0	33.338	8.9569	5.6826	28.705	34.439
463	21.959	0.0087406	79.565	1.7396	3.4187	0	40.272	11.026	6.5708	28.232	35.249
464	23.888	0.017997	79.967	1.8649	3.2989	0	46.247	12.511	7.0182	27.667	36.066
465	24.449	0.033159	73.838	1.9006	3.2523	0	50.084	13.036	6.9075	27.096	36.772
466	23.491	0.05467	62.667	1.8334	3.2744	0	51.091	12.455	6.2663	26.602	37.289
467	21.174	0.080657	49.058	1.6796	3.3423	0	49.391	10.907	5.2449	26.255	37.528
468	18.001	0.10648	35.906	1.4741	3.4014	0	45.912	8.774	4.0809	26.07	37.483
469	14.64	0.12579	25.626	1.2616	3.4158	0	42.014	6.5489	3.0084	26.066	37.192
470	11.793	0.13298	19.728	1.0875	3.3787	0	38.999	4.6942	2.2164	26.237	36.717
471	10.02	0.12579	18.933	0.98203	3.3128	0	37.784	3.5134	1.8092	26.548	36.183
472	9.6837	0.10648	23.28	0.95558	3.2527	0	38.836	3.163	1.8088	26.994	35.676
473	10.885	0.080657	32.232	0.99869	3.2383	0	42.473	3.6576	2.1904	27.545	35.287
474	13.477	0.056147	44.584	1.0899	3.2914	0	48.896	4.8933	2.8854	28.205	35.026
475	17.028	0.044344	58.297	1.1959	3.3988	0	58.138	6.6661	3.7924	28.887	34.893
476	20.89	0.056072	70.657	1.2902	3.5423	0	69.66	8.6673	4.7703	29.541	34.894
477	24.294	0.10442	78.851	1.3478	3.6986	0	82.476	10.503	5.6495	30.04	34.998
478	26.501	0.21007	80.842	1.3579	3.8548	0	95.056	11.753	6.243	30.312	35.187
479	27.024	0.39922	76.077	1.3191	4.0088	0	106.22	12.112	6.415	30.278	35.442
480	25.777	0.69359	65.716	1.2388	4.1465	0	115.74	11.487	6.1043	29.952	35.691
481	23.067	1.0972	52.223	1.1281	4.2561	0	124.71	10.024	5.3724	29.412	35.9
482	19.524	1.5745	38.502	0.9998	4.3034	0	135.12	8.0622	4.3796	28.778	36.035
483	15.874	2.0666	27.144	0.86916	4.2646	0	149.53	6.0181	3.3441	28.181	36.086
484	12.809	2.4935	19.871	0.74824	4.1392	0.0014773	170.77	4.2724	2.4711	27.684	36.088
485	10.788	2.8413	17.49	0.64922	3.9444	0.064367	202.2	3.065	1.9109	27.287	36.074
486	10.069	3.2278	20.159	0.57601	3.726	0.24278	248.44	2.5136	1.7397	26.939	36.06
487	10.655	3.8685	27.463	0.54049	3.5353	0.62792	316.27	2.603	1.9463	26.616	36.033
488	12.39	5.1191	38.426	0.55121	3.4242	1.39	414.5	3.2907	2.4704	26.316	35.982
489	14.924	7.4486	51.399	0.6099	3.3937	2.7395	555.02	4.4934	3.1967	26.081	35.952
490	17.8	11.311	64.026	0.71166	3.4401	4.864	753.35	6.1447	3.9818	25.98	35.974
491	20.449	17.041	73.685	0.8344	3.5406	7.7972	1027.4	8.2539	4.6687	26.054	36.142
492	22.322	24.563	78.139	0.9534	3.6688	11.353	1394.6	10.959	5.1083	26.319	36.503
493	22.981	33.428	76.288	1.0379	3.806	14.963	1869.7	14.622	5.2006	26.712	37.099
494	22.232	42.817	68.529	1.071	3.9475	17.934	2457	19.763	4.9244	27.201	37.89
495	20.174	51.781	56.602	1.0519	4.0742	19.661	3143	26.955	4.334	27.688	38.785
496	17.158	59.552	42.957	0.98948	4.1552	19.885	3889.5	36.468	3.5408	28.135	39.639
497	13.691	65.688	29.938	0.89352	4.1594	18.8	4635.8	48.586	2.6828	28.461	40.285
498	10.275	69.99	19.149	0.77462	4.0642	16.915	5303	63.513	1.8848	28.646	40.516
499	7.2963	72.312	11.237	0.63906	3.8915	14.774	5806.4	81.148	1.235	28.689	40.228
500	4.9772	72.427	6.0486	0.49616	3.6939	12.711	6070.5	100.68	0.76314	28.649	39.406
501	3.3847	70.058	3.0065	0.35924	3.5492	10.792	6045.8	120.25	0.46185	28.578	38.176
502	2.5067	65.1	1.3951	0.24131	3.4993	8.9271	5720.7	137.26	0.29323	28.528	36.786
503	2.2771	57.86	0.66549	0.15216	3.5418	7.0505	5127.3	148.92	0.21665	28.506	35.549
504	2.6743	49.049	0.46659	0.098845	3.6179	5.1924	4337.4	153.22	0.20364	28.491	34.695
505	3.6149	39.618	0.60707	0.081511	3.651	3.5212	3449.7	149.74	0.25093	28.477	34.39
506	5.0317	30.519	1.1514	0.09672	3.5983	2.1855	2568.7	139.65	0.38101	28.437	34.643
507	6.8019	22.425	2.3297	0.14122	3.4504	1.233	1783.6	124.95	0.65423	28.391	35.356
508	8.8015	15.68	4.5295	0.21799	3.2803	0.63191	1150	107.6	1.1491	28.386	36.361
509	10.974	10.385	8.3095	0.33033	3.1343	0.29283	685.4	89.035	1.9213	28.435	37.463
510	13.31	6.4489	14.111	0.48356	3.0659	0.12216	375.74	70.303	3.0035	28.555	38.48
511	15.86	3.7458	22.149	0.684	3.0972	0.025325	188.56	52.45	4.3419	28.746	39.28
512	18.59	2.0169	32.108	0.93399	3.2174	0.0029546	85.515	36.548	5.7987	29.013	39.779
513	21.316	1.0139	43.018	1.2439	3.413	0	34.03	23.541	7.1574	29.318	39.964
514	23.695	0.49857	53.349	1.6147	3.6676	0	11.09	13.91	8.1778	29.602	39.859
515	25.3	0.26151	61.338	2.0387	3.9632	0	2.7263	7.6157	8.6637	29.762	39.523
516	25.786	0.16292	65.478	2.4901	4.2633	0	0.46893	3.9112	8.5174	29.71	39.029
517	25.031	0.1355	64.995	2.9183	4.5259	0	0.039887	1.9023	7.7735	29.399	38.429
518	23.173	0.13446	60.059	3.2626	4.6968	0	0	0.87622	6.5848	28.868	37.738
519	20.574	0.12579	51.742	3.4641	4.7451	0	0	0.41255	5.1747	28.232	36.971
520	17.641	0.10648	41.669	3.4904	4.6602	0	0	0.29171	3.7749	27.648	36.167
521	14.82	0.080657	31.628	3.357	4.4631	0	0	0.30033	2.5619	27.204	35.391
522	12.461	0.05467	23.146	3.1039	4.1866	0	0	0.42037	1.6417	26.948	34.765
523	10.846	0.033159	17.376	2.8019	3.8836	0	0	0.70826	1.0434	26.861	34.442
524	10.21	0.017997	15.022	2.512	3.5925	0	0	1.2873	0.76016	26.893	34.495
525	10.672	0.0087406	16.377	2.2856	3.3425	0	0	2.2748	0.76635	27.044	34.924
526	12.224	0.0037987	21.371	2.1664	3.1482	0	0	3.8041	1.0376	27.299	35.595
527	14.713	0.0014773	29.448	2.1816	2.9892	0	0	5.9409	1.545	27.616	36.312
528	17.78	0	39.4	2.3407	2.8534	0	0	8.6219	2.2487	27.903	36.907
529	20.983	0	49.534	2.6339	2.7069	0	0	11.598	3.0496	28.029	37.239
530	23.788	0	57.802	3.0149	2.5382	0	0	14.44	3.82	27.895	37.33
531	25.726	0	62.401	3.4082	2.3605	0	0	16.625	4.4084	27.496	37.282
532	26.434	0	62.283	3.7288	2.1936	0	0.0014773	17.694	4.6922	26.964	37.205
533	25.766	0	57.499	3.9097	2.0801	0	0.0037987	17.414	4.6178	26.484	37.18
534	23.821	0	49.203	3.9258	2.0409	0	0.011695	15.857	4.2117	26.224	37.164
535	20.938	0	39.228	3.8108	2.0855	0	0.030026	13.395	3.5996	26.246	37.07
536	17.633	0	29.592	3.6343	2.1946	0	0.069423	10.566	2.9281	26.472	36.804
537	14.492	0	21.998	3.4856	2.3495	0	0.15213	7.9047	2.368	26.752	36.306
538	12.046	0	17.613	3.4292	2.5187	0	0.31748	5.8411	2.0531	26.934	35.649
539	10.727	0	17.097	3.5041	2.6923	0	0.62552	4.6055	2.0618	26.954	34.988
540	10.693	0	20.654	3.7002	2.8686	0	1.1434	4.2742	2.4011	26.874	34.488
541	11.947	0	28.017	3.9912	3.0503	0	1.9666	4.8458	3.0057	26.811	34.238
542	14.273	0	38.229	4.3395	3.2254	0	3.1833	6.2617	3.7516	26.932	34.256
543	17.276	0	49.651	4.7158	3.3661	0	4.8384	8.3535	4.4756	27.341	34.474
544	20.429	0.0014773	60.059	5.0722	3.4404	0	6.8781	10.846	5.0195	28.02	34.763
545	23.149	0.0037987	67.154	5.3506	3.4272	0	9.1016	13.291	5.2597	28.861	35.048
546	24.877	0.0087406	69.243	5.4806	3.3367	0	11.173	15.167	5.1529	29.665	35.241
547	25.248	0.017997	65.832	5.4039	3.1921	0	12.695	16.013	4.7212	30.237	35.316
548	24.139	0.033159	57.766	5.1022	3.0459	0	13.338	15.597	4.0549	30.445	35.304
549	21.798	0.05467	46.944	4.6272	2.9328	0	12.971	14.014	3.2731	30.292	35.206
550	18.724	0.080657	35.716	4.0747	2.8872	0	11.73	11.65	2.5119	29.852	35.075
551	15.558	0.10648	26.219	3.5744	2.9205	0	9.9618	9.0293	1.8901	29.267	34.949
552	12.924	0.12579	19.956	3.2367	3.0309	0	8.1405	6.6487	1.5118	28.706	34.89
553	11.271	0.13298	17.821	3.131	3.2153	0	6.6871	4.8516	1.4334	28.251	34.908
554	10.836	0.12579	20.186	3.271	3.4517	0	5.9438	3.8031	1.6505	27.97	35.006
555	11.654	0.10648	26.899	3.6219	3.7045	0	6.1046	3.5227	2.1352	27.86	35.148
556	13.547	0.080657	37.217	4.1149	3.927	0	7.2177	3.9263	2.8001	27.865	35.297
557	16.197	0.056147	49.594	4.6734	4.0724	0	9.1742	4.8449	3.5393	27.912	35.398
558	19.15	0.036958	61.723	5.2035	4.1121	0	11.7	6.0675	4.2349	27.918	35.413
559	21.896	0.026738	70.947	5.6431	4.0402	0	14.352	7.3089	4.7752	27.821	35.342
560	23.889	0.026738	75.041	5.9458	3.8785	0	16.576	8.2662	5.0574	27.59	35.228
561	24.692	0.036958	72.963	6.0844	3.6765	0	17.868	8.6979	5.0204	27.248	35.082
562	24.074	0.056147	65.242	6.0529	3.4975	0	17.934	8.4907	4.6556	26.855	34.937
563	22.087	0.080657	53.771	5.8573	3.3984	0	16.784	7.6773	4.0297	26.516	34.866
564	19.053	0.10648	41.158	5.5121	3.4138	0	14.732	6.4247	3.2737	26.326	34.889
565	15.527	0.12579	29.871	5.0547	3.547	0	12.283	4.9778	2.5433	26.336	35.112
566	12.158	0.13298	21.76	4.5503	3.7664	0	9.955	3.5934	2.0037	26.555	35.554
567	9.5466	0.12579	17.836	4.0561	4.0081	0	8.1552	2.4851	1.7732	26.93	36.177
568	8.1312	0.10648	18.605	3.6499	4.2037	0	7.1094	1.7823	1.8995	27.326	36.861
569	8.1477	0.080657	23.992	3.376	4.2996	0	6.928	1.5544	2.3662	27.639	37.418
570	9.6256	0.05467	33.443	3.2417	4.2851	0	7.6677	1.8332	3.1035	27.761	37.712
571	12.337	0.033159	45.691	3.2326	4.1624	0	9.3465	2.5968	3.9891	27.705	37.669
572	15.888	0.017997	58.585	3.3036	3.9652	0	11.919	3.7802	4.8929	27.539	37.322
573	19.689	0.0087406	69.45	3.4088	3.7357	0	15.128	5.2194	5.6674	27.345	36.757
574	23.039	0.0037987	75.746	3.511	3.511	0	18.489	6.6659	6.1751	27.237	36.076
575	25.302	0.0014773	75.903	3.5664	3.3126	0	21.33	7.8177	6.3106	27.27	35.322
576	26.002	0	69.869	3.5449	3.1538	0	23.001	8.3985	6.0324	27.455	34.555
577	25.008	0	59.137	3.4229	3.015	0	23.112	8.2671	5.373	27.748	33.813
578	22.543	0	46.191	3.1855	2.881	0	21.68	7.4596	4.4547	28.121	33.162
579	19.147	0	33.768	2.8402	2.7446	0	19.143	6.189	3.4364	28.562	32.644
580	15.486	0	24.03	2.4167	2.6043	0	16.204	4.7861	2.5168	29.047	32.285
581	12.264	0	18.477	1.9693	2.4832	0	13.605	3.5867	1.8505	29.578	32.037
582	10.065	0	17.896	1.5667	2.403	0	12.024	2.8767	1.5516	30.152	31.846
583	9.2899	0	22.455	1.2658	2.3781	0	11.98	2.813	1.6649	30.713	31.677
584	10.099	0	31.78	1.1029	2.3913	0	13.974	3.5234	2.1991	31.233	31.507
585	12.417	0	44.659	1.0793	2.4154	0	18.442	5.0401	3.0794	31.638	31.383
586	15.908	0	58.998	1.1732	2.4235	0	25.584	7.2934	4.1748	31.895	31.391
587	19.971	0.0029546	71.862	1.3199	2.4069	0	35.09	10.054	5.2955	31.998	31.587
588	23.84	0.0090746	80.368	1.4646	2.361	0	45.908	12.884	6.1989	31.935	32.004
589	26.703	0.02128	82.44	1.5496	2.293	0	56.327	15.203	6.6725	31.703	32.643
590	27.946	0.046212	77.583	1.5437	2.2311	0	64.501	16.447	6.5923	31.303	33.422
591	27.268	0.088114	67.033	1.4425	2.189	0	69.139	16.265	5.9718	30.762	34.254
592	24.825	0.15124	53.279	1.2655	2.1862	0	70.071	14.687	4.9627	30.139	35.028
593	21.163	0.23398	39.264	1.0516	2.2561	0	68.293	12.114	3.7868	29.521	35.68
594	17.066	0.32678	27.486	0.84947	2.4227	0	65.551	9.162	2.6947	29.034	36.188
595	13.364	0.41274	19.635	0.69998	2.6924	0	63.567	6.4729	1.8703	28.727	36.536
596	10.692	0.47241	16.648	0.63379	3.0538	0	63.617	4.5087	1.4332	28.646	36.752
597	9.4429	0.49105	18.893	0.66933	3.4611	0	66.46	3.5198	1.4145	28.726	36.827
598	9.7255	0.46455	26.242	0.81725	3.8574	0	72.581	3.5752	1.8309	28.927	36.784
599	11.454	0.40816	37.996	1.072	4.1894	0	82.607	4.6235	2.6403	29.233	36.606
600	14.33	0.34956	52.404	1.4162	4.4245	0	97.169	6.5153	3.7722	29.614	36.368
601	17.904	0.34462	66.805	1.8094	4.5609	0	116.58	8.9658	5.067	30.068	36.09
602	21.583	0.44939	78.05	2.1962	4.6216	0	140.41	11.56	6.3024	30.564	35.839
603	24.683	0.75353	83.384	2.5054	4.646	0	167.64	13.727	7.2004	31.032	35.64
604	26.549	1.3524	81.465	2.6769	4.6706	0	197.64	14.95	7.5364	31.378	35.54
605	26.743	2.3456	72.822	2.6805	4.7143	0	231.6	14.903	7.2095	31.514	35.544
606	25.177	3.8061	59.606	2.522	4.7779	0.054659	274.09	13.586	6.2941	31.443	35.677
607	22.148	5.7795	44.803	2.2412	4.8613	0.29123	333.77	11.325	5.0126	31.171	35.88
608	18.267	8.1837	31.148	1.8949	4.9456	0.79212	422.84	8.673	3.6599	30.783	36.06
609	14.257	10.919	20.591	1.5355	5.0066	1.8122	556.49	6.2462	2.4955	30.319	36.14
610	10.791	14.035	14.064	1.2019	5.0294	3.7128	756.11	4.5887	1.6938	29.87	36.016
611	8.3301	17.832	11.734	0.91545	5.0065	6.8667	1049.2	4.2112	1.3037	29.469	35.718
612	7.0968	22.775	13.41	0.69014	4.9272	11.45	1465.2	5.6036	1.3125	29.147	35.349
613	7.0802	29.27	18.709	0.53226	4.7961	17.302	2027.7	9.3524	1.6477	28.903	35.053
614	8.1047	37.497	26.816	0.44914	4.6218	23.792	2744	16.146	2.2277	28.74	34.978
615	9.88	47.06	36.312	0.43979	4.4086	29.871	3589.8	26.575	2.9371	28.603	35.168
616	11.997	57.024	45.248	0.4919	4.1601	34.373	4499.6	40.823	3.6495	28.453	35.594
617	14.01	66.046	51.499	0.57902	3.8742	36.406	5370	58.316	4.2055	28.253	36.16
618	15.471	72.891	53.433	0.67174	3.5607	35.639	6076.1	77.596	4.4718	28.001	36.763
619	16.043	76.655	50.503	0.73595	3.2242	32.364	6498.5	96.515	4.3777	27.741	37.286
620	15.582	76.922	43.457	0.75293	2.8832	27.325	6554.5	112.7	3.9368	27.505	37.658
621	14.17	73.78	34.024	0.71786	2.5561	21.462	6222.6	124.19	3.2462	27.376	37.836
622	12.092	67.688	24.222	0.64194	2.2578	15.663	5550.8	129.79	2.4522	27.391	37.818
623	9.7259	59.367	15.681	0.54544	2.0004	10.59	4644.9	129.22	1.7035	27.571	37.598
624	7.4372	49.663	9.2834	0.45147	1.7885	6.608	3640.1	122.96	1.1044	27.909	37.235
625	5.5095	39.459	5.1745	0.3767	1.6257	3.7698	2666.6	111.93	0.70958	28.323	36.849
626	4.1031	29.594	3.0735	0.33197	1.4967	1.9297	1822	97.302	0.53857	28.722	36.563
627	3.3036	20.837	2.6725	0.31892	1.3977	0.90476	1158.2	80.463	0.59465	29.005	36.463
628	3.2006	13.694	3.8283	0.34388	1.3237	0.38377	682.94	62.939	0.88438	29.089	36.622
629	3.8834	8.3399	6.5976	0.41246	1.2809	0.13633	371.54	46.285	1.4103	28.939	37.025
630	5.4771	4.658	11.217	0.53603	1.286	0.026591	184.6	31.792	2.1829	28.593	37.563
631	8.0771	2.3693	17.735	0.71604	1.3572	0	82.664	20.295	3.1611	28.126	38.107
632	11.638	1.111	25.942	0.94459	1.5106	0	33.075	11.995	4.2681	27.663	38.53
633	15.908	0.46513	35.198	1.1976	1.7413	0	11.28	6.5403	5.3895	27.342	38.697
634	20.42	0.17063	44.362	1.4514	2.0449	0	2.9312	3.3002	6.3792	27.277	38.56
635	24.526	0.046153	51.986	1.6778	2.4009	0	0.44804	1.5655	7.0883	27.518	38.117
636	27.537	0.039912	56.665	1.881	2.7869	0	0.01625	0.75229	7.3964	28.024	37.425
637	28.921	0.056147	57.444	2.0797	3.1837	0	0	0.45091	7.2441	28.665	36.569
638	28.433	0.080657	54.145	2.2993	3.5884	0	0	0.40393	6.6499	29.272	35.688
639	26.221	0.10648	47.444	2.5512	3.9922	0	0	0.47236	5.7127	29.704	34.907
640	22.753	0.12579	38.721	2.8164	4.3861	0	0	0.56963	4.59	29.886	34.337
641	18.703	0.13298	29.681	3.0519	4.7519	0	0	0.71263	3.4578	29.843	34.002
642	14.838	0.12579	21.983	3.2053	5.0515	0	0	0.91411	2.4698	29.692	33.937
643	11.778	0.10648	16.822	3.2534	5.2343	0	0.0014773	1.2774	1.7413	29.565	34.089
644	9.9609	0.080657	14.884	3.2074	5.2534	0	0.0037987	1.9103	1.3054	29.58	34.381
645	9.5728	0.05467	16.364	3.1202	5.0974	0	0.0087406	2.9759	1.1671	29.817	34.74
646	10.57	0.033159	20.962	3.0705	4.7952	0	0.017997	4.6229	1.2876	30.224	35.069
647	12.69	0.017997	28.008	3.1272	4.4198	0	0.033159	6.9479	1.6238	30.707	35.293
648	15.527	0.0087406	36.453	3.341	4.0637	0	0.05467	9.9067	2.1147	31.093	35.415
649	18.584	0.0037987	44.85	3.707	3.8073	0	0.080657	13.264	2.684	31.239	35.485
650	21.328	0.0014773	51.665	4.1896	3.7032	0	0.10648	16.584	3.2466	31.067	35.547
651	23.311	0	55.524	4.7123	3.7503	0	0.12579	19.314	3.704	30.591	35.644
652	24.205	0	55.617	5.1869	3.9037	0	0.13298	20.919	3.9715	29.912	35.766
653	23.899	0	51.978	5.5322	4.0939	0	0.12579	21.057	3.9998	29.14	35.814
654	22.489	0	45.451	5.7054	4.2625	0	0.10648	19.692	3.7941	28.407	35.687
655	20.288	0	37.431	5.6993	4.3686	0	0.083611	17.112	3.3994	27.761	35.363
656	17.712	0	29.511	5.5532	4.4039	0	0.071131	13.827	2.9203	27.259	34.941
657	15.196	0	23.1	5.3479	4.3826	0	0.079341	10.435	2.4601	26.945	34.571
658	13.136	0	19.239	5.1685	4.3449	0	0.13049	7.4486	2.1351	26.846	34.405
659	11.824	0	18.526	5.106	4.3181	0	0.24818	5.1997	2.0378	26.957	34.495
660	11.387	0	21.109	5.2132	4.3107	0	0.457	3.8319	2.2191	27.232	34.79
661	11.788	0	26.594	5.4846	4.3146	0	0.78336	3.3429	2.6682	27.531	35.115
662	12.886	0	34.11	5.8516	4.3124	0	1.2276	3.5869	3.3087	27.744	35.323
663	14.417	0	42.255	6.2124	4.2943	0	1.7587	4.3929	4.0251	27.807	35.349
664	16.095	0	49.34	6.4524	4.25	0	2.3115	5.5188	4.6492	27.7	35.273
665	17.601	0	53.839	6.499	4.199	0	2.794	6.7231	5.0461	27.541	35.231
666	18.668	0	54.682	6.3319	4.1527	0	3.1206	7.7521	5.1216	27.5	35.384
667	19.108	0	51.708	5.9938	4.1241	0	3.238	8.4005	4.8694	27.732	35.803
668	18.806	0	45.645	5.5634	4.1153	0	3.1467	8.539	4.3511	28.298	36.46
669	17.812	0	37.877	5.1204	4.1164	0	2.9169	8.1464	3.6883	29.136	37.262
670	16.313	0	30.112	4.7218	4.1175	0	2.6473	7.3221	3.027	30.059	38.053
671	14.618	0	23.98	4.3992	4.1105	0	2.4895	6.2457	2.4825	30.835	38.671
672	13.146	0	20.752	4.1744	4.0748	0	2.6108	5.1528	2.1504	31.269	39.057
673	12.297	0	21.19	4.057	3.9992	0	3.2055	4.2798	2.0824	31.26	39.206
674	12.344	0	25.455	4.0446	3.8699	0	4.4819	3.8026	2.3005	30.883	39.196
675	13.396	0	33.022	4.1529	3.6912	0	6.6022	3.8224	2.7624	30.285	39.153
676	15.318	0	42.669	4.3777	3.4903	0	9.6276	4.3314	3.3994	29.622	39.17
677	17.721	0	52.59	4.6918	3.3218	0	13.408	5.2139	4.0674	29.04	39.267
678	20.084	0	60.709	5.0357	3.2482	0	17.562	6.271	4.6004	28.621	39.373
679	21.856	0	65.202	5.327	3.3154	0	21.502	7.232	4.8519	28.403	39.351
680	22.616	0	65.034	5.4849	3.5308	0	24.578	7.8563	4.7449	28.408	39.139
681	22.197	0	60.222	5.4503	3.8495	0	26.259	7.9656	4.3013	28.614	38.719
682	20.726	0	51.894	5.2109	4.1992	0	26.31	7.5195	3.6303	28.987	38.142
683	18.54	0	41.918	4.8079	4.5154	0	24.85	6.6102	2.8906	29.473	37.517
684	16.144	0	32.354	4.3174	4.7466	0	22.354	5.4342	2.2281	29.963	36.906
685	14.017	0	25.147	3.836	4.8937	0	19.522	4.2411	1.772	30.373	36.309
686	12.563	0	21.67	3.4416	4.9649	0	17.085	3.2675	1.5864	30.634	35.746
687	12.027	0	22.712	3.1977	4.9845	0	15.684	2.6954	1.7059	30.717	35.242
688	12.489	0	28.413	3.1438	4.9581	0	15.787	2.636	2.1267	30.606	34.878
689	13.89	0	38.049	3.2921	4.8848	0	17.617	3.1087	2.8005	30.334	34.748
690	16.002	0	50.024	3.6178	4.7609	0	21.106	4.0625	3.6377	29.958	34.911
691	18.458	0	61.969	4.0598	4.5914	0	25.826	5.3359	4.4813	29.552	35.345
692	20.808	0	71.206	4.5312	4.3801	0	31.05	6.6849	5.1559	29.207	35.922
693	22.586	0	75.461	4.9281	4.1572	0	35.822	7.8286	5.5001	29.016	36.487
694	23.386	0	73.606	5.1421	3.9248	0	39.21	8.4993	5.423	28.95	36.867
695	22.986	0	66.072	5.1049	3.7005	0	40.611	8.523	4.9324	28.982	36.959
696	21.411	0	54.68	4.8047	3.5082	0	39.977	7.8866	4.1425	28.957	36.741
697	18.961	0	42.021	4.2722	3.3822	0	37.823	6.7331	3.2378	28.779	36.263
698	16.148	0	30.693	3.5942	3.3632	0	35.02	5.3315	2.419	28.412	35.679
699	13.538	0	22.685	2.8772	3.4721	0	32.441	3.979	1.8603	27.923	35.107
700	11.657	0	19.285	2.2182	3.7007	0	30.762	2.934	1.6609	27.445	34.718
701	10.858	0	21.016	1.6971	4.0047	0	30.339	2.3756	1.8664	27.123	34.611
702	11.29	0	27.766	1.3546	4.3219	0	31.341	2.3821	2.4465	27.033	34.809
703	12.862	0.0014773	38.651	1.1958	4.6076	0	33.817	2.9416	3.316	27.159	35.265
704	15.315	0.0037987	51.81	1.1991	4.8397	0	37.712	3.96	4.3157	27.382	35.882
705	18.187	0.010218	64.664	1.3242	5.027	0	42.777	5.255	5.2674	27.543	36.53
706	20.936	0.023273	74.267	1.5135	5.1699	0	48.366	6.5716	5.9735	27.524	37.095
707	22.974	0.045698	78.22	1.6972	5.2667	0	53.586	7.6188	6.2766	27.275	37.488
708	23.827	0.081408	75.513	1.8258	5.3026	0	57.601	8.1481	6.1129	26.819	37.681
709	23.283	0.13181	66.844	1.8539	5.2668	0	59.989	8.0231	5.524	26.314	37.671
710	21.433	0.19431	54.36	1.7713	5.1715	0	60.939	7.2708	4.6433	25.915	37.486
711	18.681	0.26112	40.928	1.6012	5.0615	0	61.199	6.0679	3.6512	25.796	37.207
712	15.595	0.32012	29.138	1.3886	4.9709	0	61.845	4.6821	2.7262	26.026	36.883
713	12.794	0.3758	20.975	1.1856	4.9357	0.0044318	64.221	3.3934	2.0202	26.603	36.552
714	10.781	0.44334	17.547	1.042	4.9407	0.029123	69.983	2.4111	1.6281	27.4	36.265
715	9.8722	0.55596	19.345	0.98153	4.9422	0.085101	81.568	1.882	1.5946	28.306	36.02
716	10.217	0.80283	26.304	1.01	4.9146	0.20341	102.76	1.8722	1.9254	29.177	35.811
717	11.779	1.3172	37.642	1.1157	4.8296	0.42217	139.22	2.4274	2.5795	29.939	35.617
718	14.355	2.2571	51.648	1.2709	4.7019	0.79035	198.43	3.5947	3.4566	30.585	35.397
719	17.545	3.7949	65.603	1.4482	4.5544	1.335	289.37	5.3609	4.4083	31.11	35.102
720	20.793	6.042	76.355	1.6079	4.4057	2.0397	421.09	7.6747	5.2333	31.514	34.715
721	23.457	9.0001	81.189	1.7175	4.2592	2.8232	601.56	10.423	5.7439	31.796	34.231
722	24.935	12.604	78.83	1.7515	4.099	3.5734	835.9	13.505	5.8028	31.945	33.739
723	24.858	16.695	69.882	1.7011	3.9225	4.1649	1124.5	16.898	5.3839	31.966	33.313
724	23.204	21.083	56.57	1.5757	3.7331	4.5461	1461.4	20.641	4.5763	31.873	33.033
725	20.28	25.542	41.854	1.4031	3.5562	4.8129	1834.3	24.971	3.56	31.706	32.973
726	16.649	29.899	28.432	1.2161	3.4076	5.1984	2226.2	30.232	2.5414	31.506	33.115
727	12.94	34.006	18.022	1.0416	3.2876	6.0145	2618.5	36.814	1.6909	31.326	33.431
728	9.676	37.785	11.252	0.89587	3.1861	7.5147	2995.4	45.047	1.1053	31.159	33.895
729	7.2098	41.2	7.944	0.78239	3.0825	9.7632	3344.9	54.958	0.81241	30.996	34.44
730	5.6809	44.217	7.5199	0.69789	2.9555	12.558	3658.3	66.189	0.79528	30.745	35.002
731	5.0449	46.828	9.3619	0.64278	2.8111	15.478	3928.3	77.937	1.008	30.347	35.506
732	5.1575	48.92	12.678	0.61812	2.6588	18.011	4145.6	89.164	1.3794	29.755	35.901
733	5.7914	50.367	16.652	0.62807	2.5145	19.716	4297.8	98.842	1.8335	28.994	36.136
734	6.7132	50.978	20.309	0.67596	2.3765	20.349	4370.2	106.21	2.2821	28.142	36.242
735	7.6715	50.578	22.79	0.75733	2.2312	19.873	4349.1	110.87	2.6331	27.323	36.267
736	8.4869	49.091	23.619	0.86484	2.079	18.42	4225.3	112.66	2.8434	26.65	36.276
737	9.0565	46.526	22.859	0.99489	1.9155	16.215	3996.5	111.51	2.9217	26.212	36.327
738	9.3973	42.984	21.088	1.1286	1.7574	13.53	3668.5	107.36	2.9259	26.096	36.434
739	9.5752	38.665	19.139	1.263	1.6189	10.649	3256.9	100.27	2.9348	26.315	36.516
740	9.7282	33.814	17.736	1.3953	1.5136	7.8564	2785.7	90.543	2.9939	26.871	36.518
741	9.96	28.653	17.278	1.5321	1.4396	5.387	2285.6	78.839	3.1175	27.684	36.39
742	10.335	23.419	17.716	1.6773	1.3827	3.4125	1790.6	66.128	3.2734	28.599	36.159
743	10.838	18.342	18.743	1.8383	1.3242	1.9871	1332.7	53.529	3.4082	29.43	35.928
744	11.436	13.676	19.984	2.0165	1.2654	1.0559	937.71	41.951	3.4927	29.999	35.843
745	12.081	9.6265	21.175	2.2042	1.2163	0.50998	620.45	32.009	3.5326	30.219	36.055
746	12.763	6.3603	22.237	2.386	1.2071	0.21966	383.97	23.936	3.5499	30.108	36.57
747	13.483	3.9265	23.232	2.5472	1.2603	0.080072	220.77	17.625	3.5832	29.774	37.259
748	14.223	2.2712	24.323	2.6773	1.3812	0.020049	117.22	12.842	3.6464	29.407	37.867
749	14.982	1.2582	25.649	2.7773	1.5641	0.0014773	57.146	9.2672	3.7372	29.107	38.188
750	15.746	0.6782	27.371	2.8588	1.7778	0	25.342	6.6572	3.8387	28.928	38.075
751	16.503	0.38382	29.555	2.9498	1.9908	0	9.9914	4.83	3.9402	28.846	37.562
752	17.294	0.23035	32.136	3.0798	2.1895	0	3.4106	3.7085	4.0316	28.764	36.804
753	18.1	0.16257	34.886	3.2929	2.3788	0	1.0423	3.2022	4.1014	28.626	36.016
754	18.904	0.13503	37.384	3.6039	2.5678	0	0.41453	3.2257	4.1333	28.405	35.376
755	19.573	0.11677	39.136	4.0007	2.7604	0	0.2743	3.6428	4.0848	28.134	34.964
756	19.956	0.10934	39.691	4.4407	2.9488	0	0.20514	4.2981	3.9183	27.895	34.736
757	19.907	0.11382	38.833	4.8793	3.1097	0	0.14407	5.0333	3.6111	27.767	34.622
758	19.413	0.12448	36.694	5.2488	3.2152	0	0.093105	5.718	3.1825	27.764	34.544
759	18.547	0.13454	33.781	5.5337	3.2471	0	0.056432	6.2852	2.6981	27.846	34.427
760	17.516	0.13678	30.768	5.7419	3.2025	0	0.038433	6.703	2.2367	27.944	34.246
761	16.531	0.12727	28.389	5.9146	3.0913	0	0.039611	7.0105	1.8917	27.999	34.014
762	15.779	0.10648	27.144	6.0897	2.9437	0	0.070056	7.2805	1.7427	28.016	33.811
763	15.343	0.080657	27.218	6.2866	2.7722	0	0.13486	7.5897	1.813	28.033	33.69
764	15.273	0.05467	28.501	6.4927	2.6137	0	0.26288	7.9931	2.0927	28.136	33.737
765	15.559	0.033159	30.685	6.6826	2.4923	0	0.4672	8.5184	2.5348	28.359	34.021
766	16.186	0.019474	33.343	6.8139	2.429	0	0.77932	9.119	3.0467	28.713	34.572
767	17.098	0.012539	36.055	6.8782	2.4296	0	1.2206	9.72	3.5303	29.128	35.372
768	18.178	0.012539	38.396	6.8851	2.4791	0	1.7875	10.238	3.8914	29.541	36.298
769	19.23	0.019474	39.932	6.862	2.5455	0	2.4479	10.591	4.0732	29.873	37.244
770	20.014	0.033159	40.343	6.8506	2.6047	0	3.1249	10.711	4.0608	30.066	38.087
771	20.328	0.05467	39.444	6.8837	2.6339	0	3.7183	10.543	3.8913	30.095	38.783
772	20.101	0.080657	37.359	6.9689	2.6498	0	4.1465	10.088	3.6387	29.919	39.275
773	19.379	0.10648	34.506	7.1055	2.675	0	4.3743	9.377	3.3855	29.549	39.541
774	18.402	0.12579	31.555	7.2851	2.7313	0	4.4325	8.4886	3.1948	29.01	39.548
775	17.407	0.13298	29.256	7.4732	2.8235	0	4.4218	7.5418	3.1033	28.354	39.25
776	16.628	0.12579	28.212	7.6352	2.9285	0	4.4471	6.6811	3.1056	27.653	38.604
777	16.206	0.10648	28.726	7.7656	3.0172	0	4.5907	6.0147	3.1633	26.995	37.625
778	16.162	0.080657	30.745	7.8506	3.0721	0	4.9027	5.6199	3.2339	26.403	36.425
779	16.449	0.05467	33.949	7.9291	3.0937	0	5.3801	5.4902	3.2863	25.906	35.158
780	16.983	0.033159	37.756	8.0283	3.109	0	6.003	5.574	3.3049	25.474	34.027
781	17.684	0.017997	41.527	8.1678	3.1403	0	6.7441	5.7902	3.2954	25.102	33.135
782	18.462	0.0087406	44.617	8.3385	3.2078	0	7.59	6.0669	3.2724	24.838	32.616
783	19.154	0.0037987	46.422	8.4946	3.2841	0	8.5135	6.3323	3.2348	24.73	32.473
784	19.641	0.0014773	46.526	8.5684	3.3343	0	9.4634	6.5135	3.166	24.869	32.689
785	19.762	0	44.774	8.5081	3.3319	0	10.315	6.5662	3.0435	25.295	33.213
786	19.408	0	41.374	8.2802	3.2573	0	10.918	6.4204	2.8534	25.959	33.945
787	18.575	0	36.98	7.9064	3.1283	0	11.121	6.0277	2.6084	26.782	34.778
788	17.388	0	32.496	7.4223	2.9944	0	10.823	5.3796	2.35	27.588	35.583
789	16.073	0	29.065	6.9005	2.9014	0	10.074	4.554	2.155	28.238	36.237
790	14.899	0	27.643	6.4287	2.884	0	9.0634	3.6632	2.0901	28.641	36.612
791	14.099	0	28.793	6.0963	2.9437	0	8.099	2.8722	2.2104	28.793	36.688
792	13.804	0	32.542	5.9687	3.0608	0	7.4762	2.3129	2.526	28.73	36.511
793	14.047	0	38.27	6.0548	3.2092	0	7.3898	2.0796	2.9952	28.549	36.203
794	14.77	0	44.908	6.3084	3.3522	0	7.8465	2.1795	3.5282	28.323	35.93
795	15.832	0	51.119	6.6158	3.4942	0	8.6849	2.5308	4.018	28.12	35.832
796	17.038	0	55.623	6.8406	3.6386	0	9.6496	3.0139	4.3614	27.955	35.948
797	18.182	0	57.452	6.8777	3.803	0	10.471	3.4671	4.4829	27.834	36.207
798	19.018	0	56.141	6.6716	3.9949	0	10.969	3.7628	4.3595	27.727	36.456
799	19.351	0	51.883	6.2488	4.2012	0	11.072	3.8164	4.0195	27.652	36.56
800	19.066	0	45.432	5.6772	4.3834	0	10.795	3.6212	3.5223	27.594	36.541
801	18.196	0	38.02	5.0406	4.4974	0	10.218	3.2393	2.9694	27.581	36.375
802	16.94	0	31.111	4.4164	4.5256	0	9.4658	2.7768	2.4745	27.611	36.208
803	15.564	0	26.111	3.8687	4.4626	0	8.6889	2.3554	2.1438	27.645	36.079
804	14.398	0	24.177	3.4315	4.345	0	8.0847	2.0709	2.0565	27.659	35.996
805	13.705	0	25.974	3.1233	4.2406	0	7.8604	2.0022	2.2569	27.65	35.932
806	13.636	0	31.501	2.96	4.1951	0	8.2604	2.2051	2.7272	27.573	35.836
807	14.219	0	40.028	2.9499	4.2334	0	9.502	2.6933	3.3995	27.483	35.725
808	15.338	0	50.01	3.0691	4.336	0	11.681	3.433	4.1576	27.412	35.63
809	16.795	0	59.518	3.2805	4.4606	0	14.719	4.3451	4.8722	27.383	35.638
810	18.329	0	66.494	3.5181	4.5501	0	18.306	5.274	5.4008	27.389	35.748
811	19.665	0	69.374	3.6965	4.5726	0	21.948	6.0587	5.6343	27.451	35.919
812	20.512	0	67.504	3.734	4.5199	0	25.042	6.5379	5.5131	27.531	36.082
813	20.674	0	61.287	3.5916	4.4159	0	27.072	6.6249	5.0398	27.608	36.146
814	20.034	0	52.062	3.2731	4.293	0	27.764	6.3081	4.2945	27.673	36.054
815	18.656	0	41.656	2.8361	4.1907	0	27.104	5.6591	3.412	27.742	35.793
816	16.768	0	31.993	2.3635	4.1264	0	25.435	4.8058	2.5488	27.826	35.382
817	14.762	0	24.734	1.9371	4.1105	0	23.285	3.9345	1.8464	27.968	34.931
818	13.078	0	21.109	1.6086	4.1304	0	21.331	3.2055	1.4129	28.161	34.523
819	12.112	0	21.933	1.398	4.187	0	20.258	2.792	1.3254	28.396	34.219
820	12.149	0	27.408	1.3081	4.2718	0	20.656	2.8381	1.6015	28.605	34.118
821	13.255	0	37.021	1.3333	4.3766	0	23.023	3.4614	2.2212	28.763	34.143
822	15.285	0	49.368	1.4581	4.4959	0	27.605	4.6967	3.1071	28.847	34.233
823	17.893	0.0014773	62.177	1.6697	4.5921	0	34.297	6.4637	4.111	28.889	34.293
824	20.559	0.0052759	72.741	1.9253	4.6238	0	42.63	8.5145	5.034	28.965	34.309
825	22.706	0.018448	78.617	2.1592	4.5476	0	51.747	10.463	5.6798	29.177	34.328
826	23.82	0.046364	78.367	2.3082	4.3405	0	60.648	11.873	5.9054	29.554	34.469
827	23.599	0.10047	72.046	2.3243	4.0275	0	68.54	12.387	5.6678	30.091	34.841
828	22.042	0.19955	61.144	2.1991	3.658	0	75.309	11.876	5.0444	30.722	35.43
829	19.46	0.35906	48.065	1.958	3.2973	0.0014773	81.807	10.479	4.1849	31.334	36.152
830	16.37	0.59651	35.401	1.6581	2.9957	0.018571	90.168	8.5515	3.2777	31.783	36.851
831	13.351	0.95351	25.28	1.3549	2.7781	0.079227	103.97	6.5446	2.4884	32.025	37.374
832	10.932	1.4424	19.1	1.0896	2.6517	0.21261	128.25	4.9066	1.9449	32.036	37.64
833	9.5245	2.1092	17.63	0.88498	2.6001	0.48688	169.35	3.964	1.7136	31.829	37.69
834	9.3717	3.0341	21.093	0.7428	2.6289	0.99738	235.27	3.9397	1.8279	31.463	37.6
835	10.571	4.3707	29.089	0.66333	2.7308	1.8463	335.74	4.9833	2.2754	31.017	37.442
836	12.992	6.2974	40.492	0.64263	2.9068	3.0967	481.35	7.2294	3.001	30.537	37.268
837	16.297	8.9512	53.28	0.68375	3.143	4.7346	680.87	10.754	3.8955	30.078	37.074
838	19.91	12.381	64.739	0.78056	3.4031	6.6256	937.25	15.501	4.7931	29.665	36.838
839	23.103	16.542	72.18	0.91609	3.6506	8.5184	1244.3	21.226	5.5117	29.325	36.54
840	25.194	21.236	73.713	1.0633	3.8572	10.103	1585.8	27.534	5.8813	29.054	36.199
841	25.707	26.222	68.954	1.19	4.0062	11.114	1938.8	33.945	5.8062	28.86	35.859
842	24.518	31.171	59.125	1.2667	4.1065	11.416	2279.1	40.114	5.2912	28.751	35.559
843	21.873	35.721	46.532	1.2794	4.1664	11.048	2586.5	45.787	4.4429	28.723	35.357
844	18.299	39.52	33.704	1.2327	4.1962	10.255	2848.3	50.97	3.4386	28.753	35.28
845	14.439	42.297	22.67	1.1418	4.1819	9.4096	3061	55.897	2.4582	28.789	35.323
846	10.889	44.009	14.532	1.026	4.102	8.929	3228.8	60.94	1.6497	28.765	35.49
847	8.0635	44.792	9.5694	0.90557	3.939	9.121	3360.2	66.456	1.0898	28.613	35.782
848	6.1901	44.947	7.565	0.80132	3.6997	10.059	3464	72.562	0.80395	28.344	36.184
849	5.29	44.734	8.0186	0.73006	3.4176	11.55	3546.4	79.024	0.76878	28.019	36.665
850	5.2759	44.302	10.366	0.7096	3.1536	13.203	3607.2	85.189	0.9456	27.739	37.205
851	5.9743	43.675	13.902	0.74185	2.9803	14.583	3639.9	90.247	1.2673	27.603	37.762
852	7.1624	42.744	17.778	0.81953	2.9536	15.339	3632.4	93.545	1.6759	27.659	38.291
853	8.6253	41.391	21.155	0.92338	3.0885	15.319	3571.3	94.751	2.0934	27.891	38.78
854	10.131	39.515	23.388	1.0251	3.3636	14.56	3445.9	93.897	2.4741	28.252	39.173
855	11.514	37.063	24.163	1.1077	3.7082	13.211	3251	91.147	2.7853	28.707	39.408
856	12.634	34.021	23.673	1.1684	4.0306	11.44	2988.3	86.653	3.042	29.211	39.439
857	13.45	30.429	22.412	1.2114	4.2563	9.4203	2666.2	80.429	3.2672	29.728	39.226
858	13.977	26.414	21.06	1.251	4.3403	7.3251	2299.8	72.566	3.4921	30.227	38.752
859	14.283	22.218	20.181	1.3019	4.2913	5.3335	1909.8	63.358	3.7172	30.657	38.062
860	14.451	18.065	20.153	1.3825	4.1427	3.601	1520	53.413	3.9346	30.986	37.238
861	14.527	14.176	21.039	1.5162	3.951	2.2359	1154.2	43.448	4.1157	31.215	36.377
862	14.568	10.687	22.68	1.7141	3.7574	1.274	832.38	34.233	4.2364	31.417	35.561
863	14.589	7.6827	24.793	1.9829	3.5852	0.66167	567.63	26.269	4.287	31.675	34.859
864	14.648	5.2196	27.004	2.3127	3.4546	0.31299	364.3	19.801	4.2788	32.041	34.305
865	14.809	3.303	29.018	2.6925	3.3735	0.12989	218.65	14.872	4.2268	32.458	33.898
866	15.147	1.94	30.636	3.1016	3.3462	0.041997	121.98	11.353	4.1552	32.797	33.62
867	15.717	1.0579	31.76	3.5266	3.3733	0.0088637	62.984	9.0418	4.0913	32.889	33.46
868	16.535	0.56124	32.444	3.9492	3.4437	0	30.13	7.6612	4.0557	32.652	33.421
869	17.558	0.3081	32.805	4.3457	3.5246	0	13.494	6.9506	4.0554	32.073	33.483
870	18.682	0.1915	32.967	4.6765	3.5877	0	5.905	6.6626	4.0807	31.299	33.613
871	19.78	0.14816	32.976	4.9066	3.6092	0	2.9128	6.6302	4.0868	30.557	33.77
872	20.657	0.13594	32.823	5.0117	3.5837	0	2.0687	6.7408	4.0251	30.032	33.886
873	21.154	0.12579	32.475	4.9974	3.529	0	2.0684	6.8889	3.8463	29.816	33.93
874	21.146	0.10648	31.901	4.8852	3.4787	0	2.2598	7.004	3.54	29.919	33.887
875	20.613	0.080657	31.113	4.7357	3.4625	0	2.4494	7.0493	3.1408	30.262	33.79
876	19.666	0.05467	30.33	4.6198	3.4908	0	2.5869	7.0571	2.7304	30.694	33.709
877	18.552	0.033159	29.758	4.6025	3.5528	0	2.6496	7.1037	2.4003	31.063	33.67
878	17.528	0.017997	29.693	4.7378	3.6196	0	2.6323	7.2812	2.2394	31.246	33.69
879	16.839	0.0087406	30.331	5.0393	3.6679	0	2.5542	7.6321	2.2817	31.151	33.807
880	16.626	0.0037987	31.76	5.4802	3.682	0	2.4586	8.1818	2.5195	30.786	34.027
881	16.897	0.0014773	33.846	6.0239	3.6803	0	2.3966	8.8813	2.8869	30.207	34.397
882	17.555	0	36.242	6.5975	3.6823	0	2.4076	9.6741	3.2825	29.541	34.937
883	18.427	0	38.477	7.1536	3.69	0	2.4882	10.473	3.6054	28.901	35.594
884	19.301	0	40.004	7.6668	3.6993	0	2.5928	11.174	3.7747	28.392	36.233
885	19.976	0	40.353	8.1271	3.6903	0	2.6603	11.677	3.7682	28.004	36.653
886	20.28	0	39.292	8.5242	3.6389	0	2.6346	11.877	3.6003	27.724	36.683
887	20.131	0	36.948	8.847	3.536	0	2.4848	11.692	3.337	27.507	36.241
888	19.51	0	33.813	9.0878	3.3968	0	2.2423	11.104	3.0531	27.368	35.434
889	18.529	0	30.624	9.2192	3.2499	0	1.9796	10.164	2.8145	27.292	34.442
890	17.347	0	28.25	9.2224	3.1216	0	1.7823	9.0036	2.6719	27.3	33.494
891	16.201	0	27.383	9.1054	3.0423	0	1.7261	7.8052	2.6416	27.394	32.81
892	15.312	0	28.412	8.8925	3.0298	0	1.8547	6.7608	2.7285	27.546	32.487
893	14.87	0	31.295	8.6392	3.0955	0	2.166	6.0046	2.9229	27.712	32.524
894	14.974	0	35.512	8.3961	3.237	0	2.6273	5.6035	3.1861	27.864	32.827
895	15.585	0	40.155	8.2092	3.4199	0	3.1751	5.5334	3.4814	27.995	33.272
896	16.522	0	44.219	8.0841	3.6033	0	3.7253	5.6817	3.7538	28.058	33.782
897	17.546	0	46.742	7.9874	3.7203	0	4.1928	5.9049	3.9463	28.047	34.279
898	18.366	0	47.133	7.871	3.7383	0	4.5036	6.0567	4.0058	27.948	34.762
899	18.764	0	45.331	7.6857	3.6555	0	4.6184	6.0234	3.8996	27.756	35.318
900	18.636	0	41.762	7.4051	3.5071	0	4.5367	5.7651	3.6249	27.476	35.953
901	18.017	0	37.221	7.043	3.3636	0	4.313	5.318	3.2121	27.132	36.685
902	17.028	0	32.698	6.609	3.2933	0	4.0329	4.777	2.7417	26.737	37.387
903	15.901	0	29.171	6.1292	3.3269	0	3.8056	4.2538	2.3256	26.297	37.928
904	14.855	0	27.469	5.6355	3.4578	0	3.7432	3.8443	2.0732	25.848	38.175
905	14.132	0	28.253	5.1696	3.6505	0	3.9506	3.633	2.0828	25.394	38.077
906	13.895	0	31.734	4.7889	3.8659	0	4.507	3.6495	2.3933	25.014	37.724
907	14.244	0	37.625	4.5369	4.08	0	5.4628	3.912	2.9769	24.743	37.279
908	15.12	0	44.992	4.4527	4.2776	0	6.8042	4.4011	3.736	24.638	36.965
909	16.366	0	52.346	4.5052	4.4585	0	8.4352	5.0545	4.5147	24.714	36.885
910	17.697	0	58.028	4.6165	4.5944	0	10.179	5.7606	5.1462	24.997	37.05
911	18.811	0	60.629	4.6926	4.6696	0	11.794	6.3626	5.4752	25.467	37.341
912	19.433	0	59.465	4.6432	4.6569	0	13.018	6.7135	5.4167	26.067	37.595
913	19.406	0	54.754	4.4258	4.5579	0	13.655	6.7032	4.9787	26.724	37.685
914	18.709	0	47.534	4.0529	4.4095	0	13.612	6.3088	4.2506	27.36	37.565
915	17.459	0	39.296	3.5859	4.2574	0	12.943	5.6073	3.39	27.896	37.267
916	15.878	0	31.563	3.0946	4.1575	0	11.816	4.7258	2.5649	28.266	36.89
917	14.245	0	25.676	2.6564	4.1225	0	10.488	3.8273	1.9351	28.485	36.515
918	12.866	0	22.566	2.3236	4.1296	0	9.2214	3.0392	1.5939	28.587	36.218
919	12.007	0	22.899	2.1149	4.1374	0	8.2775	2.4765	1.5932	28.702	36.046
920	11.865	0	26.955	2.0372	4.0966	0	7.876	2.2	1.9248	28.921	36.001
921	12.533	0	34.463	2.0676	3.9675	0	8.2252	2.2447	2.5357	29.357	36.107
922	13.943	0	44.446	2.1633	3.749	0	9.4642	2.6097	3.3382	30.026	36.356
923	15.903	0	55.139	2.288	3.4709	0	11.577	3.2485	4.207	30.897	36.717
924	18.059	0	64.218	2.3975	3.1726	0	14.339	4.0436	4.9937	31.839	37.177
925	20.002	0	69.488	2.4526	2.8941	0	17.273	4.846	5.549	32.672	37.734
926	21.315	0	69.537	2.4294	2.654	0	19.75	5.4599	5.7584	33.286	38.351
927	21.683	0	64.283	2.3139	2.4697	0	21.202	5.737	5.5691	33.558	38.976
928	20.988	0	54.989	2.1167	2.3427	0	21.327	5.608	5.0158	33.443	39.507
929	19.355	0	43.877	1.8648	2.271	0	20.197	5.1047	4.2094	32.945	39.816
930	17.137	0	33.329	1.6042	2.2546	0	18.299	4.3613	3.3168	32.128	39.83
931	14.849	0	25.329	1.3825	2.3088	0	16.318	3.5824	2.5147	31.129	39.579
932	13.014	0	21.237	1.2283	2.4388	0	14.958	2.9957	1.9424	30.067	39.163
933	12.064	0	21.656	1.1564	2.6463	0	14.818	2.7892	1.7065	29.035	38.79
934	12.239	0	26.648	1.1525	2.9335	0	16.31	3.077	1.859	28.131	38.641
935	13.527	0	35.645	1.2	3.2798	0	19.715	3.9044	2.405	27.39	38.778
936	15.717	0	47.285	1.274	3.6601	0	25.041	5.2215	3.2695	26.813	39.138
937	18.419	0	59.505	1.367	4.0254	0	31.949	6.8999	4.3194	26.39	39.54
938	21.152	0	69.685	1.4725	4.3235	0	39.609	8.6989	5.3401	26.069	39.788
939	23.407	0.0014773	75.398	1.5765	4.517	0	46.806	10.312	6.1028	25.821	39.736
940	24.725	0.0037987	75.168	1.6663	4.5992	0	52.225	11.414	6.4102	25.614	39.341
941	24.813	0.0087406	68.99	1.7225	4.5982	0	54.96	11.737	6.1835	25.463	38.645
942	23.58	0.017997	58.349	1.7189	4.5692	0	54.871	11.166	5.4845	25.408	37.794
943	21.212	0.033159	45.684	1.6441	4.553	0	52.616	9.8121	4.487	25.53	36.939
944	18.132	0.05467	33.595	1.5051	4.5737	0	49.364	7.9589	3.4208	25.874	36.202
945	14.892	0.080657	24.231	1.3234	4.6195	0	46.274	6.0022	2.511	26.382	35.71
946	12.117	0.10648	18.946	1.1366	4.6489	0	44.166	4.3206	1.8994	26.943	35.492
947	10.262	0.12579	18.393	0.97646	4.6355	0	43.523	3.178	1.6791	27.422	35.498
948	9.6279	0.13298	22.694	0.86755	4.5655	0	44.55	2.686	1.86	27.74	35.619
949	10.284	0.12579	31.471	0.80901	4.4334	0	47.473	2.8634	2.3934	27.904	35.694
950	12.094	0.10796	43.596	0.78802	4.2607	0	52.552	3.6327	3.1794	27.984	35.601
951	14.753	0.084456	57.058	0.78415	4.0751	0	59.873	4.8582	4.0726	28.104	35.295
952	17.811	0.064888	69.203	0.77112	3.9	0	69.084	6.336	4.8812	28.351	34.803
953	20.718	0.057909	77.215	0.73639	3.7574	0	79.403	7.7903	5.4238	28.744	34.251
954	22.918	0.067494	79.081	0.67246	3.6566	0	89.701	8.8953	5.5691	29.238	33.792
955	23.927	0.098889	74.286	0.57988	3.5895	0	99.11	9.3644	5.2834	29.741	33.552
956	23.488	0.15361	64.028	0.46689	3.5402	0	107.48	9.0547	4.6286	30.131	33.559
957	21.651	0.22895	50.761	0.35	3.4931	0	115.58	8.0302	3.7569	30.298	33.755
958	18.798	0.32022	37.402	0.24283	3.4422	0	125.11	6.5408	2.8484	30.181	33.973
959	15.529	0.42251	26.449	0.15851	3.3981	0	138.23	4.9375	2.0837	29.789	34.05
960	12.506	0.53509	19.601	0.10475	3.367	0	157.48	3.5823	1.5966	29.232	33.89
961	10.354	0.70647	17.715	0.085825	3.3433	0.0088637	186.06	2.7255	1.4531	28.674	33.532
962	9.4898	1.0231	21.103	0.097863	3.3235	0.080406	227.78	2.5073	1.6891	28.281	33.122
963	10.106	1.673	29.488	0.13826	3.2755	0.2523	288.33	2.9978	2.281	28.132	32.932
964	12.126	2.9294	41.847	0.20629	3.1937	0.58921	375.14	4.1849	3.1602	28.185	33.146
965	15.196	5.1284	56.233	0.29651	3.0976	1.2258	497.18	6.0299	4.2185	28.308	33.857
966	18.776	8.668	69.783	0.40392	3.0072	2.2963	665.01	8.4273	5.2679	28.343	34.968
967	22.14	13.852	79.334	0.51746	2.9601	3.8719	890.77	11.159	6.1111	28.209	36.165
968	24.569	20.775	82.443	0.62168	2.9946	5.897	1188.4	14.02	6.5568	27.925	37.09
969	25.509	29.2	78.263	0.70145	3.1092	8.106	1575.2	17.132	6.4907	27.587	37.393
970	24.718	38.532	67.846	0.74418	3.2895	10.072	2067.6	21.088	5.9186	27.316	36.917
971	22.322	47.855	53.708	0.74451	3.5103	11.366	2672.9	26.578	4.9637	27.193	35.73
972	18.768	56.327	38.831	0.70572	3.7368	11.741	3380.2	34.473	3.8247	27.254	34.119
973	14.679	63.373	25.664	0.63894	3.9393	11.244	4154.2	45.886	2.7077	27.499	32.491
974	10.681	68.753	15.544	0.55519	4.0895	10.177	4929	61.685	1.7648	27.938	31.205
975	7.2703	72.41	8.6809	0.46629	4.1717	8.9192	5613	82.173	1.0729	28.573	30.51
976	4.7078	74.224	4.5465	0.38077	4.1616	7.7383	6103.2	106.22	0.6338	29.34	30.458
977	3.0808	73.876	2.3106	0.3071	4.0438	6.7016	6307.2	131.46	0.41108	30.133	30.957
978	2.3525	70.922	1.2537	0.24931	3.8201	5.7313	6167.7	154.63	0.34003	30.778	31.83
979	2.4507	65.133	0.83728	0.20849	3.5128	4.7308	5683.1	172.22	0.36582	31.136	32.859
980	3.2834	56.79	0.73243	0.18443	3.1687	3.6775	4913.6	181.78	0.45149	31.122	33.859
981	4.7325	46.79	0.73515	0.16917	2.8389	2.6295	3970.6	182.48	0.5537	30.747	34.702
982	6.5864	36.349	0.90845	0.15478	2.5782	1.7217	2987.7	175.01	0.68573	30.102	35.324
983	8.5775	26.643	1.5045	0.13749	2.4064	1.0352	2086.2	160.8	0.87878	29.344	35.718
984	10.427	18.469	2.8796	0.11556	2.3443	0.56339	1347.6	141.38	1.2023	28.626	35.897
985	11.928	12.113	5.618	0.097628	2.3969	0.27575	802.75	118.3	1.7551	28.079	35.88
986	13.077	7.5109	10.478	0.09196	2.5556	0.12137	439.36	93.456	2.6214	27.757	35.702
987	14.09	4.3802	18.118	0.10939	2.8011	0.041153	219.9	69.088	3.8101	27.686	35.373
988	15.261	2.3737	28.768	0.16078	3.1031	0.0073864	99.206	47.372	5.2262	27.839	34.946
989	16.803	1.1776	41.779	0.25313	3.4071	0	38.889	29.879	6.6675	28.123	34.452
990	18.702	0.56792	55.439	0.38737	3.6564	0	12.553	17.359	7.8614	28.463	33.966
991	20.661	0.29408	67.22	0.55276	3.7971	0	3.3074	9.3879	8.5537	28.789	33.546
992	22.207	0.19587	74.52	0.73371	3.8086	0	0.73078	4.7526	8.5964	29.069	33.234
993	22.871	0.18347	75.595	0.91085	3.7004	0	0.21283	2.2633	7.9981	29.299	33.084
994	22.374	0.21297	70.254	1.066	3.5011	0	0.14712	0.96828	6.9096	29.493	33.146
995	20.748	0.25159	59.905	1.1877	3.2705	0	0.12727	0.45668	5.5614	29.687	33.437
996	18.279	0.26596	47.006	1.2684	3.066	0	0.10648	0.29868	4.185	29.917	33.939
997	15.434	0.25159	34.202	1.3044	2.9247	0	0.080657	0.2285	2.9558	30.202	34.559
998	12.709	0.21297	23.629	1.2886	2.8594	0	0.05467	0.21241	1.9728	30.519	35.153
999	10.536	0.16131	16.551	1.2197	2.8534	0	0.033159	0.29852	1.2791	30.826	35.579
1000	9.2435	0.11082	13.587	1.1116	2.8688	0	0.017997	0.57333	0.88066	31.045	35.741
1001	9.0679	0.070117	14.955	0.98942	2.8726	0	0.010218	1.1609	0.75942	31.128	35.625
1002	10.137	0.044735	20.639	0.89963	2.851	0	0.0090746	2.2253	0.93856	31.026	35.351
1003	12.424	0.035478	30.293	0.88039	2.7883	0	0.014017	3.9318	1.4312	30.76	35.082
1004	15.744	0.040756	42.807	0.95551	2.7047	0	0.026738	6.4063	2.2157	30.414	35.018
1005	19.643	0.057625	56.182	1.123	2.6026	0	0.051156	9.608	3.2131	30.084	35.265
1006	23.451	0.080657	67.805	1.3502	2.4947	0	0.087829	13.253	4.2671	29.827	35.849
1007	26.426	0.10648	75.051	1.5841	2.3943	0	0.13533	16.801	5.1519	29.645	36.68
1008	27.915	0.12579	76.188	1.7688	2.3186	0	0.18714	19.565	5.6436	29.487	37.611
1009	27.573	0.13298	70.97	1.8685	2.2904	0	0.23228	20.912	5.6116	29.254	38.455
1010	25.46	0.12579	60.722	1.8661	2.3498	0	0.26025	20.506	5.0682	28.909	39.101
1011	22.034	0.10648	47.818	1.7772	2.4872	0	0.26257	18.442	4.1674	28.486	39.515
1012	17.988	0.080657	34.89	1.6365	2.6985	0	0.24102	15.222	3.1459	28.063	39.73
1013	14.08	0.05467	24.104	1.4882	2.952	0	0.214	11.566	2.2277	27.754	39.81
1014	10.94	0.033159	16.838	1.37	3.2045	0	0.20753	8.166	1.5807	27.593	39.846
1015	9.0422	0.017997	13.78	1.3054	3.4219	0	0.26775	5.5542	1.3069	27.514	39.837
1016	8.6205	0.0087406	15.227	1.3011	3.6065	0	0.44821	3.9745	1.4381	27.437	39.735
1017	9.6986	0.0037987	21.171	1.3568	3.766	0	0.81352	3.4867	1.9667	27.245	39.508
1018	12.102	0.0014773	31.214	1.4729	3.9289	0	1.4461	4.0521	2.8374	26.897	39.101
1019	15.465	0	44.108	1.6531	4.1183	0	2.4211	5.5661	3.9372	26.438	38.569
1020	19.23	0	57.709	1.9019	4.3163	0	3.7517	7.8346	5.0802	25.945	37.988
1021	22.725	0	69.212	2.2023	4.5047	0	5.3439	10.521	6.0225	25.511	37.469
1022	25.316	0	75.915	2.5178	4.6506	0	6.9726	13.133	6.5509	25.189	37.113
1023	26.494	0	76.121	2.7823	4.7315	0	8.3168	15.089	6.5364	24.984	36.925
1024	26.044	0	69.801	2.9259	4.7544	0	9.0645	15.904	5.9802	24.896	36.879
1025	24.069	0	58.585	2.8983	4.7444	0	9.0304	15.352	5.0168	24.919	36.886
1026	21	0	45.206	2.6888	4.7458	0	8.2392	13.557	3.8719	25.073	36.84
1027	17.452	0	32.508	2.343	4.7938	0	6.9174	10.958	2.7796	25.405	36.693
1028	14.094	0	22.752	1.9337	4.9023	0	5.4235	8.1334	1.9271	25.915	36.434
1029	11.545	0	17.335	1.5489	5.0439	0	4.1398	5.661	1.4491	26.569	36.108
1030	10.191	0	16.947	1.2464	5.1902	0	3.3551	3.8903	1.3963	27.263	35.833
1031	10.211	0	21.722	1.0539	5.2743	0	3.2654	2.9862	1.7815	27.878	35.7
1032	11.563	0	31.221	0.95972	5.2653	0	4.0178	2.9709	2.5679	28.331	35.759
1033	14.011	0	44.205	0.933	5.1416	0	5.7026	3.7494	3.6471	28.629	35.987
1034	17.105	0	58.424	0.93726	4.936	0	8.2861	5.1285	4.8345	28.83	36.349
1035	20.297	0	70.863	0.94746	4.6803	0	11.538	6.8616	5.8992	29.002	36.743
1036	22.969	0	78.528	0.95225	4.4259	0	14.962	8.5744	6.6011	29.176	37.088
1037	24.56	0	79.44	0.94421	4.1909	0	17.865	9.8491	6.7743	29.313	37.376
1038	24.711	0	73.389	0.92254	3.993	0	19.551	10.35	6.3845	29.326	37.571
1039	23.362	0	61.973	0.88443	3.8423	0	19.61	9.9254	5.5321	29.178	37.685
1040	20.774	0	47.985	0.83415	3.7331	0	18.081	8.689	4.421	28.907	37.686
1041	17.476	0	34.481	0.77543	3.6878	0	15.431	6.9624	3.28	28.598	37.562
1042	14.131	0	23.844	0.72015	3.7062	0	12.407	5.1674	2.3096	28.328	37.283
1043	11.374	0	17.55	0.68931	3.7972	0	9.7387	3.6818	1.6467	28.183	36.824
1044	9.7165	0	16.305	0.70663	3.9536	0	7.9712	2.7974	1.3723	28.145	36.178
1045	9.4702	0	20.299	0.78585	4.1611	0	7.4531	2.6261	1.5123	28.182	35.409
1046	10.74	0	29.24	0.93226	4.3935	0	8.3718	3.2114	2.0609	28.248	34.594
1047	13.374	0	42.097	1.1373	4.6339	0	10.898	4.5127	2.9557	28.337	33.837
1048	16.967	0	56.83	1.375	4.8564	0	15.071	6.3689	4.0523	28.421	33.261
1049	20.919	0.0014773	70.467	1.6124	5.0314	0	20.653	8.5508	5.1563	28.501	32.931
1050	24.46	0.0037987	79.808	1.8146	5.138	0	26.922	10.664	6.0227	28.547	32.916
1051	26.847	0.0087406	82.471	1.9481	5.1523	0	32.738	12.253	6.4515	28.536	33.226
1052	27.543	0.017997	77.768	1.9913	5.0609	0	36.837	12.94	6.3398	28.433	33.836
1053	26.383	0.033159	66.97	1.9386	4.8545	0	38.304	12.534	5.7201	28.232	34.689
1054	23.623	0.05467	52.802	1.7938	4.5444	0	36.977	11.122	4.7523	27.942	35.69
1055	19.87	0.080657	38.412	1.5802	4.1721	0	33.481	9.0421	3.6505	27.605	36.671
1056	15.869	0.10648	26.498	1.3344	3.7913	0	28.965	6.7688	2.643	27.266	37.441
1057	12.363	0.12579	18.765	1.0906	3.4584	0	24.652	4.7615	1.9068	27.002	37.885
1058	9.922	0.13298	16.014	0.88318	3.2302	0	21.451	3.3461	1.5495	26.85	37.928
1059	8.8681	0.12579	18.519	0.72782	3.1257	0	19.827	2.6711	1.617	26.854	37.64
1060	9.3302	0.10648	26.07	0.63122	3.1265	0	19.946	2.7412	2.109	27.006	37.145
1061	11.202	0.080657	37.92	0.5827	3.2149	0	21.86	3.4632	2.9712	27.286	36.609
1062	14.201	0.05467	52.352	0.56835	3.3368	0	25.577	4.6827	4.0849	27.632	36.147
1063	17.83	0.036114	66.649	0.57828	3.4636	0	30.854	6.1636	5.2601	28.007	35.819
1064	21.462	0.025594	77.577	0.60563	3.5958	0	37.065	7.6562	6.2674	28.359	35.619
1065	24.423	0.026222	82.395	0.63771	3.7415	0	43.168	8.8366	6.8799	28.646	35.523
1066	26.134	0.039793	79.805	0.66329	3.9194	0	47.924	9.4344	6.9464	28.819	35.474
1067	26.252	0.067795	70.491	0.66765	4.1508	0	50.395	9.2963	6.4447	28.88	35.418
1068	24.758	0.10934	56.837	0.63568	4.4201	0	50.337	8.4368	5.4935	28.806	35.332
1069	21.959	0.16131	42.069	0.56468	4.6744	0	48.279	7.0465	4.3094	28.676	35.247
1070	18.414	0.21297	29.191	0.46397	4.8531	0	45.285	5.4333	3.1377	28.55	35.223
1071	14.778	0.25159	20.229	0.35364	4.907	0	42.48	3.9422	2.1943	28.538	35.364
1072	11.723	0.26596	16.235	0.25369	4.8162	0	40.817	2.8479	1.6162	28.679	35.724
1073	9.7591	0.25159	17.522	0.18616	4.6112	0	40.884	2.3662	1.4505	28.952	36.299
1074	9.1897	0.21444	23.964	0.15879	4.339	0	43.082	2.5864	1.7142	29.277	36.975
1075	10.082	0.16511	34.879	0.16943	4.0566	0	47.873	3.5686	2.3566	29.554	37.573
1076	12.235	0.12104	48.822	0.21592	3.798	0	55.738	5.2736	3.2956	29.722	37.928
1077	15.27	0.099299	63.373	0.28616	3.5662	0	66.952	7.5373	4.3916	29.777	37.943
1078	18.668	0.11597	75.388	0.37067	3.3614	0.0014773	81.304	10.028	5.4489	29.775	37.603
1079	21.794	0.20208	81.95	0.45958	3.1745	0.0097078	98.074	12.269	6.2495	29.779	37.025
1080	24.075	0.39016	81.344	0.54042	3.0135	0.029844	116.4	13.744	6.6076	29.815	36.356
1081	25.04	0.723	73.74	0.59988	2.9068	0.084404	136.5	14.069	6.4359	29.845	35.757
1082	24.489	1.2714	61.104	0.62638	2.8726	0.19814	161.02	13.165	5.7801	29.828	35.341
1083	22.505	2.1178	46.455	0.61353	2.9137	0.42234	196.01	11.302	4.7963	29.706	35.133
1084	19.503	3.3442	32.819	0.56033	3.0212	0.84385	251.24	9.0112	3.7113	29.432	35.108
1085	16.109	5.0144	22.422	0.4802	3.1434	1.5416	339.16	6.9133	2.7417	29.055	35.204
1086	13.037	7.1649	16.381	0.39065	3.2287	2.6246	474.8	5.5904	2.055	28.622	35.361
1087	10.865	9.9381	14.983	0.31364	3.2355	4.219	674.43	5.4814	1.7428	28.256	35.608
1088	9.9568	13.541	17.987	0.26965	3.1555	6.4865	953.52	6.8318	1.8249	28.042	35.957
1089	10.383	18.158	24.855	0.27261	3.0007	9.429	1323.3	9.7777	2.269	28.044	36.469
1090	12.002	23.996	34.678	0.31976	2.8051	13.067	1786.5	14.339	2.9931	28.229	37.12
1091	14.439	31.113	45.886	0.40433	2.6098	17.318	2337.3	20.48	3.8769	28.553	37.864
1092	17.214	39.298	56.338	0.50745	2.4391	21.934	2959.3	28.027	4.7653	28.908	38.616
1093	19.765	48.014	63.692	0.60865	2.3058	26.471	3626.4	36.909	5.4689	29.233	39.316
1094	21.538	56.325	66.118	0.68971	2.2169	30.297	4300.7	46.969	5.8332	29.481	39.932
1095	22.089	63.317	62.935	0.73302	2.1679	32.68	4932.6	58.05	5.7598	29.637	40.455
1096	21.209	68.218	54.869	0.73514	2.1516	32.991	5458.8	69.849	5.2508	29.664	40.88
1097	18.992	70.582	43.78	0.69312	2.1398	30.948	5806.6	81.763	4.4062	29.488	41.142
1098	15.837	70.339	31.976	0.61871	2.107	26.803	5907.5	92.898	3.3993	29.084	41.144
1099	12.321	67.694	21.416	0.52759	2.0215	21.31	5717.8	102.1	2.415	28.445	40.849
1100	9.0167	62.921	13.243	0.44311	1.8729	15.479	5237.2	108.24	1.6006	27.678	40.279
1101	6.3421	56.262	7.7724	0.38703	1.6671	10.236	4517	110.41	1.0337	26.953	39.536
1102	4.5342	48.026	4.7	0.37113	1.435	6.1406	3651.7	108.15	0.72275	26.431	38.835
1103	3.6088	38.742	3.4589	0.39798	1.2113	3.3248	2755.5	101.51	0.635	26.234	38.354
1104	3.4921	29.232	3.5479	0.45931	1.0444	1.624	1933.4	91.077	0.71701	26.341	38.242
1105	4.0459	20.452	4.6501	0.54178	0.95916	0.70904	1256.5	77.831	0.93804	26.665	38.484
1106	5.2063	13.142	6.5945	0.6368	0.98287	0.26304	753.3	63.075	1.265	27.05	38.966
1107	6.9339	7.6976	9.3672	0.73573	1.1263	0.048117	414.32	48.249	1.7044	27.392	39.513
1108	9.2671	4.1134	13.117	0.83868	1.3769	0.0014773	207.38	34.645	2.2715	27.652	39.963
1109	12.236	1.998	18.099	0.95729	1.705	0	93.508	23.235	2.9894	27.832	40.213
1110	15.79	0.87027	24.534	1.094	2.0609	0	36.946	14.493	3.8729	27.954	40.238
1111	19.698	0.31553	32.332	1.257	2.4004	0	11.989	8.4209	4.8821	28.049	40.044
1112	23.499	0.059179	40.897	1.4524	2.6729	0	2.5974	4.5782	5.9066	28.074	39.634
1113	26.581	0.0067532	49.032	1.6719	2.8722	0	0.30251	2.4143	6.77	28.017	39.021
1114	28.333	0.0014773	55.189	1.9047	3.0141	0	0.028789	1.3555	7.2784	27.901	38.216
1115	28.382	0	57.947	2.1285	3.1404	0	0.019474	0.94581	7.2875	27.791	37.295
1116	26.721	0	56.581	2.3361	3.3106	0	0.033159	0.89373	6.7671	27.747	36.402
1117	23.728	0	51.415	2.5177	3.5419	0	0.05467	1.0132	5.8237	27.807	35.681
1118	20.05	0	43.757	2.6771	3.8323	0	0.080657	1.2361	4.6674	28.011	35.23
1119	16.392	0	35.389	2.8151	4.1397	0	0.10648	1.5216	3.5269	28.292	35.065
1120	13.336	0	27.949	2.9351	4.4054	0	0.12579	1.8944	2.5858	28.585	35.14
1121	11.232	0	22.488	3.0366	4.5739	0	0.13298	2.3857	1.9389	28.859	35.335
1122	10.25	0	19.351	3.1211	4.6152	0	0.12579	3.0224	1.5766	29.063	35.582
1123	10.38	0	18.387	3.1897	4.5254	0	0.10648	3.8045	1.4447	29.185	35.845
1124	11.531	0	19.238	3.255	4.3341	0	0.080657	4.7573	1.4424	29.211	36.146
1125	13.521	0	21.676	3.3281	4.0685	0	0.059102	5.8696	1.5221	29.148	36.523
1126	16.092	0	25.552	3.431	3.7783	0	0.046032	7.1816	1.6554	29.026	37.02
1127	18.892	0	30.637	3.5705	3.5035	0	0.050972	8.7683	1.8533	28.903	37.568
1128	21.487	0	36.418	3.7426	3.2797	0	0.082024	10.702	2.1473	28.834	38.083
1129	23.455	0	42.011	3.9361	3.1257	0	0.15374	12.971	2.5401	28.871	38.41
1130	24.469	0	46.358	4.1229	3.043	0	0.27702	15.392	3.0053	29.025	38.477
1131	24.374	0	48.504	4.2738	3.0282	0	0.46524	17.586	3.4642	29.264	38.271
1132	23.247	0	48.012	4.3743	3.0509	0	0.72561	19.072	3.8181	29.559	37.879
1133	21.333	0	45.129	4.4441	3.1008	0	1.0571	19.437	3.9969	29.837	37.472
1134	19.026	0	40.684	4.5227	3.1633	0	1.4525	18.514	3.9835	30.092	37.16
1135	16.758	0	35.804	4.6478	3.2228	0	1.8931	16.498	3.8326	30.325	37.024
1136	14.877	0	31.495	4.8425	3.2825	0	2.3642	13.869	3.631	30.561	37.066
1137	13.633	0	28.405	5.0936	3.3307	0	2.8495	11.233	3.4844	30.777	37.266
1138	13.128	0	26.823	5.3552	3.3696	0	3.3383	9.0681	3.4641	30.968	37.566
1139	13.369	0	26.802	5.5618	3.3944	0	3.8432	7.6601	3.5915	31.095	37.89
1140	14.246	0	28.323	5.6602	3.4204	0	4.3979	7.0834	3.8394	31.106	38.178
1141	15.579	0	31.293	5.621	3.4524	0	5.0737	7.2383	4.1446	30.993	38.356
1142	17.152	0	35.392	5.456	3.5031	0	5.9425	7.9656	4.4254	30.774	38.363
1143	18.71	0	40.038	5.1944	3.5882	0	7.0393	9.0319	4.6109	30.494	38.186
1144	19.994	0	44.279	4.8665	3.7236	0	8.2991	10.203	4.6408	30.205	37.862
1145	20.797	0	47.15	4.5101	3.9074	0	9.5668	11.166	4.4929	29.948	37.436
1146	20.995	0	47.942	4.1588	4.1292	0	10.614	11.642	4.194	29.787	36.982
1147	20.582	0	46.516	3.8417	4.3578	0	11.244	11.453	3.7896	29.737	36.556
1148	19.652	0	43.388	3.5768	4.5436	0	11.363	10.592	3.3535	29.796	36.202
1149	18.396	0	39.458	3.3785	4.6502	0	11.023	9.2405	2.9551	29.898	35.933
1150	17.041	0	35.774	3.2575	4.6599	0	10.396	7.6965	2.6521	29.946	35.758
1151	15.797	0	33.085	3.2107	4.5818	0	9.709	6.2567	2.4758	29.808	35.648
1152	14.88	0	31.768	3.2206	4.4408	0	9.1757	5.1704	2.4137	29.451	35.565
1153	14.399	0	31.918	3.2689	4.2856	0	8.9466	4.5402	2.45	28.931	35.504
1154	14.41	0	33.423	3.3356	4.1499	0	9.1442	4.3612	2.5434	28.371	35.449
1155	14.911	0	36.125	3.3974	4.0621	0	9.8351	4.5813	2.6711	27.952	35.366
1156	15.818	0	39.774	3.4413	4.0322	0	11.075	5.1312	2.8162	27.83	35.239
1157	17.001	0.0014773	43.899	3.4685	4.0549	0	12.838	5.9677	2.9757	28.027	35.031
1158	18.25	0.0037987	47.79	3.4931	4.1132	0	14.998	6.9803	3.1347	28.519	34.707
1159	19.362	0.0087406	50.585	3.5302	4.1578	0	17.307	8.0161	3.2743	29.194	34.245
1160	20.118	0.017997	51.596	3.5824	4.1561	0	19.434	8.8772	3.3679	29.942	33.681
1161	20.362	0.033159	50.585	3.6303	4.0774	0	21.092	9.3414	3.3963	30.655	33.115
1162	20.051	0.05467	47.875	3.6496	3.9178	0	22.107	9.2775	3.3765	31.28	32.614
1163	19.247	0.080657	44.248	3.6222	3.6953	0	22.5	8.7143	3.3448	31.763	32.242
1164	18.123	0.10648	40.599	3.5364	3.4416	0	22.444	7.8012	3.3397	32.092	32.051
1165	16.879	0.12579	37.656	3.4092	3.1922	0	22.17	6.7803	3.3805	32.218	32.024
1166	15.767	0.13298	35.77	3.2493	2.9689	0	21.871	5.8946	3.4619	32.145	32.104
1167	14.981	0.12579	35.043	3.0708	2.7953	0	21.661	5.299	3.5569	31.833	32.235
1168	14.642	0.10648	35.537	2.8708	2.6676	0	21.629	5.0415	3.639	31.357	32.375
1169	14.815	0.080657	37.273	2.6516	2.5966	0	21.935	5.0951	3.6957	30.784	32.494
1170	15.483	0.05467	40.229	2.4342	2.5733	0	22.833	5.4018	3.7259	30.22	32.639
1171	16.515	0.033159	44.103	2.2479	2.5886	0	24.579	5.8753	3.7275	29.801	32.889
1172	17.753	0.017997	48.145	2.1336	2.6257	0	27.255	6.4433	3.6813	29.585	33.321
1173	18.969	0.0087406	51.363	2.0945	2.6738	0	30.629	7.0103	3.573	29.587	33.981
1174	19.901	0.0037987	52.838	2.1205	2.7244	0	34.14	7.4533	3.387	29.714	34.899
1175	20.336	0.0014773	52.152	2.1715	2.7665	0	37.107	7.6506	3.1381	29.874	35.99
1176	20.16	0	49.61	2.204	2.7926	0	39.029	7.5359	2.8655	30	37.158
1177	19.402	0	46.086	2.19	2.7904	0	39.803	7.1374	2.6314	30.062	38.232
1178	18.255	0	42.693	2.1188	2.7677	0	39.803	6.5587	2.4844	30.115	39.075
1179	17.005	0	40.245	1.9979	2.7262	0	39.582	5.9667	2.4689	30.233	39.544
1180	15.933	0	39.121	1.8507	2.687	0	39.725	5.5006	2.5993	30.49	39.572
1181	15.24	0	39.259	1.6972	2.6688	0	40.642	5.2029	2.8675	30.898	39.227
1182	15	0	40.434	1.5622	2.6874	0	42.567	5.039	3.247	31.385	38.619
1183	15.197	0	42.408	1.4629	2.7402	0	45.679	4.9488	3.6913	31.814	37.944
1184	15.78	0.0014773	44.986	1.4004	2.8236	0	50.133	4.8799	4.1438	32.063	37.373
1185	16.648	0.0067532	47.903	1.3696	2.9449	0	56.134	4.847	4.5287	32.031	37.041
1186	17.698	0.019293	50.628	1.3592	3.1158	0	63.688	4.8936	4.784	31.712	36.941
1187	18.744	0.048985	52.447	1.3557	3.3462	0	72.684	5.0408	4.8593	31.168	37.025
1188	19.563	0.10183	52.733	1.3582	3.6229	0	82.725	5.2541	4.7444	30.548	37.22
1189	19.916	0.19342	51.233	1.3745	3.9296	0	93.458	5.4346	4.4662	29.994	37.431
1190	19.696	0.33506	48.289	1.4134	4.2158	0	104.81	5.4774	4.0864	29.577	37.637
1191	18.926	0.5335	44.779	1.472	4.4485	0	117.3	5.3262	3.683	29.33	37.835
1192	17.797	0.7747	41.717	1.5499	4.6145	0	132.15	4.9862	3.3353	29.236	38.053
1193	16.577	1.0501	39.829	1.6246	4.732	0.0059091	151.22	4.5431	3.0956	29.215	38.292
1194	15.494	1.3631	39.391	1.6845	4.8415	0.038831	176.97	4.1059	2.9864	29.196	38.52
1195	14.686	1.728	40.169	1.7231	4.9712	0.12676	212.75	3.7493	3.0045	29.126	38.66
1196	14.183	2.2366	41.72	1.7346	5.1329	0.35513	263.44	3.5233	3.107	28.992	38.647
1197	13.958	3.075	43.669	1.7224	5.3007	0.82067	336.63	3.4271	3.2557	28.852	38.378
1198	13.987	4.4608	45.834	1.6835	5.4414	1.7003	443.3	3.4917	3.4126	28.727	37.861
1199	14.298	6.7223	48.049	1.6191	5.5075	3.169	598.52	3.8015	3.5613	28.641	37.144
1200	14.884	10.141	50.026	1.5377	5.4835	5.4089	820.83	4.5234	3.6833	28.561	36.337
1201	15.703	14.952	51.222	1.4457	5.3595	8.4872	1130.3	5.9897	3.7664	28.417	35.625
1202	16.6	21.205	51.004	1.3569	5.1583	12.277	1545.6	8.6793	3.7793	28.143	35.145
1203	17.337	28.672	48.918	1.277	4.895	16.437	2077.6	13.221	3.6859	27.717	34.972
1204	17.665	36.943	44.993	1.2057	4.5834	20.437	2722.4	20.16	3.4705	27.223	35.075
1205	17.405	45.412	39.827	1.1362	4.2423	23.721	3452.7	29.88	3.1475	26.829	35.398
1206	16.538	53.482	34.332	1.0675	3.8907	25.87	4214.9	42.291	2.7868	26.719	35.8
1207	15.172	60.59	29.357	0.99604	3.553	26.705	4932.1	57.016	2.473	27.006	36.158
1208	13.513	66.213	25.372	0.92666	3.2512	26.289	5515.5	73.299	2.2731	27.676	36.392
1209	11.76	69.837	22.298	0.86543	2.9985	24.836	5883.2	90.11	2.2027	28.591	36.465
1210	10.057	71.026	19.703	0.81655	2.7902	22.588	5977.9	106.17	2.2106	29.522	36.406
1211	8.4777	69.484	17.112	0.77616	2.6189	19.755	5781.2	119.92	2.2118	30.241	36.231
1212	7.0408	65.204	14.278	0.73815	2.4636	16.522	5316.8	129.6	2.1307	30.656	35.971
1213	5.7558	58.574	11.241	0.69184	2.3154	13.102	4645.3	133.62	1.9291	30.748	35.672
1214	4.6692	50.34	8.3291	0.63277	2.1734	9.7642	3850	131.02	1.6393	30.657	35.389
1215	3.8595	41.375	5.9698	0.56351	2.0451	6.7689	3020.8	121.94	1.3444	30.511	35.133
1216	3.4102	32.5	4.5309	0.49453	1.9483	4.342	2238	107.68	1.1447	30.394	34.935
1217	3.4335	24.37	4.3227	0.44187	1.8982	2.5539	1560.6	90.302	1.1348	30.335	34.782
1218	4.0535	17.353	5.638	0.42483	1.9186	1.3787	1020.5	72.089	1.3962	30.331	34.65
1219	5.4228	11.67	8.7308	0.4658	2.0097	0.67363	623.12	54.93	1.9824	30.304	34.513
1220	7.6301	7.3443	13.81	0.57261	2.1688	0.29258	353.61	40.003	2.8772	30.22	34.36
1221	10.704	4.2908	20.865	0.74885	2.358	0.10907	185.37	27.84	4.0119	30.062	34.236
1222	14.467	2.3339	29.479	0.98345	2.5295	0.028279	88.916	18.453	5.2359	29.833	34.206
1223	18.535	1.1869	38.728	1.2546	2.6496	0.0029546	38.412	11.627	6.3402	29.58	34.292
1224	22.352	0.59963	47.271	1.5374	2.6973	0	14.642	6.9644	7.1166	29.35	34.467
1225	25.322	0.31853	53.664	1.8055	2.6836	0	4.6626	4.0636	7.4168	29.2	34.664
1226	26.973	0.19017	56.754	2.036	2.6398	0	1.0808	2.3876	7.2065	29.171	34.804
1227	27.09	0.13023	56.047	2.2133	2.5966	0	0.1395	1.5271	6.5678	29.211	34.833
1228	25.736	0.10648	51.837	2.3191	2.5805	0	0.0088637	1.1476	5.6546	29.23	34.805
1229	23.272	0.080657	45.094	2.3405	2.6005	0	0	1.0288	4.6387	29.101	34.825
1230	20.187	0.05467	37.178	2.2795	2.6521	0	0	1.0756	3.6587	28.758	35.005
1231	17.056	0.033159	29.506	2.1578	2.7341	0	0	1.2816	2.805	28.193	35.419
1232	14.419	0.017997	23.303	2.0147	2.8328	0	0	1.7113	2.1251	27.528	36.008
1233	12.672	0.0087406	19.465	1.9009	2.9411	0	0.0029546	2.4606	1.6414	26.902	36.646
1234	12.094	0.0037987	18.495	1.8649	3.0514	0	0.012029	3.6543	1.38	26.462	37.189
1235	12.786	0.0014773	20.583	1.9284	3.161	0	0.030355	5.3906	1.3622	26.325	37.526
1236	14.614	0	25.515	2.1013	3.2773	0	0.067492	7.7143	1.596	26.473	37.668
1237	17.261	0	32.595	2.3821	3.4026	0	0.13285	10.543	2.0603	26.813	37.732
1238	20.242	0	40.688	2.7614	3.5399	0	0.23555	13.644	2.6977	27.255	37.852
1239	22.99	0	48.276	3.2179	3.6679	0	0.37648	16.622	3.4155	27.668	38.134
1240	24.95	0	53.794	3.7073	3.7675	0	0.54277	19.02	4.0742	27.97	38.588
1241	25.746	0	56	4.1664	3.8262	0	0.70636	20.417	4.5343	28.111	39.153
1242	25.22	0	54.374	4.5072	3.8444	0	0.83048	20.579	4.695	28.125	39.74
1243	23.504	0	49.314	4.6653	3.8477	0	0.88576	19.518	4.5134	28.043	40.291
1244	20.967	0	41.995	4.6209	3.8584	0	0.86115	17.493	4.0349	27.918	40.747
1245	18.104	0	33.977	4.4082	3.89	0	0.76989	14.915	3.3811	27.778	41.093
1246	15.431	0	26.856	4.1022	3.9552	0	0.65994	12.241	2.7161	27.666	41.262
1247	13.417	0	21.844	3.81	4.0386	0	0.59084	9.8659	2.1912	27.552	41.13
1248	12.351	0	19.672	3.6147	4.1489	0	0.62802	8.0793	1.9218	27.451	40.662
1249	12.412	0	20.718	3.5755	4.2773	0	0.83454	7.0635	1.9472	27.33	39.903
1250	13.595	0.0014773	24.959	3.7213	4.4234	0	1.2574	6.8937	2.2725	27.207	38.973
1251	15.697	0.0037987	31.981	4.037	4.5745	0	1.9454	7.5587	2.857	27.073	38.073
1252	18.373	0.0087406	40.846	4.4701	4.7054	0	2.9094	8.9527	3.6277	26.94	37.344
1253	21.094	0.017997	50.06	4.9418	4.7789	0	4.117	10.846	4.4707	26.836	36.826
1254	23.306	0.033159	57.731	5.3622	4.783	0	5.4557	12.895	5.2385	26.759	36.475
1255	24.543	0.05467	62.087	5.6483	4.7041	0	6.7317	14.655	5.7676	26.785	36.229
1256	24.537	0.080657	62.026	5.7372	4.5509	0	7.709	15.702	5.9211	26.948	36.063
1257	23.307	0.10648	57.514	5.6207	4.353	0	8.1723	15.725	5.6476	27.268	36.049
1258	21.131	0.12579	49.676	5.3225	4.1421	0	8.0214	14.657	5.0084	27.697	36.231
1259	18.442	0.13298	40.345	4.8967	3.9481	0	7.3139	12.689	4.1595	28.176	36.625
1260	15.712	0.12579	31.562	4.411	3.795	0	6.2609	10.223	3.2982	28.628	37.084
1261	13.372	0.10648	24.927	3.9331	3.6886	0	5.1595	7.743	2.594	28.966	37.449
1262	11.786	0.080657	21.419	3.5096	3.612	0	4.3348	5.6567	2.1462	29.224	37.553
1263	11.17	0.05467	21.338	3.1767	3.5445	0	4.0366	4.2437	1.972	29.429	37.386
1264	11.641	0.033159	24.512	2.9594	3.4641	0	4.4212	3.6046	2.0357	29.645	37.021
1265	13.134	0.017997	30.405	2.8645	3.3669	0	5.5684	3.6904	2.2663	29.841	36.655
1266	15.426	0.0087406	38.222	2.8917	3.2722	0	7.4412	4.3679	2.5931	29.98	36.429
1267	18.155	0.0037987	46.785	3.037	3.1865	0	9.9095	5.44	2.9307	29.984	36.377
1268	20.835	0.0014773	54.548	3.2646	3.1478	0	12.711	6.6703	3.2214	29.833	36.451
1269	22.981	0	59.977	3.513	3.1473	0	15.478	7.8017	3.3785	29.562	36.569
1270	24.214	0	61.859	3.7155	3.1914	0	17.783	8.6005	3.3705	29.254	36.651
1271	24.306	0	59.782	3.7999	3.2586	0	19.267	8.9026	3.1985	29.02	36.696
1272	23.257	0	54.323	3.723	3.3446	0	19.726	8.6372	2.9144	28.943	36.73
1273	21.289	0	46.914	3.4893	3.4344	0	19.203	7.8648	2.5995	28.986	36.751
1274	18.782	0	39.317	3.1416	3.5343	0	17.998	6.7497	2.3527	29.089	36.763
1275	16.213	0	33.152	2.7524	3.6405	0	16.538	5.5228	2.2321	29.16	36.763
1276	14.035	0	29.387	2.3864	3.7505	0	15.283	4.413	2.2693	29.13	36.753
1277	12.597	0	28.388	2.1013	3.8659	0	14.625	3.5975	2.47	29.025	36.772
1278	12.128	0	30.125	1.9075	3.9663	0	14.806	3.1915	2.8184	28.894	36.885
1279	12.706	0	34.232	1.8074	4.0398	0	15.948	3.2247	3.2934	28.853	37.15
1280	14.226	0	40.156	1.7922	4.0839	0	18.124	3.669	3.8589	28.973	37.554
1281	16.385	0.0014773	46.951	1.8519	4.0997	0	21.301	4.4554	4.4495	29.258	38.052
1282	18.767	0.0037987	53.348	1.9687	4.1026	0	25.327	5.4448	4.9707	29.665	38.518
1283	20.874	0.0087406	57.869	2.1116	4.1132	0	29.785	6.468	5.2943	30.081	38.865
1284	22.288	0.017997	59.336	2.2375	4.1327	0	33.996	7.3259	5.3405	30.431	38.999
1285	22.755	0.033159	57.366	2.2891	4.1594	0	37.282	7.8396	5.0888	30.668	38.909
1286	22.272	0.05467	52.605	2.2221	4.1838	0	39.131	7.9299	4.5934	30.766	38.62
1287	21.04	0.080657	46.423	2.0301	4.183	0	39.48	7.6154	3.9702	30.792	38.2
1288	19.371	0.10648	40.402	1.7531	4.1561	0	38.774	7.0373	3.3667	30.802	37.706
1289	17.61	0.12579	35.729	1.4526	4.1132	0	37.688	6.382	2.8752	30.905	37.185
1290	16.029	0.13298	32.981	1.2123	4.0776	0	36.858	5.8094	2.5557	31.125	36.652
1291	14.852	0.12579	32.175	1.0861	4.0742	0	36.661	5.4283	2.4142	31.448	36.149
1292	14.22	0.10648	33.131	1.0877	4.1141	0	37.22	5.2491	2.4517	31.815	35.723
1293	14.225	0.080657	35.748	1.2012	4.1899	0	38.546	5.2427	2.6443	32.07	35.408
1294	14.83	0.05467	39.868	1.3821	4.2814	0	40.757	5.37	2.9939	32.128	35.257
1295	15.937	0.036114	45.198	1.5823	4.349	0	44.069	5.6213	3.4654	31.948	35.286
1296	17.35	0.025594	50.887	1.7638	4.3601	0	48.625	5.9969	3.987	31.584	35.502
1297	18.808	0.029176	55.684	1.9137	4.2965	0	54.39	6.4651	4.4527	31.151	35.904
1298	20.044	0.04739	58.381	2.0311	4.1657	0	61.084	6.9569	4.7454	30.687	36.495
1299	20.823	0.085277	58.242	2.1224	3.9963	0	68.239	7.3369	4.783	30.216	37.209
1300	21.007	0.14533	55.367	2.1883	3.8424	0	75.568	7.4747	4.5535	29.679	37.969
1301	20.546	0.22911	50.617	2.2226	3.7503	0	83.197	7.2732	4.1175	29.017	38.67
1302	19.499	0.32758	45.184	2.2144	3.7515	0	91.703	6.7379	3.5882	28.257	39.151
1303	18.03	0.43874	40.154	2.1551	3.836	0	101.99	5.9647	3.0751	27.492	39.365
1304	16.362	0.54872	36.162	2.0446	3.9671	0.0059091	115.27	5.0929	2.6571	26.824	39.313
1305	14.758	0.67795	33.444	1.897	4.09	0.035877	133.2	4.2602	2.3857	26.369	39.062
1306	13.444	0.87952	32.169	1.7274	4.164	0.11917	158.44	3.5791	2.2617	26.133	38.723
1307	12.595	1.2689	32.602	1.548	4.1705	0.3214	195.28	3.091	2.282	26.11	38.381
1308	12.302	1.9732	35.055	1.3705	4.1179	0.71334	250.25	2.8473	2.444	26.224	38.07
1309	12.618	3.2244	39.485	1.2048	4.0413	1.4323	333.01	2.9082	2.7244	26.418	37.772
1310	13.469	5.2308	45.308	1.0718	3.9572	2.6094	455.67	3.3583	3.0999	26.65	37.452
1311	14.705	8.2369	51.209	0.99558	3.8811	4.3339	633.58	4.297	3.5135	26.878	37.069
1312	16.074	12.419	55.565	0.99001	3.807	6.607	883.16	5.9039	3.9074	27.066	36.625
1313	17.261	17.824	57.038	1.0589	3.7185	9.3148	1220.2	8.3469	4.1999	27.154	36.129
1314	17.928	24.362	55.05	1.1791	3.6067	12.188	1655.5	11.913	4.3261	27.112	35.673
1315	17.823	31.753	50.016	1.3156	3.4777	14.915	2189.4	16.862	4.244	26.913	35.344
1316	16.862	39.581	43.031	1.4268	3.3574	17.264	2807.6	23.587	3.9482	26.599	35.249
1317	15.166	47.354	35.362	1.4807	3.2675	19.143	3479.1	32.355	3.4695	26.252	35.426
1318	13.013	54.562	28.047	1.4668	3.231	20.574	4157.9	43.435	2.8736	25.928	35.857
1319	10.734	60.687	21.656	1.3916	3.2236	21.596	4787.9	56.978	2.2416	25.729	36.407
1320	8.6268	65.248	16.349	1.2696	3.1998	22.15	5308.9	72.723	1.6482	25.697	36.916
1321	6.8699	67.823	12.073	1.119	3.1058	22.038	5662.4	89.816	1.1443	25.842	37.261
1322	5.5199	68.122	8.6745	0.95731	2.9121	21.014	5798.2	106.57	0.7537	26.177	37.376
1323	4.5504	66.061	6.0628	0.79347	2.6185	18.95	5683.1	120.78	0.4776	26.67	37.309
1324	3.8977	61.769	4.1511	0.63317	2.2824	15.97	5310.8	130.33	0.30503	27.296	37.164
1325	3.5271	55.609	2.8567	0.48474	1.9674	12.463	4709.8	133.75	0.23006	27.984	37.049
1326	3.4398	48.097	2.0977	0.35442	1.7288	8.9434	3944.1	130.82	0.25644	28.625	36.996
1327	3.6455	39.863	1.9	0.25304	1.5838	5.8841	3103.6	122.39	0.3853	29.113	37.008
1328	4.1517	31.504	2.3951	0.192	1.5277	3.5286	2283.9	110	0.64815	29.399	37.034
1329	4.9933	23.633	3.7692	0.17605	1.5409	1.9246	1565.1	95.206	1.0661	29.453	36.996
1330	6.2118	16.714	6.316	0.21738	1.6097	0.95322	994.46	79.275	1.661	29.316	36.862
1331	7.866	11.075	10.314	0.31384	1.7235	0.42266	583.54	63.149	2.4435	29.038	36.579
1332	10.021	6.8433	15.976	0.46846	1.8872	0.15188	314.56	47.746	3.4009	28.661	36.189
1333	12.695	3.9227	23.355	0.68755	2.1218	0.038831	154.47	33.917	4.4923	28.178	35.778
1334	15.813	2.0959	32.129	0.96637	2.4246	0.0059091	68.036	22.46	5.6279	27.557	35.486
1335	19.138	1.0666	41.521	1.3168	2.7903	0	25.994	13.745	6.6768	26.783	35.433
1336	22.298	0.5532	50.282	1.7462	3.1926	0	8.0799	7.7939	7.4778	25.912	35.673
1337	24.836	0.3296	56.915	2.243	3.5857	0	1.7708	4.1271	7.8748	25.075	36.124
1338	26.317	0.25542	60.074	2.7728	3.9129	0	0.19796	2.0695	7.7643	24.444	36.651
1339	26.449	0.23819	59.015	3.2645	4.1245	0	0.010341	1.0424	7.1383	24.215	37.073
1340	25.185	0.23228	53.912	3.625	4.195	0	0	0.58667	6.099	24.47	37.283
1341	22.743	0.21364	45.895	3.7776	4.1463	0	0	0.48203	4.8354	25.171	37.257
1342	19.57	0.18046	36.66	3.6879	4.0256	0	0	0.56243	3.5609	26.154	37.022
1343	16.266	0.13964	28.018	3.3855	3.8842	0	0	0.76431	2.4542	27.139	36.601
1344	13.404	0.098654	21.456	2.9601	3.7692	0	0.0014773	1.1068	1.6361	27.886	36.009
1345	11.444	0.063411	17.835	2.5322	3.7112	0	0.0037987	1.6304	1.1368	28.251	35.321
1346	10.674	0.036958	17.465	2.196	3.7262	0	0.010218	2.4083	0.95331	28.205	34.629
1347	11.196	0.019474	20.206	2.0053	3.8133	0	0.021796	3.5078	1.0239	27.845	34.137
1348	12.911	0.0087406	25.582	1.9735	3.9677	0	0.0419	5.0058	1.2863	27.339	33.983
1349	15.54	0.0037987	32.757	2.0621	4.1571	0	0.072667	6.9693	1.6845	26.85	34.228
1350	18.652	0.0014773	40.559	2.235	4.3314	0	0.11382	9.3896	2.1609	26.531	34.805
1351	21.698	0	47.549	2.4386	4.4307	0	0.16263	12.109	2.6674	26.478	35.535
1352	24.11	0	52.245	2.6495	4.4036	0	0.21025	14.796	3.1473	26.707	36.227
1353	25.411	0	53.585	2.8604	4.2551	0	0.24968	16.978	3.5517	27.185	36.767
1354	25.357	0	51.213	3.0637	4.0143	0	0.27338	18.169	3.8146	27.778	37.162
1355	23.971	0	45.66	3.2592	3.7434	0	0.28136	18.057	3.8858	28.356	37.496
1356	21.547	0	38.18	3.4424	3.4933	0	0.2806	16.621	3.7566	28.757	37.831
1357	18.553	0	30.347	3.5993	3.3025	0	0.28468	14.188	3.4684	28.93	38.192
1358	15.509	0	23.721	3.7134	3.1804	0	0.31663	11.296	3.1068	28.887	38.542
1359	12.914	0	19.413	3.7887	3.1415	0	0.41164	8.573	2.8001	28.728	38.808
1360	11.181	0	18.123	3.8339	3.1863	0	0.60979	6.507	2.6511	28.568	38.917
1361	10.572	0	20.18	3.8892	3.3117	0	0.98848	5.397	2.7315	28.487	38.829
1362	11.181	0	25.524	3.9988	3.5001	0	1.6478	5.3412	3.057	28.491	38.55
1363	12.93	0	33.61	4.2011	3.7008	0	2.6877	6.3031	3.5853	28.577	38.096
1364	15.557	0.0014773	43.341	4.5022	3.8541	0	4.1831	8.1323	4.2272	28.69	37.504
1365	18.61	0.0037987	52.949	4.8779	3.9219	0	6.0885	10.532	4.8444	28.819	36.801
1366	21.527	0.0087406	60.371	5.251	3.906	0	8.2305	13.09	5.2925	28.918	36.038
1367	23.74	0.017997	63.795	5.5274	3.8277	0	10.291	15.271	5.4455	29.005	35.31
1368	24.8	0.033159	62.301	5.6226	3.7238	0	11.901	16.54	5.2339	29.071	34.713
1369	24.48	0.05467	56.206	5.4852	3.6219	0	12.759	16.545	4.6819	29.174	34.349
1370	22.84	0.080657	46.971	5.1305	3.5143	0	12.748	15.237	3.9006	29.321	34.256
1371	20.23	0.10648	36.701	4.6088	3.3878	0	11.973	12.916	3.0558	29.569	34.395
1372	17.18	0.12579	27.455	4.0109	3.234	0	10.723	10.126	2.3152	29.891	34.65
1373	14.267	0.13298	20.812	3.4189	3.072	0	9.3898	7.4491	1.8139	30.199	34.851
1374	12.003	0.12579	17.698	2.8958	2.9331	0	8.3389	5.3554	1.6328	30.363	34.877
1375	10.786	0.10648	18.572	2.497	2.8519	0	7.8715	4.1413	1.7908	30.271	34.751
1376	10.804	0.080657	23.57	2.2568	2.8474	0	8.2237	3.8549	2.2769	29.869	34.549
1377	12.083	0.05467	32.319	2.1933	2.9343	0	9.5692	4.4476	3.036	29.202	34.422
1378	14.43	0.033159	43.841	2.3062	3.1068	0	12.029	5.762	3.9609	28.404	34.478
1379	17.457	0.017997	56.242	2.5695	3.355	0	15.541	7.5907	4.9161	27.597	34.759
1380	20.613	0.010218	67.007	2.9233	3.6574	0	19.745	9.6241	5.7276	26.974	35.247
1381	23.262	0.0075973	73.59	3.2882	3.9791	0	23.971	11.474	6.2239	26.645	35.866
1382	24.847	0.010218	74.298	3.5781	4.2678	0	27.36	12.73	6.2909	26.623	36.592
1383	25.006	0.017997	68.898	3.7271	4.4623	0	29.122	13.068	5.9033	26.884	37.378
1384	23.697	0.033159	58.722	3.6954	4.528	0	28.872	12.371	5.1337	27.34	38.205
1385	21.174	0.05467	46.131	3.4874	4.4658	0	26.764	10.765	4.1437	27.871	38.989
1386	17.948	0.080657	33.795	3.1344	4.3147	0	23.458	8.5975	3.1155	28.383	39.642
1387	14.623	0.10648	23.897	2.6972	4.1282	0	19.839	6.3225	2.2321	28.863	40.078
1388	11.785	0.12579	17.786	2.2419	3.9493	0	16.769	4.3603	1.637	29.288	40.273
1389	9.9156	0.13298	16.261	1.8267	3.8006	0	14.84	3.0185	1.4146	29.719	40.215
1390	9.3422	0.12579	19.66	1.4868	3.7001	0	14.397	2.4336	1.599	30.101	39.984
1391	10.22	0.10648	27.88	1.2446	3.6531	0	15.628	2.6533	2.1804	30.357	39.661
1392	12.512	0.080657	40.118	1.1039	3.6796	0	18.646	3.6737	3.0949	30.44	39.349
1393	15.894	0.05467	54.585	1.0545	3.7945	0	23.385	5.3888	4.2109	30.298	39.097
1394	19.797	0.034636	68.474	1.0759	3.9901	0	29.464	7.5599	5.3428	30.005	38.894
1395	23.491	0.023273	78.585	1.145	4.2305	0	36.018	9.8298	6.2637	29.663	38.704
1396	26.187	0.02128	82.367	1.2367	4.4547	0	41.848	11.69	6.7721	29.385	38.454
1397	27.305	0.030536	78.837	1.3193	4.605	0	45.763	12.671	6.7439	29.217	38.089
1398	26.612	0.052633	68.945	1.3754	4.6449	0	47.021	12.5	6.1841	29.132	37.602
1399	24.298	0.087829	55.177	1.3853	4.5805	0	45.673	11.218	5.2199	29.008	37.045
1400	20.873	0.13533	40.645	1.3482	4.4288	0	42.495	9.1614	4.0743	28.777	36.511
1401	17.038	0.18714	28.095	1.2717	4.2301	0	38.659	6.8352	2.9806	28.447	36.063
1402	13.49	0.23228	19.339	1.1751	4.0134	0	35.302	4.7333	2.147	28.101	35.744
1403	10.821	0.25878	15.319	1.0798	3.7923	0	33.244	3.2383	1.6919	27.81	35.52
1404	9.4363	0.25878	16.414	1.0095	3.5798	0	32.969	2.5056	1.6574	27.681	35.372
1405	9.5411	0.23228	22.65	0.97593	3.3897	0	34.809	2.579	2.0546	27.658	35.284
1406	11.117	0.18862	33.591	0.98017	3.2378	0	39.136	3.4193	2.8241	27.664	35.246
1407	13.949	0.13913	47.965	1.0121	3.1424	0	46.214	4.9444	3.8703	27.598	35.275
1408	17.597	0.09657	63.294	1.0537	3.1204	0	55.966	6.987	5.0396	27.411	35.411
1409	21.445	0.076539	76.339	1.0904	3.1553	0	67.622	9.2723	6.1206	27.124	35.645
1410	24.798	0.080367	83.939	1.1015	3.2335	0	79.732	11.381	6.8762	26.808	35.938
1411	26.992	0.11619	84.106	1.0799	3.3242	0	90.541	12.843	7.12	26.5	36.194
1412	27.575	0.18846	76.802	1.0217	3.4182	0	98.715	13.287	6.7805	26.226	36.347
1413	26.381	0.30049	63.957	0.92974	3.5269	0	104.04	12.573	5.9328	25.959	36.316
1414	23.638	0.4503	48.682	0.81276	3.666	0	107.66	10.858	4.7709	25.706	36.098
1415	19.891	0.62557	34.189	0.68469	3.8474	0	111.54	8.5566	3.5538	25.496	35.749
1416	15.877	0.80767	22.929	0.55737	4.0722	0	118.16	6.1736	2.5008	25.394	35.352
1417	12.356	0.96679	16.201	0.44607	4.3041	0	129.74	4.1603	1.7776	25.458	35.027
1418	9.9467	1.1138	14.524	0.3667	4.4947	0.0059091	148.4	2.795	1.4666	25.72	34.878
1419	9.0431	1.3049	17.998	0.32623	4.6137	0.041786	177.01	2.1951	1.5654	26.145	34.969
1420	9.7195	1.6928	26.395	0.32931	4.6391	0.13288	219.42	2.3618	2.052	26.638	35.305
1421	11.837	2.499	38.929	0.37103	4.5843	0.31416	281.22	3.2553	2.8531	27.094	35.855
1422	15.007	4.029	53.837	0.43764	4.4667	0.65419	369.59	4.7768	3.8725	27.472	36.57
1423	18.656	6.6574	68.343	0.50594	4.3071	1.2324	493.66	6.7869	4.9557	27.716	37.34
1424	22.105	10.713	79.174	0.55767	4.1427	2.0892	663.85	9.0405	5.903	27.857	38.075
1425	24.676	16.348	83.631	0.57319	3.9924	3.2008	892.02	11.246	6.5236	27.915	38.741
1426	25.818	23.464	80.554	0.54572	3.8855	4.4589	1193.6	13.274	6.6674	27.94	39.289
1427	25.257	31.616	70.775	0.47907	3.8319	5.69	1585.8	15.378	6.2868	27.934	39.7
1428	23.074	40.129	56.746	0.3856	3.8332	6.659	2082.8	18.176	5.4545	27.927	39.895
1429	19.673	48.193	41.54	0.28371	3.8635	7.2995	2686.9	22.71	4.3433	27.908	39.851
1430	15.66	55.272	27.785	0.19028	3.8903	7.7173	3382.9	30.351	3.168	27.876	39.484
1431	11.671	61.144	16.997	0.11752	3.8835	8.1486	4131.8	42.409	2.1141	27.819	38.777
1432	8.2025	65.796	9.5193	0.067494	3.8328	8.8173	4868.8	59.635	1.2924	27.718	37.819
1433	5.5593	69.148	4.8905	0.040754	3.7575	9.7618	5510.4	81.618	0.73375	27.565	36.796
1434	3.8495	70.961	2.314	0.032014	3.6798	10.754	5967.1	106.52	0.40176	27.368	35.895
1435	3.0542	70.766	1.038	0.038435	3.6101	11.379	6160.4	131.43	0.24751	27.115	35.321
1436	3.1054	68.127	0.55955	0.056147	3.5468	11.249	6042	153.04	0.20515	26.817	35.102
1437	3.8944	62.929	0.47448	0.080657	3.4657	10.207	5609.5	168.47	0.22901	26.5	35.115
1438	5.272	55.581	0.55309	0.10648	3.337	8.4139	4912.2	176.04	0.30908	26.217	35.144
1439	7.0337	46.899	0.7547	0.12579	3.1463	6.2737	4043.6	175.34	0.42889	26.055	34.963
1440	8.8698	37.85	1.2093	0.13446	2.8983	4.2256	3118.9	166.95	0.61413	26.086	34.417
1441	10.494	29.235	2.1753	0.12959	2.6278	2.5649	2247.5	151.99	0.89977	26.377	33.524
1442	11.694	21.564	4.0958	0.11522	2.3741	1.3991	1508.7	131.92	1.3522	26.939	32.445
1443	12.453	15.114	7.533	0.10161	2.1692	0.68752	940.84	108.6	2.0071	27.721	31.419
1444	12.944	9.9937	13.067	0.098381	2.0476	0.30224	543.61	84.28	2.8845	28.595	30.67
1445	13.456	6.1647	21.04	0.11734	2.0112	0.1089	289.52	61.29	3.9502	29.42	30.396
1446	14.264	3.5107	31.259	0.165	2.0536	0.014773	140.69	41.532	5.1097	30.07	30.628
1447	15.501	1.8188	42.838	0.24756	2.1433	0	61.145	26.155	6.2134	30.434	31.304
1448	17.103	0.88263	54.219	0.37094	2.2505	0	23.462	15.3	7.0909	30.474	32.221
1449	18.829	0.39048	63.507	0.53018	2.3436	0	7.6728	8.2993	7.5937	30.226	33.229
1450	20.337	0.14386	68.998	0.71472	2.41	0	1.9131	4.1469	7.6373	29.82	34.18
1451	21.32	0.029967	69.691	0.90367	2.46	0	0.31011	1.8565	7.2257	29.404	35.028
1452	21.549	0.0059091	65.587	1.0661	2.5142	0	0.024481	0.7222	6.4462	29.078	35.786
1453	20.937	0	57.64	1.1707	2.6059	0	0.0014773	0.27227	5.4433	28.935	36.48
1454	19.579	0	47.478	1.1993	2.7451	0	0	0.15194	4.3664	28.963	37.067
1455	17.712	0	36.981	1.1499	2.9236	0	0	0.19838	3.3415	29.108	37.473
1456	15.71	0	27.836	1.0463	3.12	0	0	0.39811	2.4712	29.287	37.623
1457	13.983	0	21.393	0.92445	3.3075	0	0.0014773	0.79721	1.7956	29.456	37.508
1458	12.868	0	18.594	0.81951	3.4701	0	0.0037987	1.5046	1.361	29.607	37.201
1459	12.611	0	19.816	0.75634	3.6082	0	0.0087406	2.6321	1.1833	29.771	36.865
1460	13.299	0	24.919	0.74798	3.7269	0	0.017997	4.2787	1.2762	29.98	36.595
1461	14.874	0	33.056	0.78834	3.8259	0	0.033159	6.4796	1.6235	30.271	36.498
1462	17.105	0	42.783	0.86004	3.8913	0	0.05467	9.1283	2.1926	30.643	36.575
1463	19.632	0	52.183	0.94876	3.9014	0	0.080657	11.966	2.8882	31.058	36.791
1464	21.984	0	59.329	1.0454	3.8362	0	0.10648	14.61	3.5925	31.454	37.052
1465	23.668	0	62.77	1.1531	3.6976	0	0.12579	16.632	4.169	31.767	37.306
1466	24.269	0	61.886	1.2724	3.5146	0	0.13298	17.68	4.5051	31.966	37.442
1467	23.611	0	57.017	1.3998	3.322	0	0.12579	17.58	4.544	32.073	37.395
1468	21.813	0	49.32	1.521	3.1674	0	0.10648	16.379	4.2979	32.126	37.092
1469	19.261	0	40.361	1.6118	3.088	0	0.089521	14.349	3.8491	32.181	36.512
1470	16.495	0	31.766	1.6536	3.1046	0	0.08928	11.909	3.3153	32.258	35.692
1471	14.058	0	25.012	1.6338	3.2243	0	0.14849	9.4986	2.8338	32.334	34.724
1472	12.426	0	21.29	1.5754	3.4282	0	0.31788	7.5089	2.5267	32.337	33.774
1473	11.872	0	21.387	1.5192	3.6862	0	0.66932	6.2459	2.4837	32.233	33.025
1474	12.537	0	25.612	1.5131	3.9466	0	1.2975	5.8902	2.7475	32.022	32.65
1475	14.329	0	33.542	1.5923	4.1522	0	2.3151	6.47	3.2833	31.722	32.742
1476	16.961	0	43.843	1.7639	4.2555	0	3.7678	7.8672	4.0075	31.381	33.269
1477	19.967	0	54.444	2.0111	4.2265	0	5.6091	9.7545	4.7598	31.026	34.096
1478	22.723	0	63.004	2.2905	4.0736	0	7.6452	11.697	5.3712	30.652	35.013
1479	24.616	0	67.507	2.5455	3.8453	0	9.5504	13.194	5.6916	30.252	35.818
1480	25.214	0	66.933	2.7278	3.5974	0	10.956	13.839	5.6322	29.866	36.355
1481	24.369	0	61.485	2.8002	3.3839	0	11.569	13.46	5.1938	29.549	36.571
1482	22.268	0	52.498	2.7446	3.241	0	11.286	12.149	4.4606	29.412	36.45
1483	19.358	0	41.928	2.5674	3.1691	0	10.227	10.217	3.5734	29.482	36.088
1484	16.205	0	31.825	2.2969	3.1396	0	8.6913	8.072	2.698	29.752	35.6
1485	13.364	0	23.855	1.9774	3.1236	0	7.0508	6.1063	1.9898	30.152	35.18
1486	11.29	0	19.283	1.6681	3.1136	0	5.6887	4.6174	1.5727	30.566	34.961
1487	10.289	0	18.952	1.4339	3.1187	0	4.8913	3.7762	1.5224	30.895	35.073
1488	10.515	0	23.288	1.3203	3.169	0	4.8678	3.6511	1.8733	31.076	35.515
1489	11.942	0	32.106	1.3515	3.2921	0	5.7933	4.257	2.5939	31.121	36.174
1490	14.37	0	44.299	1.5211	3.4872	0	7.7286	5.5489	3.5776	31.081	36.871
1491	17.389	0	57.746	1.7808	3.726	0	10.608	7.3737	4.6511	31.012	37.395
1492	20.447	0	69.6	2.0588	3.9505	0	14.11	9.4372	5.5958	31.028	37.634
1493	22.897	0	76.997	2.2788	4.1014	0	17.665	11.337	6.1955	31.199	37.553
1494	24.203	0	78.06	2.3876	4.1373	0	20.543	12.629	6.3145	31.546	37.211
1495	24.04	0	72.514	2.3734	4.0482	0	22.085	12.96	5.9285	32.007	36.749
1496	22.42	0	61.763	2.2535	3.8605	0	21.946	12.211	5.1355	32.452	36.278
1497	19.693	0	48.426	2.076	3.6125	0	20.237	10.553	4.1244	32.698	35.893
1498	16.439	0	35.415	1.8858	3.3581	0	17.519	8.3923	3.0966	32.601	35.668
1499	13.367	0	25.063	1.7077	3.1388	0	14.598	6.2427	2.2413	32.124	35.588
1500	11.09	0	18.997	1.5656	2.9891	0	12.331	4.5446	1.6865	31.36	35.695
1501	10.077	0	18.071	1.4705	2.9221	0	11.37	3.6117	1.507	30.489	36.004
1502	10.547	0	22.578	1.4294	2.9438	0	12.251	3.5559	1.7286	29.747	36.535
1503	12.465	0	32.161	1.4528	3.0448	0	15.459	4.3771	2.3403	29.278	37.274
1504	15.545	0	45.611	1.5398	3.2079	0	21.344	5.9477	3.2628	29.125	38.137
1505	19.252	0.0014773	60.552	1.6583	3.4172	0	29.882	8.0254	4.3499	29.233	38.978
1506	22.898	0.0067532	73.774	1.7617	3.6718	0	40.429	10.265	5.3961	29.48	39.603
1507	25.745	0.016338	82.033	1.8034	3.963	0	51.508	12.217	6.1654	29.745	39.876
1508	27.185	0.035478	83.136	1.7529	4.2871	0	61.106	13.433	6.4765	29.905	39.734
1509	26.892	0.069153	76.792	1.6058	4.6128	0	67.432	13.607	6.2491	29.94	39.241
1510	24.927	0.12099	64.682	1.3858	4.8904	0	69.64	12.678	5.5454	29.834	38.529
1511	21.709	0.19	49.822	1.1348	5.0613	0	68.226	10.864	4.5379	29.579	37.762
1512	17.896	0.2678	35.441	0.89531	5.0771	0	64.764	8.5831	3.4574	29.258	37.054
1513	14.236	0.33876	24.088	0.6974	4.9274	0	61.216	6.3068	2.5235	28.941	36.453
1514	11.385	0.38457	17.269	0.55937	4.66	0	59.192	4.4716	1.8889	28.681	35.914
1515	9.8074	0.39176	15.65	0.49234	4.3352	0	59.659	3.3361	1.6419	28.503	35.419
1516	9.739	0.35955	19.364	0.48762	4.0365	0	63.204	3.031	1.807	28.369	34.957
1517	11.166	0.30038	28.108	0.53701	3.8207	0	70.272	3.5669	2.3714	28.221	34.568
1518	13.83	0.24119	40.96	0.6302	3.7272	0	81.366	4.8688	3.2524	28	34.329
1519	17.29	0.22293	55.883	0.75105	3.7534	0	96.653	6.774	4.3108	27.716	34.305
1520	20.927	0.28357	69.942	0.89395	3.8765	0	115.71	8.9772	5.3376	27.388	34.486
1521	24.062	0.4639	79.845	1.0524	4.0579	0	137.32	11.085	6.1006	27.071	34.837
1522	26.079	0.82218	83.053	1.2112	4.243	0	160.05	12.626	6.4019	26.771	35.301
1523	26.565	1.4035	78.718	1.3525	4.3921	0	183.55	13.226	6.158	26.496	35.857
1524	25.397	2.2246	68.012	1.4506	4.4749	0.0059091	209.36	12.716	5.4226	26.22	36.48
1525	22.791	3.2581	53.625	1.4813	4.4858	0.063945	241.59	11.202	4.3752	25.96	37.151
1526	19.235	4.4237	38.78	1.438	4.452	0.2135	286.39	9.0296	3.2434	25.73	37.83
1527	15.351	5.6578	26.194	1.333	4.4045	0.54889	351.84	6.6597	2.2547	25.576	38.43
1528	11.758	6.9433	17.532	1.1958	4.3792	1.2584	448.57	4.527	1.557	25.471	38.863
1529	8.9563	8.5276	13.507	1.0593	4.3778	2.6177	591.98	2.9523	1.2364	25.424	39.061
1530	7.2866	10.789	14.227	0.95549	4.3866	4.8533	801.85	2.1532	1.3233	25.414	39.031
1531	6.9323	14.32	19.539	0.89447	4.3841	8.222	1101.5	2.3253	1.8069	25.423	38.848
1532	7.8914	19.659	28.954	0.87449	4.3441	12.804	1515.4	3.8431	2.6504	25.485	38.579
1533	10.018	27.074	41.321	0.88217	4.2545	18.408	2061.6	7.1451	3.7658	25.613	38.289
1534	12.967	36.321	54.581	0.89642	4.1264	24.494	2742.6	12.981	4.9905	25.795	37.984
1535	16.193	46.589	65.974	0.90168	3.9627	30.201	3534.7	22.066	6.1021	26.017	37.639
1536	19.03	56.756	72.794	0.88288	3.7664	34.508	4382	34.86	6.8636	26.267	37.247
1537	20.819	65.642	73.282	0.83028	3.5271	36.506	5195.4	51.209	7.0956	26.559	36.843
1538	21.115	72.33	67.308	0.74164	3.2316	35.697	5864.1	70.056	6.7388	26.949	36.488
1539	19.805	76.297	56.395	0.62391	2.8722	32.2	6277.9	89.605	5.8762	27.48	36.342
1540	17.165	77.331	43.098	0.49108	2.4628	26.736	6355.8	107.6	4.7019	28.123	36.427
1541	13.737	75.378	30.034	0.3587	2.0386	20.393	6070.5	121.98	3.4501	28.792	36.726
1542	10.152	70.489	19.08	0.24216	1.6409	14.265	5459.2	131.29	2.3203	29.312	37.121
1543	6.9471	62.888	11.044	0.15242	1.3195	9.1349	4614.8	134.88	1.4305	29.519	37.498
1544	4.4288	53.137	5.8314	0.092874	1.1028	5.3351	3661.4	132.78	0.80761	29.277	37.731
1545	2.6886	42.202	2.8351	0.060744	1.0008	2.841	2722.7	125.43	0.4293	28.608	37.779
1546	1.6932	31.284	1.4413	0.052118	1.0034	1.3744	1894.9	113.53	0.24291	27.616	37.67
1547	1.3408	21.543	1.2554	0.062267	1.0872	0.58666	1232	98.098	0.22241	26.524	37.415
1548	1.6193	13.697	2.2101	0.083611	1.2274	0.19511	746.17	80.51	0.35684	25.566	37.061
1549	2.568	8.0422	4.4455	0.10648	1.3915	0.055292	419.41	62.422	0.67929	24.94	36.594
1550	4.3108	4.3401	8.4236	0.12579	1.5549	0.0088637	217.77	45.509	1.2451	24.744	36.075
1551	6.9945	2.1403	14.602	0.13298	1.7043	0	103.49	31.056	2.1032	24.955	35.572
1552	10.644	0.94057	23.248	0.12727	1.8199	0	44.388	19.817	3.2583	25.468	35.229
1553	15.085	0.35057	34.039	0.11028	1.9112	0	16.806	11.78	4.6302	26.194	35.154
1554	19.882	0.11115	45.859	0.089398	1.9836	0	5.5327	6.5048	6.0389	27.021	35.404
1555	24.372	0.025835	56.858	0.072667	2.0541	0	1.471	3.3173	7.2337	27.896	35.927
1556	27.795	0.0052759	64.88	0.066318	2.131	0	0.25752	1.5459	7.9665	28.789	36.559
1557	29.528	0.0014773	68.145	0.072667	2.2156	0	0.033555	0.68203	8.0765	29.613	37.143
1558	29.276	0	65.884	0.089398	2.2969	0	0.0044318	0.3188	7.5475	30.303	37.483
1559	27.16	0	58.652	0.11028	2.354	0	0	0.23846	6.5111	30.77	37.525
1560	23.675	0	48.121	0.12875	2.3706	0	0	0.27399	5.1904	30.944	37.317
1561	19.566	0	36.507	0.13973	2.3421	0	0	0.39212	3.8368	30.803	36.935
1562	15.579	0	25.93	0.14213	2.2909	0	0	0.62349	2.6492	30.384	36.471
1563	12.393	0	17.915	0.14344	2.2551	0	0.0014773	1.0272	1.7503	29.759	36.002
1564	10.478	0	13.349	0.15656	2.2731	0	0.0082305	1.7669	1.1978	29.02	35.539
1565	10.043	0	12.524	0.19347	2.3728	0	0.021614	3.065	0.9921	28.326	35.101
1566	11.128	0	15.456	0.26982	2.5587	0	0.048018	5.173	1.1106	27.809	34.792
1567	13.515	0	21.856	0.38416	2.7958	0	0.098845	8.3578	1.5235	27.561	34.687
1568	16.826	0	31.115	0.53546	3.0381	0	0.17974	12.736	2.1754	27.601	34.905
1569	20.494	0	41.993	0.71405	3.2401	0	0.29531	18.183	2.9858	27.828	35.455
1570	23.866	0	52.758	0.90823	3.3743	0	0.43912	24.196	3.8393	28.113	36.25
1571	26.328	0	61.342	1.1035	3.4526	0	0.59222	29.918	4.6046	28.328	37.123
1572	27.416	0	65.904	1.2796	3.5001	0	0.72619	34.301	5.1464	28.398	37.908
1573	26.925	0	65.399	1.4144	3.5793	0	0.81184	36.411	5.3655	28.391	38.503
1574	24.958	0	59.936	1.4791	3.7397	0	0.82981	35.744	5.2234	28.388	38.909
1575	21.919	0	50.747	1.4618	4.0191	0	0.77897	32.419	4.7605	28.461	39.224
1576	18.361	0	39.8	1.3689	4.422	0	0.67288	27.158	4.068	28.681	39.511
1577	14.911	0	29.237	1.2298	4.9109	0	0.53963	21.027	3.2879	29.017	39.828
1578	12.109	0	20.799	1.0891	5.4193	0	0.41725	15.12	2.5706	29.441	40.101
1579	10.384	0	15.707	0.98483	5.8605	0	0.34342	10.289	2.0471	29.879	40.202
1580	9.9707	0	14.623	0.94366	6.1584	0	0.37077	6.9736	1.8122	30.267	40.024
1581	10.959	0	17.745	0.96798	6.2622	0	0.54657	5.3308	1.9336	30.523	39.487
1582	13.181	0	24.915	1.0572	6.1859	0	0.93616	5.312	2.4215	30.597	38.56
1583	16.275	0	35.375	1.2023	5.9697	0	1.6174	6.7603	3.2116	30.466	37.348
1584	19.728	0	47.679	1.4048	5.6794	0	2.6482	9.4274	4.1879	30.145	36.005
1585	22.921	0	59.645	1.6532	5.3709	0	4.022	12.911	5.1658	29.705	34.709
1586	25.294	0	68.813	1.9353	5.0844	0	5.618	16.573	5.9317	29.249	33.648
1587	26.453	0	73.085	2.2144	4.8207	0	7.199	19.66	6.3095	28.848	32.972
1588	26.233	0	71.424	2.4453	4.5747	0	8.4493	21.436	6.2014	28.561	32.758
1589	24.703	0	64.229	2.5848	4.3589	0	9.0851	21.459	5.6305	28.38	32.977
1590	22.127	0	53.198	2.6039	4.1971	0	8.959	19.707	4.7212	28.293	33.491
1591	18.91	0	40.75	2.4961	4.1275	0	8.1237	16.611	3.6674	28.289	34.143
1592	15.534	0	29.301	2.281	4.1648	0	6.8378	12.88	2.6678	28.334	34.8
1593	12.545	0	20.694	2.0017	4.2982	0	5.4585	9.2611	1.8697	28.409	35.394
1594	10.392	0	16.09	1.7125	4.4727	0	4.384	6.3634	1.3778	28.505	35.911
1595	9.484	0	16.072	1.4667	4.6083	0	3.9534	4.5396	1.2433	28.592	36.395
1596	10.015	0.0014773	20.789	1.307	4.6464	0	4.476	3.9243	1.4689	28.626	36.831
1597	11.976	0.0037987	29.965	1.2458	4.5479	0	6.254	4.5304	2.0341	28.586	37.14
1598	15.085	0.0087406	42.525	1.2771	4.3238	0	9.5109	6.2856	2.8742	28.483	37.2
1599	18.843	0.017997	56.495	1.3642	4.0223	0	14.243	9.0147	3.866	28.315	36.907
1600	22.578	0.033159	69.131	1.4692	3.7266	0	20.085	12.31	4.8302	28.127	36.264
1601	25.572	0.05467	77.518	1.5458	3.5083	0	26.192	15.595	5.5716	27.927	35.423
1602	27.231	0.080657	79.56	1.5706	3.4375	0	31.407	18.134	5.9273	27.755	34.575
1603	27.215	0.10648	74.719	1.5257	3.5332	0	34.641	19.3	5.813	27.649	33.911
1604	25.528	0.12579	64.213	1.4145	3.7659	0	35.247	18.767	5.2591	27.651	33.543
1605	22.52	0.13298	50.562	1.2482	4.0713	0	33.326	16.66	4.4019	27.789	33.441
1606	18.768	0.12579	36.703	1.0451	4.381	0	29.643	13.518	3.4233	28.061	33.453
1607	14.947	0.10648	25.164	0.82856	4.6462	0	25.34	10.078	2.5236	28.412	33.452
1608	11.699	0.080657	17.529	0.62098	4.8552	0	21.502	7.033	1.8714	28.762	33.382
1609	9.5211	0.05467	14.62	0.44162	5.0183	0	18.894	4.859	1.5684	29.016	33.301
1610	8.7396	0.033159	16.72	0.30811	5.1397	0	17.887	3.7674	1.6594	29.107	33.304
1611	9.468	0.017997	23.75	0.2295	5.2083	0	18.688	3.7829	2.1393	29.041	33.481
1612	11.576	0.0087406	35.115	0.21562	5.1967	0	21.452	4.8321	2.9613	28.869	33.842
1613	14.766	0.0037987	49.313	0.26546	5.0782	0	26.228	6.7504	4.0009	28.658	34.282
1614	18.493	0.0029546	63.844	0.3754	4.8546	0	32.784	9.2728	5.0955	28.465	34.643
1615	22.122	0.0037987	75.584	0.52438	4.5507	0	40.32	11.975	6.037	28.402	34.836
1616	24.993	0.011695	81.66	0.68349	4.2325	0	47.542	14.289	6.6201	28.494	34.859
1617	26.553	0.025594	80.511	0.81117	3.9543	0	52.997	15.661	6.7048	28.753	34.769
1618	26.481	0.05064	72.462	0.87562	3.7624	0	55.643	15.733	6.2574	29.141	34.683
1619	24.788	0.090664	59.606	0.85631	3.6812	0	55.302	14.466	5.3721	29.566	34.694
1620	21.806	0.14698	44.99	0.76033	3.7186	0	52.727	12.175	4.2441	29.944	34.849
1621	18.13	0.21582	31.646	0.61469	3.8557	0	49.267	9.4087	3.0979	30.173	35.162
1622	14.455	0.28711	21.725	0.45747	4.0569	0	46.305	6.7736	2.1315	30.227	35.637
1623	11.471	0.34595	16.442	0.32285	4.2869	0	44.92	4.7462	1.4798	30.101	36.224
1624	9.7046	0.37738	16.276	0.23436	4.4972	0	45.824	3.6213	1.2083	29.848	36.867
1625	9.4702	0.37244	21.301	0.20006	4.6405	0	49.562	3.4841	1.3275	29.578	37.455
1626	10.798	0.33668	31.083	0.21747	4.6867	0	56.743	4.3273	1.822	29.375	37.866
1627	13.446	0.28494	44.506	0.2687	4.6346	0	67.957	6.043	2.6408	29.318	37.986
1628	16.957	0.25214	59.356	0.33865	4.5166	0	83.38	8.4159	3.6906	29.434	37.804
1629	20.656	0.27728	72.609	0.40653	4.384	0	102.29	11.081	4.8035	29.677	37.4
1630	23.823	0.39649	81.122	0.46111	4.2706	0	123.09	13.53	5.7617	29.914	36.888
1631	25.816	0.66238	82.717	0.49639	4.1995	0	144.07	15.205	6.3424	30.012	36.401
1632	26.215	1.1121	77.008	0.51615	4.167	0	164.4	15.671	6.3971	29.879	36.044
1633	24.936	1.7565	65.509	0.52892	4.1419	0	185.35	14.784	5.9017	29.534	35.801
1634	22.227	2.5783	51.037	0.53769	4.0978	0.0088637	210.37	12.747	4.9799	29.057	35.623
1635	18.625	3.5219	36.709	0.54168	4.0267	0.10109	244.74	10.042	3.8584	28.609	35.44
1636	14.827	4.5215	25.048	0.54037	3.9496	0.29366	294.75	7.2443	2.7871	28.31	35.212
1637	11.501	5.5898	17.518	0.52752	3.8825	0.73141	368.51	4.8493	1.9828	28.224	34.926
1638	9.1976	6.9557	14.775	0.51077	3.8356	1.6463	478.73	3.171	1.5771	28.334	34.572
1639	8.2372	9.0026	16.967	0.49632	3.7946	3.3115	642.62	2.4549	1.6032	28.525	34.173
1640	8.7015	12.278	23.867	0.49917	3.7424	5.9707	880.88	2.8117	2.0334	28.679	33.751
1641	10.495	17.241	34.837	0.52674	3.6665	9.8204	1216	4.4505	2.7799	28.668	33.344
1642	13.292	24.156	48.363	0.58131	3.5634	14.846	1669.7	7.7264	3.7026	28.434	33.022
1643	16.624	32.926	62.011	0.65284	3.4587	20.688	2255.2	13.19	4.6285	27.96	32.821
1644	19.86	42.905	72.798	0.72319	3.3871	26.623	2967	21.388	5.3777	27.294	32.763
1645	22.338	53.117	78.112	0.76903	3.3622	31.665	3772.1	32.549	5.7757	26.56	32.821
1646	23.469	62.509	76.56	0.77452	3.3665	34.796	4606.2	46.467	5.7323	25.848	32.958
1647	22.919	70.135	68.543	0.73033	3.3587	35.269	5375.2	62.451	5.2514	25.239	33.168
1648	20.743	75.328	56.055	0.64263	3.2925	32.897	5968.8	79.4	4.4315	24.785	33.484
1649	17.359	77.71	41.874	0.52744	3.1434	28.154	6285.1	95.949	3.4357	24.499	33.973
1650	13.407	77.098	28.57	0.40838	2.9016	22.043	6257.7	110.75	2.44	24.366	34.656
1651	9.5436	73.44	17.798	0.30445	2.593	15.745	5875.6	122.57	1.5827	24.365	35.469
1652	6.2607	66.835	10.117	0.22787	2.2588	10.234	5188.8	130.28	0.934	24.436	36.275
1653	3.8001	57.683	5.2276	0.18272	1.9405	6.037	4297.3	132.87	0.49947	24.515	36.911
1654	2.1761	46.819	2.4342	0.16155	1.6706	3.2031	3326.8	129.7	0.24911	24.563	37.294
1655	1.2707	35.46	1.0812	0.15139	1.4677	1.5419	2399.2	120.77	0.14361	24.561	37.403
1656	0.96928	24.886	0.79289	0.14468	1.3342	0.65795	1605.9	106.86	0.1592	24.526	37.261
1657	1.1961	16.074	1.4798	0.12959	1.2635	0.22455	993.23	89.485	0.31894	24.521	36.949
1658	2.0114	9.5206	3.2849	0.10796	1.2354	0.041364	564.71	70.593	0.65943	24.635	36.451
1659	3.5884	5.1449	6.7746	0.082134	1.2253	0	293.62	52.262	1.2627	24.934	35.783
1660	6.1408	2.5435	12.591	0.058469	1.2218	0	138.76	36.137	2.2032	25.455	34.971
1661	9.8544	1.1385	21.285	0.0419	1.2316	0	58.519	23.233	3.5114	26.188	34.09
1662	14.67	0.4338	32.804	0.035994	1.262	0	20.753	13.793	5.1126	27.063	33.353
1663	20.18	0.1593	46.133	0.0419	1.3261	0	5.5422	7.5153	6.8005	27.989	32.899
1664	25.604	0.10788	59.228	0.058469	1.4384	0	1.0366	3.7696	8.2617	28.862	32.83
1665	29.952	0.1368	69.449	0.082134	1.6015	0	0.22526	1.7823	9.1652	29.62	33.148
1666	32.316	0.18714	74.399	0.10796	1.8103	0	0.14816	0.8442	9.2846	30.23	33.701
1667	32.186	0.23228	72.832	0.12959	2.0535	0	0.14353	0.4598	8.5908	30.662	34.311
1668	29.628	0.25878	65.156	0.14172	2.3016	0	0.14328	0.36317	7.2643	30.905	34.794
1669	25.265	0.25878	53.278	0.14379	2.525	0	0.14248	0.37589	5.6202	30.903	35.037
1670	20.046	0.23228	39.855	0.13964	2.6838	0	0.14698	0.41108	3.9853	30.595	35.033
1671	14.962	0.18714	27.425	0.13533	2.7662	0	0.16401	0.46915	2.5996	29.938	34.867
1672	10.814	0.13533	17.765	0.13533	2.7791	0	0.19447	0.60376	1.5803	28.983	34.672
1673	8.13	0.087829	11.713	0.14555	2.7484	0	0.23096	0.91353	0.94375	27.856	34.559
1674	7.1593	0.051156	9.4977	0.16194	2.7167	0	0.26033	1.5568	0.64303	26.748	34.613
1675	7.9252	0.026738	11.024	0.18724	2.7228	0	0.27271	2.725	0.63404	25.856	34.782
1676	10.28	0.012539	16.17	0.22961	2.8003	0	0.26362	4.6028	0.88603	25.303	34.958
1677	13.889	0.0052759	24.714	0.3061	2.9729	0	0.23804	7.3299	1.4152	25.125	35.03
1678	18.211	0.0014773	35.804	0.43496	3.2305	0	0.21479	10.897	2.1988	25.284	34.949
1679	22.548	0	47.946	0.62952	3.5408	0	0.21165	15.049	3.1888	25.678	34.776
1680	26.138	0	58.92	0.88387	3.8413	0	0.24198	19.263	4.2631	26.195	34.623
1681	28.327	0	66.364	1.1772	4.0781	0	0.30665	22.832	5.2293	26.745	34.543
1682	28.712	0	68.502	1.4728	4.1904	0	0.39176	25.038	5.8683	27.251	34.597
1683	27.252	0	64.799	1.7261	4.1789	0	0.47215	25.381	6.0126	27.652	34.692
1684	24.249	0	56.183	1.9072	4.0853	0	0.5205	23.765	5.617	27.912	34.739
1685	20.283	0	44.699	1.9977	3.9673	0	0.51903	20.536	4.7872	28.019	34.698
1686	16.058	0	32.811	1.9992	3.873	0	0.47722	16.376	3.7331	28.011	34.559
1687	12.234	0	22.707	1.9322	3.8318	0	0.42058	12.088	2.7055	27.932	34.392
1688	9.3484	0	15.793	1.8412	3.8457	0	0.41601	8.3822	1.9148	27.845	34.291
1689	7.7648	0	12.843	1.767	3.9163	0	0.55974	5.7439	1.4879	27.841	34.34
1690	7.7018	0	14.197	1.7517	4.0232	0	1.0106	4.4169	1.4815	27.909	34.607
1691	9.1992	0	19.948	1.8152	4.1617	0	1.9298	4.5034	1.8816	28.014	35.055
1692	12.111	0	29.804	1.9541	4.3133	0	3.5182	6.0246	2.6181	28.079	35.634
1693	16.077	0	42.726	2.1443	4.4421	0	5.9889	8.897	3.5768	28.041	36.192
1694	20.505	0	56.763	2.3443	4.5141	0	9.429	12.863	4.5763	27.865	36.584
1695	24.629	0	69.119	2.508	4.5142	0	13.671	17.382	5.4169	27.596	36.686
1696	27.668	0	76.955	2.5947	4.4647	0	18.235	21.623	5.9044	27.318	36.484
1697	29.023	0	78.318	2.5758	4.4162	0	22.337	24.646	5.9256	27.134	36.025
1698	28.443	0	72.862	2.4408	4.412	0	25.106	25.703	5.4787	27.145	35.42
1699	26.096	0	61.984	2.2041	4.4817	0	25.906	24.503	4.6697	27.363	34.806
1700	22.497	0	48.291	1.8936	4.6136	0	24.585	21.335	3.6782	27.783	34.282
1701	18.389	0	34.701	1.5629	4.7787	0	21.569	16.973	2.6992	28.322	33.888
1702	14.54	0	23.61	1.2683	4.9208	0	17.7	12.375	1.8908	28.898	33.679
1703	11.616	0	16.486	1.0522	5.007	0	13.933	8.3814	1.3705	29.443	33.642
1704	10.069	0	14.061	0.94569	5.0201	0	11.037	5.5502	1.2053	29.918	33.764
1705	10.117	0	16.633	0.958	4.9769	0	9.5076	4.0895	1.4224	30.325	34.083
1706	11.753	0	24.171	1.0629	4.9112	0	9.6055	4.0364	2.0207	30.678	34.499
1707	14.712	0	36.152	1.2199	4.8589	0	11.512	5.337	2.9606	30.972	34.94
1708	18.509	0.0014773	51.035	1.389	4.8381	0	15.263	7.8511	4.1411	31.16	35.296
1709	22.456	0.0037987	66.196	1.529	4.8483	0	20.599	11.285	5.3825	31.244	35.449
1710	25.79	0.0087406	78.334	1.6186	4.8528	0	26.846	15.086	6.4627	31.154	35.358
1711	27.809	0.017997	84.446	1.6479	4.8131	0	32.852	18.468	7.1591	30.894	35.045
1712	28.058	0.033159	82.919	1.6186	4.7053	0	37.251	20.615	7.3126	30.509	34.671
1713	26.447	0.05467	74.183	1.5287	4.5349	0	39.027	20.949	6.8867	30.09	34.42
1714	23.283	0.080657	60.493	1.3825	4.3181	0	37.872	19.365	5.9796	29.727	34.454
1715	19.2	0.10648	45.056	1.1853	4.073	0	34.306	16.276	4.7904	29.481	34.843
1716	14.943	0.12579	30.944	0.95945	3.8114	0	29.451	12.444	3.5611	29.339	35.596
1717	11.243	0.13298	20.298	0.73594	3.5392	0	24.533	8.6927	2.5071	29.243	36.608
1718	8.6671	0.12579	14.169	0.54557	3.2679	0	20.488	5.6648	1.7757	29.086	37.769
1719	7.5981	0.10648	12.901	0.42805	3.0318	0	17.836	3.6945	1.4378	28.777	38.918
1720	8.1794	0.080657	16.579	0.39147	2.871	0	16.768	2.8604	1.5024	28.351	39.895
1721	10.387	0.05467	25.096	0.44461	2.8178	0	17.39	3.1001	1.9519	27.879	40.536
1722	13.958	0.033159	37.826	0.57559	2.8776	0	19.946	4.358	2.7313	27.487	40.706
1723	18.394	0.017997	53.12	0.76028	3.0272	0	24.657	6.5269	3.7523	27.256	40.368
1724	22.958	0.0087406	68.212	0.96552	3.2177	0	31.389	9.4183	4.8754	27.191	39.574
1725	26.801	0.0037987	79.761	1.1582	3.4011	0	39.435	12.605	5.8966	27.247	38.57
1726	29.141	0.0014773	84.881	1.2996	3.5366	0	47.438	15.476	6.5976	27.372	37.558
1727	29.47	0	82.23	1.3642	3.6094	0	53.787	17.365	6.8042	27.517	36.723
1728	27.722	0	72.544	1.3395	3.6213	0	57.211	17.775	6.4473	27.673	36.174
1729	24.27	0	58.328	1.232	3.5852	0	57.307	16.574	5.6026	27.88	35.901
1730	19.846	0	42.935	1.0606	3.5478	0	54.71	14.086	4.4715	28.142	35.873
1731	15.304	0	29.425	0.85668	3.5382	0	50.81	10.94	3.2984	28.426	36.076
1732	11.432	0	19.837	0.65514	3.5816	0	47.116	7.8695	2.3138	28.694	36.553
1733	8.8069	0	15.184	0.48523	3.6726	0	44.903	5.4889	1.6932	28.883	37.337
1734	7.7659	0	15.87	0.37767	3.7927	0	44.97	4.1366	1.5113	28.964	38.357
1735	8.4431	0	21.921	0.33793	3.8955	0	47.789	3.9123	1.7783	28.939	39.427
1736	10.745	0.0014773	32.909	0.37352	3.9593	0	53.947	4.7678	2.4557	28.839	40.312
1737	14.388	0.0052759	47.55	0.48328	3.9734	0	64.006	6.5355	3.4514	28.772	40.737
1738	18.829	0.024358	63.356	0.64518	3.949	0	78.147	8.9548	4.6146	28.802	40.599
1739	23.332	0.070422	76.916	0.8428	3.9363	0	95.732	11.629	5.7461	28.934	39.925
1740	27.021	0.16413	84.87	1.0383	3.9831	0	115.13	14.047	6.6155	29.134	38.894
1741	29.126	0.33326	85.1	1.1984	4.132	0	134.2	15.644	7.0281	29.296	37.753
1742	29.193	0.61502	77.569	1.2893	4.3958	0	151.52	16.009	6.882	29.355	36.7
1743	27.222	1.0309	64.31	1.2913	4.7499	0	167.34	15.02	6.2012	29.271	35.853
1744	23.668	1.5715	48.579	1.2091	5.1173	0	184.11	12.891	5.14	29.066	35.26
1745	19.289	2.2047	33.671	1.0671	5.4203	0	205.71	10.116	3.9258	28.801	34.895
1746	14.914	2.8661	22.001	0.89986	5.5776	0.0029546	236.44	7.2747	2.8015	28.558	34.69
1747	11.234	3.5057	14.755	0.73964	5.5535	0.026802	281.05	4.8532	1.9691	28.343	34.558
1748	8.7369	4.2186	12.31	0.60665	5.3844	0.22936	345.94	3.1398	1.5278	28.172	34.427
1749	7.6369	5.3448	14.668	0.50519	5.124	0.73589	441.65	2.1863	1.5194	28.054	34.266
1750	7.9574	7.2385	21.71	0.42731	4.8574	1.7746	582.73	1.9966	1.9433	28.02	34.069
1751	9.5918	10.484	32.989	0.36652	4.628	3.7305	787.49	2.6989	2.7496	28.09	33.931
1752	12.284	15.602	47.194	0.31641	4.4499	7.066	1077.6	4.3954	3.8364	28.295	33.926
1753	15.632	22.899	61.906	0.27677	4.2792	12.08	1476	7.4286	5.0557	28.632	34.136
1754	19.083	32.254	74.011	0.26105	4.0657	18.639	2003.8	12.43	6.1784	29.088	34.553
1755	21.997	42.841	80.585	0.26738	3.7612	25.96	2669.4	20.042	6.9516	29.63	35.062
1756	23.759	53.556	79.926	0.29503	3.3645	32.64	3459.4	30.845	7.1774	30.181	35.51
1757	23.961	63.191	72.235	0.33903	2.9072	37.051	4326.4	44.828	6.7848	30.681	35.742
1758	22.496	70.836	59.51	0.38446	2.4445	37.975	5182.6	61.032	5.8611	31.1	35.659
1759	19.631	76.025	44.708	0.41802	2.0366	35.147	5908.9	78.061	4.6197	31.375	35.294
1760	15.901	78.639	30.641	0.42875	1.7273	29.379	6378.8	94.167	3.318	31.495	34.769
1761	11.951	78.591	19.165	0.41274	1.5315	22.18	6493	108.07	2.169	31.471	34.279
1762	8.3494	75.641	10.942	0.37192	1.4314	15.126	6211.3	119.14	1.2896	31.299	34.004
1763	5.4537	69.53	5.6903	0.31229	1.4019	9.3171	5567.7	127.23	0.69472	30.981	34.009
1764	3.3924	60.376	2.6568	0.24388	1.3948	5.1841	4663.8	132.07	0.3391	30.5	34.281
1765	2.1082	49.01	1.0703	0.1766	1.3812	2.6043	3641.3	132.88	0.15148	29.855	34.73
1766	1.4791	36.874	0.40626	0.11813	1.3313	1.1755	2642.9	128.64	0.070997	29.118	35.222
1767	1.3577	25.538	0.36822	0.072151	1.2424	0.42598	1778.4	118.73	0.087634	28.41	35.683
1768	1.6883	16.181	0.93516	0.040756	1.1376	0.10257	1105.9	103.57	0.21795	27.913	36.071
1769	2.5473	9.4124	2.3139	0.020952	1.0563	0.0088637	633.15	84.811	0.50007	27.762	36.416
1770	4.0786	5.0128	5.0171	0.011695	1.0376	0	332.26	64.816	1.0102	28.008	36.731
1771	6.5387	2.4425	9.7562	0.012873	1.1074	0	158.57	46.137	1.8534	28.574	37.073
1772	10.107	1.0653	17.21	0.025712	1.2612	0	67.71	30.533	3.099	29.257	37.409
1773	14.748	0.38642	27.667	0.053809	1.4681	0	24.673	18.72	4.7204	29.809	37.688
1774	20.069	0.175	40.546	0.1056	1.698	0	7.2277	10.622	6.5492	30.072	37.833
1775	25.314	0.15975	54.186	0.18723	1.9342	0	1.5689	5.5407	8.2726	30.005	37.747
1776	29.524	0.22991	66.058	0.3003	2.1823	0	0.29312	2.6789	9.5087	29.681	37.377
1777	31.827	0.32394	73.484	0.43612	2.4521	0	0.066776	1.3392	9.9408	29.238	36.734
1778	31.735	0.41942	74.618	0.57406	2.7478	0	0.0097078	0.7716	9.4496	28.862	35.872
1779	29.314	0.49105	69.186	0.68538	3.0362	0	0.0014773	0.63353	8.1666	28.631	34.889
1780	25.143	0.51755	58.6	0.74264	3.2707	0	0	0.6428	6.4175	28.57	33.894
1781	20.12	0.49105	45.374	0.73199	3.3901	0	0	0.67362	4.5875	28.619	33.005
1782	15.182	0.41942	32.205	0.65616	3.3795	0	0	0.68196	2.9856	28.702	32.344
1783	11.085	0.32247	21.211	0.5375	3.2584	0	0	0.71051	1.7725	28.725	32.041
1784	8.3288	0.22316	13.556	0.40678	3.0863	0	0	0.82367	0.97158	28.648	32.184
1785	7.1523	0.13899	9.5992	0.29674	2.9409	0	0	1.183	0.54006	28.491	32.829
1786	7.5976	0.077894	9.2689	0.22401	2.8673	0	0.0029546	1.9496	0.38773	28.281	33.902
1787	9.5652	0.039277	12.472	0.19617	2.893	0	0.010552	3.3289	0.48441	28.074	35.263
1788	12.765	0.017815	19.099	0.21883	2.9879	0	0.028033	5.5027	0.85194	27.915	36.699
1789	16.756	0.0067532	28.724	0.28303	3.1055	0	0.061073	8.5814	1.5206	27.832	37.975
1790	20.904	0.0014773	40.32	0.39116	3.1994	0	0.11979	12.526	2.4928	27.839	38.904
1791	24.52	0	52.125	0.54193	3.249	0	0.21165	17.045	3.712	27.995	39.45
1792	26.988	0	61.869	0.73493	3.2546	0	0.33697	21.584	5.0177	28.344	39.656
1793	27.906	0	67.417	0.96146	3.2368	0	0.48362	25.39	6.161	28.911	39.665
1794	27.176	0	67.456	1.2046	3.2456	0	0.62587	27.705	6.881	29.638	39.66
1795	25.023	0	62.006	1.4347	3.3175	0	0.73052	28.002	7.0023	30.415	39.764
1796	21.862	0	52.403	1.6177	3.4753	0	0.76914	26.173	6.5078	31.042	40.009
1797	18.238	0	40.834	1.7251	3.7149	0	0.73052	22.604	5.5415	31.327	40.289
1798	14.701	0	29.629	1.7346	4.0125	0	0.63621	18.052	4.3591	31.193	40.451
1799	11.737	0	20.635	1.6528	4.3213	0	0.54566	13.411	3.228	30.654	40.328
1800	9.7667	0	15.061	1.5089	4.5943	0	0.53955	9.5047	2.3604	29.908	39.853
1801	9.0727	0	13.525	1.3471	4.786	0	0.74599	6.8504	1.8913	29.141	39.092
1802	9.7952	0	16.254	1.2272	4.8745	0	1.3157	5.7369	1.844	28.578	38.177
1803	11.885	0	23.2	1.19	4.8632	0	2.4288	6.2151	2.1707	28.329	37.311
1804	15.057	0	33.755	1.2616	4.7843	0	4.2715	8.148	2.7701	28.368	36.603
1805	18.83	0	46.529	1.4386	4.6846	0	6.9413	11.304	3.5227	28.61	36.084
1806	22.535	0	59.274	1.6872	4.6056	0	10.324	15.23	4.2628	28.921	35.677
1807	25.491	0	69.309	1.9478	4.5721	0	14.035	19.285	4.8529	29.176	35.317
1808	27.11	0	74.261	2.1666	4.5782	0	17.446	22.678	5.181	29.311	34.976
1809	27.076	0	72.9	2.2855	4.5856	0	19.84	24.647	5.1863	29.319	34.693
1810	25.399	0	65.583	2.275	4.5596	0	20.679	24.704	4.8645	29.229	34.506
1811	22.451	0	54.128	2.1345	4.4779	0	19.815	22.796	4.2762	29.09	34.494
1812	18.831	0	41.161	1.8912	4.346	0	17.562	19.343	3.5233	28.903	34.649
1813	15.212	0	29.225	1.5868	4.182	0	14.557	15.095	2.7375	28.671	34.932
1814	12.212	0	20.266	1.2711	4.0293	0	11.544	10.891	2.0633	28.363	35.293
1815	10.299	0	15.384	0.98794	3.91	0	9.1233	7.4071	1.623	27.986	35.691
1816	9.7221	0	15.054	0.76368	3.8338	0	7.6456	5.0508	1.4987	27.589	36.091
1817	10.561	0	19.316	0.61569	3.7922	0	7.2076	3.9579	1.7337	27.279	36.429
1818	12.688	0	27.826	0.55403	3.7617	0	7.7952	4.0566	2.3308	27.204	36.682
1819	15.757	0	39.58	0.58582	3.7169	0	9.2961	5.1501	3.2241	27.429	36.843
1820	19.289	0	52.783	0.72024	3.6399	0	11.514	6.9934	4.2746	27.953	36.948
1821	22.649	0	64.935	0.94503	3.5376	0	14.139	9.1991	5.3008	28.632	37.061
1822	25.191	0	73.361	1.2407	3.423	0	16.727	11.351	6.0795	29.268	37.207
1823	26.408	0	76.075	1.5529	3.311	0	18.747	12.981	6.4191	29.66	37.36
1824	26.036	0	72.421	1.8227	3.21	0	19.755	13.715	6.2284	29.715	37.415
1825	24.148	0	63.336	1.9893	3.1224	0	19.539	13.383	5.5446	29.475	37.282
1826	21.11	0	50.984	2.0233	3.0503	0	18.185	12.064	4.5397	29.123	36.93
1827	17.509	0	38.043	1.927	2.9973	0	16.052	10.065	3.4354	28.851	36.411
1828	13.974	0	26.913	1.7424	2.9822	0	13.665	7.8229	2.4671	28.804	35.896
1829	11.123	0	19.276	1.5218	3.0172	0	11.535	5.7962	1.8063	29.039	35.596
1830	9.3894	0	16.057	1.3187	3.1204	0	10.109	4.3294	1.5356	29.515	35.632
1831	9.0444	0	17.674	1.1683	3.2808	0	9.717	3.6141	1.6733	30.114	36.046
1832	10.16	0	24.096	1.0848	3.4911	0	10.642	3.742	2.1862	30.699	36.699
1833	12.58	0	34.686	1.0547	3.7299	0	13.151	4.7074	2.9793	31.139	37.363
1834	15.95	0	48.012	1.0539	3.9807	0	17.426	6.4498	3.9313	31.354	37.784
1835	19.703	0.0014773	61.694	1.0618	4.2178	0	23.356	8.7879	4.8847	31.292	37.806
1836	23.137	0.0037987	72.821	1.0636	4.419	0	30.398	11.399	5.6571	30.967	37.411
1837	25.577	0.010218	78.732	1.0499	4.5667	0	37.469	13.811	6.0898	30.458	36.735
1838	26.518	0.021796	77.939	1.0258	4.6646	0	43.252	15.478	6.0908	29.887	35.994
1839	25.749	0.0419	70.668	0.98909	4.7313	0	46.608	15.964	5.6554	29.377	35.388
1840	23.45	0.072667	58.74	0.9361	4.7946	0	47.035	15.114	4.8705	28.98	34.993
1841	20.088	0.11382	44.927	0.85956	4.8804	0	44.878	13.116	3.8935	28.719	34.775
1842	16.337	0.16115	32.022	0.75856	4.9765	0	41.185	10.446	2.9027	28.57	34.639
1843	12.855	0.20645	22.19	0.63965	5.0516	0	37.264	7.6875	2.0546	28.483	34.498
1844	10.215	0.23946	16.665	0.52203	5.0699	0	34.238	5.3825	1.4841	28.45	34.289
1845	8.8288	0.25159	16.063	0.42392	5.0004	0	32.807	3.8799	1.228	28.432	34.02
1846	8.9232	0.23946	20.527	0.36079	4.8471	0	33.263	3.3375	1.3323	28.446	33.758
1847	10.571	0.20645	29.761	0.34061	4.6464	0	35.779	3.7928	1.7903	28.478	33.515
1848	13.612	0.16263	42.726	0.36045	4.4495	0	40.493	5.1623	2.5676	28.529	33.313
1849	17.658	0.11761	57.413	0.41247	4.294	0	47.405	7.2751	3.5836	28.602	33.168
1850	22.044	0.084362	70.9	0.49129	4.213	0	56.152	9.8109	4.6818	28.721	33.076
1851	25.937	0.068971	80.1	0.59004	4.2054	0	65.829	12.29	5.6429	28.899	33.093
1852	28.514	0.076235	82.694	0.70273	4.2505	0	75.015	14.174	6.2495	29.132	33.204
1853	29.196	0.10962	78.022	0.81522	4.3184	0	82.374	14.997	6.3383	29.395	33.393
1854	27.823	0.16877	67.317	0.9104	4.37	0	87.175	14.532	5.88	29.646	33.614
1855	24.713	0.25046	53.221	0.96555	4.3674	0	89.686	12.887	4.9923	29.871	33.832
1856	20.542	0.34178	38.815	0.96369	4.2925	0	91.122	10.46	3.8896	30.055	34.013
1857	16.142	0.4266	26.721	0.89676	4.1466	0	93.227	7.7932	2.8147	30.216	34.186
1858	12.311	0.48387	18.628	0.77932	3.9596	0	97.594	5.414	1.9636	30.351	34.388
1859	9.6056	0.50119	15.325	0.6388	3.782	0	105.53	3.6638	1.4637	30.463	34.667
1860	8.3886	0.48612	17.082	0.5093	3.6425	0	118.41	2.7342	1.37	30.504	35.027
1861	8.7783	0.48646	23.831	0.41368	3.5558	0	137.97	2.6687	1.6934	30.464	35.425
1862	10.747	0.58846	34.974	0.36025	3.4938	0	166.59	3.4279	2.4079	30.34	35.802
1863	14.024	0.95242	49.126	0.34243	3.4007	0	207.08	4.8926	3.4249	30.186	36.135
1864	18.123	1.7669	63.819	0.34796	3.2376	0	262.11	6.8595	4.6207	30.121	36.413
1865	22.323	3.2696	75.951	0.36754	3.0017	0	334.2	8.9886	5.7611	30.195	36.632
1866	25.771	5.7423	82.604	0.39589	2.7395	0	426.6	10.833	6.6048	30.44	36.811
1867	27.698	9.3554	82.076	0.43612	2.5367	0.026591	546.38	11.989	6.9548	30.77	36.95
1868	27.656	14.092	74.495	0.48142	2.469	0.14224	705.22	12.37	6.7161	31.085	37.043
1869	25.654	19.63	61.774	0.51858	2.5655	0.4167	918.83	12.162	5.9417	31.244	37.035
1870	22.131	25.375	46.811	0.53443	2.7982	0.9794	1203.3	11.947	4.8112	31.16	36.905
1871	17.796	30.801	32.463	0.51665	3.0795	2.047	1573.1	12.702	3.5658	30.811	36.646
1872	13.395	35.662	20.729	0.46487	3.3149	3.8543	2036.9	15.674	2.4329	30.234	36.266
1873	9.5291	40.073	12.436	0.3894	3.4359	6.5586	2591.9	22.063	1.5569	29.519	35.836
1874	6.5525	44.45	7.524	0.3096	3.4271	10.135	3218.4	32.448	1.0007	28.764	35.445
1875	4.6129	49.151	5.5017	0.24115	3.3322	14.266	3877.6	46.7	0.76521	28.081	35.182
1876	3.7139	54.217	5.7925	0.19522	3.2125	18.347	4512.2	63.874	0.80955	27.535	35.139
1877	3.8136	59.242	7.8693	0.17018	3.1228	21.639	5054.8	82.429	1.0786	27.154	35.327
1878	4.8731	63.51	11.166	0.15781	3.0898	23.499	5439.6	100.62	1.5025	26.918	35.717
1879	6.7401	66.302	14.9	0.147	3.111	23.598	5617.7	116.89	1.9926	26.781	36.229
1880	9.1494	67.109	18.18	0.13402	3.153	22.01	5567.4	129.85	2.4463	26.705	36.779
1881	11.655	65.711	20.222	0.11556	3.1663	19.142	5295.7	138.37	2.7598	26.71	37.311
1882	13.73	62.13	20.551	0.098138	3.1163	15.571	4834.1	141.55	2.8813	26.813	37.781
1883	14.877	56.631	19.254	0.090664	2.9731	11.866	4231.3	138.92	2.8092	27.036	38.18
1884	14.844	49.659	16.956	0.099477	2.7311	8.4716	3545.5	130.77	2.6041	27.356	38.497
1885	13.706	41.78	14.666	0.12734	2.4313	5.6579	2837.6	118.2	2.3576	27.676	38.679
1886	11.847	33.66	13.354	0.17005	2.1237	3.516	2162.9	102.84	2.1853	27.882	38.65
1887	9.8254	25.896	13.733	0.21972	1.8875	2.0135	1565.2	86.328	2.1621	27.823	38.337
1888	8.1714	18.975	16.041	0.2651	1.7881	1.0625	1072.2	70.056	2.3373	27.466	37.696
1889	7.2727	13.221	20.009	0.29632	1.8501	0.51834	693.58	54.932	2.7185	26.829	36.768
1890	7.3134	8.701	25.055	0.32204	2.0595	0.22675	422.16	41.471	3.2706	26.045	35.712
1891	8.2978	5.3664	30.438	0.35784	2.3502	0.084556	240.45	29.955	3.9182	25.302	34.7
1892	10.099	3.0928	35.511	0.42575	2.6452	0.027013	127.13	20.563	4.5681	24.779	33.913
1893	12.469	1.6568	39.745	0.55247	2.876	0.0059091	61.922	13.42	5.1164	24.61	33.419
1894	15.105	0.83151	42.794	0.74374	2.993	0	27.54	8.3206	5.468	24.827	33.211
1895	17.655	0.38464	44.479	0.98647	3.0063	0	11.065	4.8979	5.5779	25.382	33.169
1896	19.769	0.1561	44.766	1.25	2.9587	0	3.844	2.7297	5.4476	26.11	33.197
1897	21.192	0.054384	43.753	1.4948	2.9035	0	1.062	1.4479	5.1321	26.842	33.244
1898	21.806	0.016971	41.683	1.684	2.8854	0	0.19753	0.7235	4.7172	27.466	33.341
1899	21.648	0.0052759	38.941	1.7956	2.9141	0	0.014773	0.40001	4.2844	27.934	33.537
1900	20.871	0.0014773	36.053	1.8275	2.9687	0	0	0.32722	3.883	28.278	33.857
1901	19.697	0	33.549	1.7859	2.9979	0	0	0.42547	3.5345	28.583	34.269
1902	18.392	0	31.855	1.6885	2.9702	0	0	0.7015	3.2408	28.915	34.673
1903	17.182	0	31.233	1.5618	2.8541	0	0	1.1882	3.0005	29.289	34.969
1904	16.262	0	31.676	1.4302	2.6588	0	0	1.9464	2.8362	29.66	35.1
1905	15.743	0	33.035	1.3278	2.4266	0	0	3.0211	2.7691	29.964	35.042
1906	15.682	0	35.009	1.277	2.2108	0	0	4.4239	2.8271	30.179	34.826
1907	16.049	0	37.262	1.2934	2.0717	0	0	6.1006	2.9907	30.252	34.533
1908	16.751	0	39.509	1.3865	2.045	0	0	7.9348	3.2099	30.176	34.185
1909	17.671	0	41.472	1.5395	2.1506	0	0	9.7834	3.4095	29.952	33.837
1910	18.646	0	42.912	1.7348	2.3748	0	0	11.491	3.5265	29.581	33.491
1911	19.512	0	43.617	1.9431	2.6868	0	0	12.944	3.5217	29.092	33.188
1912	20.124	0	43.427	2.1236	3.0341	0	0.0014773	14.063	3.3944	28.54	32.964
1913	20.34	0	42.32	2.241	3.365	0	0.0067532	14.805	3.1892	27.994	32.839
1914	20.1	0	40.452	2.2607	3.6233	0	0.02077	15.124	2.9541	27.497	32.883
1915	19.415	0	38.149	2.1723	3.761	0	0.049829	14.987	2.7456	27.083	33.177
1916	18.39	0	35.881	1.9926	3.7576	0	0.10297	14.391	2.6076	26.739	33.777
1917	17.195	0	34.125	1.7715	3.631	0	0.19689	13.376	2.5587	26.436	34.658
1918	16.036	0	33.236	1.5825	3.4256	0	0.34721	12.084	2.6046	26.169	35.718
1919	15.115	0	33.356	1.4988	3.2114	0	0.55685	10.704	2.7415	25.968	36.746
1920	14.567	0	34.495	1.5615	3.0529	0	0.82487	9.4477	2.9373	25.848	37.502
1921	14.427	0	36.453	1.7841	2.9794	0	1.146	8.4656	3.1663	25.823	37.802
1922	14.688	0	38.941	2.1348	2.9964	0	1.5037	7.8259	3.3935	25.941	37.598
1923	15.24	0	41.614	2.5652	3.0846	0	1.8911	7.4833	3.5716	26.205	37.014
1924	15.968	0	44.046	3.0047	3.2206	0	2.2968	7.3385	3.6676	26.616	36.321
1925	16.73	0	45.806	3.3976	3.3739	0	2.7148	7.2774	3.6602	27.158	35.739
1926	17.422	0	46.557	3.6894	3.5226	0	3.121	7.2193	3.5443	27.774	35.432
1927	17.956	0	46.102	3.8374	3.6488	0	3.495	7.12	3.342	28.38	35.422
1928	18.25	0	44.523	3.8261	3.7122	0	3.8263	6.9612	3.0932	28.876	35.639
1929	18.293	0	42.22	3.6601	3.6877	0	4.1081	6.7482	2.8294	29.194	35.949
1930	18.091	0	39.769	3.3693	3.5571	0	4.3801	6.4796	2.5827	29.329	36.198
1931	17.713	0	37.782	3.0105	3.3325	0	4.702	6.1754	2.3838	29.344	36.311
1932	17.252	0	36.712	2.6462	3.0487	0	5.1433	5.8794	2.2651	29.347	36.205
1933	16.845	0	36.773	2.332	2.7723	0	5.7717	5.6592	2.2574	29.443	35.827
1934	16.567	0	37.882	2.1028	2.5819	0	6.6331	5.5772	2.3933	29.696	35.211
1935	16.487	0	39.755	1.9696	2.5359	0	7.7307	5.6802	2.6632	30.086	34.445
1936	16.604	0	42.017	1.92	2.6647	0	9.0254	5.9666	3.0405	30.536	33.694
1937	16.878	0	44.29	1.924	2.9629	0	10.442	6.3638	3.4645	30.903	33.099
1938	17.251	0	46.242	1.9519	3.3693	0	11.883	6.7773	3.857	31.053	32.754
1939	17.651	0	47.575	1.9784	3.8089	0	13.236	7.1116	4.1591	30.943	32.694
1940	18.004	0	48.089	1.9869	4.2062	0	14.408	7.3051	4.3243	30.592	32.868
1941	18.236	0	47.679	1.9709	4.495	0	15.36	7.3411	4.34	30.073	33.213
1942	18.339	0	46.351	1.9315	4.6489	0	16.091	7.2585	4.2161	29.515	33.671
1943	18.296	0	44.345	1.8796	4.6729	0	16.656	7.0899	3.9979	28.999	34.192
1944	18.155	0	42.048	1.8224	4.605	0	17.16	6.8999	3.7451	28.548	34.767
1945	17.966	0	39.988	1.7613	4.4981	0	17.769	6.7523	3.526	28.133	35.285
1946	17.798	0	38.723	1.7045	4.396	0	18.63	6.6991	3.3837	27.707	35.682
1947	17.711	0	38.619	1.6581	4.3214	0	19.883	6.7791	3.3289	27.271	35.9
1948	17.726	0	39.726	1.631	4.2689	0	21.575	7.0033	3.3365	26.858	35.953
1949	17.862	0	41.772	1.6316	4.2146	0	23.581	7.3155	3.3605	26.544	35.931
1950	18.07	0.0014773	44.222	1.6548	4.1456	0	25.62	7.6246	3.3532	26.399	35.94
1951	18.277	0.0037987	46.447	1.6846	4.0666	0	27.331	7.8167	3.3007	26.468	36.092
1952	18.372	0.0087406	47.917	1.7063	4.0045	0	28.363	7.8102	3.2217	26.723	36.415
1953	18.286	0.017997	48.315	1.7044	3.9903	0	28.549	7.5683	3.1442	27.103	36.864
1954	17.964	0.033159	47.597	1.6874	4.0402	0	27.924	7.1008	3.1094	27.498	37.309
1955	17.42	0.05467	45.92	1.6664	4.1262	0	26.717	6.4662	3.121	27.828	37.592
1956	16.733	0.080657	43.59	1.6605	4.2008	0	25.266	5.7183	3.1638	28.06	37.575
1957	15.994	0.10648	41.018	1.6649	4.2101	0	23.86	4.9423	3.2131	28.223	37.168
1958	15.325	0.12579	38.706	1.6664	4.1223	0	22.751	4.218	3.2367	28.376	36.354
1959	14.806	0.13298	37.168	1.6395	3.9597	0	22.121	3.6281	3.2334	28.621	35.292
1960	14.514	0.12579	36.864	1.5765	3.7726	0	22.123	3.2303	3.2243	28.97	34.21
1961	14.49	0.10648	38.037	1.4858	3.6172	0	22.88	3.0543	3.2552	29.374	33.41
1962	14.775	0.080657	40.585	1.3867	3.5405	0	24.421	3.1047	3.3504	29.731	33.168
1963	15.355	0.05467	44.039	1.3001	3.5376	0	26.62	3.3143	3.5292	29.928	33.605
1964	16.187	0.033159	47.626	1.2446	3.5801	0	29.212	3.6056	3.7732	29.921	34.661
1965	17.146	0.017997	50.489	1.2135	3.6273	0	31.871	3.8968	4.0401	29.744	36.099
1966	18.063	0.0087406	51.973	1.2072	3.6498	0	34.292	4.1037	4.2651	29.462	37.613
1967	18.749	0.0037987	51.812	1.2193	3.6405	0	36.322	4.1819	4.3847	29.193	38.926
1968	19.04	0.0014773	50.153	1.2453	3.6155	0	37.94	4.125	4.3486	28.963	39.861
1969	18.872	0	47.473	1.279	3.5908	0	39.329	3.9623	4.1359	28.785	40.439
1970	18.296	0	44.325	1.3137	3.5818	0	40.72	3.76	3.7718	28.66	40.751
1971	17.433	0	41.233	1.3363	3.5916	0	42.549	3.5824	3.3162	28.568	40.913
1972	16.487	0.0029546	38.694	1.3441	3.627	0	45.262	3.4893	2.8631	28.488	40.966
1973	15.638	0.013506	37.099	1.3291	3.7015	0	49.417	3.5144	2.5189	28.465	40.9
1974	15.049	0.045971	36.891	1.2918	3.8144	0	55.654	3.683	2.3615	28.459	40.65
1975	14.798	0.12139	38.403	1.2287	3.9684	0	64.751	4.0127	2.4396	28.457	40.172
1976	14.935	0.28387	41.666	1.1462	4.1655	0	77.557	4.4804	2.7431	28.425	39.493
1977	15.428	0.59126	46.237	1.0538	4.3934	0	95.206	5.0583	3.2086	28.374	38.694
1978	16.225	1.1126	51.203	0.96854	4.6345	0	118.83	5.6878	3.7247	28.295	37.867
1979	17.177	1.9257	55.368	0.91436	4.8749	0	150.14	6.2873	4.1609	28.238	37.092
1980	18.091	3.0888	57.673	0.90667	5.0947	0.0044318	192.01	6.7648	4.411	28.223	36.389
1981	18.735	4.6132	57.498	0.94923	5.2724	0.037987	248.86	7.1059	4.4184	28.27	35.738
1982	18.931	6.444	54.89	1.0298	5.3855	0.12267	326.3	7.3436	4.1969	28.382	35.156
1983	18.603	8.4744	50.455	1.1195	5.4101	0.3027	430.27	7.5968	3.8167	28.554	34.672
1984	17.783	10.588	45.093	1.1878	5.3588	0.6566	565.54	8.15	3.3693	28.763	34.297
1985	16.624	12.694	39.713	1.2101	5.2507	1.2827	735.18	9.3828	2.9349	28.98	34.04
1986	15.316	14.791	34.987	1.1781	5.1195	2.2717	938.43	11.71	2.5509	29.121	33.89
1987	14.035	16.915	31.267	1.1011	4.995	3.6609	1170.4	15.401	2.2294	29.145	33.805
1988	12.904	19.157	28.631	1.001	4.8822	5.4082	1421.9	20.417	1.9668	29.014	33.716
1989	11.984	21.599	26.988	0.90441	4.7716	7.351	1680	26.404	1.759	28.731	33.658
1990	11.342	24.307	26.161	0.82988	4.6346	9.2821	1931.3	32.835	1.6394	28.365	33.669
1991	10.967	27.219	25.934	0.77994	4.4576	10.965	2159.1	39.058	1.6315	27.949	33.755
1992	10.834	30.238	26.152	0.74676	4.2374	12.248	2353.4	44.634	1.7554	27.499	33.914
1993	10.834	33.109	26.577	0.71399	4.0006	13.053	2503.5	49.216	2.0054	27.006	34.013
1994	10.808	35.426	26.916	0.66683	3.7506	13.364	2597.5	52.471	2.32	26.345	33.823
1995	10.574	36.677	26.811	0.60079	3.4755	13.18	2619.1	53.959	2.6188	25.364	33.041
1996	9.9891	36.379	25.901	0.51746	3.1515	12.502	2549.9	53.17	2.807	23.874	31.386
1997	8.9914	34.253	23.939	0.42923	2.753	11.341	2376.5	49.769	2.8131	21.743	28.675
1998	7.6388	30.36	20.916	0.34401	2.2822	9.7654	2100	43.859	2.6148	18.933	24.947
1999	6.0795	25.148	17.115	0.26651	1.7663	7.9136	1742.8	36.101	2.2417	15.58	20.466
2000	4.5043	19.346	13.008	0.20022	1.2626	5.9822	1346.7	27.551	1.7688	11.988	15.703
