# Supplementary material for: Interneuronal mechanisms of hippocampal theta oscillations in a full-scale model of the rodent CA1 circuit
Source: eLife. 2016 Dec 23;5:e18566. doi: 10.7554/eLife.18566 (PMC5313080; doi:10.7554/eLife.18566)
Supplement: Figure 5—source data 1. — All spike times from all axo-axonic cells, as well as the calculated theta phases (relative to the theta-filtered LFP analog) of each spike. DOI: http://dx.doi.org/10.7554/eLife.18566.046 [file elife-18566-fig5-data1.txt]

50.175000	79.4
50.350000	80.0
50.375000	80.1
50.400000	80.2
50.450000	80.4
50.725000	81.4
50.750000	81.4
50.850000	81.8
50.900000	82.0
50.900000	82.0
51.000000	82.3
51.425000	83.9
51.775000	85.1
52.775000	88.7
55.625000	98.8
56.450000	101.8
56.575000	102.2
56.875000	103.3
57.025000	103.8
57.050000	103.9
57.375000	105.1
57.800000	106.6
58.000000	107.3
58.050000	107.5
58.125000	107.7
58.375000	108.6
58.500000	109.1
58.600000	109.4
58.750000	110.0
58.800000	110.1
58.850000	110.3
58.925000	110.6
58.975000	110.8
58.975000	110.8
59.050000	111.0
59.150000	111.4
59.200000	111.6
59.225000	111.7
59.225000	111.7
59.225000	111.7
59.250000	111.7
59.250000	111.7
59.325000	112.0
59.400000	112.3
59.450000	112.5
59.500000	112.6
59.500000	112.6
59.550000	112.8
59.575000	112.9
59.625000	113.1
59.625000	113.1
59.650000	113.2
59.675000	113.3
59.675000	113.3
59.675000	113.3
59.775000	113.6
59.775000	113.6
59.775000	113.6
59.800000	113.7
59.875000	114.0
59.875000	114.0
59.900000	114.1
59.900000	114.1
59.925000	114.1
59.975000	114.3
60.000000	114.4
60.025000	114.5
60.050000	114.6
60.100000	114.8
60.125000	114.9
60.175000	115.0
60.175000	115.0
60.200000	115.1
60.250000	115.3
60.250000	115.3
60.275000	115.4
60.275000	115.4
60.275000	115.4
60.275000	115.4
60.325000	115.6
60.325000	115.6
60.425000	115.9
60.425000	115.9
60.450000	116.0
60.475000	116.1
60.500000	116.2
60.525000	116.3
60.550000	116.4
60.550000	116.4
60.550000	116.4
60.575000	116.5
60.575000	116.5
60.600000	116.6
60.625000	116.6
60.625000	116.6
60.625000	116.6
60.625000	116.6
60.625000	116.6
60.700000	116.9
60.700000	116.9
60.725000	117.0
60.775000	117.2
60.825000	117.4
60.825000	117.4
60.850000	117.4
60.850000	117.4
60.900000	117.6
60.900000	117.6
60.925000	117.7
60.950000	117.8
60.950000	117.8
60.975000	117.9
60.975000	117.9
60.975000	117.9
60.975000	117.9
60.975000	117.9
61.000000	118.0
61.025000	118.1
61.025000	118.1
61.025000	118.1
61.050000	118.2
61.050000	118.2
61.125000	118.4
61.125000	118.4
61.175000	118.6
61.175000	118.6
61.200000	118.7
61.200000	118.7
61.225000	118.8
61.250000	118.9
61.250000	118.9
61.275000	119.0
61.275000	119.0
61.325000	119.1
61.325000	119.1
61.350000	119.2
61.350000	119.2
61.350000	119.2
61.425000	119.5
61.425000	119.5
61.425000	119.5
61.450000	119.6
61.450000	119.6
61.500000	119.8
61.550000	119.9
61.550000	119.9
61.550000	119.9
61.575000	120.0
61.650000	120.3
61.650000	120.3
61.650000	120.3
61.675000	120.4
61.675000	120.4
61.675000	120.4
61.700000	120.5
61.750000	120.7
61.775000	120.7
61.825000	120.9
61.825000	120.9
61.825000	120.9
61.850000	121.0
62.050000	121.7
62.050000	121.7
62.100000	121.9
62.100000	121.9
62.125000	122.0
62.150000	122.1
62.200000	122.3
62.200000	122.3
62.225000	122.3
62.225000	122.3
62.250000	122.4
62.250000	122.4
62.275000	122.5
62.275000	122.5
62.275000	122.5
62.300000	122.6
62.300000	122.6
62.300000	122.6
62.325000	122.7
62.350000	122.8
62.375000	122.9
62.400000	123.0
62.400000	123.0
62.450000	123.1
62.450000	123.1
62.475000	123.2
62.475000	123.2
62.475000	123.2
62.475000	123.2
62.500000	123.3
62.500000	123.3
62.500000	123.3
62.500000	123.3
62.500000	123.3
62.500000	123.3
62.550000	123.5
62.575000	123.6
62.600000	123.7
62.600000	123.7
62.625000	123.8
62.650000	123.9
62.650000	123.9
62.700000	124.0
62.775000	124.3
62.825000	124.5
62.850000	124.6
62.850000	124.6
62.850000	124.6
62.875000	124.7
62.875000	124.7
62.925000	124.8
62.925000	124.8
62.950000	124.9
62.950000	124.9
62.975000	125.0
62.975000	125.0
63.025000	125.2
63.075000	125.4
63.125000	125.6
63.225000	125.9
63.275000	126.1
63.275000	126.1
63.325000	126.3
63.375000	126.4
63.400000	126.5
63.425000	126.6
63.450000	126.7
63.450000	126.7
63.475000	126.8
63.475000	126.8
63.550000	127.1
63.600000	127.2
63.625000	127.3
63.675000	127.5
63.725000	127.7
63.725000	127.7
63.725000	127.7
63.725000	127.7
63.750000	127.8
63.775000	127.9
63.800000	128.0
63.800000	128.0
63.825000	128.0
63.850000	128.1
63.875000	128.2
63.900000	128.3
63.900000	128.3
63.925000	128.4
63.925000	128.4
63.950000	128.5
64.000000	128.7
64.000000	128.7
64.000000	128.7
64.075000	128.9
64.075000	128.9
64.125000	129.1
64.125000	129.1
64.150000	129.2
64.250000	129.6
64.300000	129.7
64.425000	130.2
64.625000	130.9
64.625000	130.9
64.625000	130.9
64.650000	131.0
64.750000	131.3
64.800000	131.5
64.850000	131.7
64.875000	131.8
64.900000	131.9
64.900000	131.9
64.925000	132.0
65.100000	132.6
65.175000	132.9
65.175000	132.9
65.200000	133.0
65.250000	133.1
65.300000	133.3
65.475000	133.9
65.600000	134.4
65.650000	134.6
65.775000	135.0
65.800000	135.1
65.900000	135.4
65.950000	135.6
65.975000	135.7
66.200000	136.5
66.375000	137.1
66.525000	137.7
66.675000	138.2
67.175000	140.0
67.325000	140.5
67.375000	140.7
67.450000	141.0
67.475000	141.1
67.550000	141.3
67.750000	142.0
68.075000	143.2
68.675000	145.3
71.050000	153.8
71.250000	154.5
72.000000	157.2
72.225000	158.0
72.525000	159.1
72.875000	160.3
72.950000	160.6
73.200000	161.5
73.250000	161.6
73.250000	161.6
73.425000	162.3
73.450000	162.4
73.500000	162.5
73.600000	162.9
73.625000	163.0
73.625000	163.0
73.825000	163.7
73.825000	163.7
73.875000	163.9
73.925000	164.0
73.925000	164.0
74.025000	164.4
74.300000	165.4
74.350000	165.6
74.400000	165.7
74.500000	166.1
74.525000	166.2
74.550000	166.3
74.625000	166.5
74.650000	166.6
74.725000	166.9
74.800000	167.2
74.825000	167.3
74.825000	167.3
74.875000	167.4
75.000000	167.9
75.050000	168.1
75.125000	168.3
75.175000	168.5
75.200000	168.6
75.250000	168.8
75.250000	168.8
75.275000	168.9
75.300000	169.0
75.300000	169.0
75.400000	169.3
75.400000	169.3
75.425000	169.4
75.425000	169.4
75.500000	169.7
75.525000	169.8
75.525000	169.8
75.625000	170.1
75.675000	170.3
75.725000	170.5
75.725000	170.5
75.750000	170.6
75.750000	170.6
75.775000	170.6
75.800000	170.7
75.800000	170.7
75.800000	170.7
75.875000	171.0
75.875000	171.0
75.925000	171.2
75.925000	171.2
75.950000	171.3
76.000000	171.4
76.000000	171.4
76.025000	171.5
76.050000	171.6
76.050000	171.6
76.075000	171.7
76.100000	171.8
76.100000	171.8
76.100000	171.8
76.125000	171.9
76.125000	171.9
76.175000	172.1
76.175000	172.1
76.175000	172.1
76.200000	172.2
76.225000	172.2
76.250000	172.3
76.300000	172.5
76.350000	172.7
76.375000	172.8
76.400000	172.9
76.450000	173.0
76.475000	173.1
76.475000	173.1
76.525000	173.3
76.525000	173.3
76.550000	173.4
76.550000	173.4
76.550000	173.4
76.625000	173.7
76.625000	173.7
76.650000	173.8
76.675000	173.9
76.675000	173.9
76.675000	173.9
76.700000	173.9
76.700000	173.9
76.725000	174.0
76.750000	174.1
76.775000	174.2
76.800000	174.3
76.825000	174.4
76.825000	174.4
76.850000	174.5
76.875000	174.6
76.900000	174.7
76.975000	174.9
76.975000	174.9
77.000000	175.0
77.000000	175.0
77.000000	175.0
77.050000	175.2
77.075000	175.3
77.100000	175.4
77.100000	175.4
77.150000	175.5
77.250000	175.9
77.275000	176.0
77.275000	176.0
77.300000	176.1
77.350000	176.3
77.400000	176.4
77.400000	176.4
77.425000	176.5
77.425000	176.5
77.450000	176.6
77.450000	176.6
77.500000	176.8
77.525000	176.9
77.525000	176.9
77.550000	177.0
77.600000	177.1
77.600000	177.1
77.600000	177.1
77.650000	177.3
77.700000	177.5
77.700000	177.5
77.700000	177.5
77.800000	177.9
77.875000	178.1
77.875000	178.1
77.900000	178.2
77.900000	178.2
77.950000	178.4
77.950000	178.4
77.975000	178.5
78.025000	178.7
78.025000	178.7
78.050000	178.8
78.050000	178.8
78.050000	178.8
78.100000	178.9
78.100000	178.9
78.100000	178.9
78.150000	179.1
78.150000	179.1
78.225000	179.4
78.225000	179.4
78.225000	179.4
78.250000	179.5
78.250000	179.5
78.275000	179.6
78.325000	179.7
78.350000	179.8
78.375000	179.9
78.400000	180.0
78.400000	180.0
78.400000	180.0
78.475000	180.3
78.500000	180.4
78.525000	180.4
78.575000	180.6
78.650000	180.9
78.675000	181.0
78.675000	181.0
78.675000	181.0
78.725000	181.2
78.725000	181.2
78.750000	181.2
78.750000	181.2
78.775000	181.3
78.775000	181.3
78.800000	181.4
78.800000	181.4
78.800000	181.4
78.800000	181.4
78.925000	181.9
78.950000	182.0
78.950000	182.0
78.975000	182.0
79.000000	182.1
79.025000	182.2
79.025000	182.2
79.050000	182.3
79.050000	182.3
79.150000	182.7
79.175000	182.8
79.175000	182.8
79.225000	182.9
79.250000	183.0
79.325000	183.3
79.350000	183.4
79.400000	183.6
79.425000	183.7
79.450000	183.7
79.525000	184.0
79.550000	184.1
79.575000	184.2
79.625000	184.4
79.650000	184.5
79.675000	184.5
79.725000	184.7
79.750000	184.8
79.775000	184.9
79.825000	185.1
79.825000	185.1
79.875000	185.3
79.875000	185.3
79.900000	185.3
79.900000	185.3
80.000000	185.7
80.050000	185.9
80.075000	186.0
80.100000	186.1
80.150000	186.2
80.200000	186.4
80.200000	186.4
80.225000	186.5
80.350000	187.0
80.375000	187.0
80.400000	187.1
80.400000	187.1
80.450000	187.3
80.575000	187.8
80.650000	188.0
80.750000	188.4
80.750000	188.4
80.775000	188.5
80.875000	188.8
80.900000	188.9
80.925000	189.0
81.100000	189.6
81.100000	189.6
81.250000	190.2
81.250000	190.2
81.275000	190.2
81.275000	190.2
81.275000	190.2
81.375000	190.6
81.525000	191.1
81.600000	191.4
81.650000	191.6
81.800000	192.1
81.900000	192.5
81.950000	192.7
82.100000	193.2
82.100000	193.2
82.175000	193.5
82.200000	193.5
82.325000	194.0
82.500000	194.6
82.525000	194.7
82.600000	195.0
82.775000	195.6
83.025000	196.5
83.525000	198.3
84.925000	203.3
85.050000	203.7
85.650000	205.8
85.675000	205.9
87.025000	210.7
87.175000	211.3
87.375000	212.0
88.075000	214.5
88.600000	216.4
88.600000	216.4
88.675000	216.6
88.800000	217.1
89.050000	218.0
89.050000	218.0
89.300000	218.9
89.300000	218.9
89.300000	218.9
89.325000	218.9
89.475000	219.5
89.500000	219.6
89.500000	219.6
89.525000	219.7
89.625000	220.0
89.725000	220.4
89.750000	220.5
89.850000	220.8
89.900000	221.0
89.925000	221.1
89.925000	221.1
89.950000	221.2
89.975000	221.3
90.025000	221.4
90.050000	221.5
90.100000	221.7
90.200000	222.1
90.200000	222.1
90.200000	222.1
90.225000	222.1
90.225000	222.1
90.225000	222.1
90.250000	222.2
90.250000	222.2
90.325000	222.5
90.350000	222.6
90.375000	222.7
90.400000	222.8
90.425000	222.9
90.450000	223.0
90.475000	223.0
90.475000	223.0
90.550000	223.3
90.575000	223.4
90.600000	223.5
90.700000	223.8
90.725000	223.9
90.725000	223.9
90.725000	223.9
90.750000	224.0
90.750000	224.0
90.825000	224.3
90.850000	224.4
90.850000	224.4
90.875000	224.5
90.975000	224.8
91.000000	224.9
91.025000	225.0
91.075000	225.2
91.125000	225.4
91.125000	225.4
91.200000	225.6
91.200000	225.6
91.200000	225.6
91.200000	225.6
91.200000	225.6
91.250000	225.8
91.275000	225.9
91.300000	226.0
91.325000	226.1
91.375000	226.2
91.375000	226.2
91.400000	226.3
91.450000	226.5
91.450000	226.5
91.475000	226.6
91.475000	226.6
91.525000	226.8
91.550000	226.9
91.575000	227.0
91.650000	227.2
91.650000	227.2
91.850000	227.9
91.875000	228.0
91.875000	228.0
92.000000	228.5
92.025000	228.6
92.075000	228.7
92.175000	229.1
92.200000	229.2
92.225000	229.3
92.275000	229.5
92.300000	229.5
92.300000	229.5
92.300000	229.5
92.350000	229.7
92.375000	229.8
92.400000	229.9
92.425000	230.0
92.425000	230.0
92.450000	230.1
92.450000	230.1
92.450000	230.1
92.450000	230.1
92.500000	230.3
92.550000	230.4
92.600000	230.6
92.650000	230.8
92.675000	230.9
92.675000	230.9
92.700000	231.0
92.700000	231.0
92.725000	231.1
92.750000	231.1
92.775000	231.2
92.775000	231.2
92.825000	231.4
92.850000	231.5
92.875000	231.6
92.900000	231.7
92.975000	232.0
93.000000	232.0
93.000000	232.0
93.050000	232.2
93.075000	232.3
93.100000	232.4
93.100000	232.4
93.125000	232.5
93.175000	232.7
93.250000	232.9
93.300000	233.1
93.325000	233.2
93.375000	233.4
93.400000	233.5
93.475000	233.7
93.500000	233.8
93.525000	233.9
93.525000	233.9
93.525000	233.9
93.575000	234.1
93.600000	234.2
93.625000	234.3
93.700000	234.5
93.700000	234.5
93.700000	234.5
93.725000	234.6
93.725000	234.6
93.750000	234.7
93.800000	234.9
93.825000	235.0
93.825000	235.0
93.850000	235.1
93.850000	235.1
93.875000	235.2
93.875000	235.2
93.900000	235.2
93.900000	235.2
93.900000	235.2
93.925000	235.3
93.925000	235.3
93.975000	235.5
93.975000	235.5
94.000000	235.6
94.050000	235.8
94.100000	236.0
94.125000	236.0
94.125000	236.0
94.125000	236.0
94.125000	236.0
94.150000	236.1
94.175000	236.2
94.200000	236.3
94.250000	236.5
94.275000	236.6
94.325000	236.8
94.350000	236.9
94.375000	236.9
94.400000	237.0
94.425000	237.1
94.425000	237.1
94.525000	237.5
94.550000	237.6
94.600000	237.7
94.600000	237.7
94.650000	237.9
94.725000	238.2
94.725000	238.2
94.750000	238.3
94.775000	238.4
94.800000	238.5
94.800000	238.5
94.825000	238.5
94.850000	238.6
94.875000	238.7
94.875000	238.7
94.875000	238.7
94.875000	238.7
94.950000	239.0
94.975000	239.1
94.975000	239.1
95.000000	239.2
95.025000	239.3
95.050000	239.3
95.100000	239.5
95.125000	239.6
95.150000	239.7
95.150000	239.7
95.150000	239.7
95.150000	239.7
95.200000	239.9
95.200000	239.9
95.275000	240.1
95.425000	240.7
95.450000	240.8
95.500000	241.0
95.550000	241.1
95.575000	241.2
95.600000	241.3
95.650000	241.5
95.650000	241.5
95.650000	241.5
95.850000	242.2
95.850000	242.2
95.900000	242.4
95.925000	242.5
96.000000	242.7
96.175000	243.4
96.175000	243.4
96.225000	243.5
96.225000	243.5
96.425000	244.2
96.450000	244.3
96.500000	244.5
96.550000	244.7
96.575000	244.8
96.600000	244.9
96.750000	245.4
96.800000	245.6
96.850000	245.8
96.975000	246.2
97.075000	246.6
97.150000	246.8
97.600000	248.4
97.625000	248.5
97.875000	249.4
98.000000	249.9
98.350000	251.1
98.575000	251.9
98.875000	253.0
99.450000	255.0
99.600000	255.6
99.750000	256.1
100.025000	257.1
100.750000	259.7
100.825000	259.9
101.425000	262.1
102.500000	265.9
102.950000	267.5
103.450000	269.3
103.650000	270.0
103.675000	270.1
103.800000	270.5
103.875000	270.8
103.875000	270.8
104.025000	271.3
104.075000	271.5
104.125000	271.7
104.375000	272.6
104.400000	272.7
104.475000	272.9
104.500000	273.0
104.525000	273.1
104.600000	273.4
104.625000	273.5
104.650000	273.6
104.675000	273.7
104.750000	273.9
104.750000	273.9
105.050000	275.0
105.150000	275.3
105.150000	275.3
105.150000	275.3
105.225000	275.6
105.250000	275.7
105.250000	275.7
105.275000	275.8
105.300000	275.9
105.300000	275.9
105.400000	276.2
105.500000	276.6
105.525000	276.7
105.625000	277.0
105.625000	277.0
105.700000	277.3
105.825000	277.8
105.850000	277.8
105.925000	278.1
105.925000	278.1
105.975000	278.3
105.975000	278.3
106.025000	278.5
106.050000	278.6
106.075000	278.6
106.100000	278.7
106.100000	278.7
106.125000	278.8
106.150000	278.9
106.150000	278.9
106.175000	279.0
106.225000	279.2
106.250000	279.3
106.275000	279.4
106.300000	279.4
106.325000	279.5
106.350000	279.6
106.425000	279.9
106.475000	280.1
106.475000	280.1
106.475000	280.1
106.500000	280.2
106.550000	280.3
106.575000	280.4
106.575000	280.4
106.600000	280.5
106.600000	280.5
106.650000	280.7
106.675000	280.8
106.700000	280.9
106.700000	280.9
106.750000	281.0
106.775000	281.1
106.825000	281.3
106.825000	281.3
106.900000	281.6
106.925000	281.7
106.950000	281.8
107.000000	281.9
107.025000	282.0
107.125000	282.4
107.125000	282.4
107.125000	282.4
107.175000	282.6
107.225000	282.7
107.225000	282.7
107.250000	282.8
107.250000	282.8
107.275000	282.9
107.275000	282.9
107.275000	282.9
107.300000	283.0
107.350000	283.2
107.425000	283.5
107.425000	283.5
107.450000	283.5
107.475000	283.6
107.475000	283.6
107.475000	283.6
107.500000	283.7
107.500000	283.7
107.500000	283.7
107.500000	283.7
107.500000	283.7
107.525000	283.8
107.550000	283.9
107.575000	284.0
107.575000	284.0
107.600000	284.1
107.600000	284.1
107.600000	284.1
107.600000	284.1
107.650000	284.3
107.675000	284.3
107.675000	284.3
107.700000	284.4
107.700000	284.4
107.725000	284.5
107.750000	284.6
107.775000	284.7
107.800000	284.8
107.850000	285.0
107.875000	285.1
107.900000	285.1
107.900000	285.1
107.900000	285.1
107.925000	285.2
107.925000	285.2
108.000000	285.5
108.025000	285.6
108.075000	285.8
108.075000	285.8
108.125000	286.0
108.150000	286.0
108.150000	286.0
108.200000	286.2
108.200000	286.2
108.225000	286.3
108.275000	286.5
108.275000	286.5
108.300000	286.6
108.300000	286.6
108.400000	286.9
108.400000	286.9
108.400000	286.9
108.425000	287.0
108.425000	287.0
108.425000	287.0
108.450000	287.1
108.450000	287.1
108.450000	287.1
108.475000	287.2
108.475000	287.2
108.525000	287.4
108.525000	287.4
108.525000	287.4
108.550000	287.5
108.550000	287.5
108.600000	287.6
108.625000	287.7
108.625000	287.7
108.675000	287.9
108.700000	288.0
108.700000	288.0
108.725000	288.1
108.725000	288.1
108.750000	288.2
108.750000	288.2
108.750000	288.2
108.775000	288.3
108.775000	288.3
108.800000	288.4
108.850000	288.5
108.850000	288.5
108.850000	288.5
108.875000	288.6
108.900000	288.7
108.900000	288.7
108.925000	288.8
108.925000	288.8
108.950000	288.9
108.950000	288.9
108.975000	289.0
108.975000	289.0
108.975000	289.0
108.975000	289.0
109.025000	289.2
109.050000	289.2
109.050000	289.2
109.125000	289.5
109.125000	289.5
109.175000	289.7
109.200000	289.8
109.300000	290.1
109.300000	290.1
109.325000	290.2
109.325000	290.2
109.350000	290.3
109.350000	290.3
109.375000	290.4
109.375000	290.4
109.400000	290.5
109.400000	290.5
109.400000	290.5
109.450000	290.7
109.475000	290.8
109.500000	290.9
109.550000	291.0
109.575000	291.1
109.600000	291.2
109.625000	291.3
109.625000	291.3
109.700000	291.6
109.700000	291.6
109.775000	291.8
109.775000	291.8
109.800000	291.9
109.800000	291.9
109.825000	292.0
109.900000	292.3
110.000000	292.6
110.150000	293.2
110.200000	293.3
110.225000	293.4
110.275000	293.6
110.300000	293.7
110.325000	293.8
110.350000	293.9
110.350000	293.9
110.350000	293.9
110.375000	294.0
110.375000	294.0
110.425000	294.1
110.500000	294.4
110.550000	294.6
110.675000	295.0
110.800000	295.5
110.850000	295.7
110.875000	295.8
110.950000	296.0
111.025000	296.3
111.125000	296.6
111.125000	296.6
111.175000	296.8
111.275000	297.2
111.325000	297.4
111.350000	297.4
111.425000	297.7
111.550000	298.2
111.750000	298.9
111.875000	299.3
112.050000	299.9
112.125000	300.2
112.150000	300.3
112.325000	300.9
112.400000	301.2
112.475000	301.5
112.550000	301.7
113.275000	304.3
113.350000	304.6
113.425000	304.8
116.075000	314.3
116.150000	314.6
116.525000	315.9
116.650000	316.3
116.775000	316.8
118.150000	321.7
118.400000	322.6
119.000000	324.7
119.275000	325.7
119.500000	326.5
119.500000	326.5
119.525000	326.6
119.900000	327.9
120.100000	328.6
120.150000	328.8
120.300000	329.3
120.525000	330.1
120.525000	330.1
120.575000	330.3
120.600000	330.4
120.750000	331.0
121.125000	332.3
121.600000	334.0
121.825000	334.8
121.875000	335.0
121.975000	335.3
122.225000	336.2
122.325000	336.6
122.500000	337.2
122.600000	337.5
122.700000	337.9
122.800000	338.3
122.800000	338.3
122.850000	338.4
122.875000	338.5
122.875000	338.5
122.900000	338.6
122.925000	338.7
122.975000	338.9
123.025000	339.1
123.050000	339.1
123.150000	339.5
123.350000	340.2
123.500000	340.8
123.750000	341.6
123.875000	342.1
123.900000	342.2
124.025000	342.6
124.100000	342.9
124.100000	342.9
124.250000	343.4
124.350000	343.8
124.725000	345.1
124.800000	345.4
125.000000	346.1
125.375000	347.4
125.450000	347.7
125.525000	348.0
125.650000	348.4
125.725000	348.7
125.750000	348.8
125.750000	348.8
125.875000	349.2
125.975000	349.6
126.000000	349.7
126.150000	350.2
126.175000	350.3
126.200000	350.4
126.425000	351.2
126.450000	351.3
126.525000	351.5
126.625000	351.9
126.750000	352.3
127.250000	354.1
127.375000	354.6
127.525000	355.1
127.550000	355.2
127.850000	356.3
128.175000	357.4
128.200000	357.5
128.250000	357.7
128.425000	358.3
128.425000	358.3
128.500000	358.6
128.525000	358.7
128.875000	359.9
129.000000	0.3
129.200000	1.0
129.800000	3.0
130.200000	4.4
130.300000	4.7
130.325000	4.8
130.800000	6.4
133.250000	14.6
133.650000	16.0
134.025000	17.3
134.075000	17.4
134.275000	18.1
134.475000	18.8
134.475000	18.8
134.650000	19.4
134.900000	20.2
135.025000	20.6
135.025000	20.6
135.125000	21.0
135.175000	21.1
135.250000	21.4
135.300000	21.6
135.350000	21.7
135.375000	21.8
135.375000	21.8
135.400000	21.9
135.425000	22.0
135.550000	22.4
135.575000	22.5
135.600000	22.6
135.700000	22.9
135.725000	23.0
135.725000	23.0
135.750000	23.1
135.775000	23.2
135.775000	23.2
135.825000	23.3
135.825000	23.3
135.850000	23.4
135.900000	23.6
135.900000	23.6
135.950000	23.7
135.950000	23.7
135.975000	23.8
136.000000	23.9
136.000000	23.9
136.025000	24.0
136.050000	24.1
136.050000	24.1
136.075000	24.2
136.125000	24.3
136.125000	24.3
136.150000	24.4
136.225000	24.7
136.250000	24.8
136.250000	24.8
136.275000	24.8
136.275000	24.8
136.300000	24.9
136.300000	24.9
136.325000	25.0
136.325000	25.0
136.325000	25.0
136.325000	25.0
136.325000	25.0
136.325000	25.0
136.400000	25.3
136.400000	25.3
136.425000	25.3
136.450000	25.4
136.450000	25.4
136.450000	25.4
136.475000	25.5
136.525000	25.7
136.525000	25.7
136.550000	25.8
136.600000	25.9
136.650000	26.1
136.650000	26.1
136.675000	26.2
136.700000	26.3
136.750000	26.4
136.750000	26.4
136.775000	26.5
136.775000	26.5
136.800000	26.6
136.825000	26.7
136.850000	26.8
136.850000	26.8
136.850000	26.8
136.875000	26.9
136.900000	26.9
136.900000	26.9
136.900000	26.9
136.925000	27.0
136.925000	27.0
136.950000	27.1
136.950000	27.1
136.950000	27.1
137.000000	27.3
137.000000	27.3
137.025000	27.4
137.025000	27.4
137.025000	27.4
137.025000	27.4
137.050000	27.4
137.075000	27.5
137.100000	27.6
137.125000	27.7
137.125000	27.7
137.150000	27.8
137.175000	27.9
137.175000	27.9
137.200000	28.0
137.200000	28.0
137.200000	28.0
137.200000	28.0
137.225000	28.0
137.250000	28.1
137.250000	28.1
137.250000	28.1
137.275000	28.2
137.300000	28.3
137.300000	28.3
137.300000	28.3
137.325000	28.4
137.350000	28.5
137.350000	28.5
137.375000	28.5
137.375000	28.5
137.400000	28.6
137.400000	28.6
137.425000	28.7
137.425000	28.7
137.425000	28.7
137.450000	28.8
137.500000	29.0
137.500000	29.0
137.575000	29.2
137.625000	29.4
137.625000	29.4
137.625000	29.4
137.625000	29.4
137.650000	29.5
137.650000	29.5
137.650000	29.5
137.675000	29.6
137.675000	29.6
137.700000	29.6
137.700000	29.6
137.725000	29.7
137.775000	29.9
137.800000	30.0
137.800000	30.0
137.800000	30.0
137.875000	30.2
137.875000	30.2
137.875000	30.2
137.875000	30.2
137.900000	30.3
137.900000	30.3
137.950000	30.5
137.950000	30.5
137.975000	30.6
138.025000	30.7
138.050000	30.8
138.050000	30.8
138.050000	30.8
138.075000	30.9
138.100000	31.0
138.100000	31.0
138.125000	31.1
138.125000	31.1
138.175000	31.2
138.225000	31.4
138.250000	31.5
138.250000	31.5
138.275000	31.6
138.275000	31.6
138.275000	31.6
138.275000	31.6
138.300000	31.7
138.300000	31.7
138.350000	31.8
138.350000	31.8
138.375000	31.9
138.425000	32.1
138.425000	32.1
138.450000	32.2
138.450000	32.2
138.475000	32.2
138.475000	32.2
138.550000	32.5
138.575000	32.6
138.575000	32.6
138.575000	32.6
138.600000	32.7
138.600000	32.7
138.650000	32.8
138.650000	32.8
138.650000	32.8
138.650000	32.8
138.650000	32.8
138.725000	33.1
138.750000	33.2
138.750000	33.2
138.800000	33.3
138.850000	33.5
138.850000	33.5
138.875000	33.6
138.900000	33.7
138.925000	33.8
138.925000	33.8
138.950000	33.8
138.975000	33.9
139.000000	34.0
139.025000	34.1
139.050000	34.2
139.050000	34.2
139.075000	34.3
139.150000	34.5
139.200000	34.7
139.200000	34.7
139.200000	34.7
139.225000	34.8
139.225000	34.8
139.250000	34.9
139.250000	34.9
139.250000	34.9
139.275000	34.9
139.275000	34.9
139.325000	35.1
139.325000	35.1
139.350000	35.2
139.375000	35.3
139.450000	35.5
139.500000	35.7
139.525000	35.8
139.600000	36.0
139.625000	36.1
139.625000	36.1
139.625000	36.1
139.650000	36.2
139.675000	36.3
139.700000	36.4
139.750000	36.5
139.750000	36.5
139.750000	36.5
139.800000	36.7
139.800000	36.7
139.900000	37.0
140.050000	37.5
140.125000	37.8
140.150000	37.9
140.225000	38.1
140.225000	38.1
140.250000	38.2
140.275000	38.3
140.325000	38.5
140.400000	38.7
140.425000	38.8
140.425000	38.8
140.450000	38.9
140.725000	39.8
140.825000	40.2
140.825000	40.2
140.850000	40.2
140.900000	40.4
140.900000	40.4
141.000000	40.7
141.050000	40.9
141.150000	41.3
141.225000	41.5
141.575000	42.7
141.600000	42.8
141.600000	42.8
141.625000	42.9
141.675000	43.0
141.775000	43.4
141.800000	43.4
141.900000	43.8
142.075000	44.4
142.200000	44.8
142.350000	45.3
142.825000	46.9
143.075000	47.7
143.325000	48.6
144.925000	54.0
145.775000	56.8
146.800000	60.3
147.475000	62.6
147.600000	63.0
147.900000	64.0
147.900000	64.0
147.975000	64.2
148.475000	65.9
148.600000	66.3
148.650000	66.5
148.700000	66.7
149.000000	67.7
149.075000	67.9
149.175000	68.3
149.300000	68.7
149.325000	68.8
149.350000	68.9
149.400000	69.0
149.475000	69.3
149.475000	69.3
149.475000	69.3
149.500000	69.4
149.550000	69.5
149.550000	69.5
149.650000	69.9
149.675000	70.0
149.850000	70.6
149.850000	70.6
149.875000	70.6
149.900000	70.7
150.050000	71.2
150.050000	71.2
150.125000	71.5
150.175000	71.6
150.175000	71.6
150.225000	71.8
150.275000	72.0
150.275000	72.0
150.300000	72.1
150.300000	72.1
150.300000	72.1
150.300000	72.1
150.325000	72.2
150.350000	72.2
150.350000	72.2
150.375000	72.3
150.375000	72.3
150.400000	72.4
150.400000	72.4
150.450000	72.6
150.525000	72.8
150.550000	72.9
150.575000	73.0
150.625000	73.2
150.625000	73.2
150.650000	73.2
150.725000	73.5
150.725000	73.5
150.775000	73.7
150.800000	73.8
150.800000	73.8
150.900000	74.1
150.950000	74.3
151.000000	74.4
151.050000	74.6
151.100000	74.8
151.100000	74.8
151.125000	74.8
151.125000	74.8
151.125000	74.8
151.125000	74.8
151.175000	75.0
151.175000	75.0
151.225000	75.2
151.250000	75.3
151.325000	75.5
151.350000	75.6
151.375000	75.7
151.375000	75.7
151.400000	75.8
151.475000	76.0
151.475000	76.0
151.475000	76.0
151.500000	76.1
151.500000	76.1
151.500000	76.1
151.500000	76.1
151.500000	76.1
151.525000	76.2
151.525000	76.2
151.525000	76.2
151.550000	76.3
151.550000	76.3
151.600000	76.4
151.600000	76.4
151.625000	76.5
151.625000	76.5
151.725000	76.9
151.725000	76.9
151.750000	77.0
151.775000	77.0
151.825000	77.2
151.850000	77.3
151.875000	77.4
151.925000	77.5
151.925000	77.5
151.950000	77.6
151.950000	77.6
151.975000	77.7
152.025000	77.9
152.025000	77.9
152.050000	78.0
152.125000	78.2
152.125000	78.2
152.225000	78.6
152.225000	78.6
152.300000	78.8
152.300000	78.8
152.350000	79.0
152.350000	79.0
152.350000	79.0
152.375000	79.1
152.375000	79.1
152.375000	79.1
152.375000	79.1
152.375000	79.1
152.400000	79.1
152.400000	79.1
152.400000	79.1
152.425000	79.2
152.450000	79.3
152.450000	79.3
152.500000	79.5
152.525000	79.6
152.575000	79.7
152.600000	79.8
152.625000	79.9
152.700000	80.1
152.775000	80.4
152.800000	80.5
152.800000	80.5
152.825000	80.6
152.850000	80.7
152.900000	80.8
152.900000	80.8
152.925000	80.9
152.950000	81.0
152.975000	81.1
153.000000	81.2
153.000000	81.2
153.025000	81.2
153.050000	81.3
153.050000	81.3
153.100000	81.5
153.100000	81.5
153.100000	81.5
153.125000	81.6
153.125000	81.6
153.125000	81.6
153.150000	81.7
153.150000	81.7
153.150000	81.7
153.250000	82.0
153.250000	82.0
153.250000	82.0
153.300000	82.2
153.300000	82.2
153.325000	82.3
153.350000	82.3
153.350000	82.3
153.375000	82.4
153.375000	82.4
153.400000	82.5
153.400000	82.5
153.475000	82.8
153.475000	82.8
153.475000	82.8
153.525000	82.9
153.575000	83.1
153.625000	83.3
153.625000	83.3
153.650000	83.3
153.675000	83.4
153.700000	83.5
153.700000	83.5
153.700000	83.5
153.725000	83.6
153.725000	83.6
153.775000	83.8
153.800000	83.9
153.825000	83.9
153.875000	84.1
153.900000	84.2
153.925000	84.3
153.950000	84.4
153.950000	84.4
153.975000	84.4
154.000000	84.5
154.050000	84.7
154.100000	84.9
154.100000	84.9
154.125000	84.9
154.125000	84.9
154.150000	85.0
154.225000	85.3
154.250000	85.4
154.250000	85.4
154.250000	85.4
154.350000	85.7
154.350000	85.7
154.375000	85.8
154.375000	85.8
154.400000	85.9
154.450000	86.0
154.475000	86.1
154.475000	86.1
154.550000	86.4
154.575000	86.5
154.600000	86.5
154.625000	86.6
154.650000	86.7
154.675000	86.8
154.750000	87.1
154.750000	87.1
154.775000	87.1
154.800000	87.2
154.825000	87.3
154.825000	87.3
154.875000	87.5
154.950000	87.7
154.950000	87.7
155.000000	87.9
155.050000	88.1
155.075000	88.1
155.100000	88.2
155.125000	88.3
155.125000	88.3
155.150000	88.4
155.200000	88.6
155.225000	88.7
155.225000	88.7
155.225000	88.7
155.250000	88.7
155.275000	88.8
155.300000	88.9
155.300000	88.9
155.325000	89.0
155.425000	89.3
155.475000	89.5
155.475000	89.5
155.650000	90.1
155.650000	90.1
155.700000	90.3
155.725000	90.3
155.825000	90.7
155.825000	90.7
155.900000	90.9
155.900000	90.9
155.925000	91.0
155.975000	91.2
156.125000	91.7
156.175000	91.9
156.225000	92.0
156.275000	92.2
156.275000	92.2
156.350000	92.4
156.350000	92.4
156.400000	92.6
156.475000	92.9
156.775000	93.9
156.800000	94.0
157.075000	94.9
157.125000	95.1
157.125000	95.1
157.200000	95.3
157.475000	96.2
157.750000	97.2
157.775000	97.2
159.050000	101.5
159.400000	102.7
159.750000	103.9
160.725000	107.2
162.025000	111.6
162.125000	111.9
162.150000	112.0
162.275000	112.4
162.425000	112.9
162.800000	114.2
163.175000	115.4
163.500000	116.5
163.700000	117.2
163.725000	117.3
164.150000	118.7
164.325000	119.3
164.450000	119.7
164.475000	119.8
164.575000	120.1
164.600000	120.2
164.650000	120.4
164.650000	120.4
164.675000	120.5
164.850000	121.1
164.875000	121.2
164.975000	121.5
165.050000	121.7
165.075000	121.8
165.100000	121.9
165.200000	122.2
165.225000	122.3
165.225000	122.3
165.250000	122.4
165.325000	122.7
165.350000	122.8
165.350000	122.8
165.525000	123.3
165.525000	123.3
165.575000	123.5
165.625000	123.7
165.650000	123.8
165.750000	124.1
165.775000	124.2
165.875000	124.5
165.900000	124.6
165.900000	124.6
165.925000	124.7
165.975000	124.9
166.000000	124.9
166.025000	125.0
166.050000	125.1
166.075000	125.2
166.100000	125.3
166.175000	125.5
166.175000	125.5
166.250000	125.8
166.275000	125.9
166.275000	125.9
166.325000	126.0
166.450000	126.5
166.475000	126.5
166.500000	126.6
166.525000	126.7
166.550000	126.8
166.575000	126.9
166.600000	127.0
166.625000	127.0
166.650000	127.1
166.650000	127.1
166.700000	127.3
166.725000	127.4
166.825000	127.7
166.825000	127.7
166.900000	128.0
166.975000	128.2
167.000000	128.3
167.000000	128.3
167.025000	128.4
167.025000	128.4
167.050000	128.5
167.075000	128.6
167.100000	128.6
167.100000	128.6
167.125000	128.7
167.225000	129.1
167.225000	129.1
167.250000	129.1
167.250000	129.1
167.250000	129.1
167.275000	129.2
167.275000	129.2
167.300000	129.3
167.300000	129.3
167.300000	129.3
167.300000	129.3
167.350000	129.5
167.350000	129.5
167.400000	129.7
167.400000	129.7
167.525000	130.1
167.525000	130.1
167.550000	130.2
167.550000	130.2
167.575000	130.2
167.600000	130.3
167.725000	130.7
167.775000	130.9
167.775000	130.9
167.800000	131.0
167.800000	131.0
167.825000	131.1
167.900000	131.3
167.900000	131.3
167.925000	131.4
167.950000	131.5
167.950000	131.5
167.950000	131.5
167.950000	131.5
168.050000	131.8
168.050000	131.8
168.150000	132.2
168.200000	132.3
168.200000	132.3
168.250000	132.5
168.325000	132.8
168.400000	133.0
168.425000	133.1
168.475000	133.3
168.475000	133.3
168.525000	133.4
168.575000	133.6
168.575000	133.6
168.700000	134.0
168.775000	134.3
168.850000	134.5
168.875000	134.6
168.875000	134.6
168.900000	134.7
168.925000	134.8
168.975000	135.0
168.975000	135.0
168.975000	135.0
169.000000	135.0
169.025000	135.1
169.025000	135.1
169.050000	135.2
169.050000	135.2
169.075000	135.3
169.100000	135.4
169.100000	135.4
169.100000	135.4
169.100000	135.4
169.100000	135.4
169.150000	135.5
169.150000	135.5
169.150000	135.5
169.175000	135.6
169.200000	135.7
169.225000	135.8
169.225000	135.8
169.300000	136.1
169.300000	136.1
169.300000	136.1
169.300000	136.1
169.325000	136.1
169.350000	136.2
169.375000	136.3
169.400000	136.4
169.425000	136.5
169.450000	136.6
169.450000	136.6
169.475000	136.6
169.500000	136.7
169.500000	136.7
169.525000	136.8
169.575000	137.0
169.575000	137.0
169.650000	137.2
169.650000	137.2
169.675000	137.3
169.675000	137.3
169.700000	137.4
169.750000	137.6
169.750000	137.6
169.775000	137.7
169.800000	137.7
169.800000	137.7
169.800000	137.7
169.825000	137.8
169.875000	138.0
169.950000	138.2
169.950000	138.2
169.975000	138.3
170.000000	138.4
170.000000	138.4
170.000000	138.4
170.025000	138.5
170.050000	138.6
170.075000	138.7
170.075000	138.7
170.075000	138.7
170.150000	138.9
170.225000	139.2
170.300000	139.4
170.325000	139.5
170.350000	139.6
170.350000	139.6
170.350000	139.6
170.375000	139.7
170.450000	139.9
170.600000	140.4
170.600000	140.4
170.725000	140.9
170.825000	141.2
170.850000	141.3
170.900000	141.4
170.900000	141.4
170.950000	141.6
170.975000	141.7
170.975000	141.7
171.000000	141.8
171.000000	141.8
171.025000	141.9
171.025000	141.9
171.100000	142.1
171.150000	142.3
171.200000	142.5
171.250000	142.6
171.275000	142.7
171.325000	142.9
171.375000	143.0
171.400000	143.1
171.475000	143.4
171.475000	143.4
171.525000	143.5
171.600000	143.8
171.600000	143.8
171.650000	144.0
171.725000	144.2
171.725000	144.2
171.775000	144.4
171.925000	144.9
171.950000	145.0
172.025000	145.2
172.025000	145.2
172.050000	145.3
172.075000	145.4
172.100000	145.5
[truncated: 62,579 more rows]
