# Supplementary material for: Interneuronal mechanisms of hippocampal theta oscillations in a full-scale model of the rodent CA1 circuit
Source: eLife. 2016 Dec 23;5:e18566. doi: 10.7554/eLife.18566 (PMC5313080; doi:10.7554/eLife.18566)
Supplement: Figure 5—source data 2. — All spike times from all bistratified cells, as well as the calculated theta phases (relative to the theta-filtered LFP analog) of each spike. DOI: http://dx.doi.org/10.7554/eLife.18566.047 [file elife-18566-fig5-data2.txt]

50.050000	79.0
50.175000	79.4
50.200000	79.5
50.350000	80.0
50.475000	80.5
50.700000	81.3
64.975000	132.1
66.400000	137.2
66.875000	138.9
97.225000	247.1
107.275000	282.9
107.325000	283.1
109.575000	291.1
109.700000	291.6
109.750000	291.7
110.025000	292.7
110.225000	293.4
110.850000	295.7
111.300000	297.3
111.325000	297.4
111.550000	298.2
111.650000	298.5
111.825000	299.1
111.850000	299.2
112.050000	299.9
112.150000	300.3
112.150000	300.3
112.200000	300.5
112.250000	300.7
112.300000	300.8
112.375000	301.1
112.400000	301.2
112.450000	301.4
112.450000	301.4
112.525000	301.6
112.550000	301.7
112.575000	301.8
112.600000	301.9
112.625000	302.0
112.775000	302.5
112.850000	302.8
112.850000	302.8
112.850000	302.8
112.875000	302.9
112.900000	303.0
112.925000	303.1
113.000000	303.3
113.000000	303.3
113.050000	303.5
113.050000	303.5
113.050000	303.5
113.075000	303.6
113.125000	303.8
113.125000	303.8
113.225000	304.1
113.225000	304.1
113.250000	304.2
113.275000	304.3
113.350000	304.6
113.350000	304.6
113.375000	304.7
113.425000	304.8
113.450000	304.9
113.500000	305.1
113.500000	305.1
113.525000	305.2
113.550000	305.3
113.575000	305.4
113.625000	305.6
113.675000	305.7
113.700000	305.8
113.750000	306.0
113.775000	306.1
113.775000	306.1
113.775000	306.1
113.800000	306.2
113.850000	306.4
113.875000	306.4
113.875000	306.4
113.900000	306.5
113.925000	306.6
113.925000	306.6
113.950000	306.7
113.975000	306.8
113.975000	306.8
113.975000	306.8
114.000000	306.9
114.000000	306.9
114.000000	306.9
114.025000	307.0
114.025000	307.0
114.050000	307.1
114.075000	307.2
114.125000	307.3
114.150000	307.4
114.150000	307.4
114.175000	307.5
114.175000	307.5
114.200000	307.6
114.225000	307.7
114.275000	307.9
114.300000	308.0
114.300000	308.0
114.325000	308.0
114.325000	308.0
114.350000	308.1
114.350000	308.1
114.400000	308.3
114.400000	308.3
114.425000	308.4
114.450000	308.5
114.575000	308.9
114.575000	308.9
114.575000	308.9
114.575000	308.9
114.575000	308.9
114.650000	309.2
114.675000	309.3
114.725000	309.5
114.750000	309.6
114.750000	309.6
114.875000	310.0
114.875000	310.0
114.900000	310.1
114.900000	310.1
114.900000	310.1
114.925000	310.2
114.975000	310.4
114.975000	310.4
115.000000	310.5
115.025000	310.5
115.100000	310.8
115.150000	311.0
115.175000	311.1
115.200000	311.2
115.225000	311.3
115.225000	311.3
115.275000	311.4
115.275000	311.4
115.300000	311.5
115.375000	311.8
115.400000	311.9
115.500000	312.2
115.550000	312.4
115.625000	312.7
115.625000	312.7
115.650000	312.8
115.650000	312.8
115.775000	313.2
115.775000	313.2
115.800000	313.3
115.800000	313.3
115.800000	313.3
115.850000	313.5
115.900000	313.7
115.950000	313.8
116.050000	314.2
116.050000	314.2
116.075000	314.3
116.125000	314.5
116.150000	314.6
116.175000	314.6
116.325000	315.2
116.375000	315.4
116.375000	315.4
116.425000	315.5
116.475000	315.7
116.475000	315.7
116.625000	316.2
116.675000	316.4
116.800000	316.9
116.800000	316.9
117.000000	317.6
117.150000	318.1
117.175000	318.2
117.200000	318.3
117.250000	318.5
117.250000	318.5
117.275000	318.6
117.275000	318.6
117.400000	319.0
117.575000	319.6
117.600000	319.7
117.600000	319.7
117.650000	319.9
117.650000	319.9
117.675000	320.0
117.675000	320.0
117.725000	320.2
117.725000	320.2
117.750000	320.3
117.750000	320.3
117.775000	320.3
117.800000	320.4
117.875000	320.7
117.925000	320.9
117.950000	321.0
117.975000	321.1
118.000000	321.1
118.050000	321.3
118.075000	321.4
118.075000	321.4
118.100000	321.5
118.100000	321.5
118.150000	321.7
118.150000	321.7
118.200000	321.9
118.200000	321.9
118.250000	322.0
118.250000	322.0
118.300000	322.2
118.300000	322.2
118.300000	322.2
118.325000	322.3
118.350000	322.4
118.350000	322.4
118.350000	322.4
118.350000	322.4
118.375000	322.5
118.375000	322.5
118.400000	322.6
118.400000	322.6
118.400000	322.6
118.400000	322.6
118.400000	322.6
118.425000	322.7
118.475000	322.8
118.500000	322.9
118.500000	322.9
118.525000	323.0
118.550000	323.1
118.550000	323.1
118.575000	323.2
118.575000	323.2
118.575000	323.2
118.600000	323.3
118.600000	323.3
118.600000	323.3
118.600000	323.3
118.625000	323.4
118.625000	323.4
118.625000	323.4
118.650000	323.5
118.650000	323.5
118.650000	323.5
118.675000	323.6
118.675000	323.6
118.700000	323.6
118.700000	323.6
118.725000	323.7
118.725000	323.7
118.750000	323.8
118.750000	323.8
118.750000	323.8
118.750000	323.8
118.775000	323.9
118.775000	323.9
118.775000	323.9
118.775000	323.9
118.775000	323.9
118.800000	324.0
118.800000	324.0
118.825000	324.1
118.850000	324.2
118.850000	324.2
118.850000	324.2
118.850000	324.2
118.850000	324.2
118.875000	324.3
118.875000	324.3
118.875000	324.3
118.875000	324.3
118.875000	324.3
118.875000	324.3
118.875000	324.3
118.900000	324.4
118.900000	324.4
118.925000	324.4
118.925000	324.4
118.925000	324.4
118.925000	324.4
118.950000	324.5
118.950000	324.5
118.950000	324.5
118.950000	324.5
118.975000	324.6
118.975000	324.6
118.975000	324.6
118.975000	324.6
118.975000	324.6
118.975000	324.6
118.975000	324.6
119.000000	324.7
119.000000	324.7
119.025000	324.8
119.025000	324.8
119.025000	324.8
119.050000	324.9
119.050000	324.9
119.050000	324.9
119.050000	324.9
119.075000	325.0
119.075000	325.0
119.075000	325.0
119.075000	325.0
119.075000	325.0
119.100000	325.1
119.100000	325.1
119.125000	325.2
119.125000	325.2
119.150000	325.2
119.150000	325.2
119.150000	325.2
119.175000	325.3
119.175000	325.3
119.175000	325.3
119.175000	325.3
119.200000	325.4
119.200000	325.4
119.200000	325.4
119.200000	325.4
119.225000	325.5
119.225000	325.5
119.225000	325.5
119.250000	325.6
119.250000	325.6
119.275000	325.7
119.275000	325.7
119.275000	325.7
119.300000	325.8
119.300000	325.8
119.300000	325.8
119.325000	325.9
119.325000	325.9
119.350000	326.0
119.375000	326.0
119.375000	326.0
119.375000	326.0
119.400000	326.1
119.400000	326.1
119.425000	326.2
119.425000	326.2
119.425000	326.2
119.425000	326.2
119.450000	326.3
119.450000	326.3
119.450000	326.3
119.450000	326.3
119.450000	326.3
119.450000	326.3
119.450000	326.3
119.450000	326.3
119.450000	326.3
119.475000	326.4
119.475000	326.4
119.500000	326.5
119.500000	326.5
119.500000	326.5
119.500000	326.5
119.500000	326.5
119.525000	326.6
119.525000	326.6
119.525000	326.6
119.525000	326.6
119.525000	326.6
119.575000	326.8
119.575000	326.8
119.575000	326.8
119.575000	326.8
119.600000	326.9
119.600000	326.9
119.600000	326.9
119.600000	326.9
119.600000	326.9
119.625000	326.9
119.625000	326.9
119.625000	326.9
119.625000	326.9
119.625000	326.9
119.625000	326.9
119.625000	326.9
119.625000	326.9
119.625000	326.9
119.650000	327.0
119.650000	327.0
119.675000	327.1
119.675000	327.1
119.675000	327.1
119.675000	327.1
119.675000	327.1
119.700000	327.2
119.725000	327.3
119.725000	327.3
119.725000	327.3
119.750000	327.4
119.750000	327.4
119.750000	327.4
119.750000	327.4
119.775000	327.5
119.775000	327.5
119.775000	327.5
119.800000	327.6
119.800000	327.6
119.800000	327.6
119.800000	327.6
119.825000	327.7
119.850000	327.7
119.850000	327.7
119.850000	327.7
119.850000	327.7
119.875000	327.8
119.875000	327.8
119.875000	327.8
119.875000	327.8
119.900000	327.9
119.900000	327.9
119.900000	327.9
119.900000	327.9
119.900000	327.9
119.925000	328.0
119.925000	328.0
119.975000	328.2
119.975000	328.2
120.000000	328.3
120.025000	328.4
120.025000	328.4
120.025000	328.4
120.025000	328.4
120.025000	328.4
120.050000	328.5
120.050000	328.5
120.050000	328.5
120.075000	328.5
120.100000	328.6
120.100000	328.6
120.100000	328.6
120.100000	328.6
120.100000	328.6
120.125000	328.7
120.125000	328.7
120.150000	328.8
120.150000	328.8
120.150000	328.8
120.150000	328.8
120.150000	328.8
120.175000	328.9
120.175000	328.9
120.200000	329.0
120.200000	329.0
120.200000	329.0
120.200000	329.0
120.225000	329.1
120.225000	329.1
120.250000	329.2
120.250000	329.2
120.250000	329.2
120.275000	329.3
120.300000	329.3
120.325000	329.4
120.325000	329.4
120.325000	329.4
120.350000	329.5
120.350000	329.5
120.350000	329.5
120.350000	329.5
120.375000	329.6
120.375000	329.6
120.375000	329.6
120.400000	329.7
120.400000	329.7
120.400000	329.7
120.400000	329.7
120.425000	329.8
120.450000	329.9
120.450000	329.9
120.475000	330.0
120.475000	330.0
120.475000	330.0
120.500000	330.1
120.500000	330.1
120.500000	330.1
120.500000	330.1
120.525000	330.1
120.525000	330.1
120.525000	330.1
120.525000	330.1
120.550000	330.2
120.550000	330.2
120.550000	330.2
120.550000	330.2
120.550000	330.2
120.550000	330.2
120.575000	330.3
120.575000	330.3
120.575000	330.3
120.575000	330.3
120.600000	330.4
120.600000	330.4
120.600000	330.4
120.625000	330.5
120.625000	330.5
120.625000	330.5
120.625000	330.5
120.675000	330.7
120.700000	330.8
120.725000	330.9
120.725000	330.9
120.750000	331.0
120.750000	331.0
120.750000	331.0
120.775000	331.0
120.775000	331.0
120.800000	331.1
120.800000	331.1
120.825000	331.2
120.825000	331.2
120.825000	331.2
120.825000	331.2
120.825000	331.2
120.825000	331.2
120.850000	331.3
120.875000	331.4
120.875000	331.4
120.875000	331.4
120.875000	331.4
120.875000	331.4
120.900000	331.5
120.900000	331.5
120.900000	331.5
120.900000	331.5
120.925000	331.6
120.925000	331.6
121.000000	331.8
121.000000	331.8
121.025000	331.9
121.025000	331.9
121.050000	332.0
121.050000	332.0
121.050000	332.0
121.075000	332.1
121.075000	332.1
121.100000	332.2
121.125000	332.3
121.150000	332.4
121.150000	332.4
121.150000	332.4
121.175000	332.5
121.200000	332.6
121.200000	332.6
121.225000	332.6
121.225000	332.6
121.225000	332.6
121.250000	332.7
121.250000	332.7
121.275000	332.8
121.275000	332.8
121.300000	332.9
121.375000	333.2
121.375000	333.2
121.400000	333.3
121.400000	333.3
121.400000	333.3
121.425000	333.4
121.425000	333.4
121.475000	333.5
121.500000	333.6
121.525000	333.7
121.550000	333.8
121.550000	333.8
121.550000	333.8
121.575000	333.9
121.575000	333.9
121.625000	334.1
121.675000	334.2
121.725000	334.4
121.725000	334.4
121.725000	334.4
121.725000	334.4
121.725000	334.4
121.750000	334.5
121.775000	334.6
121.775000	334.6
121.800000	334.7
121.825000	334.8
121.825000	334.8
121.825000	334.8
121.875000	335.0
121.875000	335.0
121.925000	335.1
121.925000	335.1
121.975000	335.3
121.975000	335.3
121.975000	335.3
122.025000	335.5
122.050000	335.6
122.050000	335.6
122.050000	335.6
122.050000	335.6
122.125000	335.9
122.125000	335.9
122.175000	336.0
122.175000	336.0
122.175000	336.0
122.200000	336.1
122.200000	336.1
122.250000	336.3
122.275000	336.4
122.275000	336.4
122.275000	336.4
122.300000	336.5
122.350000	336.7
122.400000	336.8
122.400000	336.8
122.425000	336.9
122.425000	336.9
122.450000	337.0
122.450000	337.0
122.450000	337.0
122.450000	337.0
122.475000	337.1
122.475000	337.1
122.500000	337.2
122.500000	337.2
122.500000	337.2
122.500000	337.2
122.525000	337.3
122.550000	337.4
122.575000	337.5
122.600000	337.5
122.600000	337.5
122.625000	337.6
122.625000	337.6
122.625000	337.6
122.625000	337.6
122.650000	337.7
122.675000	337.8
122.725000	338.0
122.725000	338.0
122.750000	338.1
122.775000	338.2
122.800000	338.3
122.800000	338.3
122.800000	338.3
122.825000	338.3
122.825000	338.3
122.825000	338.3
122.850000	338.4
122.850000	338.4
122.850000	338.4
122.900000	338.6
122.900000	338.6
122.900000	338.6
122.925000	338.7
122.950000	338.8
122.950000	338.8
122.975000	338.9
123.000000	339.0
123.000000	339.0
123.000000	339.0
123.000000	339.0
123.025000	339.1
123.050000	339.1
123.050000	339.1
123.050000	339.1
123.050000	339.1
123.075000	339.2
123.075000	339.2
123.075000	339.2
123.100000	339.3
123.100000	339.3
123.100000	339.3
123.125000	339.4
123.125000	339.4
123.125000	339.4
123.125000	339.4
123.125000	339.4
123.150000	339.5
123.150000	339.5
123.175000	339.6
123.200000	339.7
123.200000	339.7
123.200000	339.7
123.200000	339.7
123.225000	339.8
123.225000	339.8
123.225000	339.8
123.250000	339.9
123.250000	339.9
123.250000	339.9
123.250000	339.9
123.250000	339.9
123.275000	340.0
123.275000	340.0
123.275000	340.0
123.300000	340.0
123.300000	340.0
123.325000	340.1
123.325000	340.1
123.350000	340.2
123.375000	340.3
123.375000	340.3
123.400000	340.4
123.400000	340.4
123.400000	340.4
123.400000	340.4
123.400000	340.4
123.400000	340.4
123.425000	340.5
123.425000	340.5
123.425000	340.5
123.450000	340.6
123.450000	340.6
123.450000	340.6
123.475000	340.7
123.475000	340.7
123.475000	340.7
123.475000	340.7
123.500000	340.8
123.500000	340.8
123.525000	340.8
123.525000	340.8
123.525000	340.8
123.525000	340.8
123.550000	340.9
123.550000	340.9
123.575000	341.0
123.575000	341.0
123.575000	341.0
123.575000	341.0
123.575000	341.0
123.600000	341.1
123.625000	341.2
123.625000	341.2
123.625000	341.2
123.625000	341.2
123.625000	341.2
123.650000	341.3
123.650000	341.3
123.650000	341.3
123.650000	341.3
123.675000	341.4
123.675000	341.4
123.675000	341.4
123.675000	341.4
123.700000	341.5
123.725000	341.6
123.725000	341.6
123.725000	341.6
123.725000	341.6
123.750000	341.6
123.750000	341.6
123.750000	341.6
123.775000	341.7
123.775000	341.7
123.775000	341.7
123.775000	341.7
123.800000	341.8
123.800000	341.8
123.800000	341.8
123.800000	341.8
123.800000	341.8
123.825000	341.9
123.825000	341.9
123.825000	341.9
123.825000	341.9
123.850000	342.0
123.850000	342.0
123.850000	342.0
123.875000	342.1
123.875000	342.1
123.875000	342.1
123.875000	342.1
123.900000	342.2
123.900000	342.2
123.900000	342.2
123.900000	342.2
123.925000	342.3
123.925000	342.3
123.950000	342.4
123.950000	342.4
123.950000	342.4
123.950000	342.4
123.950000	342.4
123.975000	342.4
123.975000	342.4
123.975000	342.4
123.975000	342.4
124.000000	342.5
124.000000	342.5
124.000000	342.5
124.000000	342.5
124.000000	342.5
124.025000	342.6
124.025000	342.6
124.025000	342.6
124.050000	342.7
124.050000	342.7
124.050000	342.7
124.050000	342.7
124.050000	342.7
124.100000	342.9
124.100000	342.9
124.100000	342.9
124.100000	342.9
124.125000	343.0
124.125000	343.0
124.150000	343.1
124.150000	343.1
124.150000	343.1
124.175000	343.2
124.175000	343.2
124.200000	343.2
124.225000	343.3
124.225000	343.3
124.250000	343.4
124.275000	343.5
124.275000	343.5
124.275000	343.5
124.300000	343.6
124.300000	343.6
124.300000	343.6
124.300000	343.6
124.325000	343.7
124.325000	343.7
124.350000	343.8
124.350000	343.8
124.350000	343.8
124.350000	343.8
124.375000	343.9
124.375000	343.9
124.375000	343.9
124.400000	344.0
124.425000	344.0
124.425000	344.0
124.425000	344.0
124.425000	344.0
124.475000	344.2
124.475000	344.2
124.475000	344.2
124.500000	344.3
124.500000	344.3
124.500000	344.3
124.500000	344.3
124.500000	344.3
124.525000	344.4
124.525000	344.4
124.550000	344.5
124.550000	344.5
124.550000	344.5
124.575000	344.6
124.600000	344.7
124.650000	344.9
124.650000	344.9
124.675000	344.9
124.700000	345.0
124.700000	345.0
124.700000	345.0
124.725000	345.1
124.725000	345.1
124.725000	345.1
124.750000	345.2
124.750000	345.2
124.750000	345.2
124.775000	345.3
124.800000	345.4
124.800000	345.4
124.800000	345.4
124.825000	345.5
124.850000	345.6
124.850000	345.6
124.850000	345.6
124.850000	345.6
124.850000	345.6
124.875000	345.7
124.875000	345.7
124.900000	345.7
124.900000	345.7
124.900000	345.7
124.925000	345.8
124.925000	345.8
124.950000	345.9
124.950000	345.9
124.950000	345.9
124.975000	346.0
124.975000	346.0
125.000000	346.1
125.000000	346.1
125.025000	346.2
125.050000	346.3
125.100000	346.5
125.100000	346.5
125.100000	346.5
125.150000	346.6
125.175000	346.7
125.175000	346.7
125.175000	346.7
125.200000	346.8
125.250000	347.0
125.275000	347.1
125.325000	347.3
125.350000	347.3
125.350000	347.3
125.350000	347.3
125.400000	347.5
125.425000	347.6
125.450000	347.7
125.475000	347.8
125.475000	347.8
125.475000	347.8
125.500000	347.9
125.525000	348.0
125.575000	348.1
125.575000	348.1
125.575000	348.1
125.600000	348.2
125.600000	348.2
125.600000	348.2
125.625000	348.3
125.775000	348.9
125.800000	349.0
125.825000	349.0
125.825000	349.0
125.825000	349.0
125.850000	349.1
125.850000	349.1
125.975000	349.6
126.000000	349.7
126.175000	350.3
126.275000	350.6
126.275000	350.6
126.425000	351.2
126.425000	351.2
126.450000	351.3
126.475000	351.4
126.575000	351.7
126.675000	352.1
126.750000	352.3
126.775000	352.4
127.525000	355.1
127.900000	356.4
139.225000	34.8
139.775000	36.6
189.175000	203.0
189.550000	204.2
202.225000	246.9
216.300000	294.3
216.750000	295.8
217.775000	299.3
217.775000	299.3
218.075000	300.3
218.775000	302.7
218.800000	302.8
218.950000	303.3
219.075000	303.7
219.375000	304.7
219.800000	306.1
220.300000	307.8
220.675000	309.1
221.425000	311.6
223.375000	318.2
223.975000	320.2
224.075000	320.5
224.325000	321.4
224.350000	321.4
224.500000	321.9
224.500000	321.9
224.575000	322.2
224.625000	322.4
224.725000	322.7
224.800000	323.0
224.850000	323.1
224.875000	323.2
225.000000	323.6
225.050000	323.8
225.125000	324.1
225.200000	324.3
225.225000	324.4
225.425000	325.1
225.550000	325.5
225.600000	325.7
225.600000	325.7
225.625000	325.7
225.675000	325.9
225.700000	326.0
225.725000	326.1
225.750000	326.2
225.875000	326.6
225.925000	326.7
225.925000	326.7
225.950000	326.8
225.950000	326.8
225.950000	326.8
226.000000	327.0
226.125000	327.4
226.200000	327.7
226.225000	327.8
226.400000	328.3
226.425000	328.4
226.450000	328.5
226.675000	329.3
226.725000	329.4
226.750000	329.5
226.750000	329.5
226.850000	329.9
226.850000	329.9
226.875000	329.9
226.875000	329.9
226.925000	330.1
227.000000	330.4
227.025000	330.4
227.050000	330.5
227.075000	330.6
227.275000	331.3
227.450000	331.9
227.500000	332.0
227.575000	332.3
227.675000	332.6
227.700000	332.7
227.725000	332.8
227.800000	333.1
227.825000	333.1
227.850000	333.2
227.850000	333.2
227.975000	333.6
228.000000	333.7
228.075000	334.0
228.150000	334.2
228.175000	334.3
228.300000	334.7
228.375000	335.0
228.400000	335.1
228.475000	335.3
228.550000	335.6
228.550000	335.6
228.600000	335.8
228.600000	335.8
228.675000	336.0
228.750000	336.3
228.850000	336.6
228.850000	336.6
228.925000	336.8
228.975000	337.0
228.975000	337.0
228.975000	337.0
229.000000	337.1
229.000000	337.1
229.025000	337.2
229.100000	337.4
229.100000	337.4
229.125000	337.5
229.150000	337.6
229.150000	337.6
229.150000	337.6
229.175000	337.7
229.200000	337.8
229.200000	337.8
229.225000	337.9
229.225000	337.9
229.275000	338.0
229.325000	338.2
229.325000	338.2
229.375000	338.4
229.400000	338.4
229.450000	338.6
229.475000	338.7
229.500000	338.8
229.525000	338.9
229.550000	339.0
229.575000	339.0
229.600000	339.1
229.600000	339.1
229.600000	339.1
229.600000	339.1
229.625000	339.2
229.625000	339.2
229.625000	339.2
229.625000	339.2
229.675000	339.4
229.725000	339.5
229.775000	339.7
229.775000	339.7
229.775000	339.7
229.800000	339.8
229.800000	339.8
229.825000	339.9
229.850000	340.0
229.850000	340.0
229.875000	340.0
229.950000	340.3
229.975000	340.4
229.975000	340.4
229.975000	340.4
230.000000	340.5
230.000000	340.5
230.000000	340.5
230.025000	340.6
230.050000	340.6
230.050000	340.6
230.050000	340.6
230.075000	340.7
230.100000	340.8
230.100000	340.8
230.125000	340.9
230.125000	340.9
230.125000	340.9
230.150000	341.0
230.200000	341.1
230.225000	341.2
230.250000	341.3
230.325000	341.6
230.325000	341.6
230.325000	341.6
230.350000	341.6
230.350000	341.6
230.350000	341.6
230.375000	341.7
230.375000	341.7
230.400000	341.8
230.400000	341.8
230.425000	341.9
230.475000	342.1
230.475000	342.1
230.500000	342.2
230.500000	342.2
230.525000	342.2
230.525000	342.2
230.525000	342.2
230.550000	342.3
230.550000	342.3
230.550000	342.3
230.575000	342.4
230.600000	342.5
230.625000	342.6
230.650000	342.7
230.700000	342.8
230.700000	342.8
230.700000	342.8
230.700000	342.8
230.725000	342.9
230.725000	342.9
230.750000	343.0
230.775000	343.1
230.775000	343.1
230.850000	343.3
230.875000	343.4
230.875000	343.4
230.925000	343.6
230.925000	343.6
230.925000	343.6
231.000000	343.8
231.000000	343.8
231.025000	343.9
231.025000	343.9
231.075000	344.1
231.075000	344.1
231.100000	344.2
231.125000	344.3
231.150000	344.3
231.150000	344.3
231.175000	344.4
231.175000	344.4
231.175000	344.4
231.200000	344.5
231.200000	344.5
231.275000	344.8
231.275000	344.8
231.275000	344.8
231.275000	344.8
231.275000	344.8
231.300000	344.8
231.300000	344.8
231.325000	344.9
231.325000	344.9
231.350000	345.0
231.400000	345.2
231.400000	345.2
231.400000	345.2
231.400000	345.2
231.450000	345.4
231.450000	345.4
231.450000	345.4
231.450000	345.4
231.450000	345.4
231.500000	345.5
231.500000	345.5
231.500000	345.5
231.550000	345.7
231.550000	345.7
231.575000	345.8
231.600000	345.9
231.675000	346.1
231.675000	346.1
231.675000	346.1
231.700000	346.2
231.700000	346.2
231.700000	346.2
231.700000	346.2
231.750000	346.4
231.750000	346.4
231.800000	346.5
231.800000	346.5
231.825000	346.6
231.850000	346.7
231.850000	346.7
231.875000	346.8
231.900000	346.9
231.900000	346.9
231.925000	347.0
231.925000	347.0
231.950000	347.0
231.975000	347.1
231.975000	347.1
232.000000	347.2
232.000000	347.2
232.025000	347.3
232.025000	347.3
232.050000	347.4
232.050000	347.4
232.075000	347.5
232.125000	347.6
232.125000	347.6
232.125000	347.6
232.150000	347.7
232.150000	347.7
232.175000	347.8
232.175000	347.8
232.175000	347.8
232.200000	347.9
232.200000	347.9
232.200000	347.9
232.200000	347.9
232.225000	348.0
232.225000	348.0
232.250000	348.0
232.250000	348.0
232.275000	348.1
232.300000	348.2
232.300000	348.2
232.300000	348.2
232.300000	348.2
232.325000	348.3
232.325000	348.3
232.325000	348.3
232.325000	348.3
232.350000	348.4
232.350000	348.4
232.350000	348.4
232.350000	348.4
232.375000	348.5
232.375000	348.5
232.400000	348.6
232.450000	348.7
232.450000	348.7
232.500000	348.9
232.500000	348.9
232.550000	349.1
232.550000	349.1
232.550000	349.1
232.550000	349.1
232.625000	349.3
232.625000	349.3
232.625000	349.3
232.725000	349.6
232.725000	349.6
232.750000	349.7
232.750000	349.7
232.750000	349.7
232.775000	349.8
232.800000	349.9
232.825000	350.0
232.850000	350.1
232.875000	350.1
232.900000	350.2
232.925000	350.3
232.925000	350.3
232.975000	350.5
233.000000	350.6
233.025000	350.7
233.025000	350.7
233.075000	350.8
233.100000	350.9
233.100000	350.9
233.100000	350.9
233.125000	351.0
233.150000	351.1
233.150000	351.1
233.175000	351.2
233.200000	351.2
233.225000	351.3
233.225000	351.3
233.225000	351.3
233.250000	351.4
233.275000	351.5
233.300000	351.6
233.300000	351.6
233.325000	351.7
233.350000	351.7
233.350000	351.7
233.375000	351.8
233.375000	351.8
233.425000	352.0
233.425000	352.0
233.450000	352.1
233.450000	352.1
233.475000	352.2
233.475000	352.2
233.500000	352.3
233.525000	352.3
233.550000	352.4
233.575000	352.5
233.575000	352.5
233.600000	352.6
233.650000	352.8
233.650000	352.8
233.675000	352.8
233.725000	353.0
233.725000	353.0
233.750000	353.1
233.775000	353.2
233.775000	353.2
233.775000	353.2
233.800000	353.3
233.800000	353.3
233.850000	353.4
233.850000	353.4
233.875000	353.5
233.875000	353.5
233.900000	353.6
233.900000	353.6
233.900000	353.6
233.900000	353.6
233.900000	353.6
233.950000	353.8
233.950000	353.8
233.950000	353.8
233.975000	353.9
233.975000	353.9
233.975000	353.9
234.000000	353.9
234.000000	353.9
234.075000	354.2
234.075000	354.2
234.100000	354.3
234.125000	354.4
234.125000	354.4
234.150000	354.4
234.175000	354.5
234.200000	354.6
234.200000	354.6
234.225000	354.7
234.225000	354.7
234.225000	354.7
234.225000	354.7
234.225000	354.7
234.275000	354.9
234.275000	354.9
234.275000	354.9
234.300000	354.9
234.300000	354.9
234.300000	354.9
234.300000	354.9
234.300000	354.9
234.325000	355.0
234.325000	355.0
234.350000	355.1
234.375000	355.2
234.425000	355.4
234.450000	355.5
234.450000	355.5
234.475000	355.5
234.500000	355.6
234.500000	355.6
234.500000	355.6
234.525000	355.7
234.550000	355.8
234.550000	355.8
234.575000	355.9
234.575000	355.9
234.575000	355.9
234.600000	356.0
234.625000	356.0
234.650000	356.1
234.650000	356.1
234.675000	356.2
234.675000	356.2
234.675000	356.2
234.700000	356.3
234.700000	356.3
234.700000	356.3
234.725000	356.4
234.750000	356.5
234.750000	356.5
234.775000	356.5
234.800000	356.6
234.800000	356.6
234.825000	356.7
234.825000	356.7
234.925000	357.1
234.925000	357.1
234.925000	357.1
234.950000	357.1
234.950000	357.1
234.950000	357.1
234.975000	357.2
234.975000	357.2
235.000000	357.3
235.000000	357.3
235.000000	357.3
235.025000	357.4
235.025000	357.4
235.050000	357.5
235.075000	357.6
235.075000	357.6
235.100000	357.6
235.100000	357.6
235.125000	357.7
235.125000	357.7
235.175000	357.9
235.200000	358.0
235.200000	358.0
235.200000	358.0
235.250000	358.1
235.250000	358.1
235.250000	358.1
235.275000	358.2
235.300000	358.3
235.300000	358.3
235.325000	358.4
235.325000	358.4
235.375000	358.6
235.375000	358.6
235.500000	359.0
235.525000	359.1
235.525000	359.1
235.575000	359.2
235.575000	359.2
235.600000	359.3
235.650000	359.5
235.650000	359.5
235.650000	359.5
235.675000	359.6
235.725000	359.7
235.750000	359.8
235.750000	359.8
235.750000	359.8
235.775000	359.9
235.800000	0.0
235.825000	0.1
235.825000	0.1
235.850000	0.2
235.875000	0.2
235.900000	0.3
235.900000	0.3
235.925000	0.4
235.950000	0.5
236.000000	0.6
236.025000	0.7
236.025000	0.7
236.050000	0.8
236.075000	0.8
236.100000	0.9
236.100000	0.9
236.150000	1.1
236.150000	1.1
236.150000	1.1
236.175000	1.2
236.175000	1.2
236.175000	1.2
236.175000	1.2
236.200000	1.2
236.200000	1.2
236.200000	1.2
236.225000	1.3
236.225000	1.3
236.225000	1.3
236.250000	1.4
236.275000	1.5
236.300000	1.5
236.325000	1.6
236.325000	1.6
236.350000	1.7
236.350000	1.7
236.350000	1.7
236.350000	1.7
236.375000	1.8
236.375000	1.8
236.375000	1.8
236.375000	1.8
236.400000	1.8
236.400000	1.8
236.425000	1.9
236.425000	1.9
236.425000	1.9
236.475000	2.1
236.500000	2.2
236.525000	2.2
236.550000	2.3
236.550000	2.3
236.575000	2.4
236.575000	2.4
236.600000	2.5
236.600000	2.5
236.625000	2.5
236.625000	2.5
236.650000	2.6
236.650000	2.6
236.650000	2.6
236.675000	2.7
236.700000	2.8
236.700000	2.8
236.700000	2.8
236.775000	3.0
236.775000	3.0
236.800000	3.1
236.800000	3.1
236.825000	3.1
236.850000	3.2
236.875000	3.3
236.875000	3.3
236.875000	3.3
236.925000	3.5
236.925000	3.5
236.950000	3.5
236.975000	3.6
236.975000	3.6
237.000000	3.7
237.000000	3.7
237.025000	3.8
237.025000	3.8
237.050000	3.8
237.050000	3.8
237.050000	3.8
237.050000	3.8
237.075000	3.9
237.100000	4.0
237.200000	4.3
237.200000	4.3
237.200000	4.3
237.200000	4.3
237.200000	4.3
237.200000	4.3
237.225000	4.4
237.250000	4.5
237.275000	4.5
237.300000	4.6
237.300000	4.6
237.300000	4.6
237.325000	4.7
237.325000	4.7
237.350000	4.8
237.350000	4.8
237.350000	4.8
237.350000	4.8
237.350000	4.8
237.400000	4.9
237.400000	4.9
237.400000	4.9
237.400000	4.9
237.400000	4.9
237.400000	4.9
237.425000	5.0
237.425000	5.0
237.450000	5.1
237.450000	5.1
237.450000	5.1
237.525000	5.3
237.525000	5.3
237.525000	5.3
237.525000	5.3
237.525000	5.3
237.550000	5.4
237.550000	5.4
237.575000	5.5
237.575000	5.5
237.625000	5.6
237.650000	5.7
237.650000	5.7
237.650000	5.7
237.675000	5.8
237.675000	5.8
237.725000	5.9
237.725000	5.9
237.725000	5.9
237.725000	5.9
237.750000	6.0
237.750000	6.0
237.775000	6.1
237.775000	6.1
237.775000	6.1
237.775000	6.1
237.800000	6.1
237.800000	6.1
237.800000	6.1
237.800000	6.1
237.800000	6.1
237.825000	6.2
237.825000	6.2
237.825000	6.2
237.825000	6.2
237.825000	6.2
237.850000	6.3
237.850000	6.3
237.875000	6.4
237.900000	6.5
237.900000	6.5
237.900000	6.5
237.900000	6.5
237.925000	6.5
237.925000	6.5
237.950000	6.6
237.950000	6.6
237.975000	6.7
237.975000	6.7
238.000000	6.8
238.000000	6.8
238.000000	6.8
238.025000	6.8
238.050000	6.9
238.050000	6.9
238.050000	6.9
238.050000	6.9
238.075000	7.0
238.075000	7.0
238.075000	7.0
238.100000	7.1
238.100000	7.1
238.125000	7.1
238.150000	7.2
238.150000	7.2
238.200000	7.4
238.200000	7.4
238.200000	7.4
238.225000	7.4
238.225000	7.4
238.225000	7.4
238.250000	7.5
238.250000	7.5
238.275000	7.6
238.275000	7.6
238.300000	7.7
238.300000	7.7
238.325000	7.8
238.350000	7.8
238.400000	8.0
238.400000	8.0
238.450000	8.1
238.500000	8.3
238.500000	8.3
238.575000	8.5
238.575000	8.5
238.575000	8.5
238.575000	8.5
238.600000	8.6
238.600000	8.6
238.625000	8.7
238.650000	8.8
238.650000	8.8
238.650000	8.8
238.650000	8.8
238.650000	8.8
238.675000	8.8
238.675000	8.8
238.675000	8.8
238.700000	8.9
238.700000	8.9
238.750000	9.1
238.750000	9.1
238.750000	9.1
238.800000	9.2
238.800000	9.2
238.800000	9.2
238.825000	9.3
238.825000	9.3
238.825000	9.3
238.850000	9.4
238.850000	9.4
238.850000	9.4
238.850000	9.4
238.875000	9.4
238.900000	9.5
238.900000	9.5
238.900000	9.5
238.925000	9.6
238.950000	9.7
238.950000	9.7
238.950000	9.7
238.950000	9.7
238.975000	9.8
238.975000	9.8
239.000000	9.8
239.025000	9.9
239.025000	9.9
239.075000	10.1
239.075000	10.1
239.125000	10.2
239.125000	10.2
239.125000	10.2
239.125000	10.2
239.125000	10.2
239.125000	10.2
239.125000	10.2
239.150000	10.3
239.150000	10.3
239.150000	10.3
239.150000	10.3
239.150000	10.3
239.175000	10.4
239.175000	10.4
239.200000	10.4
239.200000	10.4
239.200000	10.4
239.250000	10.6
239.275000	10.7
239.300000	10.8
239.325000	10.8
239.350000	10.9
239.350000	10.9
239.375000	11.0
239.400000	11.1
239.425000	11.1
239.475000	11.3
239.500000	11.4
239.500000	11.4
239.550000	11.5
239.575000	11.6
239.575000	11.6
239.600000	11.7
239.600000	11.7
239.650000	11.8
239.650000	11.8
239.700000	12.0
239.700000	12.0
239.700000	12.0
239.725000	12.1
239.775000	12.2
239.775000	12.2
239.850000	12.4
239.850000	12.4
239.875000	12.5
239.925000	12.7
239.925000	12.7
239.950000	12.7
239.950000	12.7
239.975000	12.8
240.075000	13.1
240.125000	13.3
240.200000	13.5
240.300000	13.8
240.300000	13.8
240.375000	14.1
240.450000	14.3
240.450000	14.3
240.600000	14.7
240.600000	14.7
240.650000	14.9
240.800000	15.4
240.800000	15.4
240.875000	15.6
240.900000	15.7
240.900000	15.7
240.950000	15.8
240.950000	15.8
240.950000	15.8
240.975000	15.9
241.000000	16.0
241.000000	16.0
241.050000	16.1
241.075000	16.2
241.100000	16.3
241.125000	16.4
241.175000	16.5
241.175000	16.5
241.175000	16.5
241.200000	16.6
241.200000	16.6
241.200000	16.6
241.225000	16.7
241.250000	16.7
241.300000	16.9
241.425000	17.3
241.450000	17.4
241.500000	17.5
241.525000	17.6
241.575000	17.7
241.600000	17.8
241.625000	17.9
241.625000	17.9
241.650000	18.0
241.675000	18.0
241.750000	18.3
241.775000	18.4
241.800000	18.4
241.800000	18.4
242.000000	19.0
242.050000	19.2
242.100000	19.4
242.200000	19.7
242.200000	19.7
242.250000	19.8
242.350000	20.1
242.350000	20.1
242.350000	20.1
242.400000	20.3
242.400000	20.3
242.400000	20.3
242.400000	20.3
242.475000	20.5
242.500000	20.6
242.525000	20.7
242.650000	21.0
242.650000	21.0
242.675000	21.1
242.725000	21.3
242.725000	21.3
242.725000	21.3
242.900000	21.8
242.950000	22.0
243.000000	22.1
243.025000	22.2
243.025000	22.2
243.050000	22.3
243.075000	22.3
243.125000	22.5
243.125000	22.5
243.150000	22.6
243.275000	23.0
243.275000	23.0
243.325000	23.1
243.325000	23.1
243.350000	23.2
243.375000	23.3
243.400000	23.3
243.400000	23.3
243.500000	23.7
243.500000	23.7
243.525000	23.7
243.600000	24.0
243.600000	24.0
243.600000	24.0
243.650000	24.1
243.750000	24.4
243.800000	24.6
243.875000	24.8
243.900000	24.9
244.050000	25.3
244.125000	25.6
244.175000	25.7
244.175000	25.7
244.175000	25.7
244.325000	26.2
244.475000	26.6
244.750000	27.5
313.550000	238.8
316.775000	248.7
327.625000	282.1
328.900000	286.0
329.775000	288.7
330.125000	289.7
341.900000	325.9
343.325000	330.3
343.400000	330.5
343.500000	330.8
343.550000	331.0
343.575000	331.0
343.700000	331.4
343.925000	332.1
344.025000	332.4
344.100000	332.7
344.125000	332.7
344.125000	332.7
344.225000	333.0
344.300000	333.3
344.325000	333.4
344.550000	334.0
344.575000	334.1
344.750000	334.7
344.800000	334.8
344.850000	335.0
344.875000	335.0
344.975000	335.3
345.000000	335.4
345.000000	335.4
345.200000	336.0
345.200000	336.0
345.475000	336.9
345.675000	337.5
345.700000	337.6
345.725000	337.7
345.975000	338.4
346.575000	340.3
346.700000	340.6
349.100000	348.0
349.150000	348.2
349.300000	348.6
349.425000	349.0
349.550000	349.4
349.775000	350.1
349.900000	350.5
350.100000	351.1
350.125000	351.2
350.200000	351.4
350.550000	352.5
350.600000	352.6
350.625000	352.7
350.625000	352.7
350.650000	352.8
350.800000	353.2
350.825000	353.3
350.825000	353.3
350.850000	353.4
350.850000	353.4
350.900000	353.5
350.950000	353.7
350.975000	353.8
350.975000	353.8
350.975000	353.8
351.100000	354.2
351.125000	354.2
351.175000	354.4
351.200000	354.5
351.275000	354.7
351.300000	354.8
351.325000	354.9
351.350000	354.9
351.400000	355.1
351.425000	355.2
351.475000	355.3
351.475000	355.3
351.500000	355.4
351.525000	355.5
351.550000	355.5
351.550000	355.5
351.625000	355.8
351.650000	355.9
351.725000	356.1
351.725000	356.1
351.800000	356.3
351.825000	356.4
351.850000	356.5
351.850000	356.5
351.850000	356.5
351.925000	356.7
351.925000	356.7
351.925000	356.7
351.950000	356.8
352.125000	357.3
352.125000	357.3
352.125000	357.3
352.125000	357.3
352.125000	357.3
352.175000	357.5
352.175000	357.5
352.250000	357.7
352.275000	357.8
352.300000	357.8
352.350000	358.0
352.350000	358.0
352.450000	358.3
352.450000	358.3
352.500000	358.5
352.500000	358.5
352.550000	358.6
352.550000	358.6
352.600000	358.8
352.675000	359.0
352.700000	359.1
352.700000	359.1
352.725000	359.2
352.725000	359.2
352.725000	359.2
352.750000	359.2
352.750000	359.2
352.750000	359.2
352.775000	359.3
352.800000	359.4
352.825000	359.5
352.850000	359.5
352.900000	359.7
352.925000	359.8
352.950000	359.8
352.975000	359.9
352.975000	359.9
352.975000	359.9
353.050000	0.1
353.100000	0.3
353.150000	0.4
353.175000	0.5
353.175000	0.5
353.175000	0.5
353.175000	0.5
353.200000	0.6
353.200000	0.6
353.225000	0.6
353.250000	0.7
353.275000	0.8
353.275000	0.8
353.300000	0.8
353.300000	0.8
353.300000	0.8
353.325000	0.9
[truncated: 28,824 more rows]
