# Supplementary material for: Interneuronal mechanisms of hippocampal theta oscillations in a full-scale model of the rodent CA1 circuit
Source: eLife. 2016 Dec 23;5:e18566. doi: 10.7554/eLife.18566 (PMC5313080; doi:10.7554/eLife.18566)
Supplement: Figure 5—source data 3. — All spike times from all proximal afferent cells, as well as the calculated theta phases (relative to the theta-filtered LFP analog) of each spike. DOI: http://dx.doi.org/10.7554/eLife.18566.048 [file elife-18566-fig5-data3.txt]

50.020000	78.8
50.041000	78.9
50.129000	79.2
50.189000	79.4
50.285000	79.8
50.323000	79.9
50.335000	80.0
50.349000	80.0
50.362000	80.1
50.368000	80.1
50.391000	80.2
50.410000	80.2
50.431000	80.3
50.493000	80.5
50.506000	80.6
50.541000	80.7
50.568000	80.8
50.576000	80.8
50.576000	80.8
50.601000	80.9
50.603000	80.9
50.635000	81.0
50.675000	81.2
50.711000	81.3
50.759000	81.5
50.772000	81.5
50.785000	81.6
50.910000	82.0
50.925000	82.1
50.963000	82.2
51.030000	82.4
51.048000	82.5
51.112000	82.7
51.118000	82.8
51.145000	82.9
51.150000	82.9
51.163000	82.9
51.215000	83.1
51.358000	83.6
51.361000	83.6
51.381000	83.7
51.406000	83.8
51.414000	83.8
51.419000	83.8
51.434000	83.9
51.440000	83.9
51.456000	84.0
51.463000	84.0
51.492000	84.1
51.510000	84.2
51.587000	84.4
51.641000	84.6
51.645000	84.6
51.649000	84.6
51.660000	84.7
51.823000	85.3
51.874000	85.5
51.976000	85.8
52.038000	86.0
52.038000	86.0
52.058000	86.1
52.062000	86.1
52.127000	86.4
52.137000	86.4
52.145000	86.4
52.159000	86.5
52.183000	86.6
52.219000	86.7
52.268000	86.9
52.274000	86.9
52.289000	86.9
52.328000	87.1
52.348000	87.1
52.375000	87.2
52.425000	87.4
52.453000	87.5
52.462000	87.5
52.470000	87.6
52.488000	87.6
52.507000	87.7
52.531000	87.8
52.534000	87.8
52.557000	87.9
52.729000	88.5
52.742000	88.5
52.754000	88.6
52.766000	88.6
52.782000	88.7
52.830000	88.9
52.856000	89.0
52.892000	89.1
52.932000	89.2
53.022000	89.5
53.062000	89.7
53.151000	90.0
53.186000	90.1
53.204000	90.2
53.260000	90.4
53.312000	90.6
53.336000	90.7
53.363000	90.8
53.392000	90.9
53.623000	91.7
53.658000	91.8
53.663000	91.8
53.709000	92.0
53.813000	92.4
53.874000	92.6
53.894000	92.7
53.918000	92.7
53.952000	92.9
53.990000	93.0
54.010000	93.1
54.064000	93.3
54.119000	93.5
54.184000	93.7
54.201000	93.7
54.258000	93.9
54.263000	94.0
54.265000	94.0
54.337000	94.2
54.455000	94.7
54.461000	94.7
54.509000	94.8
54.578000	95.1
54.580000	95.1
54.653000	95.4
54.659000	95.4
54.678000	95.4
54.701000	95.5
54.767000	95.8
54.769000	95.8
54.770000	95.8
54.775000	95.8
54.840000	96.0
54.863000	96.1
54.935000	96.4
55.017000	96.7
55.021000	96.7
55.030000	96.7
55.033000	96.7
55.053000	96.8
55.058000	96.8
55.066000	96.8
55.073000	96.9
55.131000	97.1
55.138000	97.1
55.141000	97.1
55.201000	97.3
55.555000	98.6
55.560000	98.6
55.560000	98.6
55.564000	98.6
55.581000	98.7
55.599000	98.7
55.695000	99.1
55.720000	99.2
55.750000	99.3
55.760000	99.3
55.807000	99.5
55.807000	99.5
55.826000	99.5
55.830000	99.6
55.856000	99.6
55.987000	100.1
56.033000	100.3
56.051000	100.3
56.064000	100.4
56.094000	100.5
56.145000	100.7
56.177000	100.8
56.256000	101.1
56.268000	101.1
56.277000	101.1
56.343000	101.4
56.348000	101.4
56.349000	101.4
56.354000	101.4
56.366000	101.5
56.415000	101.6
56.463000	101.8
56.544000	102.1
56.586000	102.2
56.654000	102.5
56.675000	102.6
56.701000	102.7
56.709000	102.7
56.821000	103.1
56.914000	103.4
56.944000	103.5
56.984000	103.7
56.990000	103.7
56.993000	103.7
57.015000	103.8
57.038000	103.9
57.080000	104.0
57.123000	104.2
57.159000	104.3
57.168000	104.3
57.183000	104.4
57.291000	104.8
57.315000	104.8
57.350000	105.0
57.407000	105.2
57.415000	105.2
57.420000	105.2
57.423000	105.2
57.440000	105.3
57.461000	105.4
57.475000	105.4
57.481000	105.4
57.543000	105.7
57.548000	105.7
57.570000	105.8
57.619000	105.9
57.627000	106.0
57.647000	106.0
57.661000	106.1
57.676000	106.1
57.718000	106.3
57.748000	106.4
57.791000	106.5
57.811000	106.6
57.874000	106.8
57.887000	106.9
57.898000	106.9
57.929000	107.0
57.929000	107.0
57.941000	107.1
57.979000	107.2
58.037000	107.4
58.074000	107.6
58.097000	107.6
58.111000	107.7
58.198000	108.0
58.229000	108.1
58.264000	108.2
58.274000	108.3
58.274000	108.3
58.397000	108.7
58.700000	109.8
58.768000	110.0
58.801000	110.1
58.811000	110.2
58.928000	110.6
58.929000	110.6
58.999000	110.8
59.002000	110.9
59.031000	111.0
59.040000	111.0
59.048000	111.0
59.051000	111.0
59.052000	111.0
59.052000	111.0
59.130000	111.3
59.333000	112.0
59.364000	112.1
59.481000	112.6
59.526000	112.7
59.543000	112.8
59.590000	113.0
59.596000	113.0
59.693000	113.3
59.813000	113.7
59.815000	113.8
59.863000	113.9
59.880000	114.0
59.886000	114.0
59.957000	114.3
60.021000	114.5
60.058000	114.6
60.080000	114.7
60.085000	114.7
60.139000	114.9
60.168000	115.0
60.205000	115.1
60.206000	115.2
60.233000	115.2
60.366000	115.7
60.367000	115.7
60.387000	115.8
60.452000	116.0
60.456000	116.0
60.460000	116.1
60.464000	116.1
60.478000	116.1
60.484000	116.1
60.528000	116.3
60.543000	116.4
60.560000	116.4
60.598000	116.5
60.704000	116.9
60.746000	117.1
60.791000	117.2
60.795000	117.2
60.856000	117.5
60.887000	117.6
60.899000	117.6
60.922000	117.7
60.934000	117.7
60.951000	117.8
61.023000	118.1
61.031000	118.1
61.069000	118.2
61.081000	118.3
61.094000	118.3
61.095000	118.3
61.163000	118.6
61.169000	118.6
61.232000	118.8
61.251000	118.9
61.269000	118.9
61.275000	119.0
61.280000	119.0
61.284000	119.0
61.383000	119.3
61.429000	119.5
61.453000	119.6
61.508000	119.8
61.576000	120.0
61.579000	120.0
61.620000	120.2
61.625000	120.2
61.659000	120.3
61.702000	120.5
61.714000	120.5
61.749000	120.6
61.786000	120.8
61.846000	121.0
61.864000	121.1
61.983000	121.5
61.995000	121.5
62.065000	121.8
62.134000	122.0
62.137000	122.0
62.164000	122.1
62.173000	122.2
62.192000	122.2
62.203000	122.3
62.250000	122.4
62.259000	122.5
62.298000	122.6
62.342000	122.8
62.354000	122.8
62.369000	122.9
62.468000	123.2
62.479000	123.3
62.482000	123.3
62.504000	123.3
62.514000	123.4
62.595000	123.7
62.625000	123.8
62.654000	123.9
62.746000	124.2
62.778000	124.3
62.820000	124.5
62.848000	124.6
62.867000	124.6
62.879000	124.7
62.911000	124.8
62.911000	124.8
62.933000	124.9
62.980000	125.0
63.019000	125.2
63.142000	125.6
63.200000	125.8
63.202000	125.8
63.264000	126.0
63.284000	126.1
63.381000	126.5
63.425000	126.6
63.430000	126.6
63.453000	126.7
63.471000	126.8
63.524000	127.0
63.640000	127.4
63.644000	127.4
63.646000	127.4
63.658000	127.5
63.849000	128.1
63.851000	128.1
63.873000	128.2
63.963000	128.5
63.989000	128.6
64.058000	128.9
64.126000	129.1
64.139000	129.2
64.295000	129.7
64.397000	130.1
64.404000	130.1
64.463000	130.3
64.480000	130.4
64.490000	130.4
64.495000	130.4
64.505000	130.5
64.710000	131.2
64.718000	131.2
64.768000	131.4
64.781000	131.5
64.797000	131.5
64.821000	131.6
64.830000	131.6
64.834000	131.6
64.859000	131.7
64.862000	131.7
64.948000	132.1
64.998000	132.2
65.000000	132.2
65.000000	132.2
65.079000	132.5
65.098000	132.6
65.105000	132.6
65.110000	132.6
65.130000	132.7
65.149000	132.8
65.209000	133.0
65.281000	133.2
65.326000	133.4
65.419000	133.7
65.421000	133.7
65.445000	133.8
65.449000	133.8
65.470000	133.9
65.540000	134.2
65.561000	134.2
65.617000	134.4
65.650000	134.6
65.690000	134.7
65.696000	134.7
65.721000	134.8
65.727000	134.8
65.737000	134.9
65.776000	135.0
65.856000	135.3
65.893000	135.4
65.915000	135.5
66.020000	135.9
66.071000	136.1
66.103000	136.2
66.185000	136.5
66.251000	136.7
66.269000	136.8
66.297000	136.9
66.299000	136.9
66.312000	136.9
66.323000	137.0
66.353000	137.1
66.442000	137.4
66.527000	137.7
66.546000	137.7
66.629000	138.0
66.658000	138.1
66.687000	138.3
66.742000	138.4
66.753000	138.5
66.758000	138.5
66.824000	138.7
66.851000	138.8
66.853000	138.8
66.912000	139.1
66.924000	139.1
66.959000	139.2
67.006000	139.4
67.035000	139.5
67.126000	139.8
67.139000	139.9
67.156000	139.9
67.192000	140.1
67.218000	140.1
67.406000	140.8
67.459000	141.0
67.460000	141.0
67.569000	141.4
67.584000	141.4
67.589000	141.5
67.596000	141.5
67.666000	141.7
67.673000	141.8
67.698000	141.9
67.704000	141.9
67.730000	142.0
67.755000	142.1
67.812000	142.3
67.820000	142.3
67.828000	142.3
67.940000	142.7
67.961000	142.8
67.984000	142.9
68.006000	143.0
68.077000	143.2
68.154000	143.5
68.163000	143.5
68.169000	143.5
68.289000	144.0
68.296000	144.0
68.390000	144.3
68.457000	144.6
68.469000	144.6
68.499000	144.7
68.526000	144.8
68.559000	144.9
68.575000	145.0
68.597000	145.1
68.622000	145.1
68.685000	145.4
68.755000	145.6
68.846000	145.9
68.849000	146.0
68.913000	146.2
68.917000	146.2
69.038000	146.6
69.126000	146.9
69.234000	147.3
69.235000	147.3
69.288000	147.5
69.340000	147.7
69.399000	147.9
69.418000	148.0
69.515000	148.3
69.535000	148.4
69.559000	148.5
69.568000	148.5
69.584000	148.6
69.590000	148.6
69.672000	148.9
69.715000	149.0
69.763000	149.2
69.790000	149.3
69.895000	149.7
69.919000	149.8
69.923000	149.8
69.933000	149.8
69.951000	149.9
70.000000	150.1
70.023000	150.1
70.036000	150.2
70.048000	150.2
70.055000	150.3
70.075000	150.3
70.095000	150.4
70.123000	150.5
70.133000	150.5
70.145000	150.6
70.164000	150.6
70.231000	150.9
70.246000	150.9
70.263000	151.0
70.297000	151.1
70.343000	151.3
70.373000	151.4
70.402000	151.5
70.408000	151.5
70.568000	152.1
70.590000	152.2
70.640000	152.3
70.659000	152.4
70.727000	152.7
70.757000	152.8
70.831000	153.0
70.871000	153.2
70.872000	153.2
70.947000	153.4
70.993000	153.6
71.028000	153.7
71.129000	154.1
71.130000	154.1
71.141000	154.1
71.147000	154.1
71.150000	154.2
71.184000	154.3
71.208000	154.4
71.217000	154.4
71.237000	154.5
71.370000	154.9
71.392000	155.0
71.439000	155.2
71.459000	155.3
71.467000	155.3
71.533000	155.5
71.587000	155.7
71.602000	155.8
71.658000	156.0
71.724000	156.2
71.736000	156.2
71.765000	156.4
71.796000	156.5
71.890000	156.8
71.934000	157.0
71.967000	157.1
71.992000	157.2
72.040000	157.3
72.046000	157.4
72.057000	157.4
72.075000	157.5
72.167000	157.8
72.187000	157.9
72.196000	157.9
72.233000	158.0
72.257000	158.1
72.259000	158.1
72.295000	158.2
72.300000	158.3
72.334000	158.4
72.340000	158.4
72.343000	158.4
72.364000	158.5
72.430000	158.7
72.582000	159.3
72.588000	159.3
72.592000	159.3
72.602000	159.3
72.743000	159.8
72.745000	159.8
72.760000	159.9
72.788000	160.0
72.839000	160.2
72.840000	160.2
72.862000	160.3
72.911000	160.4
73.029000	160.9
73.065000	161.0
73.082000	161.0
73.097000	161.1
73.135000	161.2
73.136000	161.2
73.232000	161.6
73.248000	161.6
73.253000	161.7
73.257000	161.7
73.303000	161.8
73.440000	162.3
73.456000	162.4
73.503000	162.5
73.511000	162.6
73.576000	162.8
73.598000	162.9
73.634000	163.0
73.650000	163.1
73.685000	163.2
73.743000	163.4
73.758000	163.5
73.791000	163.6
73.796000	163.6
73.814000	163.7
73.823000	163.7
73.833000	163.7
73.839000	163.7
73.845000	163.8
73.884000	163.9
73.913000	164.0
73.933000	164.1
73.936000	164.1
73.937000	164.1
73.945000	164.1
73.945000	164.1
73.968000	164.2
74.013000	164.4
74.058000	164.5
74.079000	164.6
74.198000	165.0
74.254000	165.2
74.258000	165.2
74.329000	165.5
74.344000	165.5
74.407000	165.8
74.410000	165.8
74.412000	165.8
74.418000	165.8
74.419000	165.8
74.477000	166.0
74.545000	166.3
74.571000	166.4
74.617000	166.5
74.645000	166.6
74.777000	167.1
74.778000	167.1
74.832000	167.3
74.834000	167.3
74.841000	167.3
74.875000	167.4
74.911000	167.6
74.963000	167.7
75.001000	167.9
75.041000	168.0
75.041000	168.0
75.053000	168.1
75.062000	168.1
75.073000	168.1
75.076000	168.2
75.096000	168.2
75.102000	168.2
75.108000	168.3
75.172000	168.5
75.177000	168.5
75.188000	168.6
75.305000	169.0
75.374000	169.2
75.402000	169.3
75.423000	169.4
75.427000	169.4
75.436000	169.4
75.468000	169.5
75.483000	169.6
75.500000	169.7
75.551000	169.8
75.553000	169.9
75.665000	170.3
75.678000	170.3
75.680000	170.3
75.717000	170.4
75.779000	170.7
75.808000	170.8
75.868000	171.0
75.870000	171.0
75.894000	171.1
75.921000	171.2
75.926000	171.2
75.931000	171.2
75.933000	171.2
75.935000	171.2
76.009000	171.5
76.014000	171.5
76.143000	172.0
76.226000	172.3
76.258000	172.4
76.273000	172.4
76.280000	172.4
76.329000	172.6
76.411000	172.9
76.419000	172.9
76.419000	172.9
76.427000	173.0
76.509000	173.3
76.514000	173.3
76.577000	173.5
76.589000	173.5
76.598000	173.6
76.666000	173.8
76.719000	174.0
76.783000	174.2
76.825000	174.4
76.828000	174.4
76.919000	174.7
76.993000	175.0
77.104000	175.4
77.117000	175.4
77.124000	175.5
77.209000	175.8
77.210000	175.8
77.221000	175.8
77.241000	175.9
77.434000	176.6
77.531000	176.9
77.574000	177.1
77.575000	177.1
77.610000	177.2
77.633000	177.3
77.806000	177.9
77.845000	178.0
77.846000	178.0
77.985000	178.5
78.052000	178.8
78.064000	178.8
78.078000	178.9
78.103000	178.9
78.106000	179.0
78.109000	179.0
78.164000	179.2
78.174000	179.2
78.272000	179.5
78.378000	179.9
78.397000	180.0
78.399000	180.0
78.468000	180.2
78.492000	180.3
78.511000	180.4
78.534000	180.5
78.540000	180.5
78.620000	180.8
78.680000	181.0
78.698000	181.1
78.727000	181.2
78.736000	181.2
78.748000	181.2
78.838000	181.6
78.885000	181.7
78.940000	181.9
78.957000	182.0
79.057000	182.3
79.062000	182.4
79.099000	182.5
79.142000	182.6
79.208000	182.9
79.223000	182.9
79.292000	183.2
79.327000	183.3
79.376000	183.5
79.384000	183.5
79.403000	183.6
79.427000	183.7
79.460000	183.8
79.502000	183.9
79.553000	184.1
79.612000	184.3
79.699000	184.6
79.729000	184.7
79.771000	184.9
79.930000	185.5
79.946000	185.5
79.971000	185.6
79.982000	185.6
79.992000	185.7
79.998000	185.7
80.073000	186.0
80.134000	186.2
80.146000	186.2
80.153000	186.2
80.249000	186.6
80.334000	186.9
80.341000	186.9
80.343000	186.9
80.358000	187.0
80.401000	187.1
80.405000	187.1
80.421000	187.2
80.430000	187.2
80.489000	187.4
80.499000	187.5
80.582000	187.8
80.602000	187.8
80.695000	188.2
80.707000	188.2
80.743000	188.4
80.812000	188.6
80.812000	188.6
80.820000	188.6
80.874000	188.8
80.875000	188.8
80.930000	189.0
80.935000	189.0
80.941000	189.1
80.976000	189.2
81.006000	189.3
81.008000	189.3
81.050000	189.4
81.089000	189.6
81.110000	189.7
81.114000	189.7
81.151000	189.8
81.166000	189.9
81.167000	189.9
81.201000	190.0
81.214000	190.0
81.229000	190.1
81.241000	190.1
81.260000	190.2
81.286000	190.3
81.287000	190.3
81.312000	190.4
81.389000	190.7
81.392000	190.7
81.460000	190.9
81.465000	190.9
81.519000	191.1
81.538000	191.2
81.600000	191.4
81.602000	191.4
81.604000	191.4
81.659000	191.6
81.661000	191.6
81.719000	191.8
81.731000	191.9
81.738000	191.9
81.751000	191.9
81.759000	192.0
81.769000	192.0
81.778000	192.0
81.778000	192.0
81.856000	192.3
81.856000	192.3
81.882000	192.4
81.911000	192.5
81.922000	192.6
81.928000	192.6
82.038000	193.0
82.282000	193.8
82.299000	193.9
82.448000	194.4
82.448000	194.4
82.451000	194.4
82.471000	194.5
82.493000	194.6
82.504000	194.6
82.546000	194.8
82.573000	194.9
82.654000	195.2
82.665000	195.2
82.694000	195.3
82.784000	195.6
82.872000	195.9
82.931000	196.2
82.947000	196.2
82.954000	196.2
82.986000	196.3
83.046000	196.6
83.084000	196.7
83.115000	196.8
83.156000	197.0
83.169000	197.0
83.288000	197.4
83.360000	197.7
83.386000	197.8
83.438000	198.0
83.439000	198.0
83.450000	198.0
83.515000	198.2
83.522000	198.3
83.589000	198.5
83.592000	198.5
83.611000	198.6
83.646000	198.7
83.661000	198.8
83.708000	198.9
83.735000	199.0
83.752000	199.1
83.783000	199.2
83.801000	199.3
83.868000	199.5
83.900000	199.6
83.915000	199.7
83.919000	199.7
83.927000	199.7
83.964000	199.8
84.082000	200.3
84.274000	200.9
84.280000	201.0
84.335000	201.2
84.362000	201.3
84.398000	201.4
84.560000	202.0
84.649000	202.3
84.654000	202.3
84.661000	202.3
84.664000	202.3
84.702000	202.5
84.735000	202.6
84.767000	202.7
84.794000	202.8
84.836000	202.9
84.842000	203.0
84.853000	203.0
84.897000	203.2
84.911000	203.2
84.928000	203.3
85.073000	203.8
85.351000	204.8
85.422000	205.0
85.423000	205.0
85.425000	205.0
85.439000	205.1
85.466000	205.2
85.472000	205.2
85.479000	205.2
85.511000	205.3
85.579000	205.6
85.582000	205.6
85.650000	205.8
85.656000	205.9
85.674000	205.9
85.712000	206.1
85.750000	206.2
85.756000	206.2
85.842000	206.5
85.849000	206.6
85.895000	206.7
85.897000	206.7
85.941000	206.9
85.953000	206.9
85.993000	207.1
85.999000	207.1
86.091000	207.4
86.129000	207.5
86.321000	208.2
86.334000	208.3
86.395000	208.5
86.534000	209.0
86.540000	209.0
86.562000	209.1
86.591000	209.2
86.647000	209.4
86.666000	209.5
86.698000	209.6
86.705000	209.6
86.724000	209.7
86.750000	209.8
86.886000	210.2
86.889000	210.3
86.901000	210.3
86.912000	210.3
86.964000	210.5
86.980000	210.6
86.995000	210.6
87.011000	210.7
87.078000	210.9
87.111000	211.0
87.157000	211.2
87.300000	211.7
87.336000	211.9
87.360000	211.9
87.393000	212.1
87.449000	212.3
87.535000	212.6
87.558000	212.6
87.613000	212.8
87.617000	212.9
87.683000	213.1
87.752000	213.3
87.764000	213.4
87.867000	213.7
87.876000	213.8
87.884000	213.8
87.949000	214.0
87.964000	214.1
87.972000	214.1
88.004000	214.2
88.046000	214.4
88.097000	214.6
88.162000	214.8
88.179000	214.9
88.179000	214.9
88.185000	214.9
88.188000	214.9
88.239000	215.1
88.243000	215.1
88.243000	215.1
88.245000	215.1
88.250000	215.1
88.287000	215.2
88.301000	215.3
88.301000	215.3
88.334000	215.4
88.358000	215.5
88.369000	215.5
88.384000	215.6
88.509000	216.0
88.627000	216.5
88.663000	216.6
88.677000	216.6
88.732000	216.8
88.900000	217.4
88.966000	217.7
89.049000	218.0
89.082000	218.1
89.082000	218.1
89.102000	218.1
89.110000	218.2
89.120000	218.2
89.195000	218.5
89.214000	218.5
89.236000	218.6
89.246000	218.7
89.254000	218.7
89.255000	218.7
89.293000	218.8
89.297000	218.8
89.299000	218.8
89.312000	218.9
89.349000	219.0
89.362000	219.1
89.407000	219.2
89.438000	219.3
89.441000	219.4
89.497000	219.6
89.527000	219.7
89.551000	219.7
89.551000	219.7
89.574000	219.8
89.600000	219.9
89.618000	220.0
89.638000	220.1
89.758000	220.5
89.774000	220.5
89.794000	220.6
89.835000	220.8
89.835000	220.8
89.846000	220.8
89.870000	220.9
89.890000	221.0
89.911000	221.0
89.926000	221.1
89.961000	221.2
89.981000	221.3
90.029000	221.4
90.079000	221.6
90.153000	221.9
90.206000	222.1
90.212000	222.1
90.225000	222.1
90.233000	222.2
90.264000	222.3
90.346000	222.6
90.353000	222.6
90.384000	222.7
90.510000	223.2
90.550000	223.3
90.593000	223.5
90.599000	223.5
90.601000	223.5
90.642000	223.6
90.691000	223.8
90.713000	223.9
90.728000	223.9
90.751000	224.0
90.773000	224.1
90.797000	224.2
90.805000	224.2
90.821000	224.3
90.838000	224.3
90.885000	224.5
90.887000	224.5
90.940000	224.7
91.035000	225.0
91.131000	225.4
91.166000	225.5
91.180000	225.6
91.200000	225.6
91.208000	225.7
91.300000	226.0
91.311000	226.0
91.375000	226.2
91.462000	226.6
91.466000	226.6
91.481000	226.6
91.590000	227.0
91.595000	227.0
91.624000	227.1
91.625000	227.1
91.630000	227.2
91.702000	227.4
91.771000	227.7
91.777000	227.7
91.818000	227.8
91.888000	228.1
91.889000	228.1
91.933000	228.2
91.955000	228.3
92.003000	228.5
92.073000	228.7
92.171000	229.1
92.208000	229.2
92.219000	229.3
92.248000	229.4
92.252000	229.4
92.255000	229.4
92.277000	229.5
92.278000	229.5
92.345000	229.7
92.349000	229.7
92.356000	229.7
92.375000	229.8
92.382000	229.8
92.407000	229.9
92.462000	230.1
92.485000	230.2
92.499000	230.3
92.572000	230.5
92.587000	230.6
92.719000	231.0
92.720000	231.0
92.726000	231.1
92.733000	231.1
92.734000	231.1
92.735000	231.1
92.741000	231.1
92.788000	231.3
92.810000	231.4
92.902000	231.7
92.904000	231.7
92.995000	232.0
93.010000	232.1
93.039000	232.2
93.087000	232.3
93.188000	232.7
93.239000	232.9
93.345000	233.3
93.391000	233.4
93.409000	233.5
93.413000	233.5
93.428000	233.6
93.437000	233.6
93.440000	233.6
93.460000	233.7
93.478000	233.7
93.511000	233.9
93.522000	233.9
93.533000	233.9
93.583000	234.1
93.592000	234.1
93.617000	234.2
93.622000	234.3
93.659000	234.4
93.735000	234.7
93.748000	234.7
93.766000	234.8
93.807000	234.9
93.848000	235.1
93.855000	235.1
93.882000	235.2
93.961000	235.5
93.970000	235.5
93.998000	235.6
94.009000	235.6
94.030000	235.7
94.049000	235.8
94.058000	235.8
94.136000	236.1
94.136000	236.1
94.148000	236.1
94.230000	236.4
94.232000	236.4
94.300000	236.7
94.328000	236.8
94.337000	236.8
94.351000	236.9
94.519000	237.5
94.544000	237.5
94.601000	237.7
94.613000	237.8
94.628000	237.8
94.642000	237.9
94.646000	237.9
94.649000	237.9
94.686000	238.0
94.765000	238.3
94.778000	238.4
94.815000	238.5
94.820000	238.5
94.850000	238.6
94.863000	238.7
94.922000	238.9
94.944000	239.0
95.000000	239.2
95.011000	239.2
95.012000	239.2
95.055000	239.4
95.095000	239.5
95.153000	239.7
95.180000	239.8
95.211000	239.9
95.315000	240.3
95.359000	240.4
95.381000	240.5
95.383000	240.5
95.422000	240.7
95.427000	240.7
95.440000	240.7
95.490000	240.9
95.492000	240.9
95.528000	241.1
95.546000	241.1
95.551000	241.1
95.614000	241.4
95.734000	241.8
95.754000	241.9
95.800000	242.0
95.840000	242.2
95.885000	242.3
95.885000	242.3
95.952000	242.6
95.982000	242.7
95.996000	242.7
96.030000	242.8
96.033000	242.9
96.037000	242.9
96.072000	243.0
96.101000	243.1
96.131000	243.2
96.131000	243.2
96.170000	243.3
96.200000	243.4
96.216000	243.5
96.233000	243.6
96.266000	243.7
96.286000	243.8
96.290000	243.8
96.298000	243.8
96.333000	243.9
96.403000	244.2
96.466000	244.4
96.468000	244.4
96.504000	244.5
96.537000	244.6
96.586000	244.8
96.607000	244.9
96.641000	245.0
96.686000	245.2
96.738000	245.4
96.825000	245.7
96.840000	245.7
96.879000	245.9
96.879000	245.9
96.919000	246.0
96.942000	246.1
96.987000	246.3
97.037000	246.4
97.053000	246.5
97.071000	246.6
97.076000	246.6
97.108000	246.7
97.131000	246.8
97.171000	246.9
97.183000	246.9
97.220000	247.1
97.240000	247.2
97.382000	247.7
97.513000	248.1
97.524000	248.2
97.590000	248.4
97.595000	248.4
97.640000	248.6
97.655000	248.6
97.699000	248.8
97.720000	248.9
97.721000	248.9
97.748000	249.0
97.840000	249.3
97.857000	249.4
97.861000	249.4
97.869000	249.4
97.871000	249.4
97.885000	249.5
97.907000	249.5
97.966000	249.7
97.984000	249.8
98.018000	249.9
98.043000	250.0
98.046000	250.0
98.082000	250.2
98.120000	250.3
98.158000	250.4
98.316000	251.0
98.336000	251.1
98.437000	251.4
98.480000	251.6
98.603000	252.0
98.632000	252.1
98.645000	252.2
98.655000	252.2
98.692000	252.3
98.696000	252.3
98.757000	252.6
98.766000	252.6
98.775000	252.6
98.779000	252.6
98.797000	252.7
98.866000	252.9
98.900000	253.1
98.970000	253.3
98.972000	253.3
98.987000	253.4
99.016000	253.5
99.040000	253.6
99.057000	253.6
99.072000	253.7
99.086000	253.7
99.131000	253.9
99.164000	254.0
99.183000	254.1
99.335000	254.6
99.354000	254.7
99.357000	254.7
99.442000	255.0
99.479000	255.1
99.495000	255.2
99.564000	255.4
99.736000	256.0
99.812000	256.3
99.815000	256.3
99.836000	256.4
99.922000	256.7
99.925000	256.7
100.021000	257.1
100.039000	257.1
100.073000	257.3
100.090000	257.3
100.125000	257.4
100.127000	257.4
100.150000	257.5
100.173000	257.6
100.204000	257.7
100.301000	258.1
100.304000	258.1
100.342000	258.2
100.379000	258.3
100.396000	258.4
100.405000	258.4
100.428000	258.5
100.449000	258.6
100.537000	258.9
100.581000	259.1
100.589000	259.1
100.678000	259.4
100.682000	259.4
100.692000	259.5
100.722000	259.6
100.785000	259.8
100.942000	260.3
101.011000	260.6
101.011000	260.6
101.033000	260.7
101.039000	260.7
101.045000	260.7
101.057000	260.8
101.063000	260.8
101.081000	260.8
101.110000	260.9
101.147000	261.1
101.148000	261.1
101.159000	261.1
101.172000	261.2
101.213000	261.3
101.247000	261.4
101.343000	261.8
101.380000	261.9
101.446000	262.1
101.458000	262.2
101.474000	262.2
101.487000	262.3
101.496000	262.3
101.500000	262.3
101.500000	262.3
101.502000	262.3
101.535000	262.5
101.535000	262.5
101.678000	263.0
101.692000	263.0
101.757000	263.3
101.803000	263.4
101.815000	263.5
101.857000	263.6
101.882000	263.7
101.897000	263.8
101.926000	263.9
101.963000	264.0
102.045000	264.3
102.091000	264.4
102.120000	264.5
102.126000	264.6
102.146000	264.6
102.149000	264.6
102.184000	264.8
102.201000	264.8
102.247000	265.0
102.312000	265.2
102.363000	265.4
102.366000	265.4
102.437000	265.7
102.465000	265.8
102.535000	266.0
102.561000	266.1
102.565000	266.1
102.587000	266.2
102.648000	266.4
102.650000	266.4
102.687000	266.6
102.689000	266.6
102.735000	266.7
102.781000	266.9
102.813000	267.0
102.928000	267.4
102.957000	267.5
102.963000	267.6
103.009000	267.7
103.025000	267.8
103.144000	268.2
103.156000	268.2
103.237000	268.5
103.244000	268.6
103.250000	268.6
103.301000	268.8
103.306000	268.8
103.318000	268.8
103.421000	269.2
103.533000	269.6
103.608000	269.9
103.649000	270.0
103.658000	270.0
103.677000	270.1
103.678000	270.1
103.697000	270.2
103.737000	270.3
103.774000	270.4
103.783000	270.5
103.800000	270.5
103.811000	270.6
103.859000	270.7
103.876000	270.8
103.900000	270.9
104.034000	271.4
104.036000	271.4
104.112000	271.6
104.112000	271.6
104.201000	272.0
104.240000	272.1
104.376000	272.6
104.384000	272.6
104.435000	272.8
104.482000	273.0
104.514000	273.1
104.569000	273.3
104.582000	273.3
104.585000	273.3
104.594000	273.4
104.721000	273.8
104.772000	274.0
104.880000	274.4
104.881000	274.4
104.934000	274.6
104.967000	274.7
104.983000	274.8
105.091000	275.1
105.200000	275.5
105.228000	275.6
105.243000	275.7
105.258000	275.7
105.277000	275.8
105.281000	275.8
105.458000	276.4
105.459000	276.4
105.482000	276.5
105.490000	276.6
105.520000	276.7
105.521000	276.7
105.553000	276.8
105.580000	276.9
105.583000	276.9
105.756000	277.5
105.760000	277.5
105.783000	277.6
105.826000	277.8
105.857000	277.9
105.946000	278.2
105.949000	278.2
105.979000	278.3
106.043000	278.5
106.080000	278.7
106.149000	278.9
106.152000	278.9
106.218000	279.2
106.226000	279.2
106.251000	279.3
106.278000	279.4
106.325000	279.5
106.378000	279.7
106.380000	279.7
106.421000	279.9
106.483000	280.1
106.495000	280.1
106.513000	280.2
106.518000	280.2
106.527000	280.3
106.574000	280.4
106.604000	280.5
106.647000	280.7
106.678000	280.8
106.697000	280.9
106.699000	280.9
106.782000	281.2
106.818000	281.3
106.841000	281.4
106.880000	281.5
106.904000	281.6
107.003000	282.0
107.016000	282.0
107.026000	282.0
107.118000	282.4
107.120000	282.4
107.129000	282.4
107.145000	282.5
107.193000	282.6
107.300000	283.0
107.353000	283.2
107.384000	283.3
107.422000	283.4
107.522000	283.8
107.532000	283.8
107.559000	283.9
107.569000	284.0
107.581000	284.0
107.627000	284.2
107.630000	284.2
107.674000	284.3
107.685000	284.4
107.762000	284.7
107.777000	284.7
107.811000	284.8
107.921000	285.2
107.955000	285.3
107.972000	285.4
108.006000	285.5
108.030000	285.6
108.056000	285.7
108.076000	285.8
108.078000	285.8
108.092000	285.8
108.117000	285.9
108.120000	285.9
108.122000	285.9
108.130000	286.0
108.191000	286.2
108.209000	286.2
108.214000	286.3
108.221000	286.3
108.226000	286.3
108.232000	286.3
108.242000	286.4
108.311000	286.6
108.322000	286.7
108.391000	286.9
108.392000	286.9
108.421000	287.0
108.437000	287.1
108.459000	287.1
108.475000	287.2
108.501000	287.3
108.570000	287.5
108.573000	287.5
108.574000	287.6
108.628000	287.7
108.648000	287.8
108.652000	287.8
108.653000	287.8
108.662000	287.9
108.663000	287.9
108.783000	288.3
108.911000	288.8
108.912000	288.8
108.933000	288.8
108.937000	288.8
108.991000	289.0
109.003000	289.1
109.010000	289.1
109.038000	289.2
109.101000	289.4
109.155000	289.6
109.241000	289.9
109.298000	290.1
109.400000	290.5
109.508000	290.9
109.521000	290.9
109.547000	291.0
109.593000	291.2
109.719000	291.6
109.727000	291.7
109.799000	291.9
109.813000	292.0
109.863000	292.1
109.891000	292.2
110.008000	292.7
110.023000	292.7
110.032000	292.7
110.038000	292.8
110.089000	293.0
110.112000	293.0
110.123000	293.1
110.123000	293.1
110.176000	293.3
110.222000	293.4
110.249000	293.5
110.279000	293.6
110.284000	293.6
110.292000	293.7
110.293000	293.7
110.332000	293.8
110.332000	293.8
110.390000	294.0
110.440000	294.2
110.441000	294.2
110.454000	294.3
110.477000	294.3
110.528000	294.5
110.539000	294.6
110.554000	294.6
110.554000	294.6
110.642000	294.9
110.753000	295.3
110.804000	295.5
110.817000	295.5
110.890000	295.8
110.917000	295.9
110.929000	295.9
110.946000	296.0
110.989000	296.2
110.995000	296.2
111.095000	296.5
111.124000	296.6
111.154000	296.7
111.163000	296.8
111.236000	297.0
111.240000	297.1
111.246000	297.1
111.265000	297.1
111.265000	297.1
111.304000	297.3
111.345000	297.4
111.347000	297.4
111.351000	297.4
111.387000	297.6
111.397000	297.6
111.409000	297.7
111.422000	297.7
111.463000	297.8
111.515000	298.0
111.548000	298.2
111.596000	298.3
111.628000	298.4
111.635000	298.5
111.689000	298.7
111.737000	298.8
111.755000	298.9
111.806000	299.1
111.839000	299.2
111.890000	299.4
111.953000	299.6
112.043000	299.9
112.046000	299.9
112.054000	300.0
112.095000	300.1
112.129000	300.2
112.175000	300.4
112.227000	300.6
112.302000	300.8
112.308000	300.9
112.347000	301.0
112.355000	301.0
112.424000	301.3
112.451000	301.4
112.488000	301.5
112.498000	301.5
112.610000	301.9
112.616000	302.0
112.670000	302.2
112.673000	302.2
112.793000	302.6
112.800000	302.6
112.828000	302.7
112.875000	302.9
112.902000	303.0
112.909000	303.0
112.952000	303.2
112.992000	303.3
113.032000	303.4
113.057000	303.5
113.064000	303.6
113.075000	303.6
113.140000	303.8
113.200000	304.0
113.403000	304.8
113.410000	304.8
113.416000	304.8
113.417000	304.8
113.458000	305.0
113.532000	305.2
113.541000	305.3
113.548000	305.3
113.555000	305.3
113.583000	305.4
113.633000	305.6
113.640000	305.6
113.754000	306.0
113.781000	306.1
113.823000	306.3
113.920000	306.6
114.023000	307.0
114.038000	307.0
114.185000	307.6
114.266000	307.8
114.275000	307.9
114.307000	308.0
114.406000	308.3
114.433000	308.4
114.518000	308.7
114.635000	309.2
114.720000	309.5
114.729000	309.5
114.762000	309.6
114.831000	309.9
114.834000	309.9
114.839000	309.9
114.839000	309.9
114.927000	310.2
114.938000	310.2
114.947000	310.3
114.960000	310.3
115.038000	310.6
115.060000	310.7
115.065000	310.7
115.065000	310.7
115.081000	310.7
115.097000	310.8
115.133000	310.9
115.193000	311.1
115.199000	311.2
115.220000	311.2
115.242000	311.3
115.246000	311.3
115.266000	311.4
115.280000	311.5
115.325000	311.6
115.376000	311.8
115.414000	311.9
115.439000	312.0
115.470000	312.1
115.498000	312.2
115.563000	312.5
115.618000	312.7
115.701000	313.0
115.726000	313.0
115.756000	313.2
115.757000	313.2
115.864000	313.5
115.929000	313.8
115.946000	313.8
115.955000	313.9
116.012000	314.1
116.073000	314.3
116.073000	314.3
116.085000	314.3
116.120000	314.4
116.186000	314.7
116.197000	314.7
116.209000	314.8
116.224000	314.8
116.260000	314.9
116.276000	315.0
116.368000	315.3
116.372000	315.3
116.407000	315.5
116.423000	315.5
116.432000	315.6
116.570000	316.1
116.584000	316.1
116.600000	316.2
116.613000	316.2
116.616000	316.2
116.630000	316.3
116.644000	316.3
116.663000	316.4
116.708000	316.5
116.771000	316.8
116.786000	316.8
116.837000	317.0
116.855000	317.1
116.973000	317.5
117.011000	317.6
117.038000	317.7
117.058000	317.8
117.070000	317.8
117.078000	317.9
117.116000	318.0
117.128000	318.0
117.149000	318.1
117.180000	318.2
117.220000	318.4
117.227000	318.4
117.237000	318.4
117.324000	318.7
117.344000	318.8
117.356000	318.9
117.363000	318.9
117.381000	318.9
117.440000	319.2
117.442000	319.2
117.450000	319.2
117.461000	319.2
117.566000	319.6
117.623000	319.8
117.738000	320.2
117.773000	320.3
117.773000	320.3
117.856000	320.6
117.863000	320.7
117.943000	320.9
117.959000	321.0
117.970000	321.0
117.972000	321.0
117.973000	321.1
117.979000	321.1
118.045000	321.3
118.048000	321.3
118.060000	321.4
118.104000	321.5
118.126000	321.6
118.174000	321.8
118.187000	321.8
118.188000	321.8
118.267000	322.1
118.268000	322.1
118.283000	322.2
118.304000	322.2
118.332000	322.3
118.345000	322.4
118.367000	322.5
118.377000	322.5
118.384000	322.5
118.419000	322.6
118.434000	322.7
118.446000	322.7
118.452000	322.8
118.483000	322.9
118.511000	323.0
118.546000	323.1
118.549000	323.1
118.599000	323.3
118.600000	323.3
118.603000	323.3
118.615000	323.3
118.631000	323.4
118.644000	323.4
118.743000	323.8
118.764000	323.9
118.806000	324.0
118.837000	324.1
118.919000	324.4
118.957000	324.6
119.035000	324.8
119.146000	325.2
119.152000	325.3
119.178000	325.3
119.200000	325.4
119.273000	325.7
119.283000	325.7
119.294000	325.8
119.388000	326.1
119.402000	326.1
119.455000	326.3
119.486000	326.4
119.497000	326.5
119.528000	326.6
119.538000	326.6
119.540000	326.6
119.559000	326.7
119.561000	326.7
119.610000	326.9
119.621000	326.9
119.775000	327.5
119.784000	327.5
119.798000	327.6
119.839000	327.7
119.878000	327.8
119.886000	327.9
119.893000	327.9
119.963000	328.1
120.006000	328.3
120.015000	328.3
120.020000	328.3
120.026000	328.4
120.094000	328.6
120.167000	328.9
120.192000	329.0
120.219000	329.1
120.220000	329.1
120.249000	329.2
120.284000	329.3
120.313000	329.4
120.337000	329.5
120.338000	329.5
120.338000	329.5
120.369000	329.6
120.383000	329.6
120.388000	329.7
120.421000	329.8
120.435000	329.8
120.452000	329.9
120.497000	330.0
120.505000	330.1
120.514000	330.1
120.518000	330.1
120.522000	330.1
120.530000	330.2
120.587000	330.4
120.613000	330.5
120.623000	330.5
120.632000	330.5
120.640000	330.6
120.648000	330.6
120.707000	330.8
120.727000	330.9
120.775000	331.0
120.788000	331.1
120.799000	331.1
120.882000	331.4
120.910000	331.5
120.951000	331.7
120.951000	331.7
121.071000	332.1
121.080000	332.1
121.147000	332.4
121.190000	332.5
121.208000	332.6
[truncated: 111,272 more rows]
