# Supplementary material for: Interneuronal mechanisms of hippocampal theta oscillations in a full-scale model of the rodent CA1 circuit
Source: eLife. 2016 Dec 23;5:e18566. doi: 10.7554/eLife.18566 (PMC5313080; doi:10.7554/eLife.18566)
Supplement: Figure 5—source data 4. — All spike times from all CCK+ basket cells, as well as the calculated theta phases (relative to the theta-filtered LFP analog) of each spike. DOI: http://dx.doi.org/10.7554/eLife.18566.049 [file elife-18566-fig5-data4.txt]

50.050000	79.0
50.250000	79.7
50.400000	80.2
50.425000	80.3
57.825000	106.7
58.625000	109.5
58.775000	110.0
59.075000	111.1
59.225000	111.7
59.300000	111.9
59.475000	112.5
59.500000	112.6
59.575000	112.9
59.625000	113.1
59.675000	113.3
59.775000	113.6
59.800000	113.7
59.825000	113.8
59.850000	113.9
59.850000	113.9
59.875000	114.0
60.025000	114.5
60.075000	114.7
60.075000	114.7
60.125000	114.9
60.125000	114.9
60.175000	115.0
60.200000	115.1
60.225000	115.2
60.225000	115.2
60.225000	115.2
60.250000	115.3
60.250000	115.3
60.250000	115.3
60.250000	115.3
60.250000	115.3
60.300000	115.5
60.350000	115.7
60.350000	115.7
60.375000	115.8
60.400000	115.8
60.425000	115.9
60.500000	116.2
60.500000	116.2
60.500000	116.2
60.500000	116.2
60.575000	116.5
60.600000	116.6
60.600000	116.6
60.625000	116.6
60.625000	116.6
60.625000	116.6
60.625000	116.6
60.650000	116.7
60.650000	116.7
60.650000	116.7
60.650000	116.7
60.650000	116.7
60.650000	116.7
60.650000	116.7
60.675000	116.8
60.675000	116.8
60.700000	116.9
60.725000	117.0
60.725000	117.0
60.750000	117.1
60.750000	117.1
60.775000	117.2
60.775000	117.2
60.775000	117.2
60.775000	117.2
60.800000	117.3
60.800000	117.3
60.825000	117.4
60.875000	117.5
60.875000	117.5
60.875000	117.5
60.925000	117.7
60.950000	117.8
60.975000	117.9
60.975000	117.9
60.975000	117.9
61.000000	118.0
61.000000	118.0
61.025000	118.1
61.025000	118.1
61.025000	118.1
61.025000	118.1
61.025000	118.1
61.050000	118.2
61.050000	118.2
61.075000	118.2
61.075000	118.2
61.075000	118.2
61.100000	118.3
61.100000	118.3
61.125000	118.4
61.125000	118.4
61.125000	118.4
61.150000	118.5
61.150000	118.5
61.150000	118.5
61.150000	118.5
61.150000	118.5
61.175000	118.6
61.175000	118.6
61.175000	118.6
61.175000	118.6
61.175000	118.6
61.200000	118.7
61.200000	118.7
61.200000	118.7
61.225000	118.8
61.225000	118.8
61.275000	119.0
61.275000	119.0
61.275000	119.0
61.325000	119.1
61.350000	119.2
61.350000	119.2
61.350000	119.2
61.375000	119.3
61.375000	119.3
61.400000	119.4
61.400000	119.4
61.425000	119.5
61.425000	119.5
61.425000	119.5
61.425000	119.5
61.450000	119.6
61.450000	119.6
61.450000	119.6
61.450000	119.6
61.500000	119.8
61.500000	119.8
61.500000	119.8
61.500000	119.8
61.500000	119.8
61.500000	119.8
61.525000	119.9
61.525000	119.9
61.525000	119.9
61.550000	119.9
61.550000	119.9
61.575000	120.0
61.575000	120.0
61.575000	120.0
61.575000	120.0
61.575000	120.0
61.600000	120.1
61.600000	120.1
61.600000	120.1
61.625000	120.2
61.625000	120.2
61.625000	120.2
61.650000	120.3
61.650000	120.3
61.650000	120.3
61.650000	120.3
61.650000	120.3
61.650000	120.3
61.675000	120.4
61.675000	120.4
61.675000	120.4
61.700000	120.5
61.700000	120.5
61.725000	120.6
61.725000	120.6
61.725000	120.6
61.725000	120.6
61.750000	120.7
61.750000	120.7
61.750000	120.7
61.775000	120.7
61.775000	120.7
61.775000	120.7
61.775000	120.7
61.775000	120.7
61.800000	120.8
61.800000	120.8
61.800000	120.8
61.800000	120.8
61.800000	120.8
61.825000	120.9
61.825000	120.9
61.825000	120.9
61.825000	120.9
61.825000	120.9
61.850000	121.0
61.850000	121.0
61.850000	121.0
61.875000	121.1
61.900000	121.2
61.900000	121.2
61.900000	121.2
61.925000	121.3
61.925000	121.3
61.925000	121.3
61.925000	121.3
61.925000	121.3
61.925000	121.3
61.925000	121.3
61.950000	121.4
61.950000	121.4
61.950000	121.4
61.950000	121.4
61.975000	121.5
62.000000	121.5
62.000000	121.5
62.000000	121.5
62.025000	121.6
62.025000	121.6
62.025000	121.6
62.050000	121.7
62.075000	121.8
62.075000	121.8
62.075000	121.8
62.100000	121.9
62.100000	121.9
62.125000	122.0
62.150000	122.1
62.150000	122.1
62.150000	122.1
62.150000	122.1
62.150000	122.1
62.150000	122.1
62.150000	122.1
62.150000	122.1
62.175000	122.2
62.175000	122.2
62.200000	122.3
62.225000	122.3
62.225000	122.3
62.225000	122.3
62.225000	122.3
62.250000	122.4
62.275000	122.5
62.275000	122.5
62.275000	122.5
62.275000	122.5
62.275000	122.5
62.275000	122.5
62.275000	122.5
62.300000	122.6
62.300000	122.6
62.300000	122.6
62.300000	122.6
62.300000	122.6
62.300000	122.6
62.300000	122.6
62.300000	122.6
62.325000	122.7
62.325000	122.7
62.325000	122.7
62.325000	122.7
62.325000	122.7
62.325000	122.7
62.325000	122.7
62.325000	122.7
62.350000	122.8
62.350000	122.8
62.350000	122.8
62.375000	122.9
62.375000	122.9
62.375000	122.9
62.400000	123.0
62.400000	123.0
62.400000	123.0
62.400000	123.0
62.425000	123.1
62.425000	123.1
62.425000	123.1
62.425000	123.1
62.425000	123.1
62.425000	123.1
62.450000	123.1
62.450000	123.1
62.450000	123.1
62.450000	123.1
62.475000	123.2
62.475000	123.2
62.475000	123.2
62.500000	123.3
62.500000	123.3
62.500000	123.3
62.525000	123.4
62.525000	123.4
62.525000	123.4
62.525000	123.4
62.525000	123.4
62.525000	123.4
62.550000	123.5
62.550000	123.5
62.550000	123.5
62.575000	123.6
62.575000	123.6
62.575000	123.6
62.575000	123.6
62.600000	123.7
62.600000	123.7
62.625000	123.8
62.625000	123.8
62.625000	123.8
62.625000	123.8
62.650000	123.9
62.650000	123.9
62.650000	123.9
62.650000	123.9
62.675000	124.0
62.675000	124.0
62.675000	124.0
62.675000	124.0
62.700000	124.0
62.700000	124.0
62.750000	124.2
62.750000	124.2
62.775000	124.3
62.775000	124.3
62.775000	124.3
62.775000	124.3
62.800000	124.4
62.800000	124.4
62.800000	124.4
62.800000	124.4
62.825000	124.5
62.825000	124.5
62.825000	124.5
62.825000	124.5
62.825000	124.5
62.825000	124.5
62.825000	124.5
62.850000	124.6
62.850000	124.6
62.850000	124.6
62.850000	124.6
62.875000	124.7
62.875000	124.7
62.875000	124.7
62.900000	124.8
62.900000	124.8
62.900000	124.8
62.925000	124.8
62.925000	124.8
62.925000	124.8
62.925000	124.8
62.950000	124.9
62.950000	124.9
62.950000	124.9
62.950000	124.9
62.950000	124.9
62.975000	125.0
62.975000	125.0
62.975000	125.0
63.000000	125.1
63.000000	125.1
63.000000	125.1
63.025000	125.2
63.025000	125.2
63.025000	125.2
63.050000	125.3
63.050000	125.3
63.050000	125.3
63.050000	125.3
63.050000	125.3
63.075000	125.4
63.075000	125.4
63.075000	125.4
63.075000	125.4
63.075000	125.4
63.075000	125.4
63.100000	125.5
63.100000	125.5
63.100000	125.5
63.125000	125.6
63.125000	125.6
63.125000	125.6
63.125000	125.6
63.125000	125.6
63.150000	125.6
63.150000	125.6
63.200000	125.8
63.200000	125.8
63.225000	125.9
63.225000	125.9
63.225000	125.9
63.250000	126.0
63.250000	126.0
63.250000	126.0
63.250000	126.0
63.275000	126.1
63.275000	126.1
63.275000	126.1
63.275000	126.1
63.275000	126.1
63.275000	126.1
63.300000	126.2
63.300000	126.2
63.300000	126.2
63.300000	126.2
63.325000	126.3
63.325000	126.3
63.350000	126.4
63.350000	126.4
63.350000	126.4
63.350000	126.4
63.350000	126.4
63.375000	126.4
63.375000	126.4
63.400000	126.5
63.400000	126.5
63.400000	126.5
63.425000	126.6
63.425000	126.6
63.450000	126.7
63.450000	126.7
63.450000	126.7
63.475000	126.8
63.475000	126.8
63.475000	126.8
63.500000	126.9
63.500000	126.9
63.500000	126.9
63.500000	126.9
63.525000	127.0
63.525000	127.0
63.525000	127.0
63.525000	127.0
63.525000	127.0
63.525000	127.0
63.550000	127.1
63.550000	127.1
63.550000	127.1
63.575000	127.2
63.575000	127.2
63.575000	127.2
63.600000	127.2
63.600000	127.2
63.625000	127.3
63.625000	127.3
63.625000	127.3
63.625000	127.3
63.650000	127.4
63.650000	127.4
63.650000	127.4
63.650000	127.4
63.650000	127.4
63.650000	127.4
63.650000	127.4
63.650000	127.4
63.650000	127.4
63.675000	127.5
63.675000	127.5
63.675000	127.5
63.675000	127.5
63.675000	127.5
63.675000	127.5
63.700000	127.6
63.700000	127.6
63.700000	127.6
63.725000	127.7
63.725000	127.7
63.750000	127.8
63.750000	127.8
63.750000	127.8
63.775000	127.9
63.775000	127.9
63.775000	127.9
63.800000	128.0
63.800000	128.0
63.825000	128.0
63.825000	128.0
63.850000	128.1
63.850000	128.1
63.850000	128.1
63.850000	128.1
63.850000	128.1
63.850000	128.1
63.925000	128.4
63.925000	128.4
63.925000	128.4
63.925000	128.4
63.925000	128.4
63.950000	128.5
63.950000	128.5
63.975000	128.6
63.975000	128.6
64.000000	128.7
64.000000	128.7
64.000000	128.7
64.000000	128.7
64.050000	128.9
64.050000	128.9
64.050000	128.9
64.050000	128.9
64.050000	128.9
64.075000	128.9
64.075000	128.9
64.075000	128.9
64.075000	128.9
64.075000	128.9
64.100000	129.0
64.100000	129.0
64.100000	129.0
64.125000	129.1
64.125000	129.1
64.125000	129.1
64.150000	129.2
64.150000	129.2
64.150000	129.2
64.150000	129.2
64.175000	129.3
64.200000	129.4
64.250000	129.6
64.275000	129.7
64.275000	129.7
64.300000	129.7
64.300000	129.7
64.300000	129.7
64.300000	129.7
64.325000	129.8
64.350000	129.9
64.375000	130.0
64.375000	130.0
64.400000	130.1
64.400000	130.1
64.400000	130.1
64.425000	130.2
64.425000	130.2
64.475000	130.4
64.475000	130.4
64.500000	130.5
64.500000	130.5
64.525000	130.5
64.525000	130.5
64.575000	130.7
64.575000	130.7
64.575000	130.7
64.600000	130.8
64.600000	130.8
64.600000	130.8
64.625000	130.9
64.650000	131.0
64.675000	131.1
64.675000	131.1
64.700000	131.2
64.725000	131.3
64.725000	131.3
64.750000	131.3
64.750000	131.3
64.875000	131.8
64.875000	131.8
64.925000	132.0
64.925000	132.0
64.925000	132.0
64.950000	132.1
64.950000	132.1
64.975000	132.1
65.025000	132.3
65.050000	132.4
65.100000	132.6
65.125000	132.7
65.150000	132.8
65.250000	133.1
65.275000	133.2
65.300000	133.3
65.350000	133.5
65.375000	133.6
65.400000	133.7
65.400000	133.7
65.450000	133.8
65.550000	134.2
65.550000	134.2
65.575000	134.3
65.600000	134.4
65.675000	134.6
65.675000	134.6
65.675000	134.6
65.725000	134.8
65.800000	135.1
65.850000	135.3
65.900000	135.4
65.900000	135.4
66.050000	136.0
66.100000	136.2
66.250000	136.7
73.350000	162.0
73.950000	164.1
73.950000	164.1
74.050000	164.5
74.200000	165.0
74.225000	165.1
74.325000	165.5
74.350000	165.6
74.425000	165.8
74.500000	166.1
74.575000	166.4
74.650000	166.6
74.675000	166.7
74.750000	167.0
74.775000	167.1
74.800000	167.2
74.875000	167.4
74.950000	167.7
74.975000	167.8
75.000000	167.9
75.025000	168.0
75.050000	168.1
75.050000	168.1
75.050000	168.1
75.125000	168.3
75.150000	168.4
75.175000	168.5
75.175000	168.5
75.225000	168.7
75.225000	168.7
75.225000	168.7
75.250000	168.8
75.300000	169.0
75.300000	169.0
75.325000	169.0
75.350000	169.1
75.400000	169.3
75.425000	169.4
75.450000	169.5
75.475000	169.6
75.500000	169.7
75.500000	169.7
75.500000	169.7
75.500000	169.7
75.550000	169.8
75.600000	170.0
75.625000	170.1
75.650000	170.2
75.650000	170.2
75.675000	170.3
75.700000	170.4
75.700000	170.4
75.700000	170.4
75.725000	170.5
75.725000	170.5
75.725000	170.5
75.725000	170.5
75.800000	170.7
75.800000	170.7
75.800000	170.7
75.800000	170.7
75.825000	170.8
75.850000	170.9
75.850000	170.9
75.875000	171.0
75.900000	171.1
75.925000	171.2
75.925000	171.2
75.950000	171.3
75.975000	171.4
75.975000	171.4
76.000000	171.4
76.000000	171.4
76.000000	171.4
76.000000	171.4
76.025000	171.5
76.050000	171.6
76.050000	171.6
76.050000	171.6
76.050000	171.6
76.050000	171.6
76.100000	171.8
76.125000	171.9
76.150000	172.0
76.150000	172.0
76.150000	172.0
76.175000	172.1
76.200000	172.2
76.200000	172.2
76.200000	172.2
76.200000	172.2
76.200000	172.2
76.225000	172.2
76.225000	172.2
76.225000	172.2
76.225000	172.2
76.250000	172.3
76.275000	172.4
76.275000	172.4
76.275000	172.4
76.300000	172.5
76.300000	172.5
76.300000	172.5
76.300000	172.5
76.300000	172.5
76.325000	172.6
76.325000	172.6
76.325000	172.6
76.350000	172.7
76.350000	172.7
76.350000	172.7
76.375000	172.8
76.400000	172.9
76.400000	172.9
76.400000	172.9
76.425000	173.0
76.425000	173.0
76.450000	173.0
76.450000	173.0
76.475000	173.1
76.475000	173.1
76.475000	173.1
76.475000	173.1
76.475000	173.1
76.500000	173.2
76.525000	173.3
76.525000	173.3
76.525000	173.3
76.550000	173.4
76.575000	173.5
76.575000	173.5
76.575000	173.5
76.600000	173.6
76.600000	173.6
76.600000	173.6
76.650000	173.8
76.650000	173.8
76.650000	173.8
76.650000	173.8
76.675000	173.9
76.700000	173.9
76.700000	173.9
76.725000	174.0
76.725000	174.0
76.725000	174.0
76.725000	174.0
76.750000	174.1
76.750000	174.1
76.750000	174.1
76.775000	174.2
76.775000	174.2
76.775000	174.2
76.775000	174.2
76.800000	174.3
76.800000	174.3
76.800000	174.3
76.800000	174.3
76.825000	174.4
76.825000	174.4
76.825000	174.4
76.825000	174.4
76.825000	174.4
76.850000	174.5
76.850000	174.5
76.850000	174.5
76.850000	174.5
76.875000	174.6
76.875000	174.6
76.875000	174.6
76.875000	174.6
76.875000	174.6
76.900000	174.7
76.900000	174.7
76.900000	174.7
76.900000	174.7
76.900000	174.7
76.950000	174.8
76.950000	174.8
76.950000	174.8
76.950000	174.8
76.950000	174.8
76.975000	174.9
76.975000	174.9
76.975000	174.9
76.975000	174.9
77.000000	175.0
77.000000	175.0
77.025000	175.1
77.025000	175.1
77.025000	175.1
77.025000	175.1
77.050000	175.2
77.050000	175.2
77.050000	175.2
77.050000	175.2
77.050000	175.2
77.075000	175.3
77.075000	175.3
77.075000	175.3
77.075000	175.3
77.075000	175.3
77.075000	175.3
77.100000	175.4
77.100000	175.4
77.100000	175.4
77.100000	175.4
77.100000	175.4
77.100000	175.4
77.100000	175.4
77.125000	175.5
77.125000	175.5
77.125000	175.5
77.125000	175.5
77.125000	175.5
77.175000	175.6
77.175000	175.6
77.175000	175.6
77.175000	175.6
77.175000	175.6
77.175000	175.6
77.175000	175.6
77.175000	175.6
77.175000	175.6
77.200000	175.7
77.200000	175.7
77.200000	175.7
77.225000	175.8
77.225000	175.8
77.225000	175.8
77.225000	175.8
77.250000	175.9
77.250000	175.9
77.250000	175.9
77.275000	176.0
77.275000	176.0
77.275000	176.0
77.275000	176.0
77.275000	176.0
77.275000	176.0
77.275000	176.0
77.275000	176.0
77.300000	176.1
77.300000	176.1
77.300000	176.1
77.300000	176.1
77.300000	176.1
77.300000	176.1
77.325000	176.2
77.325000	176.2
77.325000	176.2
77.350000	176.3
77.350000	176.3
77.350000	176.3
77.350000	176.3
77.350000	176.3
77.350000	176.3
77.350000	176.3
77.350000	176.3
77.375000	176.3
77.375000	176.3
77.375000	176.3
77.375000	176.3
77.400000	176.4
77.425000	176.5
77.425000	176.5
77.425000	176.5
77.425000	176.5
77.450000	176.6
77.450000	176.6
77.450000	176.6
77.450000	176.6
77.450000	176.6
77.475000	176.7
77.475000	176.7
77.475000	176.7
77.500000	176.8
77.500000	176.8
77.500000	176.8
77.500000	176.8
77.525000	176.9
77.525000	176.9
77.525000	176.9
77.525000	176.9
77.525000	176.9
77.525000	176.9
77.525000	176.9
77.550000	177.0
77.550000	177.0
77.550000	177.0
77.550000	177.0
77.575000	177.1
77.575000	177.1
77.575000	177.1
77.575000	177.1
77.600000	177.1
77.600000	177.1
77.600000	177.1
77.600000	177.1
77.600000	177.1
77.625000	177.2
77.625000	177.2
77.625000	177.2
77.625000	177.2
77.625000	177.2
77.650000	177.3
77.650000	177.3
77.650000	177.3
77.650000	177.3
77.650000	177.3
77.650000	177.3
77.650000	177.3
77.700000	177.5
77.700000	177.5
77.700000	177.5
77.725000	177.6
77.725000	177.6
77.725000	177.6
77.750000	177.7
77.775000	177.8
77.775000	177.8
77.775000	177.8
77.775000	177.8
77.800000	177.9
77.800000	177.9
77.800000	177.9
77.800000	177.9
77.800000	177.9
77.800000	177.9
77.800000	177.9
77.825000	178.0
77.825000	178.0
77.825000	178.0
77.825000	178.0
77.850000	178.0
77.850000	178.0
77.850000	178.0
77.850000	178.0
77.875000	178.1
77.875000	178.1
77.875000	178.1
77.875000	178.1
77.875000	178.1
77.875000	178.1
77.900000	178.2
77.900000	178.2
77.925000	178.3
77.925000	178.3
77.950000	178.4
77.950000	178.4
77.950000	178.4
77.950000	178.4
77.950000	178.4
77.950000	178.4
77.950000	178.4
77.975000	178.5
77.975000	178.5
77.975000	178.5
77.975000	178.5
78.000000	178.6
78.000000	178.6
78.000000	178.6
78.000000	178.6
78.000000	178.6
78.000000	178.6
78.025000	178.7
78.025000	178.7
78.025000	178.7
78.025000	178.7
78.025000	178.7
78.050000	178.8
78.050000	178.8
78.050000	178.8
78.050000	178.8
78.075000	178.8
78.100000	178.9
78.100000	178.9
78.100000	178.9
78.100000	178.9
78.125000	179.0
78.125000	179.0
78.125000	179.0
78.125000	179.0
78.125000	179.0
78.125000	179.0
78.125000	179.0
78.150000	179.1
78.150000	179.1
78.150000	179.1
78.150000	179.1
78.150000	179.1
78.150000	179.1
78.175000	179.2
78.175000	179.2
78.175000	179.2
78.175000	179.2
78.175000	179.2
78.200000	179.3
78.200000	179.3
78.200000	179.3
78.200000	179.3
78.200000	179.3
78.225000	179.4
78.225000	179.4
78.225000	179.4
78.225000	179.4
78.250000	179.5
78.250000	179.5
78.250000	179.5
78.250000	179.5
78.250000	179.5
78.250000	179.5
78.250000	179.5
78.250000	179.5
78.275000	179.6
78.275000	179.6
78.275000	179.6
78.275000	179.6
78.275000	179.6
78.275000	179.6
78.300000	179.6
78.300000	179.6
78.300000	179.6
78.300000	179.6
78.325000	179.7
78.325000	179.7
78.325000	179.7
78.325000	179.7
78.325000	179.7
78.350000	179.8
78.350000	179.8
78.350000	179.8
78.375000	179.9
78.375000	179.9
78.375000	179.9
78.400000	180.0
78.400000	180.0
78.400000	180.0
78.425000	180.1
78.425000	180.1
78.425000	180.1
78.450000	180.2
78.450000	180.2
78.450000	180.2
78.450000	180.2
78.450000	180.2
78.475000	180.3
78.475000	180.3
78.475000	180.3
78.500000	180.4
78.500000	180.4
78.500000	180.4
78.500000	180.4
78.500000	180.4
78.525000	180.4
78.525000	180.4
78.525000	180.4
78.525000	180.4
78.525000	180.4
78.550000	180.5
78.550000	180.5
78.550000	180.5
78.550000	180.5
78.550000	180.5
78.550000	180.5
78.575000	180.6
78.575000	180.6
78.600000	180.7
78.625000	180.8
78.625000	180.8
78.625000	180.8
78.625000	180.8
78.625000	180.8
78.650000	180.9
78.650000	180.9
78.650000	180.9
78.650000	180.9
78.675000	181.0
78.675000	181.0
78.700000	181.1
78.725000	181.2
78.750000	181.2
78.750000	181.2
78.750000	181.2
78.750000	181.2
78.750000	181.2
78.750000	181.2
78.775000	181.3
78.775000	181.3
78.775000	181.3
78.775000	181.3
78.775000	181.3
78.800000	181.4
78.800000	181.4
78.825000	181.5
78.825000	181.5
78.825000	181.5
78.875000	181.7
78.875000	181.7
78.875000	181.7
78.900000	181.8
78.900000	181.8
78.900000	181.8
78.900000	181.8
78.925000	181.9
78.950000	182.0
78.950000	182.0
78.950000	182.0
78.950000	182.0
78.975000	182.0
78.975000	182.0
78.975000	182.0
78.975000	182.0
79.000000	182.1
79.000000	182.1
79.000000	182.1
79.025000	182.2
79.050000	182.3
79.075000	182.4
79.075000	182.4
79.100000	182.5
79.100000	182.5
79.125000	182.6
79.125000	182.6
79.125000	182.6
79.150000	182.7
79.150000	182.7
79.150000	182.7
79.150000	182.7
79.175000	182.8
79.175000	182.8
79.175000	182.8
79.225000	182.9
79.225000	182.9
79.225000	182.9
79.250000	183.0
79.250000	183.0
79.275000	183.1
79.275000	183.1
79.275000	183.1
79.275000	183.1
79.275000	183.1
79.300000	183.2
79.325000	183.3
79.325000	183.3
79.325000	183.3
79.325000	183.3
79.325000	183.3
79.350000	183.4
79.350000	183.4
79.375000	183.5
79.375000	183.5
79.375000	183.5
79.375000	183.5
79.425000	183.7
79.425000	183.7
79.425000	183.7
79.450000	183.7
79.450000	183.7
79.450000	183.7
79.450000	183.7
79.525000	184.0
79.575000	184.2
79.575000	184.2
79.600000	184.3
79.600000	184.3
79.650000	184.5
79.675000	184.5
79.700000	184.6
79.725000	184.7
79.750000	184.8
79.750000	184.8
79.775000	184.9
79.775000	184.9
79.800000	185.0
79.800000	185.0
79.825000	185.1
79.825000	185.1
79.850000	185.2
79.850000	185.2
79.875000	185.3
79.875000	185.3
79.900000	185.3
79.900000	185.3
79.925000	185.4
79.950000	185.5
79.975000	185.6
79.975000	185.6
79.975000	185.6
79.975000	185.6
80.000000	185.7
80.000000	185.7
80.000000	185.7
80.050000	185.9
80.050000	185.9
80.050000	185.9
80.050000	185.9
80.075000	186.0
80.075000	186.0
80.075000	186.0
80.100000	186.1
80.225000	186.5
80.275000	186.7
80.275000	186.7
80.275000	186.7
80.350000	187.0
80.375000	187.0
80.400000	187.1
80.425000	187.2
80.500000	187.5
80.625000	187.9
80.650000	188.0
80.675000	188.1
80.700000	188.2
80.700000	188.2
80.750000	188.4
80.900000	188.9
80.900000	188.9
80.900000	188.9
81.075000	189.5
81.800000	192.1
81.800000	192.1
82.050000	193.0
82.150000	193.4
82.425000	194.3
88.375000	215.6
88.650000	216.5
88.825000	217.2
89.025000	217.9
89.175000	218.4
89.200000	218.5
89.200000	218.5
89.200000	218.5
89.200000	218.5
89.250000	218.7
89.325000	218.9
89.350000	219.0
89.350000	219.0
89.450000	219.4
89.500000	219.6
89.550000	219.7
89.675000	220.2
89.675000	220.2
89.725000	220.4
89.725000	220.4
89.750000	220.5
89.775000	220.5
89.900000	221.0
89.925000	221.1
89.950000	221.2
89.975000	221.3
90.000000	221.3
90.050000	221.5
90.050000	221.5
90.075000	221.6
90.075000	221.6
90.125000	221.8
90.175000	222.0
90.175000	222.0
90.250000	222.2
90.300000	222.4
90.350000	222.6
90.350000	222.6
90.375000	222.7
90.375000	222.7
90.375000	222.7
90.400000	222.8
90.425000	222.9
90.425000	222.9
90.450000	223.0
90.475000	223.0
90.475000	223.0
90.525000	223.2
90.575000	223.4
90.575000	223.4
90.575000	223.4
90.575000	223.4
90.575000	223.4
90.600000	223.5
90.625000	223.6
90.700000	223.8
90.725000	223.9
90.725000	223.9
90.725000	223.9
90.750000	224.0
90.750000	224.0
90.775000	224.1
90.800000	224.2
90.800000	224.2
90.800000	224.2
90.825000	224.3
90.875000	224.5
90.875000	224.5
90.900000	224.6
90.925000	224.6
90.925000	224.6
90.925000	224.6
90.975000	224.8
90.975000	224.8
90.975000	224.8
90.975000	224.8
90.975000	224.8
91.000000	224.9
91.000000	224.9
91.025000	225.0
91.025000	225.0
91.025000	225.0
91.050000	225.1
91.050000	225.1
91.050000	225.1
91.050000	225.1
91.075000	225.2
91.075000	225.2
91.075000	225.2
91.075000	225.2
91.100000	225.3
91.100000	225.3
91.150000	225.4
91.150000	225.4
91.150000	225.4
91.150000	225.4
91.150000	225.4
91.150000	225.4
91.150000	225.4
91.175000	225.5
91.175000	225.5
91.200000	225.6
91.200000	225.6
91.200000	225.6
91.225000	225.7
91.225000	225.7
91.225000	225.7
91.250000	225.8
91.250000	225.8
91.250000	225.8
91.275000	225.9
91.275000	225.9
91.275000	225.9
91.300000	226.0
91.325000	226.1
91.325000	226.1
91.350000	226.2
91.350000	226.2
91.350000	226.2
91.350000	226.2
91.350000	226.2
91.350000	226.2
91.375000	226.2
91.375000	226.2
91.375000	226.2
91.375000	226.2
91.375000	226.2
91.400000	226.3
91.400000	226.3
91.400000	226.3
91.400000	226.3
91.425000	226.4
91.425000	226.4
91.425000	226.4
91.425000	226.4
91.450000	226.5
91.475000	226.6
91.475000	226.6
91.475000	226.6
91.475000	226.6
91.475000	226.6
91.500000	226.7
91.500000	226.7
91.500000	226.7
91.525000	226.8
91.525000	226.8
91.525000	226.8
91.525000	226.8
91.550000	226.9
91.550000	226.9
91.550000	226.9
91.550000	226.9
91.550000	226.9
91.575000	227.0
91.600000	227.0
91.600000	227.0
91.600000	227.0
91.625000	227.1
91.625000	227.1
91.650000	227.2
91.650000	227.2
91.650000	227.2
91.650000	227.2
91.675000	227.3
91.675000	227.3
91.675000	227.3
91.675000	227.3
91.675000	227.3
91.700000	227.4
91.700000	227.4
91.700000	227.4
91.725000	227.5
91.725000	227.5
91.725000	227.5
91.725000	227.5
91.725000	227.5
91.750000	227.6
91.750000	227.6
91.750000	227.6
91.750000	227.6
91.775000	227.7
91.775000	227.7
91.775000	227.7
91.800000	227.8
91.800000	227.8
91.800000	227.8
91.800000	227.8
91.800000	227.8
91.825000	227.9
91.825000	227.9
91.825000	227.9
91.850000	227.9
91.850000	227.9
91.850000	227.9
91.850000	227.9
91.875000	228.0
91.875000	228.0
91.875000	228.0
91.900000	228.1
91.900000	228.1
91.900000	228.1
91.900000	228.1
91.900000	228.1
91.900000	228.1
91.900000	228.1
91.900000	228.1
91.900000	228.1
91.925000	228.2
91.925000	228.2
91.950000	228.3
91.950000	228.3
91.950000	228.3
91.975000	228.4
91.975000	228.4
91.975000	228.4
91.975000	228.4
91.975000	228.4
91.975000	228.4
92.000000	228.5
92.000000	228.5
92.000000	228.5
92.000000	228.5
92.000000	228.5
92.025000	228.6
92.025000	228.6
92.025000	228.6
92.050000	228.7
92.050000	228.7
92.050000	228.7
92.075000	228.7
92.075000	228.7
92.100000	228.8
92.100000	228.8
92.100000	228.8
92.100000	228.8
92.100000	228.8
92.100000	228.8
92.100000	228.8
92.125000	228.9
92.125000	228.9
92.125000	228.9
92.150000	229.0
92.150000	229.0
92.150000	229.0
92.175000	229.1
92.175000	229.1
92.175000	229.1
92.175000	229.1
92.175000	229.1
92.175000	229.1
92.200000	229.2
92.200000	229.2
92.200000	229.2
92.200000	229.2
92.200000	229.2
92.200000	229.2
92.200000	229.2
92.200000	229.2
92.200000	229.2
92.225000	229.3
92.225000	229.3
92.225000	229.3
92.225000	229.3
92.250000	229.4
92.250000	229.4
92.250000	229.4
92.250000	229.4
92.275000	229.5
92.275000	229.5
92.275000	229.5
92.275000	229.5
92.300000	229.5
92.300000	229.5
92.300000	229.5
92.325000	229.6
92.325000	229.6
92.325000	229.6
92.325000	229.6
92.325000	229.6
92.350000	229.7
92.350000	229.7
92.350000	229.7
92.350000	229.7
92.375000	229.8
92.375000	229.8
92.375000	229.8
92.375000	229.8
92.400000	229.9
92.400000	229.9
92.400000	229.9
92.400000	229.9
92.400000	229.9
92.400000	229.9
92.400000	229.9
92.425000	230.0
92.425000	230.0
92.425000	230.0
92.425000	230.0
92.425000	230.0
92.425000	230.0
92.425000	230.0
92.450000	230.1
92.475000	230.2
92.475000	230.2
92.475000	230.2
92.475000	230.2
92.475000	230.2
92.500000	230.3
92.500000	230.3
92.500000	230.3
92.500000	230.3
92.500000	230.3
92.500000	230.3
92.500000	230.3
92.500000	230.3
92.525000	230.3
92.525000	230.3
92.525000	230.3
92.525000	230.3
92.525000	230.3
92.550000	230.4
92.550000	230.4
92.575000	230.5
92.575000	230.5
92.575000	230.5
92.575000	230.5
92.575000	230.5
92.575000	230.5
92.600000	230.6
92.600000	230.6
92.625000	230.7
92.625000	230.7
92.625000	230.7
92.625000	230.7
92.625000	230.7
92.625000	230.7
92.625000	230.7
92.650000	230.8
92.675000	230.9
92.675000	230.9
92.675000	230.9
92.675000	230.9
92.675000	230.9
92.675000	230.9
92.675000	230.9
92.700000	231.0
92.700000	231.0
92.700000	231.0
92.700000	231.0
92.700000	231.0
92.700000	231.0
92.725000	231.1
92.725000	231.1
92.725000	231.1
92.725000	231.1
92.725000	231.1
92.725000	231.1
92.750000	231.1
92.750000	231.1
92.750000	231.1
92.775000	231.2
92.775000	231.2
92.775000	231.2
92.775000	231.2
92.775000	231.2
92.775000	231.2
92.775000	231.2
92.800000	231.3
92.800000	231.3
92.800000	231.3
92.800000	231.3
92.800000	231.3
92.800000	231.3
92.825000	231.4
92.825000	231.4
92.850000	231.5
92.850000	231.5
92.850000	231.5
92.875000	231.6
92.875000	231.6
92.875000	231.6
92.875000	231.6
92.900000	231.7
92.900000	231.7
92.900000	231.7
92.900000	231.7
92.925000	231.8
92.925000	231.8
92.925000	231.8
92.925000	231.8
92.950000	231.9
92.950000	231.9
92.950000	231.9
93.000000	232.0
93.000000	232.0
93.000000	232.0
93.000000	232.0
93.000000	232.0
93.000000	232.0
93.000000	232.0
93.000000	232.0
93.000000	232.0
93.000000	232.0
93.025000	232.1
93.025000	232.1
93.025000	232.1
93.025000	232.1
93.025000	232.1
93.050000	232.2
93.050000	232.2
93.050000	232.2
93.075000	232.3
93.075000	232.3
93.100000	232.4
93.100000	232.4
93.100000	232.4
93.100000	232.4
93.100000	232.4
93.100000	232.4
93.125000	232.5
93.125000	232.5
93.125000	232.5
93.125000	232.5
93.125000	232.5
93.150000	232.6
93.150000	232.6
93.150000	232.6
93.175000	232.7
93.175000	232.7
93.175000	232.7
93.175000	232.7
93.200000	232.8
93.200000	232.8
93.200000	232.8
93.225000	232.8
93.225000	232.8
93.225000	232.8
93.225000	232.8
93.225000	232.8
93.275000	233.0
93.275000	233.0
93.275000	233.0
93.275000	233.0
93.300000	233.1
93.325000	233.2
93.325000	233.2
93.325000	233.2
93.325000	233.2
93.325000	233.2
93.325000	233.2
93.350000	233.3
93.350000	233.3
93.350000	233.3
93.350000	233.3
93.375000	233.4
93.375000	233.4
93.375000	233.4
93.375000	233.4
93.375000	233.4
93.400000	233.5
93.400000	233.5
93.400000	233.5
93.400000	233.5
93.400000	233.5
93.425000	233.6
93.425000	233.6
93.450000	233.6
93.450000	233.6
93.450000	233.6
93.450000	233.6
93.475000	233.7
93.500000	233.8
93.500000	233.8
93.550000	234.0
93.550000	234.0
93.550000	234.0
93.550000	234.0
93.550000	234.0
93.575000	234.1
93.575000	234.1
93.600000	234.2
93.600000	234.2
93.600000	234.2
93.600000	234.2
93.625000	234.3
93.650000	234.4
93.675000	234.4
93.675000	234.4
93.700000	234.5
93.700000	234.5
93.700000	234.5
93.725000	234.6
93.725000	234.6
93.750000	234.7
93.750000	234.7
93.750000	234.7
93.750000	234.7
93.750000	234.7
93.750000	234.7
93.775000	234.8
93.775000	234.8
93.775000	234.8
93.775000	234.8
93.775000	234.8
93.800000	234.9
93.800000	234.9
93.800000	234.9
93.800000	234.9
93.825000	235.0
93.825000	235.0
93.825000	235.0
93.825000	235.0
93.850000	235.1
93.850000	235.1
93.850000	235.1
93.850000	235.1
93.875000	235.2
93.875000	235.2
93.875000	235.2
93.875000	235.2
93.925000	235.3
93.925000	235.3
93.950000	235.4
93.950000	235.4
93.950000	235.4
93.950000	235.4
93.975000	235.5
93.975000	235.5
93.975000	235.5
93.975000	235.5
94.000000	235.6
94.000000	235.6
94.025000	235.7
94.025000	235.7
94.050000	235.8
94.050000	235.8
94.050000	235.8
94.050000	235.8
94.050000	235.8
94.075000	235.9
94.075000	235.9
94.100000	236.0
94.125000	236.0
94.125000	236.0
94.125000	236.0
94.125000	236.0
94.150000	236.1
94.150000	236.1
94.150000	236.1
94.150000	236.1
94.150000	236.1
94.175000	236.2
94.175000	236.2
94.175000	236.2
94.200000	236.3
94.200000	236.3
94.225000	236.4
94.225000	236.4
94.225000	236.4
94.225000	236.4
94.225000	236.4
94.250000	236.5
94.250000	236.5
94.250000	236.5
94.250000	236.5
94.275000	236.6
94.275000	236.6
94.300000	236.7
94.300000	236.7
94.300000	236.7
94.325000	236.8
94.325000	236.8
94.350000	236.9
94.350000	236.9
94.425000	237.1
94.425000	237.1
94.425000	237.1
94.425000	237.1
94.450000	237.2
94.475000	237.3
94.500000	237.4
94.500000	237.4
94.500000	237.4
94.500000	237.4
94.525000	237.5
94.525000	237.5
94.550000	237.6
94.550000	237.6
94.550000	237.6
94.575000	237.7
94.600000	237.7
94.600000	237.7
94.600000	237.7
94.625000	237.8
94.650000	237.9
94.675000	238.0
94.700000	238.1
94.700000	238.1
94.725000	238.2
94.725000	238.2
94.750000	238.3
94.775000	238.4
94.775000	238.4
94.775000	238.4
94.800000	238.5
94.800000	238.5
94.800000	238.5
94.825000	238.5
94.875000	238.7
94.900000	238.8
94.925000	238.9
94.950000	239.0
94.975000	239.1
95.000000	239.2
95.000000	239.2
95.025000	239.3
95.050000	239.3
95.100000	239.5
95.150000	239.7
95.150000	239.7
95.200000	239.9
95.225000	240.0
95.225000	240.0
95.275000	240.1
95.300000	240.2
95.325000	240.3
95.350000	240.4
95.350000	240.4
95.375000	240.5
95.375000	240.5
95.400000	240.6
95.400000	240.6
95.475000	240.9
95.525000	241.0
95.600000	241.3
95.625000	241.4
95.625000	241.4
95.700000	241.7
95.725000	241.8
95.775000	241.9
96.000000	242.7
96.275000	243.7
96.800000	245.6
103.050000	267.9
103.200000	268.4
103.950000	271.1
103.950000	271.1
103.975000	271.2
104.025000	271.3
104.050000	271.4
104.050000	271.4
104.175000	271.9
104.200000	272.0
104.250000	272.1
104.275000	272.2
104.300000	272.3
104.350000	272.5
104.400000	272.7
104.400000	272.7
104.400000	272.7
104.500000	273.0
104.500000	273.0
104.550000	273.2
104.575000	273.3
104.600000	273.4
104.650000	273.6
104.675000	273.7
104.750000	273.9
104.750000	273.9
104.775000	274.0
104.775000	274.0
104.800000	274.1
104.825000	274.2
104.850000	274.3
104.850000	274.3
104.875000	274.4
104.875000	274.4
104.875000	274.4
104.875000	274.4
104.900000	274.5
104.900000	274.5
104.925000	274.5
104.925000	274.5
104.925000	274.5
104.975000	274.7
104.975000	274.7
104.975000	274.7
104.975000	274.7
105.050000	275.0
105.100000	275.2
105.100000	275.2
105.100000	275.2
105.125000	275.3
105.125000	275.3
105.150000	275.3
105.175000	275.4
105.175000	275.4
105.175000	275.4
105.200000	275.5
105.225000	275.6
105.225000	275.6
105.225000	275.6
105.225000	275.6
105.225000	275.6
105.250000	275.7
105.250000	275.7
105.250000	275.7
105.275000	275.8
105.275000	275.8
105.275000	275.8
105.275000	275.8
105.275000	275.8
105.300000	275.9
105.300000	275.9
105.300000	275.9
105.300000	275.9
105.325000	276.0
105.325000	276.0
105.350000	276.1
105.350000	276.1
105.375000	276.1
105.400000	276.2
105.400000	276.2
105.400000	276.2
105.425000	276.3
105.425000	276.3
105.425000	276.3
105.425000	276.3
105.450000	276.4
105.475000	276.5
105.475000	276.5
105.475000	276.5
105.500000	276.6
105.500000	276.6
105.500000	276.6
105.500000	276.6
105.525000	276.7
105.525000	276.7
105.525000	276.7
105.550000	276.8
105.550000	276.8
105.575000	276.9
105.575000	276.9
105.600000	277.0
105.600000	277.0
105.600000	277.0
105.600000	277.0
105.600000	277.0
105.600000	277.0
105.625000	277.0
105.625000	277.0
105.625000	277.0
105.625000	277.0
105.625000	277.0
105.650000	277.1
105.650000	277.1
105.675000	277.2
105.675000	277.2
105.700000	277.3
105.700000	277.3
105.700000	277.3
105.700000	277.3
105.700000	277.3
105.725000	277.4
105.725000	277.4
105.725000	277.4
105.725000	277.4
105.775000	277.6
105.775000	277.6
105.775000	277.6
105.775000	277.6
105.775000	277.6
105.775000	277.6
105.775000	277.6
105.800000	277.7
105.800000	277.7
105.825000	277.8
105.850000	277.8
105.850000	277.8
105.850000	277.8
105.850000	277.8
105.850000	277.8
105.875000	277.9
105.875000	277.9
105.875000	277.9
105.900000	278.0
105.900000	278.0
105.900000	278.0
105.925000	278.1
105.925000	278.1
105.925000	278.1
[truncated: 154,090 more rows]
