# Supplementary material for: Interneuronal mechanisms of hippocampal theta oscillations in a full-scale model of the rodent CA1 circuit
Source: eLife. 2016 Dec 23;5:e18566. doi: 10.7554/eLife.18566 (PMC5313080; doi:10.7554/eLife.18566)
Supplement: Figure 5—source data 5. — All spike times from all distal afferent cells, as well as the calculated theta phases (relative to the theta-filtered LFP analog) of each spike. DOI: http://dx.doi.org/10.7554/eLife.18566.050 [file elife-18566-fig5-data5.txt]

50.011000	78.8
50.036000	78.9
50.041000	78.9
50.090000	79.1
50.103000	79.1
50.110000	79.2
50.119000	79.2
50.139000	79.3
50.144000	79.3
50.192000	79.5
50.203000	79.5
50.215000	79.5
50.218000	79.5
50.223000	79.6
50.227000	79.6
50.231000	79.6
50.252000	79.7
50.273000	79.7
50.303000	79.9
50.316000	79.9
50.334000	80.0
50.357000	80.0
50.366000	80.1
50.433000	80.3
50.447000	80.4
50.454000	80.4
50.475000	80.5
50.483000	80.5
50.582000	80.8
50.590000	80.9
50.662000	81.1
50.672000	81.2
50.712000	81.3
50.790000	81.6
50.804000	81.6
50.817000	81.7
50.842000	81.8
50.866000	81.9
50.867000	81.9
50.894000	82.0
51.005000	82.4
51.015000	82.4
51.080000	82.6
51.088000	82.7
51.131000	82.8
51.173000	83.0
51.214000	83.1
51.308000	83.4
51.320000	83.5
51.330000	83.5
51.338000	83.5
51.385000	83.7
51.417000	83.8
51.425000	83.9
51.550000	84.3
51.575000	84.4
51.626000	84.6
51.657000	84.7
51.657000	84.7
51.673000	84.7
51.681000	84.8
51.703000	84.8
51.715000	84.9
51.761000	85.0
51.763000	85.1
51.792000	85.2
51.792000	85.2
51.794000	85.2
51.802000	85.2
51.808000	85.2
51.811000	85.2
51.877000	85.5
51.883000	85.5
51.898000	85.5
51.902000	85.6
51.929000	85.6
51.930000	85.7
51.933000	85.7
51.965000	85.8
51.976000	85.8
51.990000	85.9
52.002000	85.9
52.016000	86.0
52.046000	86.1
52.118000	86.3
52.126000	86.4
52.310000	87.0
52.450000	87.5
52.470000	87.6
52.470000	87.6
52.492000	87.7
52.557000	87.9
52.568000	87.9
52.571000	87.9
52.582000	88.0
52.615000	88.1
52.621000	88.1
52.641000	88.2
52.648000	88.2
52.688000	88.4
52.720000	88.5
52.744000	88.6
52.760000	88.6
52.780000	88.7
52.903000	89.1
52.904000	89.1
52.949000	89.3
52.959000	89.3
52.983000	89.4
53.035000	89.6
53.038000	89.6
53.041000	89.6
53.070000	89.7
53.077000	89.7
53.077000	89.7
53.148000	90.0
53.150000	90.0
53.153000	90.0
53.163000	90.0
53.292000	90.5
53.302000	90.5
53.384000	90.8
53.392000	90.9
53.416000	90.9
53.461000	91.1
53.472000	91.1
53.490000	91.2
53.582000	91.5
53.643000	91.8
53.759000	92.2
53.790000	92.3
53.847000	92.5
53.849000	92.5
53.921000	92.7
53.935000	92.8
53.936000	92.8
53.954000	92.9
53.955000	92.9
53.964000	92.9
53.987000	93.0
54.036000	93.2
54.094000	93.4
54.098000	93.4
54.117000	93.4
54.120000	93.5
54.122000	93.5
54.130000	93.5
54.137000	93.5
54.158000	93.6
54.164000	93.6
54.176000	93.7
54.180000	93.7
54.215000	93.8
54.216000	93.8
54.265000	94.0
54.292000	94.1
54.316000	94.2
54.317000	94.2
54.361000	94.3
54.369000	94.3
54.388000	94.4
54.415000	94.5
54.417000	94.5
54.430000	94.6
54.430000	94.6
54.455000	94.7
54.519000	94.9
54.543000	95.0
54.547000	95.0
54.550000	95.0
54.561000	95.0
54.640000	95.3
54.660000	95.4
54.692000	95.5
54.723000	95.6
54.779000	95.8
54.807000	95.9
54.818000	95.9
54.818000	95.9
54.836000	96.0
54.842000	96.0
54.844000	96.0
54.846000	96.0
54.881000	96.2
54.910000	96.3
54.930000	96.3
55.024000	96.7
55.028000	96.7
55.064000	96.8
55.077000	96.9
55.119000	97.0
55.191000	97.3
55.197000	97.3
55.301000	97.7
55.378000	97.9
55.428000	98.1
55.477000	98.3
55.481000	98.3
55.536000	98.5
55.587000	98.7
55.671000	99.0
55.680000	99.0
55.686000	99.0
55.689000	99.0
55.741000	99.2
55.757000	99.3
55.759000	99.3
55.770000	99.3
55.895000	99.8
55.912000	99.8
55.942000	100.0
55.976000	100.1
56.060000	100.4
56.071000	100.4
56.093000	100.5
56.096000	100.5
56.099000	100.5
56.145000	100.7
56.211000	100.9
56.255000	101.1
56.290000	101.2
56.321000	101.3
56.336000	101.4
56.356000	101.4
56.387000	101.5
56.413000	101.6
56.467000	101.8
56.500000	101.9
56.515000	102.0
56.524000	102.0
56.626000	102.4
56.700000	102.7
56.705000	102.7
56.774000	102.9
56.780000	102.9
56.786000	103.0
56.792000	103.0
56.882000	103.3
56.900000	103.4
56.902000	103.4
56.939000	103.5
56.942000	103.5
56.955000	103.6
56.958000	103.6
56.962000	103.6
57.026000	103.8
57.041000	103.9
57.055000	103.9
57.078000	104.0
57.132000	104.2
57.158000	104.3
57.195000	104.4
57.195000	104.4
57.196000	104.4
57.231000	104.5
57.237000	104.6
57.278000	104.7
57.284000	104.7
57.341000	104.9
57.343000	104.9
57.369000	105.0
57.418000	105.2
57.432000	105.3
57.435000	105.3
57.439000	105.3
57.491000	105.5
57.501000	105.5
57.521000	105.6
57.540000	105.6
57.548000	105.7
57.595000	105.8
57.617000	105.9
57.635000	106.0
57.655000	106.1
57.667000	106.1
57.757000	106.4
57.773000	106.5
57.777000	106.5
57.777000	106.5
57.797000	106.6
57.825000	106.7
57.825000	106.7
57.847000	106.7
57.852000	106.8
57.909000	107.0
57.954000	107.1
57.958000	107.1
57.966000	107.2
57.984000	107.2
57.987000	107.2
57.987000	107.2
58.005000	107.3
58.005000	107.3
58.035000	107.4
58.049000	107.5
58.078000	107.6
58.096000	107.6
58.113000	107.7
58.118000	107.7
58.150000	107.8
58.150000	107.8
58.203000	108.0
58.237000	108.1
58.329000	108.5
58.365000	108.6
58.442000	108.9
58.448000	108.9
58.501000	109.1
58.616000	109.5
58.625000	109.5
58.634000	109.5
58.674000	109.7
58.756000	110.0
58.800000	110.1
58.802000	110.1
58.839000	110.3
58.859000	110.3
59.028000	111.0
59.050000	111.0
59.077000	111.1
59.095000	111.2
59.099000	111.2
59.100000	111.2
59.101000	111.2
59.118000	111.3
59.142000	111.4
59.155000	111.4
59.172000	111.5
59.208000	111.6
59.248000	111.7
59.257000	111.8
59.267000	111.8
59.407000	112.3
59.414000	112.3
59.454000	112.5
59.471000	112.5
59.474000	112.5
59.495000	112.6
59.502000	112.6
59.532000	112.7
59.553000	112.8
59.588000	112.9
59.593000	113.0
59.593000	113.0
59.594000	113.0
59.701000	113.4
59.745000	113.5
59.757000	113.5
59.767000	113.6
59.804000	113.7
59.813000	113.7
59.965000	114.3
60.022000	114.5
60.023000	114.5
60.049000	114.6
60.054000	114.6
60.109000	114.8
60.114000	114.8
60.182000	115.1
60.207000	115.2
60.212000	115.2
60.262000	115.3
60.301000	115.5
60.308000	115.5
60.316000	115.5
60.400000	115.8
60.459000	116.1
60.515000	116.3
60.526000	116.3
60.550000	116.4
60.628000	116.7
60.707000	116.9
60.707000	116.9
60.734000	117.0
60.765000	117.1
60.771000	117.2
60.841000	117.4
60.850000	117.4
60.861000	117.5
60.938000	117.8
60.975000	117.9
61.041000	118.1
61.042000	118.1
61.050000	118.2
61.095000	118.3
61.169000	118.6
61.192000	118.7
61.205000	118.7
61.210000	118.7
61.210000	118.7
61.217000	118.8
61.237000	118.8
61.273000	119.0
61.325000	119.1
61.355000	119.2
61.385000	119.4
61.407000	119.4
61.434000	119.5
61.439000	119.5
61.473000	119.7
61.529000	119.9
61.537000	119.9
61.546000	119.9
61.611000	120.2
61.637000	120.3
61.640000	120.3
61.674000	120.4
61.696000	120.5
61.742000	120.6
61.768000	120.7
61.773000	120.7
61.783000	120.8
61.824000	120.9
61.826000	120.9
61.830000	120.9
61.859000	121.0
61.903000	121.2
61.980000	121.5
61.993000	121.5
62.012000	121.6
62.020000	121.6
62.067000	121.8
62.107000	121.9
62.113000	121.9
62.115000	122.0
62.137000	122.0
62.143000	122.1
62.157000	122.1
62.172000	122.2
62.245000	122.4
62.249000	122.4
62.272000	122.5
62.355000	122.8
62.362000	122.8
62.385000	122.9
62.493000	123.3
62.563000	123.6
62.620000	123.8
62.647000	123.9
62.651000	123.9
62.717000	124.1
62.727000	124.1
62.727000	124.1
62.728000	124.1
62.738000	124.2
62.754000	124.2
62.767000	124.3
62.822000	124.5
62.853000	124.6
62.873000	124.7
62.907000	124.8
62.951000	124.9
62.966000	125.0
62.979000	125.0
63.007000	125.1
63.026000	125.2
63.087000	125.4
63.096000	125.5
63.170000	125.7
63.205000	125.8
63.251000	126.0
63.437000	126.7
63.477000	126.8
63.479000	126.8
63.480000	126.8
63.504000	126.9
63.508000	126.9
63.509000	126.9
63.530000	127.0
63.571000	127.1
63.571000	127.1
63.661000	127.5
63.673000	127.5
63.697000	127.6
63.711000	127.6
63.712000	127.6
63.719000	127.7
63.723000	127.7
63.753000	127.8
63.795000	127.9
63.834000	128.1
63.851000	128.1
63.872000	128.2
63.887000	128.3
63.945000	128.5
63.980000	128.6
64.053000	128.9
64.098000	129.0
64.105000	129.0
64.110000	129.1
64.128000	129.1
64.171000	129.3
64.198000	129.4
64.219000	129.5
64.256000	129.6
64.257000	129.6
64.266000	129.6
64.299000	129.7
64.339000	129.9
64.383000	130.0
64.393000	130.1
64.450000	130.3
64.500000	130.5
64.520000	130.5
64.531000	130.6
64.554000	130.6
64.569000	130.7
64.632000	130.9
64.689000	131.1
64.708000	131.2
64.713000	131.2
64.726000	131.3
64.771000	131.4
64.842000	131.7
64.843000	131.7
64.890000	131.8
64.895000	131.9
64.906000	131.9
64.954000	132.1
64.959000	132.1
64.959000	132.1
64.999000	132.2
65.019000	132.3
65.040000	132.4
65.059000	132.4
65.079000	132.5
65.146000	132.8
65.180000	132.9
65.193000	132.9
65.198000	132.9
65.202000	133.0
65.214000	133.0
65.245000	133.1
65.255000	133.1
65.267000	133.2
65.268000	133.2
65.270000	133.2
65.291000	133.3
65.319000	133.4
65.348000	133.5
65.367000	133.5
65.403000	133.7
65.432000	133.8
65.446000	133.8
65.481000	134.0
65.488000	134.0
65.585000	134.3
65.600000	134.4
65.642000	134.5
65.671000	134.6
65.671000	134.6
65.672000	134.6
65.674000	134.6
65.692000	134.7
65.718000	134.8
65.721000	134.8
65.753000	134.9
65.776000	135.0
65.867000	135.3
65.892000	135.4
65.903000	135.5
65.945000	135.6
65.970000	135.7
65.973000	135.7
65.988000	135.8
66.032000	135.9
66.057000	136.0
66.067000	136.0
66.072000	136.1
66.092000	136.1
66.128000	136.3
66.134000	136.3
66.167000	136.4
66.209000	136.5
66.229000	136.6
66.238000	136.7
66.290000	136.8
66.330000	137.0
66.348000	137.0
66.359000	137.1
66.398000	137.2
66.424000	137.3
66.427000	137.3
66.455000	137.4
66.465000	137.5
66.471000	137.5
66.482000	137.5
66.509000	137.6
66.511000	137.6
66.537000	137.7
66.539000	137.7
66.554000	137.8
66.557000	137.8
66.566000	137.8
66.620000	138.0
66.647000	138.1
66.663000	138.2
66.669000	138.2
66.678000	138.2
66.690000	138.3
66.691000	138.3
66.721000	138.4
66.726000	138.4
66.730000	138.4
66.738000	138.4
66.769000	138.5
66.773000	138.6
66.784000	138.6
66.788000	138.6
66.801000	138.7
66.816000	138.7
66.827000	138.7
66.885000	139.0
66.899000	139.0
67.023000	139.4
67.069000	139.6
67.073000	139.6
67.138000	139.9
67.150000	139.9
67.197000	140.1
67.208000	140.1
67.252000	140.3
67.253000	140.3
67.257000	140.3
67.258000	140.3
67.291000	140.4
67.303000	140.4
67.357000	140.6
67.365000	140.7
67.370000	140.7
67.380000	140.7
67.390000	140.8
67.418000	140.9
67.423000	140.9
67.432000	140.9
67.455000	141.0
67.508000	141.2
67.509000	141.2
67.582000	141.4
67.590000	141.5
67.592000	141.5
67.611000	141.5
67.635000	141.6
67.648000	141.7
67.652000	141.7
67.666000	141.7
67.750000	142.0
67.828000	142.3
67.848000	142.4
67.850000	142.4
67.862000	142.4
67.935000	142.7
68.022000	143.0
68.029000	143.0
68.044000	143.1
68.047000	143.1
68.050000	143.1
68.068000	143.2
68.087000	143.2
68.107000	143.3
68.149000	143.5
68.163000	143.5
68.200000	143.6
68.222000	143.7
68.274000	143.9
68.345000	144.2
68.358000	144.2
68.376000	144.3
68.429000	144.5
68.432000	144.5
68.528000	144.8
68.541000	144.9
68.581000	145.0
68.597000	145.1
68.642000	145.2
68.691000	145.4
68.693000	145.4
68.709000	145.5
68.722000	145.5
68.724000	145.5
68.725000	145.5
68.753000	145.6
68.861000	146.0
68.947000	146.3
68.957000	146.3
68.981000	146.4
69.000000	146.5
69.069000	146.7
69.129000	147.0
69.195000	147.2
69.197000	147.2
69.209000	147.2
69.246000	147.4
69.258000	147.4
69.267000	147.4
69.267000	147.4
69.287000	147.5
69.316000	147.6
69.353000	147.8
69.360000	147.8
69.374000	147.8
69.423000	148.0
69.449000	148.1
69.481000	148.2
69.506000	148.3
69.535000	148.4
69.562000	148.5
69.591000	148.6
69.596000	148.6
69.618000	148.7
69.638000	148.8
69.649000	148.8
69.658000	148.8
69.709000	149.0
69.718000	149.1
69.780000	149.3
69.792000	149.3
69.846000	149.5
69.860000	149.6
69.932000	149.8
69.934000	149.8
69.990000	150.0
70.006000	150.1
70.052000	150.2
70.069000	150.3
70.121000	150.5
70.147000	150.6
70.176000	150.7
70.188000	150.7
70.209000	150.8
70.245000	150.9
70.268000	151.0
70.371000	151.4
70.378000	151.4
70.418000	151.5
70.420000	151.6
70.433000	151.6
70.452000	151.7
70.467000	151.7
70.478000	151.8
70.494000	151.8
70.499000	151.8
70.535000	152.0
70.537000	152.0
70.572000	152.1
70.574000	152.1
70.610000	152.2
70.660000	152.4
70.701000	152.6
70.716000	152.6
70.726000	152.6
70.768000	152.8
70.769000	152.8
70.782000	152.8
70.826000	153.0
70.871000	153.2
70.872000	153.2
70.884000	153.2
70.907000	153.3
70.908000	153.3
70.950000	153.4
71.089000	153.9
71.100000	154.0
71.141000	154.1
71.164000	154.2
71.165000	154.2
71.173000	154.2
71.253000	154.5
71.259000	154.5
71.262000	154.6
71.267000	154.6
71.400000	155.0
71.402000	155.1
71.441000	155.2
71.443000	155.2
71.447000	155.2
71.448000	155.2
71.473000	155.3
71.499000	155.4
71.516000	155.5
71.592000	155.7
71.601000	155.8
71.624000	155.8
71.638000	155.9
71.683000	156.1
71.690000	156.1
71.738000	156.3
71.754000	156.3
71.762000	156.3
71.779000	156.4
71.808000	156.5
71.838000	156.6
71.941000	157.0
71.948000	157.0
71.954000	157.0
71.965000	157.1
72.073000	157.4
72.116000	157.6
72.127000	157.6
72.145000	157.7
72.166000	157.8
72.184000	157.8
72.218000	158.0
72.275000	158.2
72.294000	158.2
72.295000	158.2
72.316000	158.3
72.365000	158.5
72.385000	158.6
72.428000	158.7
72.452000	158.8
72.480000	158.9
72.528000	159.1
72.529000	159.1
72.592000	159.3
72.602000	159.3
72.635000	159.5
72.666000	159.6
72.725000	159.8
72.730000	159.8
72.787000	160.0
72.822000	160.1
72.830000	160.1
72.867000	160.3
72.887000	160.3
72.902000	160.4
72.908000	160.4
72.945000	160.6
72.952000	160.6
72.974000	160.7
73.004000	160.8
73.004000	160.8
73.004000	160.8
73.038000	160.9
73.066000	161.0
73.101000	161.1
73.137000	161.2
73.235000	161.6
73.249000	161.6
73.288000	161.8
73.324000	161.9
73.333000	161.9
73.353000	162.0
73.387000	162.1
73.423000	162.3
73.433000	162.3
73.435000	162.3
73.453000	162.4
73.457000	162.4
73.480000	162.5
73.519000	162.6
73.522000	162.6
73.565000	162.8
73.595000	162.9
73.617000	163.0
73.617000	163.0
73.617000	163.0
73.658000	163.1
73.716000	163.3
73.740000	163.4
73.816000	163.7
73.835000	163.7
73.846000	163.8
73.892000	163.9
73.904000	164.0
73.907000	164.0
73.909000	164.0
73.918000	164.0
73.991000	164.3
74.020000	164.4
74.077000	164.6
74.123000	164.8
74.128000	164.8
74.153000	164.9
74.181000	165.0
74.219000	165.1
74.238000	165.2
74.262000	165.3
74.298000	165.4
74.315000	165.4
74.328000	165.5
74.358000	165.6
74.418000	165.8
74.423000	165.8
74.437000	165.9
74.466000	166.0
74.506000	166.1
74.506000	166.1
74.552000	166.3
74.567000	166.3
74.594000	166.4
74.607000	166.5
74.632000	166.6
74.646000	166.6
74.686000	166.8
74.703000	166.8
74.732000	166.9
74.744000	167.0
74.758000	167.0
74.758000	167.0
74.779000	167.1
74.797000	167.2
74.808000	167.2
74.833000	167.3
74.843000	167.3
74.862000	167.4
74.870000	167.4
74.906000	167.5
74.928000	167.6
74.936000	167.7
74.948000	167.7
74.980000	167.8
75.048000	168.1
75.145000	168.4
75.172000	168.5
75.218000	168.7
75.246000	168.8
75.309000	169.0
75.340000	169.1
75.372000	169.2
75.381000	169.2
75.408000	169.3
75.459000	169.5
75.467000	169.5
75.478000	169.6
75.504000	169.7
75.562000	169.9
75.562000	169.9
75.593000	170.0
75.607000	170.0
75.620000	170.1
75.686000	170.3
75.714000	170.4
75.717000	170.4
75.747000	170.5
75.785000	170.7
75.838000	170.9
75.848000	170.9
75.899000	171.1
75.902000	171.1
75.903000	171.1
75.976000	171.4
75.991000	171.4
76.008000	171.5
76.011000	171.5
76.075000	171.7
76.075000	171.7
76.090000	171.8
76.113000	171.8
76.135000	171.9
76.136000	171.9
76.178000	172.1
76.191000	172.1
76.213000	172.2
76.219000	172.2
76.220000	172.2
76.310000	172.6
76.329000	172.6
76.401000	172.9
76.472000	173.1
76.479000	173.2
76.541000	173.4
76.546000	173.4
76.591000	173.6
76.654000	173.8
76.672000	173.8
76.675000	173.9
76.708000	174.0
76.710000	174.0
76.732000	174.1
76.755000	174.1
76.799000	174.3
76.821000	174.4
76.826000	174.4
76.827000	174.4
76.831000	174.4
76.937000	174.8
76.985000	175.0
76.986000	175.0
77.017000	175.1
77.044000	175.2
77.071000	175.3
77.078000	175.3
77.150000	175.5
77.175000	175.6
77.180000	175.7
77.199000	175.7
77.201000	175.7
77.252000	175.9
77.347000	176.2
77.409000	176.5
77.416000	176.5
77.444000	176.6
77.450000	176.6
77.527000	176.9
77.536000	176.9
77.550000	177.0
77.555000	177.0
77.633000	177.3
77.639000	177.3
77.672000	177.4
77.718000	177.6
77.727000	177.6
77.727000	177.6
77.781000	177.8
77.781000	177.8
77.922000	178.3
77.945000	178.4
77.956000	178.4
78.004000	178.6
78.029000	178.7
78.038000	178.7
78.094000	178.9
78.155000	179.1
78.173000	179.2
78.196000	179.3
78.239000	179.4
78.281000	179.6
78.288000	179.6
78.295000	179.6
78.332000	179.8
78.345000	179.8
78.362000	179.9
78.416000	180.1
78.454000	180.2
78.456000	180.2
78.461000	180.2
78.481000	180.3
78.485000	180.3
78.512000	180.4
78.531000	180.5
78.532000	180.5
78.551000	180.5
78.572000	180.6
78.632000	180.8
78.725000	181.2
78.786000	181.4
78.807000	181.5
78.813000	181.5
78.826000	181.5
78.862000	181.6
78.870000	181.7
78.885000	181.7
78.885000	181.7
78.890000	181.7
78.895000	181.8
79.021000	182.2
79.046000	182.3
79.059000	182.3
79.066000	182.4
79.075000	182.4
79.106000	182.5
79.108000	182.5
79.125000	182.6
79.168000	182.7
79.177000	182.8
79.279000	183.1
79.280000	183.1
79.333000	183.3
79.378000	183.5
79.456000	183.8
79.481000	183.9
79.501000	183.9
79.506000	183.9
79.506000	183.9
79.546000	184.1
79.560000	184.1
79.561000	184.1
79.562000	184.1
79.569000	184.2
79.587000	184.2
79.597000	184.3
79.642000	184.4
79.678000	184.6
79.689000	184.6
79.693000	184.6
79.704000	184.6
79.705000	184.7
79.709000	184.7
79.754000	184.8
79.828000	185.1
79.853000	185.2
79.872000	185.2
79.900000	185.3
79.914000	185.4
79.949000	185.5
80.078000	186.0
80.081000	186.0
80.165000	186.3
80.182000	186.4
80.215000	186.5
80.243000	186.6
80.274000	186.7
80.313000	186.8
80.318000	186.8
80.321000	186.8
80.326000	186.9
80.394000	187.1
80.404000	187.1
80.423000	187.2
80.477000	187.4
80.503000	187.5
80.516000	187.5
80.533000	187.6
80.539000	187.6
80.544000	187.6
80.546000	187.6
80.572000	187.7
80.625000	187.9
80.642000	188.0
80.706000	188.2
80.716000	188.3
80.863000	188.8
80.868000	188.8
80.881000	188.8
80.886000	188.9
80.887000	188.9
80.896000	188.9
80.950000	189.1
80.959000	189.1
80.994000	189.2
81.003000	189.3
81.012000	189.3
81.015000	189.3
81.015000	189.3
81.019000	189.3
81.165000	189.9
81.215000	190.0
81.244000	190.1
81.292000	190.3
81.372000	190.6
81.393000	190.7
81.421000	190.8
81.448000	190.9
81.477000	191.0
81.506000	191.1
81.526000	191.1
81.542000	191.2
81.576000	191.3
81.630000	191.5
81.659000	191.6
81.664000	191.6
81.671000	191.7
81.680000	191.7
81.707000	191.8
81.750000	191.9
81.795000	192.1
81.838000	192.3
81.845000	192.3
81.851000	192.3
81.856000	192.3
81.894000	192.5
81.902000	192.5
81.909000	192.5
81.915000	192.5
81.919000	192.5
81.937000	192.6
81.940000	192.6
81.942000	192.6
82.017000	192.9
82.040000	193.0
82.056000	193.0
82.057000	193.0
82.149000	193.4
82.229000	193.6
82.251000	193.7
82.297000	193.9
82.315000	194.0
82.342000	194.1
82.342000	194.1
82.360000	194.1
82.409000	194.3
82.412000	194.3
82.539000	194.8
82.548000	194.8
82.632000	195.1
82.688000	195.3
82.749000	195.5
82.772000	195.6
82.796000	195.7
82.798000	195.7
82.804000	195.7
82.890000	196.0
82.915000	196.1
82.918000	196.1
82.967000	196.3
83.006000	196.4
83.039000	196.5
83.042000	196.5
83.077000	196.7
83.144000	196.9
83.164000	197.0
83.178000	197.0
83.213000	197.2
83.243000	197.3
83.264000	197.3
83.283000	197.4
83.306000	197.5
83.318000	197.5
83.366000	197.7
83.466000	198.1
83.467000	198.1
83.469000	198.1
83.471000	198.1
83.675000	198.8
83.717000	199.0
83.740000	199.0
83.784000	199.2
83.802000	199.3
83.900000	199.6
83.912000	199.6
83.924000	199.7
83.968000	199.8
83.984000	199.9
84.027000	200.1
84.131000	200.4
84.198000	200.7
84.314000	201.1
84.363000	201.3
84.402000	201.4
84.433000	201.5
84.439000	201.5
84.458000	201.6
84.471000	201.6
84.490000	201.7
84.508000	201.8
84.563000	202.0
84.576000	202.0
84.604000	202.1
84.625000	202.2
84.667000	202.3
84.695000	202.4
84.709000	202.5
84.716000	202.5
84.719000	202.5
84.777000	202.7
84.810000	202.8
84.813000	202.9
84.815000	202.9
84.818000	202.9
84.973000	203.4
84.978000	203.4
85.058000	203.7
85.095000	203.9
85.107000	203.9
85.112000	203.9
85.153000	204.1
85.212000	204.3
85.216000	204.3
85.242000	204.4
85.279000	204.5
85.326000	204.7
85.360000	204.8
85.488000	205.3
85.490000	205.3
85.519000	205.4
85.520000	205.4
85.572000	205.6
85.574000	205.6
85.622000	205.7
85.646000	205.8
85.667000	205.9
85.737000	206.2
85.764000	206.2
85.765000	206.3
85.796000	206.4
85.878000	206.7
85.900000	206.7
85.934000	206.9
85.942000	206.9
85.951000	206.9
85.979000	207.0
86.009000	207.1
86.062000	207.3
86.116000	207.5
86.286000	208.1
86.344000	208.3
86.403000	208.5
86.437000	208.6
86.491000	208.8
86.558000	209.1
86.614000	209.3
86.694000	209.6
86.705000	209.6
86.753000	209.8
86.902000	210.3
86.906000	210.3
86.925000	210.4
86.936000	210.4
86.944000	210.5
86.944000	210.5
87.049000	210.8
87.153000	211.2
87.157000	211.2
87.159000	211.2
87.160000	211.2
87.165000	211.2
87.169000	211.3
87.180000	211.3
87.227000	211.5
87.320000	211.8
87.351000	211.9
87.356000	211.9
87.407000	212.1
87.459000	212.3
87.474000	212.3
87.496000	212.4
87.499000	212.4
87.531000	212.5
87.544000	212.6
87.547000	212.6
87.555000	212.6
87.568000	212.7
87.603000	212.8
87.646000	213.0
87.651000	213.0
87.677000	213.1
87.708000	213.2
87.711000	213.2
87.739000	213.3
87.784000	213.4
87.805000	213.5
87.813000	213.6
87.874000	213.8
87.878000	213.8
87.880000	213.8
87.903000	213.9
87.979000	214.1
87.983000	214.2
87.998000	214.2
88.033000	214.3
88.039000	214.4
88.100000	214.6
88.103000	214.6
88.119000	214.6
88.122000	214.7
88.158000	214.8
88.169000	214.8
88.201000	214.9
88.298000	215.3
88.302000	215.3
88.331000	215.4
88.337000	215.4
88.343000	215.4
88.372000	215.5
88.410000	215.7
88.421000	215.7
88.441000	215.8
88.539000	216.1
88.555000	216.2
88.595000	216.3
88.611000	216.4
88.633000	216.5
88.657000	216.6
88.665000	216.6
88.672000	216.6
88.724000	216.8
88.737000	216.8
88.794000	217.0
88.796000	217.1
88.813000	217.1
88.825000	217.2
88.858000	217.3
88.871000	217.3
88.879000	217.4
88.880000	217.4
88.909000	217.5
88.917000	217.5
88.930000	217.5
88.949000	217.6
88.966000	217.7
88.983000	217.7
89.046000	217.9
89.049000	218.0
89.055000	218.0
89.109000	218.2
89.150000	218.3
89.155000	218.3
89.188000	218.5
89.214000	218.5
89.260000	218.7
89.264000	218.7
89.273000	218.8
89.327000	218.9
89.409000	219.2
89.433000	219.3
89.435000	219.3
89.445000	219.4
89.473000	219.5
89.480000	219.5
89.492000	219.5
89.506000	219.6
89.531000	219.7
89.641000	220.1
89.671000	220.2
89.680000	220.2
89.716000	220.3
89.737000	220.4
89.842000	220.8
89.856000	220.8
89.861000	220.9
89.914000	221.0
89.920000	221.1
90.067000	221.6
90.078000	221.6
90.133000	221.8
90.142000	221.9
90.217000	222.1
90.280000	222.3
90.373000	222.7
90.383000	222.7
90.391000	222.7
90.405000	222.8
90.486000	223.1
90.535000	223.3
90.578000	223.4
90.599000	223.5
90.672000	223.7
90.697000	223.8
90.721000	223.9
90.752000	224.0
90.768000	224.1
90.820000	224.3
90.867000	224.4
90.884000	224.5
90.885000	224.5
90.944000	224.7
90.960000	224.8
90.961000	224.8
90.966000	224.8
90.998000	224.9
91.038000	225.0
91.112000	225.3
91.112000	225.3
91.217000	225.7
91.256000	225.8
91.343000	226.1
91.387000	226.3
91.449000	226.5
91.450000	226.5
91.468000	226.6
91.487000	226.6
91.529000	226.8
91.542000	226.8
91.581000	227.0
91.625000	227.1
91.625000	227.1
91.630000	227.2
91.645000	227.2
91.694000	227.4
91.711000	227.4
91.722000	227.5
91.736000	227.5
91.781000	227.7
91.823000	227.8
91.842000	227.9
91.877000	228.0
91.902000	228.1
91.906000	228.1
91.914000	228.2
91.967000	228.4
92.042000	228.6
92.048000	228.6
92.070000	228.7
92.116000	228.9
92.160000	229.0
92.162000	229.1
92.169000	229.1
92.196000	229.2
92.200000	229.2
92.221000	229.3
92.243000	229.3
92.271000	229.4
92.277000	229.5
92.281000	229.5
92.283000	229.5
92.351000	229.7
92.367000	229.8
92.373000	229.8
92.384000	229.8
92.440000	230.0
92.444000	230.1
92.484000	230.2
92.486000	230.2
92.491000	230.2
92.523000	230.3
92.539000	230.4
92.569000	230.5
92.613000	230.7
92.631000	230.7
92.669000	230.9
92.673000	230.9
92.725000	231.1
92.738000	231.1
92.751000	231.2
92.764000	231.2
92.824000	231.4
92.829000	231.4
92.852000	231.5
92.869000	231.6
92.886000	231.6
92.892000	231.7
92.900000	231.7
92.922000	231.8
92.929000	231.8
92.968000	231.9
93.012000	232.1
93.041000	232.2
93.105000	232.4
93.107000	232.4
93.127000	232.5
93.136000	232.5
93.171000	232.6
93.239000	232.9
93.251000	232.9
93.276000	233.0
93.299000	233.1
93.324000	233.2
93.332000	233.2
93.345000	233.3
93.387000	233.4
93.410000	233.5
93.417000	233.5
93.424000	233.6
93.433000	233.6
93.438000	233.6
93.449000	233.6
93.463000	233.7
93.492000	233.8
93.527000	233.9
93.552000	234.0
93.560000	234.0
93.586000	234.1
93.600000	234.2
93.632000	234.3
93.641000	234.3
93.654000	234.4
93.724000	234.6
93.731000	234.6
93.769000	234.8
93.834000	235.0
93.881000	235.2
93.957000	235.5
93.988000	235.6
94.005000	235.6
94.082000	235.9
94.124000	236.0
94.130000	236.1
94.224000	236.4
94.252000	236.5
94.259000	236.5
94.266000	236.6
94.289000	236.6
94.303000	236.7
94.323000	236.8
94.326000	236.8
94.349000	236.8
94.399000	237.0
94.400000	237.0
94.419000	237.1
94.449000	237.2
94.488000	237.3
94.498000	237.4
94.498000	237.4
94.508000	237.4
94.531000	237.5
94.547000	237.6
94.572000	237.6
94.587000	237.7
94.630000	237.8
94.645000	237.9
94.658000	237.9
94.674000	238.0
94.688000	238.1
94.728000	238.2
94.729000	238.2
94.732000	238.2
94.790000	238.4
94.791000	238.4
94.796000	238.4
94.827000	238.6
94.844000	238.6
94.846000	238.6
94.896000	238.8
94.912000	238.9
94.921000	238.9
94.932000	238.9
94.958000	239.0
94.974000	239.1
94.988000	239.1
95.026000	239.3
95.029000	239.3
95.031000	239.3
95.060000	239.4
95.090000	239.5
95.133000	239.6
95.149000	239.7
95.159000	239.7
95.214000	239.9
95.252000	240.1
95.257000	240.1
95.261000	240.1
95.316000	240.3
95.338000	240.4
95.379000	240.5
95.411000	240.6
95.462000	240.8
95.475000	240.9
95.484000	240.9
95.485000	240.9
95.497000	240.9
95.504000	241.0
95.525000	241.0
95.554000	241.1
95.559000	241.2
95.568000	241.2
95.594000	241.3
95.601000	241.3
95.675000	241.6
95.741000	241.8
95.764000	241.9
95.770000	241.9
95.770000	241.9
95.807000	242.0
95.824000	242.1
95.943000	242.5
95.970000	242.6
95.998000	242.7
96.043000	242.9
96.069000	243.0
96.069000	243.0
96.074000	243.0
96.108000	243.1
96.120000	243.2
96.135000	243.2
96.246000	243.6
96.285000	243.7
96.306000	243.8
96.319000	243.9
96.324000	243.9
96.338000	243.9
96.365000	244.0
96.425000	244.2
96.441000	244.3
96.466000	244.4
96.483000	244.5
96.542000	244.7
96.544000	244.7
96.555000	244.7
96.649000	245.0
96.706000	245.2
96.720000	245.3
96.726000	245.3
96.739000	245.4
96.782000	245.5
96.806000	245.6
96.853000	245.8
96.854000	245.8
96.855000	245.8
96.890000	245.9
97.000000	246.3
97.003000	246.3
97.050000	246.5
97.075000	246.6
97.080000	246.6
97.141000	246.8
97.159000	246.9
97.173000	246.9
97.176000	246.9
97.180000	246.9
97.181000	246.9
97.194000	247.0
97.225000	247.1
97.242000	247.2
97.255000	247.2
97.290000	247.3
97.324000	247.5
97.361000	247.6
97.367000	247.6
97.375000	247.6
97.377000	247.6
97.380000	247.7
97.430000	247.8
97.461000	247.9
97.480000	248.0
97.512000	248.1
97.517000	248.1
97.550000	248.3
97.656000	248.6
97.692000	248.8
97.713000	248.8
97.736000	248.9
97.755000	249.0
97.768000	249.0
97.795000	249.1
97.795000	249.1
97.799000	249.1
97.802000	249.2
97.876000	249.4
97.895000	249.5
97.958000	249.7
98.016000	249.9
98.079000	250.1
98.084000	250.2
98.102000	250.2
98.107000	250.2
98.114000	250.3
98.175000	250.5
98.187000	250.5
98.360000	251.1
98.362000	251.2
98.379000	251.2
98.403000	251.3
98.410000	251.3
98.415000	251.3
98.458000	251.5
98.466000	251.5
98.499000	251.6
98.544000	251.8
98.567000	251.9
98.616000	252.1
98.643000	252.2
98.666000	252.2
98.746000	252.5
98.777000	252.6
98.811000	252.8
98.828000	252.8
98.836000	252.8
98.882000	253.0
98.897000	253.1
98.898000	253.1
98.925000	253.2
98.935000	253.2
98.983000	253.4
99.077000	253.7
99.205000	254.2
99.222000	254.2
99.258000	254.3
99.271000	254.4
99.304000	254.5
99.317000	254.6
99.426000	254.9
99.445000	255.0
99.450000	255.0
99.452000	255.0
99.523000	255.3
99.547000	255.4
99.552000	255.4
99.620000	255.6
99.629000	255.7
99.633000	255.7
99.637000	255.7
99.655000	255.8
99.674000	255.8
99.681000	255.9
99.779000	256.2
99.817000	256.3
99.866000	256.5
99.880000	256.6
99.895000	256.6
99.904000	256.6
99.953000	256.8
99.955000	256.8
99.985000	256.9
99.999000	257.0
100.014000	257.0
100.145000	257.5
100.149000	257.5
100.150000	257.5
100.152000	257.5
100.154000	257.5
100.173000	257.6
100.194000	257.7
100.276000	258.0
100.363000	258.3
100.414000	258.5
100.415000	258.5
100.424000	258.5
100.461000	258.6
100.488000	258.7
100.515000	258.8
100.520000	258.8
100.538000	258.9
100.560000	259.0
100.579000	259.1
100.587000	259.1
100.588000	259.1
100.597000	259.1
100.624000	259.2
100.637000	259.3
100.665000	259.4
100.774000	259.7
100.836000	260.0
100.906000	260.2
100.928000	260.3
100.950000	260.4
100.989000	260.5
101.037000	260.7
101.042000	260.7
101.049000	260.7
101.066000	260.8
101.114000	261.0
101.148000	261.1
101.162000	261.1
101.188000	261.2
101.231000	261.4
101.236000	261.4
101.275000	261.5
101.306000	261.6
101.307000	261.6
101.376000	261.9
101.380000	261.9
101.434000	262.1
101.456000	262.2
101.504000	262.4
101.511000	262.4
101.600000	262.7
101.616000	262.8
101.665000	262.9
101.676000	263.0
101.690000	263.0
101.704000	263.1
101.722000	263.1
101.784000	263.3
101.807000	263.4
101.807000	263.4
101.864000	263.6
101.896000	263.7
101.930000	263.9
101.947000	263.9
101.960000	264.0
101.987000	264.1
102.003000	264.1
102.064000	264.3
102.090000	264.4
102.104000	264.5
102.317000	265.2
102.322000	265.3
102.370000	265.4
102.370000	265.4
102.376000	265.5
102.398000	265.5
102.419000	265.6
102.456000	265.7
102.490000	265.9
102.504000	265.9
102.540000	266.0
102.541000	266.0
102.544000	266.1
102.556000	266.1
102.566000	266.1
102.569000	266.1
102.585000	266.2
102.587000	266.2
102.599000	266.3
102.680000	266.5
102.683000	266.6
102.708000	266.6
102.726000	266.7
102.780000	266.9
102.794000	266.9
102.794000	266.9
102.827000	267.1
102.856000	267.2
102.878000	267.2
102.932000	267.4
102.959000	267.5
102.996000	267.7
103.065000	267.9
103.094000	268.0
103.095000	268.0
103.110000	268.1
103.129000	268.1
103.155000	268.2
103.160000	268.3
103.197000	268.4
103.204000	268.4
103.234000	268.5
103.241000	268.5
103.241000	268.5
103.252000	268.6
103.262000	268.6
103.334000	268.9
103.345000	268.9
103.356000	269.0
103.374000	269.0
103.402000	269.1
103.441000	269.3
103.472000	269.4
103.509000	269.5
103.520000	269.5
103.535000	269.6
103.557000	269.7
103.565000	269.7
103.569000	269.7
103.595000	269.8
103.624000	269.9
103.656000	270.0
103.670000	270.1
103.673000	270.1
103.683000	270.1
103.731000	270.3
103.737000	270.3
103.748000	270.3
103.757000	270.4
103.786000	270.5
103.842000	270.7
103.873000	270.8
103.889000	270.9
103.932000	271.0
103.998000	271.2
104.032000	271.4
104.046000	271.4
104.102000	271.6
104.137000	271.7
104.167000	271.8
104.175000	271.9
104.203000	272.0
104.236000	272.1
104.252000	272.1
104.266000	272.2
104.331000	272.4
104.344000	272.5
104.368000	272.6
104.405000	272.7
104.463000	272.9
104.485000	273.0
104.503000	273.0
104.538000	273.2
104.563000	273.3
104.583000	273.3
104.668000	273.6
104.679000	273.7
104.726000	273.8
104.813000	274.1
104.857000	274.3
104.859000	274.3
104.882000	274.4
104.884000	274.4
104.899000	274.5
104.906000	274.5
104.906000	274.5
104.962000	274.7
105.065000	275.0
105.075000	275.1
105.081000	275.1
105.090000	275.1
105.109000	275.2
105.110000	275.2
105.112000	275.2
105.130000	275.3
105.159000	275.4
105.169000	275.4
105.196000	275.5
105.202000	275.5
105.212000	275.6
105.221000	275.6
105.239000	275.7
105.255000	275.7
105.277000	275.8
105.284000	275.8
105.302000	275.9
105.319000	275.9
105.383000	276.2
105.392000	276.2
105.441000	276.4
105.447000	276.4
105.515000	276.6
105.527000	276.7
105.546000	276.8
105.568000	276.8
105.613000	277.0
105.633000	277.1
105.635000	277.1
105.650000	277.1
105.688000	277.3
105.711000	277.3
105.714000	277.4
105.728000	277.4
105.791000	277.6
105.824000	277.7
105.840000	277.8
105.846000	277.8
105.848000	277.8
105.855000	277.9
105.894000	278.0
105.912000	278.1
105.962000	278.2
106.021000	278.5
106.026000	278.5
106.069000	278.6
106.088000	278.7
106.100000	278.7
106.123000	278.8
106.221000	279.2
106.264000	279.3
106.267000	279.3
106.333000	279.6
106.347000	279.6
106.350000	279.6
[truncated: 140,935 more rows]
