# Supplementary material for: Interneuronal mechanisms of hippocampal theta oscillations in a full-scale model of the rodent CA1 circuit
Source: eLife. 2016 Dec 23;5:e18566. doi: 10.7554/eLife.18566 (PMC5313080; doi:10.7554/eLife.18566)
Supplement: Figure 5—source data 6. — All spike times from all ivy cells, as well as the calculated theta phases (relative to the theta-filtered LFP analog) of each spike. DOI: http://dx.doi.org/10.7554/eLife.18566.051 [file elife-18566-fig5-data6.txt]

50.375000	80.1
50.950000	82.2
51.650000	84.7
51.675000	84.7
51.850000	85.4
52.200000	86.6
54.550000	95.0
55.200000	97.3
55.400000	98.0
55.900000	99.8
56.150000	100.7
56.725000	102.7
57.075000	104.0
57.725000	106.3
59.575000	112.9
59.675000	113.3
59.950000	114.2
60.125000	114.9
60.225000	115.2
60.250000	115.3
60.925000	117.7
61.175000	118.6
61.375000	119.3
61.875000	121.1
61.925000	121.3
62.450000	123.1
62.600000	123.7
62.675000	124.0
63.350000	126.4
63.400000	126.5
63.425000	126.6
63.500000	126.9
63.575000	127.2
63.575000	127.2
63.800000	128.0
63.900000	128.3
63.900000	128.3
63.975000	128.6
64.000000	128.7
64.150000	129.2
64.200000	129.4
64.300000	129.7
64.325000	129.8
64.350000	129.9
64.375000	130.0
64.700000	131.2
64.875000	131.8
64.925000	132.0
65.000000	132.2
65.100000	132.6
65.150000	132.8
65.175000	132.9
65.175000	132.9
65.375000	133.6
65.525000	134.1
65.800000	135.1
65.900000	135.4
65.925000	135.5
65.925000	135.5
65.925000	135.5
66.125000	136.2
66.275000	136.8
66.300000	136.9
66.575000	137.9
66.600000	137.9
66.650000	138.1
66.650000	138.1
66.725000	138.4
66.875000	138.9
66.900000	139.0
67.175000	140.0
67.350000	140.6
67.400000	140.8
67.500000	141.1
67.550000	141.3
67.700000	141.9
67.875000	142.5
67.950000	142.8
68.275000	143.9
68.650000	145.2
68.725000	145.5
68.725000	145.5
68.775000	145.7
69.000000	146.5
69.075000	146.8
69.225000	147.3
69.925000	149.8
70.025000	150.1
70.150000	150.6
71.150000	154.2
71.775000	156.4
72.050000	157.4
72.050000	157.4
72.125000	157.6
72.125000	157.6
72.500000	159.0
72.650000	159.5
72.800000	160.0
72.850000	160.2
72.925000	160.5
73.025000	160.8
73.175000	161.4
73.175000	161.4
73.250000	161.6
73.350000	162.0
73.925000	164.0
74.075000	164.6
74.125000	164.8
74.150000	164.9
74.375000	165.7
74.450000	165.9
75.025000	168.0
75.100000	168.2
75.650000	170.2
75.975000	171.4
76.075000	171.7
76.775000	174.2
76.775000	174.2
77.075000	175.3
77.075000	175.3
77.175000	175.6
77.200000	175.7
77.400000	176.4
77.475000	176.7
77.600000	177.1
77.800000	177.9
78.025000	178.7
78.050000	178.8
78.100000	178.9
78.125000	179.0
78.125000	179.0
78.175000	179.2
78.200000	179.3
78.250000	179.5
78.250000	179.5
78.275000	179.6
78.300000	179.6
78.325000	179.7
78.375000	179.9
78.400000	180.0
78.650000	180.9
78.675000	181.0
78.700000	181.1
78.900000	181.8
78.950000	182.0
79.075000	182.4
79.150000	182.7
79.275000	183.1
79.575000	184.2
79.650000	184.5
79.750000	184.8
79.825000	185.1
79.925000	185.4
80.050000	185.9
80.225000	186.5
80.325000	186.9
80.375000	187.0
80.375000	187.0
80.425000	187.2
80.450000	187.3
80.450000	187.3
80.475000	187.4
80.550000	187.7
80.875000	188.8
80.875000	188.8
80.900000	188.9
80.925000	189.0
81.025000	189.4
81.200000	190.0
81.325000	190.4
81.325000	190.4
81.325000	190.4
81.350000	190.5
81.475000	191.0
81.575000	191.3
81.600000	191.4
81.625000	191.5
81.675000	191.7
81.700000	191.8
82.175000	193.5
82.300000	193.9
82.350000	194.1
83.000000	196.4
83.725000	199.0
83.850000	199.4
83.900000	199.6
84.375000	201.3
84.500000	201.7
84.575000	202.0
85.425000	205.0
85.500000	205.3
85.700000	206.0
86.250000	208.0
86.300000	208.2
86.700000	209.6
86.875000	210.2
86.950000	210.5
87.500000	212.4
87.925000	214.0
88.375000	215.6
88.525000	216.1
88.625000	216.4
88.975000	217.7
89.000000	217.8
89.450000	219.4
89.575000	219.8
89.750000	220.5
89.850000	220.8
90.125000	221.8
90.275000	222.3
90.400000	222.8
90.500000	223.1
90.825000	224.3
90.925000	224.6
91.625000	227.1
91.800000	227.8
91.850000	227.9
91.875000	228.0
91.875000	228.0
91.950000	228.3
92.075000	228.7
92.100000	228.8
92.150000	229.0
92.250000	229.4
92.400000	229.9
92.425000	230.0
92.475000	230.2
92.825000	231.4
92.850000	231.5
92.975000	232.0
93.050000	232.2
93.200000	232.8
93.275000	233.0
93.625000	234.3
93.650000	234.4
93.800000	234.9
93.800000	234.9
94.050000	235.8
94.050000	235.8
94.200000	236.3
94.225000	236.4
94.225000	236.4
94.225000	236.4
94.400000	237.0
94.475000	237.3
94.525000	237.5
94.525000	237.5
94.850000	238.6
94.875000	238.7
95.400000	240.6
95.450000	240.8
95.600000	241.3
96.150000	243.3
96.325000	243.9
96.350000	244.0
96.350000	244.0
96.400000	244.2
96.475000	244.4
96.775000	245.5
97.100000	246.7
97.200000	247.0
97.525000	248.2
97.550000	248.3
98.250000	250.8
98.300000	250.9
98.325000	251.0
98.675000	252.3
99.950000	256.8
100.025000	257.1
100.175000	257.6
100.725000	259.6
100.775000	259.8
101.125000	261.0
101.750000	263.2
101.900000	263.8
101.900000	263.8
102.050000	264.3
102.175000	264.7
102.475000	265.8
102.700000	266.6
102.850000	267.1
103.175000	268.3
103.950000	271.1
104.075000	271.5
105.300000	275.9
105.575000	276.9
106.525000	280.2
106.575000	280.4
106.625000	280.6
106.775000	281.1
106.825000	281.3
106.850000	281.4
107.400000	283.4
107.625000	284.2
107.675000	284.3
107.700000	284.4
107.850000	285.0
108.575000	287.6
108.650000	287.8
108.675000	287.9
109.050000	289.2
109.275000	290.0
109.400000	290.5
109.525000	290.9
109.900000	292.3
109.900000	292.3
110.075000	292.9
110.150000	293.2
110.400000	294.1
110.575000	294.7
110.850000	295.7
110.975000	296.1
111.175000	296.8
112.350000	301.0
113.450000	304.9
115.450000	312.1
117.000000	317.6
120.275000	329.3
121.200000	332.6
121.200000	332.6
121.575000	333.9
121.975000	335.3
121.975000	335.3
122.225000	336.2
122.750000	338.1
123.150000	339.5
123.500000	340.8
123.575000	341.0
125.275000	347.1
125.625000	348.3
125.800000	349.0
126.325000	350.8
126.325000	350.8
126.775000	352.4
130.775000	6.3
131.300000	8.1
132.375000	11.7
132.600000	12.5
133.025000	13.9
133.175000	14.4
133.425000	15.2
133.750000	16.3
134.000000	17.2
134.125000	17.6
134.300000	18.2
134.300000	18.2
134.375000	18.4
134.950000	20.4
135.025000	20.6
135.050000	20.7
135.375000	21.8
135.450000	22.1
135.450000	22.1
135.500000	22.2
135.850000	23.4
135.850000	23.4
136.100000	24.2
136.550000	25.8
136.550000	25.8
136.575000	25.8
136.875000	26.9
136.900000	26.9
136.950000	27.1
136.975000	27.2
137.150000	27.8
137.150000	27.8
137.175000	27.9
137.275000	28.2
137.375000	28.5
137.375000	28.5
137.500000	29.0
137.600000	29.3
137.650000	29.5
137.800000	30.0
137.950000	30.5
138.075000	30.9
138.175000	31.2
138.400000	32.0
138.425000	32.1
138.450000	32.2
138.500000	32.3
138.525000	32.4
138.600000	32.7
138.600000	32.7
138.750000	33.2
138.750000	33.2
138.750000	33.2
138.775000	33.3
138.775000	33.3
139.000000	34.0
139.050000	34.2
139.200000	34.7
139.375000	35.3
139.400000	35.4
139.475000	35.6
139.550000	35.9
139.750000	36.5
139.800000	36.7
139.875000	37.0
139.925000	37.1
140.000000	37.4
140.450000	38.9
140.475000	39.0
140.500000	39.1
140.575000	39.3
140.700000	39.7
141.125000	41.2
141.175000	41.3
141.325000	41.8
141.425000	42.2
141.475000	42.3
141.525000	42.5
141.575000	42.7
141.575000	42.7
141.725000	43.2
142.200000	44.8
142.325000	45.2
142.350000	45.3
142.650000	46.3
142.700000	46.5
142.725000	46.6
143.200000	48.2
143.275000	48.4
143.900000	50.5
143.925000	50.6
144.600000	52.9
144.700000	53.2
145.200000	54.9
145.275000	55.1
145.400000	55.6
145.675000	56.5
145.725000	56.7
146.200000	58.3
146.425000	59.0
146.650000	59.8
146.750000	60.1
146.825000	60.4
146.850000	60.4
146.900000	60.6
147.400000	62.3
147.675000	63.2
148.725000	66.8
148.775000	66.9
148.950000	67.5
149.375000	69.0
149.375000	69.0
149.500000	69.4
149.625000	69.8
149.725000	70.1
149.775000	70.3
149.900000	70.7
150.325000	72.2
150.325000	72.2
150.400000	72.4
150.475000	72.7
150.825000	73.8
150.850000	73.9
151.100000	74.8
151.225000	75.2
151.225000	75.2
151.675000	76.7
151.700000	76.8
151.850000	77.3
151.925000	77.5
152.075000	78.0
152.100000	78.1
152.150000	78.3
152.175000	78.4
152.350000	79.0
152.350000	79.0
152.500000	79.5
152.650000	80.0
152.675000	80.1
152.725000	80.2
152.900000	80.8
153.050000	81.3
153.050000	81.3
153.075000	81.4
153.100000	81.5
153.200000	81.8
153.200000	81.8
153.300000	82.2
153.300000	82.2
153.625000	83.3
153.650000	83.3
153.700000	83.5
153.800000	83.9
153.850000	84.0
153.975000	84.4
154.000000	84.5
154.125000	84.9
154.325000	85.6
154.375000	85.8
154.450000	86.0
154.475000	86.1
154.500000	86.2
154.575000	86.5
154.650000	86.7
154.725000	87.0
154.800000	87.2
154.875000	87.5
155.075000	88.1
155.100000	88.2
155.300000	88.9
155.300000	88.9
155.575000	89.8
155.575000	89.8
155.650000	90.1
155.825000	90.7
155.850000	90.8
155.850000	90.8
155.850000	90.8
155.875000	90.8
155.875000	90.8
155.875000	90.8
156.000000	91.3
156.025000	91.3
156.025000	91.3
156.150000	91.8
156.275000	92.2
156.300000	92.3
156.450000	92.8
156.550000	93.1
156.575000	93.2
156.625000	93.4
156.650000	93.5
156.875000	94.2
156.900000	94.3
157.000000	94.6
157.175000	95.2
157.175000	95.2
157.225000	95.4
157.300000	95.6
157.350000	95.8
157.400000	96.0
157.700000	97.0
157.800000	97.3
157.850000	97.5
157.875000	97.6
157.950000	97.8
158.025000	98.1
158.175000	98.6
158.200000	98.7
158.250000	98.8
158.250000	98.8
158.300000	99.0
158.400000	99.3
158.525000	99.8
158.550000	99.9
158.600000	100.0
158.625000	100.1
158.650000	100.2
158.675000	100.3
158.825000	100.8
158.875000	100.9
158.950000	101.2
159.050000	101.5
159.125000	101.8
159.475000	103.0
159.525000	103.1
159.550000	103.2
159.625000	103.5
159.950000	104.6
160.075000	105.0
160.500000	106.4
160.850000	107.6
161.225000	108.9
161.525000	109.9
161.700000	110.5
162.025000	111.6
162.275000	112.4
162.300000	112.5
162.550000	113.3
162.850000	114.3
163.025000	114.9
163.300000	115.8
163.425000	116.3
163.775000	117.4
164.050000	118.4
164.350000	119.4
164.375000	119.5
164.600000	120.2
164.675000	120.5
164.700000	120.6
164.825000	121.0
165.150000	122.1
165.225000	122.3
165.500000	123.3
165.550000	123.4
165.550000	123.4
165.650000	123.8
165.800000	124.3
165.875000	124.5
166.025000	125.0
166.075000	125.2
166.300000	125.9
166.475000	126.5
166.750000	127.5
167.025000	128.4
167.050000	128.5
167.375000	129.6
167.450000	129.8
167.475000	129.9
167.475000	129.9
167.775000	130.9
167.825000	131.1
167.950000	131.5
167.975000	131.6
168.025000	131.8
168.075000	131.9
168.250000	132.5
168.300000	132.7
168.375000	132.9
168.400000	133.0
168.450000	133.2
168.775000	134.3
168.825000	134.5
168.900000	134.7
168.950000	134.9
168.950000	134.9
169.000000	135.0
169.025000	135.1
169.250000	135.9
169.375000	136.3
169.675000	137.3
169.675000	137.3
169.825000	137.8
170.100000	138.7
170.175000	139.0
170.225000	139.2
170.300000	139.4
170.325000	139.5
170.475000	140.0
170.575000	140.3
170.700000	140.8
170.775000	141.0
170.850000	141.3
170.975000	141.7
171.200000	142.5
171.325000	142.9
171.325000	142.9
171.425000	143.2
171.475000	143.4
171.550000	143.6
171.600000	143.8
171.725000	144.2
172.025000	145.2
172.125000	145.6
172.175000	145.7
172.225000	145.9
172.350000	146.3
173.500000	150.2
173.550000	150.4
174.000000	151.9
174.200000	152.6
174.250000	152.7
174.900000	154.9
175.450000	156.8
175.625000	157.4
176.075000	158.9
176.625000	160.7
177.475000	163.6
177.925000	165.1
178.050000	165.5
178.750000	167.9
179.075000	169.0
179.275000	169.6
179.850000	171.6
179.975000	172.0
180.200000	172.8
180.425000	173.5
180.525000	173.9
180.625000	174.2
180.650000	174.3
180.825000	174.9
180.975000	175.4
181.025000	175.5
181.275000	176.4
181.600000	177.5
181.900000	178.5
182.225000	179.6
182.775000	181.4
182.900000	181.9
182.975000	182.1
183.300000	183.2
183.400000	183.5
183.650000	184.4
183.850000	185.1
184.050000	185.7
184.300000	186.6
184.350000	186.7
184.575000	187.5
184.950000	188.8
185.075000	189.2
185.150000	189.4
185.175000	189.5
185.225000	189.7
185.225000	189.7
185.325000	190.0
185.450000	190.4
185.575000	190.9
185.600000	190.9
185.725000	191.4
185.850000	191.8
186.125000	192.7
186.425000	193.7
186.600000	194.3
186.675000	194.6
186.875000	195.2
187.175000	196.2
187.275000	196.6
187.850000	198.5
188.050000	199.2
188.175000	199.6
188.275000	200.0
188.375000	200.3
188.625000	201.1
189.250000	203.2
189.650000	204.6
189.675000	204.7
190.300000	206.8
190.375000	207.0
190.525000	207.5
190.750000	208.3
192.000000	212.5
192.325000	213.6
192.350000	213.7
193.025000	215.9
193.350000	217.0
193.700000	218.2
194.300000	220.2
194.600000	221.3
194.650000	221.4
194.975000	222.5
195.050000	222.8
195.050000	222.8
195.125000	223.0
195.225000	223.4
195.350000	223.8
196.175000	226.6
196.275000	226.9
196.275000	226.9
196.325000	227.1
196.400000	227.3
196.675000	228.2
196.950000	229.2
196.975000	229.3
197.825000	232.1
197.825000	232.1
198.075000	233.0
198.175000	233.3
198.400000	234.1
198.500000	234.4
198.925000	235.8
199.100000	236.4
199.250000	236.9
199.350000	237.2
199.350000	237.2
199.550000	237.9
199.950000	239.3
200.000000	239.4
200.250000	240.3
200.625000	241.5
200.950000	242.6
201.150000	243.3
201.300000	243.8
201.425000	244.2
201.650000	245.0
201.750000	245.3
201.850000	245.7
202.075000	246.4
202.200000	246.8
202.275000	247.1
203.750000	252.1
204.000000	252.9
204.300000	253.9
205.625000	258.4
205.800000	259.0
207.750000	265.5
209.475000	271.3
210.300000	274.1
210.875000	276.1
211.075000	276.7
211.250000	277.3
211.275000	277.4
211.775000	279.1
212.175000	280.4
212.250000	280.7
212.525000	281.6
212.775000	282.5
212.850000	282.7
212.900000	282.9
213.125000	283.6
213.125000	283.6
213.250000	284.1
213.425000	284.6
213.600000	285.2
213.800000	285.9
213.825000	286.0
213.850000	286.1
213.900000	286.2
213.975000	286.5
214.325000	287.7
214.475000	288.2
214.725000	289.0
214.775000	289.2
215.175000	290.5
215.750000	292.5
215.925000	293.1
216.425000	294.8
216.525000	295.1
216.625000	295.4
217.075000	296.9
219.650000	305.6
220.050000	307.0
220.425000	308.2
222.450000	315.0
222.750000	316.1
223.500000	318.6
224.800000	323.0
224.825000	323.0
225.500000	325.3
225.725000	326.1
226.400000	328.3
227.275000	331.3
228.225000	334.5
228.400000	335.1
228.450000	335.2
228.750000	336.3
228.750000	336.3
229.700000	339.5
230.050000	340.6
230.300000	341.5
231.450000	345.4
234.500000	355.6
236.075000	0.8
236.325000	1.6
238.175000	7.3
238.825000	9.3
241.750000	18.3
242.000000	19.0
243.350000	23.2
243.900000	24.9
246.475000	32.8
246.825000	33.9
248.075000	37.7
249.050000	40.7
249.400000	41.8
249.750000	42.8
250.400000	44.8
251.125000	47.1
251.850000	49.3
252.450000	51.1
252.750000	52.1
252.900000	52.5
253.100000	53.1
253.175000	53.4
253.175000	53.4
253.225000	53.5
253.425000	54.1
253.825000	55.4
253.875000	55.5
254.250000	56.7
254.925000	58.7
255.250000	59.7
255.375000	60.1
255.400000	60.2
255.425000	60.3
255.450000	60.4
255.650000	61.0
255.850000	61.6
256.200000	62.7
256.725000	64.3
256.750000	64.4
256.775000	64.4
256.825000	64.6
256.900000	64.8
257.050000	65.3
257.050000	65.3
257.250000	65.9
257.350000	66.2
257.550000	66.8
257.800000	67.6
258.100000	68.5
258.350000	69.3
258.350000	69.3
258.675000	70.3
258.725000	70.4
259.275000	72.1
259.400000	72.5
259.575000	73.0
259.950000	74.2
260.000000	74.3
260.850000	76.9
261.100000	77.7
261.650000	79.4
261.725000	79.6
262.025000	80.6
262.050000	80.6
262.300000	81.4
262.600000	82.3
262.675000	82.6
262.750000	82.8
262.775000	82.9
263.225000	84.2
264.375000	87.8
264.525000	88.2
264.550000	88.3
264.775000	89.0
264.800000	89.1
265.025000	89.8
265.350000	90.8
265.400000	90.9
265.450000	91.1
265.575000	91.5
266.250000	93.5
266.275000	93.6
266.475000	94.2
266.500000	94.3
266.550000	94.5
266.575000	94.5
266.675000	94.8
266.725000	95.0
267.025000	95.9
267.200000	96.5
267.225000	96.5
267.275000	96.7
267.400000	97.1
267.650000	97.8
267.700000	98.0
267.750000	98.1
267.775000	98.2
267.825000	98.4
267.925000	98.7
268.100000	99.2
268.150000	99.4
268.450000	100.3
269.050000	102.1
269.050000	102.1
269.100000	102.3
269.250000	102.7
269.250000	102.7
269.250000	102.7
269.775000	104.4
270.075000	105.3
270.125000	105.4
270.200000	105.7
270.325000	106.0
270.375000	106.2
270.475000	106.5
270.575000	106.8
270.600000	106.9
270.750000	107.4
270.750000	107.4
270.800000	107.5
270.875000	107.7
270.975000	108.0
271.050000	108.3
271.150000	108.6
271.225000	108.8
271.250000	108.9
271.275000	109.0
271.425000	109.4
271.550000	109.8
271.575000	109.9
271.725000	110.3
271.875000	110.8
271.950000	111.0
272.450000	112.6
272.500000	112.7
272.525000	112.8
272.825000	113.7
273.325000	115.3
273.375000	115.4
273.700000	116.4
274.025000	117.4
274.175000	117.9
274.450000	118.7
274.500000	118.9
274.575000	119.1
275.050000	120.6
275.100000	120.7
275.475000	121.9
275.850000	123.0
276.025000	123.6
276.100000	123.8
276.450000	124.9
276.625000	125.4
276.850000	126.1
277.250000	127.3
277.800000	129.0
277.950000	129.5
278.225000	130.3
278.225000	130.3
278.225000	130.3
278.375000	130.8
278.375000	130.8
278.550000	131.3
278.550000	131.3
278.550000	131.3
278.600000	131.5
278.800000	132.1
278.925000	132.5
279.125000	133.1
279.125000	133.1
279.175000	133.2
279.225000	133.4
279.450000	134.1
279.550000	134.4
279.550000	134.4
279.575000	134.5
279.700000	134.8
279.750000	135.0
279.750000	135.0
279.750000	135.0
279.775000	135.1
279.800000	135.2
279.850000	135.3
280.025000	135.8
280.075000	136.0
280.225000	136.5
280.275000	136.6
280.300000	136.7
280.325000	136.8
280.500000	137.3
280.700000	137.9
280.725000	138.0
280.725000	138.0
280.800000	138.2
280.900000	138.5
280.950000	138.7
280.950000	138.7
281.125000	139.2
281.150000	139.3
281.250000	139.6
281.300000	139.8
281.375000	140.0
281.400000	140.1
281.525000	140.5
281.675000	140.9
281.675000	140.9
281.725000	141.1
281.750000	141.1
282.100000	142.2
282.425000	143.2
282.450000	143.3
282.450000	143.3
282.475000	143.4
282.500000	143.4
282.625000	143.8
282.650000	143.9
282.750000	144.2
282.900000	144.7
283.000000	145.0
283.125000	145.4
283.225000	145.7
283.250000	145.8
283.275000	145.8
283.450000	146.4
283.475000	146.4
283.650000	147.0
283.675000	147.1
283.825000	147.5
283.900000	147.7
283.950000	147.9
283.950000	147.9
284.225000	148.7
284.250000	148.8
284.350000	149.1
284.425000	149.4
284.475000	149.5
284.800000	150.5
284.925000	150.9
285.075000	151.4
285.175000	151.7
285.200000	151.7
285.250000	151.9
285.250000	151.9
285.400000	152.4
285.475000	152.6
285.650000	153.1
286.025000	154.3
286.600000	156.0
287.150000	157.7
287.325000	158.3
287.450000	158.7
287.475000	158.7
287.525000	158.9
287.675000	159.3
287.825000	159.8
288.050000	160.5
288.175000	160.9
288.675000	162.4
289.000000	163.4
289.225000	164.1
289.375000	164.6
289.500000	164.9
289.700000	165.6
289.725000	165.6
289.900000	166.2
290.050000	166.6
290.125000	166.9
290.875000	169.2
291.450000	170.9
291.900000	172.3
292.100000	172.9
292.175000	173.2
292.475000	174.1
293.025000	175.8
293.250000	176.5
293.250000	176.5
293.800000	178.2
293.825000	178.2
294.075000	179.0
294.325000	179.8
294.325000	179.8
294.500000	180.3
294.875000	181.5
295.275000	182.7
295.400000	183.1
295.450000	183.2
295.875000	184.5
295.950000	184.8
296.025000	185.0
296.050000	185.1
296.450000	186.3
296.550000	186.6
296.650000	186.9
296.725000	187.1
296.825000	187.4
296.950000	187.8
297.675000	190.1
297.750000	190.3
297.775000	190.4
298.050000	191.2
298.075000	191.3
298.725000	193.3
298.900000	193.8
298.925000	193.9
298.925000	193.9
298.975000	194.1
299.325000	195.1
299.625000	196.0
299.775000	196.5
300.000000	197.2
300.125000	197.6
300.800000	199.7
302.300000	204.3
303.225000	207.1
303.625000	208.3
304.025000	209.6
304.525000	211.1
305.050000	212.7
305.300000	213.5
305.675000	214.6
305.800000	215.0
306.425000	216.9
306.775000	218.0
306.925000	218.5
307.650000	220.7
307.850000	221.3
307.900000	221.5
307.900000	221.5
308.575000	223.5
308.725000	224.0
308.775000	224.2
308.975000	224.8
309.100000	225.2
309.275000	225.7
309.325000	225.8
309.375000	226.0
309.575000	226.6
310.075000	228.1
310.325000	228.9
310.500000	229.5
310.500000	229.5
310.675000	230.0
310.850000	230.5
310.875000	230.6
311.025000	231.1
311.200000	231.6
311.550000	232.7
311.550000	232.7
311.925000	233.8
312.275000	234.9
312.350000	235.1
312.475000	235.5
312.525000	235.7
312.525000	235.7
312.850000	236.7
312.900000	236.8
313.125000	237.5
313.350000	238.2
314.125000	240.6
314.650000	242.2
314.675000	242.3
314.700000	242.4
316.250000	247.1
319.075000	255.8
319.650000	257.6
320.475000	260.1
321.175000	262.2
321.525000	263.3
321.825000	264.2
321.875000	264.4
321.975000	264.7
322.500000	266.3
323.100000	268.2
323.500000	269.4
323.900000	270.6
323.950000	270.8
323.975000	270.8
324.375000	272.1
324.575000	272.7
324.600000	272.8
324.700000	273.1
324.775000	273.3
325.175000	274.5
325.175000	274.5
325.375000	275.1
325.500000	275.5
325.725000	276.2
325.875000	276.7
327.325000	281.1
327.400000	281.4
328.500000	284.7
328.775000	285.6
329.525000	287.9
331.175000	293.0
332.100000	295.8
333.475000	300.0
334.050000	301.8
334.350000	302.7
334.375000	302.8
334.700000	303.8
336.525000	309.4
337.850000	313.5
337.925000	313.7
338.075000	314.2
338.125000	314.3
338.150000	314.4
338.825000	316.5
338.825000	316.5
339.225000	317.7
339.450000	318.4
339.600000	318.8
339.675000	319.1
339.900000	319.8
339.900000	319.8
339.900000	319.8
340.300000	321.0
340.500000	321.6
340.800000	322.5
342.150000	326.7
342.325000	327.2
347.375000	342.7
348.850000	347.3
349.200000	348.3
349.675000	349.8
350.050000	350.9
351.650000	355.9
353.725000	2.0
354.425000	4.0
354.450000	4.1
354.450000	4.1
354.775000	5.0
355.200000	6.2
355.600000	7.3
355.725000	7.7
355.750000	7.7
356.075000	8.6
356.225000	9.1
356.400000	9.6
356.650000	10.3
366.850000	38.9
367.175000	39.8
373.050000	56.3
373.525000	57.7
375.400000	63.0
375.400000	63.0
375.425000	63.0
376.100000	64.9
376.400000	65.8
376.525000	66.1
377.300000	68.3
377.750000	69.6
377.850000	69.8
378.125000	70.6
378.225000	70.9
378.375000	71.3
378.425000	71.5
378.650000	72.1
379.125000	73.4
379.400000	74.2
379.675000	75.0
380.025000	75.9
380.050000	76.0
380.050000	76.0
380.175000	76.4
380.250000	76.6
380.700000	77.8
380.925000	78.5
381.050000	78.8
381.375000	79.7
381.425000	79.9
381.475000	80.0
381.525000	80.2
382.175000	82.0
382.200000	82.1
382.375000	82.6
382.800000	83.7
382.850000	83.9
382.925000	84.1
382.950000	84.2
383.400000	85.4
383.650000	86.1
383.825000	86.6
383.900000	86.8
384.275000	87.9
384.325000	88.0
384.400000	88.2
384.550000	88.7
384.675000	89.0
384.675000	89.0
384.850000	89.5
385.200000	90.5
385.450000	91.2
385.525000	91.4
385.650000	91.8
386.250000	93.4
386.400000	93.9
386.600000	94.4
386.650000	94.6
386.775000	94.9
386.950000	95.4
386.975000	95.5
387.100000	95.8
387.350000	96.5
387.475000	96.9
388.275000	99.1
388.450000	99.6
388.875000	100.8
389.250000	101.9
389.375000	102.2
389.475000	102.5
389.650000	103.0
389.675000	103.1
389.925000	103.8
390.000000	104.0
390.300000	104.8
390.325000	104.9
390.450000	105.2
390.775000	106.2
390.925000	106.6
390.950000	106.7
390.950000	106.7
391.050000	106.9
391.350000	107.8
391.700000	108.8
391.725000	108.8
391.775000	109.0
391.775000	109.0
391.800000	109.0
391.825000	109.1
392.050000	109.7
392.250000	110.3
392.300000	110.4
392.375000	110.7
392.400000	110.7
392.500000	111.0
392.575000	111.2
392.800000	111.9
392.875000	112.1
393.000000	112.4
393.025000	112.5
393.075000	112.6
393.150000	112.8
393.200000	113.0
393.225000	113.0
393.575000	114.0
393.850000	114.8
393.875000	114.9
394.025000	115.3
394.025000	115.3
394.150000	115.6
394.450000	116.5
394.550000	116.8
394.950000	117.9
395.025000	118.1
395.050000	118.2
395.550000	119.6
395.675000	119.9
395.725000	120.1
395.825000	120.4
396.000000	120.8
396.150000	121.3
396.325000	121.8
396.400000	122.0
396.475000	122.2
396.600000	122.5
396.800000	123.1
397.025000	123.7
397.350000	124.6
397.450000	124.9
397.525000	125.1
397.575000	125.3
397.625000	125.4
397.625000	125.4
397.700000	125.6
397.700000	125.6
398.125000	126.8
398.800000	128.7
399.375000	130.3
399.375000	130.3
399.400000	130.4
399.550000	130.8
399.725000	131.3
399.750000	131.4
399.900000	131.8
399.925000	131.9
400.450000	133.3
400.700000	134.1
401.125000	135.2
401.125000	135.2
401.200000	135.5
401.325000	135.8
401.475000	136.2
401.625000	136.7
401.650000	136.7
402.350000	138.7
402.475000	139.0
402.775000	139.9
402.900000	140.2
403.300000	141.4
403.450000	141.8
403.575000	142.1
403.825000	142.8
403.975000	143.3
404.025000	143.4
404.075000	143.5
404.250000	144.0
404.675000	145.2
404.775000	145.5
405.125000	146.5
405.550000	147.7
405.675000	148.0
405.800000	148.4
405.975000	148.9
405.975000	148.9
406.300000	149.8
406.350000	149.9
406.375000	150.0
406.475000	150.3
406.525000	150.4
406.575000	150.6
406.625000	150.7
406.775000	151.1
407.025000	151.8
407.100000	152.0
407.175000	152.2
407.200000	152.3
407.375000	152.8
407.575000	153.4
407.625000	153.5
407.850000	154.1
407.950000	154.4
408.200000	155.1
408.275000	155.3
408.350000	155.6
408.375000	155.6
408.575000	156.2
408.650000	156.4
408.850000	157.0
408.950000	157.2
409.000000	157.4
409.025000	157.4
409.050000	157.5
409.050000	157.5
409.075000	157.6
409.200000	157.9
409.425000	158.6
409.850000	159.8
409.875000	159.8
409.950000	160.0
410.150000	160.6
410.175000	160.7
410.750000	162.3
410.900000	162.7
411.350000	164.0
411.400000	164.1
411.550000	164.5
411.575000	164.6
411.625000	164.8
411.700000	165.0
412.175000	166.3
412.275000	166.6
412.300000	166.7
412.325000	166.7
412.350000	166.8
412.600000	167.5
412.600000	167.5
412.650000	167.6
412.700000	167.8
412.750000	167.9
413.250000	169.3
414.025000	171.5
414.925000	174.0
415.825000	176.6
415.875000	176.7
416.050000	177.2
416.500000	178.5
416.500000	178.5
416.650000	178.9
416.675000	178.9
416.750000	179.2
417.175000	180.4
418.725000	184.7
419.175000	186.0
419.350000	186.5
419.425000	186.7
419.450000	186.7
419.500000	186.9
419.700000	187.4
419.800000	187.7
420.050000	188.4
420.925000	190.9
420.950000	191.0
421.050000	191.2
421.300000	191.9
421.350000	192.1
421.375000	192.2
421.425000	192.3
421.525000	192.6
421.550000	192.6
421.675000	193.0
421.700000	193.1
421.850000	193.5
421.950000	193.8
422.125000	194.3
422.175000	194.4
422.200000	194.5
422.225000	194.5
422.325000	194.8
422.350000	194.9
422.700000	195.9
422.825000	196.2
423.025000	196.8
423.025000	196.8
423.175000	197.2
423.200000	197.3
423.200000	197.3
423.350000	197.7
423.475000	198.1
423.475000	198.1
423.675000	198.6
423.700000	198.7
423.800000	199.0
423.850000	199.1
423.900000	199.3
424.075000	199.7
424.225000	200.2
424.350000	200.5
424.400000	200.7
424.475000	200.9
424.975000	202.3
425.750000	204.4
425.825000	204.7
425.850000	204.7
425.950000	205.0
426.525000	206.6
426.625000	206.9
426.850000	207.5
426.850000	207.5
427.825000	210.3
428.175000	211.3
428.450000	212.0
428.525000	212.2
430.650000	218.2
431.300000	220.0
431.500000	220.6
431.900000	221.7
432.100000	222.3
432.650000	223.8
432.950000	224.7
433.875000	227.3
433.975000	227.6
434.100000	227.9
434.825000	230.0
435.225000	231.1
435.550000	232.0
435.750000	232.6
436.200000	233.8
436.300000	234.1
436.475000	234.6
436.750000	235.4
436.800000	235.5
437.250000	236.8
437.275000	236.8
437.400000	237.2
437.450000	237.3
437.475000	237.4
437.975000	238.8
438.275000	239.6
438.525000	240.4
438.650000	240.7
438.775000	241.1
438.900000	241.4
439.000000	241.7
439.000000	241.7
439.150000	242.1
439.450000	243.0
439.725000	243.7
439.850000	244.1
440.000000	244.5
440.150000	244.9
440.250000	245.2
442.600000	251.8
445.250000	259.3
445.525000	260.0
445.825000	260.9
445.925000	261.1
446.150000	261.8
446.275000	262.1
447.925000	266.8
448.250000	267.7
449.900000	272.3
449.950000	272.5
450.125000	273.0
450.175000	273.1
450.850000	275.0
450.900000	275.1
451.000000	275.4
451.325000	276.3
451.850000	277.8
452.100000	278.5
452.200000	278.8
452.250000	278.9
452.925000	280.8
453.075000	281.2
453.650000	282.9
454.625000	285.6
455.100000	286.9
455.100000	286.9
456.100000	289.7
456.650000	291.3
457.975000	295.0
460.225000	301.3
460.325000	301.6
462.025000	306.4
462.900000	308.9
463.025000	309.2
463.550000	310.7
464.050000	312.1
465.225000	315.4
465.250000	315.5
465.700000	316.7
465.900000	317.3
465.950000	317.4
466.200000	318.1
466.600000	319.3
466.875000	320.0
467.825000	322.7
468.475000	324.5
469.350000	327.0
470.975000	331.5
472.500000	335.8
474.775000	342.2
475.325000	343.8
476.300000	346.5
476.500000	347.1
476.975000	348.4
477.025000	348.5
477.175000	349.0
479.600000	355.8
479.850000	356.5
480.875000	359.4
481.725000	1.8
481.725000	1.8
481.925000	2.4
484.800000	10.7
485.800000	13.6
487.050000	17.3
491.525000	30.2
492.475000	33.0
493.400000	35.7
493.800000	36.8
494.125000	37.8
494.525000	38.9
494.700000	39.5
497.425000	47.4
498.100000	49.3
498.275000	49.8
499.350000	52.9
510.525000	85.4
513.125000	92.9
513.550000	94.1
514.400000	96.6
515.150000	98.8
515.600000	100.1
516.725000	103.3
517.175000	104.6
517.800000	106.5
517.825000	106.5
518.175000	107.6
518.275000	107.8
518.500000	108.5
518.550000	108.6
519.025000	110.0
519.100000	110.2
519.150000	110.4
519.500000	111.4
519.500000	111.4
519.650000	111.8
520.025000	112.9
520.375000	113.9
520.500000	114.3
520.525000	114.4
520.550000	114.4
520.775000	115.1
520.775000	115.1
521.325000	116.7
521.500000	117.2
522.000000	118.6
522.025000	118.7
522.050000	118.8
523.050000	121.7
523.225000	122.2
524.600000	126.2
524.825000	126.8
525.275000	128.1
525.325000	128.3
525.475000	128.7
526.800000	132.6
527.625000	135.0
527.725000	135.3
528.775000	138.3
530.250000	142.6
530.700000	143.9
530.725000	144.0
530.975000	144.7
531.000000	144.8
531.650000	146.6
532.125000	148.0
532.350000	148.7
532.600000	149.4
532.650000	149.5
532.675000	149.6
532.800000	150.0
532.825000	150.0
532.875000	150.2
533.400000	151.7
533.500000	152.0
533.725000	152.7
533.750000	152.7
533.975000	153.4
534.650000	155.3
534.650000	155.3
534.725000	155.6
534.925000	156.1
535.100000	156.6
535.150000	156.8
535.150000	156.8
535.275000	157.2
535.700000	158.4
536.025000	159.3
536.250000	160.0
536.425000	160.5
536.800000	161.6
536.800000	161.6
538.450000	166.4
538.650000	166.9
539.100000	168.3
539.650000	169.8
539.875000	170.5
540.350000	171.9
540.650000	172.7
541.025000	173.8
541.050000	173.9
541.250000	174.5
541.300000	174.6
541.525000	175.3
541.650000	175.6
541.675000	175.7
542.025000	176.7
542.175000	177.2
542.275000	177.5
542.425000	177.9
542.500000	178.1
543.175000	180.1
543.600000	181.3
544.050000	182.6
544.100000	182.8
544.200000	183.0
544.350000	183.5
544.575000	184.1
545.225000	186.0
545.650000	187.3
545.800000	187.7
545.950000	188.1
546.000000	188.3
546.025000	188.3
546.275000	189.1
546.375000	189.4
546.375000	189.4
546.475000	189.6
546.600000	190.0
546.725000	190.4
546.775000	190.5
546.900000	190.9
547.075000	191.4
547.150000	191.6
547.325000	192.1
547.350000	192.2
547.675000	193.1
547.925000	193.9
548.050000	194.2
548.150000	194.5
548.375000	195.2
548.375000	195.2
548.425000	195.3
548.525000	195.6
548.600000	195.8
548.625000	195.9
548.825000	196.5
549.125000	197.3
549.175000	197.5
549.300000	197.8
549.475000	198.3
549.750000	199.1
549.900000	199.6
550.125000	200.2
551.275000	203.6
551.875000	205.3
552.200000	206.3
552.800000	208.0
553.850000	211.0
554.025000	211.5
554.475000	212.9
554.925000	214.2
555.025000	214.4
555.475000	215.8
555.775000	216.6
556.675000	219.2
556.950000	220.0
557.050000	220.3
557.625000	222.0
557.650000	222.1
557.825000	222.6
557.850000	222.6
558.025000	223.2
558.100000	223.4
558.175000	223.6
558.250000	223.8
558.275000	223.9
558.350000	224.1
558.450000	224.4
558.800000	225.4
558.950000	225.8
559.325000	226.9
559.350000	227.0
559.900000	228.6
559.975000	228.8
560.175000	229.4
560.350000	229.9
560.425000	230.1
560.425000	230.1
560.550000	230.5
560.750000	231.1
560.950000	231.6
560.975000	231.7
560.975000	231.7
561.150000	232.2
561.275000	232.6
561.425000	233.0
561.675000	233.7
561.825000	234.2
562.150000	235.1
562.150000	235.1
562.375000	235.8
562.400000	235.8
562.900000	237.3
562.900000	237.3
563.000000	237.6
563.050000	237.7
563.050000	237.7
563.475000	239.0
563.500000	239.0
563.575000	239.3
563.750000	239.8
563.850000	240.0
563.950000	240.3
564.275000	241.3
564.400000	241.6
564.525000	242.0
564.650000	242.4
564.725000	242.6
565.100000	243.7
565.225000	244.0
565.450000	244.7
565.925000	246.1
565.950000	246.1
565.975000	246.2
566.300000	247.2
566.325000	247.2
566.425000	247.5
566.500000	247.7
566.700000	248.3
566.875000	248.8
567.625000	251.0
567.925000	251.9
568.225000	252.7
568.950000	254.8
569.250000	255.7
569.725000	257.1
570.275000	258.7
570.925000	260.6
570.950000	260.6
571.200000	261.4
571.725000	262.9
571.825000	263.2
572.175000	264.2
572.400000	264.9
572.475000	265.1
572.750000	265.9
573.350000	267.6
573.475000	268.0
573.800000	268.9
574.000000	269.5
574.275000	270.3
575.000000	272.4
575.150000	272.8
575.650000	274.3
575.675000	274.4
575.675000	274.4
575.825000	274.8
575.900000	275.0
575.975000	275.2
577.050000	278.3
577.175000	278.7
577.225000	278.8
577.275000	279.0
577.325000	279.1
577.675000	280.2
578.075000	281.3
578.400000	282.3
578.525000	282.6
579.300000	284.9
579.325000	284.9
579.425000	285.2
579.625000	285.8
579.975000	286.8
580.200000	287.5
580.475000	288.3
580.850000	289.4
581.050000	289.9
583.425000	296.8
587.225000	307.9
587.600000	308.9
588.000000	310.1
588.575000	311.8
588.925000	312.8
589.875000	315.5
589.975000	315.8
590.200000	316.5
591.025000	318.9
591.500000	320.3
591.700000	320.8
591.975000	321.6
592.775000	324.0
594.350000	328.5
598.600000	340.9
600.625000	346.7
601.700000	349.8
602.025000	350.8
602.575000	352.4
603.625000	355.4
603.625000	355.4
603.675000	355.6
603.700000	355.6
604.225000	357.2
604.550000	358.1
604.600000	358.3
604.725000	358.6
604.925000	359.2
605.575000	1.2
605.875000	2.2
605.950000	2.4
605.975000	2.5
606.175000	3.1
606.175000	3.1
606.875000	5.4
607.150000	6.3
607.350000	6.9
607.400000	7.1
609.425000	13.6
610.125000	15.9
610.225000	16.2
611.400000	20.0
617.775000	40.5
619.125000	44.9
[truncated: 4,964 more rows]
