# Supplementary material for: Interneuronal mechanisms of hippocampal theta oscillations in a full-scale model of the rodent CA1 circuit
Source: eLife. 2016 Dec 23;5:e18566. doi: 10.7554/eLife.18566 (PMC5313080; doi:10.7554/eLife.18566)
Supplement: Figure 5—source data 7. — All spike times from all neurogliaform cells, as well as the calculated theta phases (relative to the theta-filtered LFP analog) of each spike. DOI: http://dx.doi.org/10.7554/eLife.18566.052 [file elife-18566-fig5-data7.txt]

50.075000	79.0
50.400000	80.2
50.550000	80.7
50.575000	80.8
50.700000	81.3
50.700000	81.3
50.825000	81.7
50.850000	81.8
50.875000	81.9
50.925000	82.1
51.075000	82.6
51.100000	82.7
51.125000	82.8
51.125000	82.8
51.150000	82.9
51.375000	83.7
51.400000	83.8
51.525000	84.2
51.525000	84.2
51.550000	84.3
51.600000	84.5
51.725000	84.9
51.725000	84.9
51.850000	85.4
51.925000	85.6
51.950000	85.7
52.100000	86.3
52.175000	86.5
52.300000	87.0
52.375000	87.2
52.400000	87.3
52.475000	87.6
52.500000	87.7
52.600000	88.0
52.675000	88.3
52.725000	88.5
52.775000	88.7
52.850000	88.9
52.900000	89.1
53.025000	89.6
53.025000	89.6
53.050000	89.6
53.125000	89.9
53.125000	89.9
53.200000	90.2
53.200000	90.2
53.200000	90.2
53.225000	90.3
53.300000	90.5
53.325000	90.6
53.350000	90.7
53.350000	90.7
53.475000	91.2
53.550000	91.4
53.700000	92.0
53.750000	92.1
53.875000	92.6
53.950000	92.9
54.100000	93.4
54.175000	93.7
54.200000	93.7
54.225000	93.8
54.250000	93.9
54.250000	93.9
54.275000	94.0
54.300000	94.1
54.300000	94.1
54.300000	94.1
54.325000	94.2
54.350000	94.3
54.350000	94.3
54.350000	94.3
54.500000	94.8
54.625000	95.3
54.700000	95.5
54.775000	95.8
54.775000	95.8
54.825000	96.0
54.850000	96.1
54.900000	96.2
54.900000	96.2
55.025000	96.7
55.125000	97.0
55.150000	97.1
55.150000	97.1
55.250000	97.5
55.275000	97.6
55.300000	97.7
55.400000	98.0
55.475000	98.3
55.600000	98.7
55.650000	98.9
55.700000	99.1
55.725000	99.2
55.750000	99.3
55.800000	99.4
55.850000	99.6
55.925000	99.9
55.975000	100.1
56.125000	100.6
56.200000	100.9
56.300000	101.2
56.350000	101.4
56.500000	101.9
56.600000	102.3
56.600000	102.3
56.650000	102.5
56.800000	103.0
56.925000	103.5
57.175000	104.3
57.225000	104.5
57.325000	104.9
57.325000	104.9
57.375000	105.1
57.400000	105.1
57.425000	105.2
57.450000	105.3
57.450000	105.3
57.450000	105.3
57.550000	105.7
57.575000	105.8
57.575000	105.8
57.625000	106.0
57.700000	106.2
57.700000	106.2
57.725000	106.3
57.875000	106.8
57.975000	107.2
58.050000	107.5
58.125000	107.7
58.200000	108.0
58.275000	108.3
58.275000	108.3
58.325000	108.4
58.375000	108.6
58.425000	108.8
58.475000	109.0
58.500000	109.1
58.725000	109.9
58.800000	110.1
58.850000	110.3
58.950000	110.7
59.350000	112.1
59.400000	112.3
59.550000	112.8
59.575000	112.9
59.750000	113.5
59.775000	113.6
59.775000	113.6
59.800000	113.7
59.825000	113.8
59.850000	113.9
60.000000	114.4
60.100000	114.8
60.400000	115.8
60.650000	116.7
60.700000	116.9
60.750000	117.1
60.800000	117.3
61.150000	118.5
61.200000	118.7
61.250000	118.9
61.250000	118.9
61.275000	119.0
61.325000	119.1
61.350000	119.2
61.500000	119.8
61.650000	120.3
61.775000	120.7
61.775000	120.7
61.800000	120.8
61.800000	120.8
61.925000	121.3
61.950000	121.4
62.000000	121.5
62.100000	121.9
62.125000	122.0
62.175000	122.2
62.200000	122.3
62.225000	122.3
62.275000	122.5
62.450000	123.1
62.500000	123.3
62.725000	124.1
62.750000	124.2
62.825000	124.5
62.875000	124.7
62.975000	125.0
63.025000	125.2
63.350000	126.4
63.450000	126.7
63.475000	126.8
63.500000	126.9
63.525000	127.0
63.525000	127.0
63.575000	127.2
63.700000	127.6
63.750000	127.8
63.950000	128.5
63.950000	128.5
63.975000	128.6
63.975000	128.6
64.375000	130.0
64.400000	130.1
64.475000	130.4
64.500000	130.5
64.600000	130.8
64.800000	131.5
64.800000	131.5
64.900000	131.9
65.000000	132.2
65.125000	132.7
65.300000	133.3
65.425000	133.8
65.475000	133.9
65.650000	134.6
65.675000	134.6
65.700000	134.7
65.850000	135.3
65.950000	135.6
66.125000	136.2
66.250000	136.7
66.275000	136.8
66.300000	136.9
66.350000	137.0
66.725000	138.4
66.750000	138.5
67.075000	139.6
67.100000	139.7
67.400000	140.8
67.400000	140.8
67.525000	141.2
67.600000	141.5
67.700000	141.9
67.775000	142.1
67.950000	142.8
67.975000	142.8
68.000000	142.9
68.100000	143.3
68.200000	143.6
68.300000	144.0
68.300000	144.0
68.350000	144.2
68.475000	144.6
68.575000	145.0
68.575000	145.0
68.625000	145.2
68.900000	146.1
69.075000	146.8
69.225000	147.3
69.450000	148.1
69.450000	148.1
69.950000	149.9
69.975000	150.0
70.025000	150.1
70.075000	150.3
70.125000	150.5
70.250000	151.0
70.300000	151.1
70.700000	152.6
70.750000	152.7
70.900000	153.3
70.925000	153.4
70.950000	153.4
71.325000	154.8
71.350000	154.9
71.400000	155.0
71.500000	155.4
71.500000	155.4
71.700000	156.1
71.775000	156.4
71.850000	156.7
71.875000	156.7
71.875000	156.7
72.025000	157.3
72.075000	157.5
72.150000	157.7
72.300000	158.3
72.350000	158.4
72.350000	158.4
72.475000	158.9
72.650000	159.5
72.750000	159.9
72.825000	160.1
72.875000	160.3
72.875000	160.3
73.125000	161.2
73.150000	161.3
73.450000	162.4
73.475000	162.4
73.750000	163.4
73.825000	163.7
73.825000	163.7
74.225000	165.1
74.575000	166.4
74.625000	166.5
74.900000	167.5
74.950000	167.7
74.950000	167.7
75.000000	167.9
75.075000	168.1
75.225000	168.7
75.250000	168.8
75.425000	169.4
75.475000	169.6
75.525000	169.8
75.775000	170.6
75.825000	170.8
75.825000	170.8
75.900000	171.1
75.950000	171.3
76.325000	172.6
76.400000	172.9
76.400000	172.9
76.500000	173.2
76.725000	174.0
76.800000	174.3
76.925000	174.7
77.025000	175.1
77.175000	175.6
77.350000	176.3
77.350000	176.3
77.375000	176.3
77.375000	176.3
77.475000	176.7
77.700000	177.5
78.000000	178.6
78.000000	178.6
78.025000	178.7
78.150000	179.1
78.175000	179.2
78.200000	179.3
78.200000	179.3
78.225000	179.4
78.325000	179.7
78.325000	179.7
78.475000	180.3
78.675000	181.0
78.725000	181.2
78.800000	181.4
78.950000	182.0
79.025000	182.2
79.125000	182.6
79.200000	182.9
79.350000	183.4
79.525000	184.0
79.525000	184.0
79.575000	184.2
79.650000	184.5
79.950000	185.5
80.000000	185.7
80.125000	186.1
80.175000	186.3
80.350000	187.0
80.575000	187.8
80.675000	188.1
80.725000	188.3
80.800000	188.6
80.925000	189.0
80.975000	189.2
81.075000	189.5
81.125000	189.7
81.150000	189.8
81.250000	190.2
81.250000	190.2
81.275000	190.2
81.375000	190.6
81.425000	190.8
81.450000	190.9
81.625000	191.5
81.675000	191.7
81.725000	191.9
81.800000	192.1
81.825000	192.2
81.850000	192.3
82.200000	193.5
82.500000	194.6
82.575000	194.9
82.575000	194.9
82.700000	195.3
82.900000	196.0
82.900000	196.0
82.900000	196.0
83.050000	196.6
83.100000	196.8
83.125000	196.8
83.225000	197.2
83.225000	197.2
83.225000	197.2
83.275000	197.4
83.400000	197.8
83.400000	197.8
83.525000	198.3
83.525000	198.3
83.775000	199.2
83.875000	199.5
83.900000	199.6
83.950000	199.8
83.975000	199.9
84.025000	200.0
84.025000	200.0
84.075000	200.2
84.550000	201.9
84.650000	202.3
84.800000	202.8
85.075000	203.8
85.175000	204.1
85.175000	204.1
85.500000	205.3
85.600000	205.7
85.875000	206.6
85.950000	206.9
85.950000	206.9
86.100000	207.4
86.400000	208.5
86.725000	209.7
86.775000	209.9
86.775000	209.9
86.925000	210.4
86.950000	210.5
87.050000	210.8
87.075000	210.9
87.175000	211.3
87.175000	211.3
87.250000	211.5
87.275000	211.6
87.425000	212.2
87.875000	213.8
87.925000	214.0
88.025000	214.3
88.075000	214.5
88.150000	214.8
88.200000	214.9
88.200000	214.9
88.325000	215.4
88.775000	217.0
89.000000	217.8
89.050000	218.0
89.125000	218.2
89.150000	218.3
89.275000	218.8
89.350000	219.0
89.350000	219.0
89.450000	219.4
89.450000	219.4
89.650000	220.1
89.825000	220.7
89.875000	220.9
90.100000	221.7
90.250000	222.2
90.325000	222.5
90.650000	223.7
90.825000	224.3
90.950000	224.7
91.125000	225.4
91.400000	226.3
91.575000	227.0
91.825000	227.9
92.075000	228.7
92.225000	229.3
92.350000	229.7
92.425000	230.0
92.525000	230.3
92.575000	230.5
92.900000	231.7
92.975000	232.0
93.150000	232.6
93.475000	233.7
93.550000	234.0
93.675000	234.4
93.775000	234.8
93.925000	235.3
93.975000	235.5
94.050000	235.8
94.325000	236.8
94.525000	237.5
94.725000	238.2
94.775000	238.4
95.100000	239.5
95.175000	239.8
95.200000	239.9
95.300000	240.2
95.400000	240.6
95.475000	240.9
95.550000	241.1
95.750000	241.8
95.825000	242.1
95.900000	242.4
95.900000	242.4
95.925000	242.5
96.350000	244.0
96.450000	244.3
96.725000	245.3
96.725000	245.3
96.800000	245.6
96.950000	246.1
97.100000	246.7
97.200000	247.0
97.375000	247.6
97.400000	247.7
97.575000	248.3
97.675000	248.7
97.825000	249.2
97.900000	249.5
98.125000	250.3
98.250000	250.8
98.250000	250.8
98.275000	250.8
98.350000	251.1
98.350000	251.1
98.425000	251.4
98.500000	251.6
98.550000	251.8
98.675000	252.3
98.875000	253.0
99.000000	253.4
99.150000	254.0
99.375000	254.8
99.400000	254.9
99.550000	255.4
99.600000	255.6
99.600000	255.6
99.625000	255.7
99.850000	256.5
100.050000	257.2
100.250000	257.9
100.500000	258.8
100.600000	259.1
100.925000	260.3
101.000000	260.6
101.075000	260.8
101.075000	260.8
101.300000	261.6
101.350000	261.8
101.500000	262.3
102.250000	265.0
102.300000	265.2
102.575000	266.2
102.625000	266.3
102.800000	267.0
102.850000	267.1
103.050000	267.9
103.375000	269.0
103.400000	269.1
103.600000	269.8
103.800000	270.5
103.850000	270.7
103.850000	270.7
103.875000	270.8
104.150000	271.8
104.200000	272.0
104.225000	272.0
104.400000	272.7
104.800000	274.1
105.125000	275.3
105.650000	277.1
106.050000	278.6
106.075000	278.6
106.075000	278.6
106.300000	279.4
106.325000	279.5
106.500000	280.2
106.575000	280.4
106.800000	281.2
106.850000	281.4
107.225000	282.7
107.300000	283.0
107.825000	284.9
107.900000	285.1
108.925000	288.8
108.950000	288.9
109.375000	290.4
109.375000	290.4
109.500000	290.9
109.650000	291.4
109.825000	292.0
109.850000	292.1
109.875000	292.2
110.025000	292.7
110.025000	292.7
110.225000	293.4
110.300000	293.7
110.525000	294.5
110.600000	294.8
110.925000	295.9
111.075000	296.5
111.075000	296.5
111.850000	299.2
112.175000	300.4
112.475000	301.5
112.600000	301.9
112.700000	302.3
113.050000	303.5
113.825000	306.3
113.925000	306.6
114.025000	307.0
114.050000	307.1
114.075000	307.2
114.125000	307.3
114.250000	307.8
114.375000	308.2
114.375000	308.2
114.600000	309.0
114.750000	309.6
115.175000	311.1
115.425000	312.0
115.450000	312.1
115.500000	312.2
115.700000	313.0
115.750000	313.1
115.850000	313.5
116.025000	314.1
116.100000	314.4
116.250000	314.9
116.275000	315.0
116.650000	316.3
116.875000	317.1
117.000000	317.6
117.100000	317.9
117.225000	318.4
117.375000	318.9
117.450000	319.2
117.600000	319.7
117.750000	320.3
117.800000	320.4
118.050000	321.3
118.050000	321.3
118.275000	322.1
118.400000	322.6
118.475000	322.8
118.525000	323.0
118.575000	323.2
119.050000	324.9
119.175000	325.3
119.200000	325.4
119.200000	325.4
119.325000	325.9
119.350000	326.0
119.525000	326.6
119.550000	326.7
119.550000	326.7
119.925000	328.0
120.025000	328.4
120.175000	328.9
120.250000	329.2
120.325000	329.4
120.500000	330.1
120.525000	330.1
120.550000	330.2
120.575000	330.3
120.725000	330.9
120.800000	331.1
121.050000	332.0
121.150000	332.4
121.275000	332.8
121.275000	332.8
121.500000	333.6
121.650000	334.2
121.650000	334.2
122.075000	335.7
122.275000	336.4
122.425000	336.9
122.750000	338.1
122.800000	338.3
122.875000	338.5
122.900000	338.6
122.925000	338.7
123.550000	340.9
123.825000	341.9
123.950000	342.4
124.000000	342.5
124.050000	342.7
124.600000	344.7
124.925000	345.8
124.975000	346.0
125.400000	347.5
125.450000	347.7
126.275000	350.6
127.300000	354.3
127.375000	354.6
127.900000	356.4
128.375000	358.1
128.850000	359.8
129.400000	1.7
129.950000	3.5
130.600000	5.7
131.025000	7.2
131.325000	8.2
132.700000	12.8
133.025000	13.9
133.100000	14.1
135.025000	20.6
135.225000	21.3
135.600000	22.6
135.625000	22.6
135.900000	23.6
136.150000	24.4
136.200000	24.6
136.750000	26.4
136.950000	27.1
137.100000	27.6
137.400000	28.6
138.250000	31.5
139.150000	34.5
139.675000	36.3
139.675000	36.3
139.725000	36.5
139.775000	36.6
140.525000	39.1
141.625000	42.9
141.675000	43.0
141.775000	43.4
141.900000	43.8
142.125000	44.5
142.175000	44.7
142.600000	46.1
142.700000	46.5
142.850000	47.0
143.225000	48.2
143.250000	48.3
143.650000	49.7
143.825000	50.3
143.975000	50.8
144.100000	51.2
144.375000	52.1
144.500000	52.5
144.575000	52.8
144.925000	54.0
145.125000	54.6
145.550000	56.1
145.750000	56.7
145.750000	56.7
145.750000	56.7
145.900000	57.2
146.100000	57.9
146.125000	58.0
146.225000	58.3
146.350000	58.8
146.600000	59.6
146.625000	59.7
147.600000	63.0
147.625000	63.1
147.725000	63.4
147.800000	63.6
147.875000	63.9
147.875000	63.9
148.000000	64.3
148.400000	65.7
148.850000	67.2
149.250000	68.5
149.800000	70.4
150.025000	71.1
150.350000	72.2
150.675000	73.3
151.025000	74.5
151.325000	75.5
151.350000	75.6
151.375000	75.7
151.425000	75.9
151.625000	76.5
152.075000	78.0
152.100000	78.1
152.125000	78.2
152.175000	78.4
152.425000	79.2
152.925000	80.9
153.350000	82.3
153.450000	82.7
153.525000	82.9
153.550000	83.0
153.600000	83.2
153.675000	83.4
153.700000	83.5
153.725000	83.6
153.750000	83.7
153.850000	84.0
154.250000	85.4
154.275000	85.5
154.325000	85.6
154.475000	86.1
155.075000	88.1
155.150000	88.4
155.450000	89.4
155.650000	90.1
155.700000	90.3
155.825000	90.7
155.875000	90.8
156.500000	92.9
156.525000	93.0
156.750000	93.8
156.900000	94.3
157.650000	96.8
157.975000	97.9
158.125000	98.4
158.150000	98.5
158.575000	99.9
158.775000	100.6
159.125000	101.8
159.450000	102.9
159.700000	103.7
159.850000	104.2
160.175000	105.3
160.350000	105.9
160.350000	105.9
160.450000	106.2
160.600000	106.8
160.700000	107.1
161.425000	109.5
161.850000	111.0
162.025000	111.6
162.125000	111.9
162.275000	112.4
162.350000	112.6
162.375000	112.7
162.575000	113.4
162.650000	113.7
162.675000	113.7
163.650000	117.0
163.875000	117.8
163.950000	118.0
164.550000	120.1
164.550000	120.1
164.600000	120.2
164.675000	120.5
164.725000	120.6
164.825000	121.0
164.925000	121.3
165.850000	124.4
165.875000	124.5
166.500000	126.6
166.525000	126.7
166.625000	127.0
167.325000	129.4
167.925000	131.4
167.950000	131.5
168.275000	132.6
168.425000	133.1
168.550000	133.5
168.725000	134.1
168.775000	134.3
168.800000	134.4
169.075000	135.3
169.075000	135.3
169.125000	135.5
169.475000	136.6
169.525000	136.8
169.775000	137.7
169.850000	137.9
170.550000	140.3
170.725000	140.9
170.775000	141.0
170.875000	141.4
171.250000	142.6
171.275000	142.7
171.300000	142.8
171.400000	143.1
171.450000	143.3
171.875000	144.7
172.575000	147.1
172.675000	147.4
172.825000	147.9
173.225000	149.3
173.375000	149.8
173.650000	150.7
173.750000	151.0
173.850000	151.4
174.025000	152.0
174.050000	152.0
174.350000	153.1
175.050000	155.4
175.100000	155.6
175.225000	156.0
175.325000	156.3
175.700000	157.6
175.750000	157.8
175.800000	157.9
175.950000	158.4
176.200000	159.3
176.525000	160.4
176.825000	161.4
177.200000	162.7
177.450000	163.5
177.450000	163.5
177.525000	163.8
178.150000	165.9
178.200000	166.0
178.275000	166.3
178.500000	167.0
178.700000	167.7
178.950000	168.6
178.950000	168.6
179.450000	170.2
179.550000	170.6
180.050000	172.3
180.050000	172.3
180.375000	173.3
180.525000	173.9
180.650000	174.3
180.675000	174.4
181.275000	176.4
181.400000	176.8
181.675000	177.7
181.825000	178.2
182.825000	181.6
183.025000	182.3
183.500000	183.9
183.600000	184.2
183.625000	184.3
185.025000	189.0
185.250000	189.8
185.625000	191.0
185.825000	191.7
186.275000	193.2
186.350000	193.5
186.675000	194.6
187.850000	198.5
188.200000	199.7
188.975000	202.3
189.100000	202.7
189.975000	205.7
190.050000	205.9
190.575000	207.7
191.225000	209.9
191.875000	212.1
192.650000	214.7
192.875000	215.4
193.175000	216.5
193.450000	217.4
194.025000	219.3
194.525000	221.0
195.575000	224.5
196.050000	226.1
196.600000	228.0
196.750000	228.5
196.800000	228.7
196.800000	228.7
196.875000	228.9
197.600000	231.4
199.575000	238.0
199.625000	238.2
199.825000	238.8
200.575000	241.4
200.875000	242.4
202.225000	246.9
202.325000	247.3
202.925000	249.3
202.950000	249.4
202.975000	249.5
202.975000	249.5
202.975000	249.5
203.000000	249.5
203.500000	251.2
203.750000	252.1
203.850000	252.4
203.875000	252.5
203.925000	252.7
203.950000	252.7
204.400000	254.3
204.750000	255.4
204.850000	255.8
205.550000	258.1
205.700000	258.6
205.750000	258.8
206.200000	260.3
206.200000	260.3
206.375000	260.9
206.500000	261.3
206.975000	262.9
207.075000	263.3
207.675000	265.3
207.725000	265.5
208.000000	266.4
208.000000	266.4
209.250000	270.6
209.575000	271.7
209.900000	272.8
209.975000	273.0
210.050000	273.3
210.550000	275.0
210.650000	275.3
210.750000	275.6
210.875000	276.1
210.925000	276.2
211.025000	276.6
211.050000	276.7
211.300000	277.5
211.450000	278.0
211.775000	279.1
211.925000	279.6
212.050000	280.0
212.125000	280.3
212.400000	281.2
212.525000	281.6
212.650000	282.0
213.025000	283.3
213.300000	284.2
213.400000	284.6
213.425000	284.6
213.750000	285.7
213.775000	285.8
214.525000	288.4
214.700000	288.9
215.125000	290.4
215.225000	290.7
215.225000	290.7
215.275000	290.9
215.650000	292.1
215.675000	292.2
215.750000	292.5
215.900000	293.0
216.500000	295.0
216.650000	295.5
217.625000	298.8
217.750000	299.2
218.275000	301.0
218.850000	302.9
219.475000	305.0
219.475000	305.0
219.900000	306.5
220.175000	307.4
220.175000	307.4
220.375000	308.1
221.500000	311.8
223.025000	317.0
223.375000	318.2
223.425000	318.3
223.425000	318.3
223.450000	318.4
223.450000	318.4
224.325000	321.4
224.325000	321.4
224.350000	321.4
224.825000	323.0
228.050000	333.9
228.625000	335.8
229.425000	338.5
229.425000	338.5
229.975000	340.4
230.700000	342.8
231.275000	344.8
231.275000	344.8
231.350000	345.0
231.500000	345.5
232.800000	349.9
233.450000	352.1
233.475000	352.2
233.600000	352.6
233.825000	353.3
234.025000	354.0
234.525000	355.7
235.425000	358.7
235.500000	359.0
235.625000	359.4
236.925000	3.5
237.050000	3.8
237.100000	4.0
238.675000	8.8
242.600000	20.9
243.500000	23.7
245.500000	29.8
246.325000	32.3
246.850000	33.9
248.125000	37.9
248.375000	38.6
248.425000	38.8
248.425000	38.8
250.100000	43.9
250.250000	44.4
252.500000	51.3
252.675000	51.8
253.000000	52.8
253.225000	53.5
253.550000	54.5
254.000000	55.9
255.050000	59.1
255.250000	59.7
255.850000	61.6
255.925000	61.8
256.150000	62.5
256.450000	63.4
256.750000	64.4
257.050000	65.3
257.175000	65.7
257.225000	65.8
257.525000	66.7
258.125000	68.6
258.250000	69.0
258.475000	69.7
258.625000	70.1
259.250000	72.0
260.300000	75.3
260.350000	75.4
260.475000	75.8
260.575000	76.1
260.650000	76.3
261.525000	79.0
261.900000	80.2
262.075000	80.7
263.525000	85.2
263.750000	85.9
264.650000	88.6
265.675000	91.8
266.400000	94.0
268.000000	98.9
268.300000	99.8
268.325000	99.9
268.450000	100.3
268.525000	100.5
270.375000	106.2
271.175000	108.7
271.200000	108.7
271.625000	110.0
272.675000	113.3
274.225000	118.0
274.475000	118.8
274.950000	120.3
275.575000	122.2
275.625000	122.3
276.125000	123.9
276.800000	125.9
276.925000	126.3
277.050000	126.7
277.375000	127.7
277.600000	128.4
277.775000	128.9
278.450000	131.0
278.800000	132.1
278.900000	132.4
279.200000	133.3
279.300000	133.6
280.450000	137.2
280.475000	137.2
281.375000	140.0
282.025000	142.0
282.275000	142.8
282.675000	144.0
283.200000	145.6
283.475000	146.4
283.525000	146.6
283.725000	147.2
283.775000	147.4
284.325000	149.1
284.525000	149.7
284.750000	150.4
284.775000	150.4
285.250000	151.9
285.350000	152.2
285.950000	154.0
286.175000	154.7
286.875000	156.9
287.175000	157.8
288.875000	163.0
289.025000	163.5
289.125000	163.8
289.225000	164.1
289.500000	164.9
289.850000	166.0
290.300000	167.4
291.325000	170.6
291.425000	170.9
291.475000	171.0
291.850000	172.2
291.875000	172.2
291.975000	172.6
292.025000	172.7
292.175000	173.2
292.350000	173.7
292.500000	174.2
292.525000	174.2
292.975000	175.6
293.550000	177.4
293.875000	178.4
293.900000	178.5
294.000000	178.8
294.275000	179.6
294.700000	180.9
295.300000	182.8
295.700000	184.0
295.875000	184.5
296.525000	186.5
296.950000	187.8
297.175000	188.5
297.500000	189.5
297.575000	189.8
297.675000	190.1
298.025000	191.1
298.425000	192.4
298.475000	192.5
298.525000	192.7
299.075000	194.4
299.650000	196.1
300.400000	198.4
300.425000	198.5
301.150000	200.7
301.550000	202.0
301.750000	202.6
302.075000	203.6
302.550000	205.0
303.250000	207.2
303.300000	207.3
303.375000	207.6
303.800000	208.9
306.800000	218.1
307.650000	220.7
307.800000	221.2
307.900000	221.5
308.025000	221.9
308.400000	223.0
308.675000	223.8
309.250000	225.6
309.525000	226.5
310.025000	228.0
311.150000	231.5
311.525000	232.6
311.600000	232.8
311.800000	233.4
311.850000	233.6
311.975000	234.0
312.500000	235.6
312.750000	236.4
313.375000	238.3
313.375000	238.3
313.925000	240.0
313.975000	240.1
314.625000	242.1
315.225000	244.0
315.275000	244.1
315.450000	244.7
315.500000	244.8
315.775000	245.7
315.925000	246.1
316.150000	246.8
317.300000	250.3
317.775000	251.8
317.775000	251.8
317.850000	252.0
318.950000	255.4
318.950000	255.4
319.775000	257.9
319.850000	258.2
320.200000	259.2
320.200000	259.2
320.200000	259.2
320.500000	260.2
320.775000	261.0
320.825000	261.2
321.000000	261.7
321.075000	261.9
321.525000	263.3
323.425000	269.2
324.725000	273.1
324.900000	273.7
324.975000	273.9
325.300000	274.9
326.425000	278.4
327.325000	281.1
327.450000	281.5
327.875000	282.8
329.275000	287.1
329.350000	287.4
329.475000	287.7
329.825000	288.8
330.500000	290.9
330.850000	292.0
331.025000	292.5
331.025000	292.5
331.700000	294.6
332.025000	295.6
332.075000	295.7
332.250000	296.3
333.025000	298.6
333.250000	299.3
333.425000	299.9
333.600000	300.4
334.400000	302.9
334.650000	303.6
334.675000	303.7
334.950000	304.6
335.000000	304.7
335.325000	305.7
335.525000	306.3
335.525000	306.3
336.000000	307.8
336.050000	307.9
336.275000	308.6
336.300000	308.7
336.550000	309.5
336.600000	309.6
336.900000	310.5
337.050000	311.0
337.350000	311.9
337.500000	312.4
337.675000	312.9
337.800000	313.3
340.375000	321.2
340.775000	322.4
341.725000	325.4
341.750000	325.4
341.800000	325.6
342.125000	326.6
342.375000	327.4
342.450000	327.6
342.900000	329.0
343.000000	329.3
343.275000	330.1
343.375000	330.4
343.900000	332.0
344.075000	332.6
344.200000	333.0
344.300000	333.3
344.400000	333.6
344.525000	334.0
345.350000	336.5
345.450000	336.8
345.500000	337.0
345.650000	337.4
345.875000	338.1
347.050000	341.7
347.275000	342.4
347.975000	344.6
348.575000	346.4
348.850000	347.3
348.850000	347.3
349.200000	348.3
349.975000	350.7
349.975000	350.7
350.650000	352.8
350.725000	353.0
352.075000	357.2
352.200000	357.5
352.700000	359.1
353.300000	0.8
353.750000	2.1
354.150000	3.2
354.250000	3.5
354.250000	3.5
355.150000	6.0
355.800000	7.9
355.800000	7.9
356.150000	8.9
356.900000	11.0
357.150000	11.7
357.400000	12.4
357.850000	13.6
357.925000	13.8
358.275000	14.8
358.775000	16.2
358.900000	16.6
360.475000	21.0
360.825000	22.0
361.700000	24.4
362.175000	25.8
363.000000	28.1
363.900000	30.6
364.775000	33.1
365.725000	35.8
366.225000	37.2
366.350000	37.5
366.825000	38.9
367.050000	39.5
367.525000	40.8
368.075000	42.4
368.300000	43.0
368.775000	44.3
368.875000	44.6
369.575000	46.6
369.800000	47.2
369.875000	47.4
370.200000	48.3
370.500000	49.2
373.050000	56.3
374.100000	59.3
374.450000	60.3
375.075000	62.0
375.850000	64.2
376.150000	65.1
376.250000	65.3
376.375000	65.7
376.850000	67.0
377.350000	68.4
378.725000	72.3
378.825000	72.6
380.350000	76.9
380.575000	77.5
380.825000	78.2
381.025000	78.8
381.025000	78.8
381.050000	78.8
381.925000	81.3
381.925000	81.3
382.025000	81.6
382.775000	83.7
382.950000	84.2
383.350000	85.3
383.475000	85.6
383.575000	85.9
383.750000	86.4
385.875000	92.4
386.325000	93.7
386.450000	94.0
386.475000	94.1
386.775000	94.9
387.150000	96.0
387.525000	97.0
387.650000	97.4
388.050000	98.5
388.200000	98.9
388.575000	100.0
389.150000	101.6
389.850000	103.6
390.075000	104.2
390.450000	105.2
390.775000	106.2
391.900000	109.3
392.925000	112.2
393.825000	114.7
394.875000	117.7
395.375000	119.1
395.525000	119.5
395.775000	120.2
396.275000	121.6
396.525000	122.3
397.000000	123.7
398.075000	126.7
398.100000	126.7
398.950000	129.1
399.375000	130.3
399.400000	130.4
399.875000	131.7
400.075000	132.3
400.525000	133.6
400.950000	134.8
401.025000	135.0
401.925000	137.5
402.125000	138.1
402.425000	138.9
402.950000	140.4
402.950000	140.4
403.025000	140.6
403.400000	141.6
403.575000	142.1
404.550000	144.9
405.600000	147.8
405.925000	148.7
406.325000	149.9
406.575000	150.6
406.600000	150.6
406.625000	150.7
406.975000	151.7
407.650000	153.6
407.675000	153.7
407.725000	153.8
408.000000	154.6
408.450000	155.8
409.075000	157.6
409.275000	158.1
409.400000	158.5
409.650000	159.2
410.800000	162.4
411.175000	163.5
412.300000	166.7
412.850000	168.2
413.600000	170.3
413.750000	170.7
413.850000	171.0
414.175000	171.9
414.275000	172.2
414.775000	173.6
415.625000	176.0
416.025000	177.1
417.800000	182.1
418.475000	184.0
418.550000	184.2
418.575000	184.3
420.675000	190.2
420.875000	190.7
420.925000	190.9
421.400000	192.2
422.925000	196.5
422.925000	196.5
423.125000	197.1
423.400000	197.8
423.625000	198.5
423.800000	199.0
423.850000	199.1
425.175000	202.8
426.400000	206.3
426.675000	207.0
427.150000	208.4
427.375000	209.0
427.875000	210.4
427.900000	210.5
428.125000	211.1
428.275000	211.5
428.350000	211.8
428.850000	213.2
429.175000	214.1
429.325000	214.5
429.750000	215.7
430.425000	217.6
430.450000	217.7
430.550000	217.9
430.775000	218.6
431.025000	219.3
431.075000	219.4
431.125000	219.6
431.200000	219.8
431.400000	220.3
431.525000	220.7
431.700000	221.2
431.825000	221.5
431.975000	221.9
432.475000	223.3
432.925000	224.6
433.375000	225.9
433.500000	226.2
433.500000	226.2
433.825000	227.1
434.425000	228.8
434.525000	229.1
435.600000	232.1
435.675000	232.3
435.950000	233.1
435.975000	233.2
436.000000	233.3
436.050000	233.4
436.575000	234.9
436.700000	235.2
436.775000	235.4
436.850000	235.6
436.875000	235.7
437.125000	236.4
437.125000	236.4
437.200000	236.6
437.725000	238.1
437.750000	238.2
437.875000	238.5
438.025000	238.9
438.075000	239.1
438.100000	239.2
438.625000	240.6
439.350000	242.7
440.450000	245.8
440.775000	246.7
441.000000	247.3
441.350000	248.3
441.550000	248.9
441.850000	249.7
442.100000	250.4
442.125000	250.5
442.525000	251.6
443.050000	253.1
443.275000	253.7
443.725000	255.0
443.875000	255.4
444.700000	257.7
444.775000	257.9
444.800000	258.0
445.150000	259.0
445.325000	259.5
445.325000	259.5
445.475000	259.9
445.725000	260.6
446.500000	262.8
447.300000	265.0
447.375000	265.2
447.900000	266.7
447.925000	266.8
447.925000	266.8
448.900000	269.5
450.050000	272.7
450.700000	274.6
451.075000	275.6
451.875000	277.9
452.050000	278.4
452.300000	279.1
452.850000	280.6
452.875000	280.7
453.400000	282.2
453.400000	282.2
454.750000	285.9
454.975000	286.6
455.125000	287.0
456.050000	289.6
456.075000	289.7
456.350000	290.4
456.375000	290.5
456.475000	290.8
457.500000	293.7
458.325000	296.0
458.400000	296.2
458.450000	296.3
458.800000	297.3
459.150000	298.3
459.550000	299.4
459.725000	299.9
459.800000	300.1
459.875000	300.4
459.900000	300.4
459.975000	300.6
460.225000	301.3
460.250000	301.4
460.300000	301.5
460.675000	302.6
460.750000	302.8
461.575000	305.1
461.900000	306.0
461.975000	306.3
462.300000	307.2
462.325000	307.2
462.575000	307.9
462.825000	308.6
463.125000	309.5
463.450000	310.4
463.550000	310.7
463.650000	311.0
464.475000	313.3
465.075000	315.0
465.075000	315.0
465.675000	316.7
466.800000	319.8
467.050000	320.5
467.150000	320.8
467.325000	321.3
467.700000	322.3
467.775000	322.6
468.100000	323.5
468.150000	323.6
468.325000	324.1
468.350000	324.2
468.675000	325.1
469.075000	326.2
469.100000	326.3
469.825000	328.3
470.300000	329.6
470.325000	329.7
470.425000	330.0
470.750000	330.9
470.950000	331.5
471.175000	332.1
471.800000	333.9
471.925000	334.2
472.500000	335.8
472.775000	336.6
473.300000	338.1
473.500000	338.6
473.575000	338.9
474.175000	340.5
474.850000	342.4
475.025000	342.9
475.175000	343.3
476.125000	346.0
476.150000	346.1
476.550000	347.2
476.650000	347.5
476.750000	347.8
476.800000	347.9
477.150000	348.9
477.550000	350.0
477.625000	350.2
477.750000	350.6
477.750000	350.6
478.275000	352.1
478.475000	352.6
478.950000	354.0
479.175000	354.6
479.375000	355.2
480.375000	358.0
480.425000	358.1
480.500000	358.3
480.525000	358.4
480.925000	359.5
481.425000	0.9
481.475000	1.1
481.550000	1.3
481.575000	1.4
482.000000	2.6
482.125000	3.0
482.125000	3.0
482.175000	3.1
482.975000	5.4
483.150000	5.9
483.200000	6.1
483.325000	6.5
483.475000	6.9
483.675000	7.5
483.925000	8.2
483.950000	8.3
484.275000	9.2
484.575000	10.1
484.700000	10.4
484.875000	11.0
485.150000	11.7
485.375000	12.4
485.825000	13.7
486.000000	14.2
486.175000	14.7
486.700000	16.2
486.875000	16.8
486.950000	17.0
487.375000	18.2
487.950000	19.9
488.500000	21.5
488.700000	22.0
488.800000	22.3
489.150000	23.4
490.050000	26.0
490.250000	26.5
490.675000	27.8
490.825000	28.2
490.925000	28.5
491.475000	30.1
491.500000	30.2
491.850000	31.2
492.125000	32.0
492.175000	32.1
492.450000	32.9
492.750000	33.8
493.025000	34.6
493.275000	35.3
493.500000	36.0
493.625000	36.3
493.750000	36.7
493.900000	37.1
494.325000	38.4
494.600000	39.2
495.025000	40.4
495.100000	40.6
495.375000	41.4
496.525000	44.7
497.075000	46.3
497.100000	46.4
497.250000	46.8
497.275000	46.9
497.375000	47.2
497.500000	47.6
497.550000	47.7
497.550000	47.7
497.625000	47.9
497.825000	48.5
497.850000	48.6
497.925000	48.8
498.150000	49.5
498.400000	50.2
498.675000	51.0
499.050000	52.1
499.200000	52.5
499.200000	52.5
499.775000	54.2
499.950000	54.7
500.000000	54.8
500.400000	56.0
500.950000	57.6
501.950000	60.5
501.975000	60.6
503.375000	64.6
503.875000	66.1
503.900000	66.1
504.200000	67.0
504.275000	67.2
504.400000	67.6
504.675000	68.4
504.725000	68.5
505.500000	70.8
505.575000	71.0
505.625000	71.1
505.650000	71.2
505.700000	71.4
505.725000	71.4
506.350000	73.2
506.450000	73.5
506.575000	73.9
506.650000	74.1
506.800000	74.6
506.975000	75.1
507.175000	75.6
507.425000	76.4
507.500000	76.6
507.875000	77.7
508.375000	79.1
508.525000	79.6
510.325000	84.8
510.725000	85.9
511.600000	88.5
511.625000	88.5
511.975000	89.6
512.325000	90.6
512.500000	91.1
512.625000	91.5
512.625000	91.5
512.700000	91.7
512.900000	92.2
512.925000	92.3
513.000000	92.5
513.525000	94.1
514.850000	97.9
515.450000	99.6
515.475000	99.7
515.500000	99.8
515.625000	100.2
516.600000	103.0
516.700000	103.3
517.125000	104.5
517.375000	105.2
517.475000	105.5
517.550000	105.7
517.550000	105.7
517.550000	105.7
517.700000	106.2
517.750000	106.3
517.975000	107.0
517.975000	107.0
518.000000	107.0
518.600000	108.8
518.775000	109.3
518.800000	109.4
518.825000	109.4
519.025000	110.0
519.100000	110.2
519.775000	112.2
520.025000	112.9
520.325000	113.8
520.350000	113.9
520.550000	114.4
520.550000	114.4
520.675000	114.8
520.850000	115.3
521.175000	116.3
521.425000	117.0
521.425000	117.0
521.875000	118.3
522.075000	118.9
522.275000	119.4
522.325000	119.6
522.500000	120.1
522.700000	120.7
522.775000	120.9
523.025000	121.6
523.075000	121.8
523.600000	123.3
524.500000	125.9
524.675000	126.4
524.850000	126.9
525.650000	129.2
526.100000	130.5
526.150000	130.7
526.600000	132.0
526.650000	132.1
526.775000	132.5
527.050000	133.3
527.650000	135.0
528.275000	136.8
528.300000	136.9
528.900000	138.7
529.425000	140.2
529.675000	140.9
529.725000	141.1
530.350000	142.9
530.800000	144.2
530.950000	144.6
530.975000	144.7
531.575000	146.4
531.750000	146.9
532.550000	149.3
532.550000	149.3
533.650000	152.4
534.875000	156.0
535.050000	156.5
535.200000	156.9
536.575000	160.9
537.050000	162.3
537.050000	162.3
537.225000	162.8
537.950000	164.9
538.300000	165.9
538.525000	166.6
539.100000	168.3
539.225000	168.6
539.350000	169.0
539.850000	170.4
540.025000	170.9
540.125000	171.2
540.825000	173.3
542.175000	177.2
542.600000	178.4
542.650000	178.5
542.975000	179.5
543.350000	180.6
543.400000	180.7
543.425000	180.8
543.725000	181.7
544.400000	183.6
544.425000	183.7
544.500000	183.9
544.775000	184.7
544.900000	185.1
545.050000	185.5
545.125000	185.7
545.225000	186.0
545.975000	188.2
546.050000	188.4
546.525000	189.8
546.700000	190.3
546.725000	190.4
546.775000	190.5
547.000000	191.2
547.225000	191.8
548.750000	196.2
548.850000	196.5
549.500000	198.4
549.750000	199.1
550.075000	200.1
550.650000	201.8
550.925000	202.6
551.225000	203.4
551.275000	203.6
551.550000	204.4
551.775000	205.0
552.300000	206.5
552.975000	208.5
553.700000	210.6
553.925000	211.3
554.000000	211.5
554.225000	212.1
555.025000	214.4
555.075000	214.6
555.225000	215.0
555.325000	215.3
555.475000	215.8
555.700000	216.4
556.650000	219.2
556.850000	219.7
556.875000	219.8
557.025000	220.2
557.350000	221.2
557.550000	221.8
557.750000	222.4
557.775000	222.4
557.775000	222.4
558.650000	225.0
558.700000	225.1
558.800000	225.4
558.950000	225.8
559.025000	226.1
559.025000	226.1
559.100000	226.3
559.450000	227.3
559.600000	227.7
559.675000	227.9
560.250000	229.6
560.300000	229.8
560.425000	230.1
560.675000	230.8
561.825000	234.2
561.875000	234.3
561.950000	234.5
562.425000	235.9
562.700000	236.7
562.700000	236.7
563.150000	238.0
563.200000	238.2
563.600000	239.3
564.275000	241.3
564.650000	242.4
565.075000	243.6
565.450000	244.7
565.850000	245.9
566.550000	247.9
567.125000	249.5
567.275000	250.0
567.500000	250.6
567.500000	250.6
567.500000	250.6
567.800000	251.5
568.300000	253.0
568.775000	254.3
568.925000	254.8
568.950000	254.8
568.950000	254.8
568.975000	254.9
568.975000	254.9
569.100000	255.3
569.375000	256.1
569.475000	256.4
569.650000	256.9
569.925000	257.7
570.125000	258.3
570.175000	258.4
570.450000	259.2
570.850000	260.4
571.050000	260.9
571.175000	261.3
571.400000	262.0
571.575000	262.5
572.150000	264.1
572.325000	264.6
572.725000	265.8
572.875000	266.2
572.875000	266.2
573.300000	267.5
[truncated: 12,482 more rows]
