# Supplementary material for: Interneuronal mechanisms of hippocampal theta oscillations in a full-scale model of the rodent CA1 circuit
Source: eLife. 2016 Dec 23;5:e18566. doi: 10.7554/eLife.18566 (PMC5313080; doi:10.7554/eLife.18566)
Supplement: Figure 5—source data 8. — All spike times from all O-LM cells, as well as the calculated theta phases (relative to the theta-filtered LFP analog) of each spike. DOI: http://dx.doi.org/10.7554/eLife.18566.053 [file elife-18566-fig5-data8.txt]

116.300000	315.1
116.400000	315.4
116.550000	316.0
116.600000	316.2
116.725000	316.6
116.800000	316.9
116.975000	317.5
117.000000	317.6
117.125000	318.0
117.125000	318.0
117.150000	318.1
117.200000	318.3
117.250000	318.5
117.275000	318.6
117.275000	318.6
117.300000	318.7
117.325000	318.7
117.325000	318.7
117.325000	318.7
117.350000	318.8
117.350000	318.8
117.375000	318.9
117.375000	318.9
117.400000	319.0
117.400000	319.0
117.475000	319.3
117.475000	319.3
117.475000	319.3
117.500000	319.4
117.525000	319.5
117.550000	319.5
117.550000	319.5
117.575000	319.6
117.575000	319.6
117.600000	319.7
117.600000	319.7
117.625000	319.8
117.625000	319.8
117.650000	319.9
117.650000	319.9
117.675000	320.0
117.700000	320.1
117.700000	320.1
117.700000	320.1
117.700000	320.1
117.725000	320.2
117.725000	320.2
117.725000	320.2
117.750000	320.3
117.775000	320.3
117.775000	320.3
117.800000	320.4
117.825000	320.5
117.825000	320.5
117.825000	320.5
117.875000	320.7
117.875000	320.7
117.875000	320.7
117.875000	320.7
117.875000	320.7
117.875000	320.7
117.900000	320.8
117.900000	320.8
117.900000	320.8
117.950000	321.0
117.950000	321.0
117.975000	321.1
117.975000	321.1
117.975000	321.1
118.000000	321.1
118.000000	321.1
118.000000	321.1
118.025000	321.2
118.025000	321.2
118.050000	321.3
118.050000	321.3
118.050000	321.3
118.075000	321.4
118.075000	321.4
118.075000	321.4
118.100000	321.5
118.100000	321.5
118.100000	321.5
118.125000	321.6
118.150000	321.7
118.150000	321.7
118.150000	321.7
118.150000	321.7
118.175000	321.8
118.225000	322.0
118.225000	322.0
118.225000	322.0
118.225000	322.0
118.250000	322.0
118.275000	322.1
118.275000	322.1
118.300000	322.2
118.325000	322.3
118.325000	322.3
118.325000	322.3
118.325000	322.3
118.350000	322.4
118.350000	322.4
118.375000	322.5
118.375000	322.5
118.375000	322.5
118.375000	322.5
118.400000	322.6
118.425000	322.7
118.425000	322.7
118.475000	322.8
118.475000	322.8
118.475000	322.8
118.475000	322.8
118.500000	322.9
118.500000	322.9
118.500000	322.9
118.500000	322.9
118.525000	323.0
118.525000	323.0
118.525000	323.0
118.525000	323.0
118.550000	323.1
118.550000	323.1
118.575000	323.2
118.575000	323.2
118.575000	323.2
118.600000	323.3
118.600000	323.3
118.675000	323.6
118.675000	323.6
118.675000	323.6
118.675000	323.6
118.675000	323.6
118.700000	323.6
118.700000	323.6
118.700000	323.6
118.700000	323.6
118.700000	323.6
118.700000	323.6
118.700000	323.6
118.725000	323.7
118.725000	323.7
118.725000	323.7
118.725000	323.7
118.725000	323.7
118.750000	323.8
118.750000	323.8
118.750000	323.8
118.750000	323.8
118.775000	323.9
118.775000	323.9
118.800000	324.0
118.800000	324.0
118.800000	324.0
118.825000	324.1
118.850000	324.2
118.850000	324.2
118.850000	324.2
118.850000	324.2
118.850000	324.2
118.875000	324.3
118.875000	324.3
118.875000	324.3
118.900000	324.4
118.900000	324.4
118.900000	324.4
118.900000	324.4
118.900000	324.4
118.925000	324.4
118.925000	324.4
118.925000	324.4
118.925000	324.4
118.950000	324.5
118.950000	324.5
118.950000	324.5
118.950000	324.5
118.950000	324.5
118.975000	324.6
118.975000	324.6
119.000000	324.7
119.000000	324.7
119.000000	324.7
119.025000	324.8
119.025000	324.8
119.025000	324.8
119.050000	324.9
119.050000	324.9
119.050000	324.9
119.075000	325.0
119.075000	325.0
119.075000	325.0
119.100000	325.1
119.125000	325.2
119.125000	325.2
119.175000	325.3
119.175000	325.3
119.175000	325.3
119.200000	325.4
119.200000	325.4
119.200000	325.4
119.200000	325.4
119.225000	325.5
119.250000	325.6
119.300000	325.8
119.300000	325.8
119.325000	325.9
119.325000	325.9
119.350000	326.0
119.375000	326.0
119.400000	326.1
119.400000	326.1
119.425000	326.2
119.425000	326.2
119.425000	326.2
119.450000	326.3
119.450000	326.3
119.450000	326.3
119.475000	326.4
119.475000	326.4
119.475000	326.4
119.475000	326.4
119.525000	326.6
119.525000	326.6
119.550000	326.7
119.550000	326.7
119.575000	326.8
119.575000	326.8
119.600000	326.9
119.600000	326.9
119.650000	327.0
119.650000	327.0
119.650000	327.0
119.650000	327.0
119.650000	327.0
119.675000	327.1
119.725000	327.3
119.725000	327.3
119.725000	327.3
119.725000	327.3
119.725000	327.3
119.725000	327.3
119.750000	327.4
119.750000	327.4
119.750000	327.4
119.775000	327.5
119.775000	327.5
119.775000	327.5
119.800000	327.6
119.825000	327.7
119.825000	327.7
119.850000	327.7
119.875000	327.8
119.875000	327.8
119.875000	327.8
119.875000	327.8
119.875000	327.8
119.900000	327.9
119.925000	328.0
119.925000	328.0
119.925000	328.0
119.950000	328.1
119.950000	328.1
119.950000	328.1
119.975000	328.2
119.975000	328.2
120.000000	328.3
120.000000	328.3
120.000000	328.3
120.025000	328.4
120.025000	328.4
120.025000	328.4
120.050000	328.5
120.050000	328.5
120.050000	328.5
120.075000	328.5
120.100000	328.6
120.100000	328.6
120.100000	328.6
120.100000	328.6
120.125000	328.7
120.150000	328.8
120.150000	328.8
120.200000	329.0
120.225000	329.1
120.225000	329.1
120.225000	329.1
120.225000	329.1
120.250000	329.2
120.275000	329.3
120.300000	329.3
120.300000	329.3
120.325000	329.4
120.350000	329.5
120.350000	329.5
120.375000	329.6
120.400000	329.7
120.400000	329.7
120.450000	329.9
120.475000	330.0
120.500000	330.1
120.525000	330.1
120.525000	330.1
120.525000	330.1
120.600000	330.4
120.625000	330.5
120.750000	331.0
120.800000	331.1
120.850000	331.3
120.900000	331.5
120.900000	331.5
121.150000	332.4
121.200000	332.6
121.250000	332.7
121.325000	333.0
121.975000	335.3
224.400000	321.6
224.450000	321.8
224.625000	322.4
224.650000	322.5
224.650000	322.5
224.650000	322.5
224.675000	322.5
224.725000	322.7
224.725000	322.7
224.775000	322.9
225.050000	323.8
225.075000	323.9
225.100000	324.0
225.125000	324.1
225.275000	324.6
225.300000	324.6
225.300000	324.6
225.350000	324.8
225.525000	325.4
225.525000	325.4
225.650000	325.8
225.875000	326.6
225.875000	326.6
225.900000	326.7
225.950000	326.8
225.950000	326.8
225.950000	326.8
226.025000	327.1
226.125000	327.4
226.225000	327.8
226.300000	328.0
226.500000	328.7
226.550000	328.8
226.550000	328.8
226.825000	329.8
227.000000	330.4
227.250000	331.2
227.275000	331.3
227.275000	331.3
227.550000	332.2
227.625000	332.5
227.700000	332.7
227.725000	332.8
227.775000	333.0
227.800000	333.1
228.050000	333.9
228.100000	334.1
228.125000	334.2
228.225000	334.5
228.300000	334.7
228.425000	335.2
228.425000	335.2
228.575000	335.7
228.650000	335.9
228.675000	336.0
228.700000	336.1
228.775000	336.3
228.800000	336.4
228.850000	336.6
228.875000	336.7
228.925000	336.8
228.975000	337.0
229.100000	337.4
229.100000	337.4
229.150000	337.6
229.175000	337.7
229.200000	337.8
229.275000	338.0
229.300000	338.1
229.325000	338.2
229.350000	338.3
229.425000	338.5
229.450000	338.6
229.450000	338.6
229.500000	338.8
229.500000	338.8
229.525000	338.9
229.550000	339.0
229.750000	339.6
229.775000	339.7
229.825000	339.9
229.975000	340.4
230.000000	340.5
230.100000	340.8
230.150000	341.0
230.175000	341.1
230.200000	341.1
230.325000	341.6
230.425000	341.9
230.525000	342.2
230.550000	342.3
230.700000	342.8
230.875000	343.4
230.975000	343.8
231.200000	344.5
231.250000	344.7
232.525000	349.0
234.325000	355.0
234.850000	356.8
235.075000	357.6
235.325000	358.4
235.350000	358.5
235.425000	358.7
235.425000	358.7
235.525000	359.1
235.575000	359.2
235.575000	359.2
235.575000	359.2
235.600000	359.3
235.675000	359.6
235.700000	359.7
235.750000	359.8
235.750000	359.8
235.750000	359.8
235.750000	359.8
235.800000	0.0
235.800000	0.0
235.875000	0.2
235.875000	0.2
235.900000	0.3
235.950000	0.5
235.950000	0.5
235.975000	0.5
236.000000	0.6
236.000000	0.6
236.075000	0.8
236.100000	0.9
236.100000	0.9
236.200000	1.2
236.225000	1.3
236.300000	1.5
236.300000	1.5
236.325000	1.6
236.375000	1.8
236.400000	1.8
236.400000	1.8
236.425000	1.9
236.425000	1.9
236.425000	1.9
236.500000	2.2
236.575000	2.4
236.575000	2.4
236.600000	2.5
236.650000	2.6
236.675000	2.7
236.775000	3.0
236.800000	3.1
236.825000	3.1
236.900000	3.4
236.900000	3.4
236.925000	3.5
236.950000	3.5
237.000000	3.7
237.050000	3.8
237.075000	3.9
237.100000	4.0
237.125000	4.1
237.125000	4.1
237.150000	4.1
237.225000	4.4
237.225000	4.4
237.250000	4.5
237.300000	4.6
237.375000	4.8
237.400000	4.9
237.400000	4.9
237.475000	5.1
237.500000	5.2
237.525000	5.3
237.525000	5.3
237.575000	5.5
237.650000	5.7
237.700000	5.8
237.725000	5.9
237.750000	6.0
237.875000	6.4
237.875000	6.4
237.950000	6.6
238.025000	6.8
238.050000	6.9
238.075000	7.0
238.150000	7.2
238.225000	7.4
238.250000	7.5
238.250000	7.5
238.300000	7.7
238.300000	7.7
238.375000	7.9
238.475000	8.2
238.500000	8.3
238.500000	8.3
238.575000	8.5
238.575000	8.5
238.675000	8.8
238.675000	8.8
238.700000	8.9
238.725000	9.0
238.725000	9.0
238.775000	9.1
238.800000	9.2
238.825000	9.3
238.900000	9.5
239.000000	9.8
239.025000	9.9
239.200000	10.4
239.300000	10.8
239.350000	10.9
239.475000	11.3
239.475000	11.3
239.525000	11.4
239.575000	11.6
239.675000	11.9
239.800000	12.3
239.850000	12.4
240.125000	13.3
349.875000	350.4
350.075000	351.0
350.100000	351.1
350.125000	351.2
350.125000	351.2
350.150000	351.2
350.200000	351.4
350.300000	351.7
350.350000	351.9
350.425000	352.1
350.575000	352.6
350.625000	352.7
350.650000	352.8
350.750000	353.1
350.750000	353.1
350.850000	353.4
350.900000	353.5
350.925000	353.6
350.975000	353.8
350.975000	353.8
351.025000	353.9
351.025000	353.9
351.050000	354.0
351.150000	354.3
351.150000	354.3
351.150000	354.3
351.200000	354.5
351.200000	354.5
351.200000	354.5
351.200000	354.5
351.275000	354.7
351.275000	354.7
351.325000	354.9
351.350000	354.9
351.400000	355.1
351.400000	355.1
351.475000	355.3
351.475000	355.3
351.550000	355.5
351.550000	355.5
351.550000	355.5
351.725000	356.1
351.775000	356.2
351.875000	356.5
351.900000	356.6
351.925000	356.7
351.925000	356.7
351.950000	356.8
352.025000	357.0
352.050000	357.1
352.100000	357.2
352.125000	357.3
352.200000	357.5
352.200000	357.5
352.225000	357.6
352.275000	357.8
352.300000	357.8
352.325000	357.9
352.350000	358.0
352.375000	358.1
352.375000	358.1
352.475000	358.4
352.500000	358.5
352.500000	358.5
352.650000	358.9
352.725000	359.2
352.800000	359.4
352.875000	359.6
352.875000	359.6
352.925000	359.8
353.025000	0.1
353.025000	0.1
353.050000	0.1
353.050000	0.1
353.075000	0.2
353.075000	0.2
353.125000	0.4
353.125000	0.4
353.275000	0.8
353.325000	0.9
353.375000	1.1
353.475000	1.3
353.550000	1.5
353.600000	1.7
353.650000	1.8
353.650000	1.8
353.700000	2.0
353.700000	2.0
353.800000	2.2
353.800000	2.2
353.800000	2.2
353.825000	2.3
353.875000	2.5
353.900000	2.5
354.025000	2.9
354.150000	3.2
354.175000	3.3
354.175000	3.3
354.200000	3.4
354.200000	3.4
354.200000	3.4
354.350000	3.8
354.350000	3.8
354.400000	3.9
354.400000	3.9
354.425000	4.0
354.425000	4.0
354.450000	4.1
354.450000	4.1
354.475000	4.1
354.500000	4.2
354.525000	4.3
354.525000	4.3
354.550000	4.4
354.550000	4.4
354.650000	4.6
354.725000	4.8
354.725000	4.8
354.750000	4.9
354.750000	4.9
354.800000	5.1
354.825000	5.1
354.875000	5.3
355.000000	5.6
355.075000	5.8
355.075000	5.8
355.100000	5.9
355.100000	5.9
355.125000	6.0
355.150000	6.0
355.175000	6.1
355.300000	6.5
355.325000	6.5
355.350000	6.6
355.400000	6.7
355.400000	6.7
355.475000	7.0
355.500000	7.0
355.700000	7.6
355.700000	7.6
355.750000	7.7
355.775000	7.8
355.825000	7.9
355.850000	8.0
355.875000	8.1
355.950000	8.3
356.050000	8.6
356.100000	8.7
356.250000	9.1
356.275000	9.2
356.600000	10.1
356.600000	10.1
356.625000	10.2
356.650000	10.3
357.925000	13.8
360.025000	19.7
360.450000	20.9
360.475000	21.0
360.600000	21.4
360.800000	21.9
361.025000	22.6
361.200000	23.0
361.325000	23.4
361.350000	23.5
361.425000	23.7
361.450000	23.7
361.450000	23.7
361.575000	24.1
361.575000	24.1
361.600000	24.2
361.650000	24.3
361.750000	24.6
361.750000	24.6
361.900000	25.0
361.900000	25.0
361.975000	25.2
362.000000	25.3
362.075000	25.5
362.100000	25.6
362.150000	25.7
362.175000	25.8
362.175000	25.8
362.175000	25.8
362.300000	26.1
362.375000	26.3
362.400000	26.4
362.400000	26.4
362.400000	26.4
362.400000	26.4
362.400000	26.4
362.450000	26.6
362.450000	26.6
362.500000	26.7
362.600000	27.0
362.625000	27.0
362.675000	27.2
362.775000	27.5
362.775000	27.5
362.800000	27.5
362.825000	27.6
362.875000	27.8
362.875000	27.8
362.925000	27.9
362.925000	27.9
362.975000	28.0
363.000000	28.1
363.075000	28.3
363.100000	28.4
363.125000	28.5
363.200000	28.7
363.250000	28.8
363.250000	28.8
363.275000	28.9
363.300000	28.9
363.325000	29.0
363.375000	29.2
363.400000	29.2
363.425000	29.3
363.450000	29.4
363.475000	29.4
363.525000	29.6
363.525000	29.6
363.525000	29.6
363.625000	29.9
363.625000	29.9
363.650000	29.9
363.675000	30.0
363.725000	30.1
363.750000	30.2
363.750000	30.2
363.775000	30.3
363.800000	30.4
363.850000	30.5
363.875000	30.6
363.925000	30.7
363.975000	30.8
363.975000	30.8
364.000000	30.9
364.025000	31.0
364.025000	31.0
364.025000	31.0
364.075000	31.1
364.200000	31.5
364.325000	31.8
364.350000	31.9
364.375000	32.0
364.475000	32.2
364.600000	32.6
364.600000	32.6
364.625000	32.7
364.650000	32.7
364.875000	33.4
364.875000	33.4
365.250000	34.4
493.450000	35.8
494.250000	38.1
494.325000	38.4
494.375000	38.5
494.400000	38.6
494.425000	38.7
494.500000	38.9
494.525000	38.9
494.525000	38.9
494.550000	39.0
494.575000	39.1
494.600000	39.2
494.600000	39.2
494.600000	39.2
494.625000	39.2
494.625000	39.2
494.650000	39.3
494.675000	39.4
494.700000	39.5
494.725000	39.5
494.775000	39.7
494.775000	39.7
494.775000	39.7
494.775000	39.7
494.800000	39.7
494.800000	39.7
494.825000	39.8
494.825000	39.8
494.825000	39.8
494.825000	39.8
494.850000	39.9
494.850000	39.9
494.850000	39.9
494.875000	40.0
494.875000	40.0
494.900000	40.0
494.900000	40.0
494.900000	40.0
494.900000	40.0
494.925000	40.1
494.950000	40.2
494.975000	40.2
495.000000	40.3
495.000000	40.3
495.000000	40.3
495.025000	40.4
495.025000	40.4
495.050000	40.5
495.100000	40.6
495.125000	40.7
495.125000	40.7
495.150000	40.8
495.200000	40.9
495.250000	41.0
495.275000	41.1
495.275000	41.1
495.275000	41.1
495.300000	41.2
495.300000	41.2
495.300000	41.2
495.325000	41.3
495.325000	41.3
495.350000	41.3
495.350000	41.3
495.425000	41.6
495.425000	41.6
495.450000	41.6
495.475000	41.7
495.500000	41.8
495.500000	41.8
495.500000	41.8
495.525000	41.8
495.525000	41.8
495.550000	41.9
495.575000	42.0
495.625000	42.1
495.650000	42.2
495.650000	42.2
495.650000	42.2
495.725000	42.4
495.750000	42.5
495.775000	42.6
495.775000	42.6
495.800000	42.6
495.825000	42.7
495.825000	42.7
495.825000	42.7
495.850000	42.8
495.850000	42.8
495.850000	42.8
495.875000	42.9
495.900000	42.9
495.900000	42.9
495.925000	43.0
495.925000	43.0
496.000000	43.2
496.025000	43.3
496.025000	43.3
496.075000	43.4
496.100000	43.5
496.125000	43.6
496.150000	43.7
496.200000	43.8
496.225000	43.9
496.225000	43.9
496.225000	43.9
496.250000	43.9
496.250000	43.9
496.250000	43.9
496.275000	44.0
496.300000	44.1
496.325000	44.2
496.350000	44.2
496.375000	44.3
496.400000	44.4
496.400000	44.4
496.425000	44.5
496.425000	44.5
496.500000	44.7
496.575000	44.9
496.575000	44.9
496.625000	45.0
496.675000	45.2
496.675000	45.2
496.700000	45.3
496.725000	45.3
496.800000	45.5
496.900000	45.8
496.975000	46.1
497.000000	46.1
497.025000	46.2
497.075000	46.3
497.125000	46.5
497.225000	46.8
497.250000	46.8
497.400000	47.3
497.400000	47.3
497.425000	47.4
497.500000	47.6
497.550000	47.7
497.550000	47.7
497.575000	47.8
497.725000	48.2
497.750000	48.3
497.825000	48.5
497.825000	48.5
497.975000	49.0
498.100000	49.3
498.150000	49.5
498.300000	49.9
498.350000	50.0
501.050000	57.9
501.050000	57.9
501.250000	58.5
501.250000	58.5
501.275000	58.5
501.350000	58.7
501.400000	58.9
501.400000	58.9
501.425000	59.0
501.425000	59.0
501.450000	59.0
501.450000	59.0
501.550000	59.3
501.550000	59.3
501.550000	59.3
501.550000	59.3
501.550000	59.3
501.575000	59.4
501.575000	59.4
501.575000	59.4
501.600000	59.5
501.600000	59.5
501.650000	59.6
501.650000	59.6
501.675000	59.7
501.675000	59.7
501.675000	59.7
501.700000	59.8
501.700000	59.8
501.700000	59.8
501.750000	59.9
501.750000	59.9
501.775000	60.0
501.800000	60.0
501.850000	60.2
501.875000	60.3
501.900000	60.3
501.900000	60.3
501.925000	60.4
501.975000	60.6
502.000000	60.6
502.100000	60.9
502.200000	61.2
502.225000	61.3
502.350000	61.6
502.350000	61.6
502.400000	61.8
502.400000	61.8
502.425000	61.9
502.550000	62.2
502.700000	62.7
502.725000	62.7
503.025000	63.6
503.175000	64.0
615.025000	31.7
615.150000	32.1
615.250000	32.4
615.325000	32.6
615.400000	32.9
615.425000	33.0
615.425000	33.0
615.450000	33.0
615.475000	33.1
615.475000	33.1
615.550000	33.4
615.575000	33.4
615.575000	33.4
615.600000	33.5
615.600000	33.5
615.625000	33.6
615.650000	33.7
615.650000	33.7
615.675000	33.8
615.700000	33.8
615.700000	33.8
615.700000	33.8
615.750000	34.0
615.800000	34.2
615.800000	34.2
615.800000	34.2
615.825000	34.2
615.850000	34.3
615.875000	34.4
615.875000	34.4
615.900000	34.5
615.900000	34.5
615.900000	34.5
615.950000	34.6
615.950000	34.6
615.975000	34.7
615.975000	34.7
616.000000	34.8
616.025000	34.9
616.050000	35.0
616.050000	35.0
616.050000	35.0
616.050000	35.0
616.075000	35.0
616.075000	35.0
616.075000	35.0
616.125000	35.2
616.125000	35.2
616.125000	35.2
616.150000	35.3
616.150000	35.3
616.150000	35.3
616.150000	35.3
616.175000	35.4
616.175000	35.4
616.200000	35.5
616.200000	35.5
616.200000	35.5
616.225000	35.5
616.225000	35.5
616.225000	35.5
616.250000	35.6
616.275000	35.7
616.275000	35.7
616.275000	35.7
616.275000	35.7
616.275000	35.7
616.300000	35.8
616.300000	35.8
616.300000	35.8
616.300000	35.8
616.350000	35.9
616.350000	35.9
616.350000	35.9
616.350000	35.9
616.350000	35.9
616.350000	35.9
616.350000	35.9
616.375000	36.0
616.375000	36.0
616.375000	36.0
616.375000	36.0
616.400000	36.1
616.400000	36.1
616.400000	36.1
616.425000	36.2
616.425000	36.2
616.425000	36.2
616.450000	36.3
616.450000	36.3
616.450000	36.3
616.450000	36.3
616.450000	36.3
616.450000	36.3
616.450000	36.3
616.475000	36.3
616.500000	36.4
616.500000	36.4
616.500000	36.4
616.525000	36.5
616.550000	36.6
616.550000	36.6
616.575000	36.7
616.575000	36.7
616.600000	36.7
616.600000	36.7
616.600000	36.7
616.625000	36.8
616.650000	36.9
616.650000	36.9
616.675000	37.0
616.675000	37.0
616.675000	37.0
616.700000	37.1
616.700000	37.1
616.725000	37.1
616.725000	37.1
616.725000	37.1
616.750000	37.2
616.750000	37.2
616.750000	37.2
616.775000	37.3
616.800000	37.4
616.800000	37.4
616.825000	37.5
616.825000	37.5
616.825000	37.5
616.850000	37.5
616.850000	37.5
616.850000	37.5
616.875000	37.6
616.875000	37.6
616.900000	37.7
616.900000	37.7
616.900000	37.7
616.925000	37.8
616.975000	37.9
616.975000	37.9
616.975000	37.9
617.000000	38.0
617.000000	38.0
617.000000	38.0
617.025000	38.1
617.050000	38.2
617.075000	38.3
617.075000	38.3
617.075000	38.3
617.100000	38.4
617.100000	38.4
617.100000	38.4
617.100000	38.4
617.125000	38.4
617.125000	38.4
617.175000	38.6
617.175000	38.6
617.175000	38.6
617.175000	38.6
617.200000	38.7
617.200000	38.7
617.225000	38.8
617.275000	38.9
617.300000	39.0
617.300000	39.0
617.325000	39.1
617.325000	39.1
617.325000	39.1
617.325000	39.1
617.350000	39.2
617.350000	39.2
617.350000	39.2
617.375000	39.2
617.400000	39.3
617.425000	39.4
617.425000	39.4
617.550000	39.8
617.575000	39.9
617.575000	39.9
617.575000	39.9
617.600000	40.0
617.625000	40.0
617.700000	40.3
617.725000	40.4
617.725000	40.4
617.750000	40.4
617.750000	40.4
617.750000	40.4
617.750000	40.4
617.775000	40.5
617.825000	40.7
617.925000	41.0
617.925000	41.0
617.950000	41.1
617.950000	41.1
617.950000	41.1
618.000000	41.3
618.000000	41.3
618.025000	41.3
618.025000	41.3
618.050000	41.4
618.125000	41.7
618.150000	41.7
618.200000	41.9
618.200000	41.9
618.225000	42.0
618.225000	42.0
618.250000	42.1
618.250000	42.1
618.275000	42.1
618.325000	42.3
618.350000	42.4
618.400000	42.5
618.500000	42.9
618.500000	42.9
618.525000	42.9
618.575000	43.1
618.625000	43.3
618.675000	43.4
618.725000	43.6
618.725000	43.6
618.775000	43.8
618.775000	43.8
618.825000	43.9
618.900000	44.2
618.925000	44.2
618.950000	44.3
619.050000	44.6
619.100000	44.8
619.150000	45.0
619.175000	45.0
619.225000	45.2
619.225000	45.2
619.250000	45.3
619.250000	45.3
619.325000	45.5
619.375000	45.7
619.375000	45.7
619.425000	45.8
619.425000	45.8
619.475000	46.0
619.550000	46.2
619.550000	46.2
619.550000	46.2
619.600000	46.4
619.625000	46.5
619.650000	46.6
619.700000	46.7
619.700000	46.7
619.750000	46.9
619.750000	46.9
619.800000	47.1
619.825000	47.1
619.825000	47.1
619.875000	47.3
619.875000	47.3
619.875000	47.3
619.900000	47.4
619.900000	47.4
619.925000	47.5
619.925000	47.5
619.975000	47.6
620.000000	47.7
620.050000	47.9
620.075000	47.9
620.175000	48.3
620.175000	48.3
620.175000	48.3
620.175000	48.3
620.175000	48.3
620.325000	48.7
620.375000	48.9
620.400000	49.0
620.425000	49.1
620.450000	49.1
620.500000	49.3
620.500000	49.3
620.500000	49.3
620.525000	49.4
620.525000	49.4
620.550000	49.5
620.550000	49.5
620.550000	49.5
620.575000	49.6
620.575000	49.6
620.600000	49.6
620.600000	49.6
620.600000	49.6
620.600000	49.6
620.600000	49.6
620.625000	49.7
620.650000	49.8
620.650000	49.8
620.675000	49.9
620.700000	50.0
620.725000	50.0
620.725000	50.0
620.750000	50.1
620.750000	50.1
620.750000	50.1
620.800000	50.3
620.800000	50.3
620.825000	50.4
620.825000	50.4
620.850000	50.4
620.900000	50.6
620.925000	50.7
620.950000	50.8
621.000000	50.9
621.000000	50.9
621.000000	50.9
621.050000	51.1
621.075000	51.2
621.150000	51.4
621.175000	51.5
621.200000	51.6
621.225000	51.6
621.250000	51.7
621.300000	51.9
621.325000	52.0
621.325000	52.0
621.325000	52.0
621.375000	52.1
621.425000	52.3
621.425000	52.3
621.475000	52.5
722.100000	15.5
722.150000	15.6
722.550000	16.8
723.075000	18.4
723.075000	18.4
723.350000	19.2
723.350000	19.2
723.375000	19.2
723.425000	19.4
723.425000	19.4
723.450000	19.5
723.575000	19.8
723.700000	20.2
723.775000	20.4
723.800000	20.5
724.075000	21.3
724.175000	21.6
724.200000	21.7
724.200000	21.7
724.275000	21.9
724.500000	22.6
724.500000	22.6
724.825000	23.6
724.900000	23.8
725.175000	24.6
725.325000	25.0
725.350000	25.1
725.475000	25.5
725.500000	25.6
725.700000	26.2
725.700000	26.2
726.325000	28.0
727.325000	31.0
729.100000	36.3
730.600000	40.7
730.675000	40.9
730.875000	41.5
731.100000	42.2
731.175000	42.4
731.275000	42.7
731.300000	42.8
731.325000	42.9
731.350000	43.0
731.375000	43.0
731.375000	43.0
731.400000	43.1
731.450000	43.3
731.475000	43.3
731.500000	43.4
731.525000	43.5
731.575000	43.6
731.725000	44.1
731.750000	44.1
731.875000	44.5
731.900000	44.6
731.925000	44.7
731.950000	44.7
731.950000	44.7
731.975000	44.8
731.975000	44.8
732.025000	45.0
732.025000	45.0
732.075000	45.1
732.100000	45.2
732.125000	45.3
732.200000	45.5
732.225000	45.6
732.250000	45.6
732.275000	45.7
732.375000	46.0
732.400000	46.1
732.400000	46.1
732.400000	46.1
732.400000	46.1
732.425000	46.2
732.450000	46.2
732.450000	46.2
732.500000	46.4
732.625000	46.7
732.625000	46.7
732.625000	46.7
732.725000	47.0
732.750000	47.1
732.750000	47.1
732.775000	47.2
732.825000	47.3
732.850000	47.4
732.850000	47.4
732.875000	47.5
732.875000	47.5
732.875000	47.5
732.900000	47.6
733.025000	47.9
733.125000	48.2
733.150000	48.3
733.150000	48.3
733.200000	48.5
733.275000	48.7
733.300000	48.8
733.325000	48.8
733.350000	48.9
733.375000	49.0
733.400000	49.1
733.450000	49.2
733.450000	49.2
733.525000	49.4
733.600000	49.6
733.650000	49.8
733.650000	49.8
733.650000	49.8
733.700000	49.9
733.725000	50.0
733.750000	50.1
733.775000	50.2
733.825000	50.3
733.825000	50.3
733.825000	50.3
733.850000	50.4
733.900000	50.5
733.950000	50.7
733.975000	50.8
734.000000	50.8
734.025000	50.9
734.050000	51.0
734.075000	51.1
734.075000	51.1
734.150000	51.3
734.175000	51.4
734.225000	51.5
734.275000	51.7
734.350000	51.9
734.375000	51.9
734.425000	52.1
734.475000	52.2
734.475000	52.2
734.550000	52.5
734.550000	52.5
734.625000	52.7
734.675000	52.8
734.700000	52.9
734.800000	53.2
734.875000	53.4
734.875000	53.4
734.875000	53.4
734.925000	53.6
734.950000	53.7
734.950000	53.7
734.975000	53.7
735.025000	53.9
735.050000	54.0
735.100000	54.1
735.100000	54.1
735.225000	54.5
735.250000	54.5
735.325000	54.8
735.400000	55.0
735.450000	55.1
735.475000	55.2
735.600000	55.6
735.600000	55.6
735.600000	55.6
735.600000	55.6
735.675000	55.8
735.725000	56.0
735.725000	56.0
735.925000	56.6
735.975000	56.7
735.975000	56.7
736.025000	56.9
736.025000	56.9
736.100000	57.1
736.100000	57.1
736.125000	57.2
736.125000	57.2
736.125000	57.2
736.350000	57.8
736.375000	57.9
736.375000	57.9
736.450000	58.1
736.550000	58.4
736.600000	58.6
736.825000	59.2
736.825000	59.2
736.925000	59.5
736.950000	59.6
736.975000	59.7
736.975000	59.7
737.000000	59.8
737.025000	59.8
737.025000	59.8
737.050000	59.9
737.100000	60.0
737.225000	60.4
737.250000	60.5
737.275000	60.6
737.400000	60.9
737.425000	61.0
737.500000	61.2
737.600000	61.5
737.600000	61.5
737.625000	61.6
737.700000	61.8
737.750000	62.0
737.750000	62.0
737.875000	62.4
737.950000	62.6
737.975000	62.7
738.000000	62.7
738.000000	62.7
738.100000	63.0
738.125000	63.1
738.175000	63.2
738.175000	63.2
738.250000	63.5
738.250000	63.5
738.275000	63.5
738.325000	63.7
738.350000	63.8
738.375000	63.8
738.375000	63.8
738.500000	64.2
738.525000	64.3
738.750000	65.0
738.875000	65.3
738.925000	65.5
738.950000	65.5
738.950000	65.5
739.075000	65.9
739.150000	66.1
739.150000	66.1
739.175000	66.2
739.250000	66.4
739.275000	66.5
739.400000	66.9
739.425000	67.0
739.525000	67.3
739.750000	67.9
739.775000	68.0
740.275000	69.5
838.525000	1.5
839.125000	3.1
839.200000	3.3
839.225000	3.4
839.500000	4.2
839.550000	4.3
839.700000	4.7
839.750000	4.9
839.825000	5.1
839.850000	5.2
839.900000	5.3
840.050000	5.7
840.100000	5.9
840.125000	5.9
840.150000	6.0
840.275000	6.3
840.325000	6.5
840.325000	6.5
840.375000	6.6
840.375000	6.6
840.400000	6.7
840.400000	6.7
840.450000	6.8
840.500000	7.0
840.525000	7.0
840.575000	7.2
840.600000	7.3
840.600000	7.3
840.625000	7.3
840.725000	7.6
840.775000	7.7
840.925000	8.2
840.950000	8.2
841.000000	8.4
841.075000	8.6
841.100000	8.7
841.150000	8.8
841.225000	9.0
841.275000	9.1
841.300000	9.2
841.350000	9.3
841.375000	9.4
841.625000	10.1
841.625000	10.1
841.650000	10.2
841.775000	10.5
841.925000	11.0
841.950000	11.0
841.950000	11.0
842.000000	11.2
842.100000	11.4
842.150000	11.6
842.150000	11.6
842.175000	11.7
842.225000	11.8
842.225000	11.8
842.475000	12.5
842.525000	12.6
842.575000	12.8
842.700000	13.1
842.850000	13.5
842.950000	13.8
842.975000	13.9
843.075000	14.2
843.100000	14.2
843.175000	14.4
843.200000	14.5
843.250000	14.7
843.300000	14.8
843.325000	14.9
843.325000	14.9
843.375000	15.0
843.575000	15.6
843.600000	15.6
843.675000	15.8
843.700000	15.9
843.775000	16.1
843.850000	16.3
844.025000	16.8
844.025000	16.8
844.125000	17.1
844.175000	17.2
844.275000	17.5
844.325000	17.7
844.350000	17.7
844.475000	18.1
844.575000	18.3
844.600000	18.4
844.675000	18.6
844.725000	18.8
844.725000	18.8
844.825000	19.0
844.950000	19.4
845.075000	19.7
845.100000	19.8
845.350000	20.5
845.450000	20.8
845.475000	20.9
845.600000	21.2
845.825000	21.8
846.675000	24.2
846.775000	24.5
848.725000	29.9
849.325000	31.6
849.650000	32.5
849.825000	33.0
849.925000	33.3
849.950000	33.3
850.000000	33.5
850.075000	33.7
850.175000	34.0
850.225000	34.1
850.300000	34.3
850.350000	34.5
850.375000	34.5
850.375000	34.5
850.375000	34.5
850.425000	34.7
850.550000	35.0
850.600000	35.2
850.625000	35.2
850.625000	35.2
850.775000	35.7
850.800000	35.7
850.850000	35.9
850.975000	36.2
850.975000	36.2
851.075000	36.5
851.125000	36.6
851.125000	36.6
851.125000	36.6
851.150000	36.7
851.150000	36.7
851.175000	36.8
851.250000	37.0
851.300000	37.1
851.350000	37.3
851.400000	37.4
851.425000	37.5
851.450000	37.5
851.450000	37.5
851.475000	37.6
851.475000	37.6
851.475000	37.6
851.500000	37.7
851.525000	37.7
851.575000	37.9
851.625000	38.0
851.650000	38.1
851.675000	38.2
851.700000	38.2
851.700000	38.2
851.850000	38.7
851.875000	38.7
851.925000	38.9
851.925000	38.9
851.925000	38.9
851.950000	38.9
852.025000	39.1
852.025000	39.1
852.050000	39.2
852.125000	39.4
852.175000	39.6
852.175000	39.6
852.175000	39.6
852.200000	39.6
852.325000	40.0
852.375000	40.1
852.375000	40.1
852.450000	40.3
852.475000	40.4
852.550000	40.6
852.575000	40.7
852.600000	40.7
852.725000	41.1
852.750000	41.2
852.775000	41.2
852.800000	41.3
852.800000	41.3
852.875000	41.5
852.950000	41.7
853.025000	41.9
853.175000	42.3
853.175000	42.3
853.200000	42.4
853.350000	42.8
853.400000	43.0
853.400000	43.0
853.425000	43.0
853.450000	43.1
853.550000	43.4
853.550000	43.4
853.575000	43.5
853.675000	43.7
853.725000	43.9
853.825000	44.2
853.825000	44.2
853.925000	44.4
854.175000	45.1
854.175000	45.1
854.325000	45.6
854.400000	45.8
854.575000	46.3
854.625000	46.4
854.675000	46.5
854.700000	46.6
854.900000	47.2
855.000000	47.4
855.025000	47.5
855.050000	47.6
855.100000	47.7
855.100000	47.7
855.250000	48.1
855.325000	48.3
855.375000	48.5
855.475000	48.8
855.475000	48.8
855.550000	49.0
855.725000	49.5
855.725000	49.5
856.000000	50.2
856.100000	50.5
856.125000	50.6
856.150000	50.7
856.175000	50.7
856.300000	51.1
856.300000	51.1
856.400000	51.3
856.400000	51.3
856.425000	51.4
856.500000	51.6
856.500000	51.6
856.650000	52.0
856.725000	52.3
856.750000	52.3
856.825000	52.5
856.875000	52.7
856.875000	52.7
856.900000	52.7
857.025000	53.1
857.250000	53.7
857.350000	54.0
857.350000	54.0
857.400000	54.1
857.425000	54.2
857.525000	54.5
857.550000	54.6
857.575000	54.6
857.625000	54.8
857.625000	54.8
857.725000	55.0
857.925000	55.6
858.000000	55.8
858.050000	56.0
858.250000	56.5
858.425000	57.0
858.900000	58.3
858.925000	58.4
970.525000	10.5
970.550000	10.6
970.700000	11.0
970.775000	11.3
970.850000	11.5
970.975000	11.9
971.050000	12.1
971.075000	12.2
971.150000	12.4
971.150000	12.4
971.175000	12.5
971.200000	12.5
971.200000	12.5
971.225000	12.6
971.350000	13.0
971.375000	13.0
971.400000	13.1
971.450000	13.3
971.450000	13.3
971.475000	13.3
971.475000	13.3
971.500000	13.4
971.625000	13.8
971.675000	13.9
971.675000	13.9
971.700000	14.0
971.750000	14.2
971.750000	14.2
971.750000	14.2
971.775000	14.2
971.775000	14.2
971.775000	14.2
971.825000	14.4
971.850000	14.5
971.850000	14.5
971.850000	14.5
971.850000	14.5
971.875000	14.5
971.875000	14.5
971.900000	14.6
971.900000	14.6
971.950000	14.8
971.950000	14.8
971.975000	14.8
971.975000	14.8
972.025000	15.0
972.025000	15.0
972.050000	15.1
972.050000	15.1
972.100000	15.2
972.100000	15.2
972.125000	15.3
972.125000	15.3
972.250000	15.7
972.250000	15.7
972.250000	15.7
972.250000	15.7
972.250000	15.7
972.250000	15.7
972.275000	15.7
972.275000	15.7
972.300000	15.8
972.300000	15.8
972.375000	16.0
972.375000	16.0
972.425000	16.2
972.425000	16.2
972.475000	16.3
972.475000	16.3
972.500000	16.4
972.525000	16.5
972.550000	16.6
972.575000	16.6
972.625000	16.8
972.650000	16.9
972.700000	17.0
972.725000	17.1
972.850000	17.4
972.925000	17.7
972.975000	17.8
973.025000	18.0
973.200000	18.5
973.450000	19.2
973.550000	19.5
973.650000	19.8
975.000000	23.9
976.925000	29.6
977.200000	30.4
977.200000	30.4
977.275000	30.6
977.450000	31.2
977.450000	31.2
977.475000	31.2
977.600000	31.6
977.625000	31.7
977.725000	32.0
977.750000	32.1
977.800000	32.2
977.800000	32.2
977.975000	32.7
977.975000	32.7
978.025000	32.9
978.025000	32.9
978.025000	32.9
978.100000	33.1
978.225000	33.5
978.275000	33.6
978.375000	33.9
978.400000	34.0
978.500000	34.3
978.625000	34.7
978.625000	34.7
978.775000	35.1
978.825000	35.3
978.850000	35.3
978.925000	35.6
979.025000	35.9
979.050000	35.9
979.100000	36.1
979.150000	36.2
979.175000	36.3
1087.750000	0.2
1088.725000	3.1
1088.800000	3.3
1088.850000	3.5
1088.950000	3.8
1089.400000	5.2
1089.575000	5.7
1089.700000	6.1
1089.825000	6.5
1090.125000	7.4
1090.175000	7.5
1090.425000	8.3
1090.600000	8.8
1090.625000	8.9
1090.675000	9.0
1090.850000	9.6
1090.900000	9.7
1090.925000	9.8
1090.925000	9.8
1090.950000	9.9
1091.025000	10.1
1091.125000	10.4
1091.175000	10.6
1091.200000	10.6
1091.475000	11.5
1091.525000	11.6
1091.675000	12.1
1091.675000	12.1
1091.725000	12.2
1091.750000	12.3
1091.875000	12.7
1092.200000	13.7
1092.200000	13.7
1092.300000	14.0
1092.350000	14.1
1092.350000	14.1
1092.375000	14.2
1092.450000	14.4
1092.550000	14.7
1092.650000	15.1
1092.750000	15.4
1092.775000	15.4
1092.850000	15.7
1092.850000	15.7
1092.900000	15.8
1092.900000	15.8
1092.950000	16.0
1092.950000	16.0
1093.025000	16.2
1093.025000	16.2
1093.075000	16.3
1093.100000	16.4
1093.125000	16.5
1093.150000	16.6
1093.200000	16.7
1093.225000	16.8
1093.225000	16.8
1093.225000	16.8
1093.250000	16.9
1093.250000	16.9
1093.275000	17.0
1093.325000	17.1
1093.350000	17.2
1093.375000	17.3
1093.400000	17.3
1093.425000	17.4
1093.450000	17.5
1093.450000	17.5
[truncated: 5,958 more rows]
