# Supplementary material for: Interneuronal mechanisms of hippocampal theta oscillations in a full-scale model of the rodent CA1 circuit
Source: eLife. 2016 Dec 23;5:e18566. doi: 10.7554/eLife.18566 (PMC5313080; doi:10.7554/eLife.18566)
Supplement: Figure 5—source data 9. — All spike times from all PV+ basket cells, as well as the calculated theta phases (relative to the theta-filtered LFP analog) of each spike. DOI: http://dx.doi.org/10.7554/eLife.18566.054 [file elife-18566-fig5-data9.txt]

50.050000	79.0
50.050000	79.0
50.525000	80.6
50.550000	80.7
50.550000	80.7
50.750000	81.4
51.050000	82.5
51.050000	82.5
58.325000	108.4
58.450000	108.9
58.950000	110.7
59.800000	113.7
60.025000	114.5
60.225000	115.2
60.250000	115.3
60.375000	115.8
60.425000	115.9
60.500000	116.2
60.600000	116.6
60.625000	116.6
60.850000	117.4
60.950000	117.8
60.975000	117.9
61.000000	118.0
61.075000	118.2
61.100000	118.3
61.100000	118.3
61.225000	118.8
61.225000	118.8
61.350000	119.2
61.350000	119.2
61.350000	119.2
61.500000	119.8
61.550000	119.9
61.575000	120.0
61.575000	120.0
61.600000	120.1
61.625000	120.2
61.650000	120.3
61.700000	120.5
61.725000	120.6
61.725000	120.6
61.750000	120.7
61.750000	120.7
61.775000	120.7
61.800000	120.8
61.900000	121.2
61.900000	121.2
61.900000	121.2
61.900000	121.2
61.925000	121.3
61.925000	121.3
61.950000	121.4
62.025000	121.6
62.050000	121.7
62.075000	121.8
62.100000	121.9
62.200000	122.3
62.225000	122.3
62.250000	122.4
62.300000	122.6
62.350000	122.8
62.350000	122.8
62.400000	123.0
62.425000	123.1
62.475000	123.2
62.500000	123.3
62.575000	123.6
62.575000	123.6
62.600000	123.7
62.600000	123.7
62.600000	123.7
62.625000	123.8
62.650000	123.9
62.650000	123.9
62.675000	124.0
62.725000	124.1
62.725000	124.1
62.725000	124.1
62.800000	124.4
62.800000	124.4
62.800000	124.4
62.800000	124.4
62.825000	124.5
62.825000	124.5
62.900000	124.8
62.900000	124.8
62.900000	124.8
62.950000	124.9
62.950000	124.9
63.000000	125.1
63.050000	125.3
63.050000	125.3
63.050000	125.3
63.075000	125.4
63.075000	125.4
63.075000	125.4
63.100000	125.5
63.150000	125.6
63.150000	125.6
63.150000	125.6
63.150000	125.6
63.175000	125.7
63.175000	125.7
63.175000	125.7
63.200000	125.8
63.200000	125.8
63.250000	126.0
63.250000	126.0
63.250000	126.0
63.275000	126.1
63.275000	126.1
63.300000	126.2
63.350000	126.4
63.350000	126.4
63.375000	126.4
63.400000	126.5
63.400000	126.5
63.425000	126.6
63.450000	126.7
63.450000	126.7
63.475000	126.8
63.500000	126.9
63.525000	127.0
63.550000	127.1
63.550000	127.1
63.600000	127.2
63.625000	127.3
63.650000	127.4
63.650000	127.4
63.650000	127.4
63.675000	127.5
63.700000	127.6
63.700000	127.6
63.750000	127.8
63.750000	127.8
63.775000	127.9
63.825000	128.0
63.825000	128.0
63.850000	128.1
63.875000	128.2
63.875000	128.2
63.900000	128.3
63.900000	128.3
63.925000	128.4
63.925000	128.4
63.925000	128.4
63.950000	128.5
63.950000	128.5
63.950000	128.5
63.950000	128.5
64.000000	128.7
64.000000	128.7
64.025000	128.8
64.025000	128.8
64.025000	128.8
64.025000	128.8
64.050000	128.9
64.050000	128.9
64.075000	128.9
64.075000	128.9
64.075000	128.9
64.100000	129.0
64.100000	129.0
64.100000	129.0
64.100000	129.0
64.125000	129.1
64.150000	129.2
64.150000	129.2
64.150000	129.2
64.200000	129.4
64.225000	129.5
64.225000	129.5
64.225000	129.5
64.250000	129.6
64.250000	129.6
64.275000	129.7
64.300000	129.7
64.300000	129.7
64.325000	129.8
64.350000	129.9
64.350000	129.9
64.375000	130.0
64.450000	130.3
64.450000	130.3
64.475000	130.4
64.525000	130.5
64.550000	130.6
64.550000	130.6
64.600000	130.8
64.625000	130.9
64.650000	131.0
64.675000	131.1
64.700000	131.2
64.725000	131.3
64.775000	131.4
64.800000	131.5
64.825000	131.6
64.825000	131.6
64.825000	131.6
64.850000	131.7
64.850000	131.7
64.850000	131.7
64.850000	131.7
64.875000	131.8
64.900000	131.9
64.900000	131.9
64.900000	131.9
64.925000	132.0
64.925000	132.0
64.950000	132.1
64.950000	132.1
64.950000	132.1
64.950000	132.1
64.950000	132.1
64.950000	132.1
64.975000	132.1
64.975000	132.1
65.075000	132.5
65.100000	132.6
65.100000	132.6
65.125000	132.7
65.200000	133.0
65.200000	133.0
65.200000	133.0
65.225000	133.0
65.250000	133.1
65.250000	133.1
65.250000	133.1
65.275000	133.2
65.275000	133.2
65.325000	133.4
65.325000	133.4
65.350000	133.5
65.350000	133.5
65.350000	133.5
65.350000	133.5
65.350000	133.5
65.375000	133.6
65.450000	133.8
65.475000	133.9
65.475000	133.9
65.475000	133.9
65.475000	133.9
65.500000	134.0
65.525000	134.1
65.550000	134.2
65.600000	134.4
65.600000	134.4
65.625000	134.5
65.650000	134.6
65.650000	134.6
65.650000	134.6
65.650000	134.6
65.675000	134.6
65.725000	134.8
65.725000	134.8
65.725000	134.8
65.750000	134.9
65.825000	135.2
65.975000	135.7
65.975000	135.7
66.025000	135.9
66.075000	136.1
66.125000	136.2
66.125000	136.2
66.175000	136.4
66.200000	136.5
66.225000	136.6
66.450000	137.4
66.825000	138.7
67.000000	139.4
71.875000	156.7
73.825000	163.7
74.450000	165.9
75.400000	169.3
75.550000	169.8
75.575000	169.9
75.625000	170.1
75.675000	170.3
75.675000	170.3
76.050000	171.6
76.150000	172.0
76.200000	172.2
76.225000	172.2
76.350000	172.7
76.425000	173.0
76.475000	173.1
76.625000	173.7
76.750000	174.1
76.775000	174.2
76.950000	174.8
77.100000	175.4
77.275000	176.0
77.325000	176.2
77.325000	176.2
77.325000	176.2
77.375000	176.3
77.450000	176.6
77.575000	177.1
77.675000	177.4
77.825000	178.0
77.850000	178.0
77.875000	178.1
77.900000	178.2
77.975000	178.5
77.975000	178.5
78.050000	178.8
78.075000	178.8
78.150000	179.1
78.175000	179.2
78.175000	179.2
78.200000	179.3
78.225000	179.4
78.275000	179.6
78.300000	179.6
78.300000	179.6
78.350000	179.8
78.375000	179.9
78.375000	179.9
78.425000	180.1
78.550000	180.5
78.575000	180.6
78.650000	180.9
78.700000	181.1
78.700000	181.1
78.750000	181.2
78.775000	181.3
78.775000	181.3
78.825000	181.5
78.850000	181.6
78.875000	181.7
78.875000	181.7
78.900000	181.8
78.925000	181.9
79.025000	182.2
79.050000	182.3
79.050000	182.3
79.050000	182.3
79.150000	182.7
79.175000	182.8
79.175000	182.8
79.200000	182.9
79.250000	183.0
79.325000	183.3
79.325000	183.3
79.325000	183.3
79.350000	183.4
79.350000	183.4
79.350000	183.4
79.350000	183.4
79.400000	183.6
79.400000	183.6
79.425000	183.7
79.475000	183.8
79.500000	183.9
79.525000	184.0
79.550000	184.1
79.600000	184.3
79.625000	184.4
79.625000	184.4
79.650000	184.5
79.650000	184.5
79.700000	184.6
79.750000	184.8
79.750000	184.8
79.750000	184.8
79.775000	184.9
79.775000	184.9
79.925000	185.4
79.950000	185.5
80.000000	185.7
80.050000	185.9
80.100000	186.1
80.100000	186.1
80.175000	186.3
80.200000	186.4
80.250000	186.6
80.325000	186.9
80.375000	187.0
80.400000	187.1
80.400000	187.1
80.400000	187.1
80.450000	187.3
80.475000	187.4
80.500000	187.5
80.500000	187.5
80.500000	187.5
80.525000	187.6
80.600000	187.8
80.625000	187.9
80.625000	187.9
80.700000	188.2
80.725000	188.3
80.750000	188.4
80.775000	188.5
80.875000	188.8
80.900000	188.9
81.000000	189.3
81.025000	189.4
81.025000	189.4
81.100000	189.6
81.275000	190.2
81.475000	191.0
81.500000	191.0
81.575000	191.3
81.925000	192.6
81.975000	192.7
83.075000	196.7
89.450000	219.4
89.775000	220.5
89.900000	221.0
90.100000	221.7
90.425000	222.9
90.750000	224.0
91.000000	224.9
91.125000	225.4
91.325000	226.1
91.350000	226.2
91.375000	226.2
91.400000	226.3
91.775000	227.7
91.800000	227.8
91.925000	228.2
91.950000	228.3
92.075000	228.7
92.175000	229.1
92.250000	229.4
92.325000	229.6
92.350000	229.7
92.375000	229.8
92.575000	230.5
92.650000	230.8
92.700000	231.0
92.700000	231.0
92.700000	231.0
92.725000	231.1
92.775000	231.2
92.825000	231.4
92.875000	231.6
92.900000	231.7
93.025000	232.1
93.150000	232.6
93.175000	232.7
93.250000	232.9
93.275000	233.0
93.325000	233.2
93.400000	233.5
93.400000	233.5
93.450000	233.6
93.500000	233.8
93.575000	234.1
93.575000	234.1
93.675000	234.4
93.825000	235.0
93.850000	235.1
93.875000	235.2
93.900000	235.2
93.925000	235.3
93.950000	235.4
94.100000	236.0
94.100000	236.0
94.175000	236.2
94.250000	236.5
94.300000	236.7
94.300000	236.7
94.300000	236.7
94.300000	236.7
94.325000	236.8
94.375000	236.9
94.425000	237.1
94.425000	237.1
94.425000	237.1
94.425000	237.1
94.475000	237.3
94.500000	237.4
94.500000	237.4
94.550000	237.6
94.550000	237.6
94.575000	237.7
94.675000	238.0
94.800000	238.5
94.825000	238.5
94.850000	238.6
94.875000	238.7
94.950000	239.0
94.950000	239.0
94.975000	239.1
95.000000	239.2
95.000000	239.2
95.050000	239.3
95.200000	239.9
95.225000	240.0
95.275000	240.1
95.325000	240.3
95.350000	240.4
95.350000	240.4
95.400000	240.6
95.425000	240.7
95.450000	240.8
95.725000	241.8
95.775000	241.9
95.800000	242.0
96.025000	242.8
96.050000	242.9
96.150000	243.3
96.375000	244.1
96.575000	244.8
104.400000	272.7
105.150000	275.3
105.275000	275.8
105.325000	276.0
105.550000	276.8
105.550000	276.8
105.675000	277.2
105.725000	277.4
105.775000	277.6
105.950000	278.2
106.100000	278.7
106.175000	279.0
106.275000	279.4
106.475000	280.1
106.475000	280.1
106.550000	280.3
106.675000	280.8
106.850000	281.4
106.875000	281.5
106.900000	281.6
106.950000	281.8
107.050000	282.1
107.100000	282.3
107.150000	282.5
107.200000	282.7
107.225000	282.7
107.300000	283.0
107.300000	283.0
107.350000	283.2
107.400000	283.4
107.400000	283.4
107.525000	283.8
107.575000	284.0
107.575000	284.0
107.575000	284.0
107.625000	284.2
107.650000	284.3
107.650000	284.3
107.650000	284.3
107.700000	284.4
107.700000	284.4
107.725000	284.5
107.750000	284.6
107.775000	284.7
107.775000	284.7
107.825000	284.9
107.825000	284.9
107.850000	285.0
107.875000	285.1
107.875000	285.1
107.950000	285.3
107.975000	285.4
108.025000	285.6
108.050000	285.7
108.100000	285.9
108.125000	286.0
108.150000	286.0
108.175000	286.1
108.200000	286.2
108.200000	286.2
108.250000	286.4
108.250000	286.4
108.275000	286.5
108.275000	286.5
108.300000	286.6
108.325000	286.7
108.375000	286.8
108.425000	287.0
108.425000	287.0
108.500000	287.3
108.575000	287.6
108.625000	287.7
108.650000	287.8
108.650000	287.8
108.650000	287.8
108.675000	287.9
108.750000	288.2
108.825000	288.4
108.825000	288.4
108.850000	288.5
108.900000	288.7
108.950000	288.9
108.975000	289.0
109.025000	289.2
109.025000	289.2
109.050000	289.2
109.075000	289.3
109.100000	289.4
109.100000	289.4
109.275000	290.0
109.325000	290.2
109.350000	290.3
109.375000	290.4
109.400000	290.5
109.425000	290.6
109.475000	290.8
109.525000	290.9
109.550000	291.0
109.600000	291.2
109.675000	291.5
109.700000	291.6
109.775000	291.8
109.850000	292.1
110.000000	292.6
110.175000	293.3
110.350000	293.9
110.350000	293.9
110.475000	294.3
110.650000	295.0
110.725000	295.2
110.850000	295.7
110.875000	295.8
110.900000	295.8
110.925000	295.9
110.975000	296.1
111.050000	296.4
118.700000	323.6
118.750000	323.8
118.775000	323.9
118.800000	324.0
118.850000	324.2
118.925000	324.4
118.950000	324.5
119.000000	324.7
119.025000	324.8
119.050000	324.9
119.050000	324.9
119.075000	325.0
119.100000	325.1
119.125000	325.2
119.125000	325.2
119.125000	325.2
119.150000	325.2
119.150000	325.2
119.175000	325.3
119.175000	325.3
119.200000	325.4
119.200000	325.4
119.250000	325.6
119.250000	325.6
119.250000	325.6
119.275000	325.7
119.275000	325.7
119.275000	325.7
119.300000	325.8
119.325000	325.9
119.325000	325.9
119.325000	325.9
119.325000	325.9
119.375000	326.0
119.400000	326.1
119.400000	326.1
119.400000	326.1
119.400000	326.1
119.425000	326.2
119.425000	326.2
119.425000	326.2
119.425000	326.2
119.425000	326.2
119.425000	326.2
119.425000	326.2
119.450000	326.3
119.475000	326.4
119.500000	326.5
119.500000	326.5
119.550000	326.7
119.550000	326.7
119.575000	326.8
119.600000	326.9
119.625000	326.9
119.625000	326.9
119.625000	326.9
119.650000	327.0
119.650000	327.0
119.675000	327.1
119.675000	327.1
119.675000	327.1
119.675000	327.1
119.700000	327.2
119.700000	327.2
119.700000	327.2
119.700000	327.2
119.700000	327.2
119.700000	327.2
119.700000	327.2
119.700000	327.2
119.725000	327.3
119.725000	327.3
119.750000	327.4
119.750000	327.4
119.775000	327.5
119.775000	327.5
119.775000	327.5
119.775000	327.5
119.775000	327.5
119.800000	327.6
119.800000	327.6
119.800000	327.6
119.800000	327.6
119.800000	327.6
119.825000	327.7
119.825000	327.7
119.825000	327.7
119.825000	327.7
119.850000	327.7
119.850000	327.7
119.850000	327.7
119.850000	327.7
119.850000	327.7
119.850000	327.7
119.875000	327.8
119.875000	327.8
119.875000	327.8
119.875000	327.8
119.900000	327.9
119.900000	327.9
119.900000	327.9
119.925000	328.0
119.925000	328.0
119.925000	328.0
119.925000	328.0
119.925000	328.0
119.925000	328.0
119.950000	328.1
119.950000	328.1
119.950000	328.1
119.975000	328.2
119.975000	328.2
119.975000	328.2
120.000000	328.3
120.000000	328.3
120.000000	328.3
120.000000	328.3
120.000000	328.3
120.025000	328.4
120.025000	328.4
120.050000	328.5
120.050000	328.5
120.050000	328.5
120.075000	328.5
120.075000	328.5
120.075000	328.5
120.100000	328.6
120.100000	328.6
120.125000	328.7
120.125000	328.7
120.125000	328.7
120.125000	328.7
120.150000	328.8
120.150000	328.8
120.175000	328.9
120.175000	328.9
120.175000	328.9
120.175000	328.9
120.175000	328.9
120.175000	328.9
120.175000	328.9
120.175000	328.9
120.200000	329.0
120.200000	329.0
120.200000	329.0
120.200000	329.0
120.225000	329.1
120.225000	329.1
120.225000	329.1
120.225000	329.1
120.250000	329.2
120.250000	329.2
120.250000	329.2
120.250000	329.2
120.250000	329.2
120.250000	329.2
120.250000	329.2
120.275000	329.3
120.275000	329.3
120.275000	329.3
120.275000	329.3
120.275000	329.3
120.300000	329.3
120.300000	329.3
120.300000	329.3
120.300000	329.3
120.325000	329.4
120.325000	329.4
120.325000	329.4
120.350000	329.5
120.350000	329.5
120.350000	329.5
120.350000	329.5
120.375000	329.6
120.375000	329.6
120.375000	329.6
120.375000	329.6
120.400000	329.7
120.400000	329.7
120.400000	329.7
120.400000	329.7
120.400000	329.7
120.400000	329.7
120.400000	329.7
120.425000	329.8
120.425000	329.8
120.425000	329.8
120.425000	329.8
120.425000	329.8
120.450000	329.9
120.475000	330.0
120.475000	330.0
120.500000	330.1
120.500000	330.1
120.500000	330.1
120.500000	330.1
120.500000	330.1
120.500000	330.1
120.525000	330.1
120.525000	330.1
120.525000	330.1
120.525000	330.1
120.525000	330.1
120.525000	330.1
120.550000	330.2
120.550000	330.2
120.550000	330.2
120.550000	330.2
120.550000	330.2
120.550000	330.2
120.600000	330.4
120.600000	330.4
120.600000	330.4
120.625000	330.5
120.650000	330.6
120.650000	330.6
120.650000	330.6
120.650000	330.6
120.675000	330.7
120.675000	330.7
120.700000	330.8
120.700000	330.8
120.700000	330.8
120.725000	330.9
120.725000	330.9
120.725000	330.9
120.725000	330.9
120.750000	331.0
120.750000	331.0
120.750000	331.0
120.800000	331.1
120.825000	331.2
120.825000	331.2
120.825000	331.2
120.825000	331.2
120.825000	331.2
120.850000	331.3
120.875000	331.4
120.875000	331.4
120.875000	331.4
120.900000	331.5
120.925000	331.6
120.950000	331.7
120.950000	331.7
120.950000	331.7
120.950000	331.7
120.950000	331.7
120.950000	331.7
120.950000	331.7
120.975000	331.8
121.000000	331.8
121.000000	331.8
121.000000	331.8
121.025000	331.9
121.050000	332.0
121.050000	332.0
121.050000	332.0
121.075000	332.1
121.075000	332.1
121.075000	332.1
121.075000	332.1
121.075000	332.1
121.075000	332.1
121.075000	332.1
121.100000	332.2
121.100000	332.2
121.100000	332.2
121.125000	332.3
121.125000	332.3
121.125000	332.3
121.150000	332.4
121.150000	332.4
121.150000	332.4
121.175000	332.5
121.175000	332.5
121.175000	332.5
121.175000	332.5
121.175000	332.5
121.175000	332.5
121.175000	332.5
121.175000	332.5
121.175000	332.5
121.200000	332.6
121.200000	332.6
121.225000	332.6
121.225000	332.6
121.250000	332.7
121.250000	332.7
121.250000	332.7
121.250000	332.7
121.250000	332.7
121.250000	332.7
121.275000	332.8
121.300000	332.9
121.300000	332.9
121.325000	333.0
121.325000	333.0
121.350000	333.1
121.375000	333.2
121.375000	333.2
121.375000	333.2
121.375000	333.2
121.375000	333.2
121.400000	333.3
121.400000	333.3
121.400000	333.3
121.400000	333.3
121.450000	333.4
121.450000	333.4
121.475000	333.5
121.500000	333.6
121.500000	333.6
121.500000	333.6
121.525000	333.7
121.550000	333.8
121.575000	333.9
121.575000	333.9
121.575000	333.9
121.575000	333.9
121.575000	333.9
121.575000	333.9
121.575000	333.9
121.575000	333.9
121.575000	333.9
121.575000	333.9
121.600000	334.0
121.625000	334.1
121.625000	334.1
121.625000	334.1
121.625000	334.1
121.625000	334.1
121.650000	334.2
121.650000	334.2
121.650000	334.2
121.650000	334.2
121.675000	334.2
121.700000	334.3
121.700000	334.3
121.700000	334.3
121.700000	334.3
121.700000	334.3
121.700000	334.3
121.700000	334.3
121.725000	334.4
121.725000	334.4
121.750000	334.5
121.750000	334.5
121.750000	334.5
121.775000	334.6
121.775000	334.6
121.775000	334.6
121.775000	334.6
121.800000	334.7
121.825000	334.8
121.850000	334.9
121.875000	335.0
121.875000	335.0
121.875000	335.0
121.875000	335.0
121.900000	335.0
121.900000	335.0
121.900000	335.0
121.900000	335.0
121.900000	335.0
121.925000	335.1
121.950000	335.2
121.950000	335.2
121.975000	335.3
121.975000	335.3
121.975000	335.3
121.975000	335.3
122.000000	335.4
122.000000	335.4
122.025000	335.5
122.025000	335.5
122.025000	335.5
122.025000	335.5
122.050000	335.6
122.050000	335.6
122.075000	335.7
122.100000	335.8
122.100000	335.8
122.100000	335.8
122.100000	335.8
122.125000	335.9
122.150000	335.9
122.150000	335.9
122.150000	335.9
122.175000	336.0
122.175000	336.0
122.200000	336.1
122.200000	336.1
122.225000	336.2
122.225000	336.2
122.225000	336.2
122.250000	336.3
122.250000	336.3
122.250000	336.3
122.250000	336.3
122.275000	336.4
122.300000	336.5
122.300000	336.5
122.300000	336.5
122.300000	336.5
122.300000	336.5
122.325000	336.6
122.325000	336.6
122.350000	336.7
122.350000	336.7
122.375000	336.7
122.375000	336.7
122.375000	336.7
122.375000	336.7
122.400000	336.8
122.400000	336.8
122.400000	336.8
122.400000	336.8
122.400000	336.8
122.400000	336.8
122.400000	336.8
122.425000	336.9
122.450000	337.0
122.450000	337.0
122.450000	337.0
122.475000	337.1
122.500000	337.2
122.500000	337.2
122.500000	337.2
122.500000	337.2
122.500000	337.2
122.500000	337.2
122.500000	337.2
122.500000	337.2
122.525000	337.3
122.525000	337.3
122.525000	337.3
122.525000	337.3
122.525000	337.3
122.525000	337.3
122.525000	337.3
122.525000	337.3
122.525000	337.3
122.525000	337.3
122.550000	337.4
122.550000	337.4
122.550000	337.4
122.550000	337.4
122.550000	337.4
122.575000	337.5
122.575000	337.5
122.575000	337.5
122.575000	337.5
122.600000	337.5
122.600000	337.5
122.600000	337.5
122.600000	337.5
122.600000	337.5
122.600000	337.5
122.600000	337.5
122.625000	337.6
122.625000	337.6
122.625000	337.6
122.625000	337.6
122.650000	337.7
122.650000	337.7
122.650000	337.7
122.650000	337.7
122.675000	337.8
122.675000	337.8
122.675000	337.8
122.675000	337.8
122.700000	337.9
122.700000	337.9
122.725000	338.0
122.725000	338.0
122.725000	338.0
122.725000	338.0
122.725000	338.0
122.750000	338.1
122.750000	338.1
122.750000	338.1
122.750000	338.1
122.750000	338.1
122.775000	338.2
122.775000	338.2
122.775000	338.2
122.775000	338.2
122.775000	338.2
122.775000	338.2
122.775000	338.2
122.800000	338.3
122.800000	338.3
122.800000	338.3
122.825000	338.3
122.825000	338.3
122.850000	338.4
122.850000	338.4
122.850000	338.4
122.850000	338.4
122.850000	338.4
122.850000	338.4
122.850000	338.4
122.850000	338.4
122.850000	338.4
122.850000	338.4
122.850000	338.4
122.875000	338.5
122.875000	338.5
122.875000	338.5
122.875000	338.5
122.875000	338.5
122.875000	338.5
122.875000	338.5
122.875000	338.5
122.900000	338.6
122.900000	338.6
122.900000	338.6
122.900000	338.6
122.900000	338.6
122.925000	338.7
122.925000	338.7
122.925000	338.7
122.925000	338.7
122.925000	338.7
122.950000	338.8
122.950000	338.8
122.950000	338.8
122.975000	338.9
122.975000	338.9
122.975000	338.9
122.975000	338.9
123.000000	339.0
123.025000	339.1
123.025000	339.1
123.025000	339.1
123.050000	339.1
123.050000	339.1
123.050000	339.1
123.050000	339.1
123.050000	339.1
123.050000	339.1
123.075000	339.2
123.075000	339.2
123.075000	339.2
123.075000	339.2
123.075000	339.2
123.075000	339.2
123.075000	339.2
123.075000	339.2
123.100000	339.3
123.100000	339.3
123.100000	339.3
123.100000	339.3
123.100000	339.3
123.100000	339.3
123.100000	339.3
123.100000	339.3
123.125000	339.4
123.125000	339.4
123.125000	339.4
123.125000	339.4
123.125000	339.4
123.150000	339.5
123.150000	339.5
123.150000	339.5
123.150000	339.5
123.150000	339.5
123.175000	339.6
123.175000	339.6
123.175000	339.6
123.175000	339.6
123.175000	339.6
123.200000	339.7
123.200000	339.7
123.200000	339.7
123.200000	339.7
123.200000	339.7
123.200000	339.7
123.200000	339.7
123.200000	339.7
123.225000	339.8
123.225000	339.8
123.225000	339.8
123.225000	339.8
123.225000	339.8
123.250000	339.9
123.250000	339.9
123.250000	339.9
123.250000	339.9
123.250000	339.9
123.250000	339.9
123.275000	340.0
123.275000	340.0
123.275000	340.0
123.275000	340.0
123.275000	340.0
123.275000	340.0
123.275000	340.0
123.275000	340.0
123.275000	340.0
123.275000	340.0
123.275000	340.0
123.275000	340.0
123.300000	340.0
123.300000	340.0
123.300000	340.0
123.300000	340.0
123.300000	340.0
123.300000	340.0
123.300000	340.0
123.325000	340.1
123.325000	340.1
123.325000	340.1
123.325000	340.1
123.325000	340.1
123.325000	340.1
123.350000	340.2
123.350000	340.2
123.350000	340.2
123.350000	340.2
123.350000	340.2
123.350000	340.2
123.350000	340.2
123.350000	340.2
123.350000	340.2
123.375000	340.3
123.375000	340.3
123.375000	340.3
123.375000	340.3
123.375000	340.3
123.375000	340.3
123.375000	340.3
123.400000	340.4
123.400000	340.4
123.400000	340.4
123.400000	340.4
123.400000	340.4
123.400000	340.4
123.400000	340.4
123.400000	340.4
123.400000	340.4
123.425000	340.5
123.425000	340.5
123.425000	340.5
123.425000	340.5
123.450000	340.6
123.450000	340.6
123.450000	340.6
123.450000	340.6
123.450000	340.6
123.450000	340.6
123.450000	340.6
123.450000	340.6
123.450000	340.6
123.475000	340.7
123.475000	340.7
123.475000	340.7
123.475000	340.7
123.475000	340.7
123.475000	340.7
123.500000	340.8
123.500000	340.8
123.500000	340.8
123.500000	340.8
123.525000	340.8
123.525000	340.8
123.525000	340.8
123.525000	340.8
123.550000	340.9
123.550000	340.9
123.550000	340.9
123.550000	340.9
123.550000	340.9
123.575000	341.0
123.575000	341.0
123.575000	341.0
123.575000	341.0
123.575000	341.0
123.575000	341.0
123.600000	341.1
123.600000	341.1
123.600000	341.1
123.600000	341.1
123.600000	341.1
123.600000	341.1
123.600000	341.1
123.625000	341.2
123.625000	341.2
123.625000	341.2
123.625000	341.2
123.625000	341.2
123.650000	341.3
123.650000	341.3
123.650000	341.3
123.650000	341.3
123.650000	341.3
123.650000	341.3
123.650000	341.3
123.675000	341.4
123.675000	341.4
123.675000	341.4
123.675000	341.4
123.675000	341.4
123.675000	341.4
123.700000	341.5
123.700000	341.5
123.700000	341.5
123.700000	341.5
123.700000	341.5
123.700000	341.5
123.700000	341.5
123.725000	341.6
123.725000	341.6
123.725000	341.6
123.725000	341.6
123.750000	341.6
123.750000	341.6
123.750000	341.6
123.750000	341.6
123.775000	341.7
123.775000	341.7
123.800000	341.8
123.800000	341.8
123.800000	341.8
123.800000	341.8
123.800000	341.8
123.800000	341.8
123.800000	341.8
123.800000	341.8
123.825000	341.9
123.825000	341.9
123.825000	341.9
123.825000	341.9
123.825000	341.9
123.825000	341.9
123.850000	342.0
123.850000	342.0
123.850000	342.0
123.850000	342.0
123.875000	342.1
123.875000	342.1
123.875000	342.1
123.875000	342.1
123.900000	342.2
123.900000	342.2
123.900000	342.2
123.900000	342.2
123.900000	342.2
123.900000	342.2
123.900000	342.2
123.900000	342.2
123.900000	342.2
123.900000	342.2
123.925000	342.3
123.925000	342.3
123.925000	342.3
123.925000	342.3
123.925000	342.3
123.950000	342.4
123.950000	342.4
123.950000	342.4
123.950000	342.4
123.975000	342.4
123.975000	342.4
123.975000	342.4
123.975000	342.4
123.975000	342.4
123.975000	342.4
123.975000	342.4
123.975000	342.4
123.975000	342.4
123.975000	342.4
123.975000	342.4
123.975000	342.4
124.000000	342.5
124.000000	342.5
124.000000	342.5
124.000000	342.5
124.000000	342.5
124.000000	342.5
124.000000	342.5
124.000000	342.5
124.000000	342.5
124.000000	342.5
124.025000	342.6
124.025000	342.6
124.025000	342.6
124.025000	342.6
124.025000	342.6
124.025000	342.6
124.025000	342.6
124.050000	342.7
124.050000	342.7
124.050000	342.7
124.050000	342.7
124.050000	342.7
124.050000	342.7
124.050000	342.7
124.050000	342.7
124.050000	342.7
124.050000	342.7
124.075000	342.8
124.075000	342.8
124.075000	342.8
124.075000	342.8
124.075000	342.8
124.075000	342.8
124.075000	342.8
124.075000	342.8
124.100000	342.9
124.100000	342.9
124.100000	342.9
124.100000	342.9
124.100000	342.9
124.125000	343.0
124.125000	343.0
124.125000	343.0
124.125000	343.0
124.150000	343.1
124.150000	343.1
124.150000	343.1
124.150000	343.1
124.150000	343.1
124.150000	343.1
124.150000	343.1
124.150000	343.1
124.175000	343.2
124.175000	343.2
124.175000	343.2
124.175000	343.2
124.175000	343.2
124.200000	343.2
124.200000	343.2
124.200000	343.2
124.200000	343.2
124.200000	343.2
124.200000	343.2
124.200000	343.2
124.200000	343.2
124.200000	343.2
124.225000	343.3
124.225000	343.3
124.225000	343.3
124.225000	343.3
124.250000	343.4
124.250000	343.4
124.275000	343.5
124.275000	343.5
124.275000	343.5
124.275000	343.5
124.275000	343.5
124.300000	343.6
124.300000	343.6
124.300000	343.6
124.300000	343.6
124.300000	343.6
124.300000	343.6
124.300000	343.6
124.300000	343.6
124.300000	343.6
124.325000	343.7
124.325000	343.7
124.325000	343.7
124.325000	343.7
124.350000	343.8
124.350000	343.8
124.350000	343.8
124.350000	343.8
124.350000	343.8
124.375000	343.9
124.375000	343.9
124.375000	343.9
124.375000	343.9
124.400000	344.0
124.400000	344.0
124.400000	344.0
124.400000	344.0
124.400000	344.0
124.425000	344.0
124.425000	344.0
124.425000	344.0
124.425000	344.0
124.425000	344.0
124.425000	344.0
124.425000	344.0
124.425000	344.0
124.425000	344.0
124.450000	344.1
124.450000	344.1
124.450000	344.1
124.450000	344.1
124.450000	344.1
124.450000	344.1
124.475000	344.2
124.475000	344.2
124.475000	344.2
124.475000	344.2
124.475000	344.2
124.500000	344.3
124.500000	344.3
124.500000	344.3
124.500000	344.3
124.500000	344.3
124.500000	344.3
124.500000	344.3
124.500000	344.3
124.500000	344.3
124.500000	344.3
124.525000	344.4
124.525000	344.4
124.525000	344.4
124.525000	344.4
124.525000	344.4
124.525000	344.4
124.525000	344.4
124.525000	344.4
124.525000	344.4
124.525000	344.4
124.550000	344.5
124.550000	344.5
124.550000	344.5
124.575000	344.6
124.575000	344.6
124.575000	344.6
124.575000	344.6
124.575000	344.6
124.575000	344.6
124.600000	344.7
124.600000	344.7
124.600000	344.7
124.600000	344.7
124.625000	344.8
124.625000	344.8
124.625000	344.8
124.625000	344.8
124.625000	344.8
124.625000	344.8
124.625000	344.8
124.625000	344.8
124.650000	344.9
124.650000	344.9
124.650000	344.9
124.650000	344.9
124.675000	344.9
124.675000	344.9
124.675000	344.9
124.675000	344.9
124.675000	344.9
124.675000	344.9
124.700000	345.0
124.700000	345.0
124.700000	345.0
124.700000	345.0
124.700000	345.0
124.700000	345.0
124.700000	345.0
124.725000	345.1
124.725000	345.1
124.725000	345.1
124.725000	345.1
124.750000	345.2
124.750000	345.2
124.750000	345.2
124.750000	345.2
124.750000	345.2
124.775000	345.3
124.775000	345.3
124.775000	345.3
124.775000	345.3
124.775000	345.3
124.775000	345.3
124.800000	345.4
124.800000	345.4
124.800000	345.4
124.800000	345.4
124.800000	345.4
124.800000	345.4
124.825000	345.5
124.825000	345.5
124.825000	345.5
124.825000	345.5
124.850000	345.6
124.850000	345.6
124.850000	345.6
124.850000	345.6
124.850000	345.6
124.875000	345.7
124.875000	345.7
124.900000	345.7
124.900000	345.7
124.900000	345.7
124.900000	345.7
124.900000	345.7
124.900000	345.7
124.925000	345.8
124.925000	345.8
124.925000	345.8
124.925000	345.8
124.950000	345.9
124.950000	345.9
124.950000	345.9
124.950000	345.9
124.950000	345.9
124.950000	345.9
124.950000	345.9
124.950000	345.9
124.950000	345.9
124.975000	346.0
124.975000	346.0
124.975000	346.0
125.000000	346.1
125.000000	346.1
125.000000	346.1
125.000000	346.1
125.000000	346.1
125.025000	346.2
125.025000	346.2
125.025000	346.2
125.025000	346.2
125.025000	346.2
125.025000	346.2
125.050000	346.3
125.050000	346.3
125.050000	346.3
125.050000	346.3
125.050000	346.3
125.075000	346.4
125.075000	346.4
125.075000	346.4
125.075000	346.4
125.075000	346.4
125.075000	346.4
125.075000	346.4
125.100000	346.5
125.100000	346.5
125.100000	346.5
125.100000	346.5
125.100000	346.5
125.125000	346.5
125.125000	346.5
125.125000	346.5
125.125000	346.5
125.125000	346.5
125.125000	346.5
125.125000	346.5
125.125000	346.5
125.150000	346.6
125.150000	346.6
125.150000	346.6
125.150000	346.6
125.150000	346.6
125.150000	346.6
125.175000	346.7
125.175000	346.7
125.175000	346.7
125.200000	346.8
125.200000	346.8
125.225000	346.9
125.225000	346.9
125.225000	346.9
125.225000	346.9
125.225000	346.9
125.250000	347.0
125.250000	347.0
125.250000	347.0
125.275000	347.1
125.300000	347.2
125.325000	347.3
125.325000	347.3
125.350000	347.3
125.350000	347.3
125.350000	347.3
125.350000	347.3
125.350000	347.3
125.375000	347.4
125.375000	347.4
125.375000	347.4
125.375000	347.4
125.375000	347.4
125.400000	347.5
125.400000	347.5
125.400000	347.5
125.400000	347.5
125.400000	347.5
125.400000	347.5
125.450000	347.7
125.450000	347.7
125.450000	347.7
125.450000	347.7
125.450000	347.7
125.450000	347.7
125.475000	347.8
125.475000	347.8
125.500000	347.9
125.500000	347.9
125.500000	347.9
125.525000	348.0
125.525000	348.0
125.525000	348.0
125.525000	348.0
125.525000	348.0
125.525000	348.0
125.525000	348.0
125.525000	348.0
125.525000	348.0
125.525000	348.0
125.550000	348.1
125.550000	348.1
125.575000	348.1
125.575000	348.1
125.600000	348.2
125.600000	348.2
125.600000	348.2
125.650000	348.4
125.650000	348.4
125.675000	348.5
125.675000	348.5
125.675000	348.5
125.675000	348.5
125.675000	348.5
125.700000	348.6
125.700000	348.6
125.725000	348.7
125.725000	348.7
125.725000	348.7
125.725000	348.7
125.725000	348.7
125.725000	348.7
125.750000	348.8
125.750000	348.8
125.750000	348.8
125.775000	348.9
125.825000	349.0
125.825000	349.0
125.825000	349.0
125.825000	349.0
125.825000	349.0
125.825000	349.0
125.850000	349.1
125.875000	349.2
125.875000	349.2
125.875000	349.2
125.875000	349.2
125.875000	349.2
125.875000	349.2
125.875000	349.2
125.900000	349.3
125.900000	349.3
125.900000	349.3
125.925000	349.4
125.925000	349.4
125.925000	349.4
125.925000	349.4
125.975000	349.6
125.975000	349.6
126.000000	349.7
126.025000	349.8
126.025000	349.8
126.025000	349.8
126.025000	349.8
126.050000	349.8
126.075000	349.9
126.075000	349.9
126.075000	349.9
126.075000	349.9
126.075000	349.9
126.100000	350.0
126.100000	350.0
126.125000	350.1
126.125000	350.1
126.150000	350.2
126.150000	350.2
126.150000	350.2
126.175000	350.3
126.175000	350.3
126.175000	350.3
126.175000	350.3
126.175000	350.3
126.200000	350.4
126.200000	350.4
126.225000	350.5
126.250000	350.6
126.250000	350.6
126.250000	350.6
126.250000	350.6
126.275000	350.6
126.275000	350.6
126.300000	350.7
126.300000	350.7
126.300000	350.7
126.325000	350.8
126.325000	350.8
126.325000	350.8
126.325000	350.8
126.350000	350.9
126.375000	351.0
126.375000	351.0
126.400000	351.1
126.400000	351.1
126.400000	351.1
126.400000	351.1
126.425000	351.2
126.425000	351.2
126.425000	351.2
126.425000	351.2
126.450000	351.3
126.450000	351.3
126.450000	351.3
126.475000	351.4
126.500000	351.4
126.550000	351.6
126.600000	351.8
126.625000	351.9
126.650000	352.0
126.650000	352.0
126.650000	352.0
126.675000	352.1
126.700000	352.2
126.700000	352.2
126.725000	352.2
126.750000	352.3
126.775000	352.4
126.800000	352.5
126.800000	352.5
126.800000	352.5
126.825000	352.6
126.850000	352.7
126.850000	352.7
126.850000	352.7
126.875000	352.8
126.900000	352.9
126.900000	352.9
126.925000	353.0
126.925000	353.0
126.925000	353.0
126.950000	353.0
126.950000	353.0
127.000000	353.2
127.000000	353.2
127.000000	353.2
127.025000	353.3
127.025000	353.3
127.025000	353.3
127.025000	353.3
127.025000	353.3
127.025000	353.3
127.025000	353.3
127.025000	353.3
127.050000	353.4
127.075000	353.5
127.075000	353.5
127.075000	353.5
127.125000	353.7
127.125000	353.7
127.150000	353.8
127.150000	353.8
127.150000	353.8
127.175000	353.9
127.225000	354.0
127.225000	354.0
127.225000	354.0
127.225000	354.0
127.225000	354.0
127.250000	354.1
127.250000	354.1
127.275000	354.2
127.300000	354.3
127.300000	354.3
127.300000	354.3
127.325000	354.4
127.325000	354.4
127.325000	354.4
127.350000	354.5
127.350000	354.5
127.350000	354.5
127.375000	354.6
127.375000	354.6
127.400000	354.7
127.425000	354.7
127.425000	354.7
127.425000	354.7
127.450000	354.8
127.450000	354.8
127.450000	354.8
127.450000	354.8
127.450000	354.8
127.450000	354.8
127.475000	354.9
127.475000	354.9
127.475000	354.9
127.500000	355.0
127.500000	355.0
127.525000	355.1
127.525000	355.1
127.525000	355.1
127.525000	355.1
127.525000	355.1
127.525000	355.1
127.625000	355.5
127.675000	355.6
127.675000	355.6
127.675000	355.6
127.700000	355.7
127.700000	355.7
127.700000	355.7
127.700000	355.7
127.725000	355.8
127.725000	355.8
127.725000	355.8
127.725000	355.8
127.750000	355.9
127.750000	355.9
127.750000	355.9
127.775000	356.0
127.775000	356.0
127.775000	356.0
127.800000	356.1
127.800000	356.1
127.800000	356.1
127.825000	356.2
127.850000	356.3
127.850000	356.3
127.850000	356.3
127.875000	356.3
127.875000	356.3
127.900000	356.4
127.900000	356.4
127.925000	356.5
127.925000	356.5
127.925000	356.5
127.950000	356.6
127.975000	356.7
127.975000	356.7
127.975000	356.7
127.975000	356.7
128.025000	356.9
128.025000	356.9
128.025000	356.9
128.075000	357.1
128.075000	357.1
128.075000	357.1
128.100000	357.1
128.200000	357.5
128.200000	357.5
128.200000	357.5
128.200000	357.5
128.225000	357.6
128.225000	357.6
128.250000	357.7
128.275000	357.8
128.300000	357.9
128.300000	357.9
128.300000	357.9
128.300000	357.9
128.300000	357.9
128.325000	358.0
128.350000	358.0
128.375000	358.1
128.375000	358.1
128.425000	358.3
128.425000	358.3
128.450000	358.4
128.450000	358.4
128.450000	358.4
128.450000	358.4
128.475000	358.5
128.500000	358.6
128.525000	358.7
128.550000	358.8
128.550000	358.8
128.575000	358.8
128.575000	358.8
128.575000	358.8
128.600000	358.9
128.600000	358.9
128.600000	358.9
[truncated: 77,417 more rows]
