# Supplementary material for: Interneuronal mechanisms of hippocampal theta oscillations in a full-scale model of the rodent CA1 circuit
Source: eLife. 2016 Dec 23;5:e18566. doi: 10.7554/eLife.18566 (PMC5313080; doi:10.7554/eLife.18566)
Supplement: Figure 5—source data 10. — All spike times from all pyramidal cells, as well as the calculated theta phases (relative to the theta-filtered LFP analog) of each spike. DOI: http://dx.doi.org/10.7554/eLife.18566.055 [file elife-18566-fig5-data10.txt]

62.575000	123.6
62.650000	123.9
62.850000	124.6
63.050000	125.3
63.100000	125.5
63.125000	125.6
63.400000	126.5
63.475000	126.8
63.825000	128.0
63.900000	128.3
64.100000	129.0
64.150000	129.2
64.225000	129.5
64.425000	130.2
64.600000	130.8
64.650000	131.0
64.650000	131.0
65.400000	133.7
65.425000	133.8
65.600000	134.4
66.550000	137.8
74.725000	166.9
75.825000	170.8
76.000000	171.4
76.125000	171.9
76.950000	174.8
76.975000	174.9
77.000000	175.0
77.175000	175.6
77.250000	175.9
77.275000	176.0
77.325000	176.2
77.350000	176.3
77.600000	177.1
77.625000	177.2
77.650000	177.3
77.700000	177.5
77.775000	177.8
77.925000	178.3
78.000000	178.6
78.000000	178.6
78.050000	178.8
78.050000	178.8
78.100000	178.9
78.100000	178.9
78.175000	179.2
78.200000	179.3
78.225000	179.4
78.250000	179.5
78.325000	179.7
78.325000	179.7
78.325000	179.7
78.350000	179.8
78.375000	179.9
78.375000	179.9
78.400000	180.0
78.400000	180.0
78.400000	180.0
78.400000	180.0
78.525000	180.4
78.550000	180.5
78.550000	180.5
78.650000	180.9
78.650000	180.9
78.650000	180.9
78.775000	181.3
78.775000	181.3
78.800000	181.4
78.825000	181.5
78.825000	181.5
78.850000	181.6
78.925000	181.9
78.950000	182.0
78.950000	182.0
79.000000	182.1
79.000000	182.1
79.025000	182.2
79.075000	182.4
79.125000	182.6
79.150000	182.7
79.175000	182.8
79.175000	182.8
79.200000	182.9
79.275000	183.1
79.275000	183.1
79.325000	183.3
79.325000	183.3
79.325000	183.3
79.350000	183.4
79.350000	183.4
79.375000	183.5
79.375000	183.5
79.375000	183.5
79.400000	183.6
79.450000	183.7
79.450000	183.7
79.475000	183.8
79.500000	183.9
79.500000	183.9
79.500000	183.9
79.525000	184.0
79.575000	184.2
79.600000	184.3
79.600000	184.3
79.600000	184.3
79.600000	184.3
79.625000	184.4
79.700000	184.6
79.725000	184.7
79.725000	184.7
79.800000	185.0
79.825000	185.1
79.825000	185.1
79.825000	185.1
79.850000	185.2
79.850000	185.2
79.875000	185.3
79.900000	185.3
79.975000	185.6
80.000000	185.7
80.025000	185.8
80.025000	185.8
80.050000	185.9
80.050000	185.9
80.075000	186.0
80.200000	186.4
80.225000	186.5
80.250000	186.6
80.325000	186.9
80.375000	187.0
80.425000	187.2
80.450000	187.3
80.500000	187.5
80.500000	187.5
80.500000	187.5
80.550000	187.7
80.600000	187.8
80.600000	187.8
80.625000	187.9
80.625000	187.9
80.625000	187.9
80.650000	188.0
80.675000	188.1
80.750000	188.4
80.750000	188.4
81.050000	189.4
81.050000	189.4
81.125000	189.7
81.150000	189.8
81.150000	189.8
81.200000	190.0
81.225000	190.1
81.300000	190.3
81.450000	190.9
81.575000	191.3
81.650000	191.6
81.700000	191.8
81.775000	192.0
81.975000	192.7
82.125000	193.3
82.625000	195.1
82.625000	195.1
82.625000	195.1
82.750000	195.5
83.025000	196.5
83.275000	197.4
83.300000	197.5
83.425000	197.9
83.475000	198.1
83.800000	199.2
83.950000	199.8
83.975000	199.9
84.125000	200.4
84.200000	200.7
84.275000	200.9
84.300000	201.0
84.400000	201.4
84.475000	201.7
84.525000	201.8
84.600000	202.1
84.650000	202.3
84.675000	202.4
84.725000	202.5
84.775000	202.7
84.900000	203.2
84.925000	203.3
84.925000	203.3
85.050000	203.7
85.050000	203.7
85.200000	204.2
85.350000	204.8
85.475000	205.2
85.650000	205.8
85.675000	205.9
85.725000	206.1
85.775000	206.3
85.850000	206.6
85.875000	206.6
86.000000	207.1
86.025000	207.2
86.025000	207.2
86.075000	207.4
86.125000	207.5
86.125000	207.5
86.150000	207.6
86.150000	207.6
86.175000	207.7
86.175000	207.7
86.175000	207.7
86.300000	208.2
86.325000	208.2
86.375000	208.4
86.475000	208.8
86.525000	209.0
86.775000	209.9
86.850000	210.1
86.950000	210.5
87.200000	211.4
87.575000	212.7
87.975000	214.1
88.000000	214.2
88.200000	214.9
88.800000	217.1
89.125000	218.2
89.125000	218.2
89.550000	219.7
89.550000	219.7
89.575000	219.8
89.600000	219.9
89.725000	220.4
89.825000	220.7
89.875000	220.9
90.100000	221.7
90.225000	222.1
90.250000	222.2
90.400000	222.8
90.550000	223.3
90.625000	223.6
90.650000	223.7
90.800000	224.2
90.825000	224.3
90.825000	224.3
90.825000	224.3
90.825000	224.3
90.850000	224.4
90.900000	224.6
91.000000	224.9
91.025000	225.0
91.025000	225.0
91.125000	225.4
91.150000	225.4
91.150000	225.4
91.300000	226.0
91.325000	226.1
91.350000	226.2
91.400000	226.3
91.425000	226.4
91.475000	226.6
91.550000	226.9
91.550000	226.9
91.550000	226.9
91.550000	226.9
91.575000	227.0
91.575000	227.0
91.600000	227.0
91.600000	227.0
91.750000	227.6
91.775000	227.7
91.800000	227.8
91.825000	227.9
91.850000	227.9
91.850000	227.9
91.875000	228.0
91.875000	228.0
91.875000	228.0
91.950000	228.3
91.950000	228.3
91.975000	228.4
91.975000	228.4
92.025000	228.6
92.025000	228.6
92.025000	228.6
92.075000	228.7
92.075000	228.7
92.100000	228.8
92.150000	229.0
92.200000	229.2
92.225000	229.3
92.250000	229.4
92.250000	229.4
92.250000	229.4
92.250000	229.4
92.300000	229.5
92.325000	229.6
92.350000	229.7
92.400000	229.9
92.400000	229.9
92.425000	230.0
92.425000	230.0
92.425000	230.0
92.425000	230.0
92.450000	230.1
92.475000	230.2
92.500000	230.3
92.525000	230.3
92.525000	230.3
92.525000	230.3
92.550000	230.4
92.550000	230.4
92.575000	230.5
92.575000	230.5
92.675000	230.9
92.675000	230.9
92.700000	231.0
92.725000	231.1
92.725000	231.1
92.775000	231.2
92.800000	231.3
92.825000	231.4
92.825000	231.4
92.850000	231.5
92.875000	231.6
92.875000	231.6
92.900000	231.7
92.950000	231.9
92.950000	231.9
92.975000	232.0
92.975000	232.0
92.975000	232.0
93.000000	232.0
93.000000	232.0
93.050000	232.2
93.075000	232.3
93.075000	232.3
93.075000	232.3
93.100000	232.4
93.100000	232.4
93.100000	232.4
93.125000	232.5
93.150000	232.6
93.150000	232.6
93.150000	232.6
93.175000	232.7
93.175000	232.7
93.200000	232.8
93.200000	232.8
93.200000	232.8
93.200000	232.8
93.225000	232.8
93.225000	232.8
93.225000	232.8
93.225000	232.8
93.250000	232.9
93.250000	232.9
93.275000	233.0
93.275000	233.0
93.275000	233.0
93.275000	233.0
93.300000	233.1
93.325000	233.2
93.325000	233.2
93.350000	233.3
93.350000	233.3
93.350000	233.3
93.350000	233.3
93.350000	233.3
93.375000	233.4
93.375000	233.4
93.375000	233.4
93.375000	233.4
93.400000	233.5
93.475000	233.7
93.525000	233.9
93.525000	233.9
93.525000	233.9
93.575000	234.1
93.575000	234.1
93.600000	234.2
93.600000	234.2
93.625000	234.3
93.625000	234.3
93.625000	234.3
93.650000	234.4
93.650000	234.4
93.675000	234.4
93.700000	234.5
93.700000	234.5
93.700000	234.5
93.725000	234.6
93.725000	234.6
93.725000	234.6
93.750000	234.7
93.750000	234.7
93.750000	234.7
93.750000	234.7
93.775000	234.8
93.775000	234.8
93.800000	234.9
93.800000	234.9
93.825000	235.0
93.825000	235.0
93.850000	235.1
93.850000	235.1
93.850000	235.1
93.875000	235.2
93.875000	235.2
93.900000	235.2
93.925000	235.3
93.950000	235.4
93.950000	235.4
93.950000	235.4
93.975000	235.5
93.975000	235.5
94.000000	235.6
94.000000	235.6
94.025000	235.7
94.025000	235.7
94.050000	235.8
94.050000	235.8
94.050000	235.8
94.050000	235.8
94.050000	235.8
94.075000	235.9
94.100000	236.0
94.125000	236.0
94.125000	236.0
94.125000	236.0
94.150000	236.1
94.175000	236.2
94.175000	236.2
94.200000	236.3
94.225000	236.4
94.225000	236.4
94.225000	236.4
94.275000	236.6
94.275000	236.6
94.275000	236.6
94.300000	236.7
94.300000	236.7
94.300000	236.7
94.325000	236.8
94.325000	236.8
94.350000	236.9
94.400000	237.0
94.425000	237.1
94.450000	237.2
94.450000	237.2
94.450000	237.2
94.450000	237.2
94.525000	237.5
94.525000	237.5
94.550000	237.6
94.625000	237.8
94.625000	237.8
94.625000	237.8
94.650000	237.9
94.650000	237.9
94.675000	238.0
94.675000	238.0
94.675000	238.0
94.700000	238.1
94.725000	238.2
94.725000	238.2
94.725000	238.2
94.725000	238.2
94.725000	238.2
94.750000	238.3
94.750000	238.3
94.750000	238.3
94.775000	238.4
94.800000	238.5
94.825000	238.5
94.825000	238.5
94.825000	238.5
94.850000	238.6
94.850000	238.6
94.850000	238.6
94.875000	238.7
94.900000	238.8
94.900000	238.8
94.925000	238.9
94.925000	238.9
94.950000	239.0
94.950000	239.0
94.975000	239.1
94.975000	239.1
95.000000	239.2
95.000000	239.2
95.000000	239.2
95.025000	239.3
95.050000	239.3
95.075000	239.4
95.075000	239.4
95.075000	239.4
95.100000	239.5
95.125000	239.6
95.125000	239.6
95.125000	239.6
95.150000	239.7
95.175000	239.8
95.200000	239.9
95.225000	240.0
95.225000	240.0
95.275000	240.1
95.275000	240.1
95.300000	240.2
95.300000	240.2
95.350000	240.4
95.350000	240.4
95.375000	240.5
95.400000	240.6
95.400000	240.6
95.425000	240.7
95.450000	240.8
95.450000	240.8
95.450000	240.8
95.500000	241.0
95.500000	241.0
95.525000	241.0
95.575000	241.2
95.575000	241.2
95.600000	241.3
95.600000	241.3
95.625000	241.4
95.675000	241.6
95.675000	241.6
95.675000	241.6
95.700000	241.7
95.700000	241.7
95.725000	241.8
95.725000	241.8
95.750000	241.8
95.750000	241.8
95.775000	241.9
95.775000	241.9
95.825000	242.1
95.900000	242.4
95.925000	242.5
95.950000	242.6
95.950000	242.6
95.975000	242.6
95.975000	242.6
96.025000	242.8
96.050000	242.9
96.050000	242.9
96.125000	243.2
96.200000	243.4
96.200000	243.4
96.225000	243.5
96.300000	243.8
96.325000	243.9
96.325000	243.9
96.350000	244.0
96.375000	244.1
96.400000	244.2
96.400000	244.2
96.425000	244.2
96.425000	244.2
96.550000	244.7
96.550000	244.7
96.700000	245.2
96.750000	245.4
96.775000	245.5
96.775000	245.5
96.825000	245.7
96.850000	245.8
96.875000	245.9
96.875000	245.9
97.000000	246.3
97.000000	246.3
97.150000	246.8
97.175000	246.9
97.275000	247.3
97.300000	247.4
97.400000	247.7
97.425000	247.8
97.475000	248.0
97.500000	248.1
97.525000	248.2
97.550000	248.3
97.575000	248.3
97.675000	248.7
97.700000	248.8
97.700000	248.8
97.725000	248.9
97.750000	249.0
97.775000	249.1
97.825000	249.2
97.850000	249.3
97.875000	249.4
97.875000	249.4
97.900000	249.5
97.925000	249.6
97.975000	249.8
97.975000	249.8
98.050000	250.0
98.075000	250.1
98.075000	250.1
98.125000	250.3
98.175000	250.5
98.200000	250.6
98.200000	250.6
98.300000	250.9
98.325000	251.0
98.325000	251.0
98.350000	251.1
98.350000	251.1
98.350000	251.1
98.375000	251.2
98.425000	251.4
98.425000	251.4
98.475000	251.6
98.500000	251.6
98.500000	251.6
98.525000	251.7
98.550000	251.8
98.550000	251.8
98.575000	251.9
98.600000	252.0
98.600000	252.0
98.600000	252.0
98.625000	252.1
98.625000	252.1
98.650000	252.2
98.675000	252.3
98.775000	252.6
98.775000	252.6
98.775000	252.6
98.775000	252.6
98.800000	252.7
98.825000	252.8
98.875000	253.0
98.900000	253.1
98.925000	253.2
98.975000	253.3
99.000000	253.4
99.025000	253.5
99.025000	253.5
99.075000	253.7
99.100000	253.8
99.175000	254.0
99.200000	254.1
99.225000	254.2
99.250000	254.3
99.250000	254.3
99.275000	254.4
99.300000	254.5
99.325000	254.6
99.325000	254.6
99.375000	254.8
99.375000	254.8
99.400000	254.9
99.500000	255.2
99.575000	255.5
99.575000	255.5
99.600000	255.6
99.600000	255.6
99.625000	255.7
99.650000	255.7
99.650000	255.7
99.650000	255.7
99.650000	255.7
99.675000	255.8
99.700000	255.9
99.700000	255.9
99.700000	255.9
99.750000	256.1
99.750000	256.1
99.775000	256.2
99.775000	256.2
99.775000	256.2
99.800000	256.3
99.800000	256.3
99.800000	256.3
99.825000	256.4
99.825000	256.4
99.850000	256.5
99.850000	256.5
99.850000	256.5
99.875000	256.5
99.900000	256.6
99.900000	256.6
99.925000	256.7
99.925000	256.7
99.950000	256.8
99.950000	256.8
99.950000	256.8
99.975000	256.9
99.975000	256.9
99.975000	256.9
99.975000	256.9
100.000000	257.0
100.025000	257.1
100.025000	257.1
100.050000	257.2
100.050000	257.2
100.075000	257.3
100.075000	257.3
100.150000	257.5
100.175000	257.6
100.175000	257.6
100.175000	257.6
100.200000	257.7
100.225000	257.8
100.225000	257.8
100.250000	257.9
100.275000	258.0
100.275000	258.0
100.300000	258.1
100.300000	258.1
100.300000	258.1
100.300000	258.1
100.325000	258.1
100.350000	258.2
100.350000	258.2
100.400000	258.4
100.400000	258.4
100.400000	258.4
100.425000	258.5
100.425000	258.5
100.425000	258.5
100.425000	258.5
100.450000	258.6
100.450000	258.6
100.450000	258.6
100.475000	258.7
100.475000	258.7
100.500000	258.8
100.525000	258.9
100.550000	259.0
100.550000	259.0
100.575000	259.0
100.625000	259.2
100.650000	259.3
100.650000	259.3
100.675000	259.4
100.700000	259.5
100.700000	259.5
100.700000	259.5
100.725000	259.6
100.725000	259.6
100.725000	259.6
100.725000	259.6
100.750000	259.7
100.775000	259.8
100.800000	259.8
100.800000	259.8
100.825000	259.9
100.850000	260.0
100.875000	260.1
100.900000	260.2
100.950000	260.4
100.975000	260.5
101.000000	260.6
101.000000	260.6
101.025000	260.6
101.050000	260.7
101.050000	260.7
101.050000	260.7
101.050000	260.7
101.050000	260.7
101.075000	260.8
101.075000	260.8
101.100000	260.9
101.125000	261.0
101.125000	261.0
101.150000	261.1
101.175000	261.2
101.175000	261.2
101.175000	261.2
101.200000	261.3
101.200000	261.3
101.200000	261.3
101.225000	261.4
101.225000	261.4
101.225000	261.4
101.250000	261.4
101.275000	261.5
101.300000	261.6
101.300000	261.6
101.300000	261.6
101.325000	261.7
101.325000	261.7
101.350000	261.8
101.350000	261.8
101.375000	261.9
101.375000	261.9
101.375000	261.9
101.400000	262.0
101.400000	262.0
101.400000	262.0
101.425000	262.1
101.450000	262.2
101.475000	262.2
101.525000	262.4
101.525000	262.4
101.525000	262.4
101.550000	262.5
101.550000	262.5
101.575000	262.6
101.575000	262.6
101.600000	262.7
101.600000	262.7
101.600000	262.7
101.625000	262.8
101.650000	262.9
101.675000	263.0
101.675000	263.0
101.675000	263.0
101.675000	263.0
101.675000	263.0
101.700000	263.0
101.700000	263.0
101.725000	263.1
101.775000	263.3
101.800000	263.4
101.825000	263.5
101.850000	263.6
101.875000	263.7
101.900000	263.8
101.925000	263.9
101.950000	263.9
101.975000	264.0
101.975000	264.0
102.000000	264.1
102.000000	264.1
102.025000	264.2
102.050000	264.3
102.075000	264.4
102.075000	264.4
102.075000	264.4
102.100000	264.5
102.125000	264.6
102.125000	264.6
102.150000	264.7
102.150000	264.7
102.150000	264.7
102.175000	264.7
102.175000	264.7
102.200000	264.8
102.200000	264.8
102.200000	264.8
102.225000	264.9
102.225000	264.9
102.275000	265.1
102.275000	265.1
102.275000	265.1
102.300000	265.2
102.325000	265.3
102.325000	265.3
102.350000	265.4
102.350000	265.4
102.400000	265.5
102.425000	265.6
102.450000	265.7
102.500000	265.9
102.525000	266.0
102.575000	266.2
102.625000	266.3
102.625000	266.3
102.775000	266.9
102.775000	266.9
102.775000	266.9
102.800000	267.0
102.800000	267.0
102.875000	267.2
102.925000	267.4
102.925000	267.4
102.950000	267.5
103.100000	268.0
103.100000	268.0
103.125000	268.1
103.175000	268.3
103.200000	268.4
103.200000	268.4
103.225000	268.5
103.300000	268.8
103.325000	268.8
103.375000	269.0
103.375000	269.0
103.400000	269.1
103.400000	269.1
103.400000	269.1
103.425000	269.2
103.425000	269.2
103.450000	269.3
103.450000	269.3
103.500000	269.5
103.500000	269.5
103.500000	269.5
103.500000	269.5
103.525000	269.6
103.550000	269.6
103.575000	269.7
103.575000	269.7
103.600000	269.8
103.625000	269.9
103.625000	269.9
103.625000	269.9
103.650000	270.0
103.650000	270.0
103.675000	270.1
103.700000	270.2
103.725000	270.3
103.725000	270.3
103.725000	270.3
103.775000	270.4
103.800000	270.5
103.850000	270.7
103.875000	270.8
103.875000	270.8
103.900000	270.9
103.900000	270.9
103.900000	270.9
103.925000	271.0
103.975000	271.2
104.025000	271.3
104.050000	271.4
104.075000	271.5
104.125000	271.7
104.125000	271.7
104.150000	271.8
104.150000	271.8
104.150000	271.8
104.200000	272.0
104.200000	272.0
104.250000	272.1
104.250000	272.1
104.275000	272.2
104.275000	272.2
104.300000	272.3
104.325000	272.4
104.325000	272.4
104.325000	272.4
104.350000	272.5
104.375000	272.6
104.375000	272.6
104.375000	272.6
104.400000	272.7
104.400000	272.7
104.425000	272.8
104.425000	272.8
104.425000	272.8
104.425000	272.8
104.500000	273.0
104.500000	273.0
104.525000	273.1
104.525000	273.1
104.525000	273.1
104.525000	273.1
104.550000	273.2
104.550000	273.2
104.575000	273.3
104.575000	273.3
104.575000	273.3
104.600000	273.4
104.625000	273.5
104.625000	273.5
104.650000	273.6
104.650000	273.6
104.650000	273.6
104.650000	273.6
104.650000	273.6
104.675000	273.7
104.675000	273.7
104.675000	273.7
104.700000	273.7
104.750000	273.9
104.750000	273.9
104.750000	273.9
104.750000	273.9
104.750000	273.9
104.775000	274.0
104.775000	274.0
104.775000	274.0
104.800000	274.1
104.800000	274.1
104.800000	274.1
104.825000	274.2
104.850000	274.3
104.850000	274.3
104.850000	274.3
104.875000	274.4
104.875000	274.4
104.900000	274.5
104.900000	274.5
104.925000	274.5
104.925000	274.5
104.925000	274.5
104.925000	274.5
104.950000	274.6
104.950000	274.6
104.975000	274.7
104.975000	274.7
104.975000	274.7
105.000000	274.8
105.000000	274.8
105.000000	274.8
105.000000	274.8
105.025000	274.9
105.025000	274.9
105.050000	275.0
105.050000	275.0
105.100000	275.2
105.125000	275.3
105.150000	275.3
105.150000	275.3
105.150000	275.3
105.150000	275.3
105.200000	275.5
105.200000	275.5
105.200000	275.5
105.225000	275.6
105.225000	275.6
105.250000	275.7
105.250000	275.7
105.275000	275.8
105.300000	275.9
105.300000	275.9
105.300000	275.9
105.300000	275.9
105.300000	275.9
105.300000	275.9
105.300000	275.9
105.300000	275.9
105.325000	276.0
105.350000	276.1
105.350000	276.1
105.350000	276.1
105.375000	276.1
105.375000	276.1
105.375000	276.1
105.375000	276.1
105.375000	276.1
105.400000	276.2
105.400000	276.2
105.400000	276.2
105.425000	276.3
105.425000	276.3
105.425000	276.3
105.450000	276.4
105.450000	276.4
105.450000	276.4
105.450000	276.4
105.450000	276.4
105.475000	276.5
105.475000	276.5
105.500000	276.6
105.550000	276.8
105.550000	276.8
105.575000	276.9
105.600000	277.0
105.600000	277.0
105.600000	277.0
105.600000	277.0
105.600000	277.0
105.600000	277.0
105.625000	277.0
105.625000	277.0
105.625000	277.0
105.625000	277.0
105.625000	277.0
105.625000	277.0
105.650000	277.1
105.650000	277.1
105.650000	277.1
105.650000	277.1
105.650000	277.1
105.650000	277.1
105.675000	277.2
105.700000	277.3
105.700000	277.3
105.700000	277.3
105.700000	277.3
105.700000	277.3
105.700000	277.3
105.700000	277.3
105.700000	277.3
105.700000	277.3
105.725000	277.4
105.725000	277.4
105.725000	277.4
105.750000	277.5
105.750000	277.5
105.750000	277.5
105.775000	277.6
105.775000	277.6
105.775000	277.6
105.775000	277.6
105.800000	277.7
105.800000	277.7
105.800000	277.7
105.800000	277.7
105.800000	277.7
105.850000	277.8
105.850000	277.8
105.850000	277.8
105.875000	277.9
105.875000	277.9
105.875000	277.9
105.900000	278.0
105.900000	278.0
105.900000	278.0
105.900000	278.0
105.900000	278.0
105.900000	278.0
105.900000	278.0
105.925000	278.1
105.925000	278.1
105.925000	278.1
105.925000	278.1
105.925000	278.1
105.950000	278.2
105.950000	278.2
105.950000	278.2
105.950000	278.2
105.950000	278.2
105.950000	278.2
105.950000	278.2
105.950000	278.2
105.950000	278.2
105.950000	278.2
105.975000	278.3
105.975000	278.3
106.000000	278.4
106.000000	278.4
106.025000	278.5
106.025000	278.5
106.025000	278.5
106.050000	278.6
106.050000	278.6
106.050000	278.6
106.050000	278.6
106.050000	278.6
106.050000	278.6
106.075000	278.6
106.075000	278.6
106.075000	278.6
106.100000	278.7
106.100000	278.7
106.100000	278.7
106.125000	278.8
106.125000	278.8
106.150000	278.9
106.150000	278.9
106.175000	279.0
106.175000	279.0
106.175000	279.0
106.200000	279.1
106.200000	279.1
106.200000	279.1
106.225000	279.2
106.225000	279.2
106.250000	279.3
106.250000	279.3
106.250000	279.3
106.250000	279.3
106.250000	279.3
106.250000	279.3
106.250000	279.3
106.250000	279.3
106.275000	279.4
106.275000	279.4
106.275000	279.4
106.300000	279.4
106.300000	279.4
106.325000	279.5
106.325000	279.5
106.325000	279.5
106.325000	279.5
106.325000	279.5
106.325000	279.5
106.350000	279.6
106.350000	279.6
106.350000	279.6
106.350000	279.6
106.375000	279.7
106.375000	279.7
106.375000	279.7
106.375000	279.7
106.400000	279.8
106.400000	279.8
106.400000	279.8
106.425000	279.9
106.450000	280.0
106.450000	280.0
106.450000	280.0
106.450000	280.0
106.450000	280.0
106.450000	280.0
106.450000	280.0
106.475000	280.1
106.475000	280.1
106.475000	280.1
106.475000	280.1
106.500000	280.2
106.500000	280.2
106.500000	280.2
106.525000	280.2
106.525000	280.2
106.525000	280.2
106.525000	280.2
106.550000	280.3
106.550000	280.3
106.550000	280.3
106.550000	280.3
106.550000	280.3
106.550000	280.3
106.575000	280.4
106.575000	280.4
106.575000	280.4
106.575000	280.4
106.575000	280.4
106.575000	280.4
106.600000	280.5
106.600000	280.5
106.600000	280.5
106.600000	280.5
106.600000	280.5
106.600000	280.5
106.600000	280.5
106.600000	280.5
106.625000	280.6
106.625000	280.6
106.625000	280.6
106.625000	280.6
106.625000	280.6
106.650000	280.7
106.650000	280.7
106.650000	280.7
106.650000	280.7
106.650000	280.7
106.650000	280.7
106.650000	280.7
106.675000	280.8
106.675000	280.8
106.675000	280.8
106.675000	280.8
106.675000	280.8
106.675000	280.8
106.675000	280.8
106.675000	280.8
106.700000	280.9
106.700000	280.9
106.700000	280.9
106.725000	281.0
106.725000	281.0
106.725000	281.0
106.725000	281.0
106.725000	281.0
106.725000	281.0
106.725000	281.0
106.725000	281.0
106.750000	281.0
106.750000	281.0
106.750000	281.0
106.750000	281.0
106.750000	281.0
106.750000	281.0
106.750000	281.0
106.750000	281.0
106.750000	281.0
106.750000	281.0
106.775000	281.1
106.775000	281.1
106.775000	281.1
106.800000	281.2
106.800000	281.2
106.800000	281.2
106.800000	281.2
106.800000	281.2
106.825000	281.3
106.825000	281.3
106.825000	281.3
106.850000	281.4
106.850000	281.4
106.850000	281.4
106.850000	281.4
106.850000	281.4
106.850000	281.4
106.850000	281.4
106.875000	281.5
106.875000	281.5
106.875000	281.5
106.875000	281.5
106.875000	281.5
106.900000	281.6
106.900000	281.6
106.900000	281.6
106.900000	281.6
106.900000	281.6
106.900000	281.6
106.925000	281.7
106.925000	281.7
106.925000	281.7
106.925000	281.7
106.925000	281.7
106.925000	281.7
106.925000	281.7
106.925000	281.7
106.925000	281.7
106.925000	281.7
106.950000	281.8
106.950000	281.8
106.950000	281.8
106.950000	281.8
106.975000	281.9
106.975000	281.9
106.975000	281.9
106.975000	281.9
106.975000	281.9
106.975000	281.9
106.975000	281.9
107.000000	281.9
107.000000	281.9
107.000000	281.9
107.000000	281.9
107.000000	281.9
107.000000	281.9
107.000000	281.9
107.000000	281.9
107.000000	281.9
107.025000	282.0
107.025000	282.0
107.025000	282.0
107.025000	282.0
107.050000	282.1
107.050000	282.1
107.050000	282.1
107.050000	282.1
107.050000	282.1
107.050000	282.1
107.050000	282.1
107.075000	282.2
107.075000	282.2
107.075000	282.2
107.075000	282.2
107.075000	282.2
107.100000	282.3
107.100000	282.3
107.100000	282.3
107.100000	282.3
107.100000	282.3
107.100000	282.3
107.100000	282.3
107.100000	282.3
107.100000	282.3
107.100000	282.3
107.100000	282.3
107.100000	282.3
107.100000	282.3
107.100000	282.3
107.125000	282.4
107.125000	282.4
107.125000	282.4
107.150000	282.5
107.150000	282.5
107.150000	282.5
107.150000	282.5
107.150000	282.5
107.175000	282.6
107.175000	282.6
107.175000	282.6
107.175000	282.6
107.200000	282.7
107.200000	282.7
107.200000	282.7
107.200000	282.7
107.200000	282.7
107.200000	282.7
107.225000	282.7
107.225000	282.7
107.225000	282.7
107.225000	282.7
107.250000	282.8
107.250000	282.8
107.250000	282.8
107.250000	282.8
107.250000	282.8
107.250000	282.8
107.275000	282.9
107.275000	282.9
107.275000	282.9
107.275000	282.9
107.275000	282.9
107.300000	283.0
107.300000	283.0
107.300000	283.0
107.300000	283.0
107.300000	283.0
107.325000	283.1
107.325000	283.1
107.325000	283.1
107.325000	283.1
107.325000	283.1
107.325000	283.1
107.350000	283.2
107.350000	283.2
107.350000	283.2
107.350000	283.2
107.350000	283.2
107.350000	283.2
107.350000	283.2
107.375000	283.3
107.375000	283.3
107.375000	283.3
107.375000	283.3
107.400000	283.4
107.400000	283.4
107.400000	283.4
107.400000	283.4
107.400000	283.4
107.400000	283.4
107.425000	283.5
107.425000	283.5
107.425000	283.5
107.425000	283.5
107.450000	283.5
107.450000	283.5
107.450000	283.5
107.450000	283.5
107.450000	283.5
107.450000	283.5
107.450000	283.5
107.450000	283.5
107.450000	283.5
107.450000	283.5
107.475000	283.6
107.475000	283.6
107.475000	283.6
107.475000	283.6
107.475000	283.6
107.475000	283.6
107.475000	283.6
107.475000	283.6
107.475000	283.6
107.475000	283.6
107.500000	283.7
107.500000	283.7
107.500000	283.7
107.500000	283.7
107.500000	283.7
107.500000	283.7
107.500000	283.7
107.500000	283.7
107.500000	283.7
107.525000	283.8
107.525000	283.8
107.525000	283.8
107.525000	283.8
107.525000	283.8
107.525000	283.8
107.525000	283.8
107.525000	283.8
107.525000	283.8
107.525000	283.8
107.550000	283.9
107.550000	283.9
107.550000	283.9
107.550000	283.9
107.575000	284.0
107.575000	284.0
107.575000	284.0
107.575000	284.0
107.575000	284.0
107.575000	284.0
107.575000	284.0
107.575000	284.0
107.575000	284.0
107.600000	284.1
107.600000	284.1
107.600000	284.1
107.600000	284.1
107.600000	284.1
107.600000	284.1
107.600000	284.1
107.600000	284.1
107.600000	284.1
107.600000	284.1
107.600000	284.1
107.625000	284.2
107.625000	284.2
107.625000	284.2
107.625000	284.2
107.625000	284.2
107.625000	284.2
107.625000	284.2
107.625000	284.2
107.625000	284.2
107.650000	284.3
107.650000	284.3
107.650000	284.3
107.650000	284.3
107.650000	284.3
107.650000	284.3
107.650000	284.3
107.675000	284.3
107.675000	284.3
107.675000	284.3
107.675000	284.3
107.675000	284.3
107.675000	284.3
107.675000	284.3
107.700000	284.4
107.700000	284.4
107.700000	284.4
107.700000	284.4
107.700000	284.4
107.725000	284.5
107.725000	284.5
107.725000	284.5
107.725000	284.5
107.750000	284.6
107.750000	284.6
107.750000	284.6
107.750000	284.6
107.775000	284.7
107.775000	284.7
107.775000	284.7
107.775000	284.7
107.775000	284.7
107.775000	284.7
107.775000	284.7
107.775000	284.7
107.775000	284.7
107.775000	284.7
107.775000	284.7
107.775000	284.7
107.775000	284.7
107.775000	284.7
107.800000	284.8
107.800000	284.8
107.800000	284.8
107.800000	284.8
107.800000	284.8
107.800000	284.8
107.800000	284.8
107.800000	284.8
107.800000	284.8
107.825000	284.9
107.825000	284.9
107.825000	284.9
107.825000	284.9
107.825000	284.9
107.825000	284.9
107.825000	284.9
107.825000	284.9
107.825000	284.9
107.825000	284.9
107.825000	284.9
107.850000	285.0
107.850000	285.0
107.850000	285.0
107.850000	285.0
107.850000	285.0
107.850000	285.0
107.850000	285.0
107.850000	285.0
107.850000	285.0
107.875000	285.1
107.875000	285.1
107.875000	285.1
107.900000	285.1
107.900000	285.1
107.900000	285.1
107.900000	285.1
107.900000	285.1
107.900000	285.1
107.900000	285.1
107.900000	285.1
107.900000	285.1
107.900000	285.1
107.900000	285.1
107.900000	285.1
107.900000	285.1
107.925000	285.2
107.925000	285.2
107.925000	285.2
107.925000	285.2
107.925000	285.2
107.925000	285.2
107.925000	285.2
107.925000	285.2
107.925000	285.2
107.925000	285.2
107.950000	285.3
107.950000	285.3
107.950000	285.3
107.950000	285.3
107.950000	285.3
107.950000	285.3
107.950000	285.3
107.950000	285.3
107.975000	285.4
107.975000	285.4
107.975000	285.4
107.975000	285.4
107.975000	285.4
107.975000	285.4
107.975000	285.4
107.975000	285.4
107.975000	285.4
107.975000	285.4
108.000000	285.5
108.000000	285.5
108.000000	285.5
108.000000	285.5
108.000000	285.5
108.000000	285.5
108.000000	285.5
108.000000	285.5
108.000000	285.5
108.000000	285.5
108.000000	285.5
108.025000	285.6
108.025000	285.6
108.025000	285.6
108.025000	285.6
108.025000	285.6
108.025000	285.6
108.050000	285.7
108.050000	285.7
108.050000	285.7
108.050000	285.7
108.050000	285.7
108.075000	285.8
108.075000	285.8
108.075000	285.8
108.075000	285.8
108.075000	285.8
108.075000	285.8
108.075000	285.8
108.075000	285.8
108.100000	285.9
108.100000	285.9
108.100000	285.9
108.100000	285.9
108.100000	285.9
108.100000	285.9
108.100000	285.9
108.100000	285.9
108.125000	286.0
108.125000	286.0
108.125000	286.0
108.125000	286.0
108.125000	286.0
108.125000	286.0
108.125000	286.0
108.125000	286.0
108.125000	286.0
108.125000	286.0
108.125000	286.0
108.125000	286.0
108.150000	286.0
108.150000	286.0
108.150000	286.0
108.150000	286.0
108.150000	286.0
108.150000	286.0
108.150000	286.0
108.150000	286.0
108.175000	286.1
108.175000	286.1
108.175000	286.1
108.175000	286.1
108.175000	286.1
108.175000	286.1
108.175000	286.1
108.175000	286.1
108.175000	286.1
108.200000	286.2
108.200000	286.2
108.200000	286.2
108.225000	286.3
108.225000	286.3
108.225000	286.3
108.225000	286.3
108.225000	286.3
108.225000	286.3
108.225000	286.3
108.225000	286.3
108.225000	286.3
108.225000	286.3
108.225000	286.3
108.225000	286.3
108.225000	286.3
108.225000	286.3
108.250000	286.4
108.250000	286.4
108.250000	286.4
108.250000	286.4
108.250000	286.4
108.250000	286.4
108.250000	286.4
108.250000	286.4
108.250000	286.4
108.250000	286.4
108.250000	286.4
108.275000	286.5
108.275000	286.5
108.275000	286.5
108.275000	286.5
108.275000	286.5
108.275000	286.5
108.275000	286.5
108.275000	286.5
108.275000	286.5
108.300000	286.6
108.300000	286.6
108.300000	286.6
108.300000	286.6
108.300000	286.6
108.300000	286.6
108.300000	286.6
108.300000	286.6
108.300000	286.6
108.325000	286.7
108.325000	286.7
108.325000	286.7
108.325000	286.7
108.325000	286.7
108.325000	286.7
108.325000	286.7
108.325000	286.7
108.350000	286.8
108.350000	286.8
108.350000	286.8
108.350000	286.8
108.350000	286.8
108.350000	286.8
108.350000	286.8
108.350000	286.8
108.350000	286.8
108.350000	286.8
108.350000	286.8
108.375000	286.8
108.375000	286.8
108.375000	286.8
108.375000	286.8
108.375000	286.8
108.375000	286.8
108.375000	286.8
108.375000	286.8
108.375000	286.8
108.375000	286.8
108.400000	286.9
108.400000	286.9
108.400000	286.9
108.400000	286.9
108.400000	286.9
108.400000	286.9
108.400000	286.9
108.400000	286.9
108.400000	286.9
108.425000	287.0
108.425000	287.0
108.425000	287.0
108.425000	287.0
108.425000	287.0
108.425000	287.0
108.425000	287.0
108.425000	287.0
108.425000	287.0
108.425000	287.0
108.450000	287.1
108.450000	287.1
108.450000	287.1
108.450000	287.1
108.450000	287.1
108.450000	287.1
108.450000	287.1
108.450000	287.1
108.450000	287.1
108.450000	287.1
108.450000	287.1
108.450000	287.1
108.450000	287.1
108.450000	287.1
108.450000	287.1
108.475000	287.2
108.475000	287.2
108.475000	287.2
108.475000	287.2
108.475000	287.2
108.475000	287.2
108.475000	287.2
108.475000	287.2
108.475000	287.2
108.475000	287.2
108.500000	287.3
108.500000	287.3
108.500000	287.3
108.500000	287.3
108.500000	287.3
108.500000	287.3
108.525000	287.4
108.525000	287.4
108.525000	287.4
108.525000	287.4
108.525000	287.4
108.525000	287.4
108.525000	287.4
108.525000	287.4
108.525000	287.4
108.525000	287.4
108.525000	287.4
108.550000	287.5
108.550000	287.5
108.550000	287.5
108.550000	287.5
108.550000	287.5
108.550000	287.5
108.550000	287.5
108.550000	287.5
108.550000	287.5
108.550000	287.5
108.575000	287.6
108.575000	287.6
108.575000	287.6
108.575000	287.6
108.575000	287.6
108.575000	287.6
108.575000	287.6
108.575000	287.6
108.575000	287.6
108.575000	287.6
108.575000	287.6
108.575000	287.6
108.575000	287.6
108.600000	287.6
108.600000	287.6
108.600000	287.6
108.600000	287.6
108.600000	287.6
108.600000	287.6
108.600000	287.6
108.600000	287.6
108.625000	287.7
108.625000	287.7
108.625000	287.7
108.625000	287.7
108.625000	287.7
108.625000	287.7
108.625000	287.7
108.650000	287.8
108.650000	287.8
108.650000	287.8
108.650000	287.8
108.650000	287.8
108.650000	287.8
108.650000	287.8
108.650000	287.8
108.650000	287.8
108.650000	287.8
108.650000	287.8
108.650000	287.8
108.650000	287.8
108.675000	287.9
108.675000	287.9
108.675000	287.9
108.675000	287.9
108.675000	287.9
108.675000	287.9
108.675000	287.9
108.675000	287.9
108.675000	287.9
108.675000	287.9
108.675000	287.9
108.675000	287.9
108.700000	288.0
108.700000	288.0
108.700000	288.0
108.700000	288.0
108.700000	288.0
108.700000	288.0
108.725000	288.1
108.725000	288.1
108.725000	288.1
108.725000	288.1
108.725000	288.1
108.725000	288.1
108.725000	288.1
108.725000	288.1
108.725000	288.1
108.725000	288.1
108.725000	288.1
108.725000	288.1
108.725000	288.1
108.725000	288.1
108.750000	288.2
108.750000	288.2
108.750000	288.2
108.750000	288.2
108.750000	288.2
108.750000	288.2
108.750000	288.2
108.750000	288.2
108.750000	288.2
108.750000	288.2
108.750000	288.2
108.750000	288.2
108.775000	288.3
108.775000	288.3
108.775000	288.3
108.775000	288.3
108.775000	288.3
108.775000	288.3
108.775000	288.3
108.775000	288.3
108.800000	288.4
108.800000	288.4
108.800000	288.4
108.800000	288.4
108.800000	288.4
108.800000	288.4
108.800000	288.4
108.800000	288.4
108.800000	288.4
108.800000	288.4
108.800000	288.4
108.800000	288.4
108.800000	288.4
108.800000	288.4
108.800000	288.4
108.800000	288.4
108.800000	288.4
108.800000	288.4
108.800000	288.4
108.800000	288.4
108.825000	288.4
108.825000	288.4
108.825000	288.4
108.825000	288.4
108.825000	288.4
108.825000	288.4
108.850000	288.5
108.850000	288.5
108.850000	288.5
108.850000	288.5
108.850000	288.5
108.850000	288.5
108.850000	288.5
108.850000	288.5
108.850000	288.5
108.850000	288.5
108.850000	288.5
108.850000	288.5
108.850000	288.5
108.875000	288.6
108.875000	288.6
108.875000	288.6
108.875000	288.6
108.875000	288.6
108.875000	288.6
108.875000	288.6
108.875000	288.6
108.875000	288.6
108.875000	288.6
108.875000	288.6
108.900000	288.7
108.900000	288.7
108.900000	288.7
108.900000	288.7
108.900000	288.7
108.900000	288.7
108.900000	288.7
108.900000	288.7
108.900000	288.7
108.900000	288.7
108.900000	288.7
108.900000	288.7
108.925000	288.8
108.925000	288.8
108.925000	288.8
108.925000	288.8
108.925000	288.8
108.925000	288.8
108.925000	288.8
108.950000	288.9
108.950000	288.9
108.950000	288.9
108.950000	288.9
108.950000	288.9
108.950000	288.9
108.950000	288.9
108.950000	288.9
108.950000	288.9
108.950000	288.9
108.950000	288.9
108.950000	288.9
108.975000	289.0
108.975000	289.0
108.975000	289.0
108.975000	289.0
108.975000	289.0
108.975000	289.0
108.975000	289.0
108.975000	289.0
108.975000	289.0
108.975000	289.0
[truncated: 998,000+ more rows]
