# Supplementary material for: Interneuronal mechanisms of hippocampal theta oscillations in a full-scale model of the rodent CA1 circuit
Source: eLife. 2016 Dec 23;5:e18566. doi: 10.7554/eLife.18566 (PMC5313080; doi:10.7554/eLife.18566)
Supplement: Figure 5—source data 11. — All spike times from all Schaffer Collateral-associated cells, as well as the calculated theta phases (relative to the theta-filtered LFP analog) of each spike. DOI: http://dx.doi.org/10.7554/eLife.18566.056 [file elife-18566-fig5-data11.txt]

60.125000	114.9
60.700000	116.9
60.775000	117.2
60.900000	117.6
61.250000	118.9
61.850000	121.0
62.025000	121.6
62.100000	121.9
62.125000	122.0
62.425000	123.1
62.450000	123.1
62.525000	123.4
62.550000	123.5
62.600000	123.7
62.725000	124.1
62.750000	124.2
62.775000	124.3
62.800000	124.4
62.875000	124.7
62.900000	124.8
62.925000	124.8
63.050000	125.3
63.075000	125.4
63.100000	125.5
63.100000	125.5
63.100000	125.5
63.200000	125.8
63.225000	125.9
63.275000	126.1
63.325000	126.3
63.325000	126.3
63.325000	126.3
63.350000	126.4
63.350000	126.4
63.375000	126.4
63.425000	126.6
63.425000	126.6
63.500000	126.9
63.625000	127.3
63.650000	127.4
63.650000	127.4
63.700000	127.6
63.700000	127.6
63.775000	127.9
63.775000	127.9
63.825000	128.0
63.825000	128.0
64.000000	128.7
64.025000	128.8
64.025000	128.8
64.275000	129.7
64.400000	130.1
64.550000	130.6
64.625000	130.9
64.725000	131.3
64.800000	131.5
64.950000	132.1
65.425000	133.8
65.450000	133.8
65.475000	133.9
65.650000	134.6
73.525000	162.6
74.775000	167.1
75.175000	168.5
75.375000	169.2
75.575000	169.9
75.575000	169.9
75.750000	170.6
76.000000	171.4
76.275000	172.4
76.425000	173.0
76.500000	173.2
76.550000	173.4
76.625000	173.7
77.075000	175.3
77.075000	175.3
77.400000	176.4
77.600000	177.1
77.625000	177.2
77.800000	177.9
77.825000	178.0
77.875000	178.1
77.900000	178.2
77.925000	178.3
78.000000	178.6
78.125000	179.0
78.150000	179.1
78.150000	179.1
78.225000	179.4
78.275000	179.6
78.300000	179.6
78.350000	179.8
78.550000	180.5
78.575000	180.6
78.825000	181.5
78.850000	181.6
78.875000	181.7
78.900000	181.8
79.050000	182.3
79.175000	182.8
79.200000	182.9
79.275000	183.1
79.325000	183.3
79.425000	183.7
79.600000	184.3
79.900000	185.3
80.000000	185.7
80.125000	186.1
80.150000	186.2
80.350000	187.0
80.700000	188.2
80.825000	188.6
80.900000	188.9
81.825000	192.2
82.150000	193.4
88.950000	217.6
89.500000	219.6
89.950000	221.2
90.050000	221.5
90.050000	221.5
90.125000	221.8
90.150000	221.9
90.275000	222.3
90.575000	223.4
90.650000	223.7
90.950000	224.7
91.000000	224.9
91.050000	225.1
91.125000	225.4
91.150000	225.4
91.150000	225.4
91.275000	225.9
91.475000	226.6
91.750000	227.6
91.775000	227.7
91.850000	227.9
91.875000	228.0
92.050000	228.7
92.200000	229.2
92.225000	229.3
92.375000	229.8
92.625000	230.7
92.725000	231.1
92.900000	231.7
92.925000	231.8
93.125000	232.5
93.150000	232.6
93.400000	233.5
93.500000	233.8
93.675000	234.4
93.700000	234.5
93.875000	235.2
93.900000	235.2
93.950000	235.4
94.200000	236.3
94.300000	236.7
94.325000	236.8
94.525000	237.5
94.575000	237.7
94.575000	237.7
94.650000	237.9
94.950000	239.0
95.600000	241.3
95.625000	241.4
95.950000	242.6
96.800000	245.6
104.100000	271.6
104.675000	273.7
104.775000	274.0
104.850000	274.3
104.950000	274.6
105.200000	275.5
105.200000	275.5
105.525000	276.7
105.550000	276.8
105.650000	277.1
105.750000	277.5
105.975000	278.3
106.000000	278.4
106.050000	278.6
106.050000	278.6
106.075000	278.6
106.150000	278.9
106.175000	279.0
106.200000	279.1
106.200000	279.1
106.300000	279.4
106.350000	279.6
106.775000	281.1
106.800000	281.2
106.950000	281.8
107.000000	281.9
107.125000	282.4
107.275000	282.9
107.275000	282.9
107.400000	283.4
107.475000	283.6
107.500000	283.7
107.525000	283.8
107.550000	283.9
107.550000	283.9
107.650000	284.3
107.775000	284.7
107.875000	285.1
107.900000	285.1
107.900000	285.1
108.025000	285.6
108.125000	286.0
108.125000	286.0
108.175000	286.1
108.225000	286.3
108.275000	286.5
108.350000	286.8
108.425000	287.0
108.525000	287.4
108.550000	287.5
108.575000	287.6
108.700000	288.0
108.750000	288.2
108.850000	288.5
108.875000	288.6
109.450000	290.7
109.550000	291.0
109.675000	291.5
109.700000	291.6
109.775000	291.8
110.150000	293.2
111.875000	299.3
118.575000	323.2
120.050000	328.5
120.300000	329.3
120.350000	329.5
120.800000	331.1
121.450000	333.4
121.825000	334.8
121.900000	335.0
121.975000	335.3
122.350000	336.7
122.400000	336.8
122.550000	337.4
122.700000	337.9
122.800000	338.3
122.900000	338.6
122.975000	338.9
123.300000	340.0
132.450000	12.0
133.375000	15.1
133.400000	15.2
133.750000	16.3
133.750000	16.3
133.750000	16.3
134.075000	17.4
134.075000	17.4
134.100000	17.5
134.575000	19.1
134.650000	19.4
134.825000	20.0
134.850000	20.0
134.875000	20.1
134.925000	20.3
134.950000	20.4
134.975000	20.5
135.150000	21.0
135.225000	21.3
135.250000	21.4
135.250000	21.4
135.250000	21.4
135.300000	21.6
135.400000	21.9
135.425000	22.0
135.475000	22.1
135.500000	22.2
135.675000	22.8
135.725000	23.0
135.800000	23.2
135.800000	23.2
136.100000	24.2
136.175000	24.5
136.225000	24.7
136.275000	24.8
136.275000	24.8
136.275000	24.8
136.375000	25.2
136.375000	25.2
136.400000	25.3
136.425000	25.3
136.500000	25.6
136.550000	25.8
136.575000	25.8
136.850000	26.8
136.900000	26.9
136.925000	27.0
137.050000	27.4
137.125000	27.7
137.125000	27.7
137.225000	28.0
137.375000	28.5
137.575000	29.2
137.625000	29.4
137.650000	29.5
137.650000	29.5
137.675000	29.6
137.725000	29.7
137.900000	30.3
137.975000	30.6
137.975000	30.6
138.050000	30.8
138.150000	31.2
138.200000	31.3
138.300000	31.7
138.400000	32.0
138.600000	32.7
138.725000	33.1
138.750000	33.2
139.000000	34.0
139.250000	34.9
139.425000	35.4
139.575000	35.9
139.750000	36.5
140.425000	38.8
141.725000	43.2
150.150000	71.6
150.700000	73.4
151.175000	75.0
151.275000	75.4
151.300000	75.4
151.625000	76.5
151.775000	77.0
151.800000	77.1
151.950000	77.6
152.400000	79.1
152.525000	79.6
152.600000	79.8
152.700000	80.1
152.750000	80.3
152.875000	80.7
152.875000	80.7
152.900000	80.8
153.100000	81.5
153.175000	81.7
153.175000	81.7
153.300000	82.2
153.375000	82.4
153.375000	82.4
153.525000	82.9
153.650000	83.3
153.750000	83.7
153.850000	84.0
153.875000	84.1
154.050000	84.7
154.100000	84.9
154.250000	85.4
154.250000	85.4
154.275000	85.5
154.300000	85.5
154.450000	86.0
154.525000	86.3
154.575000	86.5
154.575000	86.5
154.600000	86.5
154.700000	86.9
154.725000	87.0
154.750000	87.1
154.800000	87.2
154.850000	87.4
155.150000	88.4
155.200000	88.6
155.375000	89.2
155.450000	89.4
155.525000	89.7
156.500000	92.9
156.975000	94.5
157.025000	94.7
157.200000	95.3
157.475000	96.2
166.125000	125.4
166.225000	125.7
166.800000	127.6
166.875000	127.9
166.925000	128.1
166.975000	128.2
167.025000	128.4
167.050000	128.5
167.200000	129.0
167.275000	129.2
167.450000	129.8
167.450000	129.8
167.575000	130.2
167.700000	130.7
167.850000	131.2
167.875000	131.3
167.875000	131.3
167.975000	131.6
167.975000	131.6
168.275000	132.6
168.325000	132.8
168.350000	132.9
168.400000	133.0
168.475000	133.3
168.500000	133.4
168.675000	133.9
168.700000	134.0
168.800000	134.4
168.850000	134.5
168.900000	134.7
169.050000	135.2
169.075000	135.3
169.100000	135.4
169.100000	135.4
169.225000	135.8
169.225000	135.8
169.300000	136.1
169.325000	136.1
169.450000	136.6
169.550000	136.9
169.575000	137.0
169.825000	137.8
169.900000	138.1
169.975000	138.3
170.075000	138.7
170.525000	140.2
170.550000	140.3
170.725000	140.9
171.150000	142.3
171.375000	143.0
171.425000	143.2
171.600000	143.8
173.000000	148.5
180.050000	172.3
180.575000	174.0
180.600000	174.1
180.775000	174.7
180.875000	175.0
180.875000	175.0
180.925000	175.2
181.050000	175.6
181.125000	175.9
181.200000	176.1
181.200000	176.1
181.325000	176.5
181.775000	178.1
181.850000	178.3
181.900000	178.5
182.150000	179.3
182.250000	179.7
182.325000	179.9
182.400000	180.2
182.550000	180.7
182.575000	180.8
182.650000	181.0
182.775000	181.4
182.925000	181.9
183.075000	182.4
183.200000	182.9
183.500000	183.9
183.525000	184.0
183.625000	184.3
183.650000	184.4
183.675000	184.5
183.700000	184.5
183.725000	184.6
183.775000	184.8
183.800000	184.9
183.925000	185.3
184.000000	185.6
184.025000	185.6
184.025000	185.6
184.075000	185.8
184.150000	186.1
184.200000	186.2
184.400000	186.9
184.425000	187.0
184.550000	187.4
184.575000	187.5
184.650000	187.7
184.900000	188.6
185.425000	190.4
185.425000	190.4
186.275000	193.2
186.475000	193.9
193.125000	216.3
194.800000	221.9
194.875000	222.2
194.975000	222.5
195.475000	224.2
195.725000	225.0
195.800000	225.3
195.975000	225.9
196.225000	226.7
196.400000	227.3
196.425000	227.4
196.550000	227.8
196.600000	228.0
196.725000	228.4
196.800000	228.7
197.075000	229.6
197.075000	229.6
197.200000	230.0
197.200000	230.0
197.250000	230.2
197.375000	230.6
197.375000	230.6
197.575000	231.3
197.700000	231.7
197.950000	232.5
198.000000	232.7
198.050000	232.9
198.075000	233.0
198.100000	233.0
198.225000	233.5
198.250000	233.5
198.275000	233.6
198.325000	233.8
198.425000	234.1
198.600000	234.7
198.700000	235.1
198.725000	235.1
198.750000	235.2
198.775000	235.3
198.825000	235.5
198.825000	235.5
198.975000	236.0
199.000000	236.1
199.000000	236.1
199.125000	236.5
199.325000	237.2
199.400000	237.4
199.425000	237.5
199.475000	237.7
199.750000	238.6
200.350000	240.6
200.375000	240.7
200.650000	241.6
209.125000	270.2
209.425000	271.2
209.725000	272.2
209.800000	272.4
210.100000	273.5
210.125000	273.5
210.200000	273.8
210.300000	274.1
210.425000	274.5
210.600000	275.1
210.775000	275.7
210.800000	275.8
210.875000	276.1
210.925000	276.2
210.950000	276.3
210.975000	276.4
211.000000	276.5
211.150000	277.0
211.175000	277.1
211.300000	277.5
211.300000	277.5
211.775000	279.1
211.800000	279.2
211.975000	279.8
212.025000	279.9
212.025000	279.9
212.100000	280.2
212.150000	280.4
212.200000	280.5
212.250000	280.7
212.400000	281.2
212.425000	281.3
212.475000	281.4
212.475000	281.4
212.475000	281.4
212.525000	281.6
212.650000	282.0
212.775000	282.5
213.025000	283.3
213.050000	283.4
213.050000	283.4
213.250000	284.1
213.375000	284.5
213.375000	284.5
213.400000	284.6
213.450000	284.7
213.500000	284.9
213.625000	285.3
213.675000	285.5
213.750000	285.7
214.025000	286.7
214.075000	286.8
214.325000	287.7
214.350000	287.8
214.400000	287.9
214.450000	288.1
215.150000	290.5
222.800000	316.2
223.575000	318.8
223.775000	319.5
223.975000	320.2
224.225000	321.0
224.275000	321.2
224.450000	321.8
224.575000	322.2
224.600000	322.3
225.275000	324.6
225.375000	324.9
225.675000	325.9
225.700000	326.0
225.725000	326.1
225.800000	326.3
225.800000	326.3
225.875000	326.6
226.025000	327.1
226.075000	327.2
226.075000	327.2
226.125000	327.4
226.125000	327.4
226.200000	327.7
226.375000	328.3
226.400000	328.3
226.400000	328.3
226.700000	329.4
226.825000	329.8
226.900000	330.0
226.925000	330.1
227.050000	330.5
227.175000	331.0
227.175000	331.0
227.200000	331.0
227.225000	331.1
227.275000	331.3
227.325000	331.5
227.600000	332.4
227.625000	332.5
227.625000	332.5
227.650000	332.6
227.750000	332.9
227.800000	333.1
227.850000	333.2
227.875000	333.3
227.900000	333.4
227.925000	333.5
228.075000	334.0
228.200000	334.4
228.300000	334.7
228.425000	335.2
228.450000	335.2
228.500000	335.4
228.550000	335.6
229.075000	337.4
229.100000	337.4
229.400000	338.4
229.500000	338.8
229.825000	339.9
230.225000	341.2
239.300000	10.8
240.325000	13.9
240.550000	14.6
240.600000	14.7
240.950000	15.8
243.475000	23.6
245.350000	29.3
245.475000	29.7
246.075000	31.6
246.375000	32.5
246.750000	33.6
246.875000	34.0
246.875000	34.0
247.425000	35.7
247.775000	36.8
247.925000	37.2
248.050000	37.6
248.100000	37.8
248.525000	39.1
248.600000	39.3
249.000000	40.5
249.400000	41.8
249.475000	42.0
249.600000	42.4
249.900000	43.3
250.400000	44.8
250.450000	45.0
250.475000	45.1
250.475000	45.1
250.500000	45.2
250.675000	45.7
250.825000	46.2
250.850000	46.2
250.875000	46.3
250.975000	46.6
251.000000	46.7
251.000000	46.7
251.175000	47.2
251.275000	47.5
251.350000	47.8
251.425000	48.0
251.500000	48.2
251.600000	48.5
251.625000	48.6
251.625000	48.6
251.675000	48.8
251.950000	49.6
252.050000	49.9
252.075000	50.0
252.075000	50.0
252.175000	50.3
252.275000	50.6
252.300000	50.7
252.300000	50.7
252.500000	51.3
252.525000	51.4
252.525000	51.4
252.700000	51.9
252.825000	52.3
253.000000	52.8
253.000000	52.8
253.025000	52.9
253.125000	53.2
253.325000	53.8
253.325000	53.8
253.350000	53.9
253.475000	54.3
253.575000	54.6
253.950000	55.8
254.075000	56.1
254.375000	57.1
254.450000	57.3
254.500000	57.4
254.500000	57.4
254.550000	57.6
254.650000	57.9
254.975000	58.9
255.175000	59.5
255.525000	60.6
256.800000	64.5
257.375000	66.3
258.100000	68.5
261.625000	79.3
263.575000	85.3
263.750000	85.9
264.225000	87.3
264.325000	87.6
264.425000	87.9
264.850000	89.2
265.275000	90.5
265.450000	91.1
265.475000	91.2
265.950000	92.6
265.975000	92.7
266.050000	92.9
266.200000	93.4
266.225000	93.5
266.625000	94.7
266.650000	94.8
267.000000	95.8
267.100000	96.1
267.425000	97.1
267.750000	98.1
267.825000	98.4
268.075000	99.1
268.150000	99.4
268.250000	99.7
268.775000	101.3
268.825000	101.4
269.525000	103.6
269.550000	103.7
269.650000	104.0
269.850000	104.6
269.975000	105.0
270.150000	105.5
270.450000	106.4
270.875000	107.7
271.150000	108.6
271.175000	108.7
271.275000	109.0
272.000000	111.2
272.650000	113.2
273.825000	116.8
274.075000	117.6
275.875000	123.1
275.925000	123.3
277.125000	126.9
277.375000	127.7
277.600000	128.4
277.975000	129.5
278.275000	130.5
278.400000	130.9
278.700000	131.8
278.725000	131.9
278.825000	132.2
279.275000	133.5
279.300000	133.6
279.550000	134.4
280.000000	135.8
280.075000	136.0
280.100000	136.1
280.175000	136.3
280.250000	136.5
280.350000	136.8
280.375000	136.9
280.500000	137.3
280.575000	137.5
280.625000	137.7
280.750000	138.1
280.800000	138.2
280.900000	138.5
280.975000	138.8
281.150000	139.3
281.250000	139.6
281.300000	139.8
281.325000	139.8
281.350000	139.9
281.350000	139.9
281.450000	140.2
281.975000	141.8
282.000000	141.9
282.350000	143.0
282.375000	143.1
282.400000	143.1
282.950000	144.8
283.025000	145.1
283.050000	145.1
283.200000	145.6
283.700000	147.1
283.725000	147.2
284.525000	149.7
284.525000	149.7
285.075000	151.4
285.125000	151.5
285.725000	153.4
285.975000	154.1
286.050000	154.4
290.925000	169.3
291.650000	171.6
291.700000	171.7
291.725000	171.8
292.625000	174.5
292.775000	175.0
292.850000	175.2
292.875000	175.3
293.075000	175.9
293.375000	176.9
293.650000	177.7
293.725000	177.9
293.875000	178.4
293.900000	178.5
294.000000	178.8
294.075000	179.0
294.275000	179.6
294.325000	179.8
294.675000	180.8
294.675000	180.8
294.925000	181.6
294.975000	181.8
295.125000	182.2
295.150000	182.3
295.175000	182.4
295.175000	182.4
295.325000	182.8
295.350000	182.9
295.675000	183.9
295.850000	184.5
295.875000	184.5
295.925000	184.7
295.975000	184.8
296.000000	184.9
296.000000	184.9
296.300000	185.8
296.550000	186.6
296.600000	186.8
296.875000	187.6
297.225000	188.7
297.425000	189.3
297.575000	189.8
297.825000	190.5
297.900000	190.8
298.025000	191.1
298.075000	191.3
298.275000	191.9
299.125000	194.5
299.675000	196.2
305.150000	213.0
305.400000	213.8
305.675000	214.6
306.200000	216.2
306.250000	216.4
306.450000	217.0
306.475000	217.1
306.825000	218.2
307.225000	219.4
307.250000	219.5
307.525000	220.3
307.525000	220.3
307.600000	220.5
307.700000	220.9
307.825000	221.2
307.825000	221.2
307.875000	221.4
307.875000	221.4
307.900000	221.5
307.925000	221.5
307.950000	221.6
308.025000	221.9
308.300000	222.7
308.525000	223.4
308.925000	224.6
309.025000	224.9
309.050000	225.0
309.050000	225.0
309.300000	225.8
309.375000	226.0
309.400000	226.1
309.475000	226.3
309.750000	227.2
309.750000	227.2
309.850000	227.5
309.925000	227.7
310.175000	228.5
310.425000	229.2
310.450000	229.3
310.475000	229.4
310.475000	229.4
310.575000	229.7
310.625000	229.8
310.650000	229.9
310.675000	230.0
310.675000	230.0
311.050000	231.1
311.125000	231.4
311.225000	231.7
311.375000	232.1
311.500000	232.5
311.550000	232.7
311.975000	234.0
312.725000	236.3
313.500000	238.7
320.150000	259.1
320.300000	259.6
320.300000	259.6
320.375000	259.8
320.650000	260.6
320.700000	260.8
320.750000	260.9
321.050000	261.9
321.125000	262.1
321.300000	262.6
321.900000	264.5
322.150000	265.2
322.175000	265.3
322.200000	265.4
322.275000	265.6
322.400000	266.0
322.600000	266.6
322.600000	266.6
322.750000	267.1
322.775000	267.2
322.800000	267.2
322.875000	267.5
322.950000	267.7
323.025000	267.9
323.050000	268.0
323.075000	268.1
323.075000	268.1
323.150000	268.3
323.175000	268.4
323.175000	268.4
323.275000	268.7
323.300000	268.8
323.400000	269.1
323.425000	269.2
323.425000	269.2
323.475000	269.3
323.525000	269.5
323.525000	269.5
323.725000	270.1
323.750000	270.2
323.775000	270.2
323.900000	270.6
324.100000	271.2
324.100000	271.2
324.225000	271.6
324.450000	272.3
324.625000	272.8
324.900000	273.7
324.950000	273.8
325.075000	274.2
325.250000	274.8
325.525000	275.6
325.575000	275.8
325.775000	276.4
326.600000	278.9
327.150000	280.6
333.725000	300.8
334.775000	304.0
335.150000	305.2
335.600000	306.6
336.000000	307.8
336.075000	308.0
336.100000	308.1
336.125000	308.2
336.375000	308.9
336.400000	309.0
336.525000	309.4
336.575000	309.5
336.625000	309.7
336.650000	309.8
336.700000	309.9
336.825000	310.3
336.825000	310.3
337.100000	311.2
337.175000	311.4
337.225000	311.5
337.325000	311.9
337.350000	311.9
337.350000	311.9
337.375000	312.0
337.500000	312.4
337.500000	312.4
337.625000	312.8
337.700000	313.0
337.750000	313.2
337.800000	313.3
337.825000	313.4
337.925000	313.7
337.950000	313.8
338.075000	314.2
338.250000	314.7
338.350000	315.0
338.550000	315.6
338.725000	316.2
338.750000	316.2
338.800000	316.4
339.050000	317.2
339.075000	317.2
339.075000	317.2
339.200000	317.6
339.200000	317.6
339.250000	317.8
339.400000	318.2
339.450000	318.4
339.450000	318.4
339.750000	319.3
339.750000	319.3
339.900000	319.8
340.000000	320.1
340.000000	320.1
340.025000	320.1
340.050000	320.2
340.200000	320.7
340.200000	320.7
341.150000	323.6
341.450000	324.5
341.725000	325.4
348.650000	346.6
349.150000	348.2
349.725000	349.9
350.100000	351.1
350.350000	351.9
350.675000	352.9
350.975000	353.8
351.075000	354.1
351.100000	354.2
351.300000	354.8
351.300000	354.8
351.425000	355.2
351.450000	355.2
351.525000	355.5
351.700000	356.0
351.750000	356.2
352.000000	356.9
352.125000	357.3
352.325000	357.9
352.350000	358.0
352.525000	358.5
352.575000	358.7
352.625000	358.8
352.625000	358.8
352.750000	359.2
352.900000	359.7
352.925000	359.8
352.950000	359.8
353.000000	0.0
353.000000	0.0
353.175000	0.5
353.225000	0.6
353.250000	0.7
353.325000	0.9
353.400000	1.1
353.550000	1.5
353.550000	1.5
353.550000	1.5
353.550000	1.5
353.725000	2.0
353.800000	2.2
354.000000	2.8
354.025000	2.9
354.375000	3.9
354.400000	3.9
354.500000	4.2
354.550000	4.4
354.575000	4.4
354.725000	4.8
354.725000	4.8
354.825000	5.1
354.875000	5.3
355.375000	6.7
355.400000	6.7
355.625000	7.4
356.300000	9.3
364.950000	33.6
366.500000	37.9
366.975000	39.3
367.900000	41.9
369.650000	46.8
370.075000	48.0
370.325000	48.7
370.600000	49.5
371.175000	51.1
371.200000	51.1
371.675000	52.5
371.750000	52.7
372.075000	53.6
372.550000	54.9
372.700000	55.4
372.750000	55.5
372.850000	55.8
372.925000	56.0
372.975000	56.1
373.000000	56.2
373.025000	56.3
373.275000	57.0
373.350000	57.2
373.550000	57.8
373.550000	57.8
373.725000	58.2
373.875000	58.7
373.925000	58.8
373.950000	58.9
374.050000	59.2
374.150000	59.4
374.175000	59.5
374.525000	60.5
374.525000	60.5
374.550000	60.6
374.700000	61.0
374.850000	61.4
374.875000	61.5
375.025000	61.9
375.500000	63.2
375.525000	63.3
375.550000	63.4
375.600000	63.5
375.750000	63.9
375.975000	64.6
376.400000	65.8
376.575000	66.3
376.825000	67.0
376.900000	67.2
377.625000	69.2
377.675000	69.3
377.850000	69.8
378.075000	70.5
378.125000	70.6
378.175000	70.7
378.375000	71.3
378.450000	71.5
378.500000	71.7
378.625000	72.0
378.725000	72.3
378.850000	72.6
378.900000	72.8
379.025000	73.1
379.575000	74.7
379.850000	75.5
380.025000	75.9
380.025000	75.9
380.125000	76.2
380.250000	76.6
380.375000	76.9
380.475000	77.2
380.700000	77.8
380.775000	78.1
380.825000	78.2
380.950000	78.5
381.725000	80.7
381.875000	81.1
384.450000	88.4
387.800000	97.8
387.875000	98.0
388.025000	98.4
388.300000	99.2
388.800000	100.6
389.675000	103.1
389.675000	103.1
389.875000	103.6
389.975000	103.9
390.125000	104.3
390.425000	105.2
390.450000	105.2
390.500000	105.4
390.550000	105.5
390.700000	105.9
390.825000	106.3
391.200000	107.4
391.475000	108.1
391.675000	108.7
392.675000	111.5
392.800000	111.9
392.900000	112.1
393.425000	113.6
393.450000	113.7
393.525000	113.9
393.825000	114.7
394.275000	116.0
394.325000	116.1
394.375000	116.3
394.400000	116.3
394.425000	116.4
394.600000	116.9
394.900000	117.8
395.050000	118.2
395.150000	118.5
395.750000	120.1
395.825000	120.4
396.050000	121.0
396.275000	121.6
396.425000	122.0
396.650000	122.7
397.000000	123.7
397.350000	124.6
398.575000	128.1
401.600000	136.6
401.725000	136.9
401.775000	137.1
402.775000	139.9
403.200000	141.1
403.425000	141.7
403.625000	142.3
404.100000	143.6
404.400000	144.4
404.650000	145.2
405.025000	146.2
405.050000	146.3
405.075000	146.3
405.125000	146.5
405.150000	146.6
405.150000	146.6
405.175000	146.6
405.300000	147.0
405.375000	147.2
405.425000	147.3
405.450000	147.4
405.775000	148.3
405.900000	148.7
406.150000	149.4
406.225000	149.6
406.225000	149.6
406.375000	150.0
406.500000	150.4
406.700000	150.9
406.700000	150.9
406.725000	151.0
407.050000	151.9
407.175000	152.2
407.200000	152.3
407.225000	152.4
407.225000	152.4
407.225000	152.4
407.425000	153.0
407.650000	153.6
407.700000	153.7
407.875000	154.2
407.875000	154.2
407.925000	154.4
408.275000	155.3
408.650000	156.4
408.650000	156.4
408.725000	156.6
408.900000	157.1
408.950000	157.2
409.025000	157.4
409.500000	158.8
410.150000	160.6
410.700000	162.2
411.425000	164.2
417.700000	181.8
417.800000	182.1
417.825000	182.2
418.550000	184.2
419.050000	185.6
419.075000	185.7
419.600000	187.2
419.700000	187.4
419.800000	187.7
420.200000	188.9
420.225000	188.9
420.400000	189.4
420.400000	189.4
420.400000	189.4
420.550000	189.8
420.575000	189.9
420.650000	190.1
420.925000	190.9
420.975000	191.0
421.125000	191.5
421.225000	191.7
421.275000	191.9
421.425000	192.3
421.425000	192.3
421.525000	192.6
421.600000	192.8
421.650000	192.9
421.675000	193.0
421.675000	193.0
421.750000	193.2
421.900000	193.6
421.975000	193.8
422.050000	194.1
422.075000	194.1
422.100000	194.2
422.200000	194.5
422.325000	194.8
422.350000	194.9
422.475000	195.2
422.525000	195.4
422.625000	195.7
422.725000	195.9
422.775000	196.1
422.975000	196.7
423.050000	196.9
423.100000	197.0
423.350000	197.7
423.400000	197.8
423.550000	198.3
423.600000	198.4
423.950000	199.4
424.225000	200.2
424.425000	200.7
425.950000	205.0
430.575000	218.0
432.475000	223.3
432.675000	223.9
433.275000	225.6
433.525000	226.3
433.525000	226.3
433.600000	226.5
433.725000	226.9
433.925000	227.4
433.925000	227.4
434.050000	227.8
434.425000	228.8
434.600000	229.3
434.825000	230.0
435.000000	230.4
435.100000	230.7
435.275000	231.2
435.325000	231.4
435.325000	231.4
435.375000	231.5
435.650000	232.3
435.975000	233.2
436.075000	233.5
436.075000	233.5
436.125000	233.6
436.150000	233.7
436.175000	233.7
436.200000	233.8
436.225000	233.9
436.275000	234.0
436.650000	235.1
436.700000	235.2
436.725000	235.3
436.825000	235.6
436.825000	235.6
436.850000	235.6
437.025000	236.1
437.125000	236.4
437.150000	236.5
437.325000	237.0
437.350000	237.0
437.375000	237.1
437.400000	237.2
437.525000	237.5
437.700000	238.0
437.700000	238.0
437.900000	238.6
437.900000	238.6
438.475000	240.2
438.525000	240.4
439.275000	242.5
446.400000	262.5
446.700000	263.3
447.250000	264.9
447.325000	265.1
447.450000	265.4
447.600000	265.9
447.925000	266.8
448.175000	267.5
448.425000	268.2
448.525000	268.5
448.525000	268.5
448.575000	268.6
448.575000	268.6
448.575000	268.6
448.700000	268.9
448.725000	269.0
448.725000	269.0
448.725000	269.0
448.750000	269.1
448.950000	269.6
449.075000	270.0
449.375000	270.8
449.525000	271.3
449.550000	271.3
449.700000	271.8
449.975000	272.5
450.000000	272.6
450.025000	272.7
450.150000	273.0
450.175000	273.1
450.300000	273.4
450.350000	273.6
450.425000	273.8
450.450000	273.9
450.625000	274.4
450.800000	274.8
450.950000	275.3
451.375000	276.5
451.400000	276.5
451.700000	277.4
451.850000	277.8
451.875000	277.9
451.900000	277.9
452.125000	278.6
452.300000	279.1
452.325000	279.1
452.500000	279.6
452.775000	280.4
452.775000	280.4
453.025000	281.1
453.275000	281.8
453.275000	281.8
453.350000	282.0
453.475000	282.4
459.925000	300.5
460.600000	302.4
461.225000	304.1
461.525000	305.0
462.000000	306.3
462.100000	306.6
462.400000	307.4
462.650000	308.1
462.675000	308.2
462.700000	308.3
462.825000	308.6
463.100000	309.4
463.200000	309.7
463.250000	309.8
463.250000	309.8
463.275000	309.9
463.575000	310.7
463.775000	311.3
463.825000	311.5
464.000000	311.9
464.150000	312.4
464.175000	312.4
464.175000	312.4
464.250000	312.6
464.350000	312.9
464.425000	313.1
464.450000	313.2
464.525000	313.4
464.550000	313.5
464.625000	313.7
464.700000	313.9
464.850000	314.3
464.975000	314.7
465.000000	314.8
465.025000	314.8
465.050000	314.9
465.125000	315.1
465.150000	315.2
465.250000	315.5
465.325000	315.7
465.375000	315.8
465.525000	316.2
465.525000	316.2
465.550000	316.3
465.675000	316.7
465.800000	317.0
465.825000	317.1
466.050000	317.7
466.075000	317.8
466.100000	317.8
466.125000	317.9
466.175000	318.1
466.300000	318.4
466.375000	318.6
466.525000	319.0
466.525000	319.0
466.725000	319.6
466.975000	320.3
467.425000	321.6
468.350000	324.2
468.475000	324.5
469.450000	327.3
474.150000	340.5
475.400000	344.0
475.450000	344.1
475.750000	345.0
475.925000	345.5
475.950000	345.5
476.450000	346.9
476.650000	347.5
476.650000	347.5
477.125000	348.8
477.225000	349.1
477.225000	349.1
477.375000	349.5
477.400000	349.6
477.600000	350.2
477.850000	350.9
478.025000	351.4
478.025000	351.4
478.275000	352.1
478.350000	352.3
478.625000	353.0
478.625000	353.0
478.675000	353.2
479.100000	354.4
479.175000	354.6
479.225000	354.7
479.300000	354.9
479.325000	355.0
479.375000	355.2
479.400000	355.2
479.550000	355.6
479.575000	355.7
479.575000	355.7
479.800000	356.3
479.825000	356.4
480.125000	357.3
480.200000	357.5
480.200000	357.5
480.250000	357.6
480.300000	357.8
480.325000	357.8
480.425000	358.1
480.450000	358.2
480.450000	358.2
480.475000	358.2
480.500000	358.3
480.500000	358.3
480.850000	359.3
480.975000	359.6
481.000000	359.7
481.200000	0.3
481.225000	0.4
481.350000	0.7
481.550000	1.3
481.625000	1.5
481.700000	1.7
482.050000	2.8
483.575000	7.2
488.125000	20.4
488.600000	21.8
490.450000	27.1
490.475000	27.2
490.750000	28.0
490.850000	28.3
490.850000	28.3
491.250000	29.4
491.250000	29.4
491.375000	29.8
491.600000	30.5
491.650000	30.6
491.775000	31.0
491.925000	31.4
492.000000	31.6
492.150000	32.1
492.150000	32.1
492.225000	32.3
492.350000	32.6
492.500000	33.1
492.575000	33.3
492.600000	33.4
492.975000	34.4
493.000000	34.5
493.275000	35.3
493.325000	35.5
493.500000	36.0
493.725000	36.6
493.750000	36.7
493.950000	37.3
494.175000	37.9
494.200000	38.0
494.525000	38.9
494.550000	39.0
494.600000	39.2
494.825000	39.8
494.925000	40.1
495.025000	40.4
495.150000	40.8
495.400000	41.5
495.475000	41.7
495.525000	41.8
495.575000	42.0
495.650000	42.2
496.075000	43.4
496.125000	43.6
496.250000	43.9
497.250000	46.8
504.400000	67.6
511.625000	88.5
512.050000	89.8
512.175000	90.1
512.300000	90.5
512.375000	90.7
513.025000	92.6
513.575000	94.2
513.575000	94.2
513.600000	94.3
513.625000	94.4
513.650000	94.4
513.650000	94.4
513.675000	94.5
513.775000	94.8
513.775000	94.8
513.950000	95.3
514.000000	95.4
514.050000	95.6
514.100000	95.7
514.200000	96.0
514.200000	96.0
514.225000	96.1
514.275000	96.2
514.375000	96.5
514.500000	96.9
514.600000	97.2
514.625000	97.3
514.725000	97.5
514.800000	97.8
514.850000	97.9
514.975000	98.3
515.150000	98.8
515.200000	98.9
515.200000	98.9
515.250000	99.1
515.275000	99.1
515.275000	99.1
515.750000	100.5
515.800000	100.7
515.975000	101.2
515.975000	101.2
516.025000	101.3
516.075000	101.5
516.150000	101.7
516.200000	101.8
516.200000	101.8
516.225000	101.9
516.300000	102.1
516.325000	102.2
516.600000	103.0
516.625000	103.1
516.650000	103.1
516.700000	103.3
516.950000	104.0
517.100000	104.4
517.125000	104.5
517.200000	104.7
517.225000	104.8
517.325000	105.1
517.400000	105.3
517.450000	105.4
517.450000	105.4
517.525000	105.7
517.650000	106.0
517.700000	106.2
517.800000	106.5
517.825000	106.5
517.825000	106.5
517.925000	106.8
517.925000	106.8
518.275000	107.8
518.425000	108.3
518.625000	108.9
518.975000	109.9
519.025000	110.0
519.200000	110.5
519.675000	111.9
519.950000	112.7
521.375000	116.8
529.675000	140.9
529.800000	141.3
529.950000	141.7
530.250000	142.6
530.850000	144.3
530.850000	144.3
531.100000	145.0
531.275000	145.6
531.325000	145.7
531.500000	146.2
531.550000	146.3
531.800000	147.1
531.825000	147.1
531.925000	147.4
532.050000	147.8
532.075000	147.9
532.100000	147.9
532.225000	148.3
532.475000	149.0
532.625000	149.5
532.725000	149.8
532.800000	150.0
532.875000	150.2
533.175000	151.1
533.275000	151.4
533.400000	151.7
533.400000	151.7
533.400000	151.7
533.475000	151.9
533.825000	152.9
533.875000	153.1
533.975000	153.4
534.150000	153.9
534.300000	154.3
534.600000	155.2
535.050000	156.5
535.125000	156.7
535.200000	156.9
535.400000	157.5
535.850000	158.8
536.575000	160.9
538.225000	165.7
542.000000	176.7
542.525000	178.2
542.600000	178.4
542.675000	178.6
542.950000	179.4
543.225000	180.2
543.700000	181.6
543.925000	182.2
544.050000	182.6
544.050000	182.6
544.075000	182.7
544.125000	182.8
544.200000	183.0
544.250000	183.2
544.400000	183.6
544.450000	183.8
544.600000	184.2
544.600000	184.2
544.625000	184.3
544.650000	184.4
544.725000	184.6
544.900000	185.1
545.625000	187.2
545.675000	187.3
545.825000	187.8
545.950000	188.1
545.950000	188.1
546.125000	188.6
546.325000	189.2
546.350000	189.3
546.400000	189.4
546.475000	189.6
546.550000	189.9
547.225000	191.8
547.400000	192.3
547.450000	192.5
547.525000	192.7
547.600000	192.9
547.775000	193.4
548.000000	194.1
548.075000	194.3
548.150000	194.5
548.200000	194.6
548.275000	194.9
548.550000	195.7
548.950000	196.8
549.025000	197.0
549.600000	198.7
550.175000	200.4
556.900000	219.9
557.100000	220.5
557.175000	220.7
557.475000	221.6
557.475000	221.6
557.725000	222.3
557.750000	222.4
557.975000	223.0
558.425000	224.3
558.500000	224.5
558.675000	225.0
558.675000	225.0
558.850000	225.5
559.225000	226.6
559.350000	227.0
559.425000	227.2
559.750000	228.2
559.950000	228.7
559.975000	228.8
560.425000	230.1
560.850000	231.3
561.150000	232.2
561.175000	232.3
561.250000	232.5
561.250000	232.5
561.300000	232.7
561.350000	232.8
561.450000	233.1
561.525000	233.3
561.525000	233.3
561.700000	233.8
561.950000	234.5
562.050000	234.8
562.125000	235.0
562.150000	235.1
562.300000	235.6
562.400000	235.8
562.475000	236.1
562.725000	236.8
562.725000	236.8
562.750000	236.9
562.975000	237.5
563.075000	237.8
563.700000	239.6
563.750000	239.8
563.750000	239.8
563.925000	240.3
565.275000	244.2
570.325000	258.8
570.900000	260.5
571.475000	262.2
571.625000	262.6
571.850000	263.3
572.000000	263.7
572.100000	264.0
572.275000	264.5
572.500000	265.1
572.525000	265.2
572.700000	265.7
572.925000	266.4
573.325000	267.5
573.400000	267.8
573.450000	267.9
573.500000	268.0
573.575000	268.3
573.675000	268.5
573.700000	268.6
573.725000	268.7
573.725000	268.7
573.775000	268.8
574.650000	271.4
574.750000	271.7
574.875000	272.0
575.000000	272.4
575.025000	272.5
575.100000	272.7
575.200000	273.0
575.225000	273.0
575.450000	273.7
575.650000	274.3
575.825000	274.8
576.050000	275.4
576.100000	275.6
576.225000	275.9
576.275000	276.1
576.325000	276.2
576.400000	276.5
576.400000	276.5
576.475000	276.7
576.525000	276.8
576.575000	277.0
576.600000	277.0
576.750000	277.5
576.775000	277.5
576.800000	277.6
576.875000	277.8
577.200000	278.8
577.300000	279.1
577.375000	279.3
577.500000	279.6
577.600000	279.9
577.875000	280.7
577.975000	281.0
578.250000	281.8
578.525000	282.6
578.575000	282.8
578.750000	283.3
579.350000	285.0
586.100000	304.6
587.000000	307.2
587.025000	307.3
587.075000	307.4
587.350000	308.2
587.550000	308.8
587.575000	308.9
587.625000	309.0
587.650000	309.1
587.725000	309.3
587.775000	309.5
588.150000	310.5
588.275000	310.9
588.350000	311.1
588.875000	312.6
589.050000	313.2
589.250000	313.7
589.275000	313.8
589.325000	313.9
589.500000	314.5
589.500000	314.5
589.525000	314.5
589.575000	314.7
589.575000	314.7
589.625000	314.8
589.625000	314.8
589.725000	315.1
589.800000	315.3
589.925000	315.7
589.975000	315.8
590.075000	316.1
590.150000	316.3
590.200000	316.5
590.225000	316.6
590.325000	316.8
590.375000	317.0
590.375000	317.0
590.500000	317.4
590.550000	317.5
590.650000	317.8
590.650000	317.8
590.875000	318.4
591.100000	319.1
591.125000	319.2
591.150000	319.2
591.175000	319.3
591.175000	319.3
591.250000	319.5
591.375000	319.9
591.475000	320.2
591.525000	320.3
591.575000	320.5
591.625000	320.6
591.700000	320.8
591.900000	321.4
592.425000	322.9
593.475000	326.0
600.700000	346.9
601.075000	348.0
601.500000	349.3
601.575000	349.5
601.575000	349.5
601.650000	349.7
601.850000	350.3
602.575000	352.4
602.950000	353.5
603.075000	353.8
603.125000	354.0
603.400000	354.8
603.525000	355.1
603.525000	355.1
603.525000	355.1
603.575000	355.3
603.675000	355.6
603.700000	355.6
603.725000	355.7
603.750000	355.8
603.750000	355.8
603.800000	355.9
604.250000	357.2
604.350000	357.5
604.350000	357.5
604.400000	357.7
604.425000	357.8
604.500000	358.0
604.550000	358.1
604.625000	358.3
604.650000	358.4
604.675000	358.5
604.675000	358.5
604.750000	358.7
604.775000	358.8
604.800000	358.8
604.850000	359.0
605.000000	359.4
605.025000	359.5
605.075000	359.6
605.100000	359.7
605.200000	0.0
605.225000	0.1
605.275000	0.2
605.300000	0.3
605.300000	0.3
605.350000	0.5
605.575000	1.2
605.575000	1.2
605.600000	1.3
605.625000	1.4
605.650000	1.5
605.650000	1.5
605.825000	2.0
605.875000	2.2
605.875000	2.2
605.925000	2.3
[truncated: 11,877 more rows]
