# Supplementary material for: Interneuronal mechanisms of hippocampal theta oscillations in a full-scale model of the rodent CA1 circuit
Source: eLife. 2016 Dec 23;5:e18566. doi: 10.7554/eLife.18566 (PMC5313080; doi:10.7554/eLife.18566)
Supplement: Figure 6—source data 1. — Map the names of the simulations (used in the header of SDF_All_Conditions.txt) to the bar labels in the graphs of Figure 6. DOI: http://dx.doi.org/10.7554/eLife.18566.062 [file elife-18566-fig6-data1.txt]

ca1_centerlfp_long_exc_065_01	6A - 0.65 Hz, 6B,D-G Ctrl, 6C 1.0x, 6H Control
ca1oVgH_OLM_01	6E - O-LM
ca1oVgH_CCK_01	6E - CCK+B
ca1oVgH_PV_01	6E - PV+B, 6F - E'phys
ca1oVgH_NGF_01	6E - NGF
ca1_1x_exc_02	6A - 0.20
ca1_1x_exc_04	6A - 0.40
ca1_1x_exc_05	6A - 0.50
ca1_1x_exc_08	6A - 0.80
ca1_1x_exc_1	6A - 1.00
ca1_1x_exc_12	6A - 1.20
ca1_1x_exc_14	6A - 1.40
ca1oVgH_MutedLong_01	6B - Pyr
ca1oVgH_MutedLong_02	6B - PV+B
ca1oVgH_MutedLong_03	6B - SC-A
ca1oVgH_MutedLong_04	6B - O-LM
ca1oVgH_MutedLong_05	6B - NGF
ca1oVgH_MutedLong_06	6B - Ivy
ca1oVgH_MutedLong_07	6B - CCK+B
ca1oVgH_MutedLong_08	6B - Bis
ca1oVgH_MutedLong_09	6B - Axo
ca1_centerctrl_2xPC		6F - 2.0x
ca1_centerctrl_halfPC	6F - 0.5x
ca1cmt_CLLE065_nopyrpyr	6F - None
ca1_50alldis_PV		6D - PV
ca1_50alldis_SOM	6D - SOM
ca1oVgH_PV_02		6F - +input wgt
ca1oVgH_PV_03		6F - +input #
ca1oVgH_PV_04		6F - All PV+B, 6G - 0.65
ca1oVgH_PV_04_rmp8	6F - Var. RMP
ca1oVgH_GABAa_01	6H - No GABAB
ca1oVgH_GABAa_02	6H - No GABAB
ca1oVgH_GABAa_03	6H - No GABAB
ca1oVgH_GABAw_01	6H - Equiv. CT
ca1oVgH_GABAw_02	6H - Equiv. CT
ca1oVgH_GABAw_03	6H - Equiv. CT
ca1oVgH_ctrl_02		6H - Control
ca1oVgH_ctrl_03		6H - Control
ca1oVgH_PV_05	6G - 1.20
ca1oVgH_PV_06	6G - 0.80
ca1oVgH_PV_07	6G - 0.20
ca1oVgH_PV_08	6G - 0.40
ca1oVgH_PV_09	6G - 0.05
ca1oVgH_PV_10	6G - 0.01
ca1oVgH_PV_11	6G - 0.10
